# Supplementary material for: Unique membrane properties and enhanced signal processing in human neocortical neurons
Source: eLife. 2016 Oct 6;5:e16553. doi: 10.7554/eLife.16553 (PMC5100995; doi:10.7554/eLife.16553)
Supplement: Source code 1. — DOI: http://dx.doi.org/10.7554/eLife.16553.014 [file elife-16553-code1.zip]

Archive with 1,297 entries (677 files):
- ActiveModels/
- ActiveModels/model_0603_cell08_cm045.hoc
- ActiveModels/model_0603_cell08_cm09.hoc
- ActiveModels/README
- Fig1/
- Fig1/Fig1a.py
- Fig1/Fig1b.py
- Fig1/Fig1cd.py
- Fig1/README
- Fig1/Voltage_traces_1AB/
- Fig1/Voltage_traces_1AB/m050pA_average_e86.dat
- Fig1/Voltage_traces_1AB/m100pA_average_e86.dat
- Fig1/Voltage_traces_1AB/m200pA_average_e86.dat
- Fig1/Voltage_traces_1AB/p050pA_average_e86.dat
- Fig1/Voltage_traces_1AB/p100pA_average_e86.dat
- Fig1/Voltage_traces_1AB/p200pA_average_e86.dat
- Fig1/Voltage_traces_1AB/README
- Fig1/Voltage_traces_1CD/
- Fig1/Voltage_traces_1CD/0306_cell03_200pA_average_e86.dat
- Fig1/Voltage_traces_1CD/0306_cell11_200pA_average_e86.dat
- Fig1/Voltage_traces_1CD/0313_cell03_200pA_average_e86.dat
- Fig1/Voltage_traces_1CD/0313_cell05_200pA_average_e86.dat
- Fig1/Voltage_traces_1CD/0313_cell06_200pA_average_e86.dat
- Fig1/Voltage_traces_1CD/README
- Fig3/
- Fig3/Fig3a/
- Fig3/Fig3a/Fig3a_apic_synapse.py
- Fig3/Fig3a/Fig3b_basal_synapse.py
- Fig3/Fig3a/README
- Fig3/Fig3b/
- Fig3/Fig3b/demo_CM045_120_syns.py
- Fig3/Fig3b/demo_CM09_120_syns.py
- Fig3/Fig3b/DIST_045_SYNC/
- Fig3/Fig3b/DIST_045_SYNC/Mon_Apr_11_11_35_14_2016/
- Fig3/Fig3b/DIST_045_SYNC/Mon_Apr_11_11_35_14_2016/syns_0/
- Fig3/Fig3b/DIST_045_SYNC/Mon_Apr_11_11_35_14_2016/syns_0/sync_stim_seed_973.txt
- Fig3/Fig3b/DIST_045_SYNC/Mon_Apr_11_11_35_14_2016/syns_1/
- Fig3/Fig3b/DIST_045_SYNC/Mon_Apr_11_11_35_14_2016/syns_1/sync_stim_seed_969.txt
- Fig3/Fig3b/DIST_045_SYNC/Mon_Apr_11_11_35_14_2016/syns_10/
- Fig3/Fig3b/DIST_045_SYNC/Mon_Apr_11_11_35_14_2016/syns_10/sync_stim_seed_962.txt
- Fig3/Fig3b/DIST_045_SYNC/Mon_Apr_11_11_35_14_2016/syns_100/
- Fig3/Fig3b/DIST_045_SYNC/Mon_Apr_11_11_35_14_2016/syns_100/sync_stim_seed_870.txt
- Fig3/Fig3b/DIST_045_SYNC/Mon_Apr_11_11_35_14_2016/syns_101/
- Fig3/Fig3b/DIST_045_SYNC/Mon_Apr_11_11_35_14_2016/syns_101/sync_stim_seed_871.txt
- Fig3/Fig3b/DIST_045_SYNC/Mon_Apr_11_11_35_14_2016/syns_102/
- Fig3/Fig3b/DIST_045_SYNC/Mon_Apr_11_11_35_14_2016/syns_102/sync_stim_seed_868.txt
- Fig3/Fig3b/DIST_045_SYNC/Mon_Apr_11_11_35_14_2016/syns_103/
- Fig3/Fig3b/DIST_045_SYNC/Mon_Apr_11_11_35_14_2016/syns_103/sync_stim_seed_869.txt
- Fig3/Fig3b/DIST_045_SYNC/Mon_Apr_11_11_35_14_2016/syns_104/
- Fig3/Fig3b/DIST_045_SYNC/Mon_Apr_11_11_35_14_2016/syns_104/sync_stim_seed_867.txt
- Fig3/Fig3b/DIST_045_SYNC/Mon_Apr_11_11_35_14_2016/syns_105/
- Fig3/Fig3b/DIST_045_SYNC/Mon_Apr_11_11_35_14_2016/syns_105/sync_stim_seed_866.txt
- Fig3/Fig3b/DIST_045_SYNC/Mon_Apr_11_11_35_14_2016/syns_106/
- Fig3/Fig3b/DIST_045_SYNC/Mon_Apr_11_11_35_14_2016/syns_106/sync_stim_seed_865.txt
- Fig3/Fig3b/DIST_045_SYNC/Mon_Apr_11_11_35_14_2016/syns_107/
- Fig3/Fig3b/DIST_045_SYNC/Mon_Apr_11_11_35_14_2016/syns_107/sync_stim_seed_864.txt
- Fig3/Fig3b/DIST_045_SYNC/Mon_Apr_11_11_35_14_2016/syns_108/
- Fig3/Fig3b/DIST_045_SYNC/Mon_Apr_11_11_35_14_2016/syns_108/sync_stim_seed_863.txt
- Fig3/Fig3b/DIST_045_SYNC/Mon_Apr_11_11_35_14_2016/syns_109/
- Fig3/Fig3b/DIST_045_SYNC/Mon_Apr_11_11_35_14_2016/syns_109/sync_stim_seed_862.txt
- Fig3/Fig3b/DIST_045_SYNC/Mon_Apr_11_11_35_14_2016/syns_11/
- Fig3/Fig3b/DIST_045_SYNC/Mon_Apr_11_11_35_14_2016/syns_11/sync_stim_seed_960.txt
- Fig3/Fig3b/DIST_045_SYNC/Mon_Apr_11_11_35_14_2016/syns_110/
- Fig3/Fig3b/DIST_045_SYNC/Mon_Apr_11_11_35_14_2016/syns_110/sync_stim_seed_861.txt
- Fig3/Fig3b/DIST_045_SYNC/Mon_Apr_11_11_35_14_2016/syns_111/
- Fig3/Fig3b/DIST_045_SYNC/Mon_Apr_11_11_35_14_2016/syns_111/sync_stim_seed_860.txt
- Fig3/Fig3b/DIST_045_SYNC/Mon_Apr_11_11_35_14_2016/syns_112/
- Fig3/Fig3b/DIST_045_SYNC/Mon_Apr_11_11_35_14_2016/syns_112/sync_stim_seed_859.txt
- Fig3/Fig3b/DIST_045_SYNC/Mon_Apr_11_11_35_14_2016/syns_113/
- Fig3/Fig3b/DIST_045_SYNC/Mon_Apr_11_11_35_14_2016/syns_113/sync_stim_seed_858.txt
- Fig3/Fig3b/DIST_045_SYNC/Mon_Apr_11_11_35_14_2016/syns_114/
- Fig3/Fig3b/DIST_045_SYNC/Mon_Apr_11_11_35_14_2016/syns_114/sync_stim_seed_857.txt
- Fig3/Fig3b/DIST_045_SYNC/Mon_Apr_11_11_35_14_2016/syns_115/
- Fig3/Fig3b/DIST_045_SYNC/Mon_Apr_11_11_35_14_2016/syns_115/sync_stim_seed_856.txt
- Fig3/Fig3b/DIST_045_SYNC/Mon_Apr_11_11_35_14_2016/syns_116/
- Fig3/Fig3b/DIST_045_SYNC/Mon_Apr_11_11_35_14_2016/syns_116/sync_stim_seed_855.txt
- Fig3/Fig3b/DIST_045_SYNC/Mon_Apr_11_11_35_14_2016/syns_117/
- Fig3/Fig3b/DIST_045_SYNC/Mon_Apr_11_11_35_14_2016/syns_117/sync_stim_seed_854.txt
- Fig3/Fig3b/DIST_045_SYNC/Mon_Apr_11_11_35_14_2016/syns_118/
- Fig3/Fig3b/DIST_045_SYNC/Mon_Apr_11_11_35_14_2016/syns_118/sync_stim_seed_853.txt
- Fig3/Fig3b/DIST_045_SYNC/Mon_Apr_11_11_35_14_2016/syns_119/
- Fig3/Fig3b/DIST_045_SYNC/Mon_Apr_11_11_35_14_2016/syns_119/sync_stim_seed_852.txt
- Fig3/Fig3b/DIST_045_SYNC/Mon_Apr_11_11_35_14_2016/syns_12/
- Fig3/Fig3b/DIST_045_SYNC/Mon_Apr_11_11_35_14_2016/syns_12/sync_stim_seed_959.txt
- Fig3/Fig3b/DIST_045_SYNC/Mon_Apr_11_11_35_14_2016/syns_120/
- Fig3/Fig3b/DIST_045_SYNC/Mon_Apr_11_11_35_14_2016/syns_120/sync_stim_seed_849.txt
- Fig3/Fig3b/DIST_045_SYNC/Mon_Apr_11_11_35_14_2016/syns_121/
- Fig3/Fig3b/DIST_045_SYNC/Mon_Apr_11_11_35_14_2016/syns_121/sync_stim_seed_850.txt
- Fig3/Fig3b/DIST_045_SYNC/Mon_Apr_11_11_35_14_2016/syns_122/
- Fig3/Fig3b/DIST_045_SYNC/Mon_Apr_11_11_35_14_2016/syns_122/sync_stim_seed_851.txt
- Fig3/Fig3b/DIST_045_SYNC/Mon_Apr_11_11_35_14_2016/syns_123/
- Fig3/Fig3b/DIST_045_SYNC/Mon_Apr_11_11_35_14_2016/syns_123/sync_stim_seed_851.txt
- Fig3/Fig3b/DIST_045_SYNC/Mon_Apr_11_11_35_14_2016/syns_124/
- Fig3/Fig3b/DIST_045_SYNC/Mon_Apr_11_11_35_14_2016/syns_124/sync_stim_seed_845.txt
- Fig3/Fig3b/DIST_045_SYNC/Mon_Apr_11_11_35_14_2016/syns_125/
- Fig3/Fig3b/DIST_045_SYNC/Mon_Apr_11_11_35_14_2016/syns_125/sync_stim_seed_848.txt
- Fig3/Fig3b/DIST_045_SYNC/Mon_Apr_11_11_35_14_2016/syns_126/
- Fig3/Fig3b/DIST_045_SYNC/Mon_Apr_11_11_35_14_2016/syns_126/sync_stim_seed_846.txt
- Fig3/Fig3b/DIST_045_SYNC/Mon_Apr_11_11_35_14_2016/syns_127/
- Fig3/Fig3b/DIST_045_SYNC/Mon_Apr_11_11_35_14_2016/syns_127/sync_stim_seed_844.txt
- Fig3/Fig3b/DIST_045_SYNC/Mon_Apr_11_11_35_14_2016/syns_128/
- Fig3/Fig3b/DIST_045_SYNC/Mon_Apr_11_11_35_14_2016/syns_128/sync_stim_seed_847.txt
- Fig3/Fig3b/DIST_045_SYNC/Mon_Apr_11_11_35_14_2016/syns_129/
- Fig3/Fig3b/DIST_045_SYNC/Mon_Apr_11_11_35_14_2016/syns_129/sync_stim_seed_843.txt
- Fig3/Fig3b/DIST_045_SYNC/Mon_Apr_11_11_35_14_2016/syns_13/
- Fig3/Fig3b/DIST_045_SYNC/Mon_Apr_11_11_35_14_2016/syns_13/sync_stim_seed_958.txt
- Fig3/Fig3b/DIST_045_SYNC/Mon_Apr_11_11_35_14_2016/syns_130/
- Fig3/Fig3b/DIST_045_SYNC/Mon_Apr_11_11_35_14_2016/syns_130/sync_stim_seed_842.txt
- Fig3/Fig3b/DIST_045_SYNC/Mon_Apr_11_11_35_14_2016/syns_131/
- Fig3/Fig3b/DIST_045_SYNC/Mon_Apr_11_11_35_14_2016/syns_131/sync_stim_seed_841.txt
- Fig3/Fig3b/DIST_045_SYNC/Mon_Apr_11_11_35_14_2016/syns_132/
- Fig3/Fig3b/DIST_045_SYNC/Mon_Apr_11_11_35_14_2016/syns_132/sync_stim_seed_840.txt
- Fig3/Fig3b/DIST_045_SYNC/Mon_Apr_11_11_35_14_2016/syns_133/
- Fig3/Fig3b/DIST_045_SYNC/Mon_Apr_11_11_35_14_2016/syns_133/sync_stim_seed_839.txt
- Fig3/Fig3b/DIST_045_SYNC/Mon_Apr_11_11_35_14_2016/syns_134/
- Fig3/Fig3b/DIST_045_SYNC/Mon_Apr_11_11_35_14_2016/syns_134/sync_stim_seed_838.txt
- Fig3/Fig3b/DIST_045_SYNC/Mon_Apr_11_11_35_14_2016/syns_135/
- Fig3/Fig3b/DIST_045_SYNC/Mon_Apr_11_11_35_14_2016/syns_135/sync_stim_seed_836.txt
- Fig3/Fig3b/DIST_045_SYNC/Mon_Apr_11_11_35_14_2016/syns_136/
- Fig3/Fig3b/DIST_045_SYNC/Mon_Apr_11_11_35_14_2016/syns_136/sync_stim_seed_834.txt
- Fig3/Fig3b/DIST_045_SYNC/Mon_Apr_11_11_35_14_2016/syns_137/
- Fig3/Fig3b/DIST_045_SYNC/Mon_Apr_11_11_35_14_2016/syns_137/sync_stim_seed_833.txt
- Fig3/Fig3b/DIST_045_SYNC/Mon_Apr_11_11_35_14_2016/syns_138/
- Fig3/Fig3b/DIST_045_SYNC/Mon_Apr_11_11_35_14_2016/syns_138/sync_stim_seed_835.txt
- Fig3/Fig3b/DIST_045_SYNC/Mon_Apr_11_11_35_14_2016/syns_139/
- Fig3/Fig3b/DIST_045_SYNC/Mon_Apr_11_11_35_14_2016/syns_139/sync_stim_seed_837.txt
- Fig3/Fig3b/DIST_045_SYNC/Mon_Apr_11_11_35_14_2016/syns_14/
- Fig3/Fig3b/DIST_045_SYNC/Mon_Apr_11_11_35_14_2016/syns_14/sync_stim_seed_957.txt
- Fig3/Fig3b/DIST_045_SYNC/Mon_Apr_11_11_35_14_2016/syns_140/
- Fig3/Fig3b/DIST_045_SYNC/Mon_Apr_11_11_35_14_2016/syns_140/sync_stim_seed_832.txt
- Fig3/Fig3b/DIST_045_SYNC/Mon_Apr_11_11_35_14_2016/syns_141/
- Fig3/Fig3b/DIST_045_SYNC/Mon_Apr_11_11_35_14_2016/syns_141/sync_stim_seed_828.txt
- Fig3/Fig3b/DIST_045_SYNC/Mon_Apr_11_11_35_14_2016/syns_142/
- Fig3/Fig3b/DIST_045_SYNC/Mon_Apr_11_11_35_14_2016/syns_142/sync_stim_seed_831.txt
- Fig3/Fig3b/DIST_045_SYNC/Mon_Apr_11_11_35_14_2016/syns_143/
- Fig3/Fig3b/DIST_045_SYNC/Mon_Apr_11_11_35_14_2016/syns_143/sync_stim_seed_829.txt
- Fig3/Fig3b/DIST_045_SYNC/Mon_Apr_11_11_35_14_2016/syns_144/
- Fig3/Fig3b/DIST_045_SYNC/Mon_Apr_11_11_35_14_2016/syns_144/sync_stim_seed_830.txt
- Fig3/Fig3b/DIST_045_SYNC/Mon_Apr_11_11_35_14_2016/syns_145/
- Fig3/Fig3b/DIST_045_SYNC/Mon_Apr_11_11_35_14_2016/syns_145/sync_stim_seed_827.txt
- Fig3/Fig3b/DIST_045_SYNC/Mon_Apr_11_11_35_14_2016/syns_146/
- Fig3/Fig3b/DIST_045_SYNC/Mon_Apr_11_11_35_14_2016/syns_146/sync_stim_seed_826.txt
- Fig3/Fig3b/DIST_045_SYNC/Mon_Apr_11_11_35_14_2016/syns_147/
- Fig3/Fig3b/DIST_045_SYNC/Mon_Apr_11_11_35_14_2016/syns_147/sync_stim_seed_825.txt
- Fig3/Fig3b/DIST_045_SYNC/Mon_Apr_11_11_35_14_2016/syns_148/
- Fig3/Fig3b/DIST_045_SYNC/Mon_Apr_11_11_35_14_2016/syns_148/sync_stim_seed_823.txt
- Fig3/Fig3b/DIST_045_SYNC/Mon_Apr_11_11_35_14_2016/syns_149/
- Fig3/Fig3b/DIST_045_SYNC/Mon_Apr_11_11_35_14_2016/syns_149/sync_stim_seed_821.txt
- Fig3/Fig3b/DIST_045_SYNC/Mon_Apr_11_11_35_14_2016/syns_15/
- Fig3/Fig3b/DIST_045_SYNC/Mon_Apr_11_11_35_14_2016/syns_15/sync_stim_seed_954.txt
- Fig3/Fig3b/DIST_045_SYNC/Mon_Apr_11_11_35_14_2016/syns_150/
- Fig3/Fig3b/DIST_045_SYNC/Mon_Apr_11_11_35_14_2016/syns_150/sync_stim_seed_820.txt
- Fig3/Fig3b/DIST_045_SYNC/Mon_Apr_11_11_35_14_2016/syns_151/
- Fig3/Fig3b/DIST_045_SYNC/Mon_Apr_11_11_35_14_2016/syns_151/sync_stim_seed_824.txt
- Fig3/Fig3b/DIST_045_SYNC/Mon_Apr_11_11_35_14_2016/syns_152/
- Fig3/Fig3b/DIST_045_SYNC/Mon_Apr_11_11_35_14_2016/syns_152/sync_stim_seed_822.txt
- Fig3/Fig3b/DIST_045_SYNC/Mon_Apr_11_11_35_14_2016/syns_153/
- Fig3/Fig3b/DIST_045_SYNC/Mon_Apr_11_11_35_14_2016/syns_153/sync_stim_seed_815.txt
- Fig3/Fig3b/DIST_045_SYNC/Mon_Apr_11_11_35_14_2016/syns_154/
- Fig3/Fig3b/DIST_045_SYNC/Mon_Apr_11_11_35_14_2016/syns_154/sync_stim_seed_816.txt
- Fig3/Fig3b/DIST_045_SYNC/Mon_Apr_11_11_35_14_2016/syns_155/
- Fig3/Fig3b/DIST_045_SYNC/Mon_Apr_11_11_35_14_2016/syns_155/sync_stim_seed_813.txt
- Fig3/Fig3b/DIST_045_SYNC/Mon_Apr_11_11_35_14_2016/syns_156/
- Fig3/Fig3b/DIST_045_SYNC/Mon_Apr_11_11_35_14_2016/syns_156/sync_stim_seed_819.txt
- Fig3/Fig3b/DIST_045_SYNC/Mon_Apr_11_11_35_14_2016/syns_157/
- Fig3/Fig3b/DIST_045_SYNC/Mon_Apr_11_11_35_14_2016/syns_157/sync_stim_seed_818.txt
- Fig3/Fig3b/DIST_045_SYNC/Mon_Apr_11_11_35_14_2016/syns_158/
- Fig3/Fig3b/DIST_045_SYNC/Mon_Apr_11_11_35_14_2016/syns_158/sync_stim_seed_817.txt
- Fig3/Fig3b/DIST_045_SYNC/Mon_Apr_11_11_35_14_2016/syns_159/
- Fig3/Fig3b/DIST_045_SYNC/Mon_Apr_11_11_35_14_2016/syns_159/sync_stim_seed_814.txt
- Fig3/Fig3b/DIST_045_SYNC/Mon_Apr_11_11_35_14_2016/syns_16/
- Fig3/Fig3b/DIST_045_SYNC/Mon_Apr_11_11_35_14_2016/syns_16/sync_stim_seed_956.txt
- Fig3/Fig3b/DIST_045_SYNC/Mon_Apr_11_11_35_14_2016/syns_160/
- Fig3/Fig3b/DIST_045_SYNC/Mon_Apr_11_11_35_14_2016/syns_160/sync_stim_seed_812.txt
- Fig3/Fig3b/DIST_045_SYNC/Mon_Apr_11_11_35_14_2016/syns_161/
- Fig3/Fig3b/DIST_045_SYNC/Mon_Apr_11_11_35_14_2016/syns_161/sync_stim_seed_810.txt
- Fig3/Fig3b/DIST_045_SYNC/Mon_Apr_11_11_35_14_2016/syns_162/
- Fig3/Fig3b/DIST_045_SYNC/Mon_Apr_11_11_35_14_2016/syns_162/sync_stim_seed_809.txt
- Fig3/Fig3b/DIST_045_SYNC/Mon_Apr_11_11_35_14_2016/syns_163/
- Fig3/Fig3b/DIST_045_SYNC/Mon_Apr_11_11_35_14_2016/syns_163/sync_stim_seed_811.txt
- Fig3/Fig3b/DIST_045_SYNC/Mon_Apr_11_11_35_14_2016/syns_164/
- Fig3/Fig3b/DIST_045_SYNC/Mon_Apr_11_11_35_14_2016/syns_164/sync_stim_seed_803.txt
- Fig3/Fig3b/DIST_045_SYNC/Mon_Apr_11_11_35_14_2016/syns_165/
- Fig3/Fig3b/DIST_045_SYNC/Mon_Apr_11_11_35_14_2016/syns_165/sync_stim_seed_806.txt
- Fig3/Fig3b/DIST_045_SYNC/Mon_Apr_11_11_35_14_2016/syns_166/
- Fig3/Fig3b/DIST_045_SYNC/Mon_Apr_11_11_35_14_2016/syns_166/sync_stim_seed_807.txt
- Fig3/Fig3b/DIST_045_SYNC/Mon_Apr_11_11_35_14_2016/syns_167/
- Fig3/Fig3b/DIST_045_SYNC/Mon_Apr_11_11_35_14_2016/syns_167/sync_stim_seed_805.txt
- Fig3/Fig3b/DIST_045_SYNC/Mon_Apr_11_11_35_14_2016/syns_168/
- Fig3/Fig3b/DIST_045_SYNC/Mon_Apr_11_11_35_14_2016/syns_168/sync_stim_seed_804.txt
- Fig3/Fig3b/DIST_045_SYNC/Mon_Apr_11_11_35_14_2016/syns_169/
- Fig3/Fig3b/DIST_045_SYNC/Mon_Apr_11_11_35_14_2016/syns_169/sync_stim_seed_808.txt
- Fig3/Fig3b/DIST_045_SYNC/Mon_Apr_11_11_35_14_2016/syns_17/
- Fig3/Fig3b/DIST_045_SYNC/Mon_Apr_11_11_35_14_2016/syns_17/sync_stim_seed_955.txt
- Fig3/Fig3b/DIST_045_SYNC/Mon_Apr_11_11_35_14_2016/syns_170/
- Fig3/Fig3b/DIST_045_SYNC/Mon_Apr_11_11_35_14_2016/syns_170/sync_stim_seed_801.txt
- Fig3/Fig3b/DIST_045_SYNC/Mon_Apr_11_11_35_14_2016/syns_171/
- Fig3/Fig3b/DIST_045_SYNC/Mon_Apr_11_11_35_14_2016/syns_171/sync_stim_seed_802.txt
- Fig3/Fig3b/DIST_045_SYNC/Mon_Apr_11_11_35_14_2016/syns_172/
- Fig3/Fig3b/DIST_045_SYNC/Mon_Apr_11_11_35_14_2016/syns_172/sync_stim_seed_791.txt
- Fig3/Fig3b/DIST_045_SYNC/Mon_Apr_11_11_35_14_2016/syns_173/
- Fig3/Fig3b/DIST_045_SYNC/Mon_Apr_11_11_35_14_2016/syns_173/sync_stim_seed_794.txt
- Fig3/Fig3b/DIST_045_SYNC/Mon_Apr_11_11_35_14_2016/syns_174/
- Fig3/Fig3b/DIST_045_SYNC/Mon_Apr_11_11_35_14_2016/syns_174/sync_stim_seed_797.txt
- Fig3/Fig3b/DIST_045_SYNC/Mon_Apr_11_11_35_14_2016/syns_175/
- Fig3/Fig3b/DIST_045_SYNC/Mon_Apr_11_11_35_14_2016/syns_175/sync_stim_seed_795.txt
- Fig3/Fig3b/DIST_045_SYNC/Mon_Apr_11_11_35_14_2016/syns_176/
- Fig3/Fig3b/DIST_045_SYNC/Mon_Apr_11_11_35_14_2016/syns_176/sync_stim_seed_793.txt
- Fig3/Fig3b/DIST_045_SYNC/Mon_Apr_11_11_35_14_2016/syns_177/
- Fig3/Fig3b/DIST_045_SYNC/Mon_Apr_11_11_35_14_2016/syns_177/sync_stim_seed_800.txt
- Fig3/Fig3b/DIST_045_SYNC/Mon_Apr_11_11_35_14_2016/syns_178/
- Fig3/Fig3b/DIST_045_SYNC/Mon_Apr_11_11_35_14_2016/syns_178/sync_stim_seed_798.txt
- Fig3/Fig3b/DIST_045_SYNC/Mon_Apr_11_11_35_14_2016/syns_179/
- Fig3/Fig3b/DIST_045_SYNC/Mon_Apr_11_11_35_14_2016/syns_179/sync_stim_seed_796.txt
- Fig3/Fig3b/DIST_045_SYNC/Mon_Apr_11_11_35_14_2016/syns_18/
- Fig3/Fig3b/DIST_045_SYNC/Mon_Apr_11_11_35_14_2016/syns_18/sync_stim_seed_953.txt
- Fig3/Fig3b/DIST_045_SYNC/Mon_Apr_11_11_35_14_2016/syns_180/
- Fig3/Fig3b/DIST_045_SYNC/Mon_Apr_11_11_35_14_2016/syns_180/sync_stim_seed_799.txt
- Fig3/Fig3b/DIST_045_SYNC/Mon_Apr_11_11_35_14_2016/syns_181/
- Fig3/Fig3b/DIST_045_SYNC/Mon_Apr_11_11_35_14_2016/syns_181/sync_stim_seed_792.txt
- Fig3/Fig3b/DIST_045_SYNC/Mon_Apr_11_11_35_14_2016/syns_182/
- Fig3/Fig3b/DIST_045_SYNC/Mon_Apr_11_11_35_14_2016/syns_182/sync_stim_seed_786.txt
- Fig3/Fig3b/DIST_045_SYNC/Mon_Apr_11_11_35_14_2016/syns_183/
- Fig3/Fig3b/DIST_045_SYNC/Mon_Apr_11_11_35_14_2016/syns_183/sync_stim_seed_785.txt
- Fig3/Fig3b/DIST_045_SYNC/Mon_Apr_11_11_35_14_2016/syns_184/
- Fig3/Fig3b/DIST_045_SYNC/Mon_Apr_11_11_35_14_2016/syns_184/sync_stim_seed_789.txt
- Fig3/Fig3b/DIST_045_SYNC/Mon_Apr_11_11_35_14_2016/syns_185/
- Fig3/Fig3b/DIST_045_SYNC/Mon_Apr_11_11_35_14_2016/syns_185/sync_stim_seed_790.txt
- Fig3/Fig3b/DIST_045_SYNC/Mon_Apr_11_11_35_14_2016/syns_186/
- Fig3/Fig3b/DIST_045_SYNC/Mon_Apr_11_11_35_14_2016/syns_186/sync_stim_seed_787.txt
- Fig3/Fig3b/DIST_045_SYNC/Mon_Apr_11_11_35_14_2016/syns_187/
- Fig3/Fig3b/DIST_045_SYNC/Mon_Apr_11_11_35_14_2016/syns_187/sync_stim_seed_788.txt
- Fig3/Fig3b/DIST_045_SYNC/Mon_Apr_11_11_35_14_2016/syns_188/
- Fig3/Fig3b/DIST_045_SYNC/Mon_Apr_11_11_35_14_2016/syns_188/sync_stim_seed_779.txt
- Fig3/Fig3b/DIST_045_SYNC/Mon_Apr_11_11_35_14_2016/syns_189/
- Fig3/Fig3b/DIST_045_SYNC/Mon_Apr_11_11_35_14_2016/syns_189/sync_stim_seed_775.txt
- Fig3/Fig3b/DIST_045_SYNC/Mon_Apr_11_11_35_14_2016/syns_19/
- Fig3/Fig3b/DIST_045_SYNC/Mon_Apr_11_11_35_14_2016/syns_19/sync_stim_seed_952.txt
- Fig3/Fig3b/DIST_045_SYNC/Mon_Apr_11_11_35_14_2016/syns_190/
- Fig3/Fig3b/DIST_045_SYNC/Mon_Apr_11_11_35_14_2016/syns_190/sync_stim_seed_781.txt
- Fig3/Fig3b/DIST_045_SYNC/Mon_Apr_11_11_35_14_2016/syns_191/
- Fig3/Fig3b/DIST_045_SYNC/Mon_Apr_11_11_35_14_2016/syns_191/sync_stim_seed_776.txt
- Fig3/Fig3b/DIST_045_SYNC/Mon_Apr_11_11_35_14_2016/syns_192/
- Fig3/Fig3b/DIST_045_SYNC/Mon_Apr_11_11_35_14_2016/syns_192/sync_stim_seed_780.txt
- Fig3/Fig3b/DIST_045_SYNC/Mon_Apr_11_11_35_14_2016/syns_193/
- Fig3/Fig3b/DIST_045_SYNC/Mon_Apr_11_11_35_14_2016/syns_193/sync_stim_seed_782.txt
- Fig3/Fig3b/DIST_045_SYNC/Mon_Apr_11_11_35_14_2016/syns_194/
- Fig3/Fig3b/DIST_045_SYNC/Mon_Apr_11_11_35_14_2016/syns_194/sync_stim_seed_778.txt
- Fig3/Fig3b/DIST_045_SYNC/Mon_Apr_11_11_35_14_2016/syns_195/
- Fig3/Fig3b/DIST_045_SYNC/Mon_Apr_11_11_35_14_2016/syns_195/sync_stim_seed_784.txt
- Fig3/Fig3b/DIST_045_SYNC/Mon_Apr_11_11_35_14_2016/syns_196/
- Fig3/Fig3b/DIST_045_SYNC/Mon_Apr_11_11_35_14_2016/syns_196/sync_stim_seed_783.txt
- Fig3/Fig3b/DIST_045_SYNC/Mon_Apr_11_11_35_14_2016/syns_197/
- Fig3/Fig3b/DIST_045_SYNC/Mon_Apr_11_11_35_14_2016/syns_197/sync_stim_seed_777.txt
- Fig3/Fig3b/DIST_045_SYNC/Mon_Apr_11_11_35_14_2016/syns_198/
- Fig3/Fig3b/DIST_045_SYNC/Mon_Apr_11_11_35_14_2016/syns_198/sync_stim_seed_772.txt
- Fig3/Fig3b/DIST_045_SYNC/Mon_Apr_11_11_35_14_2016/syns_199/
- Fig3/Fig3b/DIST_045_SYNC/Mon_Apr_11_11_35_14_2016/syns_199/sync_stim_seed_770.txt
- Fig3/Fig3b/DIST_045_SYNC/Mon_Apr_11_11_35_14_2016/syns_2/
- Fig3/Fig3b/DIST_045_SYNC/Mon_Apr_11_11_35_14_2016/syns_2/sync_stim_seed_970.txt
- Fig3/Fig3b/DIST_045_SYNC/Mon_Apr_11_11_35_14_2016/syns_20/
- Fig3/Fig3b/DIST_045_SYNC/Mon_Apr_11_11_35_14_2016/syns_20/sync_stim_seed_951.txt
- Fig3/Fig3b/DIST_045_SYNC/Mon_Apr_11_11_35_14_2016/syns_200/
- Fig3/Fig3b/DIST_045_SYNC/Mon_Apr_11_11_35_14_2016/syns_200/sync_stim_seed_768.txt
- Fig3/Fig3b/DIST_045_SYNC/Mon_Apr_11_11_35_14_2016/syns_201/
- Fig3/Fig3b/DIST_045_SYNC/Mon_Apr_11_11_35_14_2016/syns_201/sync_stim_seed_771.txt
- Fig3/Fig3b/DIST_045_SYNC/Mon_Apr_11_11_35_14_2016/syns_202/
- Fig3/Fig3b/DIST_045_SYNC/Mon_Apr_11_11_35_14_2016/syns_202/sync_stim_seed_774.txt
- Fig3/Fig3b/DIST_045_SYNC/Mon_Apr_11_11_35_14_2016/syns_203/
- Fig3/Fig3b/DIST_045_SYNC/Mon_Apr_11_11_35_14_2016/syns_203/sync_stim_seed_773.txt
- Fig3/Fig3b/DIST_045_SYNC/Mon_Apr_11_11_35_14_2016/syns_204/
- Fig3/Fig3b/DIST_045_SYNC/Mon_Apr_11_11_35_14_2016/syns_204/sync_stim_seed_769.txt
- Fig3/Fig3b/DIST_045_SYNC/Mon_Apr_11_11_35_14_2016/syns_205/
- Fig3/Fig3b/DIST_045_SYNC/Mon_Apr_11_11_35_14_2016/syns_205/sync_stim_seed_766.txt
- Fig3/Fig3b/DIST_045_SYNC/Mon_Apr_11_11_35_14_2016/syns_206/
- Fig3/Fig3b/DIST_045_SYNC/Mon_Apr_11_11_35_14_2016/syns_206/sync_stim_seed_765.txt
- Fig3/Fig3b/DIST_045_SYNC/Mon_Apr_11_11_35_14_2016/syns_207/
- Fig3/Fig3b/DIST_045_SYNC/Mon_Apr_11_11_35_14_2016/syns_207/sync_stim_seed_767.txt
- Fig3/Fig3b/DIST_045_SYNC/Mon_Apr_11_11_35_14_2016/syns_208/
- Fig3/Fig3b/DIST_045_SYNC/Mon_Apr_11_11_35_14_2016/syns_208/sync_stim_seed_764.txt
- Fig3/Fig3b/DIST_045_SYNC/Mon_Apr_11_11_35_14_2016/syns_209/
- Fig3/Fig3b/DIST_045_SYNC/Mon_Apr_11_11_35_14_2016/syns_209/sync_stim_seed_763.txt
- Fig3/Fig3b/DIST_045_SYNC/Mon_Apr_11_11_35_14_2016/syns_21/
- Fig3/Fig3b/DIST_045_SYNC/Mon_Apr_11_11_35_14_2016/syns_21/sync_stim_seed_949.txt
- Fig3/Fig3b/DIST_045_SYNC/Mon_Apr_11_11_35_14_2016/syns_210/
- Fig3/Fig3b/DIST_045_SYNC/Mon_Apr_11_11_35_14_2016/syns_210/sync_stim_seed_760.txt
- Fig3/Fig3b/DIST_045_SYNC/Mon_Apr_11_11_35_14_2016/syns_211/
- Fig3/Fig3b/DIST_045_SYNC/Mon_Apr_11_11_35_14_2016/syns_211/sync_stim_seed_761.txt
- Fig3/Fig3b/DIST_045_SYNC/Mon_Apr_11_11_35_14_2016/syns_212/
- Fig3/Fig3b/DIST_045_SYNC/Mon_Apr_11_11_35_14_2016/syns_212/sync_stim_seed_759.txt
- Fig3/Fig3b/DIST_045_SYNC/Mon_Apr_11_11_35_14_2016/syns_213/
- Fig3/Fig3b/DIST_045_SYNC/Mon_Apr_11_11_35_14_2016/syns_213/sync_stim_seed_762.txt
- Fig3/Fig3b/DIST_045_SYNC/Mon_Apr_11_11_35_14_2016/syns_214/
- Fig3/Fig3b/DIST_045_SYNC/Mon_Apr_11_11_35_14_2016/syns_214/sync_stim_seed_758.txt
- Fig3/Fig3b/DIST_045_SYNC/Mon_Apr_11_11_35_14_2016/syns_215/
- Fig3/Fig3b/DIST_045_SYNC/Mon_Apr_11_11_35_14_2016/syns_215/sync_stim_seed_757.txt
- Fig3/Fig3b/DIST_045_SYNC/Mon_Apr_11_11_35_14_2016/syns_216/
- Fig3/Fig3b/DIST_045_SYNC/Mon_Apr_11_11_35_14_2016/syns_216/sync_stim_seed_756.txt
- Fig3/Fig3b/DIST_045_SYNC/Mon_Apr_11_11_35_14_2016/syns_217/
- Fig3/Fig3b/DIST_045_SYNC/Mon_Apr_11_11_35_14_2016/syns_217/sync_stim_seed_755.txt
[truncated: 997 more entries]
