# Supplementary material for: Unique membrane properties and enhanced signal processing in human neocortical neurons
Source: eLife. 2016 Oct 6;5:e16553. doi: 10.7554/eLife.16553 (PMC5100995; doi:10.7554/eLife.16553)
Supplement: Source code 1. — DOI: http://dx.doi.org/10.7554/eLife.16553.014 [file elife-16553-code1.zip › ActiveModels/README]

README

Here you can find the models that were used in order to generate Figure 3 in Eyal et al 2016.
These models are based on the model form Figure 1a with the addition of active mechanisms in their cell body and axon.
More details can be found in Eyal et al 2016 and within the Figure 3 directory.

Contact: guy.eyal@mail.huji.ac.il
