# Supplementary material for: Unique membrane properties and enhanced signal processing in human neocortical neurons
Source: eLife. 2016 Oct 6;5:e16553. doi: 10.7554/eLife.16553 (PMC5100995; doi:10.7554/eLife.16553)
Supplement: Source code 1. — DOI: http://dx.doi.org/10.7554/eLife.16553.014 [file elife-16553-code1.zip › Fig1/Voltage_traces_1AB/m050pA_average_e86.dat]

label:v(.5)
6454 2
0	-86.017
0.02	-86.004
0.04	-86.022
0.06	-86.022
0.08	-86.022
0.1	-86.039
0.12	-86
0.14	-86.009
0.16	-86.022
0.18	-86.065
0.2	-86.052
0.22	-86.044
0.24	-86.017
0.26	-86.03
0.28	-86.022
0.3	-86.013
0.32	-86.026
0.34	-86.026
0.36	-86.017
0.38	-86.044
0.4	-86.03
0.42	-86.013
0.44	-85.987
0.46	-86.009
0.48	-86.022
0.5	-86
0.52	-85.965
0.54	-85.978
0.56	-86.009
0.58	-86.004
0.6	-86.004
0.62	-85.965
0.64	-86.009
0.66	-86.039
0.68	-86.026
0.7	-86.013
0.72	-86.035
0.74	-86.035
0.76	-86.07
0.78	-86.052
0.8	-85.978
0.82	-85.978
0.84	-86.022
0.86	-86.061
0.88	-86.039
0.9	-86.004
0.92	-85.948
0.94	-85.965
0.96	-86.009
0.98	-86
1	-86.026
1.02	-86.026
1.04	-86.026
1.06	-86.013
1.08	-86.009
1.1	-86.004
1.12	-86.039
1.14	-86.009
1.16	-86.03
1.18	-86.004
1.2	-86.057
1.22	-86.022
1.24	-85.996
1.26	-85.996
1.28	-86.004
1.3	-86.017
1.32	-86.017
1.34	-86.03
1.36	-86.044
1.38	-86.039
1.4	-86.004
1.42	-86.026
1.44	-85.982
1.46	-86.026
1.48	-86.065
1.5	-86.035
1.52	-85.996
1.54	-86.026
1.56	-86.017
1.58	-86
1.6	-85.996
1.62	-86.022
1.64	-86.017
1.66	-86.013
1.68	-85.996
1.7	-85.991
1.72	-86.026
1.74	-86.035
1.76	-86.039
1.78	-86.057
1.8	-86.052
1.82	-86.017
1.84	-86
1.86	-85.978
1.88	-86.026
1.9	-86.035
1.92	-86
1.94	-86.026
1.96	-86.022
1.98	-86.004
2	-86.013
2.02	-86.03
2.04	-86.03
2.06	-86.035
2.08	-86.026
2.1	-86.057
2.12	-86.026
2.14	-86.017
2.16	-85.996
2.18	-85.978
2.2	-85.987
2.22	-85.982
2.24	-85.996
2.26	-86.026
2.28	-86.03
2.3	-86.022
2.32	-86.017
2.34	-85.987
2.36	-85.982
2.38	-85.982
2.4	-86.013
2.42	-86.017
2.44	-86.004
2.46	-86.017
2.48	-86.013
2.5	-86.009
2.52	-86.057
2.54	-86.052
2.56	-86.013
2.58	-85.987
2.6	-85.978
2.62	-86.004
2.64	-86.004
2.66	-86.035
2.68	-86.035
2.7	-85.987
2.72	-85.965
2.74	-85.991
2.76	-86.004
2.78	-86
2.8	-86.009
2.82	-86.017
2.84	-86.017
2.86	-86.004
2.88	-86
2.9	-85.987
2.92	-85.996
2.94	-86.026
2.96	-86.048
2.98	-86.035
3	-86.044
3.02	-86.022
3.04	-86.004
3.06	-85.982
3.08	-85.996
3.1	-86.013
3.12	-86.044
3.14	-86.013
3.16	-85.961
3.18	-86
3.2	-85.996
3.22	-86.035
3.24	-86.039
3.26	-86.022
3.28	-86.026
3.3	-86.013
3.32	-86.039
3.34	-86.026
3.36	-86.004
3.38	-86
3.4	-86.03
3.42	-85.996
3.44	-86
3.46	-86.009
3.48	-86.013
3.5	-86.026
3.52	-85.982
3.54	-86.017
3.56	-86.013
3.58	-85.996
3.6	-85.987
3.62	-85.996
3.64	-86.026
3.66	-86.017
3.68	-85.996
3.7	-85.991
3.72	-86.017
3.74	-86.03
3.76	-86.013
3.78	-85.982
3.8	-85.987
3.82	-85.996
3.84	-86.009
3.86	-86.026
3.88	-85.996
3.9	-86.017
3.92	-86.017
3.94	-86.03
3.96	-86.03
3.98	-85.974
4	-85.996
4.02	-86.026
4.04	-86
4.06	-85.987
4.08	-86.009
4.1	-86
4.12	-85.982
4.14	-86.03
4.16	-85.978
4.18	-85.982
4.2	-85.965
4.22	-85.956
4.24	-85.982
4.26	-85.996
4.28	-85.974
4.3	-85.978
4.32	-86.017
4.34	-86
4.36	-86.022
4.38	-86.009
4.4	-85.952
4.42	-85.974
4.44	-86
4.46	-85.991
4.48	-85.982
4.5	-85.987
4.52	-86.004
4.54	-85.965
4.56	-85.978
4.58	-86.004
4.6	-85.974
4.62	-86.004
4.64	-86.017
4.66	-86.009
4.68	-85.996
4.7	-85.961
4.72	-85.965
4.74	-85.974
4.76	-85.948
4.78	-85.982
4.8	-85.982
4.82	-86
4.84	-85.991
4.86	-85.965
4.88	-85.974
4.9	-86.004
4.92	-85.987
4.94	-85.969
4.96	-85.978
4.98	-85.996
5	-85.982
5.02	-85.93
5.04	-85.961
5.06	-85.974
5.08	-85.969
5.1	-85.961
5.12	-85.987
5.14	-86
5.16	-85.991
5.18	-85.956
5.2	-86
5.22	-86.026
5.24	-85.982
5.26	-85.961
5.28	-85.991
5.3	-86.004
5.32	-85.965
5.34	-85.956
5.36	-85.996
5.38	-86.009
5.4	-86.009
5.42	-86.009
5.44	-85.996
5.46	-85.961
5.48	-85.987
5.5	-86.022
5.52	-85.991
5.54	-85.948
5.56	-85.952
5.58	-85.987
5.6	-86.017
5.62	-85.978
5.64	-85.961
5.66	-85.978
5.68	-85.948
5.7	-85.961
5.72	-85.952
5.74	-85.948
5.76	-85.991
5.78	-86.009
5.8	-85.987
5.82	-85.961
5.84	-85.93
5.86	-85.93
5.88	-86
5.9	-85.991
5.92	-85.991
5.94	-85.991
5.96	-85.996
5.98	-85.952
6	-85.943
6.02	-85.982
6.04	-86
6.06	-86
6.08	-85.969
6.1	-85.978
6.12	-85.974
6.14	-85.978
6.16	-86
6.18	-86.004
6.2	-86
6.22	-85.991
6.24	-86.026
6.26	-86.004
6.28	-85.969
6.3	-86
6.32	-85.996
6.34	-85.991
6.36	-86
6.38	-85.978
6.4	-85.982
6.42	-86
6.44	-86.017
6.46	-86.03
6.48	-85.996
6.5	-85.978
6.52	-85.961
6.54	-85.982
6.56	-85.982
6.58	-85.996
6.6	-85.978
6.62	-85.965
6.64	-86
6.66	-85.978
6.68	-85.956
6.7	-85.965
6.72	-85.956
6.74	-85.935
6.76	-85.939
6.78	-85.996
6.8	-85.996
6.82	-85.978
6.84	-85.991
6.86	-85.974
6.88	-85.961
6.9	-85.978
6.92	-85.987
6.94	-85.991
6.96	-85.987
6.98	-85.982
7	-85.952
7.02	-85.952
7.04	-85.982
7.06	-85.978
7.08	-85.982
7.1	-85.987
7.12	-86.009
7.14	-85.991
7.16	-85.974
7.18	-85.965
7.2	-86.004
7.22	-85.956
7.24	-85.939
7.26	-85.987
7.28	-86.004
7.3	-86.009
7.32	-85.987
7.34	-85.969
7.36	-86
7.38	-86.013
7.4	-85.974
7.42	-85.952
7.44	-85.969
7.46	-85.952
7.48	-85.987
7.5	-85.978
7.52	-85.978
7.54	-85.956
7.56	-85.978
7.58	-85.974
7.6	-85.969
7.62	-85.974
7.64	-85.974
7.66	-85.956
7.68	-85.978
7.7	-85.991
7.72	-85.956
7.74	-85.974
7.76	-85.956
7.78	-85.982
7.8	-85.978
7.82	-85.969
7.84	-85.982
7.86	-85.965
7.88	-85.996
7.9	-86.004
7.92	-85.996
7.94	-86.013
7.96	-86
7.98	-86.009
8	-86.009
8.02	-86.004
8.04	-85.996
8.06	-86.013
8.08	-86
8.1	-85.965
8.12	-85.961
8.14	-85.961
8.16	-85.987
8.18	-85.982
8.2	-85.978
8.22	-85.961
8.24	-85.943
8.26	-85.943
8.28	-85.969
8.3	-85.978
8.32	-85.987
8.34	-85.978
8.36	-85.996
8.38	-85.991
8.4	-85.965
8.42	-85.974
8.44	-85.956
8.46	-85.956
8.48	-85.969
8.5	-85.943
8.52	-85.969
8.54	-85.974
8.56	-86.004
8.58	-85.996
8.6	-85.974
8.62	-86.017
8.64	-86.004
8.66	-85.991
8.68	-85.987
8.7	-86.004
8.72	-85.965
8.74	-85.948
8.76	-85.965
8.78	-85.982
8.8	-85.987
8.82	-85.991
8.84	-85.943
8.86	-85.956
8.88	-85.965
8.9	-85.961
8.92	-85.961
8.94	-85.956
8.96	-85.961
8.98	-85.982
9	-86.004
9.02	-86.013
9.04	-85.974
9.06	-85.943
9.08	-85.991
9.1	-85.965
9.12	-85.917
9.14	-85.935
9.16	-85.974
9.18	-85.987
9.2	-85.952
9.22	-85.956
9.24	-85.965
9.26	-85.996
9.28	-86
9.3	-85.978
9.32	-85.948
9.34	-85.952
9.36	-86
9.38	-85.987
9.4	-85.965
9.42	-86.013
9.44	-85.982
9.46	-85.991
9.48	-85.987
9.5	-85.974
9.52	-85.956
9.54	-85.974
9.56	-86.009
9.58	-85.987
9.6	-85.969
9.62	-85.974
9.64	-85.952
9.66	-85.948
9.68	-85.991
9.7	-86.022
9.72	-85.978
9.74	-85.952
9.76	-85.991
9.78	-85.965
9.8	-85.969
9.82	-85.961
9.84	-85.952
9.86	-85.987
9.88	-86
9.9	-85.991
9.92	-85.978
9.94	-85.961
9.96	-85.974
9.98	-85.982
10	-85.991
10.02	-85.987
10.04	-86
10.06	-85.982
10.08	-86
10.1	-85.991
10.12	-85.969
10.14	-85.991
10.16	-85.982
10.18	-85.974
10.2	-85.996
10.22	-85.996
10.24	-85.978
10.26	-85.991
10.28	-85.974
10.3	-85.978
10.32	-85.978
10.34	-85.987
10.36	-85.991
10.38	-86.022
10.4	-86.004
10.42	-85.961
10.44	-85.978
10.46	-85.969
10.48	-85.996
10.5	-85.987
10.52	-85.961
10.54	-85.996
10.56	-86.009
10.58	-85.974
10.6	-85.948
10.62	-85.965
10.64	-85.965
10.66	-85.987
10.68	-85.978
10.7	-85.952
10.72	-86
10.74	-85.991
10.76	-85.991
10.78	-85.961
10.8	-85.974
10.82	-85.965
10.84	-85.987
10.86	-85.996
10.88	-85.987
10.9	-85.952
10.92	-85.982
10.94	-86.004
10.96	-86.009
10.98	-86.004
11	-85.987
11.02	-85.982
11.04	-85.974
11.06	-85.965
11.08	-85.974
11.1	-85.991
11.12	-85.996
11.14	-85.987
11.16	-85.996
11.18	-85.987
11.2	-85.969
11.22	-85.952
11.24	-85.956
11.26	-85.991
11.28	-85.982
11.3	-86
11.32	-86.017
11.34	-86
11.36	-86.009
11.38	-85.991
11.4	-85.961
11.42	-85.965
11.44	-85.961
11.46	-85.974
11.48	-85.965
11.5	-85.948
11.52	-85.948
11.54	-85.987
11.56	-86
11.58	-85.996
11.6	-85.961
11.62	-85.987
11.64	-85.996
11.66	-85.961
11.68	-85.978
11.7	-86.017
11.72	-85.987
11.74	-86.013
11.76	-86.048
11.78	-86.009
11.8	-85.987
11.82	-85.991
11.84	-86.013
11.86	-85.982
11.88	-85.956
11.9	-85.965
11.92	-85.982
11.94	-85.961
11.96	-86.009
11.98	-86.013
12	-85.961
12.02	-85.939
12.04	-86.004
12.06	-86.022
12.08	-86.013
12.1	-85.969
12.12	-85.991
12.14	-85.943
12.16	-85.935
12.18	-85.952
12.2	-85.969
12.22	-86.004
12.24	-85.987
12.26	-85.978
12.28	-85.952
12.3	-85.961
12.32	-86
12.34	-86.009
12.36	-85.991
12.38	-85.978
12.4	-85.965
12.42	-85.996
12.44	-86.035
12.46	-85.991
12.48	-85.969
12.5	-86
12.52	-86.026
12.54	-86.013
12.56	-85.978
12.58	-85.991
12.6	-85.996
12.62	-86
12.64	-85.956
12.66	-85.965
12.68	-86.039
12.7	-86.017
12.72	-85.952
12.74	-85.978
12.76	-85.974
12.78	-85.974
12.8	-86.004
12.82	-86
12.84	-85.965
12.86	-85.987
12.88	-86.009
12.9	-86.026
12.92	-85.982
12.94	-85.965
12.96	-86
12.98	-86.009
13	-85.996
13.02	-85.965
13.04	-85.956
13.06	-85.965
13.08	-85.991
13.1	-86.017
13.12	-85.996
13.14	-85.987
13.16	-85.991
13.18	-85.961
13.2	-85.982
13.22	-86
13.24	-85.987
13.26	-85.974
13.28	-85.956
13.3	-85.991
13.32	-86.004
13.34	-86.017
13.36	-86
13.38	-85.965
13.4	-85.978
13.42	-86.035
13.44	-86.017
13.46	-85.961
13.48	-85.987
13.5	-86.009
13.52	-85.996
13.54	-85.996
13.56	-86.022
13.58	-86.022
13.6	-85.991
13.62	-86.009
13.64	-86.013
13.66	-86
13.68	-86
13.7	-86.004
13.72	-86.03
13.74	-85.996
13.76	-85.978
13.78	-86.009
13.8	-86.009
13.82	-85.996
13.84	-85.969
13.86	-85.952
13.88	-85.969
13.9	-85.982
13.92	-85.991
13.94	-85.987
13.96	-85.982
13.98	-86.013
14	-86.017
14.02	-86.009
14.04	-85.996
14.06	-86.004
14.08	-86.022
14.1	-86.009
14.12	-85.978
14.14	-85.961
14.16	-85.982
14.18	-86.009
14.2	-86.022
14.22	-86
14.24	-85.982
14.26	-85.974
14.28	-85.952
14.3	-85.965
14.32	-85.991
14.34	-86.017
14.36	-86.017
14.38	-86.035
14.4	-86.004
14.42	-86.013
14.44	-86.039
14.46	-85.982
14.48	-85.978
14.5	-86.017
14.52	-85.987
14.54	-86
14.56	-85.982
14.58	-85.991
14.6	-86.026
14.62	-85.974
14.64	-85.987
14.66	-86.017
14.68	-86.017
14.7	-86
14.72	-86.013
14.74	-85.996
14.76	-86.004
14.78	-86.013
14.8	-85.996
14.82	-86.009
14.84	-86.022
14.86	-86.013
14.88	-86
14.9	-85.987
14.92	-85.969
14.94	-85.978
14.96	-86
14.98	-86
15	-85.987
15.02	-85.991
15.04	-85.978
15.06	-85.987
15.08	-85.991
15.1	-85.996
15.12	-85.974
15.14	-85.991
15.16	-85.965
15.18	-85.996
15.2	-86.017
15.22	-85.982
15.24	-85.991
15.26	-85.982
15.28	-86.004
15.3	-86.039
15.32	-85.987
15.34	-86.009
15.36	-86.013
15.38	-85.978
15.4	-85.996
15.42	-86.035
15.44	-86.022
15.46	-86.013
15.48	-86
15.5	-85.996
15.52	-85.974
15.54	-85.974
15.56	-85.996
15.58	-85.987
15.6	-86.004
15.62	-86
15.64	-85.965
15.66	-85.982
15.68	-86
15.7	-86.013
15.72	-85.974
15.74	-85.996
15.76	-86.022
15.78	-85.996
15.8	-85.969
15.82	-85.965
15.84	-86.009
15.86	-85.991
15.88	-86
15.9	-85.969
15.92	-85.996
15.94	-86.026
15.96	-86.004
15.98	-85.987
16	-86.004
16.02	-85.987
16.04	-85.991
16.06	-85.982
16.08	-86.017
16.1	-86.013
16.12	-86.022
16.14	-86.009
16.16	-86.03
16.18	-86.035
16.2	-86.004
16.22	-85.996
16.24	-86.013
16.26	-86.017
16.28	-86
16.3	-85.996
16.32	-86
16.34	-86
16.36	-86.004
16.38	-86.009
16.4	-85.974
16.42	-86.004
16.44	-86.022
16.46	-86.017
16.48	-86
16.5	-85.996
16.52	-86.03
16.54	-85.982
16.56	-86
16.58	-86.048
16.6	-86.039
16.62	-85.991
16.64	-85.952
16.66	-85.987
16.68	-86.022
16.7	-86.022
16.72	-86.013
16.74	-86.017
16.76	-86.009
16.78	-86.026
16.8	-86.009
16.82	-86.022
16.84	-86.03
16.86	-86.044
16.88	-86.026
16.9	-86.022
16.92	-86.022
16.94	-86
16.96	-85.978
16.98	-85.996
17	-86.039
17.02	-86.044
17.04	-86
17.06	-85.987
17.08	-85.982
17.1	-85.991
17.12	-85.987
17.14	-86.004
17.16	-86.03
17.18	-86.048
17.2	-86
17.22	-85.952
17.24	-85.982
17.26	-86.013
17.28	-86.017
17.3	-85.987
17.32	-85.991
17.34	-86
17.36	-85.965
17.38	-85.996
17.4	-86.017
17.42	-86.026
17.44	-85.987
17.46	-85.987
17.48	-86.022
17.5	-86.039
17.52	-86.039
17.54	-86.013
17.56	-86.017
17.58	-86.039
17.6	-86.004
17.62	-86
17.64	-86.035
17.66	-86.017
17.68	-86.022
17.7	-86.009
17.72	-86.03
17.74	-86.052
17.76	-86.074
17.78	-86.017
17.8	-85.996
17.82	-86.004
17.84	-85.987
17.86	-85.991
17.88	-85.991
17.9	-86.009
17.92	-86.065
17.94	-86.048
17.96	-86.026
17.98	-86.017
18	-86.035
18.02	-86.022
18.04	-86.017
18.06	-86.022
18.08	-86.022
18.1	-85.996
18.12	-85.961
18.14	-86
18.16	-86.026
18.18	-86.026
18.2	-86.026
18.22	-86
18.24	-86.035
18.26	-86.07
18.28	-86.065
18.3	-86.07
18.32	-86.03
18.34	-86.026
18.36	-86.026
18.38	-86.039
18.4	-86.017
18.42	-85.982
18.44	-86.022
18.46	-86.004
18.48	-86.022
18.5	-86.039
18.52	-86.022
18.54	-86.044
18.56	-86.044
18.58	-86.022
18.6	-86.022
18.62	-86.009
18.64	-86.009
18.66	-86.017
18.68	-86.017
18.7	-86
18.72	-86.013
18.74	-86.078
18.76	-86.017
18.78	-85.974
18.8	-86.004
18.82	-86
18.84	-85.987
18.86	-86.009
18.88	-86.009
18.9	-86.039
18.92	-86.022
18.94	-86
18.96	-85.996
18.98	-86.004
19	-86.026
19.02	-86.009
19.04	-86
19.06	-86.022
19.08	-86.026
19.1	-86.022
19.12	-86.017
19.14	-86.044
19.16	-86.009
19.18	-86
19.2	-86.039
19.22	-86.026
19.24	-86.004
19.26	-86.026
19.28	-86.009
19.3	-86.017
19.32	-85.996
19.34	-85.996
19.36	-86.009
19.38	-86.004
19.4	-86.03
19.42	-86.004
19.44	-86
19.46	-86
19.48	-86.035
19.5	-86.03
19.52	-85.978
19.54	-85.974
19.56	-86.004
19.58	-86.048
19.6	-86.061
19.62	-85.987
19.64	-85.939
19.66	-86.026
19.68	-86.061
19.7	-86
19.72	-86.017
19.74	-86.013
19.76	-86.022
19.78	-86.026
19.8	-86.057
19.82	-86.017
19.84	-85.991
19.86	-86.013
19.88	-86.009
19.9	-85.969
19.92	-86
19.94	-86.017
19.96	-86.009
19.98	-85.974
20	-85.982
20.02	-85.991
20.04	-86
20.06	-86.03
20.08	-86.03
20.1	-86.022
20.12	-86.026
20.14	-86.022
20.16	-86.035
20.18	-85.982
20.2	-85.991
20.22	-86.03
20.24	-86
20.26	-85.996
20.28	-86.035
20.3	-86.044
20.32	-86.017
20.34	-86.009
20.36	-86.022
20.38	-86.044
20.4	-86.004
20.42	-85.987
20.44	-85.974
20.46	-85.996
20.48	-85.991
20.5	-85.987
20.52	-85.991
20.54	-86.026
20.56	-86.03
20.58	-85.987
20.6	-85.991
20.62	-85.974
20.64	-85.982
20.66	-86.013
20.68	-86.035
20.7	-86.013
20.72	-86.017
20.74	-86.009
20.76	-85.978
20.78	-86
20.8	-86.026
20.82	-86.03
20.84	-86.009
20.86	-85.996
20.88	-85.996
20.9	-86.017
20.92	-86.013
20.94	-86
20.96	-86.013
20.98	-85.991
21	-85.991
21.02	-86
21.04	-85.978
21.06	-86.004
21.08	-86.017
21.1	-86.004
21.12	-86.004
21.14	-85.982
21.16	-85.969
21.18	-85.943
21.2	-85.996
21.22	-86.009
21.24	-86.035
21.26	-86.057
21.28	-86.044
21.3	-86.035
21.32	-86.03
21.34	-86.026
21.36	-86.013
21.38	-86.052
21.4	-86.052
21.42	-86.03
21.44	-86.022
21.46	-86.07
21.48	-86.03
21.5	-85.969
21.52	-86.013
21.54	-85.987
21.56	-85.969
21.58	-86.013
21.6	-85.996
21.62	-85.987
21.64	-86.009
21.66	-86.022
21.68	-85.996
21.7	-86.022
21.72	-86.004
21.74	-85.996
21.76	-86.009
21.78	-86.022
21.8	-86.017
21.82	-85.982
21.84	-86.013
21.86	-86.009
21.88	-85.987
21.9	-85.974
21.92	-85.996
21.94	-85.991
21.96	-86.03
21.98	-86.004
22	-85.952
22.02	-85.996
22.04	-86.057
22.06	-86.061
22.08	-86.013
22.1	-86.017
22.12	-86.017
22.14	-86.035
22.16	-85.996
22.18	-85.996
22.2	-86.039
22.22	-86.03
22.24	-86.017
22.26	-86.03
22.28	-86.052
22.3	-86.061
22.32	-86.013
22.34	-86.035
22.36	-85.987
22.38	-86.004
22.4	-86.009
22.42	-86.022
22.44	-86.017
22.46	-86.017
22.48	-86
22.5	-86.013
22.52	-86.009
22.54	-85.991
22.56	-85.978
22.58	-86.035
22.6	-86.03
22.62	-86.03
22.64	-86.039
22.66	-86.009
22.68	-86.013
22.7	-86
22.72	-86
22.74	-85.996
22.76	-85.996
22.78	-86.009
22.8	-86.022
22.82	-86.039
22.84	-86.074
22.86	-86.048
22.88	-86.009
22.9	-86.004
22.92	-85.996
22.94	-85.978
22.96	-86.009
22.98	-86.039
23	-86.052
23.02	-86.03
23.04	-85.996
23.06	-86.004
23.08	-86.022
23.1	-86.004
23.12	-85.978
23.14	-85.996
23.16	-86.017
23.18	-86.004
23.2	-86.009
23.22	-85.987
23.24	-85.991
23.26	-86.044
23.28	-86.026
23.3	-85.982
23.32	-85.974
23.34	-86.004
23.36	-86.035
23.38	-86.026
23.4	-86.013
23.42	-86.026
23.44	-86.039
23.46	-86.044
23.48	-86.022
23.5	-85.978
23.52	-85.965
23.54	-86.022
23.56	-86.017
23.58	-86.013
23.6	-86.017
23.62	-86.03
23.64	-86
23.66	-86.009
23.68	-85.996
23.7	-86.004
23.72	-85.961
23.74	-85.948
23.76	-86.009
23.78	-86.026
23.8	-86.009
23.82	-86.017
23.84	-86.039
23.86	-86.004
23.88	-85.987
23.9	-85.969
23.92	-86.022
23.94	-86.009
23.96	-85.982
23.98	-85.991
24	-86.013
24.02	-86.009
24.04	-86.026
24.06	-86.044
24.08	-86.074
24.1	-86.026
24.12	-86.017
24.14	-86.044
24.16	-86.03
24.18	-86.004
24.2	-85.996
24.22	-86.039
24.24	-85.991
24.26	-85.991
24.28	-86.013
24.3	-86.017
24.32	-86.022
24.34	-86.009
24.36	-85.978
24.38	-85.965
24.4	-85.987
24.42	-86
24.44	-86.022
24.46	-86
24.48	-85.996
24.5	-86.022
24.52	-86
24.54	-85.974
24.56	-86
24.58	-86.004
24.6	-85.987
24.62	-86.017
24.64	-86.009
24.66	-85.965
24.68	-85.982
24.7	-86.009
24.72	-86.039
24.74	-86.022
24.76	-86.013
24.78	-85.996
24.8	-86.013
24.82	-86.013
24.84	-86.039
24.86	-86.03
24.88	-85.991
24.9	-85.987
24.92	-86.017
24.94	-86.017
24.96	-86.017
24.98	-86.004
25	-85.956
25.02	-85.974
25.04	-86.004
25.06	-86.004
25.08	-86.009
25.1	-86.026
25.12	-86
25.14	-86.022
25.16	-85.987
25.18	-85.961
25.2	-85.982
25.22	-86.017
25.24	-86.017
25.26	-86.022
25.28	-86.035
25.3	-85.987
25.32	-85.996
25.34	-86.035
25.36	-86.013
25.38	-85.996
25.4	-86
25.42	-85.996
25.44	-85.978
25.46	-85.987
25.48	-85.991
25.5	-86.017
25.52	-85.974
25.54	-85.982
25.56	-86.004
25.58	-86.044
25.6	-85.982
25.62	-86
25.64	-86.048
25.66	-86.004
25.68	-86.022
25.7	-86.035
25.72	-86.022
25.74	-86.057
25.76	-86.035
25.78	-85.996
25.8	-86.035
25.82	-86.048
25.84	-86.004
25.86	-85.996
25.88	-86.009
25.9	-85.987
25.92	-85.991
25.94	-86.009
25.96	-86.039
25.98	-86.061
26	-86.044
26.02	-86.022
26.04	-85.996
26.06	-86.017
26.08	-86.022
26.1	-86.044
26.12	-86.026
26.14	-86.009
26.16	-86.009
26.18	-85.996
26.2	-86
26.22	-85.978
26.24	-86.017
26.26	-86
26.28	-86.035
26.3	-86.057
26.32	-86.061
26.34	-85.987
26.36	-86.017
26.38	-86.065
26.4	-86.03
26.42	-85.982
26.44	-86.004
26.46	-86.026
26.48	-86
26.5	-86
26.52	-86.022
26.54	-86.026
26.56	-86.039
26.58	-86.017
26.6	-85.991
26.62	-86.026
26.64	-86.048
26.66	-86.087
26.68	-86.039
26.7	-86.013
26.72	-86.03
26.74	-86.044
26.76	-86.009
26.78	-85.982
26.8	-85.991
26.82	-85.996
26.84	-86.057
26.86	-86.048
26.88	-86
26.9	-86.017
26.92	-86.061
26.94	-86.022
26.96	-85.982
26.98	-86.03
27	-86.078
27.02	-86.061
27.04	-86.131
27.06	-87.286
27.08	-87.138
27.1	-86.27
27.12	-86.065
27.14	-86.126
27.16	-86.131
27.18	-86.139
27.2	-86.122
27.22	-86.161
27.24	-86.187
27.26	-86.214
27.28	-86.187
27.3	-86.214
27.32	-86.222
27.34	-86.231
27.36	-86.214
27.38	-86.183
27.4	-86.214
27.42	-86.205
27.44	-86.209
27.46	-86.218
27.48	-86.235
27.5	-86.214
27.52	-86.244
27.54	-86.283
27.56	-86.288
27.58	-86.279
27.6	-86.283
27.62	-86.301
27.64	-86.292
27.66	-86.309
27.68	-86.305
27.7	-86.296
27.72	-86.314
27.74	-86.314
27.76	-86.336
27.78	-86.336
27.8	-86.344
27.82	-86.37
27.84	-86.331
27.86	-86.327
27.88	-86.344
27.9	-86.344
27.92	-86.353
27.94	-86.375
27.96	-86.366
27.98	-86.366
28	-86.331
28.02	-86.366
28.04	-86.405
28.06	-86.401
28.08	-86.388
28.1	-86.405
28.12	-86.41
28.14	-86.423
28.16	-86.44
28.18	-86.449
28.2	-86.414
28.22	-86.37
28.24	-86.349
28.26	-86.405
28.28	-86.432
28.3	-86.423
28.32	-86.449
28.34	-86.44
28.36	-86.432
28.38	-86.436
28.4	-86.449
28.42	-86.436
28.44	-86.423
28.46	-86.458
28.48	-86.453
28.5	-86.453
28.52	-86.479
28.54	-86.506
28.56	-86.493
28.58	-86.497
28.6	-86.436
28.62	-86.488
28.64	-86.501
28.66	-86.466
28.68	-86.506
28.7	-86.501
28.72	-86.493
28.74	-86.484
28.76	-86.514
28.78	-86.493
28.8	-86.506
28.82	-86.488
28.84	-86.497
28.86	-86.545
28.88	-86.541
28.9	-86.523
28.92	-86.523
28.94	-86.501
28.96	-86.527
28.98	-86.545
29	-86.571
29.02	-86.536
29.04	-86.401
29.06	-85.246
29.08	-85.381
29.1	-86.257
29.12	-86.497
29.14	-86.471
29.16	-86.423
29.18	-86.41
29.2	-86.44
29.22	-86.449
29.24	-86.449
29.26	-86.349
29.28	-86.379
29.3	-86.427
29.32	-86.384
29.34	-86.392
29.36	-86.414
29.38	-86.423
29.4	-86.401
29.42	-86.388
29.44	-86.375
29.46	-86.349
29.48	-86.379
29.5	-86.323
29.52	-86.344
29.54	-86.414
29.56	-86.401
29.58	-86.357
29.6	-86.375
29.62	-86.397
29.64	-86.37
29.66	-86.384
29.68	-86.362
29.7	-86.353
29.72	-86.362
29.74	-86.336
29.76	-86.357
29.78	-86.336
29.8	-86.344
29.82	-86.309
29.84	-86.318
29.86	-86.314
29.88	-86.305
29.9	-86.362
29.92	-86.392
29.94	-86.344
29.96	-86.323
29.98	-86.344
30	-86.353
30.02	-86.323
30.04	-86.309
30.06	-86.283
30.08	-86.309
30.1	-86.344
30.12	-86.37
30.14	-86.296
30.16	-86.314
30.18	-86.344
30.2	-86.314
30.22	-86.275
30.24	-86.301
30.26	-86.323
30.28	-86.309
30.3	-86.305
30.32	-86.318
30.34	-86.292
30.36	-86.327
30.38	-86.275
30.4	-86.24
30.42	-86.261
30.44	-86.292
30.46	-86.275
30.48	-86.296
30.5	-86.292
30.52	-86.283
30.54	-86.344
30.56	-86.296
30.58	-86.261
30.6	-86.283
30.62	-86.327
30.64	-86.288
30.66	-86.257
30.68	-86.253
30.7	-86.235
30.72	-86.27
30.74	-86.288
30.76	-86.27
30.78	-86.244
30.8	-86.296
30.82	-86.296
30.84	-86.323
30.86	-86.318
30.88	-86.279
30.9	-86.288
30.92	-86.288
30.94	-86.279
30.96	-86.279
30.98	-86.314
31	-86.292
31.02	-86.314
31.04	-86.283
31.06	-86.275
31.08	-86.24
31.1	-86.24
31.12	-86.261
31.14	-86.283
31.16	-86.283
31.18	-86.261
31.2	-86.227
31.22	-86.244
31.24	-86.244
31.26	-86.248
31.28	-86.261
31.3	-86.283
31.32	-86.257
31.34	-86.248
31.36	-86.248
31.38	-86.266
31.4	-86.253
31.42	-86.292
31.44	-86.279
31.46	-86.318
31.48	-86.301
31.5	-86.261
31.52	-86.24
31.54	-86.292
31.56	-86.253
31.58	-86.253
31.6	-86.279
31.62	-86.288
31.64	-86.266
31.66	-86.288
31.68	-86.288
31.7	-86.248
31.72	-86.222
31.74	-86.244
31.76	-86.235
31.78	-86.235
31.8	-86.27
31.82	-86.266
31.84	-86.253
31.86	-86.24
31.88	-86.235
31.9	-86.24
31.92	-86.235
31.94	-86.244
31.96	-86.235
31.98	-86.261
32	-86.235
32.02	-86.235
32.04	-86.218
32.06	-86.222
32.08	-86.231
32.1	-86.231
32.12	-86.24
32.14	-86.235
32.16	-86.227
32.18	-86.244
32.2	-86.24
32.22	-86.227
32.24	-86.205
32.26	-86.196
32.28	-86.261
32.3	-86.283
32.32	-86.227
32.34	-86.187
32.36	-86.222
32.38	-86.222
32.4	-86.227
32.42	-86.257
32.44	-86.266
32.46	-86.205
32.48	-86.205
32.5	-86.244
32.52	-86.235
32.54	-86.218
32.56	-86.196
32.58	-86.24
32.6	-86.231
32.62	-86.2
32.64	-86.231
32.66	-86.227
32.68	-86.183
32.7	-86.17
32.72	-86.235
32.74	-86.244
32.76	-86.227
32.78	-86.24
32.8	-86.218
32.82	-86.214
32.84	-86.17
32.86	-86.183
32.88	-86.261
32.9	-86.257
32.92	-86.244
32.94	-86.205
32.96	-86.235
32.98	-86.24
33	-86.205
33.02	-86.205
33.04	-86.235
33.06	-86.235
33.08	-86.244
33.1	-86.214
33.12	-86.248
33.14	-86.244
33.16	-86.24
33.18	-86.218
33.2	-86.179
33.22	-86.222
33.24	-86.205
33.26	-86.196
33.28	-86.205
33.3	-86.227
33.32	-86.248
33.34	-86.27
33.36	-86.183
33.38	-86.153
33.4	-86.179
33.42	-86.235
33.44	-86.231
33.46	-86.2
33.48	-86.205
33.5	-86.227
33.52	-86.205
33.54	-86.196
33.56	-86.253
33.58	-86.2
33.6	-86.174
33.62	-86.179
33.64	-86.179
33.66	-86.174
33.68	-86.205
33.7	-86.2
33.72	-86.218
33.74	-86.214
33.76	-86.179
33.78	-86.209
33.8	-86.174
33.82	-86.183
33.84	-86.187
33.86	-86.183
33.88	-86.166
33.9	-86.222
33.92	-86.222
33.94	-86.192
33.96	-86.214
33.98	-86.222
34	-86.218
34.02	-86.231
34.04	-86.214
34.06	-86.187
34.08	-86.183
34.1	-86.196
34.12	-86.17
34.14	-86.166
34.16	-86.214
34.18	-86.218
34.2	-86.196
34.22	-86.196
34.24	-86.235
34.26	-86.24
34.28	-86.24
34.3	-86.214
34.32	-86.192
34.34	-86.192
34.36	-86.2
34.38	-86.196
34.4	-86.222
34.42	-86.2
34.44	-86.205
34.46	-86.196
34.48	-86.218
34.5	-86.227
34.52	-86.214
34.54	-86.183
34.56	-86.166
34.58	-86.17
34.6	-86.192
34.62	-86.192
34.64	-86.192
34.66	-86.187
34.68	-86.157
34.7	-86.179
34.72	-86.183
34.74	-86.192
34.76	-86.227
34.78	-86.2
34.8	-86.192
34.82	-86.179
34.84	-86.179
34.86	-86.179
34.88	-86.205
34.9	-86.209
34.92	-86.183
34.94	-86.135
34.96	-86.174
34.98	-86.174
35	-86.153
35.02	-86.161
35.04	-86.144
35.06	-86.157
35.08	-86.157
35.1	-86.17
35.12	-86.192
35.14	-86.192
35.16	-86.174
35.18	-86.187
35.2	-86.174
35.22	-86.148
35.24	-86.187
35.26	-86.209
35.28	-86.227
35.3	-86.179
35.32	-86.192
35.34	-86.218
35.36	-86.183
35.38	-86.135
35.4	-86.161
35.42	-86.205
35.44	-86.192
35.46	-86.179
35.48	-86.196
35.5	-86.2
35.52	-86.179
35.54	-86.17
35.56	-86.135
35.58	-86.174
35.6	-86.205
35.62	-86.17
35.64	-86.166
35.66	-86.187
35.68	-86.166
35.7	-86.187
35.72	-86.196
35.74	-86.148
35.76	-86.144
35.78	-86.157
35.8	-86.17
35.82	-86.209
35.84	-86.214
35.86	-86.174
35.88	-86.166
35.9	-86.17
35.92	-86.157
35.94	-86.2
35.96	-86.166
35.98	-86.161
36	-86.214
36.02	-86.187
36.04	-86.183
36.06	-86.179
36.08	-86.17
36.1	-86.157
36.12	-86.166
36.14	-86.174
36.16	-86.179
36.18	-86.214
36.2	-86.135
36.22	-86.148
36.24	-86.179
36.26	-86.183
36.28	-86.192
36.3	-86.161
36.32	-86.205
36.34	-86.192
36.36	-86.196
36.38	-86.214
36.4	-86.157
36.42	-86.131
36.44	-86.139
36.46	-86.144
36.48	-86.183
36.5	-86.166
36.52	-86.161
36.54	-86.166
36.56	-86.131
36.58	-86.179
36.6	-86.17
36.62	-86.157
36.64	-86.131
36.66	-86.139
36.68	-86.161
36.7	-86.235
36.72	-86.187
36.74	-86.187
36.76	-86.187
36.78	-86.187
36.8	-86.153
36.82	-86.144
36.84	-86.153
36.86	-86.166
36.88	-86.17
36.9	-86.157
36.92	-86.135
36.94	-86.118
36.96	-86.157
36.98	-86.196
37	-86.2
37.02	-86.196
37.04	-86.196
37.06	-86.183
37.08	-86.131
37.1	-86.148
37.12	-86.135
37.14	-86.166
37.16	-86.187
37.18	-86.187
37.2	-86.2
37.22	-86.17
37.24	-86.17
37.26	-86.174
37.28	-86.187
37.3	-86.166
37.32	-86.174
37.34	-86.179
37.36	-86.166
37.38	-86.166
37.4	-86.153
37.42	-86.144
37.44	-86.157
37.46	-86.192
37.48	-86.187
37.5	-86.166
37.52	-86.183
37.54	-86.17
37.56	-86.144
37.58	-86.17
37.6	-86.135
37.62	-86.135
37.64	-86.183
37.66	-86.174
37.68	-86.148
37.7	-86.148
37.72	-86.118
37.74	-86.166
37.76	-86.144
37.78	-86.135
37.8	-86.166
37.82	-86.166
37.84	-86.161
37.86	-86.135
37.88	-86.153
37.9	-86.135
37.92	-86.144
37.94	-86.196
37.96	-86.196
37.98	-86.166
38	-86.183
38.02	-86.126
38.04	-86.109
38.06	-86.17
38.08	-86.166
38.1	-86.174
38.12	-86.157
38.14	-86.148
38.16	-86.118
38.18	-86.157
38.2	-86.113
38.22	-86.122
38.24	-86.144
38.26	-86.166
38.28	-86.179
38.3	-86.174
38.32	-86.161
38.34	-86.157
38.36	-86.166
38.38	-86.135
38.4	-86.148
38.42	-86.196
38.44	-86.183
38.46	-86.17
38.48	-86.157
38.5	-86.161
38.52	-86.17
38.54	-86.179
38.56	-86.166
38.58	-86.166
38.6	-86.174
38.62	-86.2
38.64	-86.192
38.66	-86.209
38.68	-86.187
38.7	-86.131
38.72	-86.157
38.74	-86.2
38.76	-86.2
38.78	-86.153
38.8	-86.144
38.82	-86.161
38.84	-86.148
38.86	-86.179
38.88	-86.183
38.9	-86.153
38.92	-86.135
38.94	-86.144
38.96	-86.183
38.98	-86.135
39	-86.118
39.02	-86.174
39.04	-86.166
39.06	-86.148
39.08	-86.157
39.1	-86.161
39.12	-86.148
39.14	-86.183
39.16	-86.174
39.18	-86.131
39.2	-86.118
39.22	-86.139
39.24	-86.148
39.26	-86.179
39.28	-86.187
39.3	-86.144
39.32	-86.135
39.34	-86.113
39.36	-86.139
39.38	-86.113
39.4	-86.118
39.42	-86.113
39.44	-86.144
39.46	-86.144
39.48	-86.161
39.5	-86.166
39.52	-86.166
39.54	-86.153
39.56	-86.166
39.58	-86.187
39.6	-86.179
39.62	-86.144
39.64	-86.144
39.66	-86.148
39.68	-86.144
39.7	-86.166
39.72	-86.126
39.74	-86.113
39.76	-86.091
39.78	-86.135
39.8	-86.157
39.82	-86.144
39.84	-86.157
39.86	-86.17
39.88	-86.161
39.9	-86.122
39.92	-86.148
39.94	-86.174
[truncated: 4,456 more rows]
