# Supplementary material for: Unique membrane properties and enhanced signal processing in human neocortical neurons
Source: eLife. 2016 Oct 6;5:e16553. doi: 10.7554/eLife.16553 (PMC5100995; doi:10.7554/eLife.16553)
Supplement: Source code 1. — DOI: http://dx.doi.org/10.7554/eLife.16553.014 [file elife-16553-code1.zip › Fig1/Voltage_traces_1AB/p050pA_average_e86.dat]

label:v(.5)
6454 2
0	-86.008
0.02	-86.01
0.04	-86.013
0.06	-86.021
0.08	-86.015
0.1	-86.012
0.12	-86.012
0.14	-86.014
0.16	-86.014
0.18	-86.024
0.2	-86.013
0.22	-85.995
0.24	-86.009
0.26	-86.017
0.28	-86.019
0.3	-86.017
0.32	-86.018
0.34	-86.026
0.36	-86.026
0.38	-86.017
0.4	-86.023
0.42	-86.02
0.44	-86.01
0.46	-86.001
0.48	-86.014
0.5	-86.015
0.52	-86.013
0.54	-86.007
0.56	-86.023
0.58	-86.027
0.6	-86.019
0.62	-86.017
0.64	-86.012
0.66	-86.027
0.68	-86.016
0.7	-86.013
0.72	-86.029
0.74	-86.035
0.76	-86.009
0.78	-86.006
0.8	-86.005
0.82	-86.005
0.84	-86.009
0.86	-86.024
0.88	-86.015
0.9	-86.021
0.92	-86.025
0.94	-86.018
0.96	-86.02
0.98	-86.005
1	-86.012
1.02	-86.01
1.04	-86.023
1.06	-86.024
1.08	-86.024
1.1	-86.011
1.12	-86.011
1.14	-86.019
1.16	-86.012
1.18	-86.031
1.2	-86.027
1.22	-86.022
1.24	-86.012
1.26	-86.038
1.28	-86.025
1.3	-86.004
1.32	-86.001
1.34	-86.018
1.36	-86.013
1.38	-86.016
1.4	-86.01
1.42	-86.016
1.44	-86.042
1.46	-86.037
1.48	-86.016
1.5	-86.01
1.52	-86.006
1.54	-86.009
1.56	-86.031
1.58	-86.023
1.6	-86.018
1.62	-86.004
1.64	-86.012
1.66	-86.018
1.68	-86.031
1.7	-86.034
1.72	-86.02
1.74	-86.007
1.76	-86.008
1.78	-86.005
1.8	-86.003
1.82	-86.016
1.84	-86.024
1.86	-86.016
1.88	-86.026
1.9	-86.023
1.92	-86.009
1.94	-86.021
1.96	-86.026
1.98	-86.015
2	-86.025
2.02	-86.029
2.04	-86.016
2.06	-86.013
2.08	-86.01
2.1	-86.007
2.12	-86.001
2.14	-86.009
2.16	-86.016
2.18	-86.013
2.2	-86.015
2.22	-86.021
2.24	-86.034
2.26	-86.043
2.28	-86.016
2.3	-86.011
2.32	-86.031
2.34	-86.035
2.36	-86.015
2.38	-86.018
2.4	-86.016
2.42	-86.007
2.44	-86.018
2.46	-86.02
2.48	-86.016
2.5	-86.027
2.52	-86.023
2.54	-86.021
2.56	-86.023
2.58	-86.012
2.6	-86.007
2.62	-86.004
2.64	-86.004
2.66	-86.013
2.68	-86.021
2.7	-86.012
2.72	-86.015
2.74	-86.02
2.76	-86.008
2.78	-86.007
2.8	-85.997
2.82	-85.998
2.84	-86.014
2.86	-86.018
2.88	-86.011
2.9	-86.013
2.92	-86.002
2.94	-86.001
2.96	-86.031
2.98	-86.034
3	-86.026
3.02	-86.028
3.04	-86.016
3.06	-86.035
3.08	-86.027
3.1	-86.01
3.12	-86.006
3.14	-86.016
3.16	-86.019
3.18	-86.018
3.2	-86.012
3.22	-86.018
3.24	-86.034
3.26	-86.04
3.28	-86.02
3.3	-86.012
3.32	-86.023
3.34	-86.003
3.36	-86.015
3.38	-86.013
3.4	-86.016
3.42	-86.02
3.44	-86.029
3.46	-86.011
3.48	-86.004
3.5	-86.015
3.52	-86.021
3.54	-86.028
3.56	-86.024
3.58	-86.02
3.6	-86.009
3.62	-86.015
3.64	-86.016
3.66	-86.004
3.68	-86.007
3.7	-86.021
3.72	-86.02
3.74	-86.012
3.76	-86.007
3.78	-86.025
3.8	-86.005
3.82	-85.998
3.84	-86.019
3.86	-86.021
3.88	-86.012
3.9	-86.016
3.92	-86.002
3.94	-85.99
3.96	-86.003
3.98	-86.005
4	-86.005
4.02	-86.015
4.04	-86.04
4.06	-86.016
4.08	-86.008
4.1	-86.017
4.12	-86.01
4.14	-86.007
4.16	-86.009
4.18	-86.012
4.2	-86.007
4.22	-86.008
4.24	-86.01
4.26	-86.006
4.28	-86.01
4.3	-86.01
4.32	-86.009
4.34	-86.005
4.36	-86.012
4.38	-86.011
4.4	-86.004
4.42	-85.989
4.44	-85.993
4.46	-86.005
4.48	-86.004
4.5	-85.997
4.52	-86.009
4.54	-86.004
4.56	-85.995
4.58	-86.011
4.6	-86.013
4.62	-86.013
4.64	-86.014
4.66	-86.002
4.68	-86.002
4.7	-86.009
4.72	-86.007
4.74	-86.011
4.76	-85.996
4.78	-86
4.8	-86.015
4.82	-86.012
4.84	-86.008
4.86	-86.002
4.88	-86.004
4.9	-86.009
4.92	-85.994
4.94	-85.992
4.96	-85.999
4.98	-86.005
5	-86
5.02	-85.999
5.04	-86.002
5.06	-86.002
5.08	-86.001
5.1	-86.016
5.12	-86.019
5.14	-86.01
5.16	-86.001
5.18	-85.998
5.2	-86.002
5.22	-86
5.24	-86.002
5.26	-86.005
5.28	-86.024
5.3	-86.022
5.32	-86.015
5.34	-86.017
5.36	-86.024
5.38	-85.999
5.4	-85.997
5.42	-86.004
5.44	-86.005
5.46	-86.009
5.48	-86.02
5.5	-86.01
5.52	-86.009
5.54	-86.001
5.56	-86.01
5.58	-86.002
5.6	-86.001
5.62	-86
5.64	-85.999
5.66	-86.009
5.68	-86.009
5.7	-86.013
5.72	-86.009
5.74	-86.012
5.76	-86.009
5.78	-86.007
5.8	-86.005
5.82	-86.002
5.84	-86.022
5.86	-86.007
5.88	-86.004
5.9	-86.015
5.92	-86.015
5.94	-85.994
5.96	-85.993
5.98	-86.004
6	-86.004
6.02	-86.004
6.04	-85.997
6.06	-86.001
6.08	-86.007
6.1	-86.012
6.12	-86.002
6.14	-86.005
6.16	-85.984
6.18	-85.988
6.2	-85.998
6.22	-85.994
6.24	-85.982
6.26	-86.011
6.28	-86.006
6.3	-85.999
6.32	-85.999
6.34	-86
6.36	-86
6.38	-86.01
6.4	-86.009
6.42	-86.007
6.44	-86.001
6.46	-86.007
6.48	-86.003
6.5	-86.001
6.52	-86.017
6.54	-86.013
6.56	-86.002
6.58	-86.01
6.6	-86.009
6.62	-85.997
6.64	-85.998
6.66	-86.013
6.68	-86.026
6.7	-86.015
6.72	-85.996
6.74	-86.003
6.76	-86.001
6.78	-86.012
6.8	-86.01
6.82	-86.002
6.84	-86.003
6.86	-86.012
6.88	-86.01
6.9	-86.005
6.92	-86.005
6.94	-86.005
6.96	-85.994
6.98	-85.993
7	-85.999
7.02	-86.007
7.04	-86.006
7.06	-86.011
7.08	-85.996
7.1	-85.999
7.12	-85.994
7.14	-85.993
7.16	-86.005
7.18	-86
7.2	-85.995
7.22	-85.998
7.24	-85.999
7.26	-86.005
7.28	-85.999
7.3	-85.998
7.32	-86.014
7.34	-86.004
7.36	-85.993
7.38	-86.001
7.4	-86.003
7.42	-86.005
7.44	-85.999
7.46	-86.004
7.48	-86.007
7.5	-86.012
7.52	-86.004
7.54	-85.994
7.56	-86.003
7.58	-85.999
7.6	-86.007
7.62	-86.01
7.64	-86.008
7.66	-86
7.68	-86.004
7.7	-86.013
7.72	-85.997
7.74	-86.002
7.76	-85.99
7.78	-85.996
7.8	-86.01
7.82	-86.004
7.84	-85.997
7.86	-86.009
7.88	-86.004
7.9	-86.004
7.92	-85.995
7.94	-85.988
7.96	-85.99
7.98	-86.006
8	-86.002
8.02	-86.007
8.04	-86.009
8.06	-86.001
8.08	-85.994
8.1	-85.997
8.12	-86.002
8.14	-86.008
8.16	-86.007
8.18	-86.009
8.2	-86.005
8.22	-85.995
8.24	-85.992
8.26	-86.007
8.28	-85.998
8.3	-85.988
8.32	-85.993
8.34	-86.005
8.36	-86.008
8.38	-85.99
8.4	-85.986
8.42	-85.987
8.44	-85.99
8.46	-86.006
8.48	-86.01
8.5	-86.005
8.52	-85.99
8.54	-86.001
8.56	-85.996
8.58	-85.993
8.6	-85.993
8.62	-86
8.64	-85.999
8.66	-85.985
8.68	-85.997
8.7	-85.994
8.72	-85.993
8.74	-85.996
8.76	-85.998
8.78	-85.994
8.8	-85.988
8.82	-85.977
8.84	-85.992
8.86	-86
8.88	-86.003
8.9	-86
8.92	-86.008
8.94	-85.992
8.96	-85.99
8.98	-86.005
9	-85.992
9.02	-85.988
9.04	-86.004
9.06	-86.007
9.08	-85.991
9.1	-85.988
9.12	-85.992
9.14	-85.999
9.16	-86.009
9.18	-86.002
9.2	-85.991
9.22	-85.994
9.24	-86.009
9.26	-86.008
9.28	-86.004
9.3	-85.987
9.32	-85.994
9.34	-85.999
9.36	-85.988
9.38	-85.991
9.4	-85.993
9.42	-86
9.44	-86.007
9.46	-85.987
9.48	-85.987
9.5	-85.99
9.52	-85.982
9.54	-85.992
9.56	-85.995
9.58	-85.979
9.6	-85.987
9.62	-85.992
9.64	-86.006
9.66	-86.009
9.68	-85.994
9.7	-86.002
9.72	-85.999
9.74	-86.007
9.76	-85.998
9.78	-86.004
9.8	-85.999
9.82	-86.003
9.84	-86.009
9.86	-86.005
9.88	-86.005
9.9	-85.999
9.92	-85.993
9.94	-85.999
9.96	-86.011
9.98	-86.013
10	-86.003
10.02	-85.996
10.04	-85.996
10.06	-85.998
10.08	-85.997
10.1	-85.996
10.12	-85.998
10.14	-85.996
10.16	-86
10.18	-86
10.2	-86.01
10.22	-86.007
10.24	-85.987
10.26	-85.987
10.28	-85.998
10.3	-85.996
10.32	-85.989
10.34	-85.99
10.36	-85.985
10.38	-85.991
10.4	-85.999
10.42	-86.009
10.44	-86.002
10.46	-86.001
10.48	-85.998
10.5	-85.994
10.52	-86.005
10.54	-86.005
10.56	-86.01
10.58	-85.996
10.6	-85.961
10.62	-85.965
10.64	-85.98
10.66	-85.979
10.68	-85.985
10.7	-85.994
10.72	-85.984
10.74	-85.985
10.76	-85.988
10.78	-85.976
10.8	-85.993
10.82	-85.994
10.84	-85.99
10.86	-85.998
10.88	-85.993
10.9	-85.997
10.92	-86.002
10.94	-85.993
10.96	-85.989
10.98	-85.993
11	-85.988
11.02	-85.988
11.04	-85.985
11.06	-85.98
11.08	-85.989
11.1	-85.999
11.12	-85.985
11.14	-85.984
11.16	-85.988
11.18	-85.991
11.2	-86.003
11.22	-85.993
11.24	-85.985
11.26	-86.001
11.28	-85.996
11.3	-85.996
11.32	-86.006
11.34	-85.987
11.36	-85.984
11.38	-85.989
11.4	-85.997
11.42	-85.993
11.44	-85.993
11.46	-86.006
11.48	-85.979
11.5	-85.987
11.52	-86.002
11.54	-86.017
11.56	-86.001
11.58	-85.998
11.6	-85.996
11.62	-85.984
11.64	-85.979
11.66	-85.994
11.68	-85.992
11.7	-86.005
11.72	-86.004
11.74	-85.986
11.76	-85.988
11.78	-85.993
11.8	-85.979
11.82	-85.982
11.84	-86.004
11.86	-86.015
11.88	-86.006
11.9	-85.999
11.92	-85.99
11.94	-85.994
11.96	-85.999
11.98	-85.991
12	-85.993
12.02	-85.988
12.04	-85.996
12.06	-85.997
12.08	-86.007
12.1	-86.003
12.12	-85.999
12.14	-85.991
12.16	-85.985
12.18	-86.007
12.2	-86.001
12.22	-85.98
12.24	-85.982
12.26	-85.981
12.28	-85.982
12.3	-85.993
12.32	-85.998
12.34	-86.004
12.36	-86.006
12.38	-86.005
12.4	-85.991
12.42	-85.987
12.44	-85.993
12.46	-85.993
12.48	-85.99
12.5	-86.009
12.52	-86.004
12.54	-85.997
12.56	-85.988
12.58	-85.983
12.6	-85.987
12.62	-85.987
12.64	-85.984
12.66	-86
12.68	-86.004
12.7	-85.988
12.72	-85.995
12.74	-85.987
12.76	-85.988
12.78	-86.006
12.8	-85.998
12.82	-85.985
12.84	-85.988
12.86	-85.987
12.88	-85.991
12.9	-85.993
12.92	-85.981
12.94	-85.976
12.96	-85.991
12.98	-86.007
13	-85.998
13.02	-86.001
13.04	-85.99
13.06	-85.986
13.08	-86.002
13.1	-85.998
13.12	-85.999
13.14	-85.982
13.16	-85.989
13.18	-86
13.2	-85.996
13.22	-85.992
13.24	-85.992
13.26	-85.996
13.28	-85.995
13.3	-85.987
13.32	-85.987
13.34	-85.999
13.36	-85.998
13.38	-85.988
13.4	-85.986
13.42	-85.993
13.44	-85.996
13.46	-85.99
13.48	-85.989
13.5	-86.004
13.52	-85.995
13.54	-86.006
13.56	-86.009
13.58	-85.999
13.6	-85.998
13.62	-86.002
13.64	-85.996
13.66	-85.991
13.68	-85.999
13.7	-85.99
13.72	-85.996
13.74	-85.997
13.76	-85.997
13.78	-85.991
13.8	-85.992
13.82	-85.993
13.84	-85.991
13.86	-85.982
13.88	-85.991
13.9	-85.991
13.92	-85.993
13.94	-85.991
13.96	-85.988
13.98	-85.99
14	-85.993
14.02	-86.002
14.04	-85.996
14.06	-85.995
14.08	-86.004
14.1	-86.005
14.12	-85.983
14.14	-85.984
14.16	-85.991
14.18	-85.99
14.2	-85.994
14.22	-85.997
14.24	-86.001
14.26	-86.002
14.28	-85.999
14.3	-85.996
14.32	-85.99
14.34	-85.987
14.36	-86
14.38	-85.994
14.4	-85.983
14.42	-85.981
14.44	-85.999
14.46	-86.003
14.48	-86.005
14.5	-85.988
14.52	-85.996
14.54	-86.007
14.56	-85.982
14.58	-85.982
14.6	-85.988
14.62	-85.993
14.64	-86.01
14.66	-86.009
14.68	-86.009
14.7	-85.998
14.72	-85.996
14.74	-86.009
14.76	-85.99
14.78	-85.994
14.8	-86.007
14.82	-86.002
14.84	-85.997
14.86	-85.991
14.88	-86.001
14.9	-86.005
14.92	-85.998
14.94	-85.999
14.96	-86.001
14.98	-85.99
15	-85.988
15.02	-86.004
15.04	-86.007
15.06	-86.003
15.08	-85.996
15.1	-86.002
15.12	-85.994
15.14	-85.987
15.16	-85.978
15.18	-85.992
15.2	-86.008
15.22	-86
15.24	-85.982
15.26	-85.999
15.28	-86.009
15.3	-86.001
15.32	-85.994
15.34	-85.989
15.36	-85.984
15.38	-85.987
15.4	-86.003
15.42	-86.013
15.44	-85.996
15.46	-85.993
15.48	-86.007
15.5	-86.021
15.52	-86.008
15.54	-85.989
15.56	-85.999
15.58	-85.998
15.6	-86.002
15.62	-86.002
15.64	-86.004
15.66	-86.008
15.68	-86.004
15.7	-85.995
15.72	-85.988
15.74	-86.005
15.76	-86.009
15.78	-86.007
15.8	-85.997
15.82	-85.999
15.84	-85.978
15.86	-85.987
15.88	-86.015
15.9	-86.012
15.92	-86.005
15.94	-86.002
15.96	-85.998
15.98	-85.996
16	-85.999
16.02	-85.996
16.04	-86.001
16.06	-86.003
16.08	-85.987
16.1	-85.991
16.12	-85.993
16.14	-85.989
16.16	-85.985
16.18	-85.984
16.2	-85.993
16.22	-85.998
16.24	-85.997
16.26	-85.988
16.28	-85.997
16.3	-85.998
16.32	-85.988
16.34	-85.996
16.36	-85.995
16.38	-85.994
16.4	-85.99
16.42	-85.995
16.44	-86.013
16.46	-86.001
16.48	-85.987
16.5	-85.996
16.52	-86.002
16.54	-85.998
16.56	-85.994
16.58	-85.98
16.6	-85.988
16.62	-85.995
16.64	-85.991
16.66	-86.004
16.68	-86.001
16.7	-86.007
16.72	-86.012
16.74	-86.002
16.76	-86.004
16.78	-86.014
16.8	-86.003
16.82	-86.009
16.84	-86.004
16.86	-86.015
16.88	-86.013
16.9	-86.015
16.92	-86.001
16.94	-85.995
16.96	-86.012
16.98	-86.011
17	-86.004
17.02	-86.005
17.04	-86
17.06	-85.988
17.08	-85.994
17.1	-86.004
17.12	-86.005
17.14	-85.997
17.16	-85.996
17.18	-86.008
17.2	-86.008
17.22	-86.011
17.24	-85.998
17.26	-86.001
17.28	-85.999
17.3	-85.998
17.32	-85.995
17.34	-86.001
17.36	-85.996
17.38	-85.993
17.4	-86.001
17.42	-85.996
17.44	-86.005
17.46	-86.008
17.48	-86.012
17.5	-85.998
17.52	-85.986
17.54	-85.998
17.56	-86.009
17.58	-86.023
17.6	-85.992
17.62	-85.974
17.64	-85.984
17.66	-86.001
17.68	-86.005
17.7	-85.999
17.72	-85.993
17.74	-86.005
17.76	-86.001
17.78	-85.984
17.8	-85.985
17.82	-85.993
17.84	-85.994
17.86	-85.989
17.88	-85.991
17.9	-85.976
17.92	-85.984
17.94	-85.995
17.96	-85.988
17.98	-85.991
18	-85.987
18.02	-86.003
18.04	-86.016
18.06	-85.995
18.08	-85.985
18.1	-85.991
18.12	-85.987
18.14	-85.989
18.16	-85.997
18.18	-86.002
18.2	-85.987
18.22	-85.981
18.24	-85.984
18.26	-85.999
18.28	-86.005
18.3	-85.993
18.32	-85.998
18.34	-86.004
18.36	-85.997
18.38	-85.991
18.4	-85.987
18.42	-85.996
18.44	-86.001
18.46	-85.988
18.48	-85.985
18.5	-85.994
18.52	-85.987
18.54	-85.987
18.56	-85.996
18.58	-86.002
18.6	-86.005
18.62	-85.991
18.64	-85.991
18.66	-85.972
18.68	-85.971
18.7	-85.99
18.72	-85.995
18.74	-86.004
18.76	-86.004
18.78	-86.005
18.8	-86.012
18.82	-85.999
18.84	-85.996
18.86	-85.997
18.88	-85.987
18.9	-86.002
18.92	-86.009
18.94	-86.004
18.96	-86.008
18.98	-86.004
19	-85.988
19.02	-85.979
19.04	-85.981
19.06	-85.99
19.08	-85.99
19.1	-85.996
19.12	-86.013
19.14	-86.005
19.16	-85.982
19.18	-85.997
19.2	-86.005
19.22	-86.007
19.24	-86.024
19.26	-86.011
19.28	-86.005
19.3	-86.002
19.32	-86
19.34	-85.993
19.36	-85.985
19.38	-85.973
19.4	-85.979
19.42	-85.991
19.44	-85.987
19.46	-85.998
19.48	-86.005
19.5	-86.005
19.52	-85.995
19.54	-85.997
19.56	-86.005
19.58	-85.996
19.6	-85.987
19.62	-85.99
19.64	-86.003
19.66	-86.005
19.68	-86.005
19.7	-86.002
19.72	-85.988
19.74	-85.988
19.76	-85.994
19.78	-86.004
19.8	-85.994
19.82	-85.995
19.84	-85.995
19.86	-85.994
19.88	-85.986
19.9	-85.987
19.92	-85.987
19.94	-85.988
19.96	-85.996
19.98	-85.986
20	-85.982
20.02	-85.977
20.04	-85.992
20.06	-85.998
20.08	-85.999
20.1	-85.993
20.12	-85.994
20.14	-85.998
20.16	-85.986
20.18	-85.986
20.2	-86.002
20.22	-86.004
20.24	-85.988
20.26	-85.985
20.28	-85.997
20.3	-86.004
20.32	-86.012
20.34	-85.993
20.36	-85.991
20.38	-86.004
20.4	-85.991
20.42	-85.988
20.44	-85.991
20.46	-85.986
20.48	-85.981
20.5	-85.991
20.52	-86.004
20.54	-85.993
20.56	-85.998
20.58	-85.996
20.6	-85.996
20.62	-85.985
20.64	-85.991
20.66	-86.015
20.68	-86.004
20.7	-85.997
20.72	-85.996
20.74	-85.991
20.76	-85.993
20.78	-85.994
20.8	-85.997
20.82	-86.009
20.84	-86.007
20.86	-86.01
20.88	-85.988
20.9	-85.992
20.92	-86.003
20.94	-86.009
20.96	-86.009
20.98	-86.01
21	-86.004
21.02	-86.007
21.04	-85.997
21.06	-85.985
21.08	-85.986
21.1	-85.994
21.12	-86.001
21.14	-85.981
21.16	-86.009
21.18	-86.011
21.2	-85.994
21.22	-86.001
21.24	-85.994
21.26	-85.988
21.28	-85.99
21.3	-85.984
21.32	-86
21.34	-85.983
21.36	-85.982
21.38	-85.996
21.4	-85.984
21.42	-85.988
21.44	-86.004
21.46	-85.994
21.48	-85.979
21.5	-85.998
21.52	-86.011
21.54	-86.002
21.56	-85.98
21.58	-85.984
21.6	-85.99
21.62	-85.992
21.64	-85.988
21.66	-85.992
21.68	-85.986
21.7	-85.991
21.72	-85.993
21.74	-85.991
21.76	-85.989
21.78	-85.997
21.8	-85.99
21.82	-85.995
21.84	-85.992
21.86	-85.997
21.88	-85.991
21.9	-85.993
21.92	-86.001
21.94	-86.006
21.96	-86.003
21.98	-85.994
22	-85.995
22.02	-86.001
22.04	-85.991
22.06	-85.985
22.08	-86.009
22.1	-86
22.12	-85.997
22.14	-85.996
22.16	-85.991
22.18	-85.994
22.2	-86.004
22.22	-85.999
22.24	-85.999
22.26	-86
22.28	-85.991
22.3	-85.994
22.32	-85.995
22.34	-86.009
22.36	-85.997
22.38	-85.996
22.4	-86.003
22.42	-86.013
22.44	-86.011
22.46	-86
22.48	-86.009
22.5	-86.001
22.52	-85.998
22.54	-85.996
22.56	-85.992
22.58	-85.997
22.6	-86.002
22.62	-86.006
22.64	-86.002
22.66	-85.998
22.68	-86.005
22.7	-86.002
22.72	-85.998
22.74	-85.995
22.76	-85.996
22.78	-86.001
22.8	-86
22.82	-86.004
22.84	-86.011
22.86	-85.994
22.88	-85.985
22.9	-85.994
22.92	-85.995
22.94	-85.991
22.96	-85.993
22.98	-86
23	-85.984
23.02	-85.987
23.04	-85.993
23.06	-85.982
23.08	-85.994
23.1	-86.002
23.12	-85.999
23.14	-85.996
23.16	-85.998
23.18	-85.985
23.2	-85.986
23.22	-86.001
23.24	-85.998
23.26	-85.998
23.28	-85.98
23.3	-85.98
23.32	-85.994
23.34	-85.998
23.36	-85.99
23.38	-85.994
23.4	-86
23.42	-85.993
23.44	-86.001
23.46	-86.002
23.48	-86.01
23.5	-85.99
23.52	-85.998
23.54	-85.996
23.56	-85.985
23.58	-85.991
23.6	-86.009
23.62	-86.004
23.64	-85.996
23.66	-85.987
23.68	-85.988
23.7	-86.004
23.72	-86.018
23.74	-86.001
23.76	-85.993
23.78	-86.005
23.8	-86.005
23.82	-85.99
23.84	-85.991
23.86	-85.994
23.88	-85.987
23.9	-85.988
23.92	-85.999
23.94	-85.992
23.96	-85.994
23.98	-85.989
24	-85.988
24.02	-85.993
24.04	-85.991
24.06	-85.994
24.08	-86
24.1	-86.014
24.12	-86.006
24.14	-85.995
24.16	-85.997
24.18	-85.986
24.2	-85.987
24.22	-85.997
24.24	-85.99
24.26	-85.991
24.28	-85.998
24.3	-85.996
24.32	-86.002
24.34	-86.009
24.36	-85.992
24.38	-85.988
24.4	-85.993
24.42	-85.988
24.44	-85.997
24.46	-85.999
24.48	-85.983
24.5	-85.997
24.52	-85.989
24.54	-85.999
24.56	-85.999
24.58	-85.983
24.6	-86.001
24.62	-86.008
24.64	-85.998
24.66	-85.987
24.68	-85.988
24.7	-85.988
24.72	-85.993
24.74	-85.992
24.76	-85.988
24.78	-86.001
24.8	-85.997
24.82	-86.001
24.84	-85.99
24.86	-85.986
24.88	-85.989
24.9	-85.996
24.92	-85.996
24.94	-85.996
24.96	-86.003
24.98	-86.008
25	-85.997
25.02	-85.989
25.04	-85.99
25.06	-85.992
25.08	-86.003
25.1	-86
25.12	-86.002
25.14	-85.993
25.16	-85.982
25.18	-85.979
25.2	-85.988
25.22	-85.99
25.24	-85.994
25.26	-85.994
25.28	-86.002
25.3	-85.995
25.32	-85.973
25.34	-85.978
25.36	-85.991
25.38	-85.994
25.4	-85.995
25.42	-85.993
25.44	-85.994
25.46	-85.999
25.48	-85.988
25.5	-85.986
25.52	-85.998
25.54	-85.985
25.56	-85.993
25.58	-85.99
25.6	-86.001
25.62	-86.005
25.64	-85.994
25.66	-85.993
25.68	-85.995
25.7	-85.999
25.72	-85.986
25.74	-85.987
25.76	-85.997
25.78	-85.995
25.8	-86.007
25.82	-86.009
25.84	-86.016
25.86	-85.999
25.88	-85.996
25.9	-86.004
25.92	-86.007
25.94	-85.997
25.96	-85.985
25.98	-85.993
26	-86.009
26.02	-85.996
26.04	-85.991
26.06	-85.994
26.08	-85.991
26.1	-85.991
26.12	-85.993
26.14	-85.99
26.16	-86.001
26.18	-85.995
26.2	-85.977
26.22	-85.99
26.24	-85.982
26.26	-85.986
26.28	-85.999
26.3	-86.003
26.32	-85.999
26.34	-85.991
26.36	-85.985
26.38	-85.987
26.4	-85.993
26.42	-86.002
26.44	-86
26.46	-85.998
26.48	-86.007
26.5	-86.01
26.52	-85.991
26.54	-85.978
26.56	-85.995
26.58	-85.999
26.6	-86.003
26.62	-86.006
26.64	-85.984
26.66	-85.991
26.68	-85.996
26.7	-85.986
26.72	-85.996
26.74	-85.996
26.76	-85.996
26.78	-86.001
26.8	-86.005
26.82	-85.99
26.84	-85.982
26.86	-85.986
26.88	-85.987
26.9	-85.977
26.92	-85.98
26.94	-85.984
26.96	-85.98
26.98	-85.976
27	-85.966
27.02	-85.981
27.04	-85.875
27.06	-84.691
27.08	-84.816
27.1	-85.678
27.12	-85.919
27.14	-85.9
27.16	-85.86
27.18	-85.841
27.2	-85.84
27.22	-85.84
27.24	-85.837
27.26	-85.836
27.28	-85.834
27.3	-85.821
27.32	-85.795
27.34	-85.791
27.36	-85.796
27.38	-85.802
27.4	-85.791
27.42	-85.785
27.44	-85.773
27.46	-85.768
27.48	-85.772
27.5	-85.768
27.52	-85.756
27.54	-85.76
27.56	-85.744
27.58	-85.723
27.6	-85.731
27.62	-85.731
27.64	-85.723
27.66	-85.725
27.68	-85.719
27.7	-85.713
27.72	-85.72
27.74	-85.716
27.76	-85.689
27.78	-85.695
27.8	-85.683
27.82	-85.68
27.84	-85.667
27.86	-85.672
27.88	-85.675
27.9	-85.665
27.92	-85.671
27.94	-85.653
27.96	-85.647
27.98	-85.646
28	-85.633
28.02	-85.64
28.04	-85.647
28.06	-85.637
28.08	-85.639
28.1	-85.626
28.12	-85.618
28.14	-85.61
28.16	-85.622
28.18	-85.615
28.2	-85.614
28.22	-85.604
28.24	-85.59
28.26	-85.59
28.28	-85.594
28.3	-85.592
28.32	-85.594
28.34	-85.584
28.36	-85.578
28.38	-85.57
28.4	-85.57
28.42	-85.575
28.44	-85.565
28.46	-85.564
28.48	-85.548
28.5	-85.53
28.52	-85.537
28.54	-85.539
28.56	-85.538
28.58	-85.55
28.6	-85.551
28.62	-85.537
28.64	-85.515
28.66	-85.514
28.68	-85.523
28.7	-85.531
28.72	-85.515
28.74	-85.504
28.76	-85.523
28.78	-85.525
28.8	-85.506
28.82	-85.498
28.84	-85.505
28.86	-85.493
28.88	-85.492
28.9	-85.489
28.92	-85.505
28.94	-85.486
28.96	-85.485
28.98	-85.484
29	-85.465
29.02	-85.474
29.04	-85.6
29.06	-86.792
29.08	-86.622
29.1	-85.76
29.12	-85.527
29.14	-85.543
29.16	-85.578
29.18	-85.595
29.2	-85.593
29.22	-85.59
29.24	-85.595
29.26	-85.599
29.28	-85.595
29.3	-85.593
29.32	-85.61
29.34	-85.621
29.36	-85.612
29.38	-85.618
29.4	-85.639
29.42	-85.631
29.44	-85.633
29.46	-85.64
29.48	-85.637
29.5	-85.639
29.52	-85.648
29.54	-85.644
29.56	-85.647
29.58	-85.652
29.6	-85.637
29.62	-85.653
29.64	-85.659
29.66	-85.67
29.68	-85.668
29.7	-85.655
29.72	-85.671
29.74	-85.673
29.76	-85.672
29.78	-85.675
29.8	-85.674
29.82	-85.68
29.84	-85.677
29.86	-85.67
29.88	-85.683
29.9	-85.688
29.92	-85.68
29.94	-85.678
29.96	-85.673
29.98	-85.67
30	-85.686
30.02	-85.691
30.04	-85.683
30.06	-85.68
30.08	-85.684
30.1	-85.698
30.12	-85.705
30.14	-85.698
30.16	-85.7
30.18	-85.694
30.2	-85.696
30.22	-85.705
30.24	-85.702
30.26	-85.702
30.28	-85.708
30.3	-85.708
30.32	-85.7
30.34	-85.697
30.36	-85.7
30.38	-85.705
30.4	-85.707
30.42	-85.705
30.44	-85.706
30.46	-85.714
30.48	-85.731
30.5	-85.713
30.52	-85.723
30.54	-85.721
30.56	-85.717
30.58	-85.734
30.6	-85.728
30.62	-85.711
30.64	-85.733
30.66	-85.74
30.68	-85.727
30.7	-85.725
30.72	-85.725
30.74	-85.733
30.76	-85.732
30.78	-85.735
30.8	-85.72
30.82	-85.714
30.84	-85.726
30.86	-85.724
30.88	-85.731
30.9	-85.745
30.92	-85.745
30.94	-85.744
30.96	-85.741
30.98	-85.734
31	-85.722
31.02	-85.723
31.04	-85.734
31.06	-85.733
31.08	-85.742
31.1	-85.737
31.12	-85.731
31.14	-85.741
31.16	-85.745
31.18	-85.728
31.2	-85.742
31.22	-85.749
31.24	-85.749
31.26	-85.746
31.28	-85.746
31.3	-85.734
31.32	-85.739
31.34	-85.747
31.36	-85.736
31.38	-85.744
31.4	-85.745
31.42	-85.764
31.44	-85.752
31.46	-85.746
31.48	-85.752
31.5	-85.753
31.52	-85.755
31.54	-85.774
31.56	-85.761
31.58	-85.747
31.6	-85.743
31.62	-85.754
31.64	-85.746
31.66	-85.753
31.68	-85.756
31.7	-85.769
31.72	-85.771
31.74	-85.752
31.76	-85.754
31.78	-85.756
31.8	-85.758
31.82	-85.77
31.84	-85.766
31.86	-85.753
31.88	-85.765
31.9	-85.758
31.92	-85.763
31.94	-85.767
31.96	-85.753
31.98	-85.757
32	-85.778
32.02	-85.777
32.04	-85.773
32.06	-85.786
32.08	-85.775
32.1	-85.764
32.12	-85.753
32.14	-85.756
32.16	-85.764
32.18	-85.769
32.2	-85.769
32.22	-85.768
32.24	-85.768
32.26	-85.783
32.28	-85.778
32.3	-85.778
32.32	-85.779
32.34	-85.758
32.36	-85.761
32.38	-85.769
32.4	-85.777
32.42	-85.78
32.44	-85.77
32.46	-85.765
32.48	-85.776
32.5	-85.788
32.52	-85.774
32.54	-85.777
32.56	-85.772
32.58	-85.769
32.6	-85.763
32.62	-85.761
32.64	-85.764
32.66	-85.777
32.68	-85.782
32.7	-85.785
32.72	-85.787
32.74	-85.794
32.76	-85.776
32.78	-85.767
32.8	-85.781
32.82	-85.778
32.84	-85.775
32.86	-85.771
32.88	-85.781
32.9	-85.772
32.92	-85.767
32.94	-85.783
32.96	-85.787
32.98	-85.78
33	-85.783
33.02	-85.769
33.04	-85.78
33.06	-85.794
33.08	-85.786
33.1	-85.77
33.12	-85.777
33.14	-85.777
33.16	-85.78
33.18	-85.786
33.2	-85.78
33.22	-85.763
33.24	-85.767
33.26	-85.773
33.28	-85.777
33.3	-85.788
33.32	-85.785
33.34	-85.77
33.36	-85.787
33.38	-85.794
33.4	-85.786
33.42	-85.786
33.44	-85.783
33.46	-85.782
33.48	-85.778
33.5	-85.784
33.52	-85.789
33.54	-85.785
33.56	-85.785
33.58	-85.774
33.6	-85.774
33.62	-85.789
33.64	-85.79
33.66	-85.778
33.68	-85.778
33.7	-85.778
33.72	-85.788
33.74	-85.782
33.76	-85.788
33.78	-85.78
33.8	-85.788
33.82	-85.784
33.84	-85.785
33.86	-85.774
33.88	-85.774
33.9	-85.787
33.92	-85.791
33.94	-85.774
33.96	-85.787
33.98	-85.791
34	-85.788
34.02	-85.804
34.04	-85.8
34.06	-85.799
34.08	-85.789
34.1	-85.783
34.12	-85.781
34.14	-85.788
34.16	-85.799
34.18	-85.796
34.2	-85.811
34.22	-85.799
34.24	-85.794
34.26	-85.784
34.28	-85.789
34.3	-85.784
34.32	-85.789
34.34	-85.788
34.36	-85.797
34.38	-85.802
34.4	-85.802
34.42	-85.798
34.44	-85.804
34.46	-85.805
34.48	-85.801
34.5	-85.816
34.52	-85.811
34.54	-85.811
34.56	-85.818
34.58	-85.806
34.6	-85.786
34.62	-85.791
34.64	-85.8
34.66	-85.803
34.68	-85.792
34.7	-85.8
34.72	-85.796
34.74	-85.807
34.76	-85.796
34.78	-85.788
34.8	-85.799
34.82	-85.795
34.84	-85.782
34.86	-85.785
34.88	-85.789
34.9	-85.791
34.92	-85.803
34.94	-85.81
34.96	-85.81
34.98	-85.809
35	-85.814
35.02	-85.801
35.04	-85.794
35.06	-85.789
35.08	-85.789
35.1	-85.803
35.12	-85.802
35.14	-85.799
35.16	-85.794
35.18	-85.787
35.2	-85.796
35.22	-85.801
35.24	-85.806
35.26	-85.811
35.28	-85.814
35.3	-85.808
35.32	-85.794
35.34	-85.794
35.36	-85.807
35.38	-85.801
35.4	-85.803
35.42	-85.806
35.44	-85.798
35.46	-85.796
35.48	-85.8
35.5	-85.822
35.52	-85.825
35.54	-85.807
35.56	-85.796
35.58	-85.807
35.6	-85.8
35.62	-85.8
35.64	-85.816
35.66	-85.83
35.68	-85.814
35.7	-85.808
35.72	-85.821
35.74	-85.803
35.76	-85.798
35.78	-85.821
35.8	-85.811
35.82	-85.812
35.84	-85.82
35.86	-85.826
35.88	-85.832
35.9	-85.817
35.92	-85.813
35.94	-85.807
35.96	-85.814
35.98	-85.817
36	-85.812
36.02	-85.811
36.04	-85.814
36.06	-85.803
36.08	-85.824
36.1	-85.825
36.12	-85.814
36.14	-85.815
36.16	-85.815
36.18	-85.81
36.2	-85.793
36.22	-85.799
36.24	-85.802
36.26	-85.82
36.28	-85.812
36.3	-85.804
36.32	-85.821
36.34	-85.83
36.36	-85.819
36.38	-85.817
36.4	-85.816
36.42	-85.823
36.44	-85.808
36.46	-85.808
36.48	-85.828
36.5	-85.837
36.52	-85.832
36.54	-85.806
36.56	-85.832
36.58	-85.834
36.6	-85.829
36.62	-85.816
36.64	-85.8
36.66	-85.816
36.68	-85.823
36.7	-85.83
36.72	-85.83
36.74	-85.821
36.76	-85.816
36.78	-85.803
36.8	-85.816
36.82	-85.824
36.84	-85.815
36.86	-85.81
36.88	-85.817
36.9	-85.807
36.92	-85.821
36.94	-85.824
36.96	-85.821
36.98	-85.823
37	-85.811
37.02	-85.805
37.04	-85.814
37.06	-85.828
37.08	-85.824
37.1	-85.824
37.12	-85.821
37.14	-85.813
37.16	-85.814
37.18	-85.811
37.2	-85.824
37.22	-85.837
37.24	-85.824
37.26	-85.823
37.28	-85.833
37.3	-85.835
37.32	-85.829
37.34	-85.827
37.36	-85.825
37.38	-85.813
37.4	-85.817
37.42	-85.819
37.44	-85.843
37.46	-85.838
37.48	-85.838
37.5	-85.842
37.52	-85.836
37.54	-85.825
37.56	-85.841
37.58	-85.841
37.6	-85.83
37.62	-85.834
37.64	-85.819
37.66	-85.819
37.68	-85.828
37.7	-85.835
37.72	-85.829
37.74	-85.829
37.76	-85.846
37.78	-85.841
37.8	-85.834
37.82	-85.825
37.84	-85.845
37.86	-85.845
37.88	-85.845
37.9	-85.846
37.92	-85.849
37.94	-85.84
37.96	-85.83
37.98	-85.822
38	-85.813
38.02	-85.824
38.04	-85.82
38.06	-85.834
38.08	-85.849
38.1	-85.84
38.12	-85.834
38.14	-85.837
38.16	-85.834
38.18	-85.831
38.2	-85.837
38.22	-85.838
38.24	-85.834
38.26	-85.823
38.28	-85.832
38.3	-85.823
38.32	-85.825
38.34	-85.844
38.36	-85.824
38.38	-85.824
38.4	-85.839
38.42	-85.84
38.44	-85.849
38.46	-85.847
38.48	-85.847
38.5	-85.85
38.52	-85.835
38.54	-85.85
38.56	-85.849
38.58	-85.843
38.6	-85.837
38.62	-85.842
38.64	-85.841
38.66	-85.835
38.68	-85.835
38.7	-85.839
38.72	-85.843
38.74	-85.844
38.76	-85.853
38.78	-85.855
38.8	-85.841
38.82	-85.842
38.84	-85.848
38.86	-85.854
38.88	-85.845
38.9	-85.835
38.92	-85.85
38.94	-85.857
38.96	-85.855
38.98	-85.845
39	-85.841
39.02	-85.841
39.04	-85.838
39.06	-85.846
39.08	-85.857
39.1	-85.849
39.12	-85.831
39.14	-85.831
39.16	-85.84
39.18	-85.83
39.2	-85.83
39.22	-85.846
39.24	-85.863
39.26	-85.86
39.28	-85.855
39.3	-85.851
39.32	-85.838
39.34	-85.843
39.36	-85.849
39.38	-85.839
39.4	-85.849
39.42	-85.858
39.44	-85.854
39.46	-85.842
39.48	-85.859
39.5	-85.847
39.52	-85.847
39.54	-85.852
39.56	-85.847
39.58	-85.861
39.6	-85.853
39.62	-85.848
39.64	-85.848
39.66	-85.844
39.68	-85.849
39.7	-85.85
39.72	-85.847
39.74	-85.85
39.76	-85.856
39.78	-85.854
39.8	-85.852
39.82	-85.85
39.84	-85.85
39.86	-85.85
39.88	-85.842
39.9	-85.853
39.92	-85.846
39.94	-85.839
[truncated: 4,456 more rows]
