# Supplementary material for: Unique membrane properties and enhanced signal processing in human neocortical neurons
Source: eLife. 2016 Oct 6;5:e16553. doi: 10.7554/eLife.16553 (PMC5100995; doi:10.7554/eLife.16553)
Supplement: Source code 1. — DOI: http://dx.doi.org/10.7554/eLife.16553.014 [file elife-16553-code1.zip › Fig1/Voltage_traces_1AB/p100pA_average_e86.dat]

label:v(.5)
6454 2
0	-86.008
0.02	-86.009
0.04	-85.997
0.06	-85.994
0.08	-86.01
0.1	-86.011
0.12	-85.994
0.14	-86.006
0.16	-86
0.18	-85.988
0.2	-85.995
0.22	-86.006
0.24	-86.011
0.26	-86.027
0.28	-86.014
0.3	-85.992
0.32	-85.993
0.34	-86.006
0.36	-86.02
0.38	-86.001
0.4	-85.993
0.42	-86.003
0.44	-86
0.46	-85.996
0.48	-86.009
0.5	-85.996
0.52	-85.997
0.54	-86.009
0.56	-86.002
0.58	-86.001
0.6	-86
0.62	-86.006
0.64	-85.992
0.66	-85.998
0.68	-86.002
0.7	-86.008
0.72	-86.003
0.74	-85.999
0.76	-86.005
0.78	-86.001
0.8	-86.009
0.82	-86.012
0.84	-85.999
0.86	-85.996
0.88	-85.995
0.9	-86
0.92	-85.991
0.94	-85.997
0.96	-85.997
0.98	-85.998
1	-85.999
1.02	-85.998
1.04	-85.999
1.06	-86.007
1.08	-86.008
1.1	-86.011
1.12	-86.008
1.14	-86.005
1.16	-85.993
1.18	-85.976
1.2	-85.987
1.22	-85.984
1.24	-86.001
1.26	-86.001
1.28	-86.003
1.3	-86.004
1.32	-85.995
1.34	-85.994
1.36	-86.003
1.38	-85.997
1.4	-85.986
1.42	-85.986
1.44	-86.002
1.46	-86.003
1.48	-85.999
1.5	-86.007
1.52	-86.008
1.54	-86.001
1.56	-85.997
1.58	-86.001
1.6	-86.006
1.62	-85.989
1.64	-85.991
1.66	-86.008
1.68	-86.016
1.7	-86.016
1.72	-86.014
1.74	-86.003
1.76	-85.99
1.78	-86.003
1.8	-85.999
1.82	-86
1.84	-86.002
1.86	-85.991
1.88	-85.993
1.9	-85.995
1.92	-85.99
1.94	-86.006
1.96	-86.008
1.98	-85.996
2	-86.005
2.02	-85.999
2.04	-85.997
2.06	-86.008
2.08	-86.011
2.1	-86.005
2.12	-86.011
2.14	-85.995
2.16	-85.986
2.18	-85.998
2.2	-86.001
2.22	-85.998
2.24	-86
2.26	-86.005
2.28	-85.995
2.3	-85.989
2.32	-85.991
2.34	-86.001
2.36	-86.009
2.38	-86.016
2.4	-85.997
2.42	-85.993
2.44	-86.004
2.46	-85.99
2.48	-85.996
2.5	-85.995
2.52	-86.016
2.54	-86.016
2.56	-86.008
2.58	-85.995
2.6	-85.997
2.62	-86.007
2.64	-86.006
2.66	-85.997
2.68	-86.003
2.7	-86.004
2.72	-86.003
2.74	-86.009
2.76	-86.017
2.78	-86.013
2.8	-86.011
2.82	-86.003
2.84	-86.005
2.86	-86.001
2.88	-85.99
2.9	-85.998
2.92	-85.998
2.94	-85.994
2.96	-85.998
2.98	-86.013
3	-85.998
3.02	-85.986
3.04	-85.993
3.06	-85.998
3.08	-86.005
3.1	-86.006
3.12	-86.003
3.14	-85.983
3.16	-85.998
3.18	-86.008
3.2	-86.005
3.22	-85.997
3.24	-85.995
3.26	-86.006
3.28	-86.006
3.3	-86.006
3.32	-86.008
3.34	-86.005
3.36	-86.005
3.38	-86
3.4	-85.985
3.42	-85.996
3.44	-85.986
3.46	-85.978
3.48	-86.003
3.5	-86.004
3.52	-85.983
3.54	-85.987
3.56	-85.997
3.58	-85.998
3.6	-86.007
3.62	-85.991
3.64	-86.003
3.66	-85.999
3.68	-86
3.7	-86.004
3.72	-86.015
3.74	-85.999
3.76	-85.997
3.78	-86.004
3.8	-86.009
3.82	-86.006
3.84	-86.008
3.86	-86.005
3.88	-85.993
3.9	-86.006
3.92	-86.002
3.94	-86.007
3.96	-85.992
3.98	-85.994
4	-85.99
4.02	-85.98
4.04	-86.007
4.06	-86.008
4.08	-86.001
4.1	-86.011
4.12	-86.005
4.14	-85.992
4.16	-85.989
4.18	-85.981
4.2	-85.987
4.22	-85.986
4.24	-85.998
4.26	-86.006
4.28	-86.007
4.3	-85.994
4.32	-85.986
4.34	-85.993
4.36	-86.007
4.38	-86.012
4.4	-86.008
4.42	-85.997
4.44	-85.987
4.46	-85.997
4.48	-86.009
4.5	-86
4.52	-85.995
4.54	-85.993
4.56	-86.005
4.58	-86.011
4.6	-86
4.62	-86.008
4.64	-86.003
4.66	-85.996
4.68	-86.005
4.7	-85.995
4.72	-86
4.74	-85.99
4.76	-85.989
4.78	-86.003
4.8	-86.014
4.82	-86.004
4.84	-86
4.86	-86.005
4.88	-86.001
4.9	-85.995
4.92	-86.001
4.94	-85.996
4.96	-85.989
4.98	-85.984
5	-85.992
5.02	-86.005
5.04	-85.997
5.06	-85.99
5.08	-86.003
5.1	-86.007
5.12	-85.984
5.14	-85.988
5.16	-86.001
5.18	-86.014
5.2	-86.017
5.22	-85.996
5.24	-86.001
5.26	-86.01
5.28	-86.008
5.3	-85.999
5.32	-86.006
5.34	-85.997
5.36	-85.992
5.38	-85.991
5.4	-85.991
5.42	-86.009
5.44	-86.032
5.46	-86.008
5.48	-85.998
5.5	-85.99
5.52	-85.996
5.54	-85.996
5.56	-85.997
5.58	-85.998
5.6	-86.004
5.62	-86.006
5.64	-86.01
5.66	-86.004
5.68	-85.998
5.7	-85.997
5.72	-86.006
5.74	-86.011
5.76	-86.003
5.78	-86.009
5.8	-85.999
5.82	-86
5.84	-86.006
5.86	-86.002
5.88	-86.005
5.9	-86.008
5.92	-86.005
5.94	-86.014
5.96	-86.011
5.98	-86.007
6	-86.005
6.02	-86.002
6.04	-86.013
6.06	-86.021
6.08	-86.006
6.1	-86
6.12	-85.992
6.14	-85.986
6.16	-85.993
6.18	-85.997
6.2	-85.991
6.22	-85.997
6.24	-85.998
6.26	-85.976
6.28	-85.983
6.3	-86.01
6.32	-85.998
6.34	-86.006
6.36	-85.994
6.38	-85.999
6.4	-86.018
6.42	-86.03
6.44	-86.031
6.46	-86.022
6.48	-86.023
6.5	-86.016
6.52	-85.992
6.54	-85.995
6.56	-86.009
6.58	-86.005
6.6	-86.002
6.62	-85.998
6.64	-85.994
6.66	-85.993
6.68	-85.994
6.7	-85.995
6.72	-85.994
6.74	-86.012
6.76	-86.014
6.78	-85.992
6.8	-86
6.82	-86.01
6.84	-86.008
6.86	-86.016
6.88	-86.007
6.9	-86
6.92	-86.003
6.94	-85.999
6.96	-85.993
6.98	-85.99
7	-85.989
7.02	-85.995
7.04	-86.001
7.06	-85.992
7.08	-85.994
7.1	-86.003
7.12	-86.004
7.14	-85.99
7.16	-85.991
7.18	-85.992
7.2	-85.99
7.22	-86.011
7.24	-86
7.26	-85.992
7.28	-86
7.3	-85.998
7.32	-85.981
7.34	-85.965
7.36	-85.989
7.38	-86.021
7.4	-86.017
7.42	-85.999
7.44	-86
7.46	-86.008
7.48	-86.019
7.5	-86.002
7.52	-85.985
7.54	-85.982
7.56	-86.002
7.58	-85.991
7.6	-85.99
7.62	-85.992
7.64	-85.996
7.66	-86.001
7.68	-85.994
7.7	-85.997
7.72	-86.009
7.74	-85.997
7.76	-85.996
7.78	-86.006
7.8	-86.005
7.82	-86.009
7.84	-85.994
7.86	-85.989
7.88	-85.995
7.9	-86
7.92	-86.019
7.94	-85.999
7.96	-85.995
7.98	-85.991
8	-86.003
8.02	-86.006
8.04	-85.989
8.06	-86.005
8.08	-85.994
8.1	-85.98
8.12	-85.978
8.14	-85.99
8.16	-85.992
8.18	-86.001
8.2	-86.012
8.22	-86.001
8.24	-85.998
8.26	-85.999
8.28	-86.005
8.3	-85.995
8.32	-86.005
8.34	-86.004
8.36	-85.987
8.38	-85.984
8.4	-85.994
8.42	-85.976
8.44	-85.99
8.46	-86.003
8.48	-86.007
8.5	-85.999
8.52	-85.989
8.54	-85.994
8.56	-85.983
8.58	-85.988
8.6	-86.008
8.62	-85.995
8.64	-85.984
8.66	-85.997
8.68	-85.988
8.7	-85.981
8.72	-85.994
8.74	-85.996
8.76	-85.981
8.78	-86.002
8.8	-86.005
8.82	-85.996
8.84	-85.987
8.86	-85.982
8.88	-85.992
8.9	-85.981
8.92	-85.989
8.94	-85.995
8.96	-85.99
8.98	-86.002
9	-85.998
9.02	-85.993
9.04	-86.008
9.06	-85.996
9.08	-85.997
9.1	-85.997
9.12	-85.983
9.14	-85.997
9.16	-86.003
9.18	-86.01
9.2	-86.001
9.22	-85.98
9.24	-85.985
9.26	-85.995
9.28	-86.001
9.3	-86.009
9.32	-86.007
9.34	-85.994
9.36	-85.991
9.38	-85.989
9.4	-85.995
9.42	-86.005
9.44	-86.006
9.46	-85.999
9.48	-85.998
9.5	-86.005
9.52	-86.002
9.54	-85.993
9.56	-85.994
9.58	-86.005
9.6	-86.003
9.62	-85.994
9.64	-85.995
9.66	-85.98
9.68	-85.981
9.7	-86.002
9.72	-86
9.74	-86.003
9.76	-85.996
9.78	-85.987
9.8	-85.994
9.82	-85.992
9.84	-85.983
9.86	-86.001
9.88	-86.001
9.9	-85.994
9.92	-85.998
9.94	-86.009
9.96	-86
9.98	-86.008
10	-86.003
10.02	-85.994
10.04	-85.997
10.06	-86.014
10.08	-86
10.1	-85.981
10.12	-85.983
10.14	-85.992
10.16	-85.992
10.18	-86.002
10.2	-86.013
10.22	-86.002
10.24	-86.001
10.26	-86.005
10.28	-86
10.3	-86.014
10.32	-86.008
10.34	-85.984
10.36	-85.986
10.38	-86.003
10.4	-86.005
10.42	-86.008
10.44	-86.018
10.46	-86.016
10.48	-86.001
10.5	-86.008
10.52	-85.993
10.54	-86
10.56	-85.996
10.58	-86.005
10.6	-85.995
10.62	-85.984
10.64	-85.995
10.66	-86.009
10.68	-86.02
10.7	-86.009
10.72	-85.999
10.74	-86.003
10.76	-86.006
10.78	-86.011
10.8	-86.007
10.82	-85.997
10.84	-85.994
10.86	-85.998
10.88	-86.009
10.9	-86.019
10.92	-86.026
10.94	-86.017
10.96	-86.001
10.98	-85.998
11	-85.992
11.02	-86.005
11.04	-86
11.06	-85.986
11.08	-85.976
11.1	-86.008
11.12	-86.019
11.14	-85.997
11.16	-86
11.18	-86.002
11.2	-85.987
11.22	-85.994
11.24	-85.993
11.26	-86.006
11.28	-85.993
11.3	-86.005
11.32	-86.016
11.34	-86.008
11.36	-86.005
11.38	-85.997
11.4	-86.008
11.42	-86.011
11.44	-86.013
11.46	-86.016
11.48	-86.008
11.5	-85.997
11.52	-85.984
11.54	-85.992
11.56	-86.003
11.58	-85.988
11.6	-85.993
11.62	-85.996
11.64	-85.999
11.66	-85.997
11.68	-85.998
11.7	-86.002
11.72	-86.001
11.74	-86.008
11.76	-86.003
11.78	-86.008
11.8	-85.986
11.82	-85.984
11.84	-85.99
11.86	-85.99
11.88	-85.984
11.9	-85.997
11.92	-85.998
11.94	-86.01
11.96	-86.011
11.98	-85.994
12	-85.988
12.02	-85.993
12.04	-85.989
12.06	-85.989
12.08	-85.995
12.1	-85.987
12.12	-85.995
12.14	-85.997
12.16	-85.994
12.18	-85.997
12.2	-85.997
12.22	-86.004
12.24	-86.006
12.26	-86
12.28	-85.994
12.3	-85.996
12.32	-86.015
12.34	-86.011
12.36	-86.003
12.38	-86.001
12.4	-86.011
12.42	-86.005
12.44	-85.997
12.46	-86
12.48	-86.003
12.5	-86.001
12.52	-86
12.54	-85.987
12.56	-85.981
12.58	-85.986
12.6	-85.989
12.62	-86.009
12.64	-86
12.66	-85.999
12.68	-85.998
12.7	-86.001
12.72	-86.003
12.74	-86.009
12.76	-85.989
12.78	-85.989
12.8	-86.011
12.82	-86.002
12.84	-86.005
12.86	-85.986
12.88	-85.992
12.9	-86
12.92	-85.992
12.94	-86.005
12.96	-86.005
12.98	-85.995
13	-85.99
13.02	-85.993
13.04	-86.001
13.06	-86.009
13.08	-86.008
13.1	-86.003
13.12	-86.011
13.14	-86.008
13.16	-86.008
13.18	-86.001
13.2	-85.983
13.22	-85.986
13.24	-86.007
13.26	-86.005
13.28	-85.989
13.3	-86
13.32	-86.016
13.34	-86.006
13.36	-86.011
13.38	-86.015
13.4	-86.011
13.42	-86.008
13.44	-86.009
13.46	-85.989
13.48	-85.998
13.5	-86
13.52	-86.008
13.54	-86.011
13.56	-86.008
13.58	-85.997
13.6	-85.999
13.62	-85.998
13.64	-85.992
13.66	-85.998
13.68	-86.008
13.7	-86.008
13.72	-86.007
13.74	-86.009
13.76	-86.005
13.78	-86.001
13.8	-86.006
13.82	-86.001
13.84	-86.008
13.86	-86.012
13.88	-86.009
13.9	-86.006
13.92	-86.028
13.94	-86.023
13.96	-86.008
13.98	-86.003
14	-86.004
14.02	-86.005
14.04	-86.003
14.06	-86.012
14.08	-86.013
14.1	-86.008
14.12	-86.006
14.14	-86.009
14.16	-86.007
14.18	-86.006
14.2	-86.003
14.22	-86.015
14.24	-86.017
14.26	-85.995
14.28	-85.998
14.3	-86.016
14.32	-86.017
14.34	-86.007
14.36	-85.997
14.38	-85.998
14.4	-85.999
14.42	-86.012
14.44	-86.011
14.46	-86.024
14.48	-86.012
14.5	-85.99
14.52	-86.002
14.54	-86.019
14.56	-86.019
14.58	-86.006
14.6	-86.001
14.62	-86.006
14.64	-86.008
14.66	-86.003
14.68	-86.005
14.7	-86.006
14.72	-86.008
14.74	-86.015
14.76	-86.008
14.78	-86.004
14.8	-86.022
14.82	-86.006
14.84	-86.006
14.86	-86.008
14.88	-86.014
14.9	-86.008
14.92	-86.002
14.94	-86.014
14.96	-86.008
14.98	-86.013
15	-86
15.02	-86.004
15.04	-86
15.06	-86.005
15.08	-85.997
15.1	-85.993
15.12	-85.997
15.14	-85.996
15.16	-86.003
15.18	-86.017
15.2	-86.012
15.22	-86.019
15.24	-86.017
15.26	-85.994
15.28	-85.991
15.3	-85.998
15.32	-86.024
15.34	-86.021
15.36	-86.005
15.38	-86.018
15.4	-86.025
15.42	-86.022
15.44	-86.011
15.46	-86.004
15.48	-86.012
15.5	-86.005
15.52	-86.005
15.54	-86.011
15.56	-85.995
15.58	-86.005
15.6	-86.006
15.62	-86.01
15.64	-86.001
15.66	-86.006
15.68	-86.009
15.7	-86.001
15.72	-85.998
15.74	-86.003
15.76	-86.017
15.78	-86.007
15.8	-86.018
15.82	-86.03
15.84	-86.016
15.86	-86.008
15.88	-86.017
15.9	-86.016
15.92	-86.016
15.94	-86.012
15.96	-86.019
15.98	-86.008
16	-85.997
16.02	-85.994
16.04	-86.012
16.06	-86.016
16.08	-86.016
16.1	-86.014
16.12	-86.012
16.14	-85.998
16.16	-86.013
16.18	-86.025
16.2	-86.024
16.22	-86.007
16.24	-86.021
16.26	-86.024
16.28	-86.032
16.3	-86.018
16.32	-86.002
16.34	-86.006
16.36	-86.002
16.38	-86.016
16.4	-86.025
16.42	-86.027
16.44	-86.011
16.46	-86.006
16.48	-86.016
16.5	-86.012
16.52	-86.003
16.54	-86.012
16.56	-86.011
16.58	-85.995
16.6	-86.001
16.62	-86.008
16.64	-86.006
16.66	-86.018
16.68	-86.011
16.7	-86.005
16.72	-86.006
16.74	-86.02
16.76	-86.042
16.78	-86.02
16.8	-86.011
16.82	-86.019
16.84	-86.01
16.86	-86.006
16.88	-86.006
16.9	-86.008
16.92	-86.016
16.94	-86.012
16.96	-86.012
16.98	-85.997
17	-86.011
17.02	-86.017
17.04	-86.003
17.06	-85.994
17.08	-86.006
17.1	-86.01
17.12	-86.017
17.14	-86.014
17.16	-86.016
17.18	-86.011
17.2	-86.003
17.22	-85.998
17.24	-85.988
17.26	-86.012
17.28	-86.035
17.3	-86.039
17.32	-86.023
17.34	-86.019
17.36	-86.008
17.38	-86.022
17.4	-86.027
17.42	-86.022
17.44	-86.013
17.46	-85.998
17.48	-86.001
17.5	-86.009
17.52	-86.011
17.54	-86.014
17.56	-86.003
17.58	-85.998
17.6	-86.01
17.62	-86.018
17.64	-86.018
17.66	-86.008
17.68	-86.003
17.7	-86.012
17.72	-86.021
17.74	-85.999
17.76	-85.985
17.78	-86.001
17.8	-86.019
17.82	-86.012
17.84	-86.008
17.86	-86.02
17.88	-86.022
17.9	-86.002
17.92	-86.017
17.94	-86.012
17.96	-86.02
17.98	-86.018
18	-86.012
18.02	-86.011
18.04	-86.022
18.06	-86.011
18.08	-85.999
18.1	-86.005
18.12	-86.006
18.14	-86.009
18.16	-86.009
18.18	-86.006
18.2	-86.011
18.22	-86.02
18.24	-86.029
18.26	-86.019
18.28	-86.006
18.3	-86.011
18.32	-85.996
18.34	-86.008
18.36	-86.002
18.38	-86.017
18.4	-86.025
18.42	-86.004
18.44	-86.002
18.46	-86.012
18.48	-86.008
18.5	-86.003
18.52	-86.024
18.54	-86.024
18.56	-86.002
18.58	-85.993
18.6	-85.997
18.62	-85.987
18.64	-85.989
18.66	-86.011
18.68	-86.008
18.7	-85.994
18.72	-85.996
18.74	-86.003
18.76	-86.01
18.78	-86.016
18.8	-86.004
18.82	-86.005
18.84	-86.003
18.86	-85.997
18.88	-85.997
18.9	-86.025
18.92	-86.022
18.94	-86.016
18.96	-86.001
18.98	-86.014
19	-86.014
19.02	-86.007
19.04	-86.015
19.06	-86.016
19.08	-86.009
19.1	-86.006
19.12	-86.005
19.14	-86.013
19.16	-86.013
19.18	-86.021
19.2	-86.028
19.22	-86.01
19.24	-86
19.26	-86.007
19.28	-85.998
19.3	-86.007
19.32	-86.017
19.34	-86.016
19.36	-86.018
19.38	-86.011
19.4	-86.005
19.42	-86.003
19.44	-85.998
19.46	-86.006
19.48	-86.004
19.5	-85.994
19.52	-86.005
19.54	-86.023
19.56	-86.028
19.58	-86.016
19.6	-86.011
19.62	-86.011
19.64	-86.015
19.66	-86.012
19.68	-86.016
19.7	-86.03
19.72	-86.028
19.74	-86.011
19.76	-86.016
19.78	-86.014
19.8	-86.006
19.82	-86.005
19.84	-85.994
19.86	-85.988
19.88	-85.987
19.9	-86
19.92	-85.998
19.94	-85.994
19.96	-86.012
19.98	-86.006
20	-85.995
20.02	-86.005
20.04	-85.999
20.06	-85.989
20.08	-86.003
20.1	-86.014
20.12	-86.001
20.14	-86.006
20.16	-86.001
20.18	-85.991
20.2	-85.995
20.22	-85.994
20.24	-86.016
20.26	-86.011
20.28	-85.998
20.3	-85.996
20.32	-86.009
20.34	-86.008
20.36	-86.006
20.38	-85.998
20.4	-85.999
20.42	-86.011
20.44	-86.014
20.46	-85.998
20.48	-85.995
20.5	-85.995
20.52	-86.003
20.54	-85.99
20.56	-85.995
20.58	-85.998
20.6	-85.995
20.62	-86.005
20.64	-85.995
20.66	-86
20.68	-86
20.7	-86
20.72	-86.001
20.74	-86.007
20.76	-85.986
20.78	-85.981
20.8	-85.997
20.82	-85.983
20.84	-86.005
20.86	-86.003
20.88	-86.001
20.9	-86.012
20.92	-86.005
20.94	-85.995
20.96	-85.994
20.98	-85.995
21	-86.003
21.02	-86.006
21.04	-85.997
21.06	-85.987
21.08	-85.983
21.1	-85.982
21.12	-85.983
21.14	-85.99
21.16	-85.987
21.18	-85.984
21.2	-85.997
21.22	-85.997
21.24	-85.984
21.26	-85.995
21.28	-85.998
21.3	-85.989
21.32	-85.989
21.34	-85.992
21.36	-85.997
21.38	-85.994
21.4	-85.986
21.42	-85.991
21.44	-85.993
21.46	-85.981
21.48	-85.992
21.5	-85.992
21.52	-85.997
21.54	-85.989
21.56	-85.987
21.58	-85.99
21.6	-85.986
21.62	-85.987
21.64	-85.987
21.66	-85.983
21.68	-85.998
21.7	-85.994
21.72	-85.994
21.74	-85.98
21.76	-85.978
21.78	-85.988
21.8	-85.986
21.82	-85.998
21.84	-85.994
21.86	-86.008
21.88	-86
21.9	-85.989
21.92	-85.986
21.94	-85.99
21.96	-85.989
21.98	-85.986
22	-85.993
22.02	-85.998
22.04	-86.004
22.06	-85.999
22.08	-85.987
22.1	-85.99
22.12	-85.97
22.14	-85.984
22.16	-85.987
22.18	-85.986
22.2	-85.983
22.22	-85.979
22.24	-85.992
22.26	-85.985
22.28	-85.982
22.3	-85.987
22.32	-86.005
22.34	-86.005
22.36	-85.997
22.38	-85.989
22.4	-85.978
22.42	-85.981
22.44	-85.991
22.46	-85.989
22.48	-86
22.5	-85.993
22.52	-85.982
22.54	-85.981
22.56	-85.981
22.58	-85.989
22.6	-85.987
22.62	-85.99
22.64	-85.984
22.66	-85.988
22.68	-85.998
22.7	-85.996
22.72	-85.98
22.74	-85.982
22.76	-85.997
22.78	-85.994
22.8	-85.991
22.82	-85.984
22.84	-85.983
22.86	-85.99
22.88	-85.991
22.9	-85.991
22.92	-85.986
22.94	-85.992
22.96	-85.985
22.98	-85.996
23	-85.992
23.02	-85.98
23.04	-85.973
23.06	-85.987
23.08	-85.994
23.1	-85.998
23.12	-85.991
23.14	-85.995
23.16	-85.986
23.18	-85.981
23.2	-85.979
23.22	-85.987
23.24	-85.979
23.26	-85.984
23.28	-85.99
23.3	-85.999
23.32	-85.987
23.34	-85.98
23.36	-85.997
23.38	-85.994
23.4	-85.999
23.42	-86.011
23.44	-86.005
23.46	-86
23.48	-86
23.5	-85.983
23.52	-85.975
23.54	-85.974
23.56	-85.978
23.58	-85.977
23.6	-85.987
23.62	-85.992
23.64	-86
23.66	-86.007
23.68	-85.995
23.7	-86.001
23.72	-85.993
23.74	-85.99
23.76	-86
23.78	-85.991
23.8	-85.971
23.82	-85.978
23.84	-85.994
23.86	-85.992
23.88	-85.987
23.9	-85.989
23.92	-85.976
23.94	-85.983
23.96	-85.981
23.98	-85.984
24	-86.001
24.02	-86.002
24.04	-85.986
24.06	-85.982
24.08	-85.976
24.1	-85.981
24.12	-85.97
24.14	-85.986
24.16	-85.981
24.18	-85.99
24.2	-85.987
24.22	-85.98
24.24	-85.984
24.26	-85.989
24.28	-85.98
24.3	-85.98
24.32	-85.994
24.34	-85.992
24.36	-85.997
24.38	-86.001
24.4	-85.978
24.42	-85.975
24.44	-85.98
24.46	-85.98
24.48	-86.005
24.5	-86.002
24.52	-85.987
24.54	-85.987
24.56	-86.002
24.58	-85.995
24.6	-85.994
24.62	-85.995
24.64	-85.994
24.66	-85.996
24.68	-85.99
24.7	-85.994
24.72	-86
24.74	-85.99
24.76	-85.994
24.78	-85.996
24.8	-85.994
24.82	-85.989
24.84	-85.986
24.86	-85.998
24.88	-86.004
24.9	-86
24.92	-85.986
24.94	-85.999
24.96	-85.992
24.98	-85.992
25	-86.006
25.02	-85.988
25.04	-86.006
25.06	-86.001
25.08	-85.995
25.1	-85.979
25.12	-85.972
25.14	-85.981
25.16	-85.983
25.18	-85.981
25.2	-85.989
25.22	-85.994
25.24	-85.991
25.26	-85.992
25.28	-85.991
25.3	-85.997
25.32	-86.008
25.34	-86.003
25.36	-85.998
25.38	-85.995
25.4	-85.994
25.42	-85.994
25.44	-85.991
25.46	-85.981
25.48	-85.987
25.5	-86.005
25.52	-85.998
25.54	-85.986
25.56	-85.986
25.58	-85.983
25.6	-85.985
25.62	-85.989
25.64	-85.988
25.66	-85.988
25.68	-85.992
25.7	-85.989
25.72	-85.992
25.74	-85.996
25.76	-85.998
25.78	-86
25.8	-85.998
25.82	-85.987
25.84	-85.992
25.86	-85.998
25.88	-86
25.9	-85.993
25.92	-85.996
25.94	-85.997
25.96	-85.993
25.98	-85.976
26	-85.982
26.02	-85.998
26.04	-85.998
26.06	-86.005
26.08	-86.003
26.1	-85.992
26.12	-85.994
26.14	-86.004
26.16	-86
26.18	-85.995
26.2	-85.999
26.22	-85.988
26.24	-85.987
26.26	-85.982
26.28	-85.984
26.3	-85.994
26.32	-85.998
26.34	-85.989
26.36	-85.991
26.38	-85.998
26.4	-85.998
26.42	-85.978
26.44	-85.971
26.46	-85.994
26.48	-86.005
26.5	-85.998
26.52	-85.995
26.54	-85.988
26.56	-85.995
26.58	-86.007
26.6	-86
26.62	-85.997
26.64	-85.992
26.66	-85.986
26.68	-85.992
26.7	-85.983
26.72	-85.992
26.74	-85.998
26.76	-86.003
26.78	-85.989
26.8	-85.984
26.82	-85.996
26.84	-86.011
26.86	-85.997
26.88	-85.987
26.9	-85.981
26.92	-85.988
26.94	-86.001
26.96	-86.006
26.98	-86.007
27	-86.005
27.02	-85.996
27.04	-85.781
27.06	-83.374
27.08	-83.594
27.1	-85.32
27.12	-85.839
27.14	-85.814
27.16	-85.73
27.18	-85.705
27.2	-85.682
27.22	-85.679
27.24	-85.674
27.26	-85.658
27.28	-85.656
27.3	-85.642
27.32	-85.632
27.34	-85.616
27.36	-85.591
27.38	-85.583
27.4	-85.571
27.42	-85.569
27.44	-85.551
27.46	-85.521
27.48	-85.517
27.5	-85.52
27.52	-85.509
27.54	-85.486
27.56	-85.485
27.58	-85.482
27.6	-85.465
27.62	-85.459
27.64	-85.447
27.66	-85.444
27.68	-85.433
27.7	-85.417
27.72	-85.409
27.74	-85.397
27.76	-85.37
27.78	-85.365
27.8	-85.364
27.82	-85.361
27.84	-85.35
27.86	-85.339
27.88	-85.32
27.9	-85.301
27.92	-85.314
27.94	-85.306
27.96	-85.301
27.98	-85.304
28	-85.289
28.02	-85.27
28.04	-85.268
28.06	-85.265
28.08	-85.249
28.1	-85.237
28.12	-85.239
28.14	-85.245
28.16	-85.22
28.18	-85.19
28.2	-85.203
28.22	-85.195
28.24	-85.201
28.26	-85.192
28.28	-85.177
28.3	-85.182
28.32	-85.183
28.34	-85.157
28.36	-85.154
28.38	-85.15
28.4	-85.138
28.42	-85.128
28.44	-85.11
28.46	-85.109
28.48	-85.109
28.5	-85.11
28.52	-85.096
28.54	-85.096
28.56	-85.086
28.58	-85.083
28.6	-85.094
28.62	-85.073
28.64	-85.054
28.66	-85.053
28.68	-85.046
28.7	-85.037
28.72	-85.032
28.74	-85.036
28.76	-85.024
28.78	-85.005
28.8	-85.008
28.82	-85.019
28.84	-85.01
28.86	-84.986
28.88	-84.989
28.9	-84.978
28.92	-84.973
28.94	-84.963
28.96	-84.952
28.98	-84.949
29	-84.958
29.02	-84.954
29.04	-85.181
29.06	-87.606
29.08	-87.272
29.1	-85.565
29.12	-85.051
29.14	-85.095
29.16	-85.176
29.18	-85.188
29.2	-85.188
29.22	-85.188
29.24	-85.204
29.26	-85.207
29.28	-85.207
29.3	-85.224
29.32	-85.237
29.34	-85.239
29.36	-85.231
29.38	-85.243
29.4	-85.25
29.42	-85.269
29.44	-85.27
29.46	-85.27
29.48	-85.285
29.5	-85.293
29.52	-85.293
29.54	-85.289
29.56	-85.279
29.58	-85.298
29.6	-85.311
29.62	-85.3
29.64	-85.32
29.66	-85.336
29.68	-85.315
29.7	-85.314
29.72	-85.319
29.74	-85.319
29.76	-85.335
29.78	-85.343
29.8	-85.357
29.82	-85.359
29.84	-85.345
29.86	-85.353
29.88	-85.363
29.9	-85.353
29.92	-85.357
29.94	-85.375
29.96	-85.38
29.98	-85.381
30	-85.369
30.02	-85.368
30.04	-85.387
30.06	-85.399
30.08	-85.378
30.1	-85.381
30.12	-85.388
30.14	-85.397
30.16	-85.398
30.18	-85.402
30.2	-85.409
30.22	-85.408
30.24	-85.409
30.26	-85.402
30.28	-85.413
30.3	-85.422
30.32	-85.415
30.34	-85.411
30.36	-85.411
30.38	-85.42
30.4	-85.435
30.42	-85.429
30.44	-85.437
30.46	-85.438
30.48	-85.44
30.5	-85.449
30.52	-85.442
30.54	-85.449
30.56	-85.456
30.58	-85.448
30.6	-85.435
30.62	-85.45
30.64	-85.463
30.66	-85.456
30.68	-85.461
30.7	-85.456
30.72	-85.436
30.74	-85.452
30.76	-85.459
30.78	-85.455
30.8	-85.457
30.82	-85.459
30.84	-85.469
30.86	-85.47
30.88	-85.477
30.9	-85.483
30.92	-85.482
30.94	-85.472
30.96	-85.468
30.98	-85.467
31	-85.467
31.02	-85.483
31.04	-85.472
31.06	-85.483
31.08	-85.483
31.1	-85.468
31.12	-85.475
31.14	-85.478
31.16	-85.481
31.18	-85.492
31.2	-85.485
31.22	-85.49
31.24	-85.502
31.26	-85.508
31.28	-85.504
31.3	-85.505
31.32	-85.505
31.34	-85.503
31.36	-85.493
31.38	-85.502
31.4	-85.513
31.42	-85.501
31.44	-85.506
31.46	-85.506
31.48	-85.508
31.5	-85.499
31.52	-85.494
31.54	-85.507
31.56	-85.515
31.58	-85.516
31.6	-85.519
31.62	-85.521
31.64	-85.522
31.66	-85.519
31.68	-85.522
31.7	-85.522
31.72	-85.522
31.74	-85.516
31.76	-85.522
31.78	-85.517
31.8	-85.525
31.82	-85.522
31.84	-85.515
31.86	-85.515
31.88	-85.525
31.9	-85.532
31.92	-85.535
31.94	-85.526
31.96	-85.527
31.98	-85.535
32	-85.532
32.02	-85.54
32.04	-85.552
32.06	-85.552
32.08	-85.535
32.1	-85.53
32.12	-85.533
32.14	-85.537
32.16	-85.534
32.18	-85.539
32.2	-85.547
32.22	-85.541
32.24	-85.55
32.26	-85.55
32.28	-85.564
32.3	-85.546
32.32	-85.549
32.34	-85.544
32.36	-85.531
32.38	-85.549
32.4	-85.555
32.42	-85.56
32.44	-85.55
32.46	-85.544
32.48	-85.562
32.5	-85.56
32.52	-85.556
32.54	-85.558
32.56	-85.548
32.58	-85.555
32.6	-85.568
32.62	-85.55
32.64	-85.546
32.66	-85.555
32.68	-85.56
32.7	-85.562
32.72	-85.571
32.74	-85.574
32.76	-85.573
32.78	-85.565
32.8	-85.562
32.82	-85.57
32.84	-85.564
32.86	-85.569
32.88	-85.56
32.9	-85.561
32.92	-85.577
32.94	-85.574
32.96	-85.579
32.98	-85.582
33	-85.588
33.02	-85.58
33.04	-85.579
33.06	-85.562
33.08	-85.568
33.1	-85.579
33.12	-85.569
33.14	-85.577
33.16	-85.59
33.18	-85.597
33.2	-85.574
33.22	-85.578
33.24	-85.586
33.26	-85.588
33.28	-85.589
33.3	-85.582
33.32	-85.573
33.34	-85.569
33.36	-85.578
33.38	-85.596
33.4	-85.588
33.42	-85.59
33.44	-85.59
33.46	-85.596
33.48	-85.61
33.5	-85.603
33.52	-85.599
33.54	-85.589
33.56	-85.597
33.58	-85.607
33.6	-85.599
33.62	-85.588
33.64	-85.583
33.66	-85.596
33.68	-85.605
33.7	-85.599
33.72	-85.61
33.74	-85.608
33.76	-85.604
33.78	-85.601
33.8	-85.604
33.82	-85.604
33.84	-85.615
33.86	-85.603
33.88	-85.587
33.9	-85.602
33.92	-85.629
33.94	-85.619
33.96	-85.613
33.98	-85.61
34	-85.611
34.02	-85.609
34.04	-85.618
34.06	-85.608
34.08	-85.611
34.1	-85.604
34.12	-85.617
34.14	-85.61
34.16	-85.614
34.18	-85.628
34.2	-85.619
34.22	-85.635
34.24	-85.619
34.26	-85.611
34.28	-85.611
34.3	-85.62
34.32	-85.634
34.34	-85.629
34.36	-85.619
34.38	-85.615
34.4	-85.619
34.42	-85.625
34.44	-85.622
34.46	-85.618
34.48	-85.621
34.5	-85.63
34.52	-85.635
34.54	-85.636
34.56	-85.632
34.58	-85.622
34.6	-85.626
34.62	-85.632
34.64	-85.633
34.66	-85.64
34.68	-85.641
34.7	-85.63
34.72	-85.634
34.74	-85.629
34.76	-85.629
34.78	-85.647
34.8	-85.631
34.82	-85.633
34.84	-85.64
34.86	-85.64
34.88	-85.649
34.9	-85.634
34.92	-85.622
34.94	-85.642
34.96	-85.652
34.98	-85.64
35	-85.629
35.02	-85.626
35.04	-85.626
35.06	-85.641
35.08	-85.655
35.1	-85.641
35.12	-85.636
35.14	-85.64
35.16	-85.63
35.18	-85.638
35.2	-85.648
35.22	-85.645
35.24	-85.646
35.26	-85.655
35.28	-85.649
35.3	-85.638
35.32	-85.656
35.34	-85.655
35.36	-85.649
35.38	-85.657
35.4	-85.659
35.42	-85.657
35.44	-85.657
35.46	-85.661
35.48	-85.663
35.5	-85.65
35.52	-85.631
35.54	-85.654
35.56	-85.655
35.58	-85.648
35.6	-85.643
35.62	-85.649
35.64	-85.656
35.66	-85.662
35.68	-85.653
35.7	-85.648
35.72	-85.659
35.74	-85.682
35.76	-85.676
35.78	-85.669
35.8	-85.674
35.82	-85.672
35.84	-85.668
35.86	-85.671
35.88	-85.66
35.9	-85.666
35.92	-85.665
35.94	-85.674
35.96	-85.679
35.98	-85.676
36	-85.667
36.02	-85.658
36.04	-85.66
36.06	-85.671
36.08	-85.669
36.1	-85.682
36.12	-85.669
36.14	-85.663
36.16	-85.667
36.18	-85.676
36.2	-85.671
36.22	-85.666
36.24	-85.645
36.26	-85.662
36.28	-85.671
36.3	-85.677
36.32	-85.685
36.34	-85.673
36.36	-85.671
36.38	-85.678
36.4	-85.667
36.42	-85.672
36.44	-85.676
36.46	-85.671
36.48	-85.666
36.5	-85.688
36.52	-85.683
36.54	-85.668
36.56	-85.702
36.58	-85.698
36.6	-85.686
36.62	-85.69
36.64	-85.684
36.66	-85.685
36.68	-85.692
36.7	-85.697
36.72	-85.709
36.74	-85.691
36.76	-85.682
36.78	-85.693
36.8	-85.694
36.82	-85.684
36.84	-85.682
36.86	-85.684
36.88	-85.683
36.9	-85.699
36.92	-85.688
36.94	-85.684
36.96	-85.688
36.98	-85.691
37	-85.704
37.02	-85.701
37.04	-85.708
37.06	-85.701
37.08	-85.699
37.1	-85.699
37.12	-85.688
37.14	-85.694
37.16	-85.693
37.18	-85.69
37.2	-85.691
37.22	-85.705
37.24	-85.695
37.26	-85.704
37.28	-85.715
37.3	-85.71
37.32	-85.696
37.34	-85.693
37.36	-85.708
37.38	-85.707
37.4	-85.704
37.42	-85.708
37.44	-85.696
37.46	-85.704
37.48	-85.723
37.5	-85.723
37.52	-85.713
37.54	-85.71
37.56	-85.704
37.58	-85.714
37.6	-85.719
37.62	-85.715
37.64	-85.705
37.66	-85.715
37.68	-85.719
37.7	-85.723
37.72	-85.715
37.74	-85.712
37.76	-85.715
37.78	-85.71
37.8	-85.711
37.82	-85.716
37.84	-85.708
37.86	-85.701
37.88	-85.691
37.9	-85.705
37.92	-85.716
37.94	-85.719
37.96	-85.71
37.98	-85.714
38	-85.722
38.02	-85.722
38.04	-85.73
38.06	-85.721
38.08	-85.705
38.1	-85.71
38.12	-85.71
38.14	-85.712
38.16	-85.725
38.18	-85.729
38.2	-85.729
38.22	-85.729
38.24	-85.727
38.26	-85.715
38.28	-85.715
38.3	-85.715
38.32	-85.715
38.34	-85.719
38.36	-85.717
38.38	-85.71
38.4	-85.717
38.42	-85.736
38.44	-85.74
38.46	-85.729
38.48	-85.727
38.5	-85.733
38.52	-85.719
38.54	-85.738
38.56	-85.741
38.58	-85.736
38.6	-85.734
38.62	-85.735
38.64	-85.738
38.66	-85.735
38.68	-85.725
38.7	-85.73
38.72	-85.735
38.74	-85.741
38.76	-85.752
38.78	-85.739
38.8	-85.726
38.82	-85.731
38.84	-85.733
38.86	-85.726
38.88	-85.724
38.9	-85.738
38.92	-85.737
38.94	-85.736
38.96	-85.731
38.98	-85.734
39	-85.732
39.02	-85.73
39.04	-85.741
39.06	-85.741
39.08	-85.749
39.1	-85.742
39.12	-85.741
39.14	-85.736
39.16	-85.734
39.18	-85.749
39.2	-85.751
39.22	-85.757
39.24	-85.752
39.26	-85.738
39.28	-85.738
39.3	-85.741
39.32	-85.748
39.34	-85.75
39.36	-85.745
39.38	-85.735
39.4	-85.759
39.42	-85.76
39.44	-85.748
39.46	-85.751
39.48	-85.75
39.5	-85.752
39.52	-85.77
39.54	-85.767
39.56	-85.756
39.58	-85.76
39.6	-85.761
39.62	-85.761
39.64	-85.757
39.66	-85.763
39.68	-85.758
39.7	-85.762
39.72	-85.762
39.74	-85.766
39.76	-85.759
39.78	-85.757
39.8	-85.768
39.82	-85.762
39.84	-85.756
39.86	-85.752
39.88	-85.76
39.9	-85.768
39.92	-85.765
39.94	-85.766
[truncated: 4,456 more rows]
