# Supplementary material for: Unique membrane properties and enhanced signal processing in human neocortical neurons
Source: eLife. 2016 Oct 6;5:e16553. doi: 10.7554/eLife.16553 (PMC5100995; doi:10.7554/eLife.16553)
Supplement: Source code 1. — DOI: http://dx.doi.org/10.7554/eLife.16553.014 [file elife-16553-code1.zip › Fig1/Voltage_traces_1AB/p200pA_average_e86.dat]

label:v(.5)
6454 2
0	-86.006
0.02	-86.007
0.04	-86.004
0.06	-85.989
0.08	-86.006
0.1	-86.01
0.12	-86.002
0.14	-85.994
0.16	-86
0.18	-86.003
0.2	-86.01
0.22	-86.003
0.24	-86.004
0.26	-86.001
0.28	-85.997
0.3	-86.002
0.32	-86.015
0.34	-86.024
0.36	-86.009
0.38	-86.005
0.4	-86.006
0.42	-86.01
0.44	-86.005
0.46	-86.01
0.48	-86.002
0.5	-86.003
0.52	-86.008
0.54	-86.01
0.56	-86.006
0.58	-86.008
0.6	-86.008
0.62	-86.006
0.64	-86.006
0.66	-86.001
0.68	-86.004
0.7	-86.008
0.72	-85.997
0.74	-85.986
0.76	-86.019
0.78	-86.018
0.8	-86.004
0.82	-86.001
0.84	-86.008
0.86	-86.016
0.88	-86.005
0.9	-86.016
0.92	-86.028
0.94	-86.014
0.96	-86.002
0.98	-86.014
1	-86.015
1.02	-85.999
1.04	-86.004
1.06	-86.011
1.08	-86.009
1.1	-86.019
1.12	-86.017
1.14	-85.993
1.16	-85.986
1.18	-85.998
1.2	-86.017
1.22	-86.016
1.24	-85.991
1.26	-86
1.28	-86.019
1.3	-86.024
1.32	-86.029
1.34	-86.013
1.36	-86
1.38	-85.998
1.4	-86.008
1.42	-86.019
1.44	-86.019
1.46	-86.006
1.48	-86.013
1.5	-86.002
1.52	-86.01
1.54	-86.008
1.56	-86.016
1.58	-86.017
1.6	-86.006
1.62	-86.011
1.64	-86.016
1.66	-86.004
1.68	-86
1.7	-86.006
1.72	-86.022
1.74	-86.02
1.76	-86.008
1.78	-86.024
1.8	-86.019
1.82	-86.005
1.84	-86.002
1.86	-86
1.88	-85.994
1.9	-85.994
1.92	-86.016
1.94	-85.999
1.96	-86.007
1.98	-86.011
2	-86.013
2.02	-85.995
2.04	-86.001
2.06	-85.995
2.08	-86.008
2.1	-86.006
2.12	-86.001
2.14	-85.997
2.16	-86
2.18	-86.002
2.2	-86.017
2.22	-86.023
2.24	-86.022
2.26	-86.022
2.28	-86.006
2.3	-86
2.32	-86.011
2.34	-86.017
2.36	-86.003
2.38	-85.995
2.4	-86.014
2.42	-86.025
2.44	-86.01
2.46	-86.008
2.48	-85.998
2.5	-86.014
2.52	-86.016
2.54	-86.007
2.56	-86.013
2.58	-86.022
2.6	-86.019
2.62	-86.008
2.64	-86.002
2.66	-86.001
2.68	-86.01
2.7	-86.023
2.72	-86.017
2.74	-86.022
2.76	-86.02
2.78	-86.011
2.8	-86.007
2.82	-86.013
2.84	-86.014
2.86	-86.014
2.88	-86.024
2.9	-86.027
2.92	-86.011
2.94	-86.005
2.96	-86.003
2.98	-85.982
3	-85.986
3.02	-86.004
3.04	-86
3.06	-86.016
3.08	-86.028
3.1	-86.024
3.12	-86.025
3.14	-86.006
3.16	-86.003
3.18	-85.995
3.2	-86.019
3.22	-86.028
3.24	-85.997
3.26	-86.009
3.28	-86.02
3.3	-86.02
3.32	-86.024
3.34	-86.03
3.36	-86.016
3.38	-86.021
3.4	-86.024
3.42	-86.01
3.44	-85.995
3.46	-86.005
3.48	-86.004
3.5	-86
3.52	-86.002
3.54	-86.014
3.56	-86.016
3.58	-86.009
3.6	-85.995
3.62	-86.006
3.64	-86.013
3.66	-86.015
3.68	-86.017
3.7	-86.01
3.72	-86
3.74	-85.999
3.76	-86.017
3.78	-86.014
3.8	-86.014
3.82	-86.006
3.84	-86.01
3.86	-86.019
3.88	-86.022
3.9	-86.019
3.92	-86.011
3.94	-86.005
3.96	-86.011
3.98	-86.006
4	-85.994
4.02	-86.008
4.04	-86.003
4.06	-86.018
4.08	-86.011
4.1	-86.013
4.12	-86.015
4.14	-86.006
4.16	-86.002
4.18	-86.01
4.2	-86.007
4.22	-85.991
4.24	-86.01
4.26	-86.022
4.28	-86.016
4.3	-86.014
4.32	-86.004
4.34	-86.006
4.36	-86.01
4.38	-86.019
4.4	-86.011
4.42	-86.019
4.44	-86.024
4.46	-86.016
4.48	-86.017
4.5	-86.017
4.52	-86.016
4.54	-86.009
4.56	-86.012
4.58	-86.002
4.6	-86.01
4.62	-86.018
4.64	-86.027
4.66	-86.015
4.68	-85.999
4.7	-86.006
4.72	-86.005
4.74	-86.021
4.76	-86.025
4.78	-86.02
4.8	-86.021
4.82	-86.015
4.84	-86.015
4.86	-86.012
4.88	-86.009
4.9	-86.015
4.92	-86.019
4.94	-86.011
4.96	-86.01
4.98	-86.01
5	-86.004
5.02	-86.006
5.04	-86.003
5.06	-86.011
5.08	-86.011
5.1	-86.004
5.12	-85.997
5.14	-86.017
5.16	-86.014
5.18	-86.005
5.2	-86.007
5.22	-85.997
5.24	-86.002
5.26	-86.01
5.28	-86.009
5.3	-86.02
5.32	-86
5.34	-85.999
5.36	-86.026
5.38	-86.029
5.4	-86.019
5.42	-85.996
5.44	-85.994
5.46	-86.008
5.48	-86.011
5.5	-86.012
5.52	-86.008
5.54	-85.995
5.56	-85.998
5.58	-86.002
5.6	-86.009
5.62	-86.014
5.64	-86.015
5.66	-86.013
5.68	-85.997
5.7	-86.013
5.72	-86.017
5.74	-86.017
5.76	-86.014
5.78	-86.005
5.8	-86.017
5.82	-86.024
5.84	-86.028
5.86	-86.011
5.88	-86.011
5.9	-86.025
5.92	-86.023
5.94	-86.011
5.96	-86.007
5.98	-85.999
6	-86.005
6.02	-86.027
6.04	-86.019
6.06	-86.019
6.08	-86.023
6.1	-86.026
6.12	-86.019
6.14	-86.025
6.16	-86.013
6.18	-86.012
6.2	-86.006
6.22	-86.016
6.24	-86.035
6.26	-86.029
6.28	-86.022
6.3	-86.029
6.32	-86.029
6.34	-86.03
6.36	-86.025
6.38	-86.01
6.4	-86.012
6.42	-86.023
6.44	-86.01
6.46	-86.013
6.48	-86.013
6.5	-86.023
6.52	-86.013
6.54	-86.014
6.56	-86.017
6.58	-86.013
6.6	-86.016
6.62	-86.022
6.64	-86.025
6.66	-86.009
6.68	-86
6.7	-86.002
6.72	-86.018
6.74	-86.01
6.76	-85.999
6.78	-86
6.8	-86.02
6.82	-86.02
6.84	-86.011
6.86	-86.015
6.88	-86.011
6.9	-86.013
6.92	-86.008
6.94	-86.007
6.96	-86.015
6.98	-86.026
7	-86.014
7.02	-86.022
7.04	-86.017
7.06	-86.005
7.08	-85.991
7.1	-86.011
7.12	-86.024
7.14	-86.02
7.16	-86.027
7.18	-86.016
7.2	-86.021
7.22	-86.022
7.24	-86.017
7.26	-86.002
7.28	-86.004
7.3	-86.019
7.32	-86.02
7.34	-86.014
7.36	-86.019
7.38	-86.029
7.4	-86.013
7.42	-86.013
7.44	-86.033
7.46	-86.031
7.48	-86.01
7.5	-86.021
7.52	-86.026
7.54	-86.016
7.56	-86.013
7.58	-86.013
7.6	-86.021
7.62	-86.035
7.64	-86.023
7.66	-86.012
7.68	-86.015
7.7	-86.014
7.72	-86.022
7.74	-86.014
7.76	-86.007
7.78	-86.014
7.8	-86.016
7.82	-86.02
7.84	-86.023
7.86	-86.014
7.88	-86.009
7.9	-86.018
7.92	-86.006
7.94	-86.01
7.96	-86.013
7.98	-86.008
8	-86.01
8.02	-85.994
8.04	-86.01
8.06	-86.026
8.08	-86.017
8.1	-86.023
8.12	-86.018
8.14	-86.017
8.16	-86.019
8.18	-86.01
8.2	-86.013
8.22	-86.017
8.24	-86.019
8.26	-86.016
8.28	-86.017
8.3	-86.017
8.32	-86.008
8.34	-86.024
8.36	-86.015
8.38	-86.01
8.4	-86.022
8.42	-86.008
8.44	-86.022
8.46	-86.03
8.48	-86.017
8.5	-86.019
8.52	-86.023
8.54	-86.019
8.56	-86.032
8.58	-86.024
8.6	-86.01
8.62	-86.006
8.64	-86
8.66	-85.984
8.68	-85.985
8.7	-86.011
8.72	-86.026
8.74	-86.019
8.76	-86.01
8.78	-86.008
8.8	-86.02
8.82	-86.041
8.84	-86.018
8.86	-86.012
8.88	-86.025
8.9	-86.017
8.92	-86.016
8.94	-86.008
8.96	-86.01
8.98	-86.009
9	-86.016
9.02	-86.015
9.04	-86.008
9.06	-86.014
9.08	-86.03
9.1	-86.021
9.12	-86.017
9.14	-86.015
9.16	-86.01
9.18	-86.01
9.2	-85.994
9.22	-86.006
9.24	-86.011
9.26	-86.016
9.28	-86.01
9.3	-86.016
9.32	-86.02
9.34	-86.014
9.36	-86.013
9.38	-86.011
9.4	-86.015
9.42	-86.01
9.44	-86.002
9.46	-86.007
9.48	-86.025
9.5	-86.02
9.52	-86.031
9.54	-86.024
9.56	-86
9.58	-86.02
9.6	-86.024
9.62	-86.022
9.64	-86.021
9.66	-86.006
9.68	-86.013
9.7	-86.022
9.72	-86.016
9.74	-86.019
9.76	-86.014
9.78	-85.998
9.8	-86.003
9.82	-86.02
9.84	-86.021
9.86	-86.008
9.88	-86.01
9.9	-86.005
9.92	-85.992
9.94	-86.008
9.96	-86.014
9.98	-86.009
10	-86.012
10.02	-86.01
10.04	-86.012
10.06	-86.008
10.08	-85.994
10.1	-85.994
10.12	-85.992
10.14	-85.995
10.16	-86.004
10.18	-86.002
10.2	-86.005
10.22	-86.01
10.24	-86.015
10.26	-86.031
10.28	-86.022
10.3	-86.01
10.32	-86.013
10.34	-86.025
10.36	-86.018
10.38	-86.022
10.4	-86.021
10.42	-86.011
10.44	-86.004
10.46	-86.013
10.48	-86.012
10.5	-86.008
10.52	-86.02
10.54	-86.014
10.56	-86.028
10.58	-86.031
10.6	-86.011
10.62	-86.02
10.64	-86.036
10.66	-86.03
10.68	-86.005
10.7	-85.997
10.72	-86.002
10.74	-86.002
10.76	-86.009
10.78	-86.016
10.8	-86.016
10.82	-86.015
10.84	-86.015
10.86	-86.013
10.88	-86.006
10.9	-86.001
10.92	-85.995
10.94	-86.005
10.96	-86.005
10.98	-86.008
11	-86.019
11.02	-86.012
11.04	-86.009
11.06	-86.005
11.08	-86.015
11.1	-86.025
11.12	-85.992
11.14	-85.989
11.16	-86
11.18	-86.004
11.2	-86.008
11.22	-86.005
11.24	-86.003
11.26	-86.01
11.28	-86.016
11.3	-86.01
11.32	-86.005
11.34	-86.01
11.36	-85.994
11.38	-86.011
11.4	-86.015
11.42	-86.01
11.44	-86.011
11.46	-86.019
11.48	-86.016
11.5	-86.011
11.52	-86.001
11.54	-86.007
11.56	-86.013
11.58	-86.011
11.6	-86.002
11.62	-85.997
11.64	-86.006
11.66	-86.016
11.68	-86.023
11.7	-86.031
11.72	-86.008
11.74	-86.002
11.76	-86.004
11.78	-86.027
11.8	-86.025
11.82	-86.006
11.84	-86.005
11.86	-86.01
11.88	-86.02
11.9	-86.025
11.92	-86.015
11.94	-86.01
11.96	-86.015
11.98	-86.008
12	-86.005
12.02	-86.009
12.04	-86.007
12.06	-86.01
12.08	-85.997
12.1	-86.001
12.12	-86.003
12.14	-85.994
12.16	-85.994
12.18	-86.005
12.2	-86.005
12.22	-86.01
12.24	-86.025
12.26	-86.021
12.28	-86.005
12.3	-86.03
12.32	-86.023
12.34	-86.011
12.36	-86.019
12.38	-86.01
12.4	-86.013
12.42	-86.012
12.44	-86.001
12.46	-86.016
12.48	-86.017
12.5	-86.015
12.52	-86.028
12.54	-86.005
12.56	-85.989
12.58	-86.011
12.6	-86.012
12.62	-86.005
12.64	-86.002
12.66	-86.01
12.68	-86.013
12.7	-86.018
12.72	-86.017
12.74	-86.016
12.76	-86.003
12.78	-86.004
12.8	-86.006
12.82	-86.009
12.84	-86.005
12.86	-86.002
12.88	-86.013
12.9	-86.01
12.92	-86.002
12.94	-85.989
12.96	-86.002
12.98	-85.996
13	-85.999
13.02	-86.002
13.04	-86.006
13.06	-85.997
13.08	-86.01
13.1	-86.014
13.12	-86.006
13.14	-86.006
13.16	-86.01
13.18	-86.014
13.2	-85.999
13.22	-86.006
13.24	-86.009
13.26	-86.012
13.28	-86.014
13.3	-86.014
13.32	-86.007
13.34	-85.994
13.36	-86.009
13.38	-86.013
13.4	-86.003
13.42	-85.997
13.44	-86.023
13.46	-86.01
13.48	-86
13.5	-86.011
13.52	-86.008
13.54	-85.997
13.56	-86.013
13.58	-86.006
13.6	-85.999
13.62	-86.004
13.64	-86.01
13.66	-86.011
13.68	-86.014
13.7	-86.003
13.72	-86.014
13.74	-86.014
13.76	-86.014
13.78	-86.019
13.8	-86.026
13.82	-86.02
13.84	-86.014
13.86	-86
13.88	-86.009
13.9	-86.01
13.92	-86.01
13.94	-86.003
13.96	-86.014
13.98	-86.017
14	-85.998
14.02	-85.997
14.04	-86.013
14.06	-86.013
14.08	-86.015
14.1	-86.017
14.12	-86.016
14.14	-86.013
14.16	-86.005
14.18	-85.997
14.2	-85.991
14.22	-85.995
14.24	-86.002
14.26	-86.003
14.28	-85.995
14.3	-85.993
14.32	-85.994
14.34	-85.991
14.36	-85.995
14.38	-85.991
14.4	-86
14.42	-86.015
14.44	-86.014
14.46	-86.013
14.48	-85.998
14.5	-85.985
14.52	-86
14.54	-86.012
14.56	-86.006
14.58	-86.006
14.6	-86.015
14.62	-85.992
14.64	-86.005
14.66	-85.997
14.68	-85.994
14.7	-86.008
14.72	-86.005
14.74	-85.994
14.76	-85.999
14.78	-85.995
14.8	-85.991
14.82	-86.002
14.84	-86.013
14.86	-86.012
14.88	-86.013
14.9	-86
14.92	-85.997
14.94	-86.005
14.96	-86.009
14.98	-86.015
15	-86.014
15.02	-85.997
15.04	-85.999
15.06	-86.005
15.08	-85.998
15.1	-85.986
15.12	-86.002
15.14	-85.995
15.16	-86
15.18	-85.999
15.2	-85.997
15.22	-86.017
15.24	-86.011
15.26	-85.994
15.28	-85.99
15.3	-86.004
15.32	-86.013
15.34	-86
15.36	-85.992
15.38	-86.001
15.4	-85.995
15.42	-85.995
15.44	-86.002
15.46	-85.991
15.48	-86
15.5	-85.988
15.52	-85.994
15.54	-85.991
15.56	-86.004
15.58	-85.996
15.6	-85.991
15.62	-85.991
15.64	-85.988
15.66	-85.984
15.68	-85.985
15.7	-85.996
15.72	-85.988
15.74	-85.996
15.76	-85.994
15.78	-85.982
15.8	-85.982
15.82	-85.994
15.84	-86.001
15.86	-85.997
15.88	-85.979
15.9	-85.978
15.92	-85.972
15.94	-85.984
15.96	-85.995
15.98	-85.978
16	-85.963
16.02	-85.982
16.04	-85.994
16.06	-85.997
16.08	-85.997
16.1	-85.988
16.12	-85.978
16.14	-85.988
16.16	-85.997
16.18	-85.989
16.2	-85.981
16.22	-85.973
16.24	-85.981
16.26	-85.981
16.28	-85.989
16.3	-85.964
16.32	-85.982
16.34	-85.995
16.36	-85.994
16.38	-85.987
16.4	-85.982
16.42	-85.997
16.44	-85.994
16.46	-85.991
16.48	-85.988
16.5	-85.992
16.52	-85.989
16.54	-85.986
16.56	-85.995
16.58	-85.983
16.6	-85.985
16.62	-85.982
16.64	-85.973
16.66	-85.984
16.68	-85.976
16.7	-85.983
16.72	-85.994
16.74	-85.996
16.76	-85.992
16.78	-85.988
16.8	-85.983
16.82	-85.997
16.84	-86.001
16.86	-85.983
16.88	-85.999
16.9	-85.991
16.92	-85.988
16.94	-85.989
16.96	-85.986
16.98	-85.987
17	-85.975
17.02	-85.977
17.04	-85.986
17.06	-85.995
17.08	-85.991
17.1	-86.002
17.12	-85.984
17.14	-85.972
17.16	-85.986
17.18	-85.968
17.2	-85.986
17.22	-86.006
17.24	-85.998
17.26	-85.988
17.28	-85.999
17.3	-85.981
17.32	-85.978
17.34	-85.983
17.36	-85.992
17.38	-85.986
17.4	-85.989
17.42	-85.976
17.44	-85.982
17.46	-85.981
17.48	-85.981
17.5	-85.992
17.52	-85.979
17.54	-85.977
17.56	-85.986
17.58	-85.997
17.6	-85.984
17.62	-85.981
17.64	-85.972
17.66	-85.981
17.68	-85.983
17.7	-85.99
17.72	-85.983
17.74	-85.977
17.76	-85.986
17.78	-85.981
17.8	-85.981
17.82	-85.977
17.84	-85.973
17.86	-85.982
17.88	-85.985
17.9	-85.98
17.92	-85.988
17.94	-85.979
17.96	-85.97
17.98	-85.967
18	-85.976
18.02	-85.98
18.04	-85.963
18.06	-85.973
18.08	-85.978
18.1	-85.988
18.12	-85.988
18.14	-85.989
18.16	-85.994
18.18	-85.979
18.2	-85.974
18.22	-85.998
18.24	-85.983
18.26	-85.988
18.28	-85.981
18.3	-85.981
18.32	-85.98
18.34	-85.979
18.36	-85.983
18.38	-85.981
18.4	-85.977
18.42	-85.975
18.44	-85.984
18.46	-85.978
18.48	-85.981
18.5	-85.986
18.52	-85.992
18.54	-85.997
18.56	-85.984
18.58	-85.968
18.6	-85.986
18.62	-86.001
18.64	-85.99
18.66	-85.981
18.68	-85.973
18.7	-85.981
18.72	-85.984
18.74	-85.997
18.76	-85.98
18.78	-85.989
18.8	-85.991
18.82	-85.993
18.84	-85.986
18.86	-85.987
18.88	-85.977
18.9	-85.981
18.92	-85.986
18.94	-85.985
18.96	-85.976
18.98	-85.991
19	-85.985
19.02	-85.981
19.04	-85.979
19.06	-85.986
19.08	-85.99
19.1	-85.984
19.12	-85.989
19.14	-85.984
19.16	-85.989
19.18	-85.994
19.2	-85.99
19.22	-85.981
19.24	-85.983
19.26	-85.978
19.28	-85.987
19.3	-85.986
19.32	-85.986
19.34	-85.999
19.36	-85.999
19.38	-85.99
19.4	-85.988
19.42	-85.983
19.44	-85.978
19.46	-85.974
19.48	-85.981
19.5	-85.991
19.52	-85.993
19.54	-85.983
19.56	-85.977
19.58	-85.994
19.6	-85.995
19.62	-85.983
19.64	-85.983
19.66	-85.98
19.68	-85.992
19.7	-85.976
19.72	-85.982
19.74	-85.98
19.76	-85.977
19.78	-85.981
19.8	-85.978
19.82	-85.978
19.84	-85.977
19.86	-85.987
19.88	-85.969
19.9	-85.986
19.92	-85.983
19.94	-85.977
19.96	-85.969
19.98	-85.981
20	-85.98
20.02	-85.981
20.04	-85.98
20.06	-85.976
20.08	-85.988
20.1	-85.992
20.12	-85.975
20.14	-85.981
20.16	-85.992
20.18	-85.994
20.2	-85.992
20.22	-85.991
20.24	-85.982
20.26	-85.99
20.28	-86.009
20.3	-85.99
20.32	-85.977
20.34	-85.979
20.36	-85.98
20.38	-85.984
20.4	-85.994
20.42	-85.978
20.44	-85.975
20.46	-85.99
20.48	-85.979
20.5	-85.976
20.52	-85.986
20.54	-85.999
20.56	-85.993
20.58	-85.971
20.6	-85.975
20.62	-85.978
20.64	-85.974
20.66	-85.988
20.68	-85.994
20.7	-85.976
20.72	-85.978
20.74	-85.977
20.76	-85.984
20.78	-85.97
20.8	-85.98
20.82	-85.981
20.84	-85.986
20.86	-85.982
20.88	-85.982
20.9	-85.973
20.92	-85.976
20.94	-85.984
20.96	-85.99
20.98	-85.976
21	-85.988
21.02	-85.986
21.04	-85.959
21.06	-85.972
21.08	-85.991
21.1	-85.993
21.12	-85.983
21.14	-85.994
21.16	-85.991
21.18	-85.985
21.2	-85.98
21.22	-85.983
21.24	-85.982
21.26	-85.993
21.28	-85.981
21.3	-85.981
21.32	-85.989
21.34	-85.996
21.36	-85.986
21.38	-85.978
21.4	-85.988
21.42	-86.004
21.44	-85.993
21.46	-85.984
21.48	-85.992
21.5	-85.984
21.52	-85.981
21.54	-85.98
21.56	-85.994
21.58	-86.002
21.6	-85.992
21.62	-85.996
21.64	-85.986
21.66	-85.988
21.68	-85.999
21.7	-86.006
21.72	-85.999
21.74	-85.994
21.76	-86.003
21.78	-85.997
21.8	-85.984
21.82	-85.991
21.84	-85.998
21.86	-85.988
21.88	-85.971
21.9	-85.968
21.92	-85.994
21.94	-85.999
21.96	-85.992
21.98	-85.991
22	-85.989
22.02	-85.99
22.04	-85.989
22.06	-85.973
22.08	-85.973
22.1	-85.985
22.12	-85.995
22.14	-86.001
22.16	-85.997
22.18	-86.007
22.2	-86
22.22	-86.001
22.24	-85.993
22.26	-85.989
22.28	-85.974
22.3	-85.974
22.32	-85.984
22.34	-85.99
22.36	-86
22.38	-85.997
22.4	-85.974
22.42	-85.965
22.44	-85.981
22.46	-85.989
22.48	-86.009
22.5	-85.994
22.52	-85.978
22.54	-85.988
22.56	-86.007
22.58	-86.008
22.6	-85.988
22.62	-85.984
22.64	-85.988
22.66	-85.994
22.68	-85.978
22.7	-85.972
22.72	-85.989
22.74	-85.988
22.76	-85.984
22.78	-85.983
22.8	-85.99
22.82	-85.995
22.84	-85.996
22.86	-85.992
22.88	-86.001
22.9	-85.993
22.92	-85.986
22.94	-85.986
22.96	-85.996
22.98	-86.003
23	-85.994
23.02	-86.006
23.04	-85.999
23.06	-86
23.08	-85.999
23.1	-85.981
23.12	-85.976
23.14	-85.983
23.16	-85.991
23.18	-85.984
23.2	-85.993
23.22	-86.013
23.24	-85.997
23.26	-86
23.28	-85.995
23.3	-85.997
23.32	-85.986
23.34	-85.979
23.36	-85.991
23.38	-85.988
23.4	-85.985
23.42	-85.988
23.44	-85.985
23.46	-85.992
23.48	-85.995
23.5	-85.999
23.52	-86.005
23.54	-85.984
23.56	-85.973
23.58	-85.982
23.6	-86.007
23.62	-86.003
23.64	-85.997
23.66	-85.984
23.68	-85.983
23.7	-85.989
23.72	-85.983
23.74	-85.991
23.76	-85.997
23.78	-85.989
23.8	-85.974
23.82	-85.97
23.84	-85.994
23.86	-86.003
23.88	-86.005
23.9	-86.003
23.92	-85.983
23.94	-85.973
23.96	-85.988
23.98	-85.989
24	-85.988
24.02	-85.998
24.04	-85.988
24.06	-85.999
24.08	-86.007
24.1	-85.987
24.12	-85.989
24.14	-85.985
24.16	-85.988
24.18	-85.992
24.2	-85.99
24.22	-85.986
24.24	-85.999
24.26	-86.006
24.28	-86.001
24.3	-85.993
24.32	-85.993
24.34	-85.99
24.36	-85.982
24.38	-85.981
24.4	-85.988
24.42	-85.99
24.44	-85.979
24.46	-85.977
24.48	-86.002
24.5	-85.989
24.52	-85.978
24.54	-85.992
24.56	-86.005
24.58	-86.005
24.6	-85.991
24.62	-85.984
24.64	-85.978
24.66	-85.976
24.68	-85.977
24.7	-85.981
24.72	-85.984
24.74	-85.978
24.76	-85.979
24.78	-85.998
24.8	-85.988
24.82	-85.984
24.84	-85.981
24.86	-85.986
24.88	-85.984
24.9	-85.986
24.92	-85.989
24.94	-85.992
24.96	-85.98
24.98	-85.97
25	-85.978
25.02	-85.981
25.04	-85.973
25.06	-85.991
25.08	-85.995
25.1	-85.978
25.12	-85.984
25.14	-85.985
25.16	-85.979
25.18	-85.984
25.2	-85.988
25.22	-85.973
25.24	-85.978
25.26	-85.983
25.28	-85.979
25.3	-85.983
25.32	-85.995
25.34	-85.989
25.36	-85.998
25.38	-86.002
25.4	-85.98
25.42	-85.969
25.44	-85.986
25.46	-85.987
25.48	-85.977
25.5	-85.983
25.52	-85.983
25.54	-85.983
25.56	-85.979
25.58	-85.973
25.6	-85.978
25.62	-85.983
25.64	-85.977
25.66	-85.988
25.68	-85.987
25.7	-85.965
25.72	-85.975
25.74	-85.981
25.76	-85.979
25.78	-85.986
25.8	-85.977
25.82	-85.972
25.84	-85.982
25.86	-85.988
25.88	-85.972
25.9	-85.963
25.92	-85.968
25.94	-85.983
25.96	-85.983
25.98	-85.982
26	-85.984
26.02	-85.978
26.04	-85.977
26.06	-85.967
26.08	-85.98
26.1	-86.003
26.12	-85.992
26.14	-85.975
26.16	-85.984
26.18	-85.98
26.2	-85.973
26.22	-85.989
26.24	-85.989
26.26	-85.992
26.28	-85.982
26.3	-85.985
26.32	-85.977
26.34	-85.982
26.36	-85.999
26.38	-85.986
26.4	-85.991
26.42	-85.985
26.44	-85.97
26.46	-85.983
26.48	-85.973
26.5	-85.976
26.52	-85.981
26.54	-85.98
26.56	-85.986
26.58	-85.985
26.6	-85.98
26.62	-85.97
26.64	-85.989
26.66	-85.997
26.68	-85.986
26.7	-85.981
26.72	-85.99
26.74	-85.988
26.76	-85.969
26.78	-85.967
26.8	-85.984
26.82	-85.997
26.84	-85.995
26.86	-85.994
26.88	-85.98
26.9	-85.97
26.92	-85.975
26.94	-85.992
26.96	-85.978
26.98	-85.97
27	-85.985
27.02	-85.977
27.04	-85.658
27.06	-80.955
27.08	-81.459
27.1	-85.07
27.12	-86.091
27.14	-86.014
27.16	-85.838
27.18	-85.765
27.2	-85.746
27.22	-85.726
27.24	-85.711
27.26	-85.67
27.28	-85.65
27.3	-85.624
27.32	-85.595
27.34	-85.57
27.36	-85.551
27.38	-85.527
27.4	-85.512
27.42	-85.496
27.44	-85.464
27.46	-85.447
27.48	-85.429
27.5	-85.392
27.52	-85.38
27.54	-85.362
27.56	-85.356
27.58	-85.319
27.6	-85.295
27.62	-85.271
27.64	-85.246
27.66	-85.214
27.68	-85.222
27.7	-85.198
27.72	-85.169
27.74	-85.169
27.76	-85.154
27.78	-85.128
27.8	-85.114
27.82	-85.103
27.84	-85.088
27.86	-85.065
27.88	-85.041
27.9	-85.029
27.92	-85.01
27.94	-84.987
27.96	-84.963
27.98	-84.954
28	-84.951
28.02	-84.937
28.04	-84.916
28.06	-84.892
28.08	-84.89
28.1	-84.878
28.12	-84.854
28.14	-84.832
28.16	-84.805
28.18	-84.802
28.2	-84.788
28.22	-84.761
28.24	-84.756
28.26	-84.751
28.28	-84.727
28.3	-84.721
28.32	-84.712
28.34	-84.694
28.36	-84.666
28.38	-84.643
28.4	-84.643
28.42	-84.642
28.44	-84.618
28.46	-84.601
28.48	-84.583
28.5	-84.58
28.52	-84.569
28.54	-84.551
28.56	-84.526
28.58	-84.519
28.6	-84.525
28.62	-84.51
28.64	-84.495
28.66	-84.482
28.68	-84.467
28.7	-84.445
28.72	-84.438
28.74	-84.423
28.76	-84.425
28.78	-84.4
28.8	-84.385
28.82	-84.36
28.84	-84.343
28.86	-84.35
28.88	-84.35
28.9	-84.319
28.92	-84.29
28.94	-84.29
28.96	-84.297
28.98	-84.276
29	-84.259
29.02	-84.253
29.04	-84.617
29.06	-89.328
29.08	-88.578
29.1	-85.062
29.12	-84.079
29.14	-84.16
29.16	-84.341
29.18	-84.376
29.2	-84.365
29.22	-84.366
29.24	-84.378
29.26	-84.401
29.28	-84.409
29.3	-84.426
29.32	-84.449
29.34	-84.456
29.36	-84.463
29.38	-84.495
29.4	-84.509
29.42	-84.517
29.44	-84.522
29.46	-84.525
29.48	-84.544
29.5	-84.537
29.52	-84.561
29.54	-84.573
29.56	-84.582
29.58	-84.594
29.6	-84.596
29.62	-84.603
29.64	-84.619
29.66	-84.626
29.68	-84.642
29.7	-84.648
29.72	-84.642
29.74	-84.656
29.76	-84.672
29.78	-84.671
29.8	-84.682
29.82	-84.684
29.84	-84.684
29.86	-84.702
29.88	-84.707
29.9	-84.711
29.92	-84.719
29.94	-84.717
29.96	-84.732
29.98	-84.719
30	-84.73
30.02	-84.761
30.04	-84.758
30.06	-84.756
30.08	-84.754
30.1	-84.767
30.12	-84.761
30.14	-84.767
30.16	-84.785
30.18	-84.786
30.2	-84.778
30.22	-84.797
30.24	-84.805
30.26	-84.799
30.28	-84.797
30.3	-84.802
30.32	-84.822
30.34	-84.819
30.36	-84.82
30.38	-84.831
30.4	-84.833
30.42	-84.831
30.44	-84.852
30.46	-84.847
30.48	-84.844
30.5	-84.854
30.52	-84.867
30.54	-84.864
30.56	-84.869
30.58	-84.866
30.6	-84.879
30.62	-84.88
30.64	-84.89
30.66	-84.891
30.68	-84.898
30.7	-84.905
30.72	-84.898
30.74	-84.884
30.76	-84.885
30.78	-84.908
30.8	-84.901
30.82	-84.907
30.84	-84.901
30.86	-84.923
30.88	-84.933
30.9	-84.924
30.92	-84.907
30.94	-84.915
30.96	-84.925
30.98	-84.917
31	-84.919
31.02	-84.919
31.04	-84.929
31.06	-84.94
31.08	-84.933
31.1	-84.932
31.12	-84.941
31.14	-84.958
31.16	-84.952
31.18	-84.942
31.2	-84.947
31.22	-84.963
31.24	-84.957
31.26	-84.955
31.28	-84.97
31.3	-84.978
31.32	-84.979
31.34	-84.976
31.36	-84.969
31.38	-84.98
31.4	-84.994
31.42	-84.983
31.44	-84.973
31.46	-84.979
31.48	-84.984
31.5	-85.001
31.52	-85.006
31.54	-84.989
31.56	-84.99
31.58	-85.002
31.6	-85.003
31.62	-85
31.64	-84.999
31.66	-85.019
31.68	-85.034
31.7	-85.023
31.72	-85.012
31.74	-85.012
31.76	-85.016
31.78	-85.013
31.8	-84.998
31.82	-85.013
31.84	-85.028
31.86	-85.03
31.88	-85.031
31.9	-85.018
31.92	-85.012
31.94	-85.021
31.96	-85.027
31.98	-85.037
32	-85.041
32.02	-85.031
32.04	-85.024
32.06	-85.044
32.08	-85.052
32.1	-85.047
32.12	-85.042
32.14	-85.053
32.16	-85.059
32.18	-85.063
32.2	-85.061
32.22	-85.061
32.24	-85.066
32.26	-85.066
32.28	-85.063
32.3	-85.063
32.32	-85.062
32.34	-85.071
32.36	-85.068
32.38	-85.071
32.4	-85.064
32.42	-85.059
32.44	-85.05
32.46	-85.07
32.48	-85.082
32.5	-85.072
32.52	-85.067
32.54	-85.083
32.56	-85.087
32.58	-85.08
32.6	-85.081
32.62	-85.086
32.64	-85.098
32.66	-85.098
32.68	-85.084
32.7	-85.063
32.72	-85.087
32.74	-85.094
32.76	-85.089
32.78	-85.085
32.8	-85.102
32.82	-85.105
32.84	-85.109
32.86	-85.107
32.88	-85.104
32.9	-85.104
32.92	-85.104
32.94	-85.104
32.96	-85.101
32.98	-85.107
33	-85.112
33.02	-85.11
33.04	-85.119
33.06	-85.114
33.08	-85.108
33.1	-85.114
33.12	-85.119
33.14	-85.115
33.16	-85.133
33.18	-85.131
33.2	-85.129
33.22	-85.127
33.24	-85.144
33.26	-85.134
33.28	-85.139
33.3	-85.132
33.32	-85.129
33.34	-85.125
33.36	-85.148
33.38	-85.148
33.4	-85.129
33.42	-85.132
33.44	-85.127
33.46	-85.135
33.48	-85.143
33.5	-85.148
33.52	-85.146
33.54	-85.15
33.56	-85.142
33.58	-85.154
33.6	-85.161
33.62	-85.148
33.64	-85.154
33.66	-85.152
33.68	-85.165
33.7	-85.17
33.72	-85.158
33.74	-85.164
33.76	-85.175
33.78	-85.17
33.8	-85.165
33.82	-85.161
33.84	-85.179
33.86	-85.184
33.88	-85.179
33.9	-85.175
33.92	-85.176
33.94	-85.178
33.96	-85.181
33.98	-85.169
34	-85.172
34.02	-85.187
34.04	-85.187
34.06	-85.2
34.08	-85.196
34.1	-85.199
34.12	-85.198
34.14	-85.175
34.16	-85.182
34.18	-85.194
34.2	-85.187
34.22	-85.18
34.24	-85.177
34.26	-85.179
34.28	-85.189
34.3	-85.19
34.32	-85.2
34.34	-85.187
34.36	-85.199
34.38	-85.192
34.4	-85.198
34.42	-85.202
34.44	-85.204
34.46	-85.215
34.48	-85.217
34.5	-85.211
34.52	-85.206
34.54	-85.218
34.56	-85.212
34.58	-85.209
34.6	-85.211
34.62	-85.218
34.64	-85.222
34.66	-85.218
34.68	-85.229
34.7	-85.222
34.72	-85.209
34.74	-85.233
34.76	-85.231
34.78	-85.227
34.8	-85.231
34.82	-85.231
34.84	-85.233
34.86	-85.238
34.88	-85.231
34.9	-85.239
34.92	-85.25
34.94	-85.253
34.96	-85.249
34.98	-85.249
35	-85.247
35.02	-85.24
35.04	-85.245
35.06	-85.243
35.08	-85.251
35.1	-85.255
35.12	-85.248
35.14	-85.242
35.16	-85.258
35.18	-85.257
35.2	-85.243
35.22	-85.251
35.24	-85.247
35.26	-85.254
35.28	-85.258
35.3	-85.251
35.32	-85.258
35.34	-85.257
35.36	-85.244
35.38	-85.261
35.4	-85.259
35.42	-85.248
35.44	-85.255
35.46	-85.265
35.48	-85.261
35.5	-85.268
35.52	-85.281
35.54	-85.28
35.56	-85.273
35.58	-85.255
35.6	-85.256
35.62	-85.265
35.64	-85.257
35.66	-85.27
35.68	-85.264
35.7	-85.279
35.72	-85.283
35.74	-85.27
35.76	-85.267
35.78	-85.269
35.8	-85.284
35.82	-85.292
35.84	-85.284
35.86	-85.274
35.88	-85.28
35.9	-85.294
35.92	-85.305
35.94	-85.294
35.96	-85.281
35.98	-85.289
36	-85.299
36.02	-85.301
36.04	-85.287
36.06	-85.306
36.08	-85.307
36.1	-85.287
36.12	-85.296
36.14	-85.283
36.16	-85.291
36.18	-85.306
36.2	-85.303
36.22	-85.296
36.24	-85.302
36.26	-85.299
36.28	-85.299
36.3	-85.3
36.32	-85.303
36.34	-85.32
36.36	-85.325
36.38	-85.322
36.4	-85.322
36.42	-85.306
36.44	-85.305
36.46	-85.313
36.48	-85.311
36.5	-85.323
36.52	-85.316
36.54	-85.312
36.56	-85.314
36.58	-85.33
36.6	-85.332
36.62	-85.319
36.64	-85.316
36.66	-85.33
36.68	-85.337
36.7	-85.312
36.72	-85.303
36.74	-85.315
36.76	-85.334
36.78	-85.327
36.8	-85.32
36.82	-85.332
36.84	-85.325
36.86	-85.327
36.88	-85.343
36.9	-85.328
36.92	-85.334
36.94	-85.323
36.96	-85.323
36.98	-85.327
37	-85.325
37.02	-85.331
37.04	-85.329
37.06	-85.344
37.08	-85.341
37.1	-85.343
37.12	-85.361
37.14	-85.345
37.16	-85.339
37.18	-85.341
37.2	-85.339
37.22	-85.338
37.24	-85.339
37.26	-85.35
37.28	-85.352
37.3	-85.348
37.32	-85.352
37.34	-85.353
37.36	-85.364
37.38	-85.355
37.4	-85.342
37.42	-85.352
37.44	-85.369
37.46	-85.359
37.48	-85.348
37.5	-85.353
37.52	-85.371
37.54	-85.375
37.56	-85.358
37.58	-85.35
37.6	-85.36
37.62	-85.363
37.64	-85.367
37.66	-85.376
37.68	-85.36
37.7	-85.372
37.72	-85.374
37.74	-85.353
37.76	-85.367
37.78	-85.375
37.8	-85.374
37.82	-85.372
37.84	-85.387
37.86	-85.386
37.88	-85.383
37.9	-85.375
37.92	-85.377
37.94	-85.379
37.96	-85.388
37.98	-85.38
38	-85.381
38.02	-85.386
38.04	-85.381
38.06	-85.383
38.08	-85.372
38.1	-85.37
38.12	-85.381
38.14	-85.395
38.16	-85.389
38.18	-85.377
38.2	-85.373
38.22	-85.389
38.24	-85.385
38.26	-85.388
38.28	-85.383
38.3	-85.382
38.32	-85.391
38.34	-85.382
38.36	-85.38
38.38	-85.388
38.4	-85.386
38.42	-85.379
38.44	-85.398
38.46	-85.393
38.48	-85.386
38.5	-85.391
38.52	-85.4
38.54	-85.412
38.56	-85.417
38.58	-85.41
38.6	-85.4
38.62	-85.399
38.64	-85.401
38.66	-85.4
38.68	-85.398
38.7	-85.417
38.72	-85.412
38.74	-85.395
38.76	-85.397
38.78	-85.407
38.8	-85.414
38.82	-85.413
38.84	-85.417
38.86	-85.405
38.88	-85.404
38.9	-85.402
38.92	-85.396
38.94	-85.395
38.96	-85.416
38.98	-85.421
39	-85.403
39.02	-85.413
39.04	-85.405
39.06	-85.421
39.08	-85.413
39.1	-85.415
39.12	-85.416
39.14	-85.419
39.16	-85.423
39.18	-85.425
39.2	-85.431
39.22	-85.432
39.24	-85.426
39.26	-85.42
39.28	-85.429
39.3	-85.44
39.32	-85.441
39.34	-85.434
39.36	-85.421
39.38	-85.427
39.4	-85.436
39.42	-85.436
39.44	-85.421
39.46	-85.417
39.48	-85.432
39.5	-85.427
39.52	-85.435
39.54	-85.441
39.56	-85.448
39.58	-85.447
39.6	-85.445
39.62	-85.439
39.64	-85.447
39.66	-85.427
39.68	-85.442
39.7	-85.443
39.72	-85.435
39.74	-85.452
39.76	-85.447
39.78	-85.439
39.8	-85.443
39.82	-85.447
39.84	-85.439
39.86	-85.464
39.88	-85.456
39.9	-85.441
39.92	-85.447
39.94	-85.434
[truncated: 4,456 more rows]
