# Supplementary material for: Unique membrane properties and enhanced signal processing in human neocortical neurons
Source: eLife. 2016 Oct 6;5:e16553. doi: 10.7554/eLife.16553 (PMC5100995; doi:10.7554/eLife.16553)
Supplement: Source code 1. — DOI: http://dx.doi.org/10.7554/eLife.16553.014 [file elife-16553-code1.zip › Fig1/Voltage_traces_1CD/0306_cell03_200pA_average_e86.dat]

label:v(.5)
6376 2
0	-86.009
0.02	-85.985
0.04	-85.975
0.06	-85.995
0.08	-85.994
0.1	-85.987
0.12	-85.989
0.14	-85.993
0.16	-85.988
0.18	-85.983
0.2	-85.992
0.22	-85.996
0.24	-85.988
0.26	-85.978
0.28	-85.978
0.3	-85.994
0.32	-85.99
0.34	-85.973
0.36	-85.981
0.38	-85.991
0.4	-85.989
0.42	-85.968
0.44	-85.972
0.46	-85.987
0.48	-85.981
0.5	-85.96
0.52	-85.973
0.54	-85.993
0.56	-86
0.58	-85.989
0.6	-85.977
0.62	-85.984
0.64	-85.994
0.66	-85.985
0.68	-85.974
0.7	-85.987
0.72	-85.988
0.74	-85.973
0.76	-85.972
0.78	-85.991
0.8	-85.984
0.82	-85.973
0.84	-85.984
0.86	-85.997
0.88	-85.978
0.9	-85.955
0.92	-85.974
0.94	-85.991
0.96	-85.987
0.98	-85.971
1	-85.976
1.02	-85.98
1.04	-85.972
1.06	-85.972
1.08	-85.97
1.1	-85.982
1.12	-85.985
1.14	-85.978
1.16	-85.985
1.18	-85.989
1.2	-85.984
1.22	-85.979
1.24	-85.987
1.26	-85.995
1.28	-85.992
1.3	-85.975
1.32	-85.977
1.34	-85.991
1.36	-85.985
1.38	-85.972
1.4	-85.985
1.42	-85.993
1.44	-85.989
1.46	-85.979
1.48	-85.987
1.5	-85.991
1.52	-85.985
1.54	-85.981
1.56	-85.989
1.58	-85.998
1.6	-85.982
1.62	-85.972
1.64	-85.987
1.66	-85.996
1.68	-85.994
1.7	-85.977
1.72	-85.981
1.74	-85.991
1.76	-85.982
1.78	-85.978
1.8	-85.984
1.82	-85.989
1.84	-85.982
1.86	-85.987
1.88	-85.986
1.9	-85.992
1.92	-85.986
1.94	-85.973
1.96	-85.984
1.98	-85.986
2	-85.973
2.02	-85.977
2.04	-85.984
2.06	-85.994
2.08	-85.991
2.1	-85.99
2.12	-85.995
2.14	-85.994
2.16	-85.986
2.18	-85.981
2.2	-85.985
2.22	-85.996
2.24	-85.983
2.26	-85.973
2.28	-85.979
2.3	-85.978
2.32	-85.98
2.34	-85.99
2.36	-85.99
2.38	-85.986
2.4	-85.981
2.42	-85.979
2.44	-85.984
2.46	-85.99
2.48	-85.967
2.5	-85.97
2.52	-85.992
2.54	-85.992
2.56	-85.966
2.58	-85.972
2.6	-85.992
2.62	-85.989
2.64	-85.981
2.66	-85.986
2.68	-85.993
2.7	-85.994
2.72	-85.973
2.74	-85.967
2.76	-85.985
2.78	-85.988
2.8	-85.978
2.82	-85.978
2.84	-85.984
2.86	-85.981
2.88	-85.979
2.9	-85.986
2.92	-85.995
2.94	-85.991
2.96	-85.981
2.98	-85.992
3	-85.999
3.02	-85.988
3.04	-85.984
3.06	-85.99
3.08	-85.99
3.1	-85.977
3.12	-85.977
3.14	-85.974
3.16	-85.987
3.18	-85.991
3.2	-85.982
3.22	-85.983
3.24	-85.999
3.26	-85.998
3.28	-85.983
3.3	-85.973
3.32	-85.987
3.34	-85.989
3.36	-85.984
3.38	-85.977
3.4	-85.994
3.42	-85.986
3.44	-85.976
3.46	-85.977
3.48	-85.988
3.5	-85.983
3.52	-85.988
3.54	-85.988
3.56	-86
3.58	-86.002
3.6	-85.976
3.62	-85.97
3.64	-85.99
3.66	-85.995
3.68	-85.986
3.7	-85.983
3.72	-86.002
3.74	-85.997
3.76	-85.991
3.78	-85.986
3.8	-85.992
3.82	-85.979
3.84	-85.971
3.86	-85.98
3.88	-86.001
3.9	-85.998
3.92	-85.985
3.94	-85.998
3.96	-86.012
3.98	-85.992
4	-85.979
4.02	-85.988
4.04	-85.984
4.06	-85.974
4.08	-85.978
4.1	-85.996
4.12	-86.006
4.14	-85.994
4.16	-85.979
4.18	-85.986
4.2	-85.991
4.22	-85.99
4.24	-85.973
4.26	-85.994
4.28	-86.004
4.3	-86.003
4.32	-85.987
4.34	-85.99
4.36	-86.003
4.38	-85.986
4.4	-85.974
4.42	-85.993
4.44	-86.003
4.46	-85.99
4.48	-85.99
4.5	-85.982
4.52	-85.999
4.54	-85.999
4.56	-85.994
4.58	-85.995
4.6	-86.006
4.62	-85.992
4.64	-85.979
4.66	-85.992
4.68	-86
4.7	-86
4.72	-85.991
4.74	-85.992
4.76	-85.993
4.78	-85.983
4.8	-85.985
4.82	-85.995
4.84	-85.995
4.86	-85.989
4.88	-85.985
4.9	-86.003
4.92	-86.011
4.94	-85.994
4.96	-85.989
4.98	-86.002
5	-86.005
5.02	-85.988
5.04	-85.984
5.06	-85.999
5.08	-86.008
5.1	-85.999
5.12	-85.998
5.14	-86.001
5.16	-86.013
5.18	-85.997
5.2	-85.992
5.22	-86.002
5.24	-86.005
5.26	-86.002
5.28	-85.997
5.3	-86.016
5.32	-86.012
5.34	-86.003
5.36	-86.001
5.38	-86.008
5.4	-86.004
5.42	-85.994
5.44	-85.988
5.46	-85.992
5.48	-85.998
5.5	-85.994
5.52	-85.987
5.54	-85.984
5.56	-85.991
5.58	-86.004
5.6	-85.993
5.62	-85.998
5.64	-86
5.66	-85.999
5.68	-85.992
5.7	-86.006
5.72	-86.005
5.74	-85.99
5.76	-85.989
5.78	-86.001
5.8	-86.005
5.82	-85.983
5.84	-85.99
5.86	-86.008
5.88	-86.006
5.9	-85.997
5.92	-85.982
5.94	-86.002
5.96	-86.011
5.98	-85.994
6	-85.994
6.02	-86.008
6.04	-86.007
6.06	-85.994
6.08	-85.986
6.1	-86.012
6.12	-86.008
6.14	-85.995
6.16	-85.991
6.18	-86.007
6.2	-85.997
6.22	-85.976
6.24	-85.994
6.26	-86.014
6.28	-86.007
6.3	-85.992
6.32	-85.987
6.34	-85.997
6.36	-85.993
6.38	-85.989
6.4	-85.996
6.42	-86.002
6.44	-86
6.46	-85.978
6.48	-85.985
6.5	-86.005
6.52	-85.985
6.54	-85.975
6.56	-85.984
6.58	-86
6.6	-85.995
6.62	-85.994
6.64	-85.993
6.66	-86.003
6.68	-86.002
6.7	-85.998
6.72	-86.003
6.74	-86.015
6.76	-86.003
6.78	-85.993
6.8	-86.008
6.82	-86.016
6.84	-86.01
6.86	-85.987
6.88	-85.988
6.9	-86.002
6.92	-86.005
6.94	-85.999
6.96	-86.003
6.98	-86.018
7	-86.003
7.02	-85.989
7.04	-86
7.06	-86.009
7.08	-86.007
7.1	-85.999
7.12	-85.991
7.14	-86.002
7.16	-85.998
7.18	-85.996
7.2	-85.992
7.22	-86.008
7.24	-85.991
7.26	-85.99
7.28	-85.996
7.3	-86.006
7.32	-86.01
7.34	-86.009
7.36	-85.99
7.38	-85.998
7.4	-86.002
7.42	-86
7.44	-86.006
7.46	-86.019
7.48	-86.011
7.5	-85.991
7.52	-85.996
7.54	-86.002
7.56	-85.996
7.58	-85.988
7.6	-86
7.62	-86
7.64	-86
7.66	-85.999
7.68	-85.994
7.7	-86.006
7.72	-86
7.74	-85.991
7.76	-86.002
7.78	-86.007
7.8	-86
7.82	-85.995
7.84	-86.001
7.86	-86.004
7.88	-85.992
7.9	-85.985
7.92	-85.995
7.94	-86.003
7.96	-86.006
7.98	-85.988
8	-85.994
8.02	-86.014
8.04	-86.001
8.06	-85.99
8.08	-86.003
8.1	-86.026
8.12	-86.001
8.14	-85.987
8.16	-86.006
8.18	-86.007
8.2	-85.988
8.22	-85.987
8.24	-86.004
8.26	-86.014
8.28	-85.992
8.3	-85.976
8.32	-85.991
8.34	-85.998
8.36	-85.987
8.38	-85.991
8.4	-86
8.42	-86.003
8.44	-85.986
8.46	-85.974
8.48	-85.991
8.5	-86.002
8.52	-85.986
8.54	-85.978
8.56	-85.99
8.58	-85.991
8.6	-85.982
8.62	-85.984
8.64	-85.995
8.66	-86.006
8.68	-86.004
8.7	-85.987
8.72	-85.993
8.74	-85.993
8.76	-85.976
8.78	-85.985
8.8	-86.002
8.82	-85.994
8.84	-85.986
8.86	-85.979
8.88	-85.995
8.9	-86.001
8.92	-85.98
8.94	-85.985
8.96	-85.995
8.98	-85.999
9	-85.986
9.02	-85.984
9.04	-85.998
9.06	-85.997
9.08	-85.98
9.1	-85.979
9.12	-86.009
9.14	-86.009
9.16	-85.989
9.18	-85.982
9.2	-85.983
9.22	-85.982
9.24	-85.981
9.26	-85.972
9.28	-85.997
9.3	-85.997
9.32	-85.984
9.34	-85.971
9.36	-85.996
9.38	-85.989
9.4	-85.972
9.42	-85.982
9.44	-85.992
9.46	-85.986
9.48	-85.973
9.5	-85.986
9.52	-86
9.54	-85.991
9.56	-85.976
9.58	-85.98
9.6	-85.997
9.62	-85.981
9.64	-85.988
9.66	-85.995
9.68	-86.003
9.7	-85.992
9.72	-85.982
9.74	-85.973
9.76	-85.988
9.78	-85.983
9.8	-85.957
9.82	-85.971
9.84	-85.994
9.86	-85.98
9.88	-85.97
9.9	-85.982
9.92	-85.989
9.94	-85.987
9.96	-85.972
9.98	-85.985
10	-85.996
10.02	-85.997
10.04	-85.987
10.06	-85.983
10.08	-86.001
10.1	-85.989
10.12	-85.978
10.14	-85.974
10.16	-85.995
10.18	-85.998
10.2	-85.998
10.22	-85.991
10.24	-85.993
10.26	-85.99
10.28	-85.98
10.3	-85.981
10.32	-85.983
10.34	-85.989
10.36	-85.984
10.38	-85.993
10.4	-85.996
10.42	-85.98
10.44	-85.976
10.46	-85.981
10.48	-85.985
10.5	-85.984
10.52	-85.985
10.54	-86.004
10.56	-86.005
10.58	-85.992
10.6	-85.988
10.62	-85.99
10.64	-85.996
10.66	-85.996
10.68	-85.983
10.7	-85.998
10.72	-85.997
10.74	-85.99
10.76	-85.973
10.78	-85.983
10.8	-85.993
10.82	-85.99
10.84	-85.974
10.86	-85.986
10.88	-86.009
10.9	-85.991
10.92	-85.989
10.94	-85.99
10.96	-85.984
10.98	-85.982
11	-85.987
11.02	-85.996
11.04	-86.003
11.06	-85.994
11.08	-85.99
11.1	-86.003
11.12	-86.003
11.14	-85.992
11.16	-85.978
11.18	-85.987
11.2	-85.995
11.22	-85.98
11.24	-85.981
11.26	-85.996
11.28	-86.014
11.3	-85.999
11.32	-85.99
11.34	-85.994
11.36	-86
11.38	-85.982
11.4	-85.975
11.42	-85.995
11.44	-86.003
11.46	-85.998
11.48	-85.995
11.5	-85.999
11.52	-86.004
11.54	-85.994
11.56	-85.986
11.58	-85.991
11.6	-85.993
11.62	-85.993
11.64	-85.986
11.66	-86.001
11.68	-85.996
11.7	-85.997
11.72	-85.982
11.74	-85.995
11.76	-86.011
11.78	-85.988
11.8	-85.982
11.82	-86.003
11.84	-86.013
11.86	-85.986
11.88	-85.979
11.9	-86.004
11.92	-86.005
11.94	-85.987
11.96	-85.996
11.98	-86.001
12	-85.996
12.02	-85.982
12.04	-85.985
12.06	-86.001
12.08	-85.999
12.1	-85.998
12.12	-85.992
12.14	-86.004
12.16	-86.001
12.18	-86.005
12.2	-86
12.22	-86.006
12.24	-85.997
12.26	-85.991
12.28	-85.988
12.3	-85.992
12.32	-86.006
12.34	-86.005
12.36	-85.989
12.38	-85.997
12.4	-86.01
12.42	-86.004
12.44	-86.002
12.46	-86.001
12.48	-86.01
12.5	-85.993
12.52	-86.001
12.54	-86.015
12.56	-86.011
12.58	-86.014
12.6	-85.995
12.62	-86.009
12.64	-86.013
12.66	-86.001
12.68	-86.012
12.7	-86.015
12.72	-86.008
12.74	-85.997
12.76	-85.999
12.78	-86.011
12.8	-86.007
12.82	-85.996
12.84	-85.997
12.86	-86.003
12.88	-85.997
12.9	-85.991
12.92	-86.003
12.94	-86.018
12.96	-86.004
12.98	-86
13	-85.992
13.02	-86.004
13.04	-86.007
13.06	-85.992
13.08	-85.986
13.1	-86.001
13.12	-85.992
13.14	-85.988
13.16	-85.995
13.18	-86.013
13.2	-86.013
13.22	-86.005
13.24	-86.007
13.26	-86.012
13.28	-86.002
13.3	-85.997
13.32	-85.999
13.34	-86.005
13.36	-85.998
13.38	-86.001
13.4	-86.004
13.42	-86.009
13.44	-86.007
13.46	-85.994
13.48	-86
13.5	-86.003
13.52	-85.996
13.54	-85.988
13.56	-85.986
13.58	-86.005
13.6	-85.999
13.62	-85.984
13.64	-86.002
13.66	-86.013
13.68	-85.996
13.7	-85.985
13.72	-85.996
13.74	-85.998
13.76	-85.993
13.78	-85.975
13.8	-85.987
13.82	-86.012
13.84	-85.999
13.86	-85.988
13.88	-85.997
13.9	-86.002
13.92	-86.005
13.94	-85.998
13.96	-86.003
13.98	-86.014
14	-86.006
14.02	-85.998
14.04	-85.997
14.06	-86.002
14.08	-85.989
14.1	-85.997
14.12	-86.001
14.14	-86.01
14.16	-85.997
14.18	-85.988
14.2	-86.005
14.22	-86.005
14.24	-86.007
14.26	-86.001
14.28	-86.007
14.3	-86.004
14.32	-85.991
14.34	-85.987
14.36	-85.997
14.38	-86.002
14.4	-86
14.42	-85.997
14.44	-86.005
14.46	-86.013
14.48	-86.004
14.5	-85.99
14.52	-86.011
14.54	-86.025
14.56	-86.008
14.58	-85.992
14.6	-85.999
14.62	-86.009
14.64	-85.992
14.66	-85.99
14.68	-86.001
14.7	-86.01
14.72	-85.998
14.74	-85.986
14.76	-86.003
14.78	-85.999
14.8	-86
14.82	-86.002
14.84	-86.01
14.86	-86.009
14.88	-85.997
14.9	-85.989
14.92	-85.999
14.94	-86.012
14.96	-85.995
14.98	-85.987
15	-86.002
15.02	-86.003
15.04	-85.994
15.06	-85.991
15.08	-86.007
15.1	-86.006
15.12	-85.996
15.14	-85.996
15.16	-86.003
15.18	-86.01
15.2	-85.998
15.22	-85.996
15.24	-86.007
15.26	-86.015
15.28	-86.001
15.3	-85.992
15.32	-85.997
15.34	-85.992
15.36	-85.988
15.38	-85.995
15.4	-86.013
15.42	-86.014
15.44	-85.986
15.46	-85.991
15.48	-86.001
15.5	-86.005
15.52	-85.998
15.54	-86.005
15.56	-86.01
15.58	-86.003
15.6	-85.991
15.62	-85.999
15.64	-86.007
15.66	-86
15.68	-85.992
15.7	-85.977
15.72	-86
15.74	-86.003
15.76	-85.999
15.78	-85.998
15.8	-86.005
15.82	-85.997
15.84	-85.987
15.86	-85.995
15.88	-86.003
15.9	-85.999
15.92	-85.981
15.94	-85.995
15.96	-86.007
15.98	-85.999
16	-85.993
16.02	-86.005
16.04	-86.009
16.06	-86.013
16.08	-85.989
16.1	-85.992
16.12	-86.003
16.14	-85.999
16.16	-85.995
16.18	-85.995
16.2	-86.011
16.22	-86.003
16.24	-85.994
16.26	-85.997
16.28	-86.009
16.3	-86.006
16.32	-85.999
16.34	-86.001
16.36	-86.006
16.38	-85.995
16.4	-85.998
16.42	-86.006
16.44	-86.001
16.46	-85.996
16.48	-85.989
16.5	-86.002
16.52	-86.011
16.54	-86.007
16.56	-85.984
16.58	-85.996
16.6	-86.014
16.62	-86.008
16.64	-85.992
16.66	-86.007
16.68	-86.011
16.7	-85.997
16.72	-85.996
16.74	-86.009
16.76	-86.016
16.78	-86.005
16.8	-85.994
16.82	-86.002
16.84	-86.016
16.86	-86.011
16.88	-86
16.9	-85.998
16.92	-86.006
16.94	-86.001
16.96	-85.997
16.98	-86.015
17	-86.016
17.02	-85.99
17.04	-85.992
17.06	-86.009
17.08	-86.008
17.1	-86.002
17.12	-86.002
17.14	-86.007
17.16	-86.013
17.18	-85.999
17.2	-86.001
17.22	-86.011
17.24	-86.011
17.26	-86.003
17.28	-85.996
17.3	-86.015
17.32	-86.011
17.34	-85.991
17.36	-85.996
17.38	-86.014
17.4	-86.017
17.42	-85.997
17.44	-85.99
17.46	-86.007
17.48	-86.018
17.5	-86.003
17.52	-86.007
17.54	-86.023
17.56	-86.018
17.58	-85.997
17.6	-85.995
17.62	-86.006
17.64	-86.011
17.66	-86.002
17.68	-85.999
17.7	-86.025
17.72	-86.025
17.74	-85.998
17.76	-85.994
17.78	-86.016
17.8	-86.014
17.82	-86.007
17.84	-86.003
17.86	-86.014
17.88	-86.013
17.9	-86.011
17.92	-86.01
17.94	-86.015
17.96	-86.026
17.98	-86.004
18	-86.01
18.02	-86.023
18.04	-86.01
18.06	-85.999
18.08	-86.005
18.1	-86.016
18.12	-86.017
18.14	-85.997
18.16	-85.998
18.18	-86.009
18.2	-86.011
18.22	-86.011
18.24	-86.014
18.26	-86.02
18.28	-86.018
18.3	-86.008
18.32	-86.005
18.34	-86.023
18.36	-86.028
18.38	-86.022
18.4	-86.018
18.42	-86.018
18.44	-86.02
18.46	-86.011
18.48	-86.011
18.5	-86.027
18.52	-86.007
18.54	-85.997
18.56	-86.022
18.58	-86.021
18.6	-86.01
18.62	-86.008
18.64	-86.017
18.66	-86.013
18.68	-86.024
18.7	-85.999
18.72	-86
18.74	-86.017
18.76	-86.016
18.78	-85.994
18.8	-86.006
18.82	-86.014
18.84	-86.011
18.86	-86.011
18.88	-86.017
18.9	-86.014
18.92	-86.008
18.94	-86.001
18.96	-86.009
18.98	-86.017
19	-86.009
19.02	-86.01
19.04	-86.008
19.06	-86.022
19.08	-86.021
19.1	-86.011
19.12	-86.016
19.14	-86.025
19.16	-86.014
19.18	-86.011
19.2	-86.014
19.22	-86.02
19.24	-86.026
19.26	-86.013
19.28	-86.012
19.3	-86.019
19.32	-86.01
19.34	-86.004
19.36	-86.017
19.38	-86.013
19.4	-86.013
19.42	-85.995
19.44	-86.008
19.46	-86.014
19.48	-86.004
19.5	-86.004
19.52	-86.013
19.54	-86.02
19.56	-86.012
19.58	-86.007
19.6	-86.016
19.62	-86.025
19.64	-86.02
19.66	-85.999
19.68	-86.006
19.7	-86.026
19.72	-86.016
19.74	-86.003
19.76	-86.005
19.78	-86.017
19.8	-86.013
19.82	-86.002
19.84	-86.019
19.86	-86.022
19.88	-86.01
19.9	-86.013
19.92	-86.025
19.94	-86.022
19.96	-86.011
19.98	-86.006
20	-86.024
20.02	-86.028
20.04	-86.018
20.06	-86.004
20.08	-86.013
20.1	-86.03
20.12	-86.012
20.14	-86.007
20.16	-86.024
20.18	-86.028
20.2	-86.014
20.22	-86.013
20.24	-86.022
20.26	-86.024
20.28	-86.014
20.3	-86.014
20.32	-86.02
20.34	-86.027
20.36	-86.012
20.38	-86.013
20.4	-86.029
20.42	-86.031
20.44	-86.017
20.46	-86.012
20.48	-86.028
20.5	-86.034
20.52	-86.015
20.54	-86.011
20.56	-86.023
20.58	-86.019
20.6	-86.021
20.62	-86.022
20.64	-86.029
20.66	-86.027
20.68	-86.016
20.7	-86.011
20.72	-86.024
20.74	-86.025
20.76	-86.011
20.78	-86.01
20.8	-86.021
20.82	-86.022
20.84	-86.014
20.86	-86.007
20.88	-86.024
20.9	-86.021
20.92	-86.011
20.94	-86.014
20.96	-86.03
20.98	-86.024
21	-86.016
21.02	-86.017
21.04	-86.028
21.06	-86.024
21.08	-86.011
21.1	-86.015
21.12	-86.025
21.14	-86.027
21.16	-86.014
21.18	-86.009
21.2	-86.027
21.22	-86.022
21.24	-86.009
21.26	-86.015
21.28	-86.027
21.3	-86.013
21.32	-86.004
21.34	-86.015
21.36	-86.026
21.38	-86.029
21.4	-86.021
21.42	-86.017
21.44	-86.023
21.46	-86.033
21.48	-86.019
21.5	-86.013
21.52	-86.027
21.54	-86.016
21.56	-86.006
21.58	-86.018
21.6	-86.038
21.62	-86.038
21.64	-86.025
21.66	-86.016
21.68	-86.022
21.7	-86.021
21.72	-86.011
21.74	-86.013
21.76	-86.029
21.78	-86.022
21.8	-86.015
21.82	-86.02
21.84	-86.024
21.86	-86.022
21.88	-86.01
21.9	-86.022
21.92	-86.035
21.94	-86.024
21.96	-86.01
21.98	-86.018
22	-86.031
22.02	-86.027
22.04	-86.002
22.06	-86.008
22.08	-86.028
22.1	-86.03
22.12	-86.013
22.14	-86.017
22.16	-86.017
22.18	-86.02
22.2	-86.018
22.22	-86.014
22.24	-86.012
22.26	-86.013
22.28	-86.004
22.3	-86.015
22.32	-86.029
22.34	-86.019
22.36	-86.016
22.38	-86.018
22.4	-86.03
22.42	-86.022
22.44	-86.018
22.46	-86.026
22.48	-86.026
22.5	-86.027
22.52	-86.01
22.54	-86.019
22.56	-86.034
22.58	-86.023
22.6	-86.014
22.62	-86.025
22.64	-86.034
22.66	-86.02
22.68	-86.01
22.7	-86.019
22.72	-86.03
22.74	-86.027
22.76	-86.008
22.78	-86.022
22.8	-86.043
22.82	-86.027
22.84	-86.025
22.86	-86.036
22.88	-86.035
22.9	-86.022
22.92	-86.022
22.94	-86.026
22.96	-86.024
22.98	-86.014
23	-86.011
23.02	-86.024
23.04	-86.038
23.06	-86.021
23.08	-86.002
23.1	-86.02
23.12	-86.026
23.14	-86.013
23.16	-86.006
23.18	-86.018
23.2	-86.024
23.22	-86.012
23.24	-85.996
23.26	-86.017
23.28	-86.024
23.3	-86.02
23.32	-86.008
23.34	-86.029
23.36	-86.026
23.38	-86.015
23.4	-86.014
23.42	-86.032
23.44	-86.034
23.46	-86.015
23.48	-86.007
23.5	-86.021
23.52	-86.016
23.54	-86.003
23.56	-86.017
23.58	-86.019
23.6	-86.017
23.62	-86.01
23.64	-86.016
23.66	-86.027
23.68	-86.014
23.7	-86.009
23.72	-86.002
23.74	-86.006
23.76	-86.015
23.78	-86.01
23.8	-86.005
23.82	-86.022
23.84	-86.027
23.86	-86.011
23.88	-86.002
23.9	-86.012
23.92	-86.014
23.94	-86.007
23.96	-85.999
23.98	-86.013
24	-86.02
24.02	-86.009
24.04	-85.996
24.06	-86.007
24.08	-86.024
24.1	-86.005
24.12	-85.999
24.14	-86.013
24.16	-86.017
24.18	-86
24.2	-85.999
24.22	-86.001
24.24	-85.997
24.26	-85.994
24.28	-85.991
24.3	-86.003
24.32	-86.007
24.34	-85.987
24.36	-85.988
24.38	-86.006
24.4	-86.012
24.42	-85.996
24.44	-85.997
24.46	-86.006
24.48	-86.002
24.5	-85.988
24.52	-85.999
24.54	-86.005
24.56	-86.003
24.58	-85.996
24.6	-85.999
24.62	-86.009
24.64	-85.999
24.66	-85.992
24.68	-85.998
24.7	-86.011
24.72	-86.002
24.74	-85.988
24.76	-85.995
24.78	-86.005
24.8	-86.003
24.82	-85.987
24.84	-85.996
24.86	-86.008
24.88	-86.004
24.9	-85.988
24.92	-86
24.94	-86.008
24.96	-86.004
24.98	-85.991
25	-85.993
25.02	-85.997
25.04	-86
25.06	-85.989
25.08	-85.996
25.1	-86.005
25.12	-85.992
25.14	-85.985
25.16	-85.995
25.18	-86.019
25.2	-86.012
25.22	-85.99
25.24	-86
25.26	-86.009
25.28	-85.991
25.3	-85.991
25.32	-86.004
25.34	-86.012
25.36	-85.998
25.38	-85.983
25.4	-86.004
25.42	-86.016
25.44	-85.999
25.46	-85.989
25.48	-84.814
25.5	-82.276
25.52	-84.737
25.54	-85.781
25.56	-85.856
25.58	-85.798
25.6	-85.752
25.62	-85.707
25.64	-85.69
25.66	-85.666
25.68	-85.636
25.7	-85.603
25.72	-85.582
25.74	-85.556
25.76	-85.513
25.78	-85.472
25.8	-85.454
25.82	-85.441
25.84	-85.396
25.86	-85.356
25.88	-85.359
25.9	-85.341
25.92	-85.311
25.94	-85.275
25.96	-85.267
25.98	-85.248
26	-85.215
26.02	-85.182
26.04	-85.165
26.06	-85.16
26.08	-85.135
26.1	-85.1
26.12	-85.097
26.14	-85.09
26.16	-85.047
26.18	-85.013
26.2	-84.999
26.22	-85.005
26.24	-84.967
26.26	-84.931
26.28	-84.925
26.3	-84.925
26.32	-84.904
26.34	-84.872
26.36	-84.871
26.38	-84.862
26.4	-84.817
26.42	-84.797
26.44	-84.81
26.46	-84.791
26.48	-84.767
26.5	-84.744
26.52	-84.741
26.54	-84.722
26.56	-84.691
26.58	-84.681
26.6	-84.681
26.62	-84.668
26.64	-84.657
26.66	-84.633
26.68	-84.635
26.7	-84.616
26.72	-84.58
26.74	-84.571
26.76	-84.572
26.78	-84.551
26.8	-84.535
26.82	-84.519
26.84	-84.513
26.86	-84.501
26.88	-84.482
26.9	-84.466
26.92	-84.459
26.94	-84.452
26.96	-84.421
26.98	-84.4
27	-84.404
27.02	-84.393
27.04	-84.37
27.06	-84.366
27.08	-84.362
27.1	-84.361
27.12	-84.336
27.14	-84.314
27.16	-84.32
27.18	-84.31
27.2	-84.288
27.22	-84.269
27.24	-84.273
27.26	-84.262
27.28	-84.233
27.3	-84.227
27.32	-84.229
27.34	-84.219
27.36	-84.184
27.38	-84.184
27.4	-84.184
27.42	-84.178
27.44	-84.155
27.46	-84.129
27.48	-85.414
27.5	-87.783
27.52	-85.258
27.54	-84.296
27.56	-84.236
27.58	-84.291
27.6	-84.307
27.62	-84.328
27.64	-84.35
27.66	-84.375
27.68	-84.391
27.7	-84.407
27.72	-84.447
27.74	-84.473
27.76	-84.475
27.78	-84.493
27.8	-84.52
27.82	-84.529
27.84	-84.537
27.86	-84.555
27.88	-84.584
27.9	-84.586
27.92	-84.593
27.94	-84.616
27.96	-84.647
27.98	-84.648
28	-84.66
28.02	-84.67
28.04	-84.688
28.06	-84.694
28.08	-84.709
28.1	-84.725
28.12	-84.739
28.14	-84.75
28.16	-84.757
28.18	-84.774
28.2	-84.791
28.22	-84.797
28.24	-84.795
28.26	-84.814
28.28	-84.825
28.3	-84.827
28.32	-84.836
28.34	-84.845
28.36	-84.859
28.38	-84.863
28.4	-84.857
28.42	-84.868
28.44	-84.895
28.46	-84.888
28.48	-84.9
28.5	-84.906
28.52	-84.925
28.54	-84.929
28.56	-84.922
28.58	-84.946
28.6	-84.962
28.62	-84.961
28.64	-84.943
28.66	-84.961
28.68	-84.978
28.7	-84.975
28.72	-84.977
28.74	-84.986
28.76	-84.995
28.78	-85.003
28.8	-85.013
28.82	-85.012
28.84	-85.015
28.86	-85.024
28.88	-85.023
28.9	-85.034
28.92	-85.042
28.94	-85.039
28.96	-85.04
28.98	-85.06
29	-85.072
29.02	-85.066
29.04	-85.066
29.06	-85.08
29.08	-85.089
29.1	-85.083
29.12	-85.064
29.14	-85.079
29.16	-85.097
29.18	-85.093
29.2	-85.107
29.22	-85.113
29.24	-85.115
29.26	-85.111
29.28	-85.11
29.3	-85.118
29.32	-85.128
29.34	-85.131
29.36	-85.137
29.38	-85.148
29.4	-85.157
29.42	-85.146
29.44	-85.127
29.46	-85.148
29.48	-85.162
29.5	-85.154
29.52	-85.155
29.54	-85.164
29.56	-85.17
29.58	-85.166
29.6	-85.162
29.62	-85.179
29.64	-85.18
29.66	-85.185
29.68	-85.188
29.7	-85.195
29.72	-85.197
29.74	-85.19
29.76	-85.191
29.78	-85.209
29.8	-85.212
29.82	-85.204
29.84	-85.204
29.86	-85.213
29.88	-85.225
29.9	-85.211
29.92	-85.206
29.94	-85.224
29.96	-85.23
29.98	-85.227
30	-85.217
30.02	-85.23
30.04	-85.233
30.06	-85.228
30.08	-85.227
30.1	-85.254
30.12	-85.256
30.14	-85.246
30.16	-85.254
30.18	-85.265
30.2	-85.259
30.22	-85.243
30.24	-85.254
30.26	-85.264
30.28	-85.27
30.3	-85.271
30.32	-85.264
30.34	-85.27
30.36	-85.273
30.38	-85.265
30.4	-85.273
30.42	-85.286
30.44	-85.291
30.46	-85.293
30.48	-85.298
30.5	-85.299
30.52	-85.297
30.54	-85.29
30.56	-85.3
30.58	-85.32
30.6	-85.311
30.62	-85.3
30.64	-85.301
30.66	-85.318
30.68	-85.315
30.7	-85.302
30.72	-85.309
30.74	-85.327
30.76	-85.333
30.78	-85.328
30.8	-85.328
30.82	-85.339
30.84	-85.327
30.86	-85.32
30.88	-85.333
30.9	-85.344
30.92	-85.351
30.94	-85.335
30.96	-85.339
30.98	-85.357
31	-85.348
31.02	-85.347
31.04	-85.358
31.06	-85.353
31.08	-85.36
31.1	-85.351
31.12	-85.361
31.14	-85.376
31.16	-85.359
31.18	-85.353
31.2	-85.366
31.22	-85.375
31.24	-85.374
31.26	-85.361
31.28	-85.369
31.3	-85.384
31.32	-85.366
31.34	-85.37
31.36	-85.379
31.38	-85.388
31.4	-85.38
31.42	-85.383
31.44	-85.398
31.46	-85.401
31.48	-85.399
31.5	-85.387
31.52	-85.391
31.54	-85.396
31.56	-85.395
31.58	-85.378
31.6	-85.383
31.62	-85.403
31.64	-85.401
31.66	-85.392
31.68	-85.403
31.7	-85.411
31.72	-85.401
31.74	-85.384
31.76	-85.396
31.78	-85.417
31.8	-85.421
31.82	-85.404
31.84	-85.405
31.86	-85.424
31.88	-85.414
31.9	-85.414
31.92	-85.427
31.94	-85.429
31.96	-85.416
31.98	-85.414
32	-85.43
32.02	-85.43
32.04	-85.417
32.06	-85.418
32.08	-85.432
32.1	-85.441
32.12	-85.427
32.14	-85.433
32.16	-85.442
32.18	-85.445
32.2	-85.436
32.22	-85.447
32.24	-85.461
32.26	-85.453
32.28	-85.444
32.3	-85.44
32.32	-85.45
32.34	-85.461
32.36	-85.442
32.38	-85.445
32.4	-85.463
32.42	-85.462
32.44	-85.44
32.46	-85.447
32.48	-85.472
32.5	-85.466
32.52	-85.445
32.54	-85.45
32.56	-85.461
32.58	-85.474
32.6	-85.458
32.62	-85.459
32.64	-85.485
32.66	-85.463
32.68	-85.46
32.7	-85.466
32.72	-85.481
32.74	-85.484
32.76	-85.472
32.78	-85.466
32.8	-85.494
32.82	-85.488
32.84	-85.471
32.86	-85.473
32.88	-85.49
32.9	-85.491
32.92	-85.473
32.94	-85.476
32.96	-85.487
32.98	-85.497
33	-85.489
33.02	-85.486
33.04	-85.495
33.06	-85.498
33.08	-85.481
33.1	-85.487
33.12	-85.502
33.14	-85.503
33.16	-85.5
33.18	-85.493
33.2	-85.512
33.22	-85.514
33.24	-85.489
33.26	-85.504
33.28	-85.511
33.3	-85.517
33.32	-85.499
33.34	-85.487
33.36	-85.517
33.38	-85.523
33.4	-85.513
33.42	-85.51
33.44	-85.52
33.46	-85.521
33.48	-85.511
33.5	-85.521
33.52	-85.529
33.54	-85.517
33.56	-85.505
33.58	-85.525
33.6	-85.529
33.62	-85.522
33.64	-85.518
33.66	-85.525
33.68	-85.525
33.7	-85.523
33.72	-85.517
33.74	-85.521
33.76	-85.534
33.78	-85.529
33.8	-85.527
33.82	-85.537
33.84	-85.538
33.86	-85.533
33.88	-85.529
33.9	-85.531
33.92	-85.544
33.94	-85.535
33.96	-85.52
33.98	-85.531
34	-85.549
34.02	-85.541
34.04	-85.531
34.06	-85.528
34.08	-85.548
34.1	-85.536
34.12	-85.525
34.14	-85.541
34.16	-85.559
34.18	-85.553
34.2	-85.544
34.22	-85.545
34.24	-85.552
34.26	-85.563
34.28	-85.557
34.3	-85.568
34.32	-85.569
34.34	-85.566
34.36	-85.546
34.38	-85.555
34.4	-85.574
34.42	-85.558
34.44	-85.541
34.46	-85.555
34.48	-85.555
34.5	-85.562
34.52	-85.555
34.54	-85.558
34.56	-85.57
34.58	-85.552
34.6	-85.558
34.62	-85.554
34.64	-85.564
34.66	-85.564
34.68	-85.573
34.7	-85.577
34.72	-85.586
34.74	-85.586
34.76	-85.571
34.78	-85.565
34.8	-85.573
34.82	-85.575
34.84	-85.563
34.86	-85.586
34.88	-85.596
34.9	-85.582
34.92	-85.569
34.94	-85.592
34.96	-85.601
34.98	-85.59
35	-85.584
35.02	-85.592
35.04	-85.604
35.06	-85.593
35.08	-85.584
35.1	-85.592
35.12	-85.597
35.14	-85.589
35.16	-85.598
35.18	-85.6
35.2	-85.601
35.22	-85.593
35.24	-85.592
35.26	-85.606
35.28	-85.608
35.3	-85.594
35.32	-85.595
35.34	-85.6
35.36	-85.6
35.38	-85.587
35.4	-85.584
35.42	-85.596
35.44	-85.608
35.46	-85.605
35.48	-85.595
35.5	-85.61
35.52	-85.616
35.54	-85.6
35.56	-85.598
35.58	-85.617
35.6	-85.617
35.62	-85.6
35.64	-85.601
35.66	-85.628
35.68	-85.628
35.7	-85.619
35.72	-85.603
35.74	-85.603
35.76	-85.617
35.78	-85.608
35.8	-85.603
35.82	-85.623
35.84	-85.622
35.86	-85.613
35.88	-85.622
35.9	-85.633
35.92	-85.631
35.94	-85.613
35.96	-85.612
35.98	-85.629
36	-85.636
36.02	-85.614
36.04	-85.616
36.06	-85.635
36.08	-85.634
36.1	-85.632
36.12	-85.625
36.14	-85.634
36.16	-85.633
36.18	-85.619
36.2	-85.62
36.22	-85.634
36.24	-85.634
36.26	-85.613
36.28	-85.617
36.3	-85.64
36.32	-85.64
36.34	-85.618
36.36	-85.63
36.38	-85.645
36.4	-85.647
36.42	-85.638
36.44	-85.643
36.46	-85.653
36.48	-85.637
36.5	-85.634
36.52	-85.642
36.54	-85.657
36.56	-85.655
36.58	-85.631
36.6	-85.626
36.62	-85.654
36.64	-85.665
36.66	-85.654
36.68	-85.649
36.7	-85.668
36.72	-85.658
36.74	-85.64
36.76	-85.641
36.78	-85.651
36.8	-85.659
36.82	-85.649
36.84	-85.646
36.86	-85.66
36.88	-85.657
36.9	-85.648
36.92	-85.658
36.94	-85.664
36.96	-85.66
36.98	-85.637
37	-85.651
37.02	-85.672
37.04	-85.649
37.06	-85.648
37.08	-85.665
37.1	-85.671
37.12	-85.66
37.14	-85.664
37.16	-85.668
37.18	-85.681
37.2	-85.668
37.22	-85.654
37.24	-85.656
37.26	-85.666
37.28	-85.67
37.3	-85.674
37.32	-85.669
37.34	-85.667
37.36	-85.67
37.38	-85.66
37.4	-85.676
37.42	-85.683
37.44	-85.662
37.46	-85.654
37.48	-85.679
37.5	-85.678
37.52	-85.671
37.54	-85.665
37.56	-85.673
37.58	-85.678
37.6	-85.676
37.62	-85.668
37.64	-85.671
37.66	-85.684
37.68	-85.674
37.7	-85.671
37.72	-85.685
37.74	-85.698
37.76	-85.68
37.78	-85.672
37.8	-85.691
37.82	-85.695
37.84	-85.688
37.86	-85.681
37.88	-85.686
37.9	-85.692
37.92	-85.672
37.94	-85.674
37.96	-85.689
37.98	-85.695
38	-85.686
38.02	-85.676
38.04	-85.702
38.06	-85.711
38.08	-85.7
38.1	-85.691
38.12	-85.696
38.14	-85.704
38.16	-85.688
38.18	-85.696
38.2	-85.698
38.22	-85.695
38.24	-85.686
38.26	-85.68
38.28	-85.703
38.3	-85.702
38.32	-85.687
38.34	-85.688
38.36	-85.708
38.38	-85.707
38.4	-85.691
38.42	-85.692
38.44	-85.699
38.46	-85.709
38.48	-85.697
38.5	-85.692
38.52	-85.705
38.54	-85.713
38.56	-85.699
38.58	-85.699
38.6	-85.704
38.62	-85.706
38.64	-85.694
38.66	-85.697
38.68	-85.706
38.7	-85.701
38.72	-85.706
38.74	-85.695
38.76	-85.7
38.78	-85.721
38.8	-85.704
38.82	-85.701
38.84	-85.721
38.86	-85.722
38.88	-85.703
38.9	-85.716
38.92	-85.74
38.94	-85.735
38.96	-85.72
38.98	-85.701
39	-85.707
39.02	-85.723
39.04	-85.708
39.06	-85.708
39.08	-85.723
39.1	-85.724
39.12	-85.727
39.14	-85.712
39.16	-85.72
39.18	-85.727
39.2	-85.715
39.22	-85.719
39.24	-85.734
39.26	-85.729
39.28	-85.715
39.3	-85.726
39.32	-85.738
39.34	-85.732
39.36	-85.718
39.38	-85.727
39.4	-85.745
39.42	-85.754
39.44	-85.732
39.46	-85.724
39.48	-85.731
39.5	-85.727
39.52	-85.73
39.54	-85.726
39.56	-85.728
39.58	-85.745
39.6	-85.726
39.62	-85.728
39.64	-85.743
39.66	-85.735
39.68	-85.731
39.7	-85.739
39.72	-85.759
39.74	-85.745
39.76	-85.726
39.78	-85.73
39.8	-85.746
39.82	-85.743
39.84	-85.73
39.86	-85.74
39.88	-85.757
39.9	-85.752
39.92	-85.727
39.94	-85.734
[truncated: 4,378 more rows]
