# Supplementary material for: Unique membrane properties and enhanced signal processing in human neocortical neurons
Source: eLife. 2016 Oct 6;5:e16553. doi: 10.7554/eLife.16553 (PMC5100995; doi:10.7554/eLife.16553)
Supplement: Source code 1. — DOI: http://dx.doi.org/10.7554/eLife.16553.014 [file elife-16553-code1.zip › Fig1/Voltage_traces_1CD/0306_cell11_200pA_average_e86.dat]

label:v(.5)
6454 2
0	-85.942
0.02	-85.941
0.04	-85.929
0.06	-85.942
0.08	-85.937
0.1	-85.937
0.12	-85.935
0.14	-85.94
0.16	-85.931
0.18	-85.935
0.2	-85.935
0.22	-85.941
0.24	-85.932
0.26	-85.931
0.28	-85.943
0.3	-85.949
0.32	-85.947
0.34	-85.93
0.36	-85.934
0.38	-85.944
0.4	-85.943
0.42	-85.94
0.44	-85.935
0.46	-85.943
0.48	-85.945
0.5	-85.927
0.52	-85.941
0.54	-85.95
0.56	-85.946
0.58	-85.937
0.6	-85.936
0.62	-85.926
0.64	-85.937
0.66	-85.938
0.68	-85.938
0.7	-85.932
0.72	-85.946
0.74	-85.942
0.76	-85.936
0.78	-85.946
0.8	-85.948
0.82	-85.949
0.84	-85.931
0.86	-85.946
0.88	-85.946
0.9	-85.935
0.92	-85.935
0.94	-85.931
0.96	-85.933
0.98	-85.944
1	-85.937
1.02	-85.936
1.04	-85.945
1.06	-85.94
1.08	-85.927
1.1	-85.937
1.12	-85.943
1.14	-85.943
1.16	-85.943
1.18	-85.94
1.2	-85.933
1.22	-85.938
1.24	-85.933
1.26	-85.927
1.28	-85.927
1.3	-85.948
1.32	-85.94
1.34	-85.934
1.36	-85.927
1.38	-85.938
1.4	-85.937
1.42	-85.941
1.44	-85.936
1.46	-85.951
1.48	-85.935
1.5	-85.925
1.52	-85.926
1.54	-85.937
1.56	-85.929
1.58	-85.933
1.6	-85.936
1.62	-85.935
1.64	-85.937
1.66	-85.939
1.68	-85.931
1.7	-85.927
1.72	-85.948
1.74	-85.935
1.76	-85.941
1.78	-85.94
1.8	-85.928
1.82	-85.933
1.84	-85.942
1.86	-85.938
1.88	-85.931
1.9	-85.942
1.92	-85.932
1.94	-85.935
1.96	-85.927
1.98	-85.94
2	-85.944
2.02	-85.931
2.04	-85.928
2.06	-85.939
2.08	-85.935
2.1	-85.936
2.12	-85.931
2.14	-85.923
2.16	-85.942
2.18	-85.945
2.2	-85.94
2.22	-85.94
2.24	-85.938
2.26	-85.94
2.28	-85.945
2.3	-85.938
2.32	-85.934
2.34	-85.942
2.36	-85.94
2.38	-85.936
2.4	-85.95
2.42	-85.945
2.44	-85.946
2.46	-85.943
2.48	-85.934
2.5	-85.943
2.52	-85.948
2.54	-85.951
2.56	-85.942
2.58	-85.937
2.6	-85.942
2.62	-85.934
2.64	-85.946
2.66	-85.946
2.68	-85.951
2.7	-85.942
2.72	-85.937
2.74	-85.947
2.76	-85.95
2.78	-85.946
2.8	-85.94
2.82	-85.924
2.84	-85.946
2.86	-85.948
2.88	-85.943
2.9	-85.941
2.92	-85.948
2.94	-85.945
2.96	-85.949
2.98	-85.934
3	-85.947
3.02	-85.945
3.04	-85.954
3.06	-85.961
3.08	-85.956
3.1	-85.947
3.12	-85.935
3.14	-85.946
3.16	-85.942
3.18	-85.94
3.2	-85.933
3.22	-85.938
3.24	-85.943
3.26	-85.945
3.28	-85.949
3.3	-85.946
3.32	-85.945
3.34	-85.956
3.36	-85.949
3.38	-85.942
3.4	-85.939
3.42	-85.954
3.44	-85.944
3.46	-85.943
3.48	-85.953
3.5	-85.953
3.52	-85.952
3.54	-85.948
3.56	-85.945
3.58	-85.956
3.6	-85.948
3.62	-85.942
3.64	-85.937
3.66	-85.949
3.68	-85.951
3.7	-85.943
3.72	-85.958
3.74	-85.959
3.76	-85.946
3.78	-85.95
3.8	-85.966
3.82	-85.959
3.84	-85.946
3.86	-85.952
3.88	-85.956
3.9	-85.957
3.92	-85.959
3.94	-85.953
3.96	-85.968
3.98	-85.951
4	-85.957
4.02	-85.955
4.04	-85.953
4.06	-85.953
4.08	-85.947
4.1	-85.937
4.12	-85.948
4.14	-85.948
4.16	-85.948
4.18	-85.954
4.2	-85.954
4.22	-85.956
4.24	-85.96
4.26	-85.952
4.28	-85.954
4.3	-85.959
4.32	-85.96
4.34	-85.949
4.36	-85.957
4.38	-85.952
4.4	-85.953
4.42	-85.961
4.44	-85.952
4.46	-85.951
4.48	-85.953
4.5	-85.948
4.52	-85.957
4.54	-85.954
4.56	-85.954
4.58	-85.938
4.6	-85.945
4.62	-85.96
4.64	-85.956
4.66	-85.96
4.68	-85.97
4.7	-85.959
4.72	-85.955
4.74	-85.952
4.76	-85.951
4.78	-85.951
4.8	-85.954
4.82	-85.961
4.84	-85.951
4.86	-85.951
4.88	-85.956
4.9	-85.962
4.92	-85.958
4.94	-85.962
4.96	-85.965
4.98	-85.963
5	-85.959
5.02	-85.968
5.04	-85.966
5.06	-85.966
5.08	-85.96
5.1	-85.959
5.12	-85.957
5.14	-85.969
5.16	-85.97
5.18	-85.961
5.2	-85.96
5.22	-85.962
5.24	-85.961
5.26	-85.943
5.28	-85.957
5.3	-85.965
5.32	-85.964
5.34	-85.96
5.36	-85.969
5.38	-85.956
5.4	-85.964
5.42	-85.962
5.44	-85.96
5.46	-85.959
5.48	-85.966
5.5	-85.96
5.52	-85.967
5.54	-85.97
5.56	-85.968
5.58	-85.962
5.6	-85.957
5.62	-85.964
5.64	-85.975
5.66	-85.96
5.68	-85.959
5.7	-85.972
5.72	-85.968
5.74	-85.966
5.76	-85.961
5.78	-85.971
5.8	-85.967
5.82	-85.974
5.84	-85.965
5.86	-85.967
5.88	-85.973
5.9	-85.984
5.92	-85.962
5.94	-85.96
5.96	-85.977
5.98	-85.985
6	-85.978
6.02	-85.968
6.04	-85.965
6.06	-85.967
6.08	-85.968
6.1	-85.974
6.12	-85.981
6.14	-85.965
6.16	-85.981
6.18	-85.972
6.2	-85.978
6.22	-85.985
6.24	-85.979
6.26	-85.968
6.28	-85.964
6.3	-85.976
6.32	-85.974
6.34	-85.965
6.36	-85.979
6.38	-85.979
6.4	-85.965
6.42	-85.959
6.44	-85.968
6.46	-85.966
6.48	-85.975
6.5	-85.984
6.52	-85.976
6.54	-85.975
6.56	-85.978
6.58	-85.971
6.6	-85.971
6.62	-85.963
6.64	-85.973
6.66	-85.967
6.68	-85.975
6.7	-85.967
6.72	-85.972
6.74	-85.973
6.76	-85.957
6.78	-85.976
6.8	-85.964
6.82	-85.962
6.84	-85.967
6.86	-85.971
6.88	-85.965
6.9	-85.974
6.92	-85.97
6.94	-85.965
6.96	-85.974
6.98	-85.967
7	-85.968
7.02	-85.982
7.04	-85.978
7.06	-85.977
7.08	-85.974
7.1	-85.965
7.12	-85.97
7.14	-85.978
7.16	-85.979
7.18	-85.978
7.2	-85.99
7.22	-85.976
7.24	-85.966
7.26	-85.958
7.28	-85.967
7.3	-85.969
7.32	-85.974
7.34	-85.968
7.36	-85.973
7.38	-85.978
7.4	-85.974
7.42	-85.983
7.44	-85.97
7.46	-85.976
7.48	-85.987
7.5	-85.979
7.52	-85.984
7.54	-85.979
7.56	-85.977
7.58	-85.973
7.6	-85.971
7.62	-85.978
7.64	-85.978
7.66	-85.983
7.68	-85.982
7.7	-85.987
7.72	-85.976
7.74	-85.985
7.76	-85.989
7.78	-85.98
7.8	-85.98
7.82	-85.979
7.84	-85.982
7.86	-85.983
7.88	-85.975
7.9	-85.981
7.92	-85.985
7.94	-85.979
7.96	-85.979
7.98	-85.99
8	-85.988
8.02	-85.995
8.04	-85.984
8.06	-85.987
8.08	-85.973
8.1	-85.985
8.12	-85.984
8.14	-85.985
8.16	-85.993
8.18	-86.001
8.2	-85.984
8.22	-85.982
8.24	-85.976
8.26	-85.989
8.28	-85.99
8.3	-85.973
8.32	-85.985
8.34	-85.988
8.36	-85.988
8.38	-85.988
8.4	-85.994
8.42	-85.991
8.44	-86
8.46	-85.987
8.48	-85.988
8.5	-85.982
8.52	-85.997
8.54	-85.994
8.56	-85.993
8.58	-85.992
8.6	-85.994
8.62	-85.99
8.64	-85.99
8.66	-85.998
8.68	-85.981
8.7	-85.988
8.72	-85.984
8.74	-85.993
8.76	-85.981
8.78	-85.988
8.8	-85.993
8.82	-85.992
8.84	-85.987
8.86	-85.987
8.88	-85.984
8.9	-85.998
8.92	-86.005
8.94	-85.992
8.96	-85.987
8.98	-85.988
9	-85.988
9.02	-85.992
9.04	-85.988
9.06	-85.99
9.08	-85.991
9.1	-85.991
9.12	-85.984
9.14	-85.99
9.16	-85.977
9.18	-85.983
9.2	-85.992
9.22	-85.989
9.24	-85.99
9.26	-86.001
9.28	-85.985
9.3	-86.001
9.32	-85.999
9.34	-85.992
9.36	-85.985
9.38	-85.982
9.4	-85.991
9.42	-85.996
9.44	-85.986
9.46	-86.003
9.48	-85.99
9.5	-85.991
9.52	-86.009
9.54	-85.998
9.56	-85.993
9.58	-86.001
9.6	-85.996
9.62	-85.996
9.64	-85.999
9.66	-85.991
9.68	-86.001
9.7	-85.99
9.72	-86.001
9.74	-85.999
9.76	-85.995
9.78	-85.992
9.8	-85.99
9.82	-85.996
9.84	-85.993
9.86	-85.996
9.88	-85.998
9.9	-86.002
9.92	-86
9.94	-86.007
9.96	-85.994
9.98	-85.998
10	-86.003
10.02	-86.001
10.04	-86.006
10.06	-85.982
10.08	-85.988
10.1	-85.997
10.12	-86.005
10.14	-85.992
10.16	-85.996
10.18	-85.995
10.2	-85.99
10.22	-86.004
10.24	-86.002
10.26	-85.999
10.28	-86.001
10.3	-85.991
10.32	-85.995
10.34	-86.007
10.36	-86.002
10.38	-85.988
10.4	-85.995
10.42	-86.006
10.44	-86.007
10.46	-85.999
10.48	-85.997
10.5	-86.008
10.52	-86
10.54	-86.001
10.56	-85.999
10.58	-86.008
10.6	-86.001
10.62	-86.007
10.64	-85.993
10.66	-86.001
10.68	-86.003
10.7	-85.995
10.72	-86.001
10.74	-86.016
10.76	-86.002
10.78	-86.009
10.8	-86.008
10.82	-86.008
10.84	-85.988
10.86	-86.005
10.88	-86.01
10.9	-85.997
10.92	-86.002
10.94	-85.993
10.96	-86.003
10.98	-85.998
11	-86.005
11.02	-86.011
11.04	-86.004
11.06	-85.988
11.08	-86.001
11.1	-86.01
11.12	-86.005
11.14	-86.001
11.16	-86.001
11.18	-85.998
11.2	-85.996
11.22	-85.994
11.24	-86.001
11.26	-86.004
11.28	-86.015
11.3	-86.009
11.32	-85.99
11.34	-86.005
11.36	-86.02
11.38	-86.014
11.4	-86.015
11.42	-86.009
11.44	-86.004
11.46	-86.012
11.48	-85.998
11.5	-86.009
11.52	-86.01
11.54	-85.995
11.56	-86.001
11.58	-86.009
11.6	-86.011
11.62	-86.005
11.64	-85.996
11.66	-86.009
11.68	-86.01
11.7	-86.007
11.72	-86.007
11.74	-86.002
11.76	-86.007
11.78	-86.011
11.8	-86.003
11.82	-85.994
11.84	-86.012
11.86	-86.012
11.88	-86.006
11.9	-86.01
11.92	-86.015
11.94	-86.018
11.96	-86.009
11.98	-86.019
12	-86.025
12.02	-86.018
12.04	-86.016
12.06	-86.007
12.08	-86.009
12.1	-86.015
12.12	-86.017
12.14	-86.02
12.16	-86.017
12.18	-86.003
12.2	-86.014
12.22	-86
12.24	-86.016
12.26	-86.021
12.28	-86.001
12.3	-86.006
12.32	-86.013
12.34	-85.996
12.36	-86.005
12.38	-86.006
12.4	-86.007
12.42	-86.01
12.44	-86.017
12.46	-86.009
12.48	-86.019
12.5	-86.009
12.52	-86.004
12.54	-86.012
12.56	-86.023
12.58	-86.008
12.6	-86.011
12.62	-86.018
12.64	-86.021
12.66	-86.02
12.68	-86.021
12.7	-86.028
12.72	-86.012
12.74	-86.007
12.76	-86.013
12.78	-86.006
12.8	-86.013
12.82	-86.014
12.84	-86.006
12.86	-86.019
12.88	-86.016
12.9	-86.001
12.92	-86.013
12.94	-86.012
12.96	-86.015
12.98	-86.018
13	-86.011
13.02	-86.014
13.04	-86.021
13.06	-86.021
13.08	-86.011
13.1	-86.006
13.12	-86.017
13.14	-86.013
13.16	-86.013
13.18	-86.021
13.2	-86.027
13.22	-86.022
13.24	-86.016
13.26	-86.016
13.28	-86.023
13.3	-86.026
13.32	-86.021
13.34	-86.023
13.36	-86.027
13.38	-86.02
13.4	-86.014
13.42	-86.012
13.44	-86.026
13.46	-86.023
13.48	-86.026
13.5	-86.023
13.52	-86.024
13.54	-86.019
13.56	-86.018
13.58	-86.017
13.6	-86.017
13.62	-86.02
13.64	-86.014
13.66	-86.021
13.68	-86.022
13.7	-86.037
13.72	-86.025
13.74	-86.027
13.76	-86.028
13.78	-86.012
13.8	-86.013
13.82	-86.023
13.84	-86.018
13.86	-86.02
13.88	-86.018
13.9	-86.02
13.92	-86.021
13.94	-86.012
13.96	-86.021
13.98	-86.024
14	-86.024
14.02	-86.022
14.04	-86.025
14.06	-86.017
14.08	-86.026
14.1	-86.02
14.12	-86.022
14.14	-86.021
14.16	-86.021
14.18	-86.026
14.2	-86.019
14.22	-86.018
14.24	-86.025
14.26	-86.023
14.28	-86.019
14.3	-86.01
14.32	-86.016
14.34	-86.014
14.36	-86.021
14.38	-86.023
14.4	-86.025
14.42	-86.023
14.44	-86.014
14.46	-86.02
14.48	-86.019
14.5	-86.016
14.52	-86.021
14.54	-86.007
14.56	-86.029
14.58	-86.029
14.6	-86.029
14.62	-86.014
14.64	-86.021
14.66	-86.031
14.68	-86.027
14.7	-86.025
14.72	-86.014
14.74	-86.03
14.76	-86.037
14.78	-86.03
14.8	-86.031
14.82	-86.031
14.84	-86.037
14.86	-86.038
14.88	-86.035
14.9	-86.029
14.92	-86.023
14.94	-86.026
14.96	-86.016
14.98	-86.026
15	-86.033
15.02	-86.038
15.04	-86.025
15.06	-86.033
15.08	-86.029
15.1	-86.028
15.12	-86.025
15.14	-86.019
15.16	-86.02
15.18	-86.029
15.2	-86.026
15.22	-86.021
15.24	-86.017
15.26	-86.026
15.28	-86.024
15.3	-86.016
15.32	-86.023
15.34	-86.028
15.36	-86.016
15.38	-86.027
15.4	-86.021
15.42	-86.004
15.44	-86.019
15.46	-86.035
15.48	-86.027
15.5	-86.04
15.52	-86.02
15.54	-86.023
15.56	-86.019
15.58	-86.031
15.6	-86.021
15.62	-86.026
15.64	-86.024
15.66	-86.034
15.68	-86.024
15.7	-86.026
15.72	-86.03
15.74	-86.032
15.76	-86.031
15.78	-86.018
15.8	-86.025
15.82	-86.036
15.84	-86.028
15.86	-86.021
15.88	-86.019
15.9	-86.023
15.92	-86.018
15.94	-86.024
15.96	-86.035
15.98	-86.031
16	-86.023
16.02	-86.015
16.04	-86.02
16.06	-86.028
16.08	-86.022
16.1	-86.039
16.12	-86.033
16.14	-86.026
16.16	-86.028
16.18	-86.026
16.2	-86.025
16.22	-86.04
16.24	-86.022
16.26	-86.022
16.28	-86.021
16.3	-86.021
16.32	-86.021
16.34	-86.037
16.36	-86.024
16.38	-86.023
16.4	-86.025
16.42	-86.029
16.44	-86.023
16.46	-86.022
16.48	-86.019
16.5	-86.025
16.52	-86.026
16.54	-86.021
16.56	-86.014
16.58	-86.024
16.6	-86.015
16.62	-86.017
16.64	-86.025
16.66	-86.014
16.68	-86.042
16.7	-86.031
16.72	-86.024
16.74	-86.028
16.76	-86.02
16.78	-86.02
16.8	-86.019
16.82	-86.022
16.84	-86.028
16.86	-86.029
16.88	-86.027
16.9	-86.022
16.92	-86.029
16.94	-86.029
16.96	-86.026
16.98	-86.014
17	-86.018
17.02	-86.016
17.04	-86.026
17.06	-86.018
17.08	-86.031
17.1	-86.034
17.12	-86.019
17.14	-86.011
17.16	-86.018
17.18	-86.029
17.2	-86.028
17.22	-86.023
17.24	-86.023
17.26	-86.018
17.28	-86.021
17.3	-86.036
17.32	-86.038
17.34	-86.027
17.36	-86.013
17.38	-86.017
17.4	-86.028
17.42	-86.016
17.44	-86.02
17.46	-86.028
17.48	-86.039
17.5	-86.02
17.52	-86.02
17.54	-86.026
17.56	-86.023
17.58	-86.023
17.6	-86.027
17.62	-86.017
17.64	-86.015
17.66	-86.024
17.68	-86.026
17.7	-86.032
17.72	-86.039
17.74	-86.033
17.76	-86.033
17.78	-86.026
17.8	-86.017
17.82	-86.028
17.84	-86.026
17.86	-86.012
17.88	-86.02
17.9	-86.028
17.92	-86.025
17.94	-86.019
17.96	-86.028
17.98	-86.033
18	-86.023
18.02	-86.02
18.04	-86.01
18.06	-86.029
18.08	-86.03
18.1	-86.027
18.12	-86.027
18.14	-86.025
18.16	-86.023
18.18	-86.033
18.2	-86.021
18.22	-86.03
18.24	-86.038
18.26	-86.032
18.28	-86.027
18.3	-86.028
18.32	-86.018
18.34	-86.037
18.36	-86.037
18.38	-86.021
18.4	-86.018
18.42	-86.017
18.44	-86.029
18.46	-86.026
18.48	-86.02
18.5	-86.032
18.52	-86.025
18.54	-86.028
18.56	-86.034
18.58	-86.037
18.6	-86.036
18.62	-86.025
18.64	-86.025
18.66	-86.027
18.68	-86.017
18.7	-86.029
18.72	-86.014
18.74	-86.029
18.76	-86.034
18.78	-86.019
18.8	-86.023
18.82	-86.035
18.84	-86.035
18.86	-86.036
18.88	-86.023
18.9	-86.025
18.92	-86.023
18.94	-86.02
18.96	-86.027
18.98	-86.028
19	-86.02
19.02	-86.035
19.04	-86.02
19.06	-86.019
19.08	-86.025
19.1	-86.022
19.12	-86.028
19.14	-86.021
19.16	-86.03
19.18	-86.02
19.2	-86.034
19.22	-86.021
19.24	-86.015
19.26	-86.031
19.28	-86.019
19.3	-86.021
19.32	-86.028
19.34	-86.028
19.36	-86.023
19.38	-86.016
19.4	-86.017
19.42	-86.033
19.44	-86.026
19.46	-86.03
19.48	-86.031
19.5	-86.031
19.52	-86.04
19.54	-86.033
19.56	-86.026
19.58	-86.029
19.6	-86.034
19.62	-86.014
19.64	-86.018
19.66	-86.025
19.68	-86.018
19.7	-86.027
19.72	-86.034
19.74	-86.029
19.76	-86.034
19.78	-86.028
19.8	-86.026
19.82	-86.028
19.84	-86.027
19.86	-86.023
19.88	-86.027
19.9	-86.023
19.92	-86.024
19.94	-86.038
19.96	-86.031
19.98	-86.023
20	-86.026
20.02	-86.029
20.04	-86.031
20.06	-86.023
20.08	-86.023
20.1	-86.029
20.12	-86.028
20.14	-86.032
20.16	-86.024
20.18	-86.016
20.2	-86.032
20.22	-86.032
20.24	-86.023
20.26	-86.025
20.28	-86.032
20.3	-86.03
20.32	-86.029
20.34	-86.028
20.36	-86.031
20.38	-86.03
20.4	-86.028
20.42	-86.026
20.44	-86.032
20.46	-86.029
20.48	-86.028
20.5	-86.029
20.52	-86.023
20.54	-86.028
20.56	-86.024
20.58	-86.028
20.6	-86.02
20.62	-86.023
20.64	-86.04
20.66	-86.032
20.68	-86.023
20.7	-86.025
20.72	-86.027
20.74	-86.034
20.76	-86.02
20.78	-86.018
20.8	-86.043
20.82	-86.034
20.84	-86.026
20.86	-86.008
20.88	-86.023
20.9	-86.029
20.92	-86.034
20.94	-86.029
20.96	-86.029
20.98	-86.027
21	-86.027
21.02	-86.033
21.04	-86.02
21.06	-86.026
21.08	-86.032
21.1	-86.03
21.12	-86.034
21.14	-86.034
21.16	-86.04
21.18	-86.034
21.2	-86.02
21.22	-86.029
21.24	-86.029
21.26	-86.026
21.28	-86.026
21.3	-86.028
21.32	-86.04
21.34	-86.035
21.36	-86.017
21.38	-86.03
21.4	-86.039
21.42	-86.036
21.44	-86.034
21.46	-86.029
21.48	-86.031
21.5	-86.042
21.52	-86.044
21.54	-86.023
21.56	-86.033
21.58	-86.032
21.6	-86.043
21.62	-86.048
21.64	-86.032
21.66	-86.035
21.68	-86.043
21.7	-86.037
21.72	-86.03
21.74	-86.022
21.76	-86.032
21.78	-86.032
21.8	-86.033
21.82	-86.035
21.84	-86.044
21.86	-86.044
21.88	-86.047
21.9	-86.029
21.92	-86.017
21.94	-86.033
21.96	-86.036
21.98	-86.026
22	-86.025
22.02	-86.034
22.04	-86.034
22.06	-86.019
22.08	-86.034
22.1	-86.037
22.12	-86.046
22.14	-86.021
22.16	-86.039
22.18	-86.036
22.2	-86.029
22.22	-86.039
22.24	-86.032
22.26	-86.033
22.28	-86.027
22.3	-86.023
22.32	-86.037
22.34	-86.031
22.36	-86.022
22.38	-86.034
22.4	-86.034
22.42	-86.035
22.44	-86.024
22.46	-86.03
22.48	-86.034
22.5	-86.036
22.52	-86.042
22.54	-86.029
22.56	-86.03
22.58	-86.032
22.6	-86.034
22.62	-86.038
22.64	-86.035
22.66	-86.029
22.68	-86.039
22.7	-86.028
22.72	-86.042
22.74	-86.026
22.76	-86.033
22.78	-86.038
22.8	-86.029
22.82	-86.032
22.84	-86.041
22.86	-86.039
22.88	-86.028
22.9	-86.025
22.92	-86.028
22.94	-86.042
22.96	-86.025
22.98	-86.037
23	-86.022
23.02	-86.032
23.04	-86.041
23.06	-86.036
23.08	-86.02
23.1	-86.023
23.12	-86.031
23.14	-86.035
23.16	-86.026
23.18	-86.031
23.2	-86.025
23.22	-86.022
23.24	-86.024
23.26	-86.034
23.28	-86.031
23.3	-86.027
23.32	-86.034
23.34	-86.034
23.36	-86.031
23.38	-86.037
23.4	-86.034
23.42	-86.019
23.44	-86.026
23.46	-86.029
23.48	-86.032
23.5	-86.041
23.52	-86.032
23.54	-86.034
23.56	-86.025
23.58	-86.024
23.6	-86.021
23.62	-86.04
23.64	-86.031
23.66	-86.037
23.68	-86.027
23.7	-86.043
23.72	-86.039
23.74	-86.029
23.76	-86.026
23.78	-86.039
23.8	-86.034
23.82	-86.023
23.84	-86.026
23.86	-86.026
23.88	-86.023
23.9	-86.023
23.92	-86.032
23.94	-86.026
23.96	-86.032
23.98	-86.028
24	-86.033
24.02	-86.031
24.04	-86.039
24.06	-86.031
24.08	-86.029
24.1	-86.034
24.12	-86.036
24.14	-86.026
24.16	-86.036
24.18	-86.02
24.2	-86.018
24.22	-86.039
24.24	-86.031
24.26	-86.039
24.28	-86.029
24.3	-86.033
24.32	-86.023
24.34	-86.032
24.36	-86.025
24.38	-86.036
24.4	-86.036
24.42	-86.026
24.44	-86.031
24.46	-86.031
24.48	-86.023
24.5	-86.028
24.52	-86.029
24.54	-86.021
24.56	-86.03
24.58	-86.037
24.6	-86.026
24.62	-86.035
24.64	-86.035
24.66	-86.018
24.68	-86.035
24.7	-86.026
24.72	-86.025
24.74	-86.028
24.76	-86.028
24.78	-86.025
24.8	-86.03
24.82	-86.037
24.84	-86.028
24.86	-86.028
24.88	-86.028
24.9	-86.026
24.92	-86.028
24.94	-86.027
24.96	-86.02
24.98	-86.029
25	-86.034
25.02	-86.029
25.04	-86.026
25.06	-86.023
25.08	-86.023
25.1	-86.022
25.12	-86.017
25.14	-86.014
25.16	-86.025
25.18	-86.024
25.2	-86.022
25.22	-86.021
25.24	-86.018
25.26	-86.027
25.28	-86.026
25.3	-86.016
25.32	-86.023
25.34	-86.032
25.36	-86.02
25.38	-86.028
25.4	-86.017
25.42	-86.017
25.44	-86.027
25.46	-86.018
25.48	-86.028
25.5	-86.014
25.52	-86.007
25.54	-86.017
25.56	-86.025
25.58	-86.02
25.6	-86.021
25.62	-86.022
25.64	-86.02
25.66	-86.019
25.68	-86.033
25.7	-86.019
25.72	-86.018
25.74	-86.025
25.76	-86.022
25.78	-86.028
25.8	-86.039
25.82	-86.028
25.84	-86.012
25.86	-86.022
25.88	-86.015
25.9	-86.014
25.92	-86.013
25.94	-86.023
25.96	-86.023
25.98	-86.02
26	-86.025
26.02	-86.012
26.04	-86.008
26.06	-86.013
26.08	-86.017
26.1	-86.016
26.12	-86.02
26.14	-86.018
26.16	-86.007
26.18	-86.014
26.2	-86.025
26.22	-86.021
26.24	-86.008
26.26	-86.013
26.28	-86.019
26.3	-86.033
26.32	-86.02
26.34	-86.011
26.36	-86.02
26.38	-86.007
26.4	-86.017
26.42	-86.02
26.44	-86.008
26.46	-86.016
26.48	-86.014
26.5	-86.017
26.52	-86.004
26.54	-86.019
26.56	-86.014
26.58	-86.007
26.6	-85.998
26.62	-86.013
26.64	-86.01
26.66	-86.013
26.68	-86.004
26.7	-86.008
26.72	-86.001
26.74	-86.017
26.76	-86.006
26.78	-86.01
26.8	-86.013
26.82	-86.011
26.84	-86.014
26.86	-86.02
26.88	-86.018
26.9	-86.01
26.92	-86.012
26.94	-86.016
26.96	-86.003
26.98	-86.004
27	-86.007
27.02	-86.008
27.04	-85.419
27.06	-83.108
27.08	-84.931
27.1	-86.04
27.12	-85.975
27.14	-85.963
27.16	-85.952
27.18	-85.945
27.2	-85.93
27.22	-85.918
27.24	-85.898
27.26	-85.887
27.28	-85.887
27.3	-85.845
27.32	-85.835
27.34	-85.826
27.36	-85.791
27.38	-85.779
27.4	-85.764
27.42	-85.766
27.44	-85.743
27.46	-85.715
27.48	-85.705
27.5	-85.689
27.52	-85.675
27.54	-85.661
27.56	-85.644
27.58	-85.651
27.6	-85.636
27.62	-85.611
27.64	-85.599
27.66	-85.6
27.68	-85.58
27.7	-85.567
27.72	-85.551
27.74	-85.543
27.76	-85.525
27.78	-85.518
27.8	-85.521
27.82	-85.501
27.84	-85.489
27.86	-85.464
27.88	-85.464
27.9	-85.453
27.92	-85.431
27.94	-85.427
27.96	-85.418
27.98	-85.409
28	-85.398
28.02	-85.377
28.04	-85.372
28.06	-85.378
28.08	-85.346
28.1	-85.345
28.12	-85.33
28.14	-85.311
28.16	-85.31
28.18	-85.302
28.2	-85.287
28.22	-85.278
28.24	-85.281
28.26	-85.254
28.28	-85.25
28.3	-85.231
28.32	-85.226
28.34	-85.224
28.36	-85.216
28.38	-85.214
28.4	-85.191
28.42	-85.182
28.44	-85.182
28.46	-85.177
28.48	-85.163
28.5	-85.154
28.52	-85.152
28.54	-85.147
28.56	-85.12
28.58	-85.121
28.6	-85.105
28.62	-85.103
28.64	-85.093
28.66	-85.08
28.68	-85.079
28.7	-85.056
28.72	-85.058
28.74	-85.056
28.76	-85.038
28.78	-85.044
28.8	-85.033
28.82	-85.014
28.84	-85.008
28.86	-85.005
28.88	-84.995
28.9	-84.972
28.92	-84.962
28.94	-84.962
28.96	-84.962
28.98	-84.946
29	-84.938
29.02	-84.945
29.04	-85.571
29.06	-87.816
29.08	-85.906
29.1	-84.862
29.12	-84.952
29.14	-84.946
29.16	-84.938
29.18	-84.942
29.2	-84.936
29.22	-84.933
29.24	-84.951
29.26	-84.961
29.28	-84.969
29.3	-84.986
29.32	-84.988
29.34	-84.999
29.36	-85.011
29.38	-85.026
29.4	-85.026
29.42	-85.024
29.44	-85.046
29.46	-85.043
29.48	-85.051
29.5	-85.055
29.52	-85.058
29.54	-85.071
29.56	-85.085
29.58	-85.096
29.6	-85.085
29.62	-85.086
29.64	-85.107
29.66	-85.108
29.68	-85.105
29.7	-85.119
29.72	-85.118
29.74	-85.13
29.76	-85.132
29.78	-85.121
29.8	-85.133
29.82	-85.139
29.84	-85.154
29.86	-85.152
29.88	-85.152
29.9	-85.172
29.92	-85.165
29.94	-85.169
29.96	-85.177
29.98	-85.179
30	-85.18
30.02	-85.19
30.04	-85.191
30.06	-85.202
30.08	-85.201
30.1	-85.194
30.12	-85.205
30.14	-85.203
30.16	-85.214
30.18	-85.213
30.2	-85.202
30.22	-85.213
30.24	-85.224
30.26	-85.226
30.28	-85.232
30.3	-85.231
30.32	-85.23
30.34	-85.235
30.36	-85.23
30.38	-85.237
30.4	-85.233
30.42	-85.241
30.44	-85.253
30.46	-85.242
30.48	-85.247
30.5	-85.266
30.52	-85.257
30.54	-85.263
30.56	-85.259
30.58	-85.26
30.6	-85.266
30.62	-85.277
30.64	-85.271
30.66	-85.257
30.68	-85.263
30.7	-85.27
30.72	-85.274
30.74	-85.265
30.76	-85.267
30.78	-85.28
30.8	-85.273
30.82	-85.282
30.84	-85.28
30.86	-85.294
30.88	-85.291
30.9	-85.285
30.92	-85.299
30.94	-85.297
30.96	-85.289
30.98	-85.299
31	-85.296
31.02	-85.297
31.04	-85.291
31.06	-85.31
31.08	-85.315
31.1	-85.32
31.12	-85.3
31.14	-85.298
31.16	-85.312
31.18	-85.316
31.2	-85.316
31.22	-85.317
31.24	-85.331
31.26	-85.326
31.28	-85.309
31.3	-85.307
31.32	-85.318
31.34	-85.334
31.36	-85.324
31.38	-85.321
31.4	-85.33
31.42	-85.318
31.44	-85.326
31.46	-85.339
31.48	-85.334
31.5	-85.337
31.52	-85.33
31.54	-85.331
31.56	-85.327
31.58	-85.332
31.6	-85.335
31.62	-85.359
31.64	-85.346
31.66	-85.347
31.68	-85.342
31.7	-85.348
31.72	-85.348
31.74	-85.353
31.76	-85.357
31.78	-85.343
31.8	-85.343
31.82	-85.347
31.84	-85.358
31.86	-85.349
31.88	-85.35
31.9	-85.349
31.92	-85.36
31.94	-85.353
31.96	-85.36
31.98	-85.362
32	-85.357
32.02	-85.36
32.04	-85.364
32.06	-85.36
32.08	-85.37
32.1	-85.363
32.12	-85.367
32.14	-85.373
32.16	-85.365
32.18	-85.369
32.2	-85.374
32.22	-85.363
32.24	-85.367
32.26	-85.367
32.28	-85.37
32.3	-85.37
32.32	-85.37
32.34	-85.371
32.36	-85.373
32.38	-85.382
32.4	-85.386
32.42	-85.385
32.44	-85.389
32.46	-85.382
32.48	-85.367
32.5	-85.388
32.52	-85.389
32.54	-85.391
32.56	-85.393
32.58	-85.403
32.6	-85.396
32.62	-85.389
32.64	-85.393
32.66	-85.401
32.68	-85.387
32.7	-85.393
32.72	-85.393
32.74	-85.4
32.76	-85.402
32.78	-85.396
32.8	-85.4
32.82	-85.41
32.84	-85.394
32.86	-85.407
32.88	-85.403
32.9	-85.399
32.92	-85.394
32.94	-85.403
32.96	-85.413
32.98	-85.416
33	-85.406
33.02	-85.414
33.04	-85.409
33.06	-85.412
33.08	-85.418
33.1	-85.415
33.12	-85.415
33.14	-85.423
33.16	-85.417
33.18	-85.407
33.2	-85.413
33.22	-85.417
33.24	-85.418
33.26	-85.41
33.28	-85.415
33.3	-85.425
33.32	-85.421
33.34	-85.412
33.36	-85.423
33.38	-85.414
33.4	-85.409
33.42	-85.423
33.44	-85.427
33.46	-85.432
33.48	-85.433
33.5	-85.438
33.52	-85.439
33.54	-85.432
33.56	-85.439
33.58	-85.433
33.6	-85.44
33.62	-85.446
33.64	-85.444
33.66	-85.447
33.68	-85.45
33.7	-85.447
33.72	-85.435
33.74	-85.45
33.76	-85.437
33.78	-85.44
33.8	-85.449
33.82	-85.437
33.84	-85.45
33.86	-85.45
33.88	-85.433
33.9	-85.449
33.92	-85.442
33.94	-85.443
33.96	-85.457
33.98	-85.439
34	-85.442
34.02	-85.461
34.04	-85.454
34.06	-85.461
34.08	-85.448
34.1	-85.451
34.12	-85.456
34.14	-85.456
34.16	-85.466
34.18	-85.456
34.2	-85.468
34.22	-85.454
34.24	-85.462
34.26	-85.462
34.28	-85.459
34.3	-85.461
34.32	-85.461
34.34	-85.457
34.36	-85.463
34.38	-85.465
34.4	-85.476
34.42	-85.465
34.44	-85.466
34.46	-85.472
34.48	-85.465
34.5	-85.472
34.52	-85.468
34.54	-85.463
34.56	-85.478
34.58	-85.484
34.6	-85.464
34.62	-85.479
34.64	-85.476
34.66	-85.476
34.68	-85.473
34.7	-85.473
34.72	-85.469
34.74	-85.472
34.76	-85.47
34.78	-85.473
34.8	-85.479
34.82	-85.466
34.84	-85.475
34.86	-85.477
34.88	-85.484
34.9	-85.494
34.92	-85.481
34.94	-85.488
34.96	-85.49
34.98	-85.48
35	-85.482
35.02	-85.486
35.04	-85.492
35.06	-85.49
35.08	-85.497
35.1	-85.494
35.12	-85.496
35.14	-85.492
35.16	-85.482
35.18	-85.492
35.2	-85.492
35.22	-85.489
35.24	-85.499
35.26	-85.503
35.28	-85.486
35.3	-85.487
35.32	-85.494
35.34	-85.495
35.36	-85.494
35.38	-85.486
35.4	-85.493
35.42	-85.497
35.44	-85.503
35.46	-85.497
35.48	-85.492
35.5	-85.497
35.52	-85.49
35.54	-85.499
35.56	-85.502
35.58	-85.512
35.6	-85.512
35.62	-85.508
35.64	-85.504
35.66	-85.519
35.68	-85.512
35.7	-85.503
35.72	-85.513
35.74	-85.52
35.76	-85.525
35.78	-85.514
35.8	-85.508
35.82	-85.499
35.84	-85.511
35.86	-85.506
35.88	-85.511
35.9	-85.521
35.92	-85.515
35.94	-85.524
35.96	-85.525
35.98	-85.511
36	-85.502
36.02	-85.522
36.04	-85.52
36.06	-85.519
36.08	-85.509
36.1	-85.511
36.12	-85.515
36.14	-85.523
36.16	-85.525
36.18	-85.522
36.2	-85.522
36.22	-85.522
36.24	-85.515
36.26	-85.522
36.28	-85.523
36.3	-85.528
36.32	-85.528
36.34	-85.519
36.36	-85.517
36.38	-85.526
36.4	-85.531
36.42	-85.538
36.44	-85.531
36.46	-85.537
36.48	-85.533
36.5	-85.534
36.52	-85.539
36.54	-85.526
36.56	-85.534
36.58	-85.542
36.6	-85.529
36.62	-85.531
36.64	-85.534
36.66	-85.546
36.68	-85.54
36.7	-85.544
36.72	-85.538
36.74	-85.537
36.76	-85.536
36.78	-85.537
36.8	-85.534
36.82	-85.541
36.84	-85.543
36.86	-85.542
36.88	-85.545
36.9	-85.537
36.92	-85.54
36.94	-85.539
36.96	-85.541
36.98	-85.544
37	-85.544
37.02	-85.544
37.04	-85.553
37.06	-85.544
37.08	-85.544
37.1	-85.545
37.12	-85.537
37.14	-85.536
37.16	-85.539
37.18	-85.548
37.2	-85.549
37.22	-85.54
37.24	-85.547
37.26	-85.553
37.28	-85.556
37.3	-85.558
37.32	-85.558
37.34	-85.562
37.36	-85.566
37.38	-85.542
37.4	-85.549
37.42	-85.551
37.44	-85.569
37.46	-85.574
37.48	-85.56
37.5	-85.559
37.52	-85.567
37.54	-85.573
37.56	-85.555
37.58	-85.566
37.6	-85.575
37.62	-85.557
37.64	-85.562
37.66	-85.564
37.68	-85.566
37.7	-85.573
37.72	-85.567
37.74	-85.569
37.76	-85.57
37.78	-85.573
37.8	-85.57
37.82	-85.567
37.84	-85.564
37.86	-85.583
37.88	-85.574
37.9	-85.581
37.92	-85.584
37.94	-85.58
37.96	-85.579
37.98	-85.572
38	-85.575
38.02	-85.572
38.04	-85.59
38.06	-85.584
38.08	-85.573
38.1	-85.576
38.12	-85.573
38.14	-85.58
38.16	-85.582
38.18	-85.578
38.2	-85.582
38.22	-85.579
38.24	-85.578
38.26	-85.576
38.28	-85.577
38.3	-85.579
38.32	-85.586
38.34	-85.586
38.36	-85.587
38.38	-85.583
38.4	-85.592
38.42	-85.592
38.44	-85.584
38.46	-85.59
38.48	-85.597
38.5	-85.591
38.52	-85.59
38.54	-85.589
38.56	-85.595
38.58	-85.605
38.6	-85.591
38.62	-85.589
38.64	-85.6
38.66	-85.602
38.68	-85.596
38.7	-85.591
38.72	-85.594
38.74	-85.6
38.76	-85.605
38.78	-85.608
38.8	-85.587
38.82	-85.597
38.84	-85.597
38.86	-85.6
38.88	-85.593
38.9	-85.607
38.92	-85.599
38.94	-85.596
38.96	-85.6
38.98	-85.591
39	-85.595
39.02	-85.606
39.04	-85.601
39.06	-85.603
39.08	-85.587
39.1	-85.599
39.12	-85.611
39.14	-85.598
39.16	-85.605
39.18	-85.608
39.2	-85.62
39.22	-85.608
39.24	-85.601
39.26	-85.611
39.28	-85.617
39.3	-85.609
39.32	-85.598
39.34	-85.602
39.36	-85.602
39.38	-85.602
39.4	-85.613
39.42	-85.609
39.44	-85.614
39.46	-85.619
39.48	-85.63
39.5	-85.606
39.52	-85.606
39.54	-85.611
39.56	-85.616
39.58	-85.615
39.6	-85.616
39.62	-85.612
39.64	-85.619
39.66	-85.617
39.68	-85.622
39.7	-85.625
39.72	-85.619
39.74	-85.625
39.76	-85.619
39.78	-85.62
39.8	-85.625
39.82	-85.619
39.84	-85.624
39.86	-85.614
39.88	-85.622
39.9	-85.626
39.92	-85.627
39.94	-85.624
[truncated: 4,456 more rows]
