# Supplementary material for: Unique membrane properties and enhanced signal processing in human neocortical neurons
Source: eLife. 2016 Oct 6;5:e16553. doi: 10.7554/eLife.16553 (PMC5100995; doi:10.7554/eLife.16553)
Supplement: Source code 1. — DOI: http://dx.doi.org/10.7554/eLife.16553.014 [file elife-16553-code1.zip › Fig1/Voltage_traces_1CD/0313_cell06_200pA_average_e86.dat]

label:v(.5)
6454 2
0	-86
0.02	-85.986
0.04	-85.98
0.06	-85.997
0.08	-85.999
0.1	-85.986
0.12	-85.976
0.14	-85.987
0.16	-85.994
0.18	-85.979
0.2	-85.978
0.22	-85.99
0.24	-85.989
0.26	-85.985
0.28	-86.001
0.3	-85.999
0.32	-85.998
0.34	-85.986
0.36	-85.99
0.38	-86.002
0.4	-85.997
0.42	-85.98
0.44	-85.984
0.46	-86.012
0.48	-86.008
0.5	-85.968
0.52	-85.992
0.54	-86.012
0.56	-85.993
0.58	-85.98
0.6	-85.981
0.62	-85.988
0.64	-85.989
0.66	-85.965
0.68	-85.986
0.7	-86.012
0.72	-85.994
0.74	-85.971
0.76	-85.977
0.78	-85.998
0.8	-85.994
0.82	-85.985
0.84	-85.984
0.86	-86.003
0.88	-85.998
0.9	-85.984
0.92	-85.984
0.94	-86.013
0.96	-85.997
0.98	-85.985
1	-85.991
1.02	-86.007
1.04	-85.999
1.06	-85.996
1.08	-86.001
1.1	-85.999
1.12	-85.996
1.14	-85.988
1.16	-85.993
1.18	-85.996
1.2	-85.992
1.22	-85.981
1.24	-85.989
1.26	-86.005
1.28	-85.988
1.3	-85.988
1.32	-86
1.34	-86.011
1.36	-85.999
1.38	-85.992
1.4	-86.002
1.42	-86.015
1.44	-85.998
1.46	-85.973
1.48	-85.991
1.5	-86.006
1.52	-85.994
1.54	-85.994
1.56	-85.998
1.58	-86.012
1.6	-85.998
1.62	-85.97
1.64	-85.99
1.66	-85.997
1.68	-85.986
1.7	-85.98
1.72	-85.985
1.74	-85.996
1.76	-85.993
1.78	-85.995
1.8	-86.004
1.82	-86.01
1.84	-85.978
1.86	-85.975
1.88	-85.996
1.9	-86.002
1.92	-85.987
1.94	-85.986
1.96	-85.994
1.98	-86.011
2	-85.989
2.02	-85.979
2.04	-86.005
2.06	-86.003
2.08	-85.99
2.1	-85.981
2.12	-86.002
2.14	-86.002
2.16	-85.998
2.18	-85.995
2.2	-85.993
2.22	-86.001
2.24	-85.987
2.26	-85.984
2.28	-86.003
2.3	-86.01
2.32	-85.989
2.34	-85.975
2.36	-85.992
2.38	-86.005
2.4	-85.988
2.42	-85.978
2.44	-86
2.46	-86.008
2.48	-85.987
2.5	-85.98
2.52	-85.997
2.54	-85.997
2.56	-85.995
2.58	-85.991
2.6	-85.994
2.62	-85.996
2.64	-86.003
2.66	-85.99
2.68	-86.006
2.7	-86.018
2.72	-86.001
2.74	-85.989
2.76	-85.993
2.78	-86.002
2.8	-85.994
2.82	-85.988
2.84	-85.999
2.86	-86.004
2.88	-85.996
2.9	-85.98
2.92	-86.004
2.94	-86.016
2.96	-85.982
2.98	-85.984
3	-86.004
3.02	-85.998
3.04	-85.987
3.06	-86
3.08	-86.015
3.1	-85.996
3.12	-85.997
3.14	-85.995
3.16	-86
3.18	-86.013
3.2	-85.984
3.22	-85.993
3.24	-86.001
3.26	-86.001
3.28	-85.98
3.3	-85.996
3.32	-86.009
3.34	-86.005
3.36	-85.987
3.38	-85.995
3.4	-86.007
3.42	-86.005
3.44	-85.972
3.46	-85.985
3.48	-86.011
3.5	-86.002
3.52	-85.978
3.54	-85.992
3.56	-86.003
3.58	-86.007
3.6	-85.984
3.62	-85.986
3.64	-86.007
3.66	-86.018
3.68	-85.996
3.7	-85.99
3.72	-86.001
3.74	-86.006
3.76	-85.99
3.78	-85.987
3.8	-86.015
3.82	-86.005
3.84	-85.975
3.86	-85.976
3.88	-86.008
3.9	-86.005
3.92	-85.979
3.94	-85.987
3.96	-86
3.98	-85.993
4	-85.992
4.02	-85.986
4.04	-86.006
4.06	-86.009
4.08	-85.995
4.1	-86.005
4.12	-86.021
4.14	-86.025
4.16	-86.004
4.18	-86.01
4.2	-86.004
4.22	-85.997
4.24	-85.985
4.26	-85.991
4.28	-86.007
4.3	-85.993
4.32	-85.984
4.34	-85.998
4.36	-86
4.38	-85.997
4.4	-85.982
4.42	-85.986
4.44	-86.008
4.46	-85.993
4.48	-85.973
4.5	-86.001
4.52	-86.001
4.54	-85.992
4.56	-85.983
4.58	-85.993
4.6	-86.011
4.62	-86.004
4.64	-85.984
4.66	-86.001
4.68	-86.015
4.7	-85.997
4.72	-85.978
4.74	-85.998
4.76	-86.02
4.78	-86.001
4.8	-85.993
4.82	-85.999
4.84	-86.014
4.86	-85.988
4.88	-85.979
4.9	-86.001
4.92	-86
4.94	-85.985
4.96	-85.984
4.98	-85.99
5	-86.008
5.02	-85.992
5.04	-85.98
5.06	-85.999
5.08	-86.006
5.1	-85.986
5.12	-85.997
5.14	-86.009
5.16	-86.02
5.18	-86.011
5.2	-85.996
5.22	-85.993
5.24	-86.007
5.26	-85.999
5.28	-85.987
5.3	-86.007
5.32	-86.018
5.34	-85.996
5.36	-85.989
5.38	-85.999
5.4	-86.004
5.42	-85.982
5.44	-85.976
5.46	-85.995
5.48	-86.019
5.5	-85.991
5.52	-85.979
5.54	-86.003
5.56	-85.999
5.58	-85.996
5.6	-85.994
5.62	-85.989
5.64	-86.007
5.66	-85.997
5.68	-85.998
5.7	-85.997
5.72	-86.007
5.74	-85.989
5.76	-85.984
5.78	-86.008
5.8	-86.004
5.82	-85.985
5.84	-85.991
5.86	-85.99
5.88	-86.004
5.9	-85.993
5.92	-85.977
5.94	-85.998
5.96	-85.994
5.98	-85.982
6	-85.993
6.02	-86.004
6.04	-86.004
6.06	-85.99
6.08	-85.994
6.1	-86.012
6.12	-86.021
6.14	-86.002
6.16	-85.996
6.18	-86.012
6.2	-86.02
6.22	-86.005
6.24	-86.001
6.26	-86.004
6.28	-86.02
6.3	-86.003
6.32	-85.996
6.34	-86
6.36	-86
6.38	-85.983
6.4	-85.983
6.42	-85.998
6.44	-86.006
6.46	-85.988
6.48	-85.988
6.5	-86.009
6.52	-85.999
6.54	-85.994
6.56	-86
6.58	-86.003
6.6	-86.007
6.62	-85.981
6.64	-86
6.66	-86.021
6.68	-86.013
6.7	-85.99
6.72	-85.998
6.74	-86.018
6.76	-86.018
6.78	-86.002
6.8	-86.008
6.82	-86.012
6.84	-86.022
6.86	-85.991
6.88	-85.994
6.9	-86.002
6.92	-85.992
6.94	-85.984
6.96	-85.989
6.98	-86.004
7	-86.008
7.02	-85.993
7.04	-85.995
7.06	-86.014
7.08	-86.02
7.1	-85.992
7.12	-85.993
7.14	-86.008
7.16	-86.015
7.18	-86.001
7.2	-86.002
7.22	-86.008
7.24	-86.022
7.26	-85.993
7.28	-85.997
7.3	-86.013
7.32	-86.011
7.34	-85.98
7.36	-85.996
7.38	-86.005
7.4	-85.998
7.42	-85.984
7.44	-85.985
7.46	-85.99
7.48	-86.005
7.5	-85.986
7.52	-85.992
7.54	-86.006
7.56	-86.011
7.58	-85.997
7.6	-85.988
7.62	-86.005
7.64	-86.008
7.66	-85.997
7.68	-86.004
7.7	-86.018
7.72	-86.015
7.74	-85.992
7.76	-86.008
7.78	-86.019
7.8	-86.009
7.82	-85.993
7.84	-86.005
7.86	-86.023
7.88	-86.015
7.9	-85.995
7.92	-85.992
7.94	-86.02
7.96	-86.008
7.98	-85.986
8	-85.999
8.02	-86.007
8.04	-85.979
8.06	-85.977
8.08	-85.994
8.1	-86.005
8.12	-85.994
8.14	-85.993
8.16	-86.004
8.18	-86.004
8.2	-85.997
8.22	-85.982
8.24	-86.006
8.26	-86.015
8.28	-86
8.3	-85.988
8.32	-86.003
8.34	-86.022
8.36	-85.998
8.38	-85.991
8.4	-86.006
8.42	-86.009
8.44	-85.987
8.46	-85.976
8.48	-85.998
8.5	-86.001
8.52	-85.998
8.54	-85.973
8.56	-85.987
8.58	-86.005
8.6	-86.006
8.62	-85.997
8.64	-85.988
8.66	-86.002
8.68	-86.006
8.7	-85.995
8.72	-86.002
8.74	-86.026
8.76	-86.011
8.78	-85.994
8.8	-86
8.82	-86.018
8.84	-86.003
8.86	-85.993
8.88	-86.005
8.9	-86.005
8.92	-85.992
8.94	-85.98
8.96	-85.993
8.98	-86.01
9	-85.986
9.02	-85.969
9.04	-85.989
9.06	-85.993
9.08	-85.98
9.1	-85.985
9.12	-85.999
9.14	-86.019
9.16	-85.99
9.18	-85.982
9.2	-86.003
9.22	-86.023
9.24	-85.999
9.26	-85.993
9.28	-86.031
9.3	-86.036
9.32	-85.998
9.34	-85.99
9.36	-86.008
9.38	-86.007
9.4	-86.003
9.42	-85.995
9.44	-86
9.46	-86.002
9.48	-86.005
9.5	-85.986
9.52	-85.989
9.54	-86.011
9.56	-85.992
9.58	-85.988
9.6	-86.012
9.62	-86.012
9.64	-85.991
9.66	-85.989
9.68	-86.013
9.7	-86.02
9.72	-86.013
9.74	-86.003
9.76	-86.013
9.78	-86.011
9.8	-86.002
9.82	-86.002
9.84	-86.015
9.86	-86.021
9.88	-85.99
9.9	-85.983
9.92	-86.001
9.94	-86
9.96	-85.98
9.98	-85.989
10	-86.008
10.02	-86.011
10.04	-85.985
10.06	-85.986
10.08	-86.012
10.1	-86.015
10.12	-85.997
10.14	-85.989
10.16	-86.022
10.18	-86.034
10.2	-86.002
10.22	-86.005
10.24	-86.026
10.26	-86.03
10.28	-86.001
10.3	-85.993
10.32	-86.027
10.34	-86.024
10.36	-85.999
10.38	-85.998
10.4	-86.017
10.42	-86.014
10.44	-85.991
10.46	-86
10.48	-86.005
10.5	-86.003
10.52	-85.996
10.54	-85.991
10.56	-86.015
10.58	-86.005
10.6	-85.984
10.62	-85.994
10.64	-86.008
10.66	-86.013
10.68	-85.997
10.7	-85.999
10.72	-86.015
10.74	-86.018
10.76	-86.01
10.78	-86.006
10.8	-86.02
10.82	-86.017
10.84	-85.993
10.86	-85.992
10.88	-86.013
10.9	-86.015
10.92	-85.991
10.94	-86.003
10.96	-86.023
10.98	-86.013
11	-85.978
11.02	-85.986
11.04	-86.016
11.06	-86.013
11.08	-85.99
11.1	-86.005
11.12	-86.01
11.14	-86.017
11.16	-85.992
11.18	-86
11.2	-86.015
11.22	-86.007
11.24	-86.004
11.26	-86.003
11.28	-86.004
11.3	-86.013
11.32	-85.996
11.34	-86.001
11.36	-86.022
11.38	-86.016
11.4	-86.003
11.42	-86.002
11.44	-86.008
11.46	-86.014
11.48	-85.989
11.5	-85.999
11.52	-86.009
11.54	-86.017
11.56	-85.995
11.58	-85.992
11.6	-86.012
11.62	-86.013
11.64	-85.997
11.66	-86.008
11.68	-86.011
11.7	-86.009
11.72	-85.989
11.74	-85.991
11.76	-86.026
11.78	-86.021
11.8	-85.995
11.82	-86.01
11.84	-86.024
11.86	-85.997
11.88	-85.99
11.9	-85.994
11.92	-86.019
11.94	-86.005
11.96	-85.987
11.98	-85.997
12	-86.025
12.02	-86.011
12.04	-85.991
12.06	-85.995
12.08	-86.011
12.1	-86.015
12.12	-85.987
12.14	-86.001
12.16	-86.017
12.18	-86.011
12.2	-86.002
12.22	-86.017
12.24	-86.002
12.26	-86.001
12.28	-85.983
12.3	-86.001
12.32	-86.011
12.34	-86.007
12.36	-85.991
12.38	-86.009
12.4	-86.023
12.42	-85.998
12.44	-85.996
12.46	-86.016
12.48	-86.022
12.5	-85.999
12.52	-85.992
12.54	-86.009
12.56	-86.008
12.58	-85.994
12.6	-85.996
12.62	-86.003
12.64	-86.016
12.66	-86.012
12.68	-85.998
12.7	-86.006
12.72	-86.014
12.74	-85.998
12.76	-85.997
12.78	-86.013
12.8	-86.026
12.82	-86.003
12.84	-85.989
12.86	-86.022
12.88	-86.038
12.9	-85.999
12.92	-85.991
12.94	-86.001
12.96	-86.023
12.98	-86.017
13	-85.992
13.02	-86.016
13.04	-86.021
13.06	-86.009
13.08	-85.999
13.1	-86.005
13.12	-86.012
13.14	-86.007
13.16	-86.008
13.18	-86.008
13.2	-86.011
13.22	-85.997
13.24	-85.996
13.26	-86.007
13.28	-86.03
13.3	-86.007
13.32	-85.995
13.34	-86.011
13.36	-86.017
13.38	-85.995
13.4	-86.013
13.42	-86.026
13.44	-86.012
13.46	-85.993
13.48	-85.989
13.5	-86.011
13.52	-86.02
13.54	-86.001
13.56	-85.988
13.58	-86.012
13.6	-86.013
13.62	-85.995
13.64	-85.991
13.66	-86.009
13.68	-86.02
13.7	-85.998
13.72	-85.993
13.74	-86.006
13.76	-86.009
13.78	-85.993
13.8	-85.996
13.82	-86.008
13.84	-86.016
13.86	-86.007
13.88	-85.996
13.9	-86.013
13.92	-86.021
13.94	-86.008
13.96	-86.003
13.98	-86.003
14	-86.005
14.02	-86.004
14.04	-86.016
14.06	-86.019
14.08	-86.02
14.1	-85.998
14.12	-86.008
14.14	-86.022
14.16	-86.018
14.18	-86.004
14.2	-86.004
14.22	-86.002
14.24	-86.007
14.26	-85.987
14.28	-86.004
14.3	-86.027
14.32	-86.014
14.34	-86
14.36	-86.001
14.38	-86.011
14.4	-86.014
14.42	-85.987
14.44	-86.001
14.46	-86.024
14.48	-86.017
14.5	-85.993
14.52	-85.997
14.54	-86.02
14.56	-86.005
14.58	-85.992
14.6	-85.999
14.62	-86.026
14.64	-86.008
14.66	-85.997
14.68	-85.999
14.7	-86.011
14.72	-86.011
14.74	-85.992
14.76	-85.994
14.78	-86.013
14.8	-86.006
14.82	-85.988
14.84	-85.992
14.86	-86.011
14.88	-86.013
14.9	-86.005
14.92	-86.008
14.94	-86.017
14.96	-86.011
14.98	-85.999
15	-86.012
15.02	-86.025
15.04	-86.011
15.06	-85.993
15.08	-86.005
15.1	-86.017
15.12	-86.007
15.14	-86.002
15.16	-85.993
15.18	-86.008
15.2	-85.999
15.22	-85.989
15.24	-86.005
15.26	-86.018
15.28	-85.995
15.3	-85.983
15.32	-85.985
15.34	-86.01
15.36	-86.012
15.38	-85.984
15.4	-85.998
15.42	-86.02
15.44	-86.002
15.46	-85.992
15.48	-86.014
15.5	-86.022
15.52	-86.016
15.54	-86.005
15.56	-86.022
15.58	-86.019
15.6	-86.007
15.62	-85.995
15.64	-86.007
15.66	-86.017
15.68	-86.001
15.7	-85.997
15.72	-85.992
15.74	-86.011
15.76	-86.002
15.78	-85.976
15.8	-86.016
15.82	-86.013
15.84	-85.992
15.86	-85.994
15.88	-85.999
15.9	-86.011
15.92	-86.004
15.94	-85.998
15.96	-86.003
15.98	-86.013
16	-86.005
16.02	-85.995
16.04	-86.012
16.06	-86.031
16.08	-86.009
16.1	-85.999
16.12	-86.004
16.14	-86.014
16.16	-86.004
16.18	-85.996
16.2	-86.007
16.22	-86.008
16.24	-86.004
16.26	-85.992
16.28	-85.996
16.3	-86.01
16.32	-85.992
16.34	-85.983
16.36	-86.006
16.38	-86.011
16.4	-85.999
16.42	-85.993
16.44	-86.008
16.46	-86.027
16.48	-86.006
16.5	-85.983
16.52	-86.017
16.54	-86.008
16.56	-85.99
16.58	-85.994
16.6	-86.007
16.62	-86.023
16.64	-86
16.66	-85.99
16.68	-86.004
16.7	-86.023
16.72	-85.983
16.74	-85.98
16.76	-86.004
16.78	-86.008
16.8	-85.985
16.82	-85.994
16.84	-86.016
16.86	-86.016
16.88	-85.996
16.9	-85.987
16.92	-86.01
16.94	-86.021
16.96	-85.994
16.98	-85.996
17	-86.024
17.02	-86.025
17.04	-86.002
17.06	-86.002
17.08	-86.015
17.1	-86.017
17.12	-85.997
17.14	-85.994
17.16	-86.023
17.18	-86.024
17.2	-85.988
17.22	-85.997
17.24	-86.01
17.26	-86.008
17.28	-85.975
17.3	-85.988
17.32	-85.997
17.34	-86.006
17.36	-85.997
17.38	-85.979
17.4	-86.002
17.42	-86.007
17.44	-86.002
17.46	-85.997
17.48	-86.014
17.5	-86.009
17.52	-86
17.54	-85.991
17.56	-86.007
17.58	-86.011
17.6	-85.999
17.62	-86.002
17.64	-86.008
17.66	-86.003
17.68	-85.986
17.7	-85.997
17.72	-86.024
17.74	-86.014
17.76	-85.987
17.78	-85.99
17.8	-86.027
17.82	-86.022
17.84	-85.968
17.86	-85.981
17.88	-86.018
17.9	-86.017
17.92	-85.983
17.94	-85.986
17.96	-86.005
17.98	-86.015
18	-85.994
18.02	-85.994
18.04	-86.017
18.06	-86
18.08	-85.983
18.1	-85.999
18.12	-86.019
18.14	-86.017
18.16	-85.999
18.18	-86
18.2	-86.018
18.22	-86.009
18.24	-85.988
18.26	-86.004
18.28	-86.016
18.3	-85.993
18.32	-85.98
18.34	-86.003
18.36	-86.001
18.38	-85.987
18.4	-85.987
18.42	-85.994
18.44	-86.007
18.46	-85.992
18.48	-85.981
18.5	-85.993
18.52	-86.008
18.54	-85.992
18.56	-85.992
18.58	-86.009
18.6	-86.031
18.62	-86.007
18.64	-85.979
18.66	-85.994
18.68	-86.011
18.7	-86.015
18.72	-85.987
18.74	-86.009
18.76	-86.024
18.78	-86.012
18.8	-85.985
18.82	-86.001
18.84	-86.01
18.86	-85.995
18.88	-85.98
18.9	-85.989
18.92	-86.004
18.94	-85.991
18.96	-85.981
18.98	-85.993
19	-86.014
19.02	-86.002
19.04	-85.987
19.06	-86.015
19.08	-86.02
19.1	-86.011
19.12	-85.989
19.14	-86.004
19.16	-86.03
19.18	-86.003
19.2	-85.984
19.22	-86.017
19.24	-86.022
19.26	-85.985
19.28	-85.971
19.3	-86
19.32	-86.007
19.34	-85.981
19.36	-85.997
19.38	-86.006
19.4	-86
19.42	-85.988
19.44	-85.991
19.46	-86.006
19.48	-86.014
19.5	-85.998
19.52	-85.996
19.54	-86.017
19.56	-86.032
19.58	-86.002
19.6	-85.988
19.62	-86.014
19.64	-86.025
19.66	-85.992
19.68	-85.996
19.7	-85.998
19.72	-86.006
19.74	-85.997
19.76	-85.98
19.78	-85.995
19.8	-86.011
19.82	-85.985
19.84	-85.98
19.86	-85.995
19.88	-86.007
19.9	-85.992
19.92	-85.98
19.94	-86.017
19.96	-86.019
19.98	-86
20	-86.003
20.02	-86.013
20.04	-86.028
20.06	-85.998
20.08	-86.003
20.1	-86.025
20.12	-86.019
20.14	-85.995
20.16	-85.989
20.18	-86.017
20.2	-86
20.22	-85.984
20.24	-85.995
20.26	-86.004
20.28	-86.004
20.3	-85.978
20.32	-85.989
20.34	-86.011
20.36	-86.017
20.38	-85.984
20.4	-85.976
20.42	-86.005
20.44	-86.01
20.46	-85.976
20.48	-85.985
20.5	-86.019
20.52	-86.009
20.54	-85.994
20.56	-85.983
20.58	-86.014
20.6	-86.009
20.62	-85.998
20.64	-86.001
20.66	-86.02
20.68	-86.01
20.7	-85.998
20.72	-85.999
20.74	-86.009
20.76	-86.016
20.78	-85.99
20.8	-85.987
20.82	-86.009
20.84	-85.999
20.86	-85.982
20.88	-85.979
20.9	-86.014
20.92	-86
20.94	-85.996
20.96	-85.996
20.98	-86.008
21	-86.01
21.02	-85.987
21.04	-86.001
21.06	-86.009
21.08	-86.005
21.1	-85.981
21.12	-86.001
21.14	-86.016
21.16	-86.007
21.18	-85.99
21.2	-86
21.22	-86.019
21.24	-85.995
21.26	-85.968
21.28	-85.987
21.3	-86.015
21.32	-86.001
21.34	-85.984
21.36	-85.987
21.38	-86.02
21.4	-86.005
21.42	-85.975
21.44	-85.989
21.46	-86.028
21.48	-86.02
21.5	-85.985
21.52	-86.002
21.54	-86.021
21.56	-86.01
21.58	-85.999
21.6	-85.996
21.62	-86.012
21.64	-86.012
21.66	-85.983
21.68	-85.997
21.7	-86.004
21.72	-85.995
21.74	-85.982
21.76	-85.985
21.78	-86.013
21.8	-86.002
21.82	-85.979
21.84	-85.998
21.86	-86.01
21.88	-85.994
21.9	-85.98
21.92	-86.004
21.94	-86.012
21.96	-86.008
21.98	-85.99
22	-85.992
22.02	-86.018
22.04	-85.999
22.06	-85.965
22.08	-85.986
22.1	-86.014
22.12	-85.983
22.14	-85.971
22.16	-85.994
22.18	-86.009
22.2	-85.999
22.22	-85.992
22.24	-86.012
22.26	-86.013
22.28	-86.008
22.3	-85.988
22.32	-85.998
22.34	-86.013
22.36	-85.99
22.38	-85.978
22.4	-86
22.42	-86.011
22.44	-85.994
22.46	-85.983
22.48	-85.995
22.5	-86.009
22.52	-86.008
22.54	-85.984
22.56	-85.994
22.58	-86.011
22.6	-85.999
22.62	-85.99
22.64	-86.003
22.66	-86.016
22.68	-85.999
22.7	-85.988
22.72	-86.008
22.74	-86.026
22.76	-85.991
22.78	-85.99
22.8	-86.008
22.82	-85.994
22.84	-85.995
22.86	-85.99
22.88	-86.01
22.9	-86.015
22.92	-85.991
22.94	-85.989
22.96	-85.993
22.98	-86.014
23	-85.997
23.02	-85.973
23.04	-86.004
23.06	-86.019
23.08	-85.995
23.1	-85.977
23.12	-86.014
23.14	-86.009
23.16	-85.987
23.18	-85.998
23.2	-86.014
23.22	-86.015
23.24	-86.003
23.26	-86
23.28	-86.002
23.3	-86.016
23.32	-85.998
23.34	-85.988
23.36	-86.006
23.38	-86.015
23.4	-85.992
23.42	-85.997
23.44	-86.016
23.46	-86.008
23.48	-85.997
23.5	-85.987
23.52	-86.017
23.54	-86.004
23.56	-85.994
23.58	-85.978
23.6	-86.004
23.62	-86.013
23.64	-85.984
23.66	-85.984
23.68	-86.002
23.7	-86.017
23.72	-86.001
23.74	-85.982
23.76	-86.009
23.78	-86.025
23.8	-86.003
23.82	-85.995
23.84	-86.012
23.86	-86.007
23.88	-85.986
23.9	-85.998
23.92	-86.017
23.94	-85.998
23.96	-85.993
23.98	-86.006
24	-86.012
24.02	-86.008
24.04	-85.982
24.06	-85.98
24.08	-85.993
24.1	-86.01
24.12	-85.989
24.14	-85.986
24.16	-86.014
24.18	-86.003
24.2	-85.99
24.22	-86.004
24.24	-86.017
24.26	-86.01
24.28	-85.998
24.3	-85.999
24.32	-86.017
24.34	-86.004
24.36	-85.981
24.38	-85.988
24.4	-86.017
24.42	-86.013
24.44	-85.98
24.46	-85.987
24.48	-86.017
24.5	-86.005
24.52	-85.981
24.54	-85.986
24.56	-86.004
24.58	-86.004
24.6	-85.978
24.62	-85.994
24.64	-86.006
24.66	-86.004
24.68	-85.985
24.7	-85.998
24.72	-86.02
24.74	-86.006
24.76	-85.986
24.78	-86.007
24.8	-86.009
24.82	-86
24.84	-85.994
24.86	-86.003
24.88	-86.018
24.9	-86.004
24.92	-85.993
24.94	-85.985
24.96	-86
24.98	-85.992
25	-85.974
25.02	-85.987
25.04	-86.011
25.06	-85.998
25.08	-85.968
25.1	-85.98
25.12	-86.009
25.14	-85.995
25.16	-85.989
25.18	-85.98
25.2	-86
25.22	-86.013
25.24	-85.988
25.26	-85.989
25.28	-86.012
25.3	-85.998
25.32	-85.995
25.34	-85.995
25.36	-86.023
25.38	-86
25.4	-85.987
25.42	-85.988
25.44	-86.007
25.46	-85.991
25.48	-85.983
25.5	-85.998
25.52	-86.006
25.54	-86
25.56	-85.97
25.58	-85.991
25.6	-86.003
25.62	-85.993
25.64	-85.979
25.66	-85.985
25.68	-86.003
25.7	-85.994
25.72	-85.982
25.74	-85.999
25.76	-86.003
25.78	-85.991
25.8	-85.979
25.82	-86.007
25.84	-86.01
25.86	-86.002
25.88	-85.978
25.9	-85.996
25.92	-86.002
25.94	-85.995
25.96	-85.981
25.98	-85.988
26	-85.985
26.02	-85.979
26.04	-85.967
26.06	-85.986
26.08	-85.999
26.1	-85.985
26.12	-85.968
26.14	-85.989
26.16	-86.008
26.18	-86.004
26.2	-85.989
26.22	-85.995
26.24	-86.01
26.26	-85.99
26.28	-85.982
26.3	-86.003
26.32	-86.006
26.34	-85.994
26.36	-85.979
26.38	-85.999
26.4	-86.023
26.42	-85.986
26.44	-85.963
26.46	-85.989
26.48	-85.994
26.5	-85.998
26.52	-85.977
26.54	-85.997
26.56	-86.012
26.58	-85.987
26.6	-85.975
26.62	-85.99
26.64	-85.998
26.66	-85.982
26.68	-85.967
26.7	-86.003
26.72	-86.006
26.74	-85.977
26.76	-85.982
26.78	-86.005
26.8	-85.992
26.82	-85.987
26.84	-85.996
26.86	-86.01
26.88	-86.002
26.9	-85.977
26.92	-85.991
26.94	-85.995
26.96	-85.998
26.98	-85.994
27	-85.971
27.02	-85.988
27.04	-84.542
27.06	-83.182
27.08	-85.81
27.1	-86.047
27.12	-85.968
27.14	-85.922
27.16	-85.896
27.18	-85.893
27.2	-85.876
27.22	-85.842
27.24	-85.808
27.26	-85.81
27.28	-85.8
27.3	-85.734
27.32	-85.711
27.34	-85.709
27.36	-85.688
27.38	-85.661
27.4	-85.63
27.42	-85.626
27.44	-85.6
27.46	-85.561
27.48	-85.534
27.5	-85.536
27.52	-85.528
27.54	-85.471
27.56	-85.458
27.58	-85.446
27.6	-85.441
27.62	-85.402
27.64	-85.379
27.66	-85.387
27.68	-85.365
27.7	-85.344
27.72	-85.318
27.74	-85.322
27.76	-85.299
27.78	-85.275
27.8	-85.253
27.82	-85.239
27.84	-85.239
27.86	-85.229
27.88	-85.193
27.9	-85.216
27.92	-85.197
27.94	-85.148
27.96	-85.148
27.98	-85.142
28	-85.123
28.02	-85.096
28.04	-85.084
28.06	-85.081
28.08	-85.069
28.1	-85.048
28.12	-85.035
28.14	-85.025
28.16	-85.011
28.18	-84.989
28.2	-84.987
28.22	-84.986
28.24	-84.961
28.26	-84.93
28.28	-84.926
28.3	-84.941
28.32	-84.907
28.34	-84.88
28.36	-84.889
28.38	-84.913
28.4	-84.889
28.42	-84.85
28.44	-84.85
28.46	-84.847
28.48	-84.829
28.5	-84.808
28.52	-84.816
28.54	-84.811
28.56	-84.78
28.58	-84.754
28.6	-84.754
28.62	-84.762
28.64	-84.732
28.66	-84.698
28.68	-84.702
28.7	-84.707
28.72	-84.685
28.74	-84.657
28.76	-84.662
28.78	-84.67
28.8	-84.665
28.82	-84.631
28.84	-84.629
28.86	-84.652
28.88	-84.617
28.9	-84.59
28.92	-84.601
28.94	-84.606
28.96	-84.592
28.98	-84.564
29	-84.568
29.02	-84.571
29.04	-86.073
29.06	-87.227
29.08	-84.631
29.1	-84.489
29.12	-84.557
29.14	-84.536
29.16	-84.54
29.18	-84.579
29.2	-84.581
29.22	-84.593
29.24	-84.615
29.26	-84.647
29.28	-84.666
29.3	-84.677
29.32	-84.685
29.34	-84.716
29.36	-84.747
29.38	-84.731
29.4	-84.746
29.42	-84.779
29.44	-84.773
29.46	-84.77
29.48	-84.804
29.5	-84.811
29.52	-84.8
29.54	-84.812
29.56	-84.836
29.58	-84.85
29.6	-84.834
29.62	-84.831
29.64	-84.873
29.66	-84.884
29.68	-84.866
29.7	-84.893
29.72	-84.915
29.74	-84.917
29.76	-84.909
29.78	-84.917
29.8	-84.939
29.82	-84.959
29.84	-84.958
29.86	-84.949
29.88	-84.981
29.9	-85.002
29.92	-84.98
29.94	-84.971
29.96	-85.005
29.98	-85.004
30	-84.991
30.02	-84.994
30.04	-85.013
30.06	-85.03
30.08	-85.03
30.1	-85.008
30.12	-85.018
30.14	-85.044
30.16	-85.044
30.18	-85.034
30.2	-85.053
30.22	-85.075
30.24	-85.064
30.26	-85.054
30.28	-85.074
30.3	-85.087
30.32	-85.082
30.34	-85.074
30.36	-85.109
30.38	-85.108
30.4	-85.106
30.42	-85.096
30.44	-85.119
30.46	-85.109
30.48	-85.105
30.5	-85.11
30.52	-85.129
30.54	-85.13
30.56	-85.116
30.58	-85.117
30.6	-85.143
30.62	-85.15
30.64	-85.123
30.66	-85.135
30.68	-85.158
30.7	-85.159
30.72	-85.146
30.74	-85.142
30.76	-85.165
30.78	-85.166
30.8	-85.161
30.82	-85.159
30.84	-85.179
30.86	-85.203
30.88	-85.177
30.9	-85.179
30.92	-85.202
30.94	-85.207
30.96	-85.181
30.98	-85.183
31	-85.203
31.02	-85.201
31.04	-85.197
31.06	-85.181
31.08	-85.206
31.1	-85.218
31.12	-85.198
31.14	-85.202
31.16	-85.218
31.18	-85.216
31.2	-85.205
31.22	-85.215
31.24	-85.237
31.26	-85.224
31.28	-85.214
31.3	-85.215
31.32	-85.244
31.34	-85.251
31.36	-85.217
31.38	-85.233
31.4	-85.259
31.42	-85.237
31.44	-85.234
31.46	-85.242
31.48	-85.257
31.5	-85.265
31.52	-85.237
31.54	-85.241
31.56	-85.263
31.58	-85.27
31.6	-85.249
31.62	-85.254
31.64	-85.277
31.66	-85.271
31.68	-85.252
31.7	-85.263
31.72	-85.301
31.74	-85.287
31.76	-85.272
31.78	-85.274
31.8	-85.295
31.82	-85.294
31.84	-85.275
31.86	-85.287
31.88	-85.299
31.9	-85.293
31.92	-85.289
31.94	-85.302
31.96	-85.307
31.98	-85.304
32	-85.289
32.02	-85.299
32.04	-85.297
32.06	-85.3
32.08	-85.303
32.1	-85.295
32.12	-85.315
32.14	-85.321
32.16	-85.294
32.18	-85.302
32.2	-85.328
32.22	-85.328
32.24	-85.312
32.26	-85.317
32.28	-85.327
32.3	-85.324
32.32	-85.296
32.34	-85.315
32.36	-85.33
32.38	-85.32
32.4	-85.321
32.42	-85.333
32.44	-85.345
32.46	-85.34
32.48	-85.322
32.5	-85.334
32.52	-85.351
32.54	-85.334
32.56	-85.328
32.58	-85.332
32.6	-85.358
32.62	-85.354
32.64	-85.321
32.66	-85.34
32.68	-85.359
32.7	-85.345
32.72	-85.328
32.74	-85.353
32.76	-85.359
32.78	-85.344
32.8	-85.341
32.82	-85.357
32.84	-85.369
32.86	-85.351
32.88	-85.339
32.9	-85.365
32.92	-85.377
32.94	-85.364
32.96	-85.342
32.98	-85.371
33	-85.388
33.02	-85.37
33.04	-85.354
33.06	-85.374
33.08	-85.391
33.1	-85.376
33.12	-85.373
33.14	-85.382
33.16	-85.378
33.18	-85.371
33.2	-85.363
33.22	-85.371
33.24	-85.375
33.26	-85.373
33.28	-85.363
33.3	-85.38
33.32	-85.4
33.34	-85.39
33.36	-85.373
33.38	-85.39
33.4	-85.403
33.42	-85.389
33.44	-85.374
33.46	-85.394
33.48	-85.401
33.5	-85.38
33.52	-85.374
33.54	-85.397
33.56	-85.414
33.58	-85.39
33.6	-85.382
33.62	-85.408
33.64	-85.428
33.66	-85.4
33.68	-85.394
33.7	-85.406
33.72	-85.42
33.74	-85.407
33.76	-85.394
33.78	-85.404
33.8	-85.418
33.82	-85.405
33.84	-85.388
33.86	-85.404
33.88	-85.414
33.9	-85.401
33.92	-85.397
33.94	-85.411
33.96	-85.414
33.98	-85.396
34	-85.393
34.02	-85.416
34.04	-85.429
34.06	-85.406
34.08	-85.408
34.1	-85.44
34.12	-85.432
34.14	-85.415
34.16	-85.428
34.18	-85.438
34.2	-85.442
34.22	-85.425
34.24	-85.398
34.26	-85.425
34.28	-85.444
34.3	-85.421
34.32	-85.414
34.34	-85.424
34.36	-85.437
34.38	-85.424
34.4	-85.411
34.42	-85.436
34.44	-85.437
34.46	-85.406
34.48	-85.41
34.5	-85.437
34.52	-85.453
34.54	-85.417
34.56	-85.424
34.58	-85.445
34.6	-85.447
34.62	-85.438
34.64	-85.432
34.66	-85.452
34.68	-85.462
34.7	-85.434
34.72	-85.432
34.74	-85.457
34.76	-85.445
34.78	-85.426
34.8	-85.448
34.82	-85.461
34.84	-85.463
34.86	-85.438
34.88	-85.429
34.9	-85.46
34.92	-85.448
34.94	-85.444
34.96	-85.45
34.98	-85.471
35	-85.465
35.02	-85.446
35.04	-85.454
35.06	-85.461
35.08	-85.457
35.1	-85.447
35.12	-85.458
35.14	-85.482
35.16	-85.478
35.18	-85.453
35.2	-85.48
35.22	-85.476
35.24	-85.474
35.26	-85.448
35.28	-85.453
35.3	-85.487
35.32	-85.476
35.34	-85.451
35.36	-85.455
35.38	-85.479
35.4	-85.469
35.42	-85.451
35.44	-85.456
35.46	-85.478
35.48	-85.477
35.5	-85.459
35.52	-85.458
35.54	-85.484
35.56	-85.483
35.58	-85.465
35.6	-85.477
35.62	-85.507
35.64	-85.482
35.66	-85.46
35.68	-85.48
35.7	-85.504
35.72	-85.492
35.74	-85.463
35.76	-85.471
35.78	-85.494
35.8	-85.491
35.82	-85.47
35.84	-85.482
35.86	-85.492
35.88	-85.484
35.9	-85.467
35.92	-85.483
35.94	-85.491
35.96	-85.487
35.98	-85.48
36	-85.474
36.02	-85.496
36.04	-85.5
36.06	-85.475
36.08	-85.489
36.1	-85.509
36.12	-85.49
36.14	-85.484
36.16	-85.503
36.18	-85.522
36.2	-85.505
36.22	-85.494
36.24	-85.504
36.26	-85.513
36.28	-85.505
36.3	-85.479
36.32	-85.503
36.34	-85.521
36.36	-85.489
36.38	-85.484
36.4	-85.502
36.42	-85.503
36.44	-85.491
36.46	-85.5
36.48	-85.499
36.5	-85.516
36.52	-85.506
36.54	-85.487
36.56	-85.503
36.58	-85.51
36.6	-85.508
36.62	-85.496
36.64	-85.505
36.66	-85.522
36.68	-85.508
36.7	-85.505
36.72	-85.521
36.74	-85.532
36.76	-85.518
36.78	-85.495
36.8	-85.508
36.82	-85.527
36.84	-85.505
36.86	-85.503
36.88	-85.525
36.9	-85.539
36.92	-85.518
36.94	-85.491
36.96	-85.504
36.98	-85.535
37	-85.516
37.02	-85.493
37.04	-85.523
37.06	-85.552
37.08	-85.523
37.1	-85.502
37.12	-85.53
37.14	-85.541
37.16	-85.525
37.18	-85.519
37.2	-85.53
37.22	-85.546
37.24	-85.533
37.26	-85.515
37.28	-85.535
37.3	-85.554
37.32	-85.526
37.34	-85.51
37.36	-85.54
37.38	-85.53
37.4	-85.514
37.42	-85.523
37.44	-85.533
37.46	-85.525
37.48	-85.512
37.5	-85.513
37.52	-85.537
37.54	-85.54
37.56	-85.517
37.58	-85.531
37.6	-85.536
37.62	-85.542
37.64	-85.521
37.66	-85.521
37.68	-85.541
37.7	-85.557
37.72	-85.55
37.74	-85.529
37.76	-85.543
37.78	-85.562
37.8	-85.538
37.82	-85.526
37.84	-85.559
37.86	-85.557
37.88	-85.527
37.9	-85.527
37.92	-85.557
37.94	-85.562
37.96	-85.535
37.98	-85.522
38	-85.547
38.02	-85.55
38.04	-85.549
38.06	-85.526
38.08	-85.542
38.1	-85.56
38.12	-85.537
38.14	-85.531
38.16	-85.563
38.18	-85.556
38.2	-85.542
38.22	-85.545
38.24	-85.568
38.26	-85.553
38.28	-85.547
38.3	-85.56
38.32	-85.557
38.34	-85.558
38.36	-85.536
38.38	-85.554
38.4	-85.573
38.42	-85.553
38.44	-85.539
38.46	-85.536
38.48	-85.569
38.5	-85.573
38.52	-85.533
38.54	-85.538
38.56	-85.57
38.58	-85.572
38.6	-85.542
38.62	-85.537
38.64	-85.58
38.66	-85.566
38.68	-85.546
38.7	-85.558
38.72	-85.58
38.74	-85.589
38.76	-85.552
38.78	-85.567
38.8	-85.591
38.82	-85.581
38.84	-85.554
38.86	-85.557
38.88	-85.574
38.9	-85.575
38.92	-85.556
38.94	-85.544
38.96	-85.581
38.98	-85.58
39	-85.554
39.02	-85.556
39.04	-85.577
39.06	-85.569
39.08	-85.56
39.1	-85.565
39.12	-85.591
39.14	-85.584
39.16	-85.568
39.18	-85.584
39.2	-85.593
39.22	-85.581
39.24	-85.565
39.26	-85.574
39.28	-85.599
39.3	-85.571
39.32	-85.557
39.34	-85.582
39.36	-85.597
39.38	-85.59
39.4	-85.559
39.42	-85.568
39.44	-85.591
39.46	-85.578
39.48	-85.552
39.5	-85.569
39.52	-85.6
39.54	-85.584
39.56	-85.559
39.58	-85.585
39.6	-85.594
39.62	-85.577
39.64	-85.564
39.66	-85.564
39.68	-85.601
39.7	-85.593
39.72	-85.574
39.74	-85.595
39.76	-85.6
39.78	-85.588
39.8	-85.561
39.82	-85.591
39.84	-85.612
39.86	-85.588
39.88	-85.582
39.9	-85.581
39.92	-85.593
39.94	-85.58
[truncated: 4,456 more rows]
