# Supplementary material for: Unique membrane properties and enhanced signal processing in human neocortical neurons
Source: eLife. 2016 Oct 6;5:e16553. doi: 10.7554/eLife.16553 (PMC5100995; doi:10.7554/eLife.16553)
Supplement: Source code 1. — DOI: http://dx.doi.org/10.7554/eLife.16553.014 [file elife-16553-code1.zip › Fig3/Fig3b/DIST_045_SYNC/Mon_Apr_11_11_35_14_2016/syns_0/sync_stim_seed_973.txt]

NUMBER_OF_SYNAPSES	APC_N	MAX_VOLTAGE
0	0.0	-86.0015346641
0	0.0	-86.0015346641
0	0.0	-86.0015346641
0	0.0	-86.0015346641
0	0.0	-86.0015346641
0	0.0	-86.0015346641
0	0.0	-86.0015346641
0	0.0	-86.0015346641
0	0.0	-86.0015346641
0	0.0	-86.0015346641
0	0.0	-86.0015346641
0	0.0	-86.0015346641
0	0.0	-86.0015346641
0	0.0	-86.0015346641
0	0.0	-86.0015346641
0	0.0	-86.0015346641
0	0.0	-86.0015346641
0	0.0	-86.0015346641
0	0.0	-86.0015346641
0	0.0	-86.0015346641
0	0.0	-86.0015346641
0	0.0	-86.0015346641
0	0.0	-86.0015346641
0	0.0	-86.0015346641
0	0.0	-86.0015346641
0	0.0	-86.0015346641
0	0.0	-86.0015346641
0	0.0	-86.0015346641
0	0.0	-86.0015346641
0	0.0	-86.0015346641
0	0.0	-86.0015346641
0	0.0	-86.0015346641
0	0.0	-86.0015346641
0	0.0	-86.0015346641
0	0.0	-86.0015346641
0	0.0	-86.0015346641
0	0.0	-86.0015346641
0	0.0	-86.0015346641
0	0.0	-86.0015346641
0	0.0	-86.0015346641
0	0.0	-86.0015346641
0	0.0	-86.0015346641
0	0.0	-86.0015346641
0	0.0	-86.0015346641
0	0.0	-86.0015346641
0	0.0	-86.0015346641
0	0.0	-86.0015346641
0	0.0	-86.0015346641
0	0.0	-86.0015346641
0	0.0	-86.0015346641
0	0.0	-86.0015346641
0	0.0	-86.0015346641
0	0.0	-86.0015346641
0	0.0	-86.0015346641
0	0.0	-86.0015346641
0	0.0	-86.0015346641
0	0.0	-86.0015346641
0	0.0	-86.0015346641
0	0.0	-86.0015346641
0	0.0	-86.0015346641
0	0.0	-86.0015346641
0	0.0	-86.0015346641
0	0.0	-86.0015346641
0	0.0	-86.0015346641
0	0.0	-86.0015346641
0	0.0	-86.0015346641
0	0.0	-86.0015346641
0	0.0	-86.0015346641
0	0.0	-86.0015346641
0	0.0	-86.0015346641
0	0.0	-86.0015346641
0	0.0	-86.0015346641
0	0.0	-86.0015346641
0	0.0	-86.0015346641
0	0.0	-86.0015346641
0	0.0	-86.0015346641
0	0.0	-86.0015346641
0	0.0	-86.0015346641
0	0.0	-86.0015346641
0	0.0	-86.0015346641
0	0.0	-86.0015346641
0	0.0	-86.0015346641
0	0.0	-86.0015346641
0	0.0	-86.0015346641
0	0.0	-86.0015346641
0	0.0	-86.0015346641
0	0.0	-86.0015346641
0	0.0	-86.0015346641
0	0.0	-86.0015346641
0	0.0	-86.0015346641
0	0.0	-86.0015346641
0	0.0	-86.0015346641
0	0.0	-86.0015346641
0	0.0	-86.0015346641
0	0.0	-86.0015346641
0	0.0	-86.0015346641
0	0.0	-86.0015346641
0	0.0	-86.0015346641
0	0.0	-86.0015346641
0	0.0	-86.0015346641
0	0.0	-86.0015346641
0	0.0	-86.0015346641
0	0.0	-86.0015346641
0	0.0	-86.0015346641
0	0.0	-86.0015346641
0	0.0	-86.0015346641
0	0.0	-86.0015346641
0	0.0	-86.0015346641
0	0.0	-86.0015346641
0	0.0	-86.0015346641
0	0.0	-86.0015346641
0	0.0	-86.0015346641
0	0.0	-86.0015346641
0	0.0	-86.0015346641
0	0.0	-86.0015346641
0	0.0	-86.0015346641
0	0.0	-86.0015346641
0	0.0	-86.0015346641
0	0.0	-86.0015346641
0	0.0	-86.0015346641
0	0.0	-86.0015346641
0	0.0	-86.0015346641
0	0.0	-86.0015346641
0	0.0	-86.0015346641
0	0.0	-86.0015346641
0	0.0	-86.0015346641
0	0.0	-86.0015346641
0	0.0	-86.0015346641
0	0.0	-86.0015346641
0	0.0	-86.0015346641
0	0.0	-86.0015346641
0	0.0	-86.0015346641
0	0.0	-86.0015346641
0	0.0	-86.0015346641
0	0.0	-86.0015346641
0	0.0	-86.0015346641
0	0.0	-86.0015346641
0	0.0	-86.0015346641
0	0.0	-86.0015346641
0	0.0	-86.0015346641
0	0.0	-86.0015346641
0	0.0	-86.0015346641
0	0.0	-86.0015346641
0	0.0	-86.0015346641
0	0.0	-86.0015346641
0	0.0	-86.0015346641
0	0.0	-86.0015346641
0	0.0	-86.0015346641
0	0.0	-86.0015346641
0	0.0	-86.0015346641
0	0.0	-86.0015346641
0	0.0	-86.0015346641
0	0.0	-86.0015346641
0	0.0	-86.0015346641
0	0.0	-86.0015346641
0	0.0	-86.0015346641
0	0.0	-86.0015346641
0	0.0	-86.0015346641
0	0.0	-86.0015346641
0	0.0	-86.0015346641
0	0.0	-86.0015346641
0	0.0	-86.0015346641
0	0.0	-86.0015346641
0	0.0	-86.0015346641
0	0.0	-86.0015346641
0	0.0	-86.0015346641
0	0.0	-86.0015346641
0	0.0	-86.0015346641
0	0.0	-86.0015346641
0	0.0	-86.0015346641
0	0.0	-86.0015346641
0	0.0	-86.0015346641
0	0.0	-86.0015346641
0	0.0	-86.0015346641
0	0.0	-86.0015346641
0	0.0	-86.0015346641
0	0.0	-86.0015346641
0	0.0	-86.0015346641
0	0.0	-86.0015346641
0	0.0	-86.0015346641
0	0.0	-86.0015346641
0	0.0	-86.0015346641
0	0.0	-86.0015346641
0	0.0	-86.0015346641
0	0.0	-86.0015346641
0	0.0	-86.0015346641
0	0.0	-86.0015346641
0	0.0	-86.0015346641
0	0.0	-86.0015346641
0	0.0	-86.0015346641
0	0.0	-86.0015346641
0	0.0	-86.0015346641
0	0.0	-86.0015346641
0	0.0	-86.0015346641
0	0.0	-86.0015346641
0	0.0	-86.0015346641
0	0.0	-86.0015346641
0	0.0	-86.0015346641
0	0.0	-86.0015346641
0	0.0	-86.0015346641
0	0.0	-86.0015346641
0	0.0	-86.0015346641
0	0.0	-86.0015346641
0	0.0	-86.0015346641
0	0.0	-86.0015346641
0	0.0	-86.0015346641
0	0.0	-86.0015346641
0	0.0	-86.0015346641
0	0.0	-86.0015346641
0	0.0	-86.0015346641
0	0.0	-86.0015346641
0	0.0	-86.0015346641
0	0.0	-86.0015346641
0	0.0	-86.0015346641
0	0.0	-86.0015346641
0	0.0	-86.0015346641
0	0.0	-86.0015346641
0	0.0	-86.0015346641
0	0.0	-86.0015346641
0	0.0	-86.0015346641
0	0.0	-86.0015346641
0	0.0	-86.0015346641
0	0.0	-86.0015346641
0	0.0	-86.0015346641
0	0.0	-86.0015346641
0	0.0	-86.0015346641
0	0.0	-86.0015346641
0	0.0	-86.0015346641
0	0.0	-86.0015346641
0	0.0	-86.0015346641
0	0.0	-86.0015346641
0	0.0	-86.0015346641
0	0.0	-86.0015346641
0	0.0	-86.0015346641
0	0.0	-86.0015346641
0	0.0	-86.0015346641
0	0.0	-86.0015346641
0	0.0	-86.0015346641
0	0.0	-86.0015346641
0	0.0	-86.0015346641
0	0.0	-86.0015346641
0	0.0	-86.0015346641
0	0.0	-86.0015346641
0	0.0	-86.0015346641
0	0.0	-86.0015346641
0	0.0	-86.0015346641
0	0.0	-86.0015346641
0	0.0	-86.0015346641
0	0.0	-86.0015346641
0	0.0	-86.0015346641
0	0.0	-86.0015346641
0	0.0	-86.0015346641
0	0.0	-86.0015346641
0	0.0	-86.0015346641
0	0.0	-86.0015346641
0	0.0	-86.0015346641
0	0.0	-86.0015346641
0	0.0	-86.0015346641
0	0.0	-86.0015346641
0	0.0	-86.0015346641
0	0.0	-86.0015346641
0	0.0	-86.0015346641
0	0.0	-86.0015346641
0	0.0	-86.0015346641
0	0.0	-86.0015346641
0	0.0	-86.0015346641
0	0.0	-86.0015346641
0	0.0	-86.0015346641
0	0.0	-86.0015346641
0	0.0	-86.0015346641
0	0.0	-86.0015346641
0	0.0	-86.0015346641
0	0.0	-86.0015346641
0	0.0	-86.0015346641
0	0.0	-86.0015346641
0	0.0	-86.0015346641
0	0.0	-86.0015346641
0	0.0	-86.0015346641
0	0.0	-86.0015346641
0	0.0	-86.0015346641
0	0.0	-86.0015346641
0	0.0	-86.0015346641
0	0.0	-86.0015346641
0	0.0	-86.0015346641
0	0.0	-86.0015346641
0	0.0	-86.0015346641
0	0.0	-86.0015346641
0	0.0	-86.0015346641
0	0.0	-86.0015346641
0	0.0	-86.0015346641
0	0.0	-86.0015346641
0	0.0	-86.0015346641
0	0.0	-86.0015346641
0	0.0	-86.0015346641
0	0.0	-86.0015346641
0	0.0	-86.0015346641
0	0.0	-86.0015346641
0	0.0	-86.0015346641
0	0.0	-86.0015346641
0	0.0	-86.0015346641
0	0.0	-86.0015346641
0	0.0	-86.0015346641
0	0.0	-86.0015346641
0	0.0	-86.0015346641
0	0.0	-86.0015346641
0	0.0	-86.0015346641
0	0.0	-86.0015346641
0	0.0	-86.0015346641
0	0.0	-86.0015346641
0	0.0	-86.0015346641
0	0.0	-86.0015346641
0	0.0	-86.0015346641
0	0.0	-86.0015346641
0	0.0	-86.0015346641
0	0.0	-86.0015346641
0	0.0	-86.0015346641
0	0.0	-86.0015346641
0	0.0	-86.0015346641
0	0.0	-86.0015346641
0	0.0	-86.0015346641
0	0.0	-86.0015346641
0	0.0	-86.0015346641
0	0.0	-86.0015346641
0	0.0	-86.0015346641
0	0.0	-86.0015346641
0	0.0	-86.0015346641
0	0.0	-86.0015346641
0	0.0	-86.0015346641
0	0.0	-86.0015346641
0	0.0	-86.0015346641
0	0.0	-86.0015346641
0	0.0	-86.0015346641
0	0.0	-86.0015346641
0	0.0	-86.0015346641
0	0.0	-86.0015346641
0	0.0	-86.0015346641
0	0.0	-86.0015346641
0	0.0	-86.0015346641
0	0.0	-86.0015346641
0	0.0	-86.0015346641
0	0.0	-86.0015346641
0	0.0	-86.0015346641
0	0.0	-86.0015346641
0	0.0	-86.0015346641
0	0.0	-86.0015346641
0	0.0	-86.0015346641
0	0.0	-86.0015346641
0	0.0	-86.0015346641
0	0.0	-86.0015346641
0	0.0	-86.0015346641
0	0.0	-86.0015346641
0	0.0	-86.0015346641
0	0.0	-86.0015346641
0	0.0	-86.0015346641
0	0.0	-86.0015346641
0	0.0	-86.0015346641
0	0.0	-86.0015346641
0	0.0	-86.0015346641
0	0.0	-86.0015346641
0	0.0	-86.0015346641
0	0.0	-86.0015346641
0	0.0	-86.0015346641
0	0.0	-86.0015346641
0	0.0	-86.0015346641
0	0.0	-86.0015346641
0	0.0	-86.0015346641
0	0.0	-86.0015346641
0	0.0	-86.0015346641
0	0.0	-86.0015346641
0	0.0	-86.0015346641
0	0.0	-86.0015346641
0	0.0	-86.0015346641
0	0.0	-86.0015346641
0	0.0	-86.0015346641
0	0.0	-86.0015346641
0	0.0	-86.0015346641
0	0.0	-86.0015346641
0	0.0	-86.0015346641
0	0.0	-86.0015346641
0	0.0	-86.0015346641
0	0.0	-86.0015346641
0	0.0	-86.0015346641
0	0.0	-86.0015346641
0	0.0	-86.0015346641
0	0.0	-86.0015346641
0	0.0	-86.0015346641
0	0.0	-86.0015346641
0	0.0	-86.0015346641
0	0.0	-86.0015346641
0	0.0	-86.0015346641
0	0.0	-86.0015346641
0	0.0	-86.0015346641
0	0.0	-86.0015346641
0	0.0	-86.0015346641
0	0.0	-86.0015346641
0	0.0	-86.0015346641
0	0.0	-86.0015346641
0	0.0	-86.0015346641
0	0.0	-86.0015346641
0	0.0	-86.0015346641
0	0.0	-86.0015346641
0	0.0	-86.0015346641
0	0.0	-86.0015346641
0	0.0	-86.0015346641
0	0.0	-86.0015346641
0	0.0	-86.0015346641
0	0.0	-86.0015346641
0	0.0	-86.0015346641
0	0.0	-86.0015346641
0	0.0	-86.0015346641
0	0.0	-86.0015346641
0	0.0	-86.0015346641
0	0.0	-86.0015346641
0	0.0	-86.0015346641
0	0.0	-86.0015346641
0	0.0	-86.0015346641
0	0.0	-86.0015346641
0	0.0	-86.0015346641
0	0.0	-86.0015346641
0	0.0	-86.0015346641
0	0.0	-86.0015346641
0	0.0	-86.0015346641
0	0.0	-86.0015346641
0	0.0	-86.0015346641
0	0.0	-86.0015346641
0	0.0	-86.0015346641
0	0.0	-86.0015346641
0	0.0	-86.0015346641
0	0.0	-86.0015346641
0	0.0	-86.0015346641
0	0.0	-86.0015346641
0	0.0	-86.0015346641
0	0.0	-86.0015346641
0	0.0	-86.0015346641
0	0.0	-86.0015346641
0	0.0	-86.0015346641
0	0.0	-86.0015346641
0	0.0	-86.0015346641
0	0.0	-86.0015346641
0	0.0	-86.0015346641
0	0.0	-86.0015346641
0	0.0	-86.0015346641
0	0.0	-86.0015346641
0	0.0	-86.0015346641
0	0.0	-86.0015346641
0	0.0	-86.0015346641
0	0.0	-86.0015346641
0	0.0	-86.0015346641
0	0.0	-86.0015346641
0	0.0	-86.0015346641
0	0.0	-86.0015346641
0	0.0	-86.0015346641
0	0.0	-86.0015346641
0	0.0	-86.0015346641
0	0.0	-86.0015346641
0	0.0	-86.0015346641
0	0.0	-86.0015346641
0	0.0	-86.0015346641
0	0.0	-86.0015346641
0	0.0	-86.0015346641
0	0.0	-86.0015346641
0	0.0	-86.0015346641
0	0.0	-86.0015346641
0	0.0	-86.0015346641
0	0.0	-86.0015346641
0	0.0	-86.0015346641
0	0.0	-86.0015346641
0	0.0	-86.0015346641
0	0.0	-86.0015346641
0	0.0	-86.0015346641
0	0.0	-86.0015346641
0	0.0	-86.0015346641
0	0.0	-86.0015346641
0	0.0	-86.0015346641
0	0.0	-86.0015346641
0	0.0	-86.0015346641
0	0.0	-86.0015346641
0	0.0	-86.0015346641
0	0.0	-86.0015346641
0	0.0	-86.0015346641
0	0.0	-86.0015346641
0	0.0	-86.0015346641
0	0.0	-86.0015346641
0	0.0	-86.0015346641
0	0.0	-86.0015346641
0	0.0	-86.0015346641
0	0.0	-86.0015346641
0	0.0	-86.0015346641
0	0.0	-86.0015346641
0	0.0	-86.0015346641
0	0.0	-86.0015346641
0	0.0	-86.0015346641
0	0.0	-86.0015346641
0	0.0	-86.0015346641
0	0.0	-86.0015346641
0	0.0	-86.0015346641
0	0.0	-86.0015346641
0	0.0	-86.0015346641
0	0.0	-86.0015346641
0	0.0	-86.0015346641
0	0.0	-86.0015346641
0	0.0	-86.0015346641
0	0.0	-86.0015346641
0	0.0	-86.0015346641
0	0.0	-86.0015346641
0	0.0	-86.0015346641
0	0.0	-86.0015346641
0	0.0	-86.0015346641
0	0.0	-86.0015346641
0	0.0	-86.0015346641
0	0.0	-86.0015346641
0	0.0	-86.0015346641
0	0.0	-86.0015346641
0	0.0	-86.0015346641
0	0.0	-86.0015346641
0	0.0	-86.0015346641
0	0.0	-86.0015346641
0	0.0	-86.0015346641
0	0.0	-86.0015346641
0	0.0	-86.0015346641
0	0.0	-86.0015346641
0	0.0	-86.0015346641
0	0.0	-86.0015346641
0	0.0	-86.0015346641
0	0.0	-86.0015346641
0	0.0	-86.0015346641
0	0.0	-86.0015346641
0	0.0	-86.0015346641
0	0.0	-86.0015346641
0	0.0	-86.0015346641
0	0.0	-86.0015346641
0	0.0	-86.0015346641
0	0.0	-86.0015346641
0	0.0	-86.0015346641
0	0.0	-86.0015346641
0	0.0	-86.0015346641
0	0.0	-86.0015346641
0	0.0	-86.0015346641
0	0.0	-86.0015346641
0	0.0	-86.0015346641
0	0.0	-86.0015346641
0	0.0	-86.0015346641
0	0.0	-86.0015346641
0	0.0	-86.0015346641
0	0.0	-86.0015346641
0	0.0	-86.0015346641
0	0.0	-86.0015346641
0	0.0	-86.0015346641
0	0.0	-86.0015346641
0	0.0	-86.0015346641
0	0.0	-86.0015346641
0	0.0	-86.0015346641
0	0.0	-86.0015346641
0	0.0	-86.0015346641
0	0.0	-86.0015346641
0	0.0	-86.0015346641
0	0.0	-86.0015346641
0	0.0	-86.0015346641
0	0.0	-86.0015346641
0	0.0	-86.0015346641
0	0.0	-86.0015346641
0	0.0	-86.0015346641
0	0.0	-86.0015346641
0	0.0	-86.0015346641
0	0.0	-86.0015346641
0	0.0	-86.0015346641
0	0.0	-86.0015346641
0	0.0	-86.0015346641
0	0.0	-86.0015346641
0	0.0	-86.0015346641
0	0.0	-86.0015346641
0	0.0	-86.0015346641
0	0.0	-86.0015346641
0	0.0	-86.0015346641
0	0.0	-86.0015346641
0	0.0	-86.0015346641
0	0.0	-86.0015346641
0	0.0	-86.0015346641
0	0.0	-86.0015346641
0	0.0	-86.0015346641
0	0.0	-86.0015346641
0	0.0	-86.0015346641
0	0.0	-86.0015346641
0	0.0	-86.0015346641
0	0.0	-86.0015346641
0	0.0	-86.0015346641
0	0.0	-86.0015346641
0	0.0	-86.0015346641
0	0.0	-86.0015346641
0	0.0	-86.0015346641
0	0.0	-86.0015346641
0	0.0	-86.0015346641
0	0.0	-86.0015346641
0	0.0	-86.0015346641
0	0.0	-86.0015346641
0	0.0	-86.0015346641
0	0.0	-86.0015346641
0	0.0	-86.0015346641
0	0.0	-86.0015346641
0	0.0	-86.0015346641
0	0.0	-86.0015346641
0	0.0	-86.0015346641
0	0.0	-86.0015346641
0	0.0	-86.0015346641
0	0.0	-86.0015346641
0	0.0	-86.0015346641
0	0.0	-86.0015346641
0	0.0	-86.0015346641
0	0.0	-86.0015346641
0	0.0	-86.0015346641
0	0.0	-86.0015346641
0	0.0	-86.0015346641
0	0.0	-86.0015346641
0	0.0	-86.0015346641
0	0.0	-86.0015346641
0	0.0	-86.0015346641
0	0.0	-86.0015346641
0	0.0	-86.0015346641
0	0.0	-86.0015346641
0	0.0	-86.0015346641
0	0.0	-86.0015346641
0	0.0	-86.0015346641
0	0.0	-86.0015346641
0	0.0	-86.0015346641
0	0.0	-86.0015346641
0	0.0	-86.0015346641
0	0.0	-86.0015346641
0	0.0	-86.0015346641
0	0.0	-86.0015346641
0	0.0	-86.0015346641
0	0.0	-86.0015346641
0	0.0	-86.0015346641
0	0.0	-86.0015346641
0	0.0	-86.0015346641
0	0.0	-86.0015346641
0	0.0	-86.0015346641
0	0.0	-86.0015346641
0	0.0	-86.0015346641
0	0.0	-86.0015346641
0	0.0	-86.0015346641
0	0.0	-86.0015346641
0	0.0	-86.0015346641
0	0.0	-86.0015346641
0	0.0	-86.0015346641
0	0.0	-86.0015346641
0	0.0	-86.0015346641
0	0.0	-86.0015346641
0	0.0	-86.0015346641
0	0.0	-86.0015346641
0	0.0	-86.0015346641
0	0.0	-86.0015346641
0	0.0	-86.0015346641
0	0.0	-86.0015346641
0	0.0	-86.0015346641
0	0.0	-86.0015346641
0	0.0	-86.0015346641
0	0.0	-86.0015346641
0	0.0	-86.0015346641
0	0.0	-86.0015346641
0	0.0	-86.0015346641
0	0.0	-86.0015346641
0	0.0	-86.0015346641
0	0.0	-86.0015346641
0	0.0	-86.0015346641
0	0.0	-86.0015346641
0	0.0	-86.0015346641
0	0.0	-86.0015346641
0	0.0	-86.0015346641
0	0.0	-86.0015346641
0	0.0	-86.0015346641
0	0.0	-86.0015346641
0	0.0	-86.0015346641
0	0.0	-86.0015346641
0	0.0	-86.0015346641
0	0.0	-86.0015346641
0	0.0	-86.0015346641
0	0.0	-86.0015346641
0	0.0	-86.0015346641
0	0.0	-86.0015346641
0	0.0	-86.0015346641
0	0.0	-86.0015346641
0	0.0	-86.0015346641
0	0.0	-86.0015346641
0	0.0	-86.0015346641
0	0.0	-86.0015346641
0	0.0	-86.0015346641
0	0.0	-86.0015346641
0	0.0	-86.0015346641
0	0.0	-86.0015346641
0	0.0	-86.0015346641
0	0.0	-86.0015346641
0	0.0	-86.0015346641
0	0.0	-86.0015346641
0	0.0	-86.0015346641
0	0.0	-86.0015346641
0	0.0	-86.0015346641
0	0.0	-86.0015346641
0	0.0	-86.0015346641
0	0.0	-86.0015346641
0	0.0	-86.0015346641
0	0.0	-86.0015346641
0	0.0	-86.0015346641
0	0.0	-86.0015346641
0	0.0	-86.0015346641
0	0.0	-86.0015346641
0	0.0	-86.0015346641
0	0.0	-86.0015346641
0	0.0	-86.0015346641
0	0.0	-86.0015346641
0	0.0	-86.0015346641
0	0.0	-86.0015346641
0	0.0	-86.0015346641
0	0.0	-86.0015346641
0	0.0	-86.0015346641
0	0.0	-86.0015346641
0	0.0	-86.0015346641
0	0.0	-86.0015346641
0	0.0	-86.0015346641
0	0.0	-86.0015346641
0	0.0	-86.0015346641
0	0.0	-86.0015346641
0	0.0	-86.0015346641
0	0.0	-86.0015346641
0	0.0	-86.0015346641
0	0.0	-86.0015346641
0	0.0	-86.0015346641
0	0.0	-86.0015346641
0	0.0	-86.0015346641
0	0.0	-86.0015346641
0	0.0	-86.0015346641
0	0.0	-86.0015346641
0	0.0	-86.0015346641
0	0.0	-86.0015346641
0	0.0	-86.0015346641
0	0.0	-86.0015346641
0	0.0	-86.0015346641
0	0.0	-86.0015346641
0	0.0	-86.0015346641
0	0.0	-86.0015346641
0	0.0	-86.0015346641
0	0.0	-86.0015346641
0	0.0	-86.0015346641
0	0.0	-86.0015346641
0	0.0	-86.0015346641
0	0.0	-86.0015346641
0	0.0	-86.0015346641
0	0.0	-86.0015346641
0	0.0	-86.0015346641
0	0.0	-86.0015346641
0	0.0	-86.0015346641
0	0.0	-86.0015346641
0	0.0	-86.0015346641
0	0.0	-86.0015346641
0	0.0	-86.0015346641
0	0.0	-86.0015346641
0	0.0	-86.0015346641
0	0.0	-86.0015346641
0	0.0	-86.0015346641
0	0.0	-86.0015346641
0	0.0	-86.0015346641
0	0.0	-86.0015346641
0	0.0	-86.0015346641
0	0.0	-86.0015346641
0	0.0	-86.0015346641
0	0.0	-86.0015346641
0	0.0	-86.0015346641
0	0.0	-86.0015346641
0	0.0	-86.0015346641
0	0.0	-86.0015346641
0	0.0	-86.0015346641
0	0.0	-86.0015346641
0	0.0	-86.0015346641
0	0.0	-86.0015346641
0	0.0	-86.0015346641
0	0.0	-86.0015346641
0	0.0	-86.0015346641
0	0.0	-86.0015346641
0	0.0	-86.0015346641
0	0.0	-86.0015346641
0	0.0	-86.0015346641
0	0.0	-86.0015346641
0	0.0	-86.0015346641
0	0.0	-86.0015346641
0	0.0	-86.0015346641
0	0.0	-86.0015346641
0	0.0	-86.0015346641
0	0.0	-86.0015346641
0	0.0	-86.0015346641
0	0.0	-86.0015346641
0	0.0	-86.0015346641
0	0.0	-86.0015346641
0	0.0	-86.0015346641
0	0.0	-86.0015346641
0	0.0	-86.0015346641
0	0.0	-86.0015346641
0	0.0	-86.0015346641
0	0.0	-86.0015346641
0	0.0	-86.0015346641
0	0.0	-86.0015346641
0	0.0	-86.0015346641
0	0.0	-86.0015346641
0	0.0	-86.0015346641
0	0.0	-86.0015346641
0	0.0	-86.0015346641
0	0.0	-86.0015346641
0	0.0	-86.0015346641
0	0.0	-86.0015346641
0	0.0	-86.0015346641
0	0.0	-86.0015346641
0	0.0	-86.0015346641
0	0.0	-86.0015346641
0	0.0	-86.0015346641
0	0.0	-86.0015346641
0	0.0	-86.0015346641
0	0.0	-86.0015346641
0	0.0	-86.0015346641
0	0.0	-86.0015346641
0	0.0	-86.0015346641
0	0.0	-86.0015346641
0	0.0	-86.0015346641
0	0.0	-86.0015346641
0	0.0	-86.0015346641
0	0.0	-86.0015346641
0	0.0	-86.0015346641
0	0.0	-86.0015346641
0	0.0	-86.0015346641
0	0.0	-86.0015346641
0	0.0	-86.0015346641
0	0.0	-86.0015346641
0	0.0	-86.0015346641
0	0.0	-86.0015346641
0	0.0	-86.0015346641
0	0.0	-86.0015346641
0	0.0	-86.0015346641
0	0.0	-86.0015346641
0	0.0	-86.0015346641
0	0.0	-86.0015346641
0	0.0	-86.0015346641
0	0.0	-86.0015346641
0	0.0	-86.0015346641
0	0.0	-86.0015346641
0	0.0	-86.0015346641
0	0.0	-86.0015346641
0	0.0	-86.0015346641
0	0.0	-86.0015346641
0	0.0	-86.0015346641
0	0.0	-86.0015346641
0	0.0	-86.0015346641
0	0.0	-86.0015346641
0	0.0	-86.0015346641
0	0.0	-86.0015346641
0	0.0	-86.0015346641
0	0.0	-86.0015346641
0	0.0	-86.0015346641
0	0.0	-86.0015346641
0	0.0	-86.0015346641
0	0.0	-86.0015346641
0	0.0	-86.0015346641
0	0.0	-86.0015346641
0	0.0	-86.0015346641
0	0.0	-86.0015346641
0	0.0	-86.0015346641
0	0.0	-86.0015346641
0	0.0	-86.0015346641
0	0.0	-86.0015346641
0	0.0	-86.0015346641
0	0.0	-86.0015346641
0	0.0	-86.0015346641
0	0.0	-86.0015346641
0	0.0	-86.0015346641
0	0.0	-86.0015346641
0	0.0	-86.0015346641
0	0.0	-86.0015346641
0	0.0	-86.0015346641
0	0.0	-86.0015346641
0	0.0	-86.0015346641
0	0.0	-86.0015346641
0	0.0	-86.0015346641
0	0.0	-86.0015346641
0	0.0	-86.0015346641
0	0.0	-86.0015346641
0	0.0	-86.0015346641
0	0.0	-86.0015346641
0	0.0	-86.0015346641
0	0.0	-86.0015346641
0	0.0	-86.0015346641
0	0.0	-86.0015346641
0	0.0	-86.0015346641
0	0.0	-86.0015346641
0	0.0	-86.0015346641
0	0.0	-86.0015346641
0	0.0	-86.0015346641
0	0.0	-86.0015346641
0	0.0	-86.0015346641
0	0.0	-86.0015346641
0	0.0	-86.0015346641
0	0.0	-86.0015346641
0	0.0	-86.0015346641
0	0.0	-86.0015346641
0	0.0	-86.0015346641
0	0.0	-86.0015346641
0	0.0	-86.0015346641
0	0.0	-86.0015346641
0	0.0	-86.0015346641
0	0.0	-86.0015346641
0	0.0	-86.0015346641
0	0.0	-86.0015346641
0	0.0	-86.0015346641
0	0.0	-86.0015346641
0	0.0	-86.0015346641
0	0.0	-86.0015346641
0	0.0	-86.0015346641
0	0.0	-86.0015346641
0	0.0	-86.0015346641
0	0.0	-86.0015346641
0	0.0	-86.0015346641
0	0.0	-86.0015346641
0	0.0	-86.0015346641
0	0.0	-86.0015346641
0	0.0	-86.0015346641
0	0.0	-86.0015346641
0	0.0	-86.0015346641
0	0.0	-86.0015346641
0	0.0	-86.0015346641
0	0.0	-86.0015346641
0	0.0	-86.0015346641
0	0.0	-86.0015346641
0	0.0	-86.0015346641
0	0.0	-86.0015346641
0	0.0	-86.0015346641
0	0.0	-86.0015346641
0	0.0	-86.0015346641
0	0.0	-86.0015346641
0	0.0	-86.0015346641
0	0.0	-86.0015346641
0	0.0	-86.0015346641
0	0.0	-86.0015346641
0	0.0	-86.0015346641
0	0.0	-86.0015346641
0	0.0	-86.0015346641
0	0.0	-86.0015346641
0	0.0	-86.0015346641
0	0.0	-86.0015346641
0	0.0	-86.0015346641
0	0.0	-86.0015346641
0	0.0	-86.0015346641
0	0.0	-86.0015346641
0	0.0	-86.0015346641
0	0.0	-86.0015346641
0	0.0	-86.0015346641
0	0.0	-86.0015346641
0	0.0	-86.0015346641
0	0.0	-86.0015346641
0	0.0	-86.0015346641
0	0.0	-86.0015346641
0	0.0	-86.0015346641
0	0.0	-86.0015346641
0	0.0	-86.0015346641
0	0.0	-86.0015346641
0	0.0	-86.0015346641
0	0.0	-86.0015346641
0	0.0	-86.0015346641
0	0.0	-86.0015346641
0	0.0	-86.0015346641
0	0.0	-86.0015346641
0	0.0	-86.0015346641
0	0.0	-86.0015346641
0	0.0	-86.0015346641
0	0.0	-86.0015346641
0	0.0	-86.0015346641
0	0.0	-86.0015346641
0	0.0	-86.0015346641
0	0.0	-86.0015346641
0	0.0	-86.0015346641
0	0.0	-86.0015346641
0	0.0	-86.0015346641
0	0.0	-86.0015346641
0	0.0	-86.0015346641
0	0.0	-86.0015346641
0	0.0	-86.0015346641
0	0.0	-86.0015346641
0	0.0	-86.0015346641
0	0.0	-86.0015346641
0	0.0	-86.0015346641
0	0.0	-86.0015346641
0	0.0	-86.0015346641
0	0.0	-86.0015346641
0	0.0	-86.0015346641
0	0.0	-86.0015346641
0	0.0	-86.0015346641
0	0.0	-86.0015346641
0	0.0	-86.0015346641
0	0.0	-86.0015346641
0	0.0	-86.0015346641
0	0.0	-86.0015346641
0	0.0	-86.0015346641
0	0.0	-86.0015346641
0	0.0	-86.0015346641
0	0.0	-86.0015346641
0	0.0	-86.0015346641
