# Supplementary material for: Unique membrane properties and enhanced signal processing in human neocortical neurons
Source: eLife. 2016 Oct 6;5:e16553. doi: 10.7554/eLife.16553 (PMC5100995; doi:10.7554/eLife.16553)
Supplement: Source code 1. — DOI: http://dx.doi.org/10.7554/eLife.16553.014 [file elife-16553-code1.zip › Fig3/Fig3b/DIST_045_SYNC/Mon_Apr_11_11_35_14_2016/syns_1/sync_stim_seed_969.txt]

NUMBER_OF_SYNAPSES	APC_N	MAX_VOLTAGE
1	0.0	-85.7731320774
1	0.0	-85.8928710835
1	0.0	-85.8413175178
1	0.0	-86.0015346641
1	0.0	-85.7937943471
1	0.0	-85.821162628
1	0.0	-85.8035133753
1	0.0	-85.8413523894
1	0.0	-85.8694727405
1	0.0	-85.7811813479
1	0.0	-85.9735233628
1	0.0	-85.9735088257
1	0.0	-86.0015346641
1	0.0	-85.9524718321
1	0.0	-85.7165548536
1	0.0	-85.9255053798
1	0.0	-85.8392724019
1	0.0	-86.0015346641
1	0.0	-86.0015346641
1	0.0	-85.6717737547
1	0.0	-85.8419723992
1	0.0	-85.7903782675
1	0.0	-86.0015346641
1	0.0	-85.803572551
1	0.0	-85.753745009
1	0.0	-85.8429988229
1	0.0	-85.8034866353
1	0.0	-85.7632515768
1	0.0	-86.0015346641
1	0.0	-85.5729695247
1	0.0	-86.0015346641
1	0.0	-86.0015346641
1	0.0	-85.9480912421
1	0.0	-85.7996346929
1	0.0	-85.8580935756
1	0.0	-86.0015346641
1	0.0	-85.7319728606
1	0.0	-85.8391729262
1	0.0	-85.7658524293
1	0.0	-86.0015346641
1	0.0	-85.8709449837
1	0.0	-85.7835496758
1	0.0	-86.0015346641
1	0.0	-86.0015346641
1	0.0	-85.7658074219
1	0.0	-86.0015346641
1	0.0	-85.7279109384
1	0.0	-85.7693806051
1	0.0	-85.7855747405
1	0.0	-85.9239274179
1	0.0	-86.0015346641
1	0.0	-85.7904149631
1	0.0	-86.0015346641
1	0.0	-85.9735233628
1	0.0	-85.6550361931
1	0.0	-86.0015346641
1	0.0	-85.8430188347
1	0.0	-85.7995181109
1	0.0	-86.0015346641
1	0.0	-85.7872427931
1	0.0	-86.0015346641
1	0.0	-85.6425107765
1	0.0	-86.0015346641
1	0.0	-85.7765650286
1	0.0	-85.785591384
1	0.0	-85.7856049135
1	0.0	-86.0015346641
1	0.0	-85.9255121526
1	0.0	-86.0015346641
1	0.0	-85.9325298895
1	0.0	-85.9436918245
1	0.0	-86.0015346641
1	0.0	-85.792885705
1	0.0	-85.609088828
1	0.0	-86.0015346641
1	0.0	-85.7929679347
1	0.0	-85.7793011057
1	0.0	-85.7632746614
1	0.0	-85.8413354082
1	0.0	-86.0015346641
1	0.0	-85.7732431426
1	0.0	-85.9436949666
1	0.0	-85.841396003
1	0.0	-85.6000784414
1	0.0	-85.9480912421
1	0.0	-85.6602891348
1	0.0	-86.0015346641
1	0.0	-85.7459224109
1	0.0	-85.9735172353
1	0.0	-85.7693957767
1	0.0	-85.8033718885
1	0.0	-85.821162628
1	0.0	-86.0015346641
1	0.0	-86.0015346641
1	0.0	-86.0015346641
1	0.0	-86.0015346641
1	0.0	-85.7929665054
1	0.0	-85.7903999596
1	0.0	-85.8393067922
1	0.0	-85.7903058985
1	0.0	-85.7938411995
1	0.0	-85.6395037034
1	0.0	-85.9384414147
1	0.0	-85.7231031186
1	0.0	-85.7231023524
1	0.0	-85.7872218776
1	0.0	-85.76573406
1	0.0	-85.7904521348
1	0.0	-85.8607006605
1	0.0	-86.0015346641
1	0.0	-86.0015346641
1	0.0	-85.8928818949
1	0.0	-86.0015346641
1	0.0	-85.7855747405
1	0.0	-85.7903782675
1	0.0	-86.0015346641
1	0.0	-85.7420652457
1	0.0	-85.9385386397
1	0.0	-85.6090569731
1	0.0	-86.0015346641
1	0.0	-85.8430372947
1	0.0	-86.0015346641
1	0.0	-86.0015346641
1	0.0	-85.839206793
1	0.0	-85.7793011057
1	0.0	-85.7658074219
1	0.0	-85.7871426497
1	0.0	-85.7537188291
1	0.0	-85.6265325215
1	0.0	-85.5729695247
1	0.0	-85.7802488575
1	0.0	-85.7420652457
1	0.0	-85.92322967
1	0.0	-85.7232668731
1	0.0	-85.7854405732
1	0.0	-86.0015346641
1	0.0	-86.0015346641
1	0.0	-85.8242652644
1	0.0	-86.0015346641
1	0.0	-85.8695144927
1	0.0	-85.7731940482
1	0.0	-85.6090569731
1	0.0	-86.0015346641
1	0.0	-85.6049880456
1	0.0	-85.8580913237
1	0.0	-85.73213778
1	0.0	-85.746075176
1	0.0	-85.7995883096
1	0.0	-85.7929665054
1	0.0	-86.0015346641
1	0.0	-85.5989748927
1	0.0	-85.9325771459
1	0.0	-85.7902424855
1	0.0	-85.7732431426
1	0.0	-86.0015346641
1	0.0	-85.799632133
1	0.0	-85.8436233968
1	0.0	-85.7855354619
1	0.0	-86.0015346641
1	0.0	-85.8822615585
1	0.0	-86.0015346641
1	0.0	-85.8242579538
1	0.0	-86.0015346641
1	0.0	-85.8607059177
1	0.0	-85.7658502218
1	0.0	-85.64252519
1	0.0	-85.7938378889
1	0.0	-86.0015346641
1	0.0	-85.8605957846
1	0.0	-85.6552369645
1	0.0	-86.0015346641
1	0.0	-85.7903999596
1	0.0	-85.9239121364
1	0.0	-85.7928269459
1	0.0	-85.8429394063
1	0.0	-85.8391896215
1	0.0	-86.0015346641
1	0.0	-85.7832362334
1	0.0	-85.7720446391
1	0.0	-85.8413175178
1	0.0	-86.0015346641
1	0.0	-85.7632275624
1	0.0	-85.7938378889
1	0.0	-85.7537611033
1	0.0	-85.8413804312
1	0.0	-85.8580913237
1	0.0	-86.0015346641
1	0.0	-85.8606130371
1	0.0	-85.7732123897
1	0.0	-85.9594597794
1	0.0	-85.7319538955
1	0.0	-86.0015346641
1	0.0	-85.6395037034
1	0.0	-85.7231298511
1	0.0	-85.857055707
1	0.0	-85.8580913237
1	0.0	-86.0015346641
1	0.0	-85.7803942873
1	0.0	-85.7904348222
1	0.0	-85.7631813214
1	0.0	-85.9054199515
1	0.0	-85.7094303495
1	0.0	-85.7732290501
1	0.0	-85.7279109384
1	0.0	-85.8570415778
1	0.0	-85.7663255265
1	0.0	-85.7855558163
1	0.0	-85.7871123382
1	0.0	-85.7904519395
1	0.0	-85.7995883096
1	0.0	-85.7419079228
1	0.0	-85.9735228742
1	0.0	-85.9239121364
1	0.0	-86.0015346641
1	0.0	-85.8392573617
1	0.0	-85.8124377143
1	0.0	-85.785591384
1	0.0	-85.8242465539
1	0.0	-85.5729695247
1	0.0	-85.7420499534
1	0.0	-85.8718134571
1	0.0	-85.6502630866
1	0.0	-85.92324012
1	0.0	-85.7810578442
1	0.0	-85.7811660111
1	0.0	-85.8413676703
1	0.0	-86.0015346641
1	0.0	-85.8034288667
1	0.0	-85.7832362334
1	0.0	-85.7871123382
1	0.0	-85.7802488575
1	0.0	-85.6604473512
1	0.0	-86.0015346641
1	0.0	-85.8413921004
1	0.0	-85.7764424032
1	0.0	-85.7693507745
1	0.0	-85.9054689504
1	0.0	-85.6723223604
1	0.0	-85.7903943049
1	0.0	-86.0015346641
1	0.0	-86.0015346641
1	0.0	-85.6395037034
1	0.0	-86.0015346641
1	0.0	-85.8430722072
1	0.0	-86.0015346641
1	0.0	-85.8064691003
1	0.0	-85.7803037096
1	0.0	-85.7231031186
1	0.0	-86.0015346641
1	0.0	-85.905514084
1	0.0	-85.7732538221
1	0.0	-85.9055108142
1	0.0	-86.0015346641
1	0.0	-85.870961416
1	0.0	-85.7279109384
1	0.0	-85.8064776496
1	0.0	-86.0015346641
1	0.0	-85.7928400373
1	0.0	-86.0015346641
1	0.0	-85.6723223604
1	0.0	-85.7793011057
1	0.0	-85.8064238432
1	0.0	-85.8694835384
1	0.0	-85.6603233169
1	0.0	-85.7694234635
1	0.0	-85.7765490057
1	0.0	-86.0015346641
1	0.0	-85.6615354748
1	0.0	-85.9325771459
1	0.0	-85.7420878356
1	0.0	-85.776511401
1	0.0	-85.710072811
1	0.0	-85.8429582008
1	0.0	-85.8033998008
1	0.0	-85.8710664647
1	0.0	-85.9384420292
1	0.0	-85.7854740828
1	0.0	-85.9666457846
1	0.0	-86.0015346641
1	0.0	-86.0015346641
1	0.0	-85.9054199515
1	0.0	-86.0015346641
1	0.0	-85.9239224727
1	0.0	-86.0015346641
1	0.0	-85.8579609443
1	0.0	-85.7731320774
1	0.0	-85.7803037096
1	0.0	-85.7658268325
1	0.0	-85.8606482795
1	0.0	-85.7731320774
1	0.0	-86.0015346641
1	0.0	-85.5990203005
1	0.0	-85.9054316009
1	0.0	-85.8694612933
1	0.0	-86.0015346641
1	0.0	-85.9666509576
1	0.0	-85.7937943471
1	0.0	-85.8436209765
1	0.0	-85.6282396522
1	0.0	-85.7633364114
1	0.0	-85.7632956083
1	0.0	-85.7871426497
1	0.0	-85.7929167907
1	0.0	-86.0015346641
1	0.0	-85.7663255265
1	0.0	-86.0015346641
1	0.0	-86.0015346641
1	0.0	-85.7803553559
1	0.0	-86.0015346641
1	0.0	-85.8429988229
1	0.0	-85.793659179
1	0.0	-86.0015346641
1	0.0	-86.0015346641
1	0.0	-86.0015346641
1	0.0	-86.0015346641
1	0.0	-85.7902857685
1	0.0	-85.9735172353
1	0.0	-86.0015346641
1	0.0	-85.7537308367
1	0.0	-86.0015346641
1	0.0	-85.9385379185
1	0.0	-85.7658268325
1	0.0	-86.0015346641
1	0.0	-85.8241962552
1	0.0	-85.7929665054
1	0.0	-86.0015346641
1	0.0	-85.7904063115
1	0.0	-86.0015346641
1	0.0	-85.8064412352
1	0.0	-85.9594552551
1	0.0	-85.782177977
1	0.0	-85.9054809249
1	0.0	-85.7816944516
1	0.0	-85.6395037034
1	0.0	-85.7694434078
1	0.0	-85.9232507298
1	0.0	-86.0015346641
1	0.0	-85.8430650635
1	0.0	-86.0015346641
1	0.0	-86.0015346641
1	0.0	-85.6604473512
1	0.0	-85.7419683798
1	0.0	-86.0015346641
1	0.0	-85.7938424596
1	0.0	-85.7663255265
1	0.0	-85.7870832126
1	0.0	-85.7871994597
1	0.0	-85.9385379185
1	0.0	-85.7319728606
1	0.0	-85.7694234635
1	0.0	-86.0015346641
1	0.0	-85.8412994608
1	0.0	-85.9480993099
1	0.0	-85.8242319062
1	0.0	-85.7803754364
1	0.0	-85.7903999596
1	0.0	-85.6602578134
1	0.0	-85.857055707
1	0.0	-85.9735211261
1	0.0	-86.0015346641
1	0.0	-85.8393092671
1	0.0	-86.0015346641
1	0.0	-86.0015346641
1	0.0	-86.0015346641
1	0.0	-85.9232911048
1	0.0	-86.0015346641
1	0.0	-86.0015346641
1	0.0	-85.6049880456
1	0.0	-85.6769795346
1	0.0	-85.7810776318
1	0.0	-85.7903795518
1	0.0	-85.9666458112
1	0.0	-85.7720717606
1	0.0	-85.7854740828
1	0.0	-86.0015346641
1	0.0	-85.9594591121
1	0.0	-85.7460781984
1	0.0	-85.9232613199
1	0.0	-85.8571055749
1	0.0	-85.7232668731
1	0.0	-85.8571055749
1	0.0	-85.8605957846
1	0.0	-86.0015346641
1	0.0	-85.7420846862
1	0.0	-85.7904348222
1	0.0	-85.7854740828
1	0.0	-85.7632746614
1	0.0	-85.7904191462
1	0.0	-85.9666412812
1	0.0	-86.0015346641
1	0.0	-85.7475329202
1	0.0	-85.7822427578
1	0.0	-85.7732622636
1	0.0	-85.9734935595
1	0.0	-85.639600865
1	0.0	-86.0015346641
1	0.0	-85.7658268325
1	0.0	-85.8034866353
1	0.0	-86.0015346641
1	0.0	-85.8413898631
1	0.0	-85.7420878356
1	0.0	-85.869511129
1	0.0	-85.9594593789
1	0.0	-85.85803975
1	0.0	-85.8822575653
1	0.0	-85.9735244244
1	0.0	-85.7419079228
1	0.0	-85.7903943049
1	0.0	-85.9437012643
1	0.0	-85.938445214
1	0.0	-85.7420846862
1	0.0	-85.8606923638
1	0.0	-85.9480830998
1	0.0	-86.0015346641
1	0.0	-85.8413952386
1	0.0	-85.7165722372
1	0.0	-85.7928544898
1	0.0	-85.7009452317
1	0.0	-85.7319538955
1	0.0	-85.7948225547
1	0.0	-85.7731467492
1	0.0	-85.7802758134
1	0.0	-85.8242652644
1	0.0	-85.7732431426
1	0.0	-85.799428506
1	0.0	-85.7937943471
1	0.0	-85.8242579538
1	0.0	-86.0015346641
1	0.0	-86.0015346641
1	0.0	-85.7732290501
1	0.0	-85.7938278127
1	0.0	-85.7658074219
1	0.0	-85.6395289943
1	0.0	-85.9255087776
1	0.0	-85.7319728606
1	0.0	-86.0015346641
1	0.0	-85.8436266167
1	0.0	-85.7459435784
1	0.0	-85.7631613353
1	0.0	-85.7319949624
1	0.0	-85.9436949666
1	0.0	-85.7856049135
1	0.0	-85.7631813214
1	0.0	-85.8695144927
1	0.0	-86.0015346641
1	0.0	-85.7822364135
1	0.0	-85.7903626984
1	0.0	-85.5989748927
1	0.0	-85.9734935595
1	0.0	-85.792885705
1	0.0	-85.8392724019
1	0.0	-85.8580913237
1	0.0	-85.7663055182
1	0.0	-85.7732538221
1	0.0	-86.0015346641
1	0.0	-85.8928771716
1	0.0	-85.87107887
1	0.0	-86.0015346641
1	0.0	-85.857055707
1	0.0	-85.7995427576
1	0.0	-86.0015346641
1	0.0	-86.0015346641
1	0.0	-85.7094539249
1	0.0	-86.0015346641
1	0.0	-85.6750985057
1	0.0	-85.8709791425
1	0.0	-86.0015346641
1	0.0	-85.9255121526
1	0.0	-85.7765490057
1	0.0	-85.8822615585
1	0.0	-85.7902542647
1	0.0	-85.8928825708
1	0.0	-85.9666357399
1	0.0	-85.6282396522
1	0.0	-85.8430372947
1	0.0	-85.7657596356
1	0.0	-86.0015346641
1	0.0	-85.799636433
1	0.0	-85.8709791425
1	0.0	-85.7928698667
1	0.0	-85.7720446391
1	0.0	-86.0015346641
1	0.0	-85.6502630866
1	0.0	-85.8419753257
1	0.0	-85.7835603081
1	0.0	-86.0015346641
1	0.0	-85.8580740312
1	0.0	-85.9054316009
1	0.0	-85.9055108142
1	0.0	-85.7693654046
1	0.0	-85.6090569731
1	0.0	-85.7855145176
1	0.0	-85.7419264699
1	0.0	-85.9594593789
1	0.0	-85.7694346983
1	0.0	-85.8429988229
1	0.0	-85.7995181109
1	0.0	-85.8413898631
1	0.0	-85.6787143062
1	0.0	-85.7419683798
1	0.0	-85.8694727405
1	0.0	-85.8413175178
1	0.0	-85.7996346929
1	0.0	-85.9594578394
1	0.0	-86.0015346641
1	0.0	-85.6090145319
1	0.0	-85.9666294164
1	0.0	-85.6552369645
1	0.0	-85.9054438964
1	0.0	-86.0015346641
1	0.0	-85.8392966334
1	0.0	-85.8242465539
1	0.0	-86.0015346641
1	0.0	-85.7459902622
1	0.0	-86.0015346641
1	0.0	-85.7803308505
1	0.0	-85.9055108142
1	0.0	-85.9666490878
1	0.0	-85.7634208001
1	0.0	-85.5989748927
1	0.0	-86.0015346641
1	0.0	-85.7929540204
1	0.0	-85.793659179
1	0.0	-86.0015346641
1	0.0	-85.7633264395
1	0.0	-85.8413523894
1	0.0	-85.7232929806
1	0.0	-86.0015346641
1	0.0	-85.7811813479
1	0.0	-85.7994697726
1	0.0	-85.9594597794
1	0.0	-85.8694259087
1	0.0	-86.0015346641
1	0.0	-85.6395289943
1	0.0	-85.7319949624
1	0.0	-85.9666509576
1	0.0	-85.7663055182
1	0.0	-85.7902656856
1	0.0	-85.8413921004
1	0.0	-85.7537308367
1	0.0	-85.9239274179
1	0.0	-85.841962218
1	0.0	-85.8241389066
1	0.0	-85.8709976187
1	0.0	-85.8242678096
1	0.0	-86.0015346641
1	0.0	-86.0015346641
1	0.0	-85.8413898631
1	0.0	-85.8430722072
1	0.0	-85.8436209765
1	0.0	-85.869511129
1	0.0	-85.792961797
1	0.0	-85.7904204605
1	0.0	-85.6787143062
1	0.0	-85.7871123382
1	0.0	-85.7694491323
1	0.0	-85.8419376809
1	0.0	-85.7537611033
1	0.0	-85.806480507
1	0.0	-85.7904519395
1	0.0	-85.7633364114
1	0.0	-85.73213778
1	0.0	-86.0015346641
1	0.0	-86.0015346641
1	0.0	-85.8694835384
1	0.0	-85.8579609443
1	0.0	-85.8694376252
1	0.0	-85.7871123382
1	0.0	-85.746034527
1	0.0	-85.9594517904
1	0.0	-85.871092379
1	0.0	-85.6550361931
1	0.0	-85.7460781984
1	0.0	-85.8605957846
1	0.0	-86.0015346641
1	0.0	-85.8435819329
1	0.0	-86.0015346641
1	0.0	-85.7994478395
1	0.0	-85.8413921004
1	0.0	-85.7731467492
1	0.0	-85.6602891348
1	0.0	-85.7320190714
1	0.0	-85.5990203005
1	0.0	-86.0015346641
1	0.0	-85.8391729262
1	0.0	-86.0015346641
1	0.0	-86.0015346641
1	0.0	-85.7232929806
1	0.0	-85.7732622636
1	0.0	-85.792961797
1	0.0	-85.7817026005
1	0.0	-85.9480912421
1	0.0	-85.7459902622
1	0.0	-85.8419376809
1	0.0	-85.9385422567
1	0.0	-85.799566484
1	0.0	-86.0015346641
1	0.0	-86.0015346641
1	0.0	-85.8242652644
1	0.0	-85.5990203005
1	0.0	-86.0015346641
1	0.0	-85.9255087776
1	0.0	-86.0015346641
1	0.0	-86.0015346641
1	0.0	-86.0015346641
1	0.0	-85.8694494988
1	0.0	-85.806480507
1	0.0	-85.8413354082
1	0.0	-85.8035133753
1	0.0	-86.0015346641
1	0.0	-85.7871123382
1	0.0	-85.6602891348
1	0.0	-86.0015346641
1	0.0	-85.7929540204
1	0.0	-85.6395037034
1	0.0	-86.0015346641
1	0.0	-86.0015346641
1	0.0	-86.0015346641
1	0.0	-85.7720446391
1	0.0	-85.8034866353
1	0.0	-86.0015346641
1	0.0	-85.5989748927
1	0.0	-85.7802488575
1	0.0	-85.5704619263
1	0.0	-85.7764882703
1	0.0	-85.8242465539
1	0.0	-85.7631813214
1	0.0	-85.8242148566
1	0.0	-85.8436209765
1	0.0	-85.7821411021
1	0.0	-85.7904519395
1	0.0	-85.7995427576
1	0.0	-85.6615354748
1	0.0	-85.776511401
1	0.0	-85.9735228742
1	0.0	-85.7810776318
1	0.0	-85.6425107765
1	0.0	-86.0015346641
1	0.0	-85.7632275624
1	0.0	-86.0015346641
1	0.0	-85.8435090712
1	0.0	-86.0015346641
1	0.0	-85.790325256
1	0.0	-86.0015346641
1	0.0	-85.7460664729
1	0.0	-85.9055162116
1	0.0	-85.857055707
1	0.0	-85.7872218776
1	0.0	-85.7855145176
1	0.0	-85.8064412352
1	0.0	-85.7832362334
1	0.0	-85.7633132328
1	0.0	-85.8822658203
1	0.0	-85.7903795518
1	0.0	-85.7835496758
1	0.0	-85.7810578442
1	0.0	-85.8579609443
1	0.0	-85.7832362334
1	0.0	-86.0015346641
1	0.0	-85.9734988405
1	0.0	-86.0015346641
1	0.0	-85.8928771716
1	0.0	-85.742031868
1	0.0	-85.8393046762
1	0.0	-86.0015346641
1	0.0	-85.9594597794
1	0.0	-86.0015346641
1	0.0	-85.839206793
1	0.0	-85.7811813479
1	0.0	-86.0015346641
1	0.0	-85.7232668731
1	0.0	-85.6604809958
1	0.0	-86.0015346641
1	0.0	-85.8606482795
1	0.0	-86.0015346641
1	0.0	-85.6552369645
1	0.0	-85.8064566459
1	0.0	-85.7835603081
1	0.0	-85.7657596356
1	0.0	-85.7803037096
1	0.0	-85.8033998008
1	0.0	-85.8448847013
1	0.0	-86.0015346641
1	0.0	-85.7418919279
1	0.0	-85.7816944516
1	0.0	-85.8606482795
1	0.0	-86.0015346641
1	0.0	-85.7537789069
1	0.0	-85.9666458112
1	0.0	-85.7817026005
1	0.0	-85.9055162116
1	0.0	-85.7732290501
1	0.0	-85.7928269459
1	0.0	-85.857082173
1	0.0	-86.0015346641
1	0.0	-85.9436918245
1	0.0	-85.7803308505
1	0.0	-86.0015346641
1	0.0	-86.0015346641
1	0.0	-85.6502630866
1	0.0	-85.7764646784
1	0.0	-85.7904063115
1	0.0	-85.8035133753
1	0.0	-86.0015346641
1	0.0	-85.9325680026
1	0.0	-86.0015346641
1	0.0	-86.0015346641
1	0.0	-85.7994697726
1	0.0	-85.9055162116
1	0.0	-85.9239274179
1	0.0	-86.0015346641
1	0.0	-85.7902688119
1	0.0	-85.9326028527
1	0.0	-86.0015346641
1	0.0	-86.0015346641
1	0.0	-85.8694933502
1	0.0	-86.0015346641
1	0.0	-85.9054689504
1	0.0	-85.8413523894
1	0.0	-85.9666508715
1	0.0	-85.8033041088
1	0.0	-85.9232717017
1	0.0	-85.8393092671
1	0.0	-86.0015346641
1	0.0	-85.7418919279
1	0.0	-85.7835603081
1	0.0	-85.782177977
1	0.0	-85.7634208001
1	0.0	-85.7903079111
1	0.0	-85.8605957846
1	0.0	-85.6552212792
1	0.0	-85.7938378889
1	0.0	-86.0015346641
1	0.0	-85.710072811
1	0.0	-86.0015346641
1	0.0	-85.8607006605
1	0.0	-86.0015346641
1	0.0	-85.6395568106
1	0.0	-85.7996346929
1	0.0	-86.0015346641
1	0.0	-85.9666457846
1	0.0	-86.0015346641
1	0.0	-85.7903943049
1	0.0	-85.8694933502
1	0.0	-85.7694516237
1	0.0	-85.7428730569
1	0.0	-85.7811361134
1	0.0	-85.6604473512
1	0.0	-85.7459902622
1	0.0	-85.8718134571
1	0.0	-85.839206793
1	0.0	-86.0015346641
1	0.0	-86.0015346641
1	0.0	-85.7904521348
1	0.0	-85.609088828
1	0.0	-86.0015346641
1	0.0	-85.8580913237
1	0.0	-85.7320190714
1	0.0	-85.7656861846
1	0.0	-85.8430722072
1	0.0	-85.8393046762
1	0.0	-86.0015346641
1	0.0	-85.7420846862
1	0.0	-85.790286898
1	0.0	-86.0015346641
1	0.0	-85.765784557
1	0.0	-86.0015346641
1	0.0	-85.9666357399
1	0.0	-85.8435090712
1	0.0	-85.8413354082
1	0.0	-86.0015346641
1	0.0	-85.7732123897
1	0.0	-85.8392410938
1	0.0	-85.8242653343
1	0.0	-85.9325584024
1	0.0	-85.9325584024
1	0.0	-86.0015346641
1	0.0	-85.7732538221
1	0.0	-86.0015346641
1	0.0	-86.0015346641
1	0.0	-85.7994478395
1	0.0	-85.7854561114
1	0.0	-85.7428820287
1	0.0	-85.8393100003
1	0.0	-85.7232345324
1	0.0	-85.8580198168
1	0.0	-86.0015346641
1	0.0	-85.7633364114
1	0.0	-86.0015346641
1	0.0	-85.7420499534
1	0.0	-85.841396003
1	0.0	-85.7872448648
1	0.0	-85.7319728606
1	0.0	-85.6604473512
1	0.0	-85.9480993099
1	0.0	-86.0015346641
1	0.0	-85.7475329202
1	0.0	-85.64252519
1	0.0	-86.0015346641
1	0.0	-85.7854937978
1	0.0	-85.8928710835
1	0.0	-85.8035839241
1	0.0	-86.0015346641
1	0.0	-85.7937258122
1	0.0	-86.0015346641
1	0.0	-86.0015346641
1	0.0	-85.806480507
1	0.0	-85.7693507745
1	0.0	-85.8064815479
1	0.0	-85.8413898631
1	0.0	-86.0015346641
1	0.0	-85.8412994608
1	0.0	-85.8064412352
1	0.0	-85.7832362334
1	0.0	-86.0015346641
1	0.0	-85.7233172997
1	0.0	-85.8571068218
1	0.0	-85.9480830998
1	0.0	-85.8580935756
1	0.0	-85.8448847013
1	0.0	-85.8571068218
1	0.0	-85.8436266167
1	0.0	-85.8710924925
1	0.0	-85.9325926022
1	0.0	-85.7732123897
1	0.0	-85.7657596356
1	0.0	-86.0015346641
1	0.0	-85.8571068218
1	0.0	-85.7994697726
1	0.0	-85.792961797
1	0.0	-86.0015346641
1	0.0	-85.792885705
1	0.0	-85.9385386397
1	0.0	-85.8419080419
1	0.0	-85.841396003
1	0.0	-85.7720717606
1	0.0	-86.0015346641
1	0.0	-85.9385422567
1	0.0	-85.9385386397
1	0.0	-86.0015346641
1	0.0	-85.7231031186
1	0.0	-85.7995181109
1	0.0	-85.7856195888
1	0.0	-86.0015346641
1	0.0	-85.7902424855
1	0.0	-86.0015346641
1	0.0	-85.806480507
1	0.0	-85.7459665943
1	0.0	-85.7765602355
1	0.0	-85.803579052
1	0.0	-85.9437043999
1	0.0	-85.803579052
1	0.0	-85.9325680026
1	0.0	-85.7810392299
1	0.0	-85.7938424596
1	0.0	-85.8606307462
1	0.0	-85.7321112345
1	0.0	-85.7996072195
1	0.0	-85.7810978185
1	0.0	-86.0015346641
1	0.0	-85.7732290501
1	0.0	-85.8694376252
1	0.0	-86.0015346641
1	0.0	-85.8035133753
1	0.0	-86.0015346641
1	0.0	-85.7231629705
1	0.0	-85.9325771459
1	0.0	-86.0015346641
1	0.0	-85.7811525499
1	0.0	-85.8579994147
1	0.0	-85.6769795346
1	0.0	-85.7904063115
1	0.0	-85.9385379185
1	0.0	-85.9594597794
1	0.0	-85.7821411021
1	0.0	-85.9735039654
1	0.0	-85.7094694995
1	0.0	-85.7822125859
1	0.0	-85.8064691003
1	0.0	-85.7902424855
1	0.0	-85.7279109384
1	0.0	-85.9666492289
1	0.0	-85.9481145534
1	0.0	-85.9524718321
1	0.0	-85.6603649662
1	0.0	-85.7732538221
1	0.0	-85.7419468676
1	0.0	-86.0015346641
1	0.0	-85.8710344167
1	0.0	-85.92324012
1	0.0	-85.8064238432
1	0.0	-85.8393092671
1	0.0	-85.7811660111
1	0.0	-85.9325926022
1	0.0	-85.9666457846
1	0.0	-85.9326014966
1	0.0	-86.0015346641
1	0.0	-85.7872375855
1	0.0	-85.812398385
1	0.0	-85.7903058985
1	0.0	-85.7731770161
1	0.0	-85.7810578442
1	0.0	-86.0015346641
1	0.0	-86.0015346641
1	0.0	-85.790325256
1	0.0	-86.0015346641
1	0.0	-85.8606649284
1	0.0	-85.938445214
1	0.0	-86.0015346641
1	0.0	-85.5894116515
1	0.0	-86.0015346641
1	0.0	-85.7632037936
1	0.0	-86.0015346641
1	0.0	-85.7633364114
1	0.0	-85.7419468676
1	0.0	-86.0015346641
1	0.0	-85.9594593789
1	0.0	-86.0015346641
1	0.0	-85.6049880456
1	0.0	-85.7765322374
1	0.0	-86.0015346641
1	0.0	-85.6395037034
1	0.0	-85.7419468676
1	0.0	-86.0015346641
1	0.0	-85.7459902622
1	0.0	-85.7929540204
1	0.0	-86.0015346641
1	0.0	-86.0015346641
1	0.0	-85.8709976187
1	0.0	-85.7810392299
1	0.0	-85.6395037034
1	0.0	-85.7765322374
1	0.0	-85.8033718885
1	0.0	-86.0015346641
1	0.0	-85.6395289943
1	0.0	-85.9594476279
1	0.0	-85.7693654046
1	0.0	-85.7419264699
1	0.0	-85.7803959426
1	0.0	-85.8393092671
1	0.0	-85.5729695247
1	0.0	-85.7475329202
1	0.0	-85.769337247
1	0.0	-85.7872448648
1	0.0	-85.8579994147
1	0.0	-85.7732431426
1	0.0	-85.7731320774
1	0.0	-85.7732431426
1	0.0	-85.7904521348
1	0.0	-86.0015346641
1	0.0	-85.8694933502
1	0.0	-86.0015346641
1	0.0	-85.8571081995
1	0.0	-86.0015346641
1	0.0	-85.7855558163
1	0.0	-85.7938129819
1	0.0	-85.7855558163
1	0.0	-86.0015346641
1	0.0	-85.6157761107
1	0.0	-85.7320913222
1	0.0	-85.9384414147
1	0.0	-86.0015346641
1	0.0	-85.7832362334
1	0.0	-86.0015346641
1	0.0	-85.7929679347
1	0.0	-86.0015346641
1	0.0	-85.8064566459
1	0.0	-85.64252519
1	0.0	-85.7419902443
1	0.0	-86.0015346641
1	0.0	-85.8419231272
1	0.0	-85.8695130871
1	0.0	-85.9325926022
1	0.0	-85.857055707
1	0.0	-85.7822263562
1	0.0	-85.753745009
1	0.0	-85.7732622636
1	0.0	-85.7811660111
1	0.0	-85.7903313036
1	0.0	-86.0015346641
1	0.0	-86.0015346641
1	0.0	-85.7872375855
1	0.0	-85.570038642
1	0.0	-85.7811175771
1	0.0	-85.7428730569
1	0.0	-85.973524236
1	0.0	-85.8580198168
1	0.0	-85.6603233169
1	0.0	-85.7765322374
1	0.0	-85.8429582008
1	0.0	-85.8435978112
1	0.0	-85.7765650286
1	0.0	-85.7872218776
1	0.0	-85.9054689504
1	0.0	-86.0015346641
1	0.0	-85.7537611033
1	0.0	-85.8241389066
1	0.0	-85.7803553559
1	0.0	-85.8435090712
1	0.0	-86.0015346641
