# Supplementary material for: Unique membrane properties and enhanced signal processing in human neocortical neurons
Source: eLife. 2016 Oct 6;5:e16553. doi: 10.7554/eLife.16553 (PMC5100995; doi:10.7554/eLife.16553)
Supplement: Source code 1. — DOI: http://dx.doi.org/10.7554/eLife.16553.014 [file elife-16553-code1.zip › Fig3/Fig3b/DIST_045_SYNC/Mon_Apr_11_11_35_14_2016/syns_10/sync_stim_seed_962.txt]

NUMBER_OF_SYNAPSES	APC_N	MAX_VOLTAGE
10	0.0	-84.3164299095
10	0.0	-84.2251230499
10	0.0	-83.7767996838
10	0.0	-83.6469833241
10	0.0	-83.7057492156
10	0.0	-84.4853815655
10	0.0	-83.5967059719
10	0.0	-84.1616580956
10	0.0	-83.2696327024
10	0.0	-83.7155370724
10	0.0	-83.5000835405
10	0.0	-84.2456545293
10	0.0	-83.2544673436
10	0.0	-84.3499822922
10	0.0	-84.0289890023
10	0.0	-83.3261858226
10	0.0	-83.8082748019
10	0.0	-84.4082693774
10	0.0	-83.892080827
10	0.0	-83.7476656251
10	0.0	-84.2451497476
10	0.0	-84.2457394459
10	0.0	-83.8636814001
10	0.0	-83.6589857889
10	0.0	-84.0866236242
10	0.0	-83.0140652073
10	0.0	-84.4728113737
10	0.0	-84.1370965789
10	0.0	-84.6580280612
10	0.0	-84.4907263906
10	0.0	-83.7576933058
10	0.0	-84.2545888029
10	0.0	-83.8787016645
10	0.0	-83.3860053675
10	0.0	-84.2819234802
10	0.0	-83.9327908542
10	0.0	-83.7801202984
10	0.0	-83.3728270737
10	0.0	-84.122346464
10	0.0	-83.3345350334
10	0.0	-84.2309809293
10	0.0	-84.3572093636
10	0.0	-84.0401036808
10	0.0	-84.056761646
10	0.0	-83.8600332069
10	0.0	-83.6933988313
10	0.0	-83.6165430812
10	0.0	-83.6598109134
10	0.0	-83.747949945
10	0.0	-83.5717410466
10	0.0	-84.655327745
10	0.0	-83.5536229596
10	0.0	-83.7400135682
10	0.0	-83.1068609372
10	0.0	-83.3568921536
10	0.0	-83.9340742135
10	0.0	-83.944763732
10	0.0	-84.6180645821
10	0.0	-84.7835423736
10	0.0	-84.6489641914
10	0.0	-83.6772085901
10	0.0	-84.5468459846
10	0.0	-83.7095622274
10	0.0	-83.9340137334
10	0.0	-84.3656667536
10	0.0	-84.0628298505
10	0.0	-84.2846456314
10	0.0	-83.8723250796
10	0.0	-83.5248335572
10	0.0	-83.786182774
10	0.0	-83.5448716861
10	0.0	-83.9274178496
10	0.0	-83.7747492557
10	0.0	-83.2813383061
10	0.0	-84.3911742482
10	0.0	-83.6872518101
10	0.0	-84.4958437187
10	0.0	-84.064420383
10	0.0	-83.534237713
10	0.0	-84.2033348908
10	0.0	-83.3735628168
10	0.0	-83.3275795483
10	0.0	-84.1662944156
10	0.0	-84.0158243448
10	0.0	-83.5132763465
10	0.0	-84.1770568764
10	0.0	-83.5598125953
10	0.0	-84.4970299183
10	0.0	-84.3700802305
10	0.0	-85.0258134498
10	0.0	-84.0604770535
10	0.0	-83.7742667624
10	0.0	-84.0096238943
10	0.0	-83.1113121837
10	0.0	-83.3777155804
10	0.0	-83.8473373458
10	0.0	-84.3312395685
10	0.0	-83.6902152786
10	0.0	-84.0121332122
10	0.0	-84.2341571687
10	0.0	-84.2574881579
10	0.0	-84.0142680388
10	0.0	-83.8849268441
10	0.0	-82.9699700303
10	0.0	-84.4458809511
10	0.0	-85.0286370201
10	0.0	-83.7541507124
10	0.0	-84.6867419324
10	0.0	-84.030235321
10	0.0	-83.8106005946
10	0.0	-84.1342628448
10	0.0	-84.710542032
10	0.0	-83.8715076704
10	0.0	-83.8749670397
10	0.0	-84.0197044569
10	0.0	-84.2914657856
10	0.0	-83.6412355429
10	0.0	-84.8651644219
10	0.0	-84.0988638756
10	0.0	-83.5709758403
10	0.0	-84.2023985082
10	0.0	-84.7912779198
10	0.0	-83.4448750312
10	0.0	-84.1983015584
10	0.0	-84.0476391267
10	0.0	-84.4021385853
10	0.0	-84.0790813338
10	0.0	-83.8234231683
10	0.0	-84.6965243866
10	0.0	-84.527774764
10	0.0	-84.4668154182
10	0.0	-84.2365073695
10	0.0	-83.9061710558
10	0.0	-83.9269311028
10	0.0	-83.7078109379
10	0.0	-84.3928905325
10	0.0	-83.6799132775
10	0.0	-83.7297839388
10	0.0	-84.2215410855
10	0.0	-83.6628419018
10	0.0	-84.0533935789
10	0.0	-83.4643953102
10	0.0	-84.2679901133
10	0.0	-84.3982268547
10	0.0	-83.6093750089
10	0.0	-83.0781112062
10	0.0	-83.6833995683
10	0.0	-83.4464966407
10	0.0	-83.5063613997
10	0.0	-83.5014054996
10	0.0	-83.7082172132
10	0.0	-83.9513252319
10	0.0	-83.6331697445
10	0.0	-83.6569399469
10	0.0	-84.1908000028
10	0.0	-83.897793102
10	0.0	-84.0281572791
10	0.0	-83.2048493942
10	0.0	-84.266316795
10	0.0	-83.7268117206
10	0.0	-83.3307682783
10	0.0	-84.3414652514
10	0.0	-83.7375824008
10	0.0	-84.1114258661
10	0.0	-83.9520109685
10	0.0	-84.8988862551
10	0.0	-84.6138010722
10	0.0	-83.6317661357
10	0.0	-83.3655694575
10	0.0	-83.9648711841
10	0.0	-84.1635054582
10	0.0	-83.8656007843
10	0.0	-84.2951040351
10	0.0	-84.4718116353
10	0.0	-84.0937327725
10	0.0	-84.0485065894
10	0.0	-84.4631638149
10	0.0	-83.6614944538
10	0.0	-83.808715785
10	0.0	-85.1603255067
10	0.0	-83.8259855798
10	0.0	-83.9743770922
10	0.0	-83.4388470497
10	0.0	-83.8149894152
10	0.0	-84.1611673076
10	0.0	-84.6159091979
10	0.0	-85.1339950485
10	0.0	-83.3502866079
10	0.0	-83.3950525706
10	0.0	-83.2362743418
10	0.0	-84.2397699095
10	0.0	-83.8044595153
10	0.0	-83.948753106
10	0.0	-84.2803375412
10	0.0	-84.4786460446
10	0.0	-83.5856870622
10	0.0	-84.0640662964
10	0.0	-83.414150289
10	0.0	-83.8282716569
10	0.0	-83.7273507431
10	0.0	-83.6122540932
10	0.0	-84.5571091502
10	0.0	-83.301293314
10	0.0	-83.6614753117
10	0.0	-84.003836187
10	0.0	-83.8638614604
10	0.0	-84.2409954572
10	0.0	-84.1390720865
10	0.0	-84.769210759
10	0.0	-84.1808422674
10	0.0	-84.063757681
10	0.0	-84.9591923751
10	0.0	-85.0417535166
10	0.0	-84.3836433218
10	0.0	-83.5698924831
10	0.0	-83.675647435
10	0.0	-84.1387284249
10	0.0	-83.5951200964
10	0.0	-85.3457498303
10	0.0	-83.5922157414
10	0.0	-83.3612384384
10	0.0	-84.7043575825
10	0.0	-83.4862668882
10	0.0	-83.9752931561
10	0.0	-84.2884572644
10	0.0	-83.8702752375
10	0.0	-84.5198971674
10	0.0	-84.4171681187
10	0.0	-83.9694800407
10	0.0	-84.5053142962
10	0.0	-83.4773089163
10	0.0	-83.5202684573
10	0.0	-84.1366956081
10	0.0	-84.10193856
10	0.0	-83.9851571364
10	0.0	-83.7193045694
10	0.0	-83.9456747161
10	0.0	-84.1789367588
10	0.0	-83.6929314485
10	0.0	-83.6998994035
10	0.0	-83.7963721527
10	0.0	-83.2582085795
10	0.0	-84.1874780914
10	0.0	-82.6554521324
10	0.0	-84.1258279595
10	0.0	-84.4547361195
10	0.0	-83.7519049215
10	0.0	-84.3435357669
10	0.0	-83.1232705453
10	0.0	-83.9363054601
10	0.0	-83.8694243745
10	0.0	-83.305416093
10	0.0	-84.1441613984
10	0.0	-84.2485282963
10	0.0	-83.7376511655
10	0.0	-83.6706261002
10	0.0	-83.4583915671
10	0.0	-84.5983858608
10	0.0	-83.800591224
10	0.0	-84.0916666398
10	0.0	-84.2234637719
10	0.0	-84.3555256068
10	0.0	-84.2632065056
10	0.0	-84.6941960555
10	0.0	-83.8328781797
10	0.0	-83.3264663577
10	0.0	-83.6389411892
10	0.0	-83.5395548954
10	0.0	-84.0823348732
10	0.0	-84.079981626
10	0.0	-84.8303502222
10	0.0	-84.2219875029
10	0.0	-84.4726399065
10	0.0	-83.8876552921
10	0.0	-84.4559925136
10	0.0	-84.8965864452
10	0.0	-84.1690683314
10	0.0	-83.6175580729
10	0.0	-84.0454171419
10	0.0	-83.894293385
10	0.0	-84.1856556221
10	0.0	-83.7328918547
10	0.0	-83.9807971573
10	0.0	-83.7663377179
10	0.0	-83.9039308704
10	0.0	-83.6330890233
10	0.0	-84.4087985391
10	0.0	-84.3126965651
10	0.0	-83.5298764805
10	0.0	-83.6765513016
10	0.0	-83.3910054522
10	0.0	-84.4828983689
10	0.0	-83.8421842581
10	0.0	-84.3939372692
10	0.0	-84.5203555713
10	0.0	-84.5315831315
10	0.0	-84.8012132229
10	0.0	-83.6443033178
10	0.0	-84.0473259271
10	0.0	-84.678722073
10	0.0	-84.2435655109
10	0.0	-83.6550391672
10	0.0	-83.5434537295
10	0.0	-83.6334784797
10	0.0	-83.8899455658
10	0.0	-84.1457399118
10	0.0	-84.1501305664
10	0.0	-84.0736585772
10	0.0	-83.5610499471
10	0.0	-84.4719166876
10	0.0	-83.9473433979
10	0.0	-83.9310069823
10	0.0	-84.6270013025
10	0.0	-83.6132403136
10	0.0	-83.878486329
10	0.0	-84.1529501419
10	0.0	-83.5917243902
10	0.0	-83.6939540224
10	0.0	-84.6972801338
10	0.0	-84.2368002465
10	0.0	-83.5566000063
10	0.0	-83.9633843473
10	0.0	-83.5484239712
10	0.0	-84.7016730449
10	0.0	-84.4453743567
10	0.0	-84.0236878221
10	0.0	-83.4108677535
10	0.0	-84.0852132019
10	0.0	-83.7389881973
10	0.0	-84.0692268425
10	0.0	-83.2377814209
10	0.0	-84.6083558507
10	0.0	-83.0172211332
10	0.0	-83.6230443028
10	0.0	-84.0588160794
10	0.0	-84.3805956282
10	0.0	-83.6175359506
10	0.0	-84.2664839504
10	0.0	-83.5015128934
10	0.0	-83.7434129258
10	0.0	-83.8502773144
10	0.0	-84.0987838002
10	0.0	-84.9324654046
10	0.0	-83.8233701991
10	0.0	-83.5202120314
10	0.0	-83.3920353126
10	0.0	-83.6176653624
10	0.0	-84.1556396938
10	0.0	-84.3203054027
10	0.0	-83.9039931421
10	0.0	-83.4568836488
10	0.0	-84.4923784137
10	0.0	-83.3654630601
10	0.0	-85.0647646832
10	0.0	-83.5609460003
10	0.0	-84.0121397257
10	0.0	-83.743167429
10	0.0	-83.7783764831
10	0.0	-84.2937907721
10	0.0	-84.3543830961
10	0.0	-83.4445374802
10	0.0	-84.2347763387
10	0.0	-84.5319253633
10	0.0	-83.8446551209
10	0.0	-84.5736851968
10	0.0	-83.6833602502
10	0.0	-84.3220158279
10	0.0	-83.6113435349
10	0.0	-85.207640257
10	0.0	-84.05011518
10	0.0	-83.8636591212
10	0.0	-83.6061305169
10	0.0	-83.892862347
10	0.0	-84.0463688858
10	0.0	-83.4331456534
10	0.0	-84.3861344667
10	0.0	-84.028925198
10	0.0	-84.3920828649
10	0.0	-83.692518999
10	0.0	-84.6347723174
10	0.0	-84.5308879551
10	0.0	-84.4482602789
10	0.0	-83.6668482479
10	0.0	-83.5012727867
10	0.0	-83.9038579318
10	0.0	-83.7147587433
10	0.0	-84.3849946784
10	0.0	-83.6889532152
10	0.0	-84.4493654018
10	0.0	-84.1734522807
10	0.0	-84.1535785197
10	0.0	-83.5237403315
10	0.0	-83.2148775932
10	0.0	-83.9711092566
10	0.0	-84.4312507531
10	0.0	-84.3014407095
10	0.0	-84.2462476156
10	0.0	-83.7773687989
10	0.0	-83.9734228272
10	0.0	-84.3275339729
10	0.0	-83.8137164245
10	0.0	-83.6106422353
10	0.0	-83.8923537507
10	0.0	-84.1175225568
10	0.0	-84.377558102
10	0.0	-83.4908362752
10	0.0	-83.6645016797
10	0.0	-84.056745503
10	0.0	-83.6359831975
10	0.0	-83.9963464868
10	0.0	-84.4673082996
10	0.0	-84.8459910549
10	0.0	-83.9497560886
10	0.0	-83.9006393751
10	0.0	-83.8352135664
10	0.0	-84.0332370551
10	0.0	-83.2192974684
10	0.0	-83.8088132187
10	0.0	-83.6260876116
10	0.0	-83.4679904625
10	0.0	-83.6778486064
10	0.0	-83.5053795821
10	0.0	-83.8547366357
10	0.0	-83.4273034794
10	0.0	-84.0968838504
10	0.0	-84.0889223485
10	0.0	-84.0983204896
10	0.0	-83.8120272748
10	0.0	-83.9685968521
10	0.0	-83.0775407001
10	0.0	-83.9263394643
10	0.0	-83.5723918144
10	0.0	-83.6910632918
10	0.0	-83.9995350171
10	0.0	-84.0999587882
10	0.0	-83.6212424057
10	0.0	-83.5301922314
10	0.0	-83.0373555903
10	0.0	-83.8424834142
10	0.0	-83.9385941433
10	0.0	-83.7759674872
10	0.0	-83.2279645004
10	0.0	-83.8986847395
10	0.0	-84.4010247798
10	0.0	-84.1490234681
10	0.0	-84.005944518
10	0.0	-83.8293598567
10	0.0	-84.5069038361
10	0.0	-84.623464991
10	0.0	-83.4870633712
10	0.0	-84.0988727345
10	0.0	-84.4730813343
10	0.0	-83.3869524519
10	0.0	-85.2652799677
10	0.0	-83.3555382539
10	0.0	-83.9102921447
10	0.0	-84.2023495831
10	0.0	-83.2473546141
10	0.0	-83.0956610403
10	0.0	-83.3384529482
10	0.0	-83.8365131956
10	0.0	-83.5193884884
10	0.0	-83.873884158
10	0.0	-83.834379245
10	0.0	-84.6354974451
10	0.0	-84.5707959425
10	0.0	-84.3250254636
10	0.0	-83.705813759
10	0.0	-84.122482942
10	0.0	-84.6677402159
10	0.0	-84.8724666921
10	0.0	-84.1782539738
10	0.0	-84.0009395906
10	0.0	-83.7561331528
10	0.0	-84.3846825727
10	0.0	-83.738493474
10	0.0	-83.4636421389
10	0.0	-84.7478455721
10	0.0	-84.1967607551
10	0.0	-84.0137808603
10	0.0	-83.1235827547
10	0.0	-83.8810561505
10	0.0	-84.4447118091
10	0.0	-83.851268402
10	0.0	-83.7187746492
10	0.0	-84.2097820886
10	0.0	-83.7543087502
10	0.0	-84.5297027443
10	0.0	-83.9428384803
10	0.0	-84.868158897
10	0.0	-83.4823319782
10	0.0	-83.9756525484
10	0.0	-83.5692771827
10	0.0	-84.0660352952
10	0.0	-83.6589275975
10	0.0	-84.3593872398
10	0.0	-83.8466232106
10	0.0	-84.0430287895
10	0.0	-84.7983966444
10	0.0	-83.9380161419
10	0.0	-83.8815864488
10	0.0	-83.3341719651
10	0.0	-84.9435511697
10	0.0	-83.8758291404
10	0.0	-83.9902118133
10	0.0	-84.3661610181
10	0.0	-84.8528651398
10	0.0	-83.9560376443
10	0.0	-83.6589731518
10	0.0	-83.8706416792
10	0.0	-83.9114383679
10	0.0	-83.7595560169
10	0.0	-84.485218531
10	0.0	-84.1804717918
10	0.0	-83.5373562649
10	0.0	-83.8103416328
10	0.0	-83.9935959951
10	0.0	-84.7213743254
10	0.0	-83.8322105558
10	0.0	-83.9859339422
10	0.0	-84.2811284263
10	0.0	-84.0725437688
10	0.0	-83.5825358905
10	0.0	-83.680304836
10	0.0	-84.0350748843
10	0.0	-84.6188923335
10	0.0	-83.8995926308
10	0.0	-84.0226322255
10	0.0	-84.0607697796
10	0.0	-83.1497498853
10	0.0	-83.5640777589
10	0.0	-83.5458675622
10	0.0	-84.7529834355
10	0.0	-83.5422447149
10	0.0	-83.8514439554
10	0.0	-83.680073258
10	0.0	-84.461236944
10	0.0	-84.0987293278
10	0.0	-84.2456007397
10	0.0	-84.1807477062
10	0.0	-83.4220652632
10	0.0	-84.4570788461
10	0.0	-83.8968489179
10	0.0	-84.2702957087
10	0.0	-83.9090733771
10	0.0	-83.9277231778
10	0.0	-83.2003592404
10	0.0	-83.6709300334
10	0.0	-83.814333862
10	0.0	-83.9791660239
10	0.0	-84.7134002668
10	0.0	-83.3781267513
10	0.0	-83.8214516878
10	0.0	-84.0128044863
10	0.0	-83.2242585991
10	0.0	-83.7617814922
10	0.0	-84.4735088752
10	0.0	-84.0339629218
10	0.0	-84.2464084718
10	0.0	-84.424005904
10	0.0	-83.6272522831
10	0.0	-84.2943776042
10	0.0	-84.5961585996
10	0.0	-84.799898869
10	0.0	-83.8972958987
10	0.0	-84.717495996
10	0.0	-84.374984729
10	0.0	-83.5835725277
10	0.0	-84.7938921723
10	0.0	-83.8868419018
10	0.0	-83.1308217408
10	0.0	-84.549455205
10	0.0	-83.9022883419
10	0.0	-84.2114462251
10	0.0	-84.2122005165
10	0.0	-83.8760744866
10	0.0	-84.1382773969
10	0.0	-84.3867119079
10	0.0	-83.9444418692
10	0.0	-83.3908329714
10	0.0	-83.9127214472
10	0.0	-84.7320858236
10	0.0	-83.7305849029
10	0.0	-84.3147698255
10	0.0	-84.2213497274
10	0.0	-84.7759318219
10	0.0	-84.2828628629
10	0.0	-83.6824645812
10	0.0	-83.3311091914
10	0.0	-83.6491318645
10	0.0	-83.9182559289
10	0.0	-83.9586914834
10	0.0	-84.2287190229
10	0.0	-83.9952203324
10	0.0	-83.780804872
10	0.0	-83.1435354906
10	0.0	-84.2008734832
10	0.0	-83.9029347522
10	0.0	-84.3801700455
10	0.0	-83.2324073113
10	0.0	-83.8310763485
10	0.0	-84.169265206
10	0.0	-83.9382037405
10	0.0	-83.5632078122
10	0.0	-83.8019695924
10	0.0	-84.1480828049
10	0.0	-83.963957952
10	0.0	-83.675149066
10	0.0	-83.4399524862
10	0.0	-83.7403937764
10	0.0	-83.15721947
10	0.0	-83.8556076679
10	0.0	-84.7701430877
10	0.0	-84.8063506105
10	0.0	-84.5701880986
10	0.0	-83.2076015418
10	0.0	-83.7797325419
10	0.0	-83.8717981331
10	0.0	-83.3031665316
10	0.0	-83.9050714862
10	0.0	-84.1416266444
10	0.0	-83.3080030524
10	0.0	-84.4063233715
10	0.0	-84.3400544874
10	0.0	-83.7639078478
10	0.0	-84.1113682886
10	0.0	-83.5627754232
10	0.0	-84.3537757708
10	0.0	-84.1870290661
10	0.0	-84.4311107247
10	0.0	-83.7404355516
10	0.0	-84.9198339936
10	0.0	-83.8069599557
10	0.0	-84.3411456995
10	0.0	-84.3666860041
10	0.0	-84.1176390373
10	0.0	-84.1215965052
10	0.0	-83.9256184167
10	0.0	-84.1227905305
10	0.0	-83.6966435426
10	0.0	-83.5107440748
10	0.0	-83.6941142563
10	0.0	-83.3069486023
10	0.0	-83.2867138152
10	0.0	-84.3064078713
10	0.0	-84.2506343905
10	0.0	-84.2364162368
10	0.0	-83.6648532655
10	0.0	-84.1358285843
10	0.0	-84.3600115181
10	0.0	-84.2122010737
10	0.0	-84.2508097043
10	0.0	-83.527027854
10	0.0	-83.3622120049
10	0.0	-84.3064040417
10	0.0	-83.1926447504
10	0.0	-83.8306739891
10	0.0	-83.5552476097
10	0.0	-84.0412789962
10	0.0	-84.0517919467
10	0.0	-84.4304807476
10	0.0	-84.5016357368
10	0.0	-83.4330415798
10	0.0	-83.7345466764
10	0.0	-84.4591722916
10	0.0	-83.7577851316
10	0.0	-84.2621013405
10	0.0	-84.0824024509
10	0.0	-84.111418111
10	0.0	-83.8136271814
10	0.0	-84.0636475151
10	0.0	-83.2841687597
10	0.0	-83.7083425238
10	0.0	-83.6161947243
10	0.0	-84.2264409372
10	0.0	-84.2273774372
10	0.0	-83.5462882023
10	0.0	-84.0656783345
10	0.0	-83.6056943406
10	0.0	-84.2472940567
10	0.0	-83.5709254119
10	0.0	-83.2736433339
10	0.0	-83.6512518649
10	0.0	-83.8486659524
10	0.0	-83.8856795881
10	0.0	-84.093640928
10	0.0	-84.3035300695
10	0.0	-84.0046402002
10	0.0	-83.9465099903
10	0.0	-83.6684997909
10	0.0	-83.9130190681
10	0.0	-84.5636184856
10	0.0	-83.9369707069
10	0.0	-83.782665539
10	0.0	-84.7515950452
10	0.0	-83.646685904
10	0.0	-83.4089277393
10	0.0	-83.6171113402
10	0.0	-84.3343098259
10	0.0	-83.9717001251
10	0.0	-84.1597079687
10	0.0	-83.2960678526
10	0.0	-84.2064046335
10	0.0	-83.7075424725
10	0.0	-84.4125155407
10	0.0	-83.9938138355
10	0.0	-84.5687821617
10	0.0	-83.7625843087
10	0.0	-83.5101161394
10	0.0	-84.0367376086
10	0.0	-83.3475577909
10	0.0	-83.9323851584
10	0.0	-83.7815295419
10	0.0	-83.7764911237
10	0.0	-84.2863673687
10	0.0	-84.4507350663
10	0.0	-84.4035661209
10	0.0	-84.1544076151
10	0.0	-83.7634437283
10	0.0	-83.3956227215
10	0.0	-83.9739172283
10	0.0	-83.9490567051
10	0.0	-84.0754918881
10	0.0	-83.4194182425
10	0.0	-82.9853455414
10	0.0	-83.9923397424
10	0.0	-84.0313309952
10	0.0	-83.5306616866
10	0.0	-83.9253095451
10	0.0	-84.1338098312
10	0.0	-83.7702452794
10	0.0	-83.7100849269
10	0.0	-84.0085077017
10	0.0	-83.9031778791
10	0.0	-84.4539952962
10	0.0	-83.6922927299
10	0.0	-84.1163978481
10	0.0	-84.1127860776
10	0.0	-84.0380440798
10	0.0	-83.8139380176
10	0.0	-84.5017662213
10	0.0	-84.2680658042
10	0.0	-84.0346153899
10	0.0	-83.7056839576
10	0.0	-83.9476303421
10	0.0	-84.6072587034
10	0.0	-84.3879304592
10	0.0	-84.0459069765
10	0.0	-84.5458166207
10	0.0	-83.9200268184
10	0.0	-83.8019380328
10	0.0	-84.5150598229
10	0.0	-84.0511855321
10	0.0	-84.4514015432
10	0.0	-84.2079193621
10	0.0	-84.0453556422
10	0.0	-83.3718417449
10	0.0	-83.7356361381
10	0.0	-83.1850404902
10	0.0	-83.4775672413
10	0.0	-83.7620874735
10	0.0	-83.7238379326
10	0.0	-83.3407399436
10	0.0	-84.2127579108
10	0.0	-83.8465037477
10	0.0	-84.6476139905
10	0.0	-83.7986596277
10	0.0	-83.6985942614
10	0.0	-84.1933941568
10	0.0	-83.9706330755
10	0.0	-84.3273352699
10	0.0	-84.5938502687
10	0.0	-83.9427600678
10	0.0	-84.5884429228
10	0.0	-84.2673344054
10	0.0	-83.5155241529
10	0.0	-84.5764222931
10	0.0	-84.3933183543
10	0.0	-84.0328779699
10	0.0	-83.6883584446
10	0.0	-83.4975578281
10	0.0	-84.577098334
10	0.0	-83.8061534127
10	0.0	-83.76154236
10	0.0	-83.8011328975
10	0.0	-83.6979303738
10	0.0	-83.8995504581
10	0.0	-84.608516688
10	0.0	-84.3147226151
10	0.0	-83.9605031114
10	0.0	-84.2164343412
10	0.0	-84.5622475415
10	0.0	-83.5242732579
10	0.0	-84.1758192069
10	0.0	-83.57689398
10	0.0	-82.8446902273
10	0.0	-84.4651769462
10	0.0	-84.6635000586
10	0.0	-83.930657917
10	0.0	-83.9176335502
10	0.0	-84.1661899358
10	0.0	-84.7702666619
10	0.0	-84.2080259175
10	0.0	-83.830725805
10	0.0	-84.2027988537
10	0.0	-83.6733756995
10	0.0	-84.5851461876
10	0.0	-84.2674202012
10	0.0	-83.2982014973
10	0.0	-83.4345747708
10	0.0	-84.2597930529
10	0.0	-83.5876299381
10	0.0	-83.6951718648
10	0.0	-84.3926663051
10	0.0	-83.8020789682
10	0.0	-84.0794422445
10	0.0	-83.8503669409
10	0.0	-84.0684675779
10	0.0	-83.7031907647
10	0.0	-83.8687954279
10	0.0	-84.2768324921
10	0.0	-83.8729044975
10	0.0	-83.9291408515
10	0.0	-83.6119058826
10	0.0	-83.4892252878
10	0.0	-84.1661021468
10	0.0	-84.0960469234
10	0.0	-84.0976062396
10	0.0	-83.9780518616
10	0.0	-84.1620285448
10	0.0	-83.8101607743
10	0.0	-83.7690063596
10	0.0	-84.2772349633
10	0.0	-83.59320743
10	0.0	-84.3136893284
10	0.0	-84.4601746124
10	0.0	-84.3335937459
10	0.0	-83.9210256281
10	0.0	-84.0295007812
10	0.0	-83.8214785722
10	0.0	-83.8790532117
10	0.0	-83.6633244566
10	0.0	-83.7649276328
10	0.0	-84.1504948888
10	0.0	-83.9750783275
10	0.0	-83.3543942184
10	0.0	-84.0165860428
10	0.0	-83.6199080386
10	0.0	-84.0582219768
10	0.0	-83.3976684618
10	0.0	-83.6611793636
10	0.0	-83.6742028909
10	0.0	-84.7840458119
10	0.0	-84.043931098
10	0.0	-84.7580087856
10	0.0	-83.5428124538
10	0.0	-84.5451364553
10	0.0	-83.5969039758
10	0.0	-84.2519699605
10	0.0	-83.5218369928
10	0.0	-84.4790684013
10	0.0	-84.5534673552
10	0.0	-84.2454722836
10	0.0	-83.8122006398
10	0.0	-84.1499856883
10	0.0	-83.3904005278
10	0.0	-84.3756466511
10	0.0	-83.85701306
10	0.0	-84.9842402847
10	0.0	-84.2776293486
10	0.0	-83.4533650238
10	0.0	-83.82184182
10	0.0	-84.6650751859
10	0.0	-84.1833859735
10	0.0	-84.2555649202
10	0.0	-84.1062983911
10	0.0	-84.1044528303
10	0.0	-84.3993954956
10	0.0	-84.4752621283
10	0.0	-83.8042101047
10	0.0	-83.612332317
10	0.0	-83.4033472696
10	0.0	-84.2527333166
10	0.0	-83.9006016341
10	0.0	-84.1559107961
10	0.0	-83.6970513779
10	0.0	-83.5667270859
10	0.0	-83.9128985263
10	0.0	-84.2504104418
10	0.0	-83.864515038
10	0.0	-83.6774814365
10	0.0	-83.9828127897
10	0.0	-83.6800348602
10	0.0	-83.9127310616
10	0.0	-83.9561194457
10	0.0	-84.1244527637
10	0.0	-84.8256929073
10	0.0	-84.2068198782
10	0.0	-83.4410930415
10	0.0	-83.5682052374
10	0.0	-84.046927658
10	0.0	-83.9546814708
10	0.0	-84.2859978068
10	0.0	-84.2981074223
10	0.0	-84.6568917342
10	0.0	-84.1877876514
10	0.0	-82.8426284425
10	0.0	-83.8442051358
10	0.0	-83.6596877922
10	0.0	-84.4572177279
10	0.0	-83.6383597703
10	0.0	-83.6222441363
10	0.0	-83.6127073592
10	0.0	-83.6441748369
10	0.0	-83.7795677205
10	0.0	-84.0183322907
10	0.0	-84.2191566738
10	0.0	-83.4476258652
10	0.0	-83.2671653956
10	0.0	-83.9154957633
10	0.0	-84.341060154
10	0.0	-84.0353648368
10	0.0	-84.1630325507
10	0.0	-84.3326129348
10	0.0	-84.5219499572
10	0.0	-83.903368163
10	0.0	-83.7936557648
10	0.0	-84.2594974641
10	0.0	-84.0601997756
10	0.0	-83.9991068763
10	0.0	-83.8826775928
10	0.0	-83.766889109
10	0.0	-83.6088134412
10	0.0	-84.4529098299
10	0.0	-84.1964646007
10	0.0	-83.7821043703
10	0.0	-84.55100094
10	0.0	-83.419009092
10	0.0	-83.3081980323
10	0.0	-84.0987031838
10	0.0	-84.3128899319
10	0.0	-83.8984570877
10	0.0	-83.9359436588
10	0.0	-83.7965874221
10	0.0	-83.9683851611
10	0.0	-83.4834849664
10	0.0	-83.9323702981
10	0.0	-84.2429664617
10	0.0	-84.0512062676
10	0.0	-84.0127173285
10	0.0	-84.0339532561
10	0.0	-83.9103221395
10	0.0	-84.3095251688
10	0.0	-83.683726795
10	0.0	-83.3094345649
10	0.0	-84.0385434239
10	0.0	-83.9734801516
10	0.0	-84.6894301682
10	0.0	-83.8230362048
10	0.0	-84.5650639307
10	0.0	-83.8011447729
10	0.0	-83.8643124098
10	0.0	-83.8353289069
10	0.0	-84.9148091177
10	0.0	-84.0043358354
10	0.0	-83.3307384692
10	0.0	-83.1689969624
10	0.0	-84.5721767935
10	0.0	-83.9660695393
10	0.0	-83.5301611221
10	0.0	-84.3506449599
10	0.0	-84.0158941062
10	0.0	-83.5431928388
10	0.0	-83.6037187223
10	0.0	-84.4933238594
10	0.0	-84.0727195865
10	0.0	-84.258201276
10	0.0	-83.7611078661
10	0.0	-83.8546723961
10	0.0	-83.7543677013
10	0.0	-83.3590006547
10	0.0	-83.3544385774
10	0.0	-84.4235602645
10	0.0	-84.4667283074
10	0.0	-83.7580617702
10	0.0	-84.1702574932
10	0.0	-83.3631358935
10	0.0	-84.7385750466
10	0.0	-84.1782518502
10	0.0	-83.59079557
10	0.0	-83.485980932
10	0.0	-83.2963362812
10	0.0	-83.4264008407
10	0.0	-83.4946342152
10	0.0	-83.907611208
10	0.0	-83.3464441919
10	0.0	-83.8948300077
10	0.0	-83.7440336642
10	0.0	-83.8287627407
10	0.0	-84.205573732
