# Supplementary material for: Unique membrane properties and enhanced signal processing in human neocortical neurons
Source: eLife. 2016 Oct 6;5:e16553. doi: 10.7554/eLife.16553 (PMC5100995; doi:10.7554/eLife.16553)
Supplement: Source code 1. — DOI: http://dx.doi.org/10.7554/eLife.16553.014 [file elife-16553-code1.zip › Fig3/Fig3b/DIST_045_SYNC/Mon_Apr_11_11_35_14_2016/syns_100/sync_stim_seed_870.txt]

NUMBER_OF_SYNAPSES	APC_N	MAX_VOLTAGE
100	0.0	-66.7244054377
100	0.0	-67.3728153609
100	0.0	-67.7019826397
100	0.0	-67.377360426
100	0.0	-67.3949922243
100	0.0	-64.6749051063
100	0.0	-67.7229215397
100	0.0	-66.7227611483
100	0.0	-65.9460545375
100	0.0	-63.5929245234
100	0.0	-66.8631654268
100	0.0	-66.5862298183
100	0.0	-65.7260273385
100	0.0	-68.9095876096
100	0.0	-63.6412367909
100	0.0	-64.9312283026
100	0.0	-65.9543024658
100	0.0	-67.1818551146
100	0.0	-68.5893086204
100	0.0	-65.8228098139
100	0.0	-67.5727919196
100	0.0	-67.2203688269
100	0.0	-67.9683546381
100	0.0	-65.9394509986
100	0.0	-66.6283654681
100	0.0	-69.3490205806
100	0.0	-66.0118208041
100	1.0	43.5095412313
100	0.0	-69.0473441685
100	0.0	-64.8744784496
100	0.0	-68.1317600843
100	0.0	-68.2295490709
100	0.0	-67.1491030404
100	0.0	-68.480608655
100	0.0	-64.4485137397
100	0.0	-68.2957095292
100	0.0	-63.8613997138
100	0.0	-67.8083520924
100	0.0	-68.6352649804
100	0.0	-65.5844959159
100	0.0	-68.8257021532
100	0.0	-65.841609546
100	0.0	-68.596683992
100	0.0	-65.0506945412
100	0.0	-65.9057647975
100	0.0	-65.2200290807
100	0.0	-65.8431453276
100	0.0	-68.0393053005
100	0.0	-66.1828225594
100	0.0	-67.1311816771
100	0.0	-68.3522868535
100	0.0	-66.9251218048
100	0.0	-66.1974867667
100	0.0	-64.0874371663
100	0.0	-66.7742911659
100	0.0	-66.3506030819
100	0.0	-67.1642457964
100	1.0	43.131582418
100	0.0	-63.7034090366
100	0.0	-65.4646467332
100	0.0	-68.5620185842
100	0.0	-67.7708039418
100	1.0	43.3256758028
100	0.0	-67.8586428969
100	0.0	-67.309116173
100	0.0	-68.7524979167
100	0.0	-67.4788366203
100	0.0	-66.2851103668
100	0.0	-65.8611274307
100	0.0	-69.4062336318
100	0.0	-70.1405667123
100	0.0	-68.8871350645
100	0.0	-67.7304865576
100	0.0	-67.8748858815
100	1.0	43.496041524
100	0.0	-64.0241338257
100	0.0	-67.4767737466
100	0.0	-66.0177889518
100	0.0	-68.4132420663
100	0.0	-67.0241581604
100	0.0	-65.872477559
100	0.0	-67.5145724769
100	0.0	-67.1919165849
100	0.0	-66.2211524751
100	0.0	-67.1114370598
100	0.0	-66.6550790431
100	0.0	-67.0313725567
100	0.0	-66.9116861645
100	1.0	43.2140910486
100	0.0	-66.2850998113
100	0.0	-66.5419155576
100	1.0	43.5146409207
100	0.0	-64.8409561114
100	0.0	-64.2679377852
100	0.0	-67.5832334895
100	0.0	-67.802731583
100	0.0	-63.7433723742
100	0.0	-67.4346418522
100	0.0	-62.4315423344
100	0.0	-66.180211598
100	0.0	-67.4091487744
100	0.0	-66.2377765725
100	0.0	-68.2272555874
100	0.0	-66.5620538555
100	0.0	-66.486742222
100	0.0	-67.2147491128
100	0.0	-66.5191106846
100	0.0	-67.8702067013
100	0.0	-67.5511163026
100	0.0	-67.2102047145
100	0.0	-66.5844807309
100	0.0	-67.4013023451
100	0.0	-67.1451076163
100	0.0	-66.871247008
100	1.0	43.2982482311
100	0.0	-68.4513145817
100	0.0	-67.6838591337
100	0.0	-68.4601628784
100	1.0	43.4076610821
100	0.0	-65.451430966
100	0.0	-68.8432307528
100	0.0	-70.1731622243
100	0.0	-69.1005429587
100	0.0	-65.5169779166
100	0.0	-68.0658369907
100	0.0	-67.1073897635
100	0.0	-66.1372413848
100	0.0	-67.1980155545
100	0.0	-68.1533859841
100	0.0	-68.4399817322
100	1.0	43.3417119071
100	0.0	-64.7206076198
100	0.0	-68.3260781206
100	0.0	-64.8995133297
100	0.0	-65.1555493808
100	1.0	43.4135147937
100	1.0	43.4392997871
100	0.0	-67.7983858235
100	0.0	-66.1207990539
100	0.0	-68.3062057763
100	0.0	-66.6855070736
100	0.0	-66.9106032099
100	0.0	-63.9574375262
100	0.0	-67.5987610402
100	0.0	-69.4415880424
100	0.0	-66.3234281854
100	0.0	-66.7707471093
100	0.0	-67.7340122969
100	0.0	-66.3504965704
100	0.0	-68.5659223118
100	0.0	-67.4529079027
100	0.0	-68.628470975
100	0.0	-65.677328535
100	0.0	-65.6640673566
100	0.0	-68.6288201329
100	0.0	-68.6258037628
100	0.0	-67.4264342635
100	0.0	-69.2820513528
100	0.0	-64.4369590463
100	0.0	-69.585046759
100	0.0	-65.6154272496
100	0.0	-67.2166420796
100	0.0	-68.5452637311
100	0.0	-67.4500657964
100	0.0	-68.2535219515
100	0.0	-63.7438935887
100	0.0	-65.9311964182
100	0.0	-63.6737476432
100	0.0	-68.9533247756
100	0.0	-66.6002572256
100	0.0	-67.493562623
100	0.0	-66.5572405895
100	0.0	-69.4688565098
100	0.0	-65.6782327779
100	0.0	-70.154604519
100	1.0	43.4926108069
100	0.0	-67.7615308876
100	0.0	-64.4366378653
100	0.0	-65.9701596125
100	0.0	-67.570859277
100	0.0	-66.2385100468
100	0.0	-64.211381315
100	0.0	-66.3941394746
100	0.0	-66.5712917783
100	0.0	-63.409342334
100	0.0	-67.5859370293
100	0.0	-68.3918850061
100	0.0	-64.132011597
100	0.0	-66.8475939921
100	0.0	-67.2539496754
100	0.0	-66.9553943706
100	0.0	-66.8079711972
100	0.0	-65.4114903151
100	0.0	-67.8542448121
100	0.0	-66.1981113317
100	0.0	-64.675086662
100	0.0	-65.5739381199
100	0.0	-67.3247491883
100	0.0	-66.4731171522
100	0.0	-63.5885432201
100	0.0	-66.2715590319
100	0.0	-66.4735959334
100	0.0	-64.9403950965
100	0.0	-66.1753630703
100	0.0	-65.9982831599
100	0.0	-68.185741859
100	0.0	-68.7983561119
100	0.0	-64.0090924824
100	0.0	-67.6402437242
100	0.0	-67.0584668466
100	0.0	-66.0531802019
100	0.0	-64.5724136934
100	0.0	-67.7793783155
100	0.0	-68.3129579825
100	0.0	-67.5072740469
100	0.0	-65.203525596
100	0.0	-66.7148672736
100	0.0	-68.9715012239
100	0.0	-66.4839649018
100	0.0	-66.2887030127
100	0.0	-66.082590055
100	0.0	-65.2667258474
100	0.0	-69.2825608758
100	0.0	-65.796784792
100	0.0	-66.5115566467
100	0.0	-66.0551285178
100	0.0	-68.7063457742
100	1.0	43.2962393099
100	0.0	-66.4554495982
100	0.0	-68.5035070643
100	0.0	-69.5807941351
100	0.0	-68.9782084829
100	0.0	-68.9737004337
100	0.0	-68.124250648
100	0.0	-67.2844266574
100	0.0	-64.326289645
100	0.0	-70.1956533814
100	0.0	-65.6235011707
100	0.0	-69.2885113379
100	0.0	-68.2219456793
100	0.0	-67.7408461188
100	0.0	-64.7599037539
100	1.0	43.4137193305
100	0.0	-68.2896755268
100	0.0	-67.2308305665
100	0.0	-67.6465053612
100	0.0	-67.5152408317
100	0.0	-68.677377526
100	0.0	-66.8253562866
100	0.0	-69.0007254145
100	0.0	-67.2686020906
100	0.0	-68.0124460785
100	0.0	-67.7231484935
100	0.0	-68.4712320962
100	0.0	-67.0458508486
100	0.0	-68.3075472983
100	0.0	-64.2648035187
100	0.0	-68.1596664152
100	0.0	-69.1919282315
100	0.0	-65.3629845731
100	0.0	-64.4927074999
100	0.0	-68.3095507143
100	0.0	-66.2236398997
100	0.0	-65.9787665487
100	0.0	-66.9450163962
100	0.0	-67.5195781019
100	0.0	-68.0627454081
100	0.0	-68.4271045356
100	0.0	-66.005145372
100	0.0	-66.9653258841
100	0.0	-65.9082529843
100	0.0	-63.1586586275
100	0.0	-65.4667079817
100	0.0	-67.0701419019
100	0.0	-68.2597824218
100	0.0	-64.2456764097
100	0.0	-68.4664864007
100	0.0	-65.8039618101
100	0.0	-66.4361031595
100	0.0	-67.4358549463
100	0.0	-66.6767394558
100	0.0	-66.4720779317
100	0.0	-68.0089676138
100	1.0	43.456805893
100	0.0	-63.3048564548
100	0.0	-63.5640262035
100	0.0	-66.2835667082
100	0.0	-67.8930624016
100	0.0	-67.8049005958
100	0.0	-67.4023752288
100	0.0	-65.5375300373
100	0.0	-68.0272623527
100	0.0	-63.5307103867
100	0.0	-66.3168994987
100	0.0	-67.3611481256
100	0.0	-65.4041440903
100	0.0	-68.3334258576
100	1.0	43.3596010239
100	0.0	-66.3925184798
100	0.0	-66.3716265335
100	0.0	-65.5978125266
100	0.0	-65.3180140878
100	0.0	-67.53842549
100	0.0	-65.526683761
100	1.0	43.4491485657
100	0.0	-68.4639750084
100	0.0	-66.8590301044
100	0.0	-68.6658755162
100	0.0	-69.1266467712
100	1.0	43.3720206172
100	0.0	-64.994256792
100	0.0	-69.1213593363
100	0.0	-67.2525773919
100	0.0	-66.4916854123
100	0.0	-64.9735927559
100	0.0	-67.1280634227
100	1.0	43.4374159887
100	0.0	-65.335265178
100	0.0	-64.3678380254
100	0.0	-66.6224793736
100	0.0	-65.1979472745
100	0.0	-65.781035589
100	0.0	-67.8041324783
100	0.0	-67.6847603622
100	0.0	-67.2549814833
100	0.0	-67.1448099626
100	1.0	43.3774445876
100	0.0	-67.7879796088
100	0.0	-66.1787519174
100	0.0	-70.9221157414
100	0.0	-66.2993193925
100	0.0	-64.4963399428
100	0.0	-67.597222103
100	1.0	43.4717146177
100	0.0	-66.1920936382
100	0.0	-67.1809017138
100	0.0	-67.013828683
100	0.0	-68.2807782914
100	0.0	-68.148018255
100	0.0	-66.3649702097
100	0.0	-64.8538686705
100	0.0	-69.2151208016
100	0.0	-66.1363575329
100	1.0	43.4222049375
100	0.0	-67.707209422
100	0.0	-66.9520750472
100	0.0	-66.8637640726
100	1.0	43.4866207389
100	0.0	-66.6679983264
100	0.0	-68.4453460393
100	0.0	-68.0961240986
100	0.0	-64.8225999486
100	0.0	-66.794762471
100	1.0	43.5791120391
100	0.0	-66.4020407542
100	0.0	-65.8117679897
100	0.0	-68.0314860298
100	0.0	-65.7166916092
100	0.0	-66.5854410685
100	0.0	-68.1877637129
100	0.0	-66.4384880181
100	0.0	-63.9379158314
100	0.0	-68.3560180959
100	1.0	43.2466443701
100	0.0	-66.8512448111
100	0.0	-66.6435816496
100	0.0	-68.0047058455
100	0.0	-68.3088397059
100	0.0	-65.5114923363
100	0.0	-65.2045235339
100	0.0	-67.8405691767
100	0.0	-66.0009729029
100	0.0	-65.4053028407
100	0.0	-63.7160318433
100	0.0	-66.1192530995
100	0.0	-63.6294836119
100	0.0	-69.2085667453
100	0.0	-68.1057685018
100	0.0	-68.9132735475
100	0.0	-67.1381161151
100	0.0	-67.453668893
100	0.0	-65.7938881278
100	0.0	-67.6413610205
100	0.0	-64.1079326169
100	0.0	-66.4514195394
100	0.0	-67.2358047717
100	0.0	-67.8422166735
100	0.0	-67.7533051075
100	0.0	-69.477573969
100	0.0	-64.4945110562
100	1.0	43.3880788313
100	0.0	-63.513179727
100	0.0	-66.3156278147
100	0.0	-67.2159039427
100	0.0	-69.2651632306
100	0.0	-64.545825449
100	0.0	-69.0307041037
100	0.0	-65.5169051945
100	0.0	-67.6011021537
100	0.0	-68.5599582312
100	0.0	-66.3943572993
100	0.0	-66.4421234274
100	0.0	-66.5674654749
100	0.0	-68.2286810316
100	0.0	-67.8534735735
100	0.0	-68.2688311488
100	0.0	-62.9702156978
100	0.0	-67.8339664917
100	0.0	-63.9836393672
100	0.0	-67.9816063587
100	0.0	-70.4545215926
100	0.0	-66.9838814381
100	1.0	43.2002718224
100	0.0	-66.4577743289
100	0.0	-68.2734434128
100	0.0	-68.4377258774
100	0.0	-63.2173241401
100	0.0	-66.7490036993
100	0.0	-67.7028060204
100	0.0	-64.7465907644
100	0.0	-68.0203031395
100	0.0	-69.0079115263
100	0.0	-62.5892710053
100	0.0	-63.2907432996
100	0.0	-66.8514425108
100	0.0	-67.4069506274
100	0.0	-69.9332967097
100	0.0	-66.7872239503
100	0.0	-66.8831562729
100	0.0	-67.1590762485
100	0.0	-68.241312694
100	0.0	-66.9780740264
100	1.0	43.4690854763
100	0.0	-67.2840652004
100	0.0	-67.2123113276
100	0.0	-65.2864810063
100	0.0	-67.3121888264
100	0.0	-67.9322126194
100	0.0	-65.0338857421
100	0.0	-65.8250218656
100	0.0	-66.0418045219
100	0.0	-66.6920772489
100	0.0	-70.1030399085
100	1.0	43.5060118989
100	0.0	-66.8201124656
100	0.0	-67.6798567954
100	0.0	-67.5808729876
100	0.0	-64.957143614
100	0.0	-67.6534913961
100	0.0	-65.8408084468
100	0.0	-68.7402780317
100	0.0	-63.9273524213
100	0.0	-66.3038447696
100	0.0	-65.4394988548
100	0.0	-64.478501753
100	0.0	-65.7448830995
100	0.0	-67.3836950282
100	0.0	-65.480552364
100	0.0	-67.0557604763
100	0.0	-64.9648287439
100	0.0	-64.720054205
100	0.0	-65.1847855418
100	0.0	-66.9571015857
100	0.0	-68.1646277171
100	0.0	-67.27119687
100	0.0	-68.9069229997
100	0.0	-65.9224804301
100	0.0	-64.6141013181
100	0.0	-65.5657825415
100	0.0	-67.7357185027
100	0.0	-66.5118102352
100	1.0	43.4466653707
100	0.0	-64.1776464573
100	0.0	-66.9200743932
100	0.0	-67.0538564679
100	0.0	-66.1152628874
100	0.0	-64.4815185114
100	0.0	-68.0063975514
100	0.0	-67.2938433939
100	0.0	-67.3413052109
100	0.0	-67.4865277835
100	0.0	-66.706428604
100	0.0	-67.0410847483
100	0.0	-67.6136965502
100	0.0	-69.6932911521
100	0.0	-67.259642668
100	0.0	-68.079517231
100	0.0	-68.8174519233
100	0.0	-65.3164356264
100	0.0	-66.8942903968
100	0.0	-67.9265932733
100	1.0	43.2162890689
100	0.0	-67.0046566888
100	0.0	-67.0713719652
100	0.0	-64.7349602095
100	0.0	-68.6969392023
100	0.0	-67.3268007589
100	0.0	-67.3435124828
100	0.0	-64.6586492499
100	0.0	-66.0587526308
100	0.0	-65.8144354938
100	0.0	-66.5867700828
100	0.0	-66.9671365111
100	0.0	-66.3434475579
100	0.0	-69.0410587916
100	0.0	-67.9900391516
100	0.0	-65.4521454879
100	0.0	-66.8444102432
100	0.0	-66.5143635059
100	0.0	-65.9349105018
100	0.0	-66.7828404721
100	0.0	-69.1632806159
100	0.0	-65.6203537455
100	0.0	-67.1851766912
100	1.0	43.5549806437
100	0.0	-67.0287239833
100	0.0	-67.1212716334
100	0.0	-67.3508298951
100	0.0	-68.4247383682
100	0.0	-68.4192077698
100	0.0	-64.9159025988
100	0.0	-66.1418775099
100	0.0	-66.1661698495
100	0.0	-62.0566478358
100	0.0	-65.8386909847
100	0.0	-64.1254508705
100	0.0	-66.0358565871
100	0.0	-64.0838168247
100	0.0	-66.4860897629
100	0.0	-65.5462815032
100	0.0	-66.1889349353
100	0.0	-64.0350761533
100	0.0	-68.3736210815
100	0.0	-67.808410418
100	0.0	-66.9492065754
100	0.0	-66.3046671003
100	0.0	-65.1758728691
100	0.0	-65.513388915
100	0.0	-66.7958382156
100	0.0	-65.2491932039
100	0.0	-67.5837612216
100	1.0	43.2845714946
100	0.0	-66.9966985672
100	0.0	-67.9817643496
100	0.0	-65.9343944201
100	0.0	-66.7707892108
100	0.0	-67.4594642718
100	0.0	-65.2393028448
100	0.0	-65.3204460673
100	0.0	-68.8082758039
100	0.0	-67.5562181539
100	0.0	-67.2695003854
100	0.0	-66.9678373892
100	0.0	-67.8489981478
100	0.0	-65.460145674
100	0.0	-66.3657529353
100	0.0	-68.3445629548
100	0.0	-67.4079170627
100	0.0	-64.6608030234
100	0.0	-65.1803069651
100	0.0	-65.5674115801
100	0.0	-66.0838432778
100	0.0	-65.7417138613
100	0.0	-67.950695411
100	0.0	-65.3809861528
100	0.0	-66.2048458456
100	0.0	-68.9963087685
100	0.0	-68.3549017209
100	0.0	-68.4358853442
100	0.0	-67.2619543443
100	0.0	-68.4697681064
100	0.0	-68.9311589665
100	0.0	-65.0045238022
100	0.0	-64.9088435071
100	0.0	-66.4356228237
100	0.0	-67.387156667
100	0.0	-67.2311058539
100	0.0	-66.5131438342
100	0.0	-63.0125547973
100	0.0	-66.847258908
100	0.0	-67.9075740432
100	0.0	-65.81251666
100	0.0	-66.8914004665
100	0.0	-66.7002767028
100	0.0	-66.8226376378
100	0.0	-68.6790270488
100	0.0	-66.5291550961
100	0.0	-67.4411802391
100	0.0	-67.0515527014
100	0.0	-66.0195581457
100	0.0	-65.1491619262
100	1.0	43.2369888102
100	0.0	-66.0908807616
100	0.0	-67.5327023039
100	0.0	-63.5812371347
100	0.0	-67.7868087694
100	1.0	43.3206087272
100	0.0	-66.5287054094
100	0.0	-70.4737725879
100	0.0	-67.8738815827
100	0.0	-66.2142100892
100	0.0	-67.8349459009
100	0.0	-68.1017608598
100	0.0	-66.1847069084
100	0.0	-68.0836386316
100	0.0	-64.0515265944
100	0.0	-68.3024968898
100	0.0	-67.8390908627
100	0.0	-66.0817884736
100	0.0	-66.065277032
100	0.0	-66.5460022482
100	0.0	-66.1283598497
100	1.0	43.3151335843
100	0.0	-67.3552177001
100	0.0	-68.0837600256
100	0.0	-65.1617045694
100	0.0	-68.4296759394
100	0.0	-67.7654902635
100	0.0	-65.4312705111
100	0.0	-67.9365835033
100	0.0	-65.2505284258
100	0.0	-67.2400173917
100	0.0	-67.8172947884
100	0.0	-65.9639136811
100	0.0	-67.0667252622
100	0.0	-67.3153732233
100	0.0	-66.7673449514
100	0.0	-67.024169367
100	0.0	-68.261053674
100	0.0	-66.8456180963
100	0.0	-66.9822264709
100	0.0	-66.6400682344
100	0.0	-66.6155973181
100	0.0	-67.2837869689
100	0.0	-66.8136418638
100	0.0	-66.6880015907
100	0.0	-68.1657089271
100	0.0	-67.2594120862
100	1.0	43.3213318193
100	0.0	-66.1572946922
100	0.0	-66.1233943013
100	0.0	-65.3660367319
100	0.0	-67.1361226176
100	0.0	-66.7746930513
100	0.0	-68.3022116461
100	0.0	-67.3055988167
100	0.0	-69.3159386184
100	0.0	-68.3837050141
100	0.0	-67.271439921
100	0.0	-63.1992153236
100	0.0	-66.504637688
100	0.0	-67.9280830124
100	0.0	-65.6923911299
100	0.0	-67.9788661402
100	0.0	-65.9057438928
100	0.0	-67.07517456
100	0.0	-68.0123571198
100	0.0	-66.759043366
100	0.0	-69.9643184038
100	1.0	43.5063735128
100	0.0	-65.790878621
100	0.0	-68.0242408034
100	0.0	-67.8575168512
100	0.0	-67.5676395492
100	0.0	-68.6537040009
100	0.0	-67.0520465671
100	0.0	-67.9826340589
100	0.0	-67.4547252089
100	0.0	-68.2260848375
100	1.0	43.2790610094
100	0.0	-67.2324181286
100	0.0	-69.0992202618
100	0.0	-68.5765400187
100	0.0	-64.8207508801
100	0.0	-67.0213818629
100	0.0	-63.722233396
100	0.0	-64.974542576
100	0.0	-68.3641358207
100	0.0	-66.6738905599
100	0.0	-65.9174295708
100	0.0	-64.7867709935
100	0.0	-65.4444145476
100	0.0	-67.7077052867
100	0.0	-68.0524819492
100	0.0	-68.1205385987
100	0.0	-63.7922174465
100	0.0	-68.7234786575
100	1.0	43.5278222337
100	0.0	-69.0580485069
100	0.0	-66.2299716812
100	0.0	-67.5700642933
100	0.0	-63.5771361606
100	0.0	-66.6131930334
100	0.0	-66.5238226123
100	0.0	-69.0999009867
100	0.0	-67.8891297803
100	0.0	-65.1006624816
100	0.0	-64.8615021996
100	0.0	-65.1977543192
100	0.0	-65.119296096
100	0.0	-68.8737321056
100	0.0	-68.3233435419
100	0.0	-65.9693690347
100	0.0	-67.390324219
100	0.0	-66.0227886705
100	0.0	-65.3162939955
100	0.0	-67.347604301
100	0.0	-64.8808267593
100	0.0	-66.5462397979
100	0.0	-66.066067377
100	0.0	-67.0206122488
100	0.0	-69.923277726
100	0.0	-64.8266030167
100	0.0	-66.6112067962
100	0.0	-66.829026573
100	0.0	-66.9395869123
100	0.0	-67.6432773997
100	0.0	-66.7076619567
100	0.0	-66.8871411868
100	0.0	-67.6432772576
100	0.0	-67.7002286299
100	0.0	-67.8266033298
100	0.0	-65.729214508
100	0.0	-66.2928926395
100	0.0	-65.8925555067
100	0.0	-64.9432588845
100	1.0	43.2778276344
100	0.0	-66.5244462393
100	0.0	-65.9209915709
100	0.0	-64.625548015
100	0.0	-66.048837298
100	0.0	-66.7884720012
100	0.0	-67.4789921017
100	0.0	-64.5158999062
100	0.0	-67.8832293984
100	0.0	-65.5209071203
100	0.0	-68.088294489
100	0.0	-66.3651812499
100	1.0	43.4249721925
100	0.0	-66.46866071
100	0.0	-68.1534756898
100	0.0	-66.4515277158
100	0.0	-67.2026774549
100	0.0	-65.6680098812
100	0.0	-70.1665921417
100	0.0	-66.1311755642
100	0.0	-64.9680276953
100	0.0	-64.1592856112
100	0.0	-65.7993556345
100	0.0	-66.3114409785
100	0.0	-66.3851166267
100	1.0	43.3741653119
100	0.0	-65.1880489239
100	1.0	43.4831801576
100	0.0	-66.305604145
100	0.0	-65.640572609
100	0.0	-66.8275083544
100	0.0	-66.0501108728
100	0.0	-68.2543273465
100	1.0	43.4387870047
100	0.0	-65.5413377625
100	0.0	-65.6602618033
100	0.0	-66.5474341698
100	0.0	-64.6142584094
100	0.0	-62.5624130356
100	0.0	-69.3413831616
100	0.0	-64.1204927993
100	0.0	-67.5774198495
100	0.0	-68.5043176187
100	0.0	-65.2282600393
100	0.0	-68.8129866703
100	0.0	-64.7786658227
100	0.0	-65.1478556779
100	1.0	43.2953353485
100	0.0	-64.9799928724
100	1.0	43.3474141785
100	0.0	-67.8714193735
100	0.0	-66.7731819737
100	0.0	-68.5531059366
100	0.0	-66.4605558926
100	0.0	-65.4789389819
100	0.0	-67.9156403083
100	1.0	43.2998223951
100	0.0	-67.5654945792
100	0.0	-65.6404405142
100	0.0	-68.5068525515
100	0.0	-66.3574870939
100	0.0	-68.5004389183
100	0.0	-65.789904076
100	0.0	-65.3907153963
100	0.0	-66.2559716073
100	0.0	-65.6811859025
100	0.0	-65.5155974615
100	0.0	-66.5046439523
100	0.0	-67.0058149382
100	0.0	-66.8982872048
100	0.0	-68.1639502833
100	0.0	-64.2582198138
100	0.0	-67.8247368004
100	0.0	-65.711207626
100	0.0	-65.2594160475
100	0.0	-67.3369047089
100	0.0	-67.2581742462
100	0.0	-68.3421592948
100	0.0	-64.1643863868
100	0.0	-67.8814363514
100	0.0	-66.0450021874
100	0.0	-68.6144596546
100	0.0	-67.6881707315
100	0.0	-66.7975839703
100	0.0	-63.7057959767
100	0.0	-68.4952319369
100	0.0	-70.4953689795
100	0.0	-68.2245908932
100	0.0	-67.6073539597
100	0.0	-65.8583027097
100	0.0	-67.1615339853
100	0.0	-65.4398476481
100	0.0	-67.3470901268
100	0.0	-66.7337352981
100	0.0	-68.5663318966
100	0.0	-64.0389364911
100	0.0	-67.0698654043
100	0.0	-64.2976020004
100	0.0	-68.54329473
100	0.0	-68.157491403
100	0.0	-67.4410900829
100	0.0	-69.2238101079
100	0.0	-66.5263087139
100	0.0	-68.9760661754
100	0.0	-65.585524309
100	0.0	-64.1797992383
100	0.0	-67.5895559569
100	0.0	-66.0946217276
100	0.0	-67.3847778498
100	0.0	-69.2850520319
100	1.0	43.2365352464
100	0.0	-67.0001894311
100	0.0	-69.8746417753
100	0.0	-67.7686781109
100	0.0	-64.1357846546
100	0.0	-66.4041003929
100	1.0	43.3169092803
100	0.0	-66.9081800562
100	0.0	-65.473154551
100	1.0	43.2460949491
100	0.0	-67.93454949
100	0.0	-66.3448342811
100	0.0	-64.7121514589
100	0.0	-67.0734012002
100	0.0	-68.009544182
100	0.0	-67.8283863149
100	1.0	43.3083832802
100	0.0	-66.8776700319
100	0.0	-67.7445768091
100	0.0	-66.896068576
100	0.0	-68.3422892845
100	0.0	-68.4869983147
100	0.0	-67.8115754222
100	0.0	-65.3295532783
100	0.0	-66.7243852847
100	0.0	-67.8207213521
100	0.0	-66.8114162573
100	0.0	-66.2909368427
100	0.0	-67.3127838237
100	0.0	-69.9743663876
100	0.0	-68.2789600047
100	1.0	43.5587549327
100	0.0	-65.9619611827
100	0.0	-66.2528274906
100	0.0	-66.9151560878
100	0.0	-67.6242144841
100	0.0	-68.0562775501
100	0.0	-66.5396722137
100	0.0	-64.1777534947
100	0.0	-67.4129731537
100	0.0	-67.2299398592
100	0.0	-68.2601859966
100	0.0	-65.2306726271
100	0.0	-67.7094165868
100	0.0	-66.3474553736
100	0.0	-64.4792470097
100	0.0	-65.0804195483
100	0.0	-66.4567088582
100	1.0	43.3146961624
100	0.0	-67.4678563015
100	0.0	-65.5297023737
100	0.0	-65.3452064565
100	0.0	-66.3789473139
100	0.0	-65.9247537865
100	0.0	-66.5656081465
100	1.0	43.3472098446
100	0.0	-68.1786321127
100	0.0	-66.0000118296
100	0.0	-66.5532180439
100	0.0	-67.2986638973
100	0.0	-65.5137240616
100	0.0	-67.4501644246
100	1.0	43.4294842056
100	1.0	43.3860622113
100	0.0	-68.1681626984
100	0.0	-69.3674015241
100	0.0	-65.7286900249
100	0.0	-64.8309885764
100	0.0	-69.1478754553
100	0.0	-66.12793796
100	0.0	-68.1006192577
100	0.0	-66.5237932114
100	0.0	-65.5853014176
100	0.0	-65.7776956317
100	0.0	-65.2602069316
100	0.0	-65.3877117656
100	0.0	-68.1779130134
100	0.0	-66.6750261169
100	0.0	-63.0046230233
100	0.0	-65.8544211542
100	0.0	-65.1728014553
100	0.0	-65.1918205033
100	0.0	-65.1292460128
100	0.0	-65.5524841271
100	1.0	43.3340153435
100	0.0	-68.0503110557
100	0.0	-63.8310527492
100	0.0	-65.4592116788
100	1.0	43.3113661235
100	0.0	-69.6165612291
100	0.0	-69.0125841087
100	0.0	-66.6783563689
100	0.0	-67.200601613
100	0.0	-67.0126188073
100	0.0	-67.749226691
100	0.0	-66.2983647968
100	0.0	-67.5609442472
100	0.0	-66.055082028
100	0.0	-68.2395243274
100	0.0	-65.369069974
100	0.0	-65.0889665246
100	0.0	-67.5845964529
100	0.0	-66.7960585499
100	0.0	-69.058746037
100	0.0	-68.0725493703
100	0.0	-67.2225908126
100	0.0	-68.5181125131
100	0.0	-64.0060420678
100	0.0	-69.8082940822
100	0.0	-66.7030293128
100	0.0	-66.7857943114
100	0.0	-66.9552654689
100	0.0	-68.6955697483
100	0.0	-67.1463426231
100	0.0	-66.5556631892
100	0.0	-68.5368724685
100	0.0	-68.0128800538
100	0.0	-65.9159446892
100	0.0	-65.0977685157
100	0.0	-64.1458721547
100	0.0	-67.6444152247
100	0.0	-68.4453916289
100	0.0	-65.3845543671
100	0.0	-66.1099849929
100	0.0	-67.9810378594
100	0.0	-68.5389233172
100	0.0	-66.9485133829
100	0.0	-65.0030542811
100	0.0	-67.344338609
100	0.0	-67.6188583235
100	0.0	-65.3041388195
100	0.0	-66.0774842412
100	0.0	-65.744151267
100	0.0	-66.0257863312
100	0.0	-67.2284337499
100	0.0	-66.1026883381
100	0.0	-64.0219361076
100	0.0	-66.2731572878
100	0.0	-67.4087884611
100	0.0	-67.4019838999
100	0.0	-69.1914890136
100	0.0	-67.8313306472
100	0.0	-67.7958925312
100	0.0	-65.8487893327
100	0.0	-64.5045027391
100	0.0	-66.863204692
100	0.0	-65.6587322283
100	0.0	-67.9860013991
100	0.0	-69.5169020203
100	0.0	-67.0166487767
100	0.0	-66.5779302927
100	0.0	-64.47318288
100	0.0	-63.7949768972
100	0.0	-67.0248912398
100	0.0	-70.2984006404
100	0.0	-67.8051760772
100	1.0	43.3295694147
100	0.0	-67.9824341256
100	0.0	-67.2480901735
100	0.0	-64.6773459846
100	0.0	-67.0020688369
100	0.0	-67.8819388369
100	0.0	-67.781754182
100	0.0	-68.7122178069
