# Supplementary material for: Unique membrane properties and enhanced signal processing in human neocortical neurons
Source: eLife. 2016 Oct 6;5:e16553. doi: 10.7554/eLife.16553 (PMC5100995; doi:10.7554/eLife.16553)
Supplement: Source code 1. — DOI: http://dx.doi.org/10.7554/eLife.16553.014 [file elife-16553-code1.zip › Fig3/Fig3b/DIST_045_SYNC/Mon_Apr_11_11_35_14_2016/syns_101/sync_stim_seed_871.txt]

NUMBER_OF_SYNAPSES	APC_N	MAX_VOLTAGE
101	0.0	-67.1456535825
101	0.0	-68.6472864772
101	0.0	-66.575006271
101	0.0	-66.9899103228
101	0.0	-67.6175228791
101	1.0	43.4764334808
101	0.0	-63.8736958397
101	0.0	-67.5932521205
101	0.0	-66.3228225512
101	0.0	-67.523725268
101	0.0	-66.4286549892
101	0.0	-66.5345042053
101	1.0	43.3914404584
101	0.0	-63.6959236829
101	0.0	-65.0615394643
101	0.0	-67.1301637762
101	0.0	-65.3959686972
101	0.0	-65.8336221696
101	1.0	43.2666544665
101	0.0	-63.610380431
101	0.0	-66.5359441945
101	0.0	-66.0845401334
101	0.0	-64.8941915412
101	0.0	-68.151647374
101	0.0	-64.7246648409
101	0.0	-66.5485852529
101	0.0	-67.7438426162
101	0.0	-63.6649933424
101	0.0	-67.3601150426
101	0.0	-67.9520111469
101	0.0	-65.3712305999
101	0.0	-64.3107614609
101	0.0	-68.3323607409
101	0.0	-65.1152818124
101	0.0	-66.0069737976
101	0.0	-66.6172866246
101	0.0	-69.0284572766
101	1.0	42.9960617603
101	0.0	-66.1420138765
101	0.0	-68.7817896779
101	0.0	-66.1857073017
101	0.0	-66.9030547385
101	0.0	-65.5163669568
101	0.0	-65.2539743462
101	0.0	-68.1782511616
101	0.0	-67.094108439
101	0.0	-68.1504690969
101	0.0	-65.456144521
101	0.0	-68.1124408851
101	1.0	43.4803902446
101	0.0	-67.5641925562
101	1.0	43.3927436805
101	0.0	-66.9254116656
101	0.0	-65.1220370276
101	0.0	-67.1172287976
101	1.0	43.3033847744
101	0.0	-66.3008787367
101	0.0	-67.1345508157
101	0.0	-65.0710684535
101	0.0	-65.49049623
101	0.0	-67.5349269614
101	0.0	-63.5521386376
101	0.0	-66.9880608631
101	0.0	-67.5368183321
101	0.0	-68.9485239374
101	0.0	-64.510540639
101	0.0	-68.542303079
101	0.0	-65.1254211428
101	0.0	-63.8644051436
101	0.0	-65.4762340553
101	0.0	-68.0740019874
101	0.0	-67.166002255
101	0.0	-68.328824844
101	0.0	-65.7714686364
101	0.0	-68.1314252024
101	0.0	-68.3341395393
101	0.0	-65.383120645
101	0.0	-68.8805069848
101	0.0	-65.8223061464
101	0.0	-64.0420091739
101	0.0	-66.9552276269
101	0.0	-67.5824815068
101	0.0	-63.3540002048
101	0.0	-64.9699483428
101	0.0	-67.0023880962
101	0.0	-64.9002032754
101	0.0	-63.5837436947
101	0.0	-67.1663367913
101	0.0	-66.0588807416
101	0.0	-68.3176808455
101	0.0	-65.1954561227
101	0.0	-66.4212621189
101	1.0	43.2993741476
101	1.0	43.3405755985
101	0.0	-67.0935486599
101	0.0	-67.0266772006
101	0.0	-67.421553681
101	0.0	-68.4657609635
101	0.0	-67.5221055747
101	0.0	-63.0434695985
101	0.0	-65.1867398725
101	0.0	-67.3433969182
101	0.0	-67.6765197713
101	0.0	-68.1476617522
101	0.0	-66.3588713225
101	0.0	-65.737252519
101	0.0	-68.5553603941
101	1.0	43.4210581421
101	0.0	-67.2597862017
101	1.0	43.415865254
101	0.0	-67.8188690718
101	0.0	-69.3851589486
101	0.0	-67.2247383936
101	0.0	-66.438903136
101	0.0	-65.231493643
101	0.0	-66.3364754233
101	0.0	-68.3334934028
101	0.0	-67.1957464859
101	0.0	-66.1746363916
101	1.0	43.3437732812
101	0.0	-66.9047521334
101	0.0	-64.6179353504
101	0.0	-67.217576052
101	0.0	-65.8162550808
101	0.0	-67.3461095571
101	1.0	43.4469856002
101	1.0	43.3927025958
101	0.0	-66.5233923928
101	1.0	43.5171989448
101	0.0	-68.6288236139
101	0.0	-69.002383779
101	1.0	43.4505053581
101	0.0	-67.0464301684
101	0.0	-66.6080409028
101	0.0	-63.2623368942
101	0.0	-67.3985424993
101	0.0	-67.2584796958
101	0.0	-66.1622465311
101	0.0	-66.1992660767
101	0.0	-66.3197924025
101	0.0	-65.7128414967
101	0.0	-67.942657943
101	0.0	-68.6807993212
101	0.0	-67.2730857083
101	0.0	-66.9808008462
101	0.0	-65.1840872137
101	0.0	-67.9084672967
101	0.0	-66.834730697
101	1.0	43.5139575379
101	0.0	-67.5365423295
101	0.0	-65.836391745
101	0.0	-66.4226849449
101	0.0	-67.7367746526
101	0.0	-66.2569882045
101	0.0	-67.433572468
101	0.0	-67.7331723887
101	0.0	-66.1498858689
101	0.0	-67.5311106463
101	0.0	-68.6651305482
101	0.0	-67.939282805
101	0.0	-65.7862296496
101	0.0	-63.9348651108
101	0.0	-69.2424914291
101	0.0	-67.5962985349
101	0.0	-67.9402087377
101	0.0	-67.0634718329
101	0.0	-64.3190505197
101	0.0	-63.0988360564
101	0.0	-66.9446201646
101	0.0	-66.8757761287
101	0.0	-65.6318637199
101	0.0	-65.3995054295
101	0.0	-66.5327578691
101	0.0	-66.0088769039
101	0.0	-67.2620358277
101	0.0	-66.3636935237
101	0.0	-65.6359596258
101	0.0	-69.5193982843
101	0.0	-67.0820814479
101	0.0	-66.8910362622
101	0.0	-69.7518560755
101	0.0	-66.2407915905
101	0.0	-67.5863695421
101	0.0	-66.7835254859
101	1.0	43.3843414876
101	0.0	-66.3850183357
101	0.0	-69.7599205728
101	0.0	-68.1225303183
101	0.0	-66.1373397854
101	0.0	-66.3797887823
101	0.0	-65.1523236188
101	0.0	-68.8095260703
101	0.0	-68.3606497816
101	0.0	-66.4073728034
101	1.0	43.4630000091
101	1.0	43.3753656242
101	0.0	-67.1451072232
101	0.0	-68.3740298956
101	0.0	-66.6148980903
101	0.0	-65.457058299
101	0.0	-66.6305002469
101	0.0	-68.7062141664
101	0.0	-64.5813033693
101	0.0	-65.7453333362
101	0.0	-70.5909088901
101	0.0	-67.0282092202
101	0.0	-65.8997038098
101	0.0	-66.9700159728
101	1.0	43.2034756028
101	1.0	43.1355751353
101	0.0	-64.2605570219
101	0.0	-65.1330822199
101	0.0	-66.7731233774
101	0.0	-68.3818994279
101	0.0	-68.4413411867
101	1.0	43.4521651897
101	0.0	-66.8706527855
101	0.0	-69.19545533
101	0.0	-69.012983892
101	0.0	-65.7312594793
101	0.0	-63.786230189
101	0.0	-67.9751668668
101	0.0	-63.644259544
101	0.0	-67.1588528961
101	0.0	-68.0980543914
101	1.0	43.3063515216
101	0.0	-66.4888457952
101	0.0	-66.6306884689
101	0.0	-67.9547742308
101	0.0	-66.4430205097
101	0.0	-67.4110339972
101	1.0	43.3093818729
101	0.0	-67.7462939582
101	0.0	-63.981697121
101	0.0	-66.6348787071
101	0.0	-64.0590832239
101	0.0	-67.1719792633
101	0.0	-66.4670590461
101	0.0	-67.7353318613
101	0.0	-66.1836929351
101	0.0	-66.0305256692
101	0.0	-64.984501857
101	0.0	-63.5933000711
101	0.0	-66.7633022045
101	0.0	-66.8045644832
101	0.0	-67.8376162877
101	1.0	43.5065555691
101	0.0	-66.2959699905
101	0.0	-69.1528602895
101	0.0	-66.3324930753
101	0.0	-66.2083289303
101	1.0	43.2852410992
101	0.0	-66.1459485609
101	1.0	43.0320478351
101	0.0	-65.084156726
101	0.0	-66.1890761925
101	0.0	-71.5752771031
101	0.0	-65.2508791733
101	0.0	-66.6743763045
101	0.0	-67.5005945992
101	0.0	-64.9028754851
101	0.0	-66.3388215509
101	0.0	-64.653283829
101	0.0	-64.5613013118
101	0.0	-67.3733407686
101	0.0	-63.9455118337
101	0.0	-65.9385503655
101	0.0	-65.9828200823
101	0.0	-66.4944224511
101	0.0	-68.0252077333
101	0.0	-67.9577798227
101	1.0	43.4153087879
101	0.0	-68.2485501394
101	1.0	43.3607052684
101	0.0	-66.2176920167
101	0.0	-67.1662531138
101	0.0	-66.7381358164
101	0.0	-65.6714646094
101	0.0	-66.3392542025
101	0.0	-67.8571420049
101	0.0	-69.0906814997
101	0.0	-66.805697496
101	0.0	-66.5990803364
101	0.0	-68.4053358644
101	0.0	-67.5928594237
101	1.0	43.3648990671
101	0.0	-65.6904353562
101	0.0	-67.2266594827
101	0.0	-67.8690426357
101	0.0	-64.8215774711
101	0.0	-67.0762540592
101	0.0	-66.0310089385
101	0.0	-69.1611168764
101	0.0	-64.6106943584
101	1.0	43.4152215443
101	0.0	-66.7688206875
101	0.0	-66.3881727161
101	0.0	-68.1923630586
101	0.0	-65.8241641958
101	0.0	-66.66517849
101	0.0	-69.1164277207
101	0.0	-63.1933374275
101	0.0	-65.9788970588
101	0.0	-65.5990752152
101	0.0	-66.1853453587
101	0.0	-67.9174950369
101	0.0	-67.746481309
101	0.0	-66.6101111875
101	0.0	-63.8767459514
101	0.0	-65.913128569
101	0.0	-67.5060150206
101	0.0	-64.183846731
101	0.0	-64.9794977255
101	0.0	-65.3915721709
101	0.0	-67.6211293142
101	0.0	-65.842513127
101	0.0	-66.7467540183
101	0.0	-64.9842148787
101	0.0	-65.9622598651
101	0.0	-67.0942289345
101	0.0	-68.9804996391
101	0.0	-68.7253577522
101	0.0	-68.1471479403
101	0.0	-68.1865354953
101	0.0	-67.4688838106
101	0.0	-64.6546077617
101	1.0	43.4220860608
101	0.0	-68.2838935942
101	0.0	-64.7192754834
101	0.0	-66.8147699826
101	0.0	-67.7279895449
101	1.0	43.1095672394
101	0.0	-66.8174574008
101	0.0	-67.5847091917
101	0.0	-68.2535086216
101	0.0	-66.6655502497
101	1.0	43.500847692
101	0.0	-66.1099193845
101	0.0	-65.811608759
101	0.0	-67.8351865171
101	0.0	-66.3619804031
101	0.0	-65.7816817708
101	0.0	-65.3066159084
101	0.0	-67.4043746798
101	0.0	-63.7318002959
101	0.0	-65.2227289721
101	0.0	-66.4749512534
101	0.0	-66.6059551975
101	1.0	43.4610403233
101	0.0	-66.9014864752
101	0.0	-65.5505474042
101	0.0	-64.1679273122
101	0.0	-66.1115036565
101	0.0	-66.9628951766
101	0.0	-64.9686279834
101	0.0	-67.8066682284
101	0.0	-66.9892292939
101	0.0	-67.8439504969
101	0.0	-66.6777474888
101	0.0	-66.0510244539
101	0.0	-65.6698716651
101	0.0	-66.1582703858
101	0.0	-64.8584203537
101	0.0	-67.697924782
101	1.0	43.4607176622
101	0.0	-68.4094089051
101	0.0	-66.9432852263
101	1.0	42.9239164176
101	0.0	-64.9085207857
101	0.0	-67.5948595364
101	1.0	43.2315355158
101	0.0	-66.5494367241
101	0.0	-64.9986466624
101	0.0	-68.7933293398
101	1.0	43.3449497113
101	1.0	42.992725551
101	0.0	-68.4674516298
101	0.0	-66.001347049
101	0.0	-68.3369497877
101	0.0	-65.3920349815
101	0.0	-63.970076257
101	0.0	-66.0644683048
101	0.0	-67.0820752735
101	1.0	43.3912550986
101	0.0	-67.1101094398
101	0.0	-66.3435503485
101	0.0	-68.6104594449
101	0.0	-65.9213184408
101	0.0	-65.4496446482
101	0.0	-66.1151628991
101	0.0	-65.450208844
101	0.0	-64.505662562
101	0.0	-66.6018258553
101	0.0	-65.6563893953
101	0.0	-67.9114282751
101	0.0	-67.9236377405
101	0.0	-63.6394750724
101	0.0	-64.1831221321
101	0.0	-63.4183166401
101	0.0	-65.7698017201
101	0.0	-66.6531592259
101	0.0	-66.5473142455
101	0.0	-68.0359333197
101	1.0	43.4980170355
101	0.0	-66.0729030096
101	1.0	43.2433501046
101	0.0	-67.1686086558
101	0.0	-64.6711472039
101	0.0	-68.0036695124
101	0.0	-67.8049112427
101	0.0	-64.6301223082
101	1.0	43.4149953022
101	1.0	43.3852599898
101	0.0	-66.2329306996
101	0.0	-67.4740965365
101	0.0	-67.5558897857
101	0.0	-67.5840763152
101	0.0	-67.5596077827
101	1.0	43.2560600243
101	0.0	-66.2514524494
101	0.0	-63.9793994084
101	0.0	-67.0730611546
101	0.0	-65.931248802
101	0.0	-65.3279981221
101	0.0	-66.8796962063
101	0.0	-68.2854264165
101	0.0	-68.7953071599
101	0.0	-68.0580559106
101	0.0	-66.6864664603
101	0.0	-65.7328455501
101	0.0	-66.8292333151
101	0.0	-67.6140011604
101	0.0	-65.5869966659
101	0.0	-66.5657593953
101	0.0	-65.8268751461
101	0.0	-67.6693903675
101	0.0	-65.1921243338
101	0.0	-65.2131240023
101	0.0	-65.8055805771
101	0.0	-63.3070345157
101	0.0	-65.44078165
101	1.0	43.3026964467
101	0.0	-66.3649274167
101	0.0	-67.3654792107
101	1.0	43.1924291556
101	0.0	-66.9149756602
101	0.0	-63.7920350648
101	0.0	-67.6431435516
101	0.0	-66.3725004079
101	0.0	-65.0619147956
101	0.0	-67.1101105107
101	0.0	-65.2473774455
101	1.0	43.4637614428
101	0.0	-64.5425738758
101	0.0	-68.2931610861
101	0.0	-64.7723482939
101	0.0	-66.7881699073
101	0.0	-66.5642103608
101	0.0	-68.6694949251
101	0.0	-67.016411649
101	0.0	-68.9537631408
101	0.0	-65.9625303688
101	0.0	-66.1085956752
101	0.0	-68.6856283899
101	0.0	-66.1465606385
101	0.0	-64.2576420728
101	0.0	-68.7641230604
101	0.0	-68.0032619962
101	0.0	-67.5294625826
101	0.0	-66.9582106033
101	0.0	-65.4599184193
101	0.0	-68.0635202643
101	0.0	-66.4691604995
101	0.0	-66.4488738314
101	0.0	-67.0116246849
101	1.0	43.3369943425
101	0.0	-66.5526767378
101	0.0	-66.9864682819
101	0.0	-64.9508202524
101	0.0	-68.0626133272
101	0.0	-67.5567743567
101	0.0	-67.078011243
101	0.0	-66.9607812583
101	0.0	-69.1484084008
101	0.0	-65.2801838238
101	0.0	-66.2623576062
101	0.0	-67.5747538742
101	0.0	-66.178711863
101	0.0	-66.812185534
101	0.0	-67.5073687976
101	0.0	-65.7928128779
101	0.0	-63.5861364418
101	0.0	-64.9233428476
101	1.0	43.4860312205
101	0.0	-66.177494274
101	1.0	43.5262175085
101	0.0	-67.727774879
101	0.0	-65.8301256364
101	0.0	-63.6362396987
101	0.0	-66.3298783501
101	0.0	-67.2096638667
101	0.0	-66.2895305388
101	0.0	-64.8966128354
101	0.0	-69.0125052838
101	0.0	-66.662599953
101	0.0	-64.580291604
101	0.0	-64.4733053872
101	1.0	43.2783110775
101	0.0	-67.1188133047
101	0.0	-68.2857259821
101	0.0	-68.2838016153
101	0.0	-67.6932548249
101	0.0	-63.390761756
101	0.0	-69.0096552086
101	0.0	-68.6693789679
101	0.0	-68.0063491043
101	0.0	-65.3418619495
101	1.0	43.4473050715
101	0.0	-66.9387455365
101	0.0	-63.8280828576
101	0.0	-67.4693565733
101	0.0	-66.3574996691
101	0.0	-66.9991182349
101	0.0	-66.8757975206
101	0.0	-65.484966643
101	0.0	-67.0312634133
101	0.0	-66.1080520873
101	1.0	43.3970971456
101	0.0	-66.9637385932
101	0.0	-65.6094854132
101	0.0	-66.3727864939
101	0.0	-66.2685436953
101	0.0	-66.4880878036
101	0.0	-63.1649624419
101	1.0	43.5280917976
101	0.0	-68.6420311722
101	0.0	-66.3411697394
101	0.0	-66.1655848602
101	0.0	-67.3506253149
101	0.0	-67.2195493047
101	0.0	-66.9440640621
101	0.0	-66.840863137
101	0.0	-68.0801881389
101	0.0	-67.959123735
101	0.0	-65.5148102249
101	0.0	-64.498138066
101	0.0	-65.9457227083
101	0.0	-66.60762346
101	0.0	-66.0977474474
101	0.0	-67.460627189
101	1.0	43.1808525595
101	0.0	-66.8421896845
101	0.0	-66.31217493
101	0.0	-66.1768906852
101	0.0	-67.9007366741
101	0.0	-68.423080783
101	0.0	-66.5502814198
101	0.0	-66.7185218021
101	0.0	-66.3563058004
101	1.0	43.4316710476
101	0.0	-64.2752445005
101	0.0	-69.1205196386
101	1.0	43.3017158032
101	0.0	-66.9947721407
101	0.0	-67.0366674202
101	0.0	-67.8129632661
101	0.0	-67.5705880789
101	0.0	-65.519719365
101	0.0	-70.0656141432
101	0.0	-67.9343055384
101	0.0	-67.1378947904
101	0.0	-66.881850451
101	1.0	43.3087937463
101	0.0	-67.984236467
101	0.0	-67.4635527976
101	0.0	-67.2606833983
101	0.0	-64.0531933888
101	0.0	-66.0648125024
101	0.0	-66.1906800177
101	0.0	-66.6859093555
101	0.0	-66.7591457652
101	0.0	-65.6316538368
101	0.0	-65.4876046596
101	0.0	-68.440931812
101	0.0	-67.5440860504
101	0.0	-66.1543922613
101	0.0	-65.5442266429
101	0.0	-68.1502936842
101	0.0	-66.2031440282
101	0.0	-67.9237844004
101	0.0	-64.5484856358
101	0.0	-64.9355285074
101	0.0	-65.3959700759
101	0.0	-65.4759616036
101	0.0	-68.9750459696
101	1.0	43.3839439849
101	0.0	-67.449300017
101	0.0	-68.5213276808
101	0.0	-69.3230299311
101	0.0	-66.9273041009
101	0.0	-63.8499766717
101	0.0	-66.1179514014
101	0.0	-65.0327745894
101	0.0	-67.4280217122
101	0.0	-65.0270034035
101	0.0	-67.8818038555
101	0.0	-66.2968958306
101	1.0	43.4630660908
101	0.0	-67.3561974163
101	0.0	-65.4364716043
101	0.0	-66.8163634325
101	0.0	-67.80976001
101	0.0	-67.3435520029
101	0.0	-66.0866410144
101	0.0	-67.1832787425
101	0.0	-66.7646882948
101	0.0	-67.0668957464
101	1.0	43.5497972277
101	0.0	-67.2397134267
101	0.0	-68.1314894098
101	1.0	43.4457040233
101	0.0	-65.7456177807
101	0.0	-65.9693230447
101	0.0	-67.0354109838
101	0.0	-67.9371835731
101	0.0	-66.2642174712
101	0.0	-65.0474415576
101	0.0	-65.1966170957
101	0.0	-66.0044715474
101	0.0	-68.2800108479
101	0.0	-66.4603898766
101	0.0	-68.0356708668
101	0.0	-67.6428106504
101	0.0	-67.4644138416
101	0.0	-65.9780460268
101	0.0	-66.7298075444
101	0.0	-65.2887769737
101	0.0	-67.9050827279
101	0.0	-65.7670227368
101	0.0	-67.3253674935
101	0.0	-65.0775879151
101	0.0	-70.0147730756
101	0.0	-66.7877020491
101	0.0	-68.2438717365
101	0.0	-64.6432058323
101	0.0	-67.1661548698
101	1.0	43.338173481
101	0.0	-66.6827972116
101	0.0	-66.1059762196
101	1.0	43.4079219238
101	0.0	-68.2919736895
101	0.0	-64.4948805581
101	0.0	-64.5942946781
101	0.0	-67.3213415954
101	0.0	-65.7434167335
101	0.0	-67.9961760945
101	0.0	-67.8615216189
101	0.0	-65.5742067297
101	0.0	-67.3670558121
101	0.0	-68.5961242375
101	0.0	-66.3884761143
101	0.0	-67.8837680062
101	0.0	-67.290078823
101	0.0	-66.2102807329
101	0.0	-63.6511510088
101	0.0	-67.4532790328
101	0.0	-66.9447441709
101	0.0	-66.830793682
101	0.0	-65.7771185309
101	0.0	-66.2050275678
101	0.0	-65.1684768835
101	0.0	-66.9896674741
101	0.0	-65.9087642045
101	0.0	-65.9073920947
101	0.0	-66.0374300628
101	0.0	-66.0592557322
101	0.0	-67.3624028172
101	0.0	-68.7029169256
101	0.0	-66.3298222662
101	0.0	-64.8231612938
101	0.0	-64.2392916606
101	0.0	-67.8937056259
101	0.0	-66.3266807062
101	0.0	-68.4130571893
101	1.0	43.282457523
101	1.0	43.4982874049
101	0.0	-68.8322922134
101	0.0	-64.1596207864
101	0.0	-67.8970827055
101	0.0	-68.9243051921
101	0.0	-65.9003169425
101	0.0	-67.9394646189
101	0.0	-66.965986125
101	0.0	-66.6660182171
101	0.0	-65.7921581757
101	0.0	-67.8583525036
101	0.0	-65.4953439032
101	0.0	-66.817214301
101	0.0	-64.4975996711
101	0.0	-66.9918832201
101	0.0	-66.8934295147
101	0.0	-67.5521572076
101	0.0	-64.5185273022
101	0.0	-65.83370063
101	0.0	-64.5577624662
101	0.0	-65.9100123196
101	0.0	-66.0101243074
101	0.0	-66.3878998198
101	0.0	-65.0207872135
101	0.0	-64.855931027
101	0.0	-66.5312877918
101	1.0	43.324512137
101	0.0	-67.6404699505
101	0.0	-67.6255835347
101	0.0	-67.3488666821
101	0.0	-67.4055552828
101	0.0	-64.7099733561
101	1.0	43.3559022987
101	0.0	-66.6092358783
101	0.0	-65.6635130992
101	0.0	-64.5215320861
101	0.0	-64.8893366541
101	0.0	-67.9783211868
101	1.0	43.3751014079
101	0.0	-68.9726653994
101	0.0	-66.6628166599
101	0.0	-65.3851261499
101	0.0	-67.71117941
101	0.0	-67.4469389613
101	0.0	-66.7056958704
101	0.0	-65.7774263711
101	0.0	-65.2568307924
101	0.0	-68.2251307795
101	0.0	-64.2009913727
101	0.0	-65.7564226783
101	0.0	-68.0349686335
101	0.0	-67.3056542804
101	1.0	43.1849738958
101	0.0	-66.7381749188
101	0.0	-66.6436147966
101	1.0	43.3353219689
101	1.0	43.4865367455
101	0.0	-65.9746561911
101	0.0	-65.1294144291
101	0.0	-66.2887855212
101	0.0	-66.5110542123
101	1.0	43.4830294972
101	0.0	-65.7959841985
101	0.0	-67.9710852802
101	0.0	-66.1991720827
101	0.0	-63.4899412111
101	0.0	-68.2352168878
101	0.0	-66.5754284675
101	0.0	-67.7029904914
101	0.0	-65.3701220122
101	0.0	-65.9488545202
101	0.0	-64.4654592252
101	0.0	-68.1497353879
101	0.0	-66.2519375836
101	0.0	-67.2544366036
101	1.0	43.0663025774
101	0.0	-64.6498720354
101	0.0	-66.9398949886
101	0.0	-68.8590911179
101	0.0	-66.2932370569
101	0.0	-68.6604517237
101	0.0	-65.2333396647
101	0.0	-67.0306368494
101	0.0	-66.2485189015
101	0.0	-68.1975911205
101	0.0	-67.8345413424
101	0.0	-64.8242928235
101	0.0	-67.0939184143
101	0.0	-66.7212392443
101	0.0	-65.6046142368
101	0.0	-66.8965376011
101	0.0	-69.0315355251
101	0.0	-64.3720861406
101	0.0	-65.5981949406
101	0.0	-63.7784976328
101	0.0	-65.6393792175
101	0.0	-68.7161133822
101	0.0	-66.1209398961
101	0.0	-65.9168116569
101	0.0	-67.7841739867
101	0.0	-66.1069292796
101	1.0	43.4072620003
101	0.0	-65.9846248618
101	0.0	-66.7842668856
101	0.0	-66.8135311085
101	0.0	-65.3396898284
101	0.0	-68.2396681115
101	0.0	-67.638254675
101	0.0	-67.8024059255
101	0.0	-64.6252073711
101	0.0	-67.5563153048
101	0.0	-64.6726151735
101	0.0	-67.439216377
101	0.0	-67.7559213182
101	0.0	-69.6808386694
101	1.0	43.2683857018
101	0.0	-65.6877598306
101	0.0	-64.8490350122
101	0.0	-63.6575840697
101	0.0	-63.5412645486
101	0.0	-66.4256040948
101	0.0	-66.9508292528
101	0.0	-64.7623046164
101	0.0	-68.9561086235
101	0.0	-66.6264792459
101	1.0	43.2660873493
101	0.0	-65.8007965656
101	0.0	-67.4896980161
101	0.0	-65.7461730804
101	0.0	-68.1676959636
101	0.0	-64.2094668827
101	0.0	-68.5766961604
101	0.0	-66.2025266875
101	0.0	-66.5352438459
101	0.0	-66.0615215691
101	0.0	-65.8786629279
101	0.0	-65.4806244294
101	0.0	-66.6895583803
101	0.0	-67.0130802667
101	1.0	43.2371818702
101	0.0	-67.7841458919
101	0.0	-65.0594565419
101	0.0	-66.6063522626
101	0.0	-64.6011828094
101	0.0	-66.1142356039
101	1.0	43.3702695267
101	0.0	-66.572782266
101	0.0	-65.8577927804
101	0.0	-65.979385692
101	0.0	-65.331610482
101	0.0	-64.9372020761
101	0.0	-65.3828247827
101	0.0	-68.2220423835
101	0.0	-67.1919880809
101	0.0	-67.561425977
101	0.0	-67.7428422979
101	0.0	-65.1870990345
101	0.0	-68.7549893436
101	0.0	-66.9242071423
101	1.0	43.1631967229
101	0.0	-63.6873060994
101	0.0	-67.8376234007
101	0.0	-66.3458264336
101	0.0	-66.7208810909
101	0.0	-67.7269361445
101	0.0	-66.4477850272
101	0.0	-67.1546194891
101	0.0	-65.9951880959
101	0.0	-63.2170788404
101	0.0	-66.6391714706
101	0.0	-67.7966440785
101	0.0	-66.866371529
101	0.0	-66.5994282613
101	0.0	-66.8344235618
101	0.0	-68.0190043671
101	1.0	43.2919642439
101	0.0	-66.9193018109
101	0.0	-66.9932134292
101	0.0	-66.955056371
101	0.0	-65.1793914786
101	0.0	-68.4287346971
101	0.0	-66.0430794522
101	0.0	-67.4762507049
101	0.0	-66.0379938215
101	0.0	-66.1991927629
101	0.0	-67.6469937931
101	0.0	-68.5686963946
101	0.0	-63.8517436778
101	0.0	-65.1318495799
101	0.0	-66.1379918683
101	1.0	43.1143813667
101	0.0	-65.1530155933
101	0.0	-65.7404412522
101	0.0	-68.7040991487
101	0.0	-65.1459454032
101	0.0	-68.0503424753
101	0.0	-68.6930772429
101	0.0	-68.5099335713
101	0.0	-68.4088021115
101	0.0	-65.025402175
101	0.0	-66.5493946798
101	0.0	-69.1929315314
101	0.0	-68.4238757237
101	0.0	-68.0753686019
101	0.0	-64.9097007391
101	0.0	-67.579291154
101	0.0	-65.2438319402
101	0.0	-65.3160563598
101	0.0	-66.4328774847
101	1.0	43.4538617816
101	0.0	-65.981539305
101	0.0	-64.9690396661
101	0.0	-66.9358618892
101	0.0	-68.537452295
101	0.0	-65.235463315
101	0.0	-67.0427718026
101	0.0	-65.7094687035
101	0.0	-66.7991657238
101	0.0	-67.2822033837
101	0.0	-69.662049719
101	0.0	-66.5154452745
101	0.0	-67.6531680966
101	0.0	-63.1023684088
101	0.0	-67.3607297135
101	0.0	-66.1527071914
101	0.0	-64.6432848383
101	0.0	-67.3949235168
101	0.0	-68.0614978251
101	0.0	-66.8844595737
101	0.0	-66.7214445653
101	0.0	-68.1238526527
101	0.0	-66.4024330191
101	0.0	-67.3563997657
101	0.0	-65.2796716357
101	0.0	-65.3516475451
101	0.0	-62.7918721251
101	0.0	-66.1186490946
101	0.0	-65.5428204619
101	0.0	-65.0582955616
101	0.0	-65.2172957076
101	0.0	-68.6954794975
101	1.0	43.3563316239
101	0.0	-65.5475366416
101	0.0	-66.379543532
101	0.0	-68.0017947475
101	0.0	-66.392834279
101	0.0	-65.0204948535
101	0.0	-67.2561468093
101	0.0	-65.1987043033
101	0.0	-66.9354296283
101	0.0	-65.167280122
101	0.0	-64.7514574727
101	0.0	-66.3319225205
101	0.0	-68.6565118695
101	0.0	-66.2600567024
101	1.0	43.4940744409
101	0.0	-64.8096975505
101	0.0	-66.2999270179
101	0.0	-64.6232429866
101	0.0	-67.4852013536
101	0.0	-66.4341376767
101	0.0	-64.9670113122
101	0.0	-66.183046421
101	0.0	-64.565128581
101	0.0	-68.4449748749
101	0.0	-68.486251911
101	0.0	-66.8186144628
101	0.0	-67.246773138
101	0.0	-66.5962947595
101	0.0	-66.4847101802
101	0.0	-67.5416018539
101	0.0	-66.4032405591
101	0.0	-67.2828172006
101	0.0	-66.6496964582
101	0.0	-67.7175836517
101	0.0	-67.4096307298
101	0.0	-68.1075660599
101	0.0	-66.2070293581
101	0.0	-69.5158942414
101	0.0	-68.8068199992
101	0.0	-67.1367298566
101	0.0	-67.0736723944
101	0.0	-64.9857907282
101	0.0	-68.3327623479
101	0.0	-66.0887788615
101	0.0	-66.3395522055
101	0.0	-68.4221484689
101	0.0	-67.1350443626
101	0.0	-65.6084834093
101	0.0	-68.8935886719
101	0.0	-64.3364660807
101	0.0	-66.0953369005
101	0.0	-65.339501501
101	1.0	43.3080463574
101	0.0	-65.6490403737
101	1.0	43.2617235949
101	0.0	-63.7370724088
101	1.0	43.1022878975
101	0.0	-68.2256981298
101	0.0	-67.0989700825
101	0.0	-65.9830180077
101	0.0	-68.3960354164
101	0.0	-67.3831597975
101	0.0	-65.8036838159
101	0.0	-67.176490073
101	0.0	-67.4871834962
101	0.0	-65.4936616205
101	0.0	-68.258779383
101	0.0	-68.4107288428
101	0.0	-63.8931640825
101	0.0	-66.7426090545
101	0.0	-66.8663929878
101	0.0	-67.3008910594
101	0.0	-66.1685591933
101	0.0	-67.2930280878
