# Supplementary material for: Unique membrane properties and enhanced signal processing in human neocortical neurons
Source: eLife. 2016 Oct 6;5:e16553. doi: 10.7554/eLife.16553 (PMC5100995; doi:10.7554/eLife.16553)
Supplement: Source code 1. — DOI: http://dx.doi.org/10.7554/eLife.16553.014 [file elife-16553-code1.zip › Fig3/Fig3b/DIST_045_SYNC/Mon_Apr_11_11_35_14_2016/syns_102/sync_stim_seed_868.txt]

NUMBER_OF_SYNAPSES	APC_N	MAX_VOLTAGE
102	0.0	-66.5080949281
102	0.0	-66.4365208421
102	0.0	-66.0648251037
102	0.0	-67.4793349258
102	0.0	-64.9156695552
102	0.0	-67.3336004265
102	0.0	-67.1305538423
102	0.0	-67.1347752774
102	0.0	-67.7802935124
102	0.0	-64.5981467709
102	0.0	-66.0217593036
102	0.0	-64.7210029412
102	0.0	-67.8320487988
102	0.0	-65.5675624681
102	1.0	43.2165864001
102	0.0	-67.7811282199
102	0.0	-65.4130298473
102	0.0	-67.1960974241
102	0.0	-64.8837308577
102	0.0	-67.2598051555
102	0.0	-67.2974198294
102	0.0	-66.7257369698
102	0.0	-68.7402807832
102	0.0	-68.028440777
102	0.0	-64.7645476373
102	0.0	-65.9427675577
102	0.0	-65.6097047782
102	0.0	-66.5446638023
102	0.0	-67.6453131724
102	0.0	-68.1215511444
102	0.0	-67.5506198902
102	0.0	-68.6440398979
102	0.0	-66.9904810933
102	0.0	-65.1081782471
102	0.0	-67.0458273138
102	0.0	-66.1585563206
102	0.0	-68.2044287345
102	0.0	-67.6915979178
102	0.0	-67.6688239866
102	0.0	-66.1681526727
102	0.0	-65.9404207702
102	0.0	-65.2569515301
102	0.0	-66.0882422929
102	1.0	43.4122188684
102	0.0	-67.122107172
102	0.0	-68.7470768664
102	0.0	-68.8256539442
102	0.0	-66.7179008019
102	0.0	-66.496243445
102	1.0	43.5637130668
102	0.0	-66.8957142263
102	0.0	-63.600360846
102	0.0	-65.1688814846
102	0.0	-65.780350219
102	0.0	-66.7512050559
102	0.0	-67.1359199553
102	0.0	-66.8599784437
102	1.0	43.2264253234
102	0.0	-66.0591468259
102	0.0	-66.3499222664
102	0.0	-66.9464282769
102	0.0	-66.8629567863
102	1.0	43.4534829668
102	0.0	-65.7466558359
102	0.0	-65.7248721524
102	0.0	-66.9474505909
102	0.0	-65.4371858876
102	0.0	-64.9803181671
102	0.0	-66.1360804706
102	0.0	-64.2560637614
102	0.0	-65.2679547357
102	0.0	-68.6100166918
102	0.0	-64.8146530214
102	0.0	-67.0100060681
102	1.0	43.5318517537
102	0.0	-68.4635276313
102	0.0	-66.0529510712
102	0.0	-64.9370548608
102	0.0	-63.6590182061
102	0.0	-65.2661845625
102	0.0	-67.8555141923
102	0.0	-65.6637138244
102	0.0	-64.839955185
102	0.0	-67.4860722683
102	0.0	-67.7209043079
102	0.0	-67.6293556774
102	0.0	-66.7074624392
102	1.0	43.2364647363
102	0.0	-66.9642991651
102	0.0	-64.4799116612
102	1.0	43.4496155551
102	0.0	-68.4285217187
102	0.0	-66.7895819719
102	0.0	-66.2797698916
102	0.0	-68.3781588472
102	0.0	-66.123290995
102	0.0	-67.935389098
102	0.0	-66.0821244355
102	1.0	43.3413654643
102	0.0	-68.08986863
102	1.0	43.1747833824
102	1.0	43.4400667811
102	0.0	-65.2161623702
102	0.0	-66.1409291419
102	0.0	-67.5825560669
102	0.0	-64.23597975
102	0.0	-67.0289675943
102	0.0	-65.1521094923
102	1.0	43.3416676251
102	0.0	-66.7091248336
102	0.0	-65.6982388463
102	0.0	-67.11853072
102	0.0	-66.5669516427
102	0.0	-68.3087776465
102	0.0	-68.2831917481
102	0.0	-68.3591918906
102	0.0	-65.2667699764
102	0.0	-66.1648986189
102	1.0	43.5198628009
102	0.0	-66.7400986557
102	0.0	-64.7828999035
102	0.0	-65.0951709914
102	0.0	-65.4314362099
102	0.0	-68.3084652289
102	0.0	-65.9813467536
102	0.0	-64.5619596029
102	0.0	-67.2304305543
102	0.0	-68.6991489356
102	0.0	-66.0192121846
102	0.0	-67.8986612374
102	0.0	-63.4828750237
102	0.0	-66.7458114372
102	0.0	-66.2626927577
102	1.0	43.2765029803
102	0.0	-66.8588467952
102	0.0	-67.1546809506
102	0.0	-66.9158972912
102	0.0	-66.5797838143
102	0.0	-68.1136548044
102	1.0	43.4431521462
102	0.0	-63.4717013574
102	0.0	-63.6069751816
102	0.0	-66.8552809679
102	0.0	-67.8316190235
102	0.0	-66.1633294376
102	0.0	-67.5723023575
102	0.0	-66.7983359285
102	0.0	-67.7028847241
102	1.0	43.0016888591
102	0.0	-66.523041018
102	0.0	-66.734034226
102	0.0	-67.2097281322
102	0.0	-66.0208938987
102	0.0	-66.381449047
102	0.0	-66.8041616214
102	0.0	-68.2350139226
102	0.0	-65.9871520099
102	0.0	-64.5767201212
102	0.0	-65.1019265277
102	0.0	-65.7937757721
102	0.0	-62.4663799602
102	0.0	-66.7732304935
102	0.0	-64.9514115132
102	0.0	-64.6895657
102	1.0	43.3601037508
102	0.0	-67.2789862403
102	1.0	43.5351181819
102	0.0	-65.1297175068
102	0.0	-66.2030784974
102	0.0	-64.0122184615
102	0.0	-67.1253230572
102	0.0	-63.8781361781
102	0.0	-64.0999039571
102	0.0	-67.4845667496
102	0.0	-66.7736102672
102	0.0	-67.6417834461
102	0.0	-65.5984536363
102	0.0	-68.8097360861
102	0.0	-68.2415283088
102	0.0	-67.3404484747
102	0.0	-66.5046621181
102	0.0	-68.9950232119
102	0.0	-67.6132533112
102	0.0	-67.4831835877
102	0.0	-65.7020903746
102	0.0	-67.5060633948
102	0.0	-61.821051704
102	1.0	43.1464238992
102	0.0	-66.5998985362
102	0.0	-65.5852036616
102	1.0	43.3424496534
102	0.0	-68.0831559146
102	0.0	-65.1435512143
102	0.0	-66.5472395042
102	0.0	-66.6976113214
102	1.0	43.3106182289
102	0.0	-66.3497946642
102	0.0	-68.5350432264
102	0.0	-67.1186591479
102	0.0	-69.9127447599
102	0.0	-64.2690130212
102	0.0	-65.5284682592
102	0.0	-66.686712587
102	0.0	-65.4271301611
102	1.0	43.4360346149
102	0.0	-64.8339337319
102	1.0	43.3513381081
102	0.0	-64.622890271
102	0.0	-67.1123327276
102	0.0	-65.9644591038
102	1.0	43.460113107
102	0.0	-69.0319334363
102	0.0	-65.7776322654
102	0.0	-67.1943840129
102	1.0	43.2051884534
102	0.0	-65.2329332192
102	0.0	-66.9948420114
102	0.0	-67.973736973
102	0.0	-67.2613770193
102	0.0	-65.8217694411
102	0.0	-68.3466407252
102	0.0	-64.2070003284
102	0.0	-66.4445206493
102	0.0	-68.0632851095
102	0.0	-66.975718744
102	0.0	-67.6854347294
102	0.0	-66.8085975228
102	1.0	43.4788700278
102	0.0	-66.1998626591
102	0.0	-67.4435276706
102	0.0	-68.0894934927
102	0.0	-66.1138115535
102	0.0	-67.4431963142
102	0.0	-66.9245386225
102	0.0	-66.4988559653
102	0.0	-67.4696839941
102	0.0	-66.8372022727
102	1.0	43.3685328017
102	0.0	-67.51089045
102	0.0	-66.637500439
102	0.0	-64.651278052
102	1.0	43.4240789365
102	0.0	-68.8015557239
102	0.0	-63.9752969445
102	0.0	-67.6339077066
102	0.0	-65.7134261043
102	0.0	-66.4478277847
102	0.0	-66.3207881702
102	0.0	-66.4691139686
102	0.0	-64.5159845834
102	0.0	-66.0894842006
102	0.0	-69.1516648219
102	0.0	-67.8631568308
102	0.0	-67.253773646
102	0.0	-67.2045177432
102	0.0	-67.2216755578
102	0.0	-66.3007417749
102	1.0	43.4055824208
102	0.0	-63.5658378143
102	0.0	-63.8163446093
102	1.0	43.4766779253
102	0.0	-67.8465283557
102	1.0	43.2277234276
102	1.0	43.3304525037
102	0.0	-65.8988998576
102	0.0	-66.0173159731
102	0.0	-67.2146945386
102	0.0	-64.0840740637
102	0.0	-66.9513020805
102	0.0	-69.4566940319
102	0.0	-67.2257736846
102	0.0	-67.5309695122
102	0.0	-66.2850579485
102	1.0	43.3929126705
102	0.0	-65.2074533894
102	0.0	-66.0227586141
102	0.0	-67.35232365
102	0.0	-65.1346399757
102	0.0	-66.2880830205
102	0.0	-65.7037943381
102	0.0	-64.1814034508
102	1.0	43.2761415146
102	0.0	-66.1785153857
102	0.0	-66.8087661499
102	0.0	-67.2087861124
102	0.0	-68.9623225399
102	0.0	-65.8276211991
102	0.0	-69.4321815591
102	0.0	-69.2417346846
102	0.0	-67.1443064132
102	0.0	-65.7222493451
102	0.0	-65.1426395882
102	0.0	-68.8508190436
102	0.0	-65.1874928505
102	0.0	-66.4267489444
102	0.0	-64.5887519891
102	0.0	-67.5571089878
102	0.0	-67.3076914749
102	0.0	-68.5557689761
102	0.0	-67.0145110509
102	0.0	-65.6461585962
102	0.0	-68.7579067378
102	0.0	-63.7278163112
102	0.0	-66.9382228117
102	0.0	-66.6885277943
102	0.0	-66.6085919325
102	0.0	-64.345753056
102	0.0	-66.439184849
102	0.0	-62.1319092438
102	0.0	-65.0241212387
102	0.0	-66.0185681508
102	0.0	-67.8462231248
102	0.0	-66.7803726657
102	0.0	-65.0688100386
102	0.0	-64.7440074653
102	0.0	-66.0436130014
102	0.0	-67.8016319172
102	0.0	-66.0865058696
102	0.0	-65.6117746726
102	0.0	-65.1783008533
102	0.0	-66.1434947537
102	1.0	43.4836295454
102	0.0	-66.2369173923
102	0.0	-64.9365586011
102	1.0	43.4789158043
102	0.0	-67.7457696051
102	0.0	-67.0579936131
102	0.0	-69.5891557956
102	0.0	-65.564774589
102	0.0	-68.7931568776
102	1.0	43.3615469596
102	0.0	-66.1080593989
102	0.0	-67.9090696654
102	0.0	-66.4452054466
102	0.0	-67.8914701649
102	0.0	-66.8010146351
102	0.0	-65.2337751905
102	0.0	-65.6565212165
102	0.0	-65.0817349777
102	0.0	-63.862191211
102	0.0	-67.3374167152
102	0.0	-66.0410846566
102	0.0	-66.9849518077
102	0.0	-67.0613433364
102	0.0	-65.1377762283
102	0.0	-66.7871390533
102	0.0	-65.0194751627
102	0.0	-66.2969589459
102	0.0	-68.6577911578
102	0.0	-66.0737188794
102	0.0	-66.2201060912
102	0.0	-65.966226677
102	0.0	-67.8131628573
102	1.0	43.1485560652
102	0.0	-65.28725062
102	0.0	-65.8115837283
102	0.0	-64.6973617171
102	0.0	-64.7375524361
102	0.0	-67.7140741336
102	0.0	-67.5233229043
102	0.0	-64.3629480044
102	0.0	-67.9256468407
102	0.0	-66.6191029905
102	1.0	43.2947926964
102	0.0	-66.1977459184
102	0.0	-68.7776694822
102	0.0	-67.8532324513
102	0.0	-66.3185092423
102	0.0	-65.9315647943
102	1.0	43.4381110486
102	0.0	-67.9683766427
102	0.0	-64.4542116711
102	0.0	-64.2487975173
102	1.0	43.0104567892
102	0.0	-62.0382148541
102	0.0	-66.9380239882
102	0.0	-69.1967757168
102	0.0	-66.5957200336
102	1.0	43.3288776824
102	0.0	-67.0097386719
102	0.0	-65.4661262771
102	0.0	-67.6319073341
102	0.0	-66.8109576329
102	0.0	-66.1925699149
102	0.0	-65.9479727323
102	1.0	43.3610192425
102	0.0	-67.4218868038
102	0.0	-64.9816419747
102	0.0	-65.2901382182
102	0.0	-65.7498330911
102	0.0	-66.2867996798
102	0.0	-65.1323064879
102	0.0	-67.5572886362
102	0.0	-65.7982842829
102	1.0	43.4680573099
102	0.0	-66.2278429313
102	1.0	43.4730318459
102	0.0	-67.7561699806
102	0.0	-66.5790319543
102	0.0	-66.9685824366
102	0.0	-66.382291289
102	0.0	-67.0556754208
102	0.0	-68.8782988948
102	0.0	-65.2286779505
102	0.0	-66.9038746032
102	0.0	-64.9942410674
102	1.0	43.4956328273
102	0.0	-67.3118155071
102	0.0	-67.863978722
102	0.0	-66.5206517575
102	0.0	-66.5431096018
102	0.0	-64.2622820237
102	0.0	-65.2251655121
102	0.0	-67.5699930573
102	0.0	-65.9364943749
102	0.0	-64.9492019614
102	0.0	-66.655644698
102	0.0	-66.7868618057
102	0.0	-65.6449777221
102	0.0	-68.4549212683
102	1.0	43.2900533727
102	0.0	-64.8807987868
102	1.0	43.2154881497
102	0.0	-65.5637523155
102	0.0	-64.7001692152
102	0.0	-63.6418884797
102	0.0	-66.5109623879
102	0.0	-67.5639457313
102	0.0	-66.5871080892
102	0.0	-68.3530956873
102	0.0	-65.6722279537
102	0.0	-68.8422853158
102	1.0	43.2449661918
102	0.0	-66.2420497826
102	0.0	-67.3544441562
102	0.0	-63.8889998229
102	0.0	-64.973812306
102	0.0	-65.0143317378
102	0.0	-64.4140179142
102	1.0	43.4803335392
102	0.0	-63.6140229945
102	1.0	43.269213618
102	0.0	-66.1053032168
102	0.0	-66.7698334673
102	0.0	-65.4476502099
102	0.0	-68.0979818926
102	0.0	-62.8579473051
102	0.0	-67.3072040539
102	0.0	-66.5468227355
102	0.0	-65.9642409388
102	0.0	-67.0444933248
102	0.0	-67.0320211364
102	1.0	43.5674797425
102	0.0	-65.7685532864
102	0.0	-69.8880706814
102	0.0	-66.3518071733
102	0.0	-66.1286814975
102	0.0	-63.7834833687
102	0.0	-65.694362855
102	0.0	-65.4034083372
102	0.0	-64.7317433202
102	0.0	-65.6417040891
102	0.0	-67.8726650874
102	0.0	-67.9278380191
102	0.0	-65.5861806123
102	0.0	-65.2153205785
102	0.0	-68.087437006
102	0.0	-68.777161896
102	1.0	43.2255218568
102	1.0	43.3394030699
102	0.0	-67.0296623766
102	0.0	-63.7921728644
102	0.0	-68.0108860074
102	0.0	-67.5444843538
102	0.0	-67.5146543261
102	0.0	-66.5329161238
102	0.0	-66.7469934449
102	1.0	43.4816651067
102	0.0	-67.3614003723
102	0.0	-65.8870937884
102	0.0	-64.9052380602
102	0.0	-67.6882892936
102	1.0	43.2297590195
102	1.0	43.2473726902
102	0.0	-66.5275852551
102	1.0	43.3027550783
102	0.0	-65.7729878802
102	0.0	-65.5259984969
102	1.0	43.3153544008
102	0.0	-65.9092398694
102	0.0	-68.2891616541
102	0.0	-66.9209011143
102	0.0	-66.4682128702
102	1.0	43.3621646966
102	0.0	-67.5587016913
102	1.0	43.4786301636
102	0.0	-65.800499202
102	0.0	-66.7225980439
102	0.0	-63.3753884773
102	0.0	-66.6165914058
102	0.0	-65.6058549341
102	0.0	-66.4602469865
102	0.0	-67.2882482408
102	0.0	-67.9987556656
102	0.0	-68.6632309775
102	0.0	-69.156604391
102	0.0	-64.2584405592
102	1.0	43.6029620221
102	0.0	-67.0305556617
102	0.0	-64.854785686
102	1.0	43.4577274004
102	0.0	-67.2816192794
102	0.0	-67.8093778999
102	1.0	43.3362516546
102	0.0	-65.1996314513
102	1.0	43.4312160236
102	0.0	-67.8601864412
102	0.0	-66.7384684046
102	0.0	-64.9198143428
102	0.0	-64.9289765428
102	0.0	-68.3545482456
102	0.0	-67.05413025
102	0.0	-65.3587953063
102	1.0	43.4298655517
102	0.0	-63.3583882707
102	0.0	-65.40524558
102	0.0	-67.4985441953
102	0.0	-65.518920235
102	0.0	-66.6449159277
102	0.0	-66.8738295217
102	0.0	-65.8220841767
102	0.0	-66.0800725999
102	1.0	43.4438150453
102	0.0	-67.2601423375
102	0.0	-67.6571565259
102	0.0	-64.6240275154
102	0.0	-63.495392441
102	0.0	-66.7802637788
102	0.0	-66.832818676
102	0.0	-68.3568241552
102	0.0	-65.9582106214
102	0.0	-66.1038027155
102	0.0	-67.8296931245
102	0.0	-67.1354238448
102	0.0	-63.5292995131
102	0.0	-64.8890596129
102	0.0	-66.1471210027
102	0.0	-67.8804912999
102	1.0	43.4092047852
102	1.0	43.5033120712
102	0.0	-67.9206730272
102	0.0	-67.973647957
102	0.0	-67.8801692337
102	0.0	-68.3136905153
102	0.0	-63.8970273362
102	0.0	-69.3415060921
102	0.0	-65.5581040936
102	1.0	43.2716311799
102	0.0	-65.3849053436
102	0.0	-66.3459976262
102	0.0	-67.1277378927
102	0.0	-66.7663576748
102	0.0	-67.3053068715
102	0.0	-65.5884814408
102	0.0	-65.561519431
102	0.0	-65.0121211664
102	0.0	-64.4230238859
102	0.0	-66.3744776806
102	0.0	-66.1913352398
102	0.0	-67.4729765019
102	1.0	43.3474721287
102	0.0	-68.5317669305
102	0.0	-68.9805502364
102	0.0	-67.1077643448
102	1.0	43.3948651327
102	0.0	-64.6141019476
102	0.0	-67.4770076145
102	0.0	-65.0738312727
102	0.0	-63.3527314348
102	0.0	-64.4017269418
102	0.0	-65.7279965694
102	0.0	-67.7840060395
102	0.0	-66.0934108128
102	1.0	43.1749164718
102	0.0	-68.2351602543
102	0.0	-69.1301199364
102	0.0	-65.9048536715
102	0.0	-65.6019287781
102	0.0	-64.0543640867
102	0.0	-68.7790283275
102	0.0	-67.2298482467
102	0.0	-64.6629169972
102	0.0	-67.8546902463
102	0.0	-67.2723548589
102	1.0	43.147892319
102	0.0	-66.2385572371
102	1.0	43.4698871048
102	0.0	-67.6488634315
102	0.0	-63.3194268812
102	0.0	-66.3327594189
102	0.0	-66.2023771171
102	0.0	-66.7297001405
102	0.0	-68.103051236
102	0.0	-67.3391905906
102	0.0	-66.7186685651
102	0.0	-65.854094887
102	0.0	-66.8221714113
102	0.0	-65.9865592707
102	0.0	-67.4158612834
102	0.0	-68.1401669217
102	1.0	43.4229350062
102	0.0	-66.0494810549
102	0.0	-66.8889404322
102	0.0	-69.5855727611
102	0.0	-64.4605205954
102	0.0	-67.9481639976
102	0.0	-66.1755099405
102	0.0	-65.3982379446
102	0.0	-64.4002778433
102	0.0	-65.8142885292
102	0.0	-64.6928173949
102	0.0	-67.0671033421
102	0.0	-67.542789455
102	0.0	-68.7828345111
102	0.0	-67.3177710106
102	0.0	-65.3515183035
102	0.0	-66.5151247521
102	1.0	43.36989963
102	0.0	-68.012751018
102	0.0	-64.6426666884
102	0.0	-66.5034426416
102	1.0	43.5585506759
102	0.0	-65.8462727792
102	0.0	-66.3548154913
102	0.0	-67.764935469
102	0.0	-65.2070718173
102	0.0	-66.755273859
102	0.0	-66.8686039332
102	1.0	43.1477718295
102	0.0	-66.5883764978
102	1.0	43.3976974071
102	0.0	-65.6326150633
102	0.0	-68.7554644871
102	0.0	-67.8980421968
102	1.0	43.4679414844
102	0.0	-69.6111173101
102	0.0	-66.1103923738
102	1.0	43.3285892854
102	0.0	-66.892350312
102	0.0	-67.5475776894
102	0.0	-65.0200724028
102	1.0	43.250679059
102	0.0	-66.6762727532
102	0.0	-66.2050493403
102	0.0	-64.7625775904
102	0.0	-69.5076812232
102	0.0	-67.9313934367
102	1.0	43.1099413447
102	0.0	-69.7153128165
102	0.0	-68.1081927384
102	0.0	-68.3448321274
102	0.0	-66.6153534931
102	0.0	-65.7212935751
102	0.0	-65.8962059784
102	0.0	-66.9201148525
102	0.0	-65.9638363667
102	0.0	-64.555485233
102	0.0	-67.7821342382
102	0.0	-65.6745682763
102	0.0	-67.2563277316
102	0.0	-69.6319675782
102	0.0	-66.95723257
102	0.0	-65.59816684
102	0.0	-67.6056925461
102	0.0	-64.7403053156
102	0.0	-67.0656297581
102	0.0	-66.5506837678
102	0.0	-70.1021444291
102	0.0	-66.5066576769
102	1.0	43.3672000292
102	0.0	-66.1933944581
102	0.0	-69.7760250981
102	0.0	-66.1960416828
102	0.0	-67.1650868683
102	0.0	-66.5780481402
102	1.0	43.4693890513
102	0.0	-66.6600229158
102	1.0	43.323088217
102	0.0	-66.3365501989
102	0.0	-65.1424556804
102	0.0	-68.756801681
102	0.0	-64.3951692907
102	1.0	43.4637207227
102	0.0	-67.7310023603
102	1.0	43.5008673851
102	0.0	-65.1780104062
102	0.0	-66.2939680981
102	0.0	-66.7448423309
102	0.0	-64.7174255542
102	0.0	-64.7356333615
102	0.0	-63.9459618382
102	0.0	-66.5383625065
102	1.0	43.0693733483
102	0.0	-66.6920842504
102	0.0	-67.0992980288
102	0.0	-67.6951338988
102	0.0	-68.2765089678
102	0.0	-67.1047282872
102	0.0	-63.4827363766
102	0.0	-65.8582772529
102	0.0	-65.5825472925
102	0.0	-66.1584552496
102	0.0	-67.5679286807
102	0.0	-69.6875714639
102	0.0	-66.8944782382
102	0.0	-66.5023517353
102	0.0	-65.4392949912
102	0.0	-64.9618805058
102	0.0	-64.6286496375
102	0.0	-68.6531554847
102	0.0	-68.8519047669
102	0.0	-67.8970334802
102	0.0	-66.1096040953
102	0.0	-66.9300236664
102	0.0	-67.0019783474
102	0.0	-65.7208294015
102	0.0	-63.5349263775
102	0.0	-65.5135410562
102	0.0	-66.687744143
102	0.0	-67.7822365335
102	0.0	-64.5559946908
102	0.0	-66.5408124131
102	0.0	-66.8312736163
102	0.0	-65.5644197751
102	0.0	-64.2035586029
102	0.0	-65.51862527
102	0.0	-64.5188016255
102	0.0	-64.8963039008
102	0.0	-64.2792046275
102	0.0	-69.135995761
102	0.0	-66.3456212584
102	1.0	43.5734838146
102	0.0	-66.3961279287
102	0.0	-69.3040230047
102	0.0	-66.8371417305
102	1.0	43.5142190282
102	0.0	-65.810246946
102	1.0	43.3977309742
102	1.0	43.1330403477
102	0.0	-65.3804280118
102	1.0	43.3692926379
102	0.0	-66.0014947779
102	0.0	-66.6798455539
102	0.0	-63.0797089819
102	0.0	-66.9671876076
102	0.0	-63.7563082374
102	0.0	-65.385496057
102	0.0	-64.314016543
102	0.0	-66.9572765759
102	0.0	-66.7441063268
102	0.0	-66.441641562
102	0.0	-65.4453227218
102	0.0	-65.8613583564
102	0.0	-66.6123361018
102	0.0	-66.9250653008
102	0.0	-64.8731360551
102	0.0	-68.6980124909
102	0.0	-66.780830693
102	1.0	43.3622335581
102	1.0	43.2467394876
102	0.0	-67.05344374
102	1.0	43.3846796957
102	0.0	-64.1402267503
102	1.0	43.4740773959
102	0.0	-64.6351648949
102	0.0	-65.332254784
102	1.0	43.4723327588
102	0.0	-66.7943898894
102	0.0	-64.5299406647
102	0.0	-68.3055211482
102	0.0	-65.4306249386
102	0.0	-67.1370039279
102	0.0	-66.851210686
102	0.0	-65.9268162788
102	0.0	-67.6266631861
102	0.0	-67.9360644924
102	0.0	-66.0451803709
102	0.0	-66.4725805082
102	0.0	-67.7011129766
102	0.0	-68.212087004
102	0.0	-66.6747367963
102	1.0	43.5247593495
102	0.0	-66.20012375
102	0.0	-66.079654469
102	0.0	-67.208736378
102	0.0	-65.1252334233
102	0.0	-65.9911014135
102	0.0	-66.1556465799
102	0.0	-65.1974000311
102	1.0	43.464258888
102	0.0	-68.3198934454
102	0.0	-64.2992194308
102	0.0	-70.7574047687
102	0.0	-66.2522469751
102	0.0	-65.4673174088
102	0.0	-68.2026053876
102	0.0	-66.9318358003
102	0.0	-66.2179153862
102	0.0	-68.1055315932
102	0.0	-66.0912227969
102	0.0	-62.979449327
102	0.0	-65.8372468026
102	0.0	-64.8603457959
102	0.0	-63.7130008528
102	0.0	-63.1068777251
102	0.0	-65.2732087422
102	0.0	-66.0541317466
102	0.0	-67.3783818652
102	0.0	-66.5350146799
102	0.0	-66.2489650098
102	1.0	43.274841056
102	0.0	-67.3488576135
102	0.0	-69.3597108825
102	0.0	-65.0482225673
102	0.0	-62.9667826076
102	1.0	43.4978267246
102	0.0	-67.1513317332
102	0.0	-65.6197632746
102	1.0	43.1355078887
102	0.0	-69.9204394695
102	0.0	-68.5931027583
102	0.0	-64.0746604262
102	0.0	-67.0010113264
102	0.0	-67.7251831548
102	0.0	-67.0688959004
102	0.0	-66.2874098586
102	0.0	-67.2911513301
102	0.0	-68.4044472825
102	0.0	-66.4185150708
102	0.0	-66.8716246561
102	0.0	-66.6234081751
102	1.0	43.0682048221
102	0.0	-64.9152939061
102	0.0	-65.6949501036
102	1.0	43.3440036378
102	0.0	-66.9183731147
102	0.0	-64.635146823
102	0.0	-68.0508640819
102	0.0	-66.8629950042
102	0.0	-66.1706125976
102	0.0	-68.7397642039
102	0.0	-64.5359398248
102	1.0	43.4980761803
102	0.0	-65.5062764652
102	0.0	-67.8840775045
102	0.0	-64.8329421447
102	0.0	-68.0546255532
102	0.0	-64.3559266043
102	1.0	43.2534093396
102	1.0	43.4436766761
102	0.0	-66.0739112901
102	0.0	-67.239046072
102	0.0	-66.7036570853
102	1.0	43.5135173484
102	0.0	-65.2308172746
102	0.0	-66.7272151867
102	0.0	-67.3365468019
102	0.0	-67.5030983487
102	0.0	-66.6473223025
102	0.0	-65.445199472
102	0.0	-63.1933704357
102	0.0	-64.5320966604
102	0.0	-65.6347045672
102	0.0	-64.0062718927
102	0.0	-65.1079085524
102	0.0	-67.7719166516
102	0.0	-64.3864166653
102	1.0	43.3170319834
102	0.0	-64.5594164589
102	0.0	-66.4031106956
102	0.0	-66.3332326806
102	0.0	-65.4733578299
102	1.0	43.4488190134
102	0.0	-67.2327346782
102	0.0	-67.4783832477
102	0.0	-68.0508623942
102	0.0	-69.0947184097
102	0.0	-64.8882325978
102	0.0	-68.3170008281
102	0.0	-66.9769544499
102	0.0	-67.9386599559
102	0.0	-64.8186880934
102	0.0	-65.0945674312
102	0.0	-66.8150152956
102	0.0	-63.476222831
102	0.0	-66.1483110309
102	0.0	-65.8959771446
102	1.0	43.4494320944
102	0.0	-65.5140238941
102	0.0	-66.7430142777
102	0.0	-67.8359027452
102	0.0	-68.2310520372
102	1.0	43.4428954967
102	0.0	-67.0782663208
102	0.0	-65.9790109444
102	0.0	-65.4984647561
102	0.0	-66.4515772072
102	0.0	-68.6694292613
102	0.0	-67.1303934147
102	0.0	-69.2969483359
102	0.0	-64.6972742583
102	0.0	-66.6121416003
102	0.0	-66.971550698
102	0.0	-67.3928252664
102	0.0	-66.9630813902
102	1.0	43.4352471463
102	0.0	-63.8950867281
102	0.0	-66.520470862
102	0.0	-66.3504548388
102	1.0	43.4981227166
102	0.0	-64.8316810585
102	0.0	-64.4710821027
102	0.0	-64.5828697683
102	0.0	-68.8196152978
102	0.0	-67.8641424859
102	1.0	43.3636820153
102	1.0	43.4484976847
102	0.0	-68.1587883064
102	0.0	-66.1193801253
102	0.0	-69.0534246285
102	0.0	-67.2076853897
102	0.0	-64.8737615043
102	0.0	-64.3628232375
102	1.0	43.4905139145
102	0.0	-64.2543338174
102	0.0	-66.4349999307
102	0.0	-66.9671252797
102	0.0	-66.4764439191
102	1.0	43.3158345117
102	0.0	-67.7546933247
102	0.0	-66.9088775364
102	1.0	43.2935561939
102	0.0	-66.0042980145
102	0.0	-70.5905240805
102	0.0	-64.2000291971
102	0.0	-67.2693416017
102	0.0	-64.6432958573
102	0.0	-66.6092848924
102	0.0	-65.5562292846
102	0.0	-66.6153391857
102	0.0	-66.0596645562
102	0.0	-65.5396462429
102	0.0	-64.4778783603
102	0.0	-66.6798790837
102	0.0	-68.3039886796
102	0.0	-64.9405371687
102	0.0	-65.8674464609
102	0.0	-67.0187457442
102	1.0	43.4256208212
102	0.0	-66.0210638508
102	0.0	-66.5480562907
102	0.0	-68.31333141
102	0.0	-66.4883411679
102	0.0	-67.5038423403
102	0.0	-66.8264393624
102	0.0	-66.3877236234
102	0.0	-66.6429017905
102	0.0	-64.9337795865
102	1.0	43.4154817839
102	0.0	-66.3599057651
102	0.0	-67.6164418005
102	0.0	-66.6280256609
102	1.0	43.3854708628
102	0.0	-67.00047555
102	0.0	-66.2734927722
102	1.0	43.4089903315
102	0.0	-66.514866729
102	0.0	-67.6006078941
102	0.0	-68.0897122887
102	0.0	-68.4453151294
102	0.0	-68.4031979155
102	0.0	-69.4124618233
102	0.0	-65.9804017252
102	0.0	-67.143759816
102	0.0	-65.5395103558
102	0.0	-67.0155906599
102	0.0	-65.7178207754
102	0.0	-66.762879859
102	0.0	-67.8511238485
102	1.0	43.524181114
102	0.0	-66.7075540618
102	0.0	-67.8474246088
102	0.0	-68.6702409568
102	0.0	-64.4285691349
102	0.0	-66.8192736064
102	0.0	-64.6668891023
102	0.0	-65.4246601482
102	0.0	-65.7314250383
102	0.0	-66.5678436281
102	0.0	-67.9275462613
