# Supplementary material for: Unique membrane properties and enhanced signal processing in human neocortical neurons
Source: eLife. 2016 Oct 6;5:e16553. doi: 10.7554/eLife.16553 (PMC5100995; doi:10.7554/eLife.16553)
Supplement: Source code 1. — DOI: http://dx.doi.org/10.7554/eLife.16553.014 [file elife-16553-code1.zip › Fig3/Fig3b/DIST_045_SYNC/Mon_Apr_11_11_35_14_2016/syns_103/sync_stim_seed_869.txt]

NUMBER_OF_SYNAPSES	APC_N	MAX_VOLTAGE
103	0.0	-66.6981237862
103	0.0	-66.7297610412
103	0.0	-65.4700027707
103	0.0	-64.2169552967
103	0.0	-62.7149953863
103	0.0	-64.4514277106
103	1.0	43.4268653044
103	0.0	-65.0602014184
103	0.0	-65.7288921073
103	0.0	-63.6069182371
103	0.0	-67.1565755841
103	0.0	-66.0372939036
103	0.0	-65.9484597289
103	0.0	-65.9645632299
103	0.0	-66.1360949841
103	0.0	-64.1019190302
103	0.0	-66.160187112
103	1.0	43.4327838767
103	0.0	-69.2886542451
103	1.0	43.5454716452
103	0.0	-67.7994649663
103	0.0	-68.276032718
103	0.0	-67.0427654849
103	1.0	43.3663550058
103	0.0	-67.3580536404
103	0.0	-63.5178654461
103	0.0	-66.3427015605
103	1.0	43.4195408696
103	0.0	-66.4715761703
103	0.0	-64.2321617212
103	0.0	-68.0657059538
103	0.0	-67.1746760535
103	0.0	-66.4795625003
103	1.0	43.2374621378
103	0.0	-65.2735724672
103	0.0	-64.7390464304
103	1.0	43.3940833362
103	0.0	-65.4495703374
103	1.0	43.4607254985
103	0.0	-66.940729541
103	0.0	-68.001795481
103	0.0	-66.3454235056
103	0.0	-67.4392546375
103	0.0	-67.3621126255
103	0.0	-66.1467126509
103	0.0	-67.1321073171
103	1.0	43.4540696953
103	0.0	-65.1638193693
103	0.0	-67.7460410161
103	0.0	-66.2952669957
103	1.0	43.2778542097
103	1.0	43.3316602998
103	0.0	-67.7178930214
103	0.0	-67.8637364374
103	0.0	-65.5077903101
103	0.0	-67.4537359209
103	0.0	-68.2250579082
103	0.0	-66.507554651
103	0.0	-64.3581224276
103	1.0	43.2359059741
103	0.0	-68.0333973455
103	0.0	-65.8269078581
103	0.0	-63.7584605971
103	1.0	43.1331155181
103	0.0	-68.3921056664
103	0.0	-67.1596876818
103	0.0	-63.2429518183
103	0.0	-66.5652464248
103	0.0	-67.640294334
103	0.0	-65.7346595567
103	0.0	-64.9643151876
103	0.0	-67.560329198
103	1.0	43.3780802262
103	1.0	43.5261501766
103	0.0	-64.3627544016
103	0.0	-63.9831459067
103	0.0	-63.6679426123
103	1.0	43.134391209
103	0.0	-63.5802968577
103	0.0	-66.43501133
103	0.0	-65.1284749386
103	0.0	-67.611736477
103	0.0	-65.3702867808
103	0.0	-65.531208199
103	0.0	-67.3547686213
103	0.0	-67.3647288898
103	0.0	-69.0952607843
103	0.0	-65.2519309367
103	0.0	-67.1129238093
103	0.0	-68.7890100585
103	0.0	-66.3375786828
103	0.0	-68.2110937365
103	0.0	-62.9141739055
103	0.0	-66.3287321199
103	1.0	43.4391744484
103	1.0	43.2751286748
103	0.0	-64.2666081889
103	1.0	43.3989554587
103	1.0	43.3110002571
103	1.0	43.3423313825
103	0.0	-67.3329687375
103	0.0	-67.5023260875
103	1.0	43.4903482495
103	0.0	-66.6558884988
103	0.0	-64.9123698048
103	0.0	-65.5491405291
103	0.0	-64.9211482033
103	0.0	-64.7011503143
103	0.0	-68.6147311957
103	0.0	-64.8191451494
103	0.0	-68.2034198819
103	0.0	-68.1091658894
103	0.0	-64.9286934877
103	0.0	-67.3740464883
103	1.0	43.3723909275
103	0.0	-66.8255343218
103	0.0	-66.9425145043
103	0.0	-65.3998194767
103	1.0	43.4889884589
103	1.0	43.2925538025
103	1.0	43.2170276657
103	0.0	-65.9830335323
103	0.0	-66.2620868854
103	0.0	-66.8592963988
103	0.0	-64.3690713489
103	0.0	-67.4424904485
103	0.0	-68.8752311023
103	1.0	43.3239679996
103	0.0	-66.4110118708
103	0.0	-67.9743676401
103	0.0	-65.5710925408
103	0.0	-67.8229392341
103	0.0	-68.3735085881
103	0.0	-66.5885102195
103	0.0	-68.383450834
103	0.0	-68.761614417
103	0.0	-67.5394588006
103	0.0	-64.5213609288
103	0.0	-65.0038199667
103	0.0	-66.4662545237
103	1.0	43.520073322
103	0.0	-67.7311080906
103	0.0	-65.4608089578
103	0.0	-65.6872814055
103	0.0	-65.2759882384
103	0.0	-65.4371585323
103	0.0	-64.9973092145
103	0.0	-65.9550999907
103	0.0	-68.2986276251
103	0.0	-68.2479634299
103	0.0	-66.3847846203
103	0.0	-65.7713485319
103	1.0	43.3452377403
103	0.0	-64.6170788222
103	0.0	-63.7381684406
103	0.0	-65.869889302
103	0.0	-65.3149999764
103	0.0	-66.3632508406
103	0.0	-65.4510142575
103	0.0	-65.3417979344
103	0.0	-67.7540443923
103	0.0	-65.6969988494
103	0.0	-68.4128616008
103	0.0	-68.1643880996
103	1.0	43.3960734035
103	0.0	-68.2248624193
103	0.0	-65.8473647115
103	1.0	43.3824838377
103	0.0	-66.0922419028
103	0.0	-66.6761082702
103	0.0	-66.8575004076
103	0.0	-63.7561630083
103	0.0	-62.566906622
103	0.0	-65.3957493993
103	0.0	-68.500472905
103	0.0	-66.7890655324
103	0.0	-66.7611214015
103	0.0	-65.2990824265
103	0.0	-65.0040314347
103	1.0	43.502499523
103	0.0	-66.7051177797
103	0.0	-66.4563651521
103	0.0	-65.0319929703
103	0.0	-64.9987293765
103	1.0	43.3853626353
103	0.0	-65.4980075119
103	0.0	-65.9083709931
103	0.0	-67.6041884041
103	0.0	-65.1401843607
103	0.0	-67.6192265023
103	1.0	43.3303266772
103	0.0	-66.0881746764
103	0.0	-66.1646030067
103	1.0	43.2970647962
103	1.0	43.1933780307
103	0.0	-67.0463714598
103	0.0	-67.8303112887
103	1.0	43.3719027353
103	0.0	-67.523080925
103	0.0	-68.4241001888
103	1.0	43.4996900908
103	0.0	-66.3290793061
103	0.0	-64.7530151559
103	1.0	43.3173807355
103	1.0	43.3621637218
103	0.0	-68.3322223526
103	0.0	-67.1097712789
103	0.0	-66.0795328427
103	0.0	-67.3999493262
103	0.0	-63.0992684691
103	0.0	-64.9503828027
103	1.0	43.4926486558
103	0.0	-68.4602771071
103	1.0	43.2439095686
103	1.0	43.4068267278
103	0.0	-66.3692467495
103	0.0	-64.0464417216
103	0.0	-63.7616444318
103	0.0	-66.4200284661
103	0.0	-64.0153709804
103	0.0	-67.3302852249
103	0.0	-64.2828747295
103	1.0	43.4507744096
103	0.0	-66.0512958722
103	0.0	-63.7222192805
103	0.0	-65.6113699783
103	0.0	-67.8905562033
103	0.0	-65.2442276256
103	1.0	43.3997234987
103	0.0	-67.2328627309
103	0.0	-66.1815634874
103	0.0	-66.6265088074
103	0.0	-66.9115012142
103	0.0	-64.4001919832
103	0.0	-68.2934874035
103	0.0	-66.6491798771
103	0.0	-64.0509746446
103	1.0	43.3601249788
103	1.0	43.3861252225
103	0.0	-67.8261008613
103	0.0	-67.60369567
103	0.0	-64.7979124054
103	1.0	43.3898788409
103	1.0	43.3542968087
103	0.0	-69.4766863929
103	0.0	-67.6003923863
103	0.0	-64.8896942414
103	0.0	-65.0089231671
103	0.0	-66.5236820836
103	0.0	-67.001269058
103	0.0	-68.1210281399
103	0.0	-66.9374621845
103	0.0	-65.6816878057
103	0.0	-65.1924634892
103	0.0	-65.1893013955
103	0.0	-66.0080566521
103	0.0	-66.8983327856
103	0.0	-64.0897429682
103	0.0	-63.724255308
103	0.0	-66.1404392668
103	0.0	-64.8856860414
103	0.0	-66.7379424299
103	0.0	-68.9199019739
103	0.0	-68.3151611591
103	1.0	43.4644472586
103	0.0	-65.9478879948
103	0.0	-63.4915263712
103	1.0	43.4851042135
103	0.0	-66.0834808018
103	0.0	-65.6504184179
103	0.0	-64.320154206
103	0.0	-66.2400733993
103	0.0	-65.7841764179
103	0.0	-66.3543150111
103	0.0	-65.9208222633
103	0.0	-65.7187559467
103	0.0	-66.797605231
103	0.0	-64.2447385343
103	0.0	-67.0863523205
103	0.0	-67.0764877438
103	0.0	-68.2580110355
103	0.0	-66.4951096296
103	0.0	-66.5021507294
103	1.0	43.3507605876
103	0.0	-65.703163631
103	0.0	-67.1163516177
103	0.0	-64.2727976007
103	1.0	43.4482579886
103	0.0	-67.8647182517
103	0.0	-66.7794105476
103	0.0	-66.6862222369
103	0.0	-68.3402816174
103	0.0	-68.4114909966
103	0.0	-69.2023995465
103	0.0	-65.8419459727
103	0.0	-67.0495674901
103	0.0	-64.0004316991
103	0.0	-63.0560209171
103	1.0	43.4352669893
103	0.0	-63.3343758195
103	0.0	-64.9794620038
103	0.0	-65.2450680681
103	0.0	-67.57488936
103	1.0	43.5339130827
103	0.0	-67.1225331742
103	0.0	-66.6000197431
103	0.0	-67.3193104533
103	1.0	43.1076928894
103	0.0	-65.9061382209
103	0.0	-64.9365471073
103	0.0	-66.8521805805
103	0.0	-66.3490744434
103	1.0	43.3908422792
103	0.0	-66.4988043478
103	0.0	-67.1090560693
103	0.0	-64.8005337199
103	0.0	-66.1420630587
103	1.0	43.3005272928
103	0.0	-64.937734901
103	0.0	-65.6744335549
103	0.0	-63.9228742386
103	0.0	-64.2842785526
103	0.0	-64.7302600014
103	1.0	43.4428235149
103	0.0	-66.3287460269
103	0.0	-66.5901709146
103	0.0	-64.0791577756
103	0.0	-65.1577222725
103	1.0	43.4319873284
103	0.0	-63.4992319065
103	0.0	-66.7358694269
103	0.0	-65.9199465567
103	0.0	-66.4846051501
103	0.0	-66.4155214085
103	1.0	43.4636298133
103	0.0	-68.8567173064
103	0.0	-68.4104254161
103	0.0	-65.7464772526
103	0.0	-67.5206181905
103	0.0	-63.1402197928
103	1.0	43.4012848277
103	0.0	-68.6167330916
103	0.0	-65.4452250271
103	0.0	-68.6751638305
103	0.0	-66.5695582547
103	1.0	43.3502354059
103	0.0	-67.3663077394
103	0.0	-66.5968888774
103	0.0	-65.7497909476
103	0.0	-65.5813401677
103	0.0	-65.1724938786
103	0.0	-66.1516829322
103	0.0	-68.1222363171
103	0.0	-66.6614733689
103	0.0	-66.5768477046
103	0.0	-67.7751355568
103	0.0	-67.3805672266
103	0.0	-66.552365046
103	0.0	-65.8464040089
103	0.0	-67.3460930164
103	0.0	-67.2229943913
103	0.0	-66.3858309692
103	0.0	-66.2746910463
103	0.0	-66.3467671419
103	0.0	-66.3191036804
103	1.0	43.3559555745
103	0.0	-66.9546721699
103	0.0	-68.2946363933
103	1.0	43.1747971775
103	0.0	-68.0154156013
103	0.0	-65.0720132245
103	1.0	43.4513241099
103	0.0	-68.0888028091
103	0.0	-66.6707300391
103	0.0	-67.6573000138
103	0.0	-66.6525360704
103	0.0	-62.9379046002
103	0.0	-65.6171425271
103	0.0	-67.5791466215
103	0.0	-67.8745048969
103	0.0	-66.1917468621
103	0.0	-66.9692392862
103	0.0	-65.8358120678
103	0.0	-65.9303602804
103	0.0	-67.6536498212
103	1.0	43.4806198048
103	1.0	43.1740928896
103	0.0	-67.1573321178
103	0.0	-66.5763424961
103	0.0	-68.6498709751
103	0.0	-65.0829002478
103	0.0	-65.8480068801
103	1.0	43.2043683737
103	0.0	-66.1216677657
103	0.0	-66.6778920978
103	0.0	-67.9766553033
103	0.0	-66.4106289041
103	0.0	-68.0781235111
103	0.0	-66.1531522163
103	0.0	-66.3622299658
103	0.0	-68.0117473708
103	1.0	43.2672557514
103	0.0	-65.4747778476
103	0.0	-67.6392229266
103	0.0	-65.3396852249
103	0.0	-66.1292886548
103	0.0	-66.9708356448
103	0.0	-67.1403109227
103	1.0	43.2920466781
103	0.0	-64.9189208922
103	0.0	-65.6915996445
103	0.0	-66.7373933725
103	1.0	43.3991533685
103	0.0	-68.4783793954
103	0.0	-65.4000754384
103	0.0	-67.2500806532
103	0.0	-64.3090360184
103	1.0	43.4972387342
103	0.0	-63.0822826329
103	0.0	-67.5379243033
103	1.0	43.5074102374
103	1.0	43.1845047841
103	0.0	-66.7342940305
103	0.0	-68.067622592
103	0.0	-64.8854213169
103	1.0	43.4606259075
103	1.0	43.4274487293
103	0.0	-66.4884141407
103	0.0	-65.1561104491
103	0.0	-67.2599934082
103	0.0	-64.36806449
103	0.0	-65.3815845287
103	0.0	-66.4386278791
103	1.0	43.5147066529
103	0.0	-65.2694013645
103	1.0	43.3841183776
103	0.0	-65.9727393611
103	0.0	-64.7439904956
103	0.0	-65.4135740656
103	0.0	-65.7864080285
103	0.0	-68.2129315268
103	0.0	-67.5936144671
103	0.0	-67.307205816
103	1.0	43.1179796403
103	0.0	-66.5835482034
103	0.0	-64.6808659801
103	0.0	-68.2009172511
103	0.0	-69.1731636508
103	0.0	-68.4333673103
103	0.0	-64.0874674796
103	0.0	-68.9372390477
103	0.0	-68.2559978069
103	0.0	-64.2795401902
103	0.0	-67.2407278645
103	0.0	-66.8603374062
103	0.0	-68.1973884969
103	0.0	-67.4396164242
103	0.0	-67.1325322196
103	0.0	-68.1409414989
103	0.0	-66.7318795816
103	0.0	-66.2681032016
103	0.0	-65.1903768991
103	0.0	-65.6136656887
103	0.0	-66.6398034242
103	1.0	43.5115535841
103	0.0	-66.9639528156
103	0.0	-66.3906027956
103	0.0	-65.8865180369
103	1.0	43.3816131298
103	0.0	-66.8041516304
103	0.0	-63.0188862526
103	0.0	-64.5843914749
103	0.0	-65.9534166486
103	0.0	-68.4218955492
103	0.0	-64.0136526598
103	0.0	-66.9349833199
103	0.0	-66.7140951766
103	0.0	-66.7536648113
103	0.0	-68.4276914894
103	0.0	-66.4541935779
103	0.0	-67.0743684035
103	0.0	-65.5521565296
103	1.0	43.4400456571
103	0.0	-66.5280538031
103	0.0	-67.8677405581
103	1.0	43.5693642419
103	0.0	-66.0366226511
103	0.0	-66.7384479131
103	0.0	-66.0367480502
103	1.0	43.4416990634
103	1.0	43.4642523331
103	0.0	-66.7496524973
103	0.0	-67.5630009892
103	0.0	-65.2152344216
103	0.0	-68.6935369289
103	0.0	-66.9040255601
103	0.0	-64.5578016625
103	1.0	43.4230844006
103	1.0	43.4376507586
103	0.0	-64.7148629089
103	1.0	43.4112536473
103	1.0	43.2325933643
103	0.0	-64.6557541713
103	0.0	-64.5373724897
103	0.0	-64.8179116693
103	0.0	-65.7443422453
103	0.0	-67.0053290476
103	0.0	-66.945790719
103	0.0	-65.0407569477
103	0.0	-67.6731353415
103	0.0	-67.1586348911
103	0.0	-67.3652083873
103	0.0	-65.9976549748
103	0.0	-66.1371988567
103	0.0	-69.2373932385
103	0.0	-68.1229893969
103	0.0	-68.2042570303
103	1.0	43.4447877186
103	0.0	-66.4943821062
103	0.0	-64.9337441878
103	0.0	-64.6654773379
103	0.0	-65.2427117026
103	0.0	-67.2646885259
103	0.0	-66.1992053297
103	0.0	-63.3964215293
103	1.0	43.4691622454
103	0.0	-66.3164050323
103	0.0	-66.0900012744
103	0.0	-64.2777048347
103	0.0	-66.561322664
103	0.0	-67.2521597944
103	0.0	-64.8673412861
103	0.0	-67.3696806989
103	0.0	-64.4154538266
103	1.0	43.4497814055
103	0.0	-66.7038014939
103	0.0	-66.0895749368
103	0.0	-68.2658268324
103	0.0	-66.2936525732
103	0.0	-67.0416534093
103	0.0	-67.5311349854
103	1.0	43.2392828103
103	0.0	-68.5069729043
103	0.0	-65.6713550362
103	1.0	43.3051816986
103	0.0	-65.930490639
103	0.0	-67.9616060516
103	0.0	-66.7173632735
103	1.0	43.3774658788
103	0.0	-66.3632585417
103	0.0	-68.7747000726
103	1.0	43.4964692309
103	0.0	-67.0355901712
103	0.0	-67.2082416454
103	0.0	-66.4203923757
103	0.0	-64.0137459796
103	0.0	-68.8007047092
103	0.0	-65.0879317008
103	0.0	-66.7592140079
103	0.0	-65.3354378433
103	0.0	-65.8346219926
103	0.0	-65.7786508669
103	0.0	-68.2800765065
103	0.0	-67.6428492455
103	0.0	-64.4905213417
103	0.0	-67.4626009001
103	1.0	43.3343517707
103	0.0	-66.9018175997
103	0.0	-66.1393864014
103	0.0	-66.1020812734
103	0.0	-64.7784143764
103	0.0	-62.8873838519
103	0.0	-63.8001182137
103	1.0	43.507025966
103	1.0	43.2911036507
103	0.0	-64.4317764379
103	0.0	-65.9898571654
103	0.0	-64.4598843467
103	0.0	-63.5878831832
103	1.0	43.4521461989
103	1.0	43.4821689949
103	0.0	-67.69149083
103	0.0	-64.234380519
103	0.0	-63.725715135
103	1.0	43.3299288134
103	0.0	-68.922783021
103	0.0	-66.196499932
103	0.0	-64.1749136239
103	0.0	-67.8021360202
103	1.0	43.2656338083
103	0.0	-65.3374537467
103	0.0	-67.3550223442
103	0.0	-65.5069521258
103	0.0	-66.1034303834
103	0.0	-65.8041724252
103	0.0	-64.6247795277
103	0.0	-66.7767556604
103	0.0	-64.6146192201
103	0.0	-64.9812057995
103	1.0	43.3928649705
103	0.0	-65.7853887583
103	0.0	-68.367651567
103	0.0	-69.070441792
103	1.0	43.3986506773
103	0.0	-67.484396179
103	0.0	-68.1556060204
103	0.0	-67.5823263221
103	1.0	43.6075092345
103	0.0	-67.8957349401
103	0.0	-66.1672133473
103	0.0	-67.0570614655
103	0.0	-67.5467160843
103	1.0	43.2550641295
103	0.0	-65.7386627797
103	0.0	-67.8268246736
103	0.0	-67.3817499286
103	0.0	-67.4978679661
103	1.0	43.469358682
103	1.0	43.560332651
103	0.0	-65.9557144301
103	0.0	-67.2664922606
103	0.0	-65.6298623903
103	0.0	-66.9497678223
103	0.0	-67.5225862146
103	1.0	43.3537565119
103	0.0	-66.9348612986
103	0.0	-67.062050985
103	0.0	-65.1430526742
103	0.0	-66.8514935009
103	0.0	-66.3249492428
103	0.0	-66.7438805072
103	0.0	-66.0252655047
103	0.0	-65.1152281356
103	0.0	-68.3814744705
103	0.0	-66.6972300886
103	0.0	-67.7046204188
103	0.0	-65.3379766554
103	0.0	-66.3236312396
103	1.0	43.2054488464
103	0.0	-68.3621947365
103	0.0	-67.3809973375
103	0.0	-65.3786390264
103	0.0	-67.622655982
103	0.0	-65.8484729408
103	1.0	43.4110912098
103	0.0	-67.9866638643
103	0.0	-65.1798907418
103	0.0	-65.2878826686
103	1.0	43.396213791
103	0.0	-64.7303394741
103	0.0	-66.9746166128
103	0.0	-67.7147814141
103	0.0	-70.7852920297
103	0.0	-66.4591254913
103	1.0	43.4144223699
103	0.0	-66.578998102
103	0.0	-66.3859176197
103	0.0	-66.021402908
103	0.0	-65.6819371227
103	0.0	-66.1417880654
103	0.0	-64.3188990206
103	0.0	-66.9427752348
103	0.0	-65.6149542038
103	0.0	-68.718752393
103	0.0	-66.5630284532
103	1.0	43.4355502352
103	0.0	-65.8792224082
103	0.0	-65.4548363347
103	0.0	-66.2377184605
103	1.0	43.5466958216
103	1.0	43.534345249
103	0.0	-66.2040976556
103	0.0	-67.9117764517
103	0.0	-67.1568700676
103	0.0	-66.5224519506
103	0.0	-64.1734021887
103	0.0	-66.9174523602
103	1.0	43.5320334497
103	1.0	43.4954857084
103	0.0	-66.0290914967
103	0.0	-67.0449632029
103	0.0	-64.9235630754
103	0.0	-67.7682900609
103	0.0	-68.5365951937
103	0.0	-65.3288728917
103	0.0	-67.5929983734
103	0.0	-67.0138453616
103	0.0	-64.4853779001
103	0.0	-68.1102654674
103	0.0	-65.6051161424
103	0.0	-66.9655299795
103	0.0	-67.8149578366
103	0.0	-64.8762275718
103	0.0	-67.2259177681
103	0.0	-69.2852663108
103	0.0	-65.5011485247
103	0.0	-68.6048623234
103	0.0	-65.0143639932
103	0.0	-68.3235669443
103	0.0	-64.6484488947
103	1.0	43.4640887752
103	0.0	-66.4262604584
103	1.0	43.2927315936
103	1.0	43.3807718785
103	0.0	-66.7661216932
103	0.0	-65.5428901718
103	0.0	-66.3084328024
103	0.0	-62.8132781945
103	0.0	-66.7566557329
103	0.0	-65.6465732302
103	0.0	-66.52488576
103	0.0	-65.2852541033
103	1.0	43.3003345656
103	0.0	-65.7845403463
103	0.0	-66.0054227771
103	0.0	-68.8517262888
103	0.0	-67.7287768917
103	0.0	-66.8644471959
103	0.0	-66.9233341995
103	0.0	-68.4566402201
103	0.0	-65.6650426923
103	0.0	-66.0603070569
103	0.0	-67.0168085139
103	0.0	-65.3808345153
103	0.0	-65.0392005892
103	0.0	-67.9419277562
103	0.0	-66.6087768307
103	0.0	-66.6066304912
103	0.0	-67.8671123751
103	1.0	43.4989135521
103	0.0	-66.0887412062
103	0.0	-67.7598475125
103	0.0	-69.4575328995
103	0.0	-66.4159547109
103	0.0	-65.0725400342
103	0.0	-66.2633144532
103	0.0	-66.6674496017
103	0.0	-66.3647515838
103	1.0	43.6152831519
103	0.0	-64.060244147
103	0.0	-68.9724820775
103	0.0	-65.3554086598
103	0.0	-66.1866707492
103	0.0	-66.3455587045
103	0.0	-68.0955270248
103	0.0	-64.9253777147
103	0.0	-66.2689970295
103	0.0	-68.4355162344
103	1.0	43.285273075
103	0.0	-68.5524124379
103	0.0	-66.6790904051
103	0.0	-63.3291991594
103	0.0	-65.2127621065
103	0.0	-63.7386691864
103	1.0	43.217918415
103	0.0	-66.7692058035
103	0.0	-67.5067233873
103	0.0	-68.2883407507
103	0.0	-66.0058884787
103	0.0	-69.5317139422
103	1.0	43.335306188
103	0.0	-66.7380055925
103	0.0	-67.5301350961
103	0.0	-67.021685225
103	0.0	-67.3612018475
103	0.0	-66.6992316984
103	0.0	-64.2523978777
103	0.0	-66.4331493188
103	0.0	-67.9284038357
103	0.0	-65.8985582682
103	0.0	-65.1865243774
103	1.0	43.1424613162
103	0.0	-69.4344192248
103	0.0	-67.0269945183
103	0.0	-65.4500777319
103	0.0	-64.8844387757
103	0.0	-65.4169920815
103	0.0	-64.477544138
103	0.0	-67.90623198
103	0.0	-66.1851766306
103	0.0	-68.9997744135
103	0.0	-66.4691727488
103	0.0	-64.2271211006
103	0.0	-67.0429638996
103	1.0	43.4654001021
103	0.0	-67.8119947071
103	0.0	-64.5041999917
103	0.0	-67.7433085841
103	0.0	-67.3818306939
103	0.0	-62.7303901304
103	0.0	-66.3762022674
103	1.0	43.2526410807
103	0.0	-64.419912165
103	0.0	-68.1269254459
103	1.0	43.3937707535
103	0.0	-66.6661870877
103	1.0	43.3929894733
103	0.0	-65.8804072838
103	0.0	-66.4059254843
103	1.0	43.4507738901
103	1.0	43.1847576511
103	0.0	-67.066021887
103	1.0	43.4942109112
103	0.0	-68.1175921583
103	0.0	-65.8883379354
103	0.0	-65.1444091151
103	0.0	-64.9487895615
103	0.0	-65.9470911732
103	0.0	-66.6179303039
103	0.0	-64.0871003994
103	0.0	-67.5591009861
103	1.0	43.3320470577
103	0.0	-65.9217274593
103	0.0	-68.9690140216
103	0.0	-68.2124715845
103	1.0	43.4945820133
103	0.0	-69.2637350552
103	0.0	-67.4759466111
103	0.0	-64.539507924
103	0.0	-66.1227108412
103	0.0	-64.6737390978
103	1.0	43.4412106
103	0.0	-67.6620818165
103	0.0	-66.4396016738
103	0.0	-67.9854450022
103	0.0	-69.113351317
103	0.0	-64.7912950532
103	0.0	-67.0431600704
103	0.0	-67.5884071614
103	0.0	-65.1066325695
103	0.0	-67.1400669936
103	0.0	-65.1447426641
103	0.0	-66.8834419387
103	1.0	43.3916012577
103	0.0	-68.7910443733
103	1.0	43.326674458
103	0.0	-64.8477647672
103	0.0	-64.6560846314
103	0.0	-68.728306765
103	0.0	-65.2672332025
103	1.0	43.4436758535
103	0.0	-66.9189459392
103	0.0	-65.5779006863
103	0.0	-63.9451772138
103	0.0	-66.8549395307
103	0.0	-65.0353679845
103	0.0	-66.1292553261
103	0.0	-63.2959814171
103	0.0	-66.1808928911
103	0.0	-66.5825270336
103	0.0	-64.5552022413
103	0.0	-64.0601156792
103	0.0	-68.4310771697
103	0.0	-65.2310759409
103	0.0	-66.1427805296
103	0.0	-67.53842658
103	0.0	-65.9936240964
103	0.0	-66.1739126071
103	0.0	-65.1533789015
103	0.0	-66.3393456959
103	0.0	-66.7519563999
103	0.0	-65.4620733022
103	0.0	-66.3633815891
103	0.0	-62.7782933718
103	1.0	43.0783125853
103	0.0	-64.0286725777
103	0.0	-63.7879237817
103	0.0	-66.9427917337
103	1.0	43.4411727854
103	1.0	43.4396939268
103	0.0	-66.6994217349
103	1.0	43.3310341443
103	1.0	43.3306765562
103	0.0	-63.0162502613
103	0.0	-66.7370532248
103	0.0	-62.7978148369
103	0.0	-65.7663065068
103	0.0	-64.8622506419
103	0.0	-64.7112342127
103	0.0	-67.2294031934
103	0.0	-66.5310277372
103	0.0	-67.2877074508
103	0.0	-66.2355587894
103	0.0	-67.7442041466
103	0.0	-67.4097499373
103	0.0	-66.1399585103
103	0.0	-65.5988777483
103	0.0	-64.3197534285
103	0.0	-68.3437215997
103	0.0	-64.1847154986
103	0.0	-68.5758342993
103	0.0	-67.0528126191
103	0.0	-66.9714239261
103	1.0	43.5346413218
103	0.0	-65.8077301861
103	0.0	-64.890407325
103	0.0	-66.9765090646
103	0.0	-66.1249471621
103	0.0	-65.9543628626
103	0.0	-67.525585123
103	0.0	-68.3058245351
103	0.0	-66.4655136539
103	1.0	43.5583889254
103	0.0	-64.7802397771
103	0.0	-66.4429141882
103	0.0	-62.5317346676
103	0.0	-65.2778818521
103	0.0	-67.5889288314
103	1.0	43.3663509197
103	0.0	-64.9615480248
103	0.0	-68.1695494889
103	0.0	-63.9278416427
103	0.0	-66.6940687477
103	1.0	43.3903782035
103	0.0	-65.0524366361
103	0.0	-66.7914566872
103	0.0	-68.1146141341
103	0.0	-67.4422587716
103	0.0	-65.1089137328
103	1.0	43.2705869525
103	0.0	-67.7325096285
103	0.0	-66.5903147218
103	0.0	-67.4831510799
103	0.0	-66.7329746669
103	0.0	-63.522061407
103	0.0	-66.5697684534
103	1.0	43.4099102084
103	0.0	-67.2317391219
103	1.0	43.1761446936
103	0.0	-68.9332945302
103	0.0	-69.1890287914
103	0.0	-65.9979497718
103	0.0	-70.070179328
103	0.0	-67.1545168791
103	0.0	-67.9603423813
103	0.0	-65.3999248246
103	0.0	-66.9060019976
103	0.0	-66.0087851269
103	0.0	-63.5460671057
103	1.0	43.2879634209
103	1.0	43.5265470124
103	0.0	-68.2438578482
103	1.0	43.2264363771
103	0.0	-63.4912573365
103	0.0	-66.4951736633
103	0.0	-69.0997933326
103	1.0	43.4763284977
103	0.0	-66.6995079722
103	0.0	-63.1847845908
103	0.0	-67.5327527753
103	1.0	43.0245733131
103	0.0	-66.2832241646
103	0.0	-64.1962890194
103	0.0	-66.6969653777
103	0.0	-65.7849759828
103	0.0	-65.4210324627
103	0.0	-63.7905970582
103	0.0	-66.9080885618
103	0.0	-65.1683155993
103	0.0	-67.0626015961
103	0.0	-68.9226719893
103	1.0	43.2144301806
103	0.0	-64.6074155554
103	1.0	43.5309757599
103	0.0	-65.9054281195
103	1.0	43.2783467337
103	0.0	-65.6760292073
103	0.0	-66.7089038447
103	0.0	-68.1766698565
103	0.0	-63.8673330021
103	0.0	-68.4833994182
103	0.0	-66.7310917384
103	0.0	-67.9735158742
103	0.0	-66.0110741633
103	0.0	-65.7085996574
103	0.0	-68.837349559
103	0.0	-65.5619371717
103	0.0	-65.8839505706
103	0.0	-66.8380459854
103	0.0	-66.0839791317
103	0.0	-69.7916909935
103	0.0	-67.0884672524
103	0.0	-67.8380903334
103	0.0	-65.6543643477
103	0.0	-66.5941904586
103	0.0	-64.5054339228
103	0.0	-69.06418577
103	1.0	43.2867161527
103	0.0	-66.9751668949
103	0.0	-64.765663019
103	0.0	-63.8910937113
103	1.0	43.3217284714
103	1.0	43.4540062286
103	0.0	-66.2094087482
103	0.0	-63.2378185653
103	0.0	-66.5206943267
103	0.0	-67.8346181404
103	0.0	-68.1807518941
103	0.0	-69.289735679
103	0.0	-64.6430355463
