# Supplementary material for: Unique membrane properties and enhanced signal processing in human neocortical neurons
Source: eLife. 2016 Oct 6;5:e16553. doi: 10.7554/eLife.16553 (PMC5100995; doi:10.7554/eLife.16553)
Supplement: Source code 1. — DOI: http://dx.doi.org/10.7554/eLife.16553.014 [file elife-16553-code1.zip › Fig3/Fig3b/DIST_045_SYNC/Mon_Apr_11_11_35_14_2016/syns_104/sync_stim_seed_867.txt]

NUMBER_OF_SYNAPSES	APC_N	MAX_VOLTAGE
104	1.0	43.3204022359
104	1.0	43.3239710038
104	0.0	-66.7750150234
104	0.0	-67.7174043147
104	1.0	43.2986560436
104	0.0	-66.8139400214
104	0.0	-68.2601003739
104	0.0	-65.4966850717
104	0.0	-66.4549657875
104	0.0	-65.1491974746
104	0.0	-64.7919937102
104	0.0	-66.4929374526
104	0.0	-65.5350138459
104	0.0	-67.0360247449
104	0.0	-68.3085938004
104	0.0	-66.9605264457
104	1.0	43.5541309321
104	1.0	43.1755755762
104	0.0	-66.6010335151
104	0.0	-65.7000546163
104	0.0	-67.0172772358
104	0.0	-69.2564440352
104	1.0	43.2797287735
104	0.0	-65.6874436396
104	1.0	43.3364607536
104	1.0	43.4061853295
104	0.0	-67.9284012947
104	0.0	-66.1377779794
104	0.0	-65.9873981012
104	1.0	43.5981127789
104	1.0	43.4441618945
104	0.0	-65.9058212917
104	0.0	-68.875080626
104	0.0	-68.7750552975
104	0.0	-65.8863447754
104	0.0	-63.3997546716
104	0.0	-64.2437174224
104	0.0	-68.3770316339
104	0.0	-64.5451327034
104	0.0	-64.9620639354
104	0.0	-67.6384460458
104	0.0	-69.0817572119
104	0.0	-66.4237059335
104	0.0	-66.1297537349
104	0.0	-63.2853430391
104	0.0	-65.3344399007
104	0.0	-67.1320606849
104	0.0	-67.2924711148
104	0.0	-66.7883180413
104	0.0	-67.260075011
104	0.0	-67.20336869
104	0.0	-66.6177277049
104	0.0	-66.4396784999
104	1.0	43.4091966781
104	1.0	43.4670811646
104	0.0	-67.8109835856
104	0.0	-66.8265863623
104	1.0	43.4532583737
104	0.0	-66.7866781455
104	0.0	-66.1525659764
104	0.0	-66.3129239129
104	0.0	-66.7851802687
104	1.0	43.3653789172
104	0.0	-68.4395947454
104	0.0	-67.3997145292
104	0.0	-66.1782877629
104	0.0	-65.1761942063
104	0.0	-67.5370692988
104	1.0	43.4294158833
104	0.0	-65.285075752
104	0.0	-66.3883340636
104	0.0	-65.8846852865
104	0.0	-65.0717148448
104	0.0	-67.3025224893
104	1.0	43.3578182366
104	0.0	-67.080934046
104	0.0	-69.7802925497
104	1.0	43.4466569197
104	0.0	-67.1083180792
104	0.0	-66.2611050707
104	0.0	-66.6897814908
104	0.0	-67.4239241803
104	0.0	-63.5402410531
104	1.0	43.3251864712
104	0.0	-62.935816891
104	0.0	-64.9649504322
104	0.0	-66.3723013665
104	0.0	-67.1649803442
104	0.0	-67.1879772531
104	0.0	-65.3107123789
104	0.0	-66.4219465412
104	0.0	-64.0825100056
104	1.0	43.2995047396
104	0.0	-66.210050565
104	0.0	-66.9849866929
104	0.0	-67.1068065268
104	1.0	43.4692794543
104	0.0	-66.1456947321
104	1.0	43.2998033211
104	0.0	-65.2893527422
104	0.0	-63.609290747
104	1.0	43.3039054323
104	1.0	43.4011392099
104	0.0	-67.2529274666
104	0.0	-65.3428953309
104	0.0	-65.806182238
104	0.0	-64.0509583495
104	0.0	-65.4531231809
104	1.0	43.506798709
104	0.0	-67.5266321562
104	0.0	-67.0301646415
104	0.0	-66.8885567039
104	0.0	-64.5565602612
104	1.0	43.1358149075
104	0.0	-65.3006038211
104	0.0	-64.0551560767
104	0.0	-65.1206652422
104	0.0	-65.0682250691
104	0.0	-66.0555176506
104	0.0	-65.1885250465
104	0.0	-65.8094563305
104	0.0	-66.5597930208
104	1.0	43.4532723448
104	0.0	-63.5889744344
104	1.0	43.4510846998
104	0.0	-67.5891673129
104	0.0	-66.2382761912
104	0.0	-65.0749061567
104	0.0	-64.4892750191
104	1.0	43.5063242054
104	0.0	-64.2102599145
104	0.0	-65.9670069804
104	0.0	-65.7672872848
104	1.0	43.5353967804
104	0.0	-64.1364275424
104	0.0	-68.7425174161
104	0.0	-66.5867934256
104	1.0	43.2089314584
104	0.0	-66.7053479088
104	0.0	-65.7940140355
104	0.0	-65.6821707308
104	1.0	43.3091848045
104	0.0	-68.5874704975
104	0.0	-66.431335322
104	0.0	-66.243799428
104	0.0	-65.398751667
104	0.0	-68.1803948883
104	0.0	-63.182927028
104	0.0	-67.2538426664
104	0.0	-66.6088510461
104	0.0	-68.3512611947
104	1.0	43.4154960413
104	0.0	-64.6253470717
104	0.0	-65.2434337149
104	0.0	-65.9567746821
104	1.0	43.2119391175
104	0.0	-66.5454785176
104	0.0	-66.6379003007
104	0.0	-67.7450404881
104	0.0	-66.7779958627
104	0.0	-65.104766668
104	0.0	-66.3506325944
104	0.0	-67.6941702714
104	1.0	43.436427979
104	0.0	-65.2108388699
104	0.0	-64.337927613
104	0.0	-66.7100641755
104	1.0	43.4983481085
104	0.0	-66.123682795
104	0.0	-64.7329431028
104	0.0	-64.5871077999
104	0.0	-67.0294145145
104	0.0	-66.9464227843
104	1.0	43.3192168003
104	0.0	-66.745021012
104	0.0	-65.299970605
104	0.0	-63.2213391876
104	0.0	-69.1106040314
104	1.0	43.3036088842
104	1.0	43.47645868
104	0.0	-66.795236645
104	1.0	43.0761403736
104	1.0	43.4323691897
104	0.0	-65.2369876244
104	1.0	43.2327562875
104	0.0	-63.7489067586
104	1.0	43.2224115767
104	0.0	-63.9836512044
104	0.0	-66.8698019318
104	0.0	-65.5852755384
104	0.0	-66.4096842036
104	0.0	-64.0015717378
104	1.0	43.4326163235
104	1.0	43.316509605
104	0.0	-66.3116403834
104	1.0	43.4781648413
104	0.0	-64.5874723778
104	0.0	-65.9767001359
104	1.0	43.4502242005
104	0.0	-64.5076711101
104	1.0	43.3088833447
104	1.0	43.0076261035
104	0.0	-64.2558178247
104	0.0	-65.503407855
104	0.0	-68.2327438672
104	0.0	-68.1506035836
104	0.0	-65.4363839237
104	0.0	-68.1910725164
104	0.0	-68.4766942263
104	0.0	-66.8953832474
104	0.0	-66.0391894217
104	0.0	-67.4644067751
104	0.0	-66.6788290189
104	1.0	43.2918902368
104	0.0	-65.0377010999
104	1.0	43.4497166354
104	0.0	-65.8184478556
104	1.0	43.2299590555
104	0.0	-66.5853961332
104	0.0	-66.5542968658
104	0.0	-68.6870945324
104	0.0	-65.751688957
104	1.0	43.251507347
104	1.0	43.5415272454
104	0.0	-67.0016950722
104	0.0	-65.1070920989
104	0.0	-64.9257460248
104	1.0	43.2245548721
104	0.0	-68.7649586676
104	0.0	-69.0447309479
104	0.0	-66.0414379105
104	0.0	-66.9969966621
104	0.0	-69.0357386886
104	0.0	-66.2434619936
104	1.0	43.3619270272
104	0.0	-67.6016766698
104	1.0	43.2613648936
104	0.0	-65.4599979822
104	1.0	43.3373551583
104	0.0	-68.3410589424
104	0.0	-65.7906773014
104	0.0	-65.4545986998
104	0.0	-67.6624940121
104	1.0	43.3600215606
104	0.0	-63.8286728906
104	1.0	43.2998250269
104	0.0	-64.4419754517
104	1.0	43.3794672323
104	1.0	43.5456729999
104	1.0	43.4264778785
104	0.0	-65.3526744458
104	0.0	-66.2517293934
104	0.0	-67.3032437203
104	0.0	-65.3707864972
104	1.0	43.2014599677
104	1.0	43.3216262779
104	0.0	-65.7433426525
104	0.0	-64.6787918119
104	1.0	43.379145936
104	0.0	-66.5613304577
104	0.0	-66.0925223092
104	0.0	-66.7719173581
104	0.0	-67.2626943049
104	0.0	-66.2107915743
104	0.0	-68.6041948018
104	0.0	-65.9889017494
104	0.0	-66.2721712808
104	1.0	43.3900846868
104	1.0	43.3506704323
104	0.0	-66.0496203854
104	0.0	-66.3178641351
104	0.0	-67.4888057121
104	0.0	-63.6968522864
104	1.0	43.3322962187
104	0.0	-66.4063648387
104	0.0	-69.1345002187
104	0.0	-65.6880159294
104	0.0	-64.8609647509
104	0.0	-66.0886613008
104	1.0	43.5702603811
104	0.0	-67.9706833357
104	1.0	43.5003790964
104	0.0	-65.1762526033
104	0.0	-64.2881586708
104	0.0	-65.6589795532
104	0.0	-65.9190901898
104	0.0	-64.0310198367
104	0.0	-66.6739530058
104	0.0	-65.0825543785
104	0.0	-66.5356148703
104	1.0	43.4403569765
104	1.0	43.4036835422
104	1.0	43.4559925055
104	0.0	-66.8766533773
104	1.0	43.3481350675
104	1.0	43.4017574503
104	0.0	-64.6650674106
104	0.0	-65.4289568378
104	1.0	43.4217429521
104	0.0	-65.9108130354
104	0.0	-65.408694739
104	0.0	-67.8064500514
104	0.0	-65.4538762487
104	1.0	43.4067229103
104	0.0	-67.1138474846
104	0.0	-65.9007552053
104	0.0	-69.3886277593
104	0.0	-65.4448497176
104	0.0	-66.266184405
104	0.0	-66.1010967124
104	0.0	-67.8919905912
104	0.0	-67.9052776931
104	0.0	-65.3849173304
104	0.0	-67.2982574109
104	0.0	-64.4624337252
104	0.0	-69.4224739374
104	0.0	-66.8961533476
104	0.0	-63.1446030109
104	0.0	-66.443268044
104	1.0	43.2332282464
104	0.0	-64.249978388
104	0.0	-64.998699107
104	0.0	-64.0467294798
104	0.0	-68.418561617
104	0.0	-66.5994058232
104	0.0	-65.1932729541
104	0.0	-68.7963086048
104	1.0	43.4832373872
104	0.0	-65.5048024501
104	0.0	-63.8818054986
104	0.0	-64.0454364068
104	0.0	-63.7092341302
104	1.0	43.2872269585
104	0.0	-64.0725865166
104	0.0	-67.636818526
104	0.0	-69.1286386188
104	1.0	43.445655358
104	0.0	-66.1223007238
104	0.0	-65.3997202072
104	0.0	-65.639322167
104	0.0	-63.682041166
104	1.0	43.2553069869
104	0.0	-64.2666725906
104	0.0	-63.678099533
104	1.0	43.5131328788
104	0.0	-63.2616607501
104	0.0	-64.2068756821
104	0.0	-69.2785510711
104	0.0	-67.4085240976
104	0.0	-64.4767181592
104	0.0	-65.6523172452
104	0.0	-65.4448338848
104	1.0	43.3468098098
104	1.0	43.2031487946
104	0.0	-67.4552488098
104	1.0	43.4451765363
104	0.0	-66.9512898595
104	0.0	-65.3779780575
104	1.0	43.2118439868
104	0.0	-66.7260082873
104	0.0	-67.488146041
104	0.0	-66.7243570762
104	0.0	-65.1353442095
104	1.0	43.3714221659
104	1.0	43.5557877958
104	0.0	-66.2713076765
104	0.0	-65.0900991089
104	0.0	-66.1337857155
104	0.0	-65.9932714713
104	0.0	-66.3542415908
104	1.0	43.241624957
104	0.0	-66.6086987349
104	1.0	43.181127202
104	1.0	43.5826692463
104	0.0	-67.7218550187
104	0.0	-69.8919034708
104	0.0	-65.136987762
104	1.0	43.4081139726
104	0.0	-65.2448122211
104	1.0	43.3553804027
104	0.0	-65.5191552758
104	0.0	-67.0402884842
104	0.0	-64.844844085
104	0.0	-67.12111155
104	1.0	43.2100018229
104	0.0	-66.0447007711
104	0.0	-65.7137205859
104	1.0	43.3648910595
104	0.0	-66.87574266
104	1.0	43.3697406294
104	0.0	-65.0553778153
104	0.0	-67.0270399423
104	0.0	-67.3854513833
104	0.0	-65.7361838397
104	0.0	-65.8844284566
104	0.0	-63.6441607653
104	0.0	-67.6512089049
104	0.0	-68.2366739303
104	0.0	-65.1853860321
104	1.0	43.5011162402
104	0.0	-63.4899789874
104	0.0	-65.8145478386
104	0.0	-66.8332568784
104	0.0	-67.3044812902
104	0.0	-66.3806842757
104	0.0	-69.5126058805
104	0.0	-65.8106174693
104	0.0	-68.2464124199
104	0.0	-66.6138599034
104	0.0	-66.1962689119
104	1.0	43.4125850649
104	0.0	-67.1780115953
104	1.0	43.4923862547
104	0.0	-66.970423549
104	0.0	-66.0734107903
104	0.0	-66.4812562428
104	0.0	-68.3268254466
104	0.0	-64.8552332571
104	1.0	43.493279978
104	1.0	43.5423533053
104	0.0	-66.1829804711
104	0.0	-65.7412482355
104	0.0	-67.4300939573
104	0.0	-66.4693667241
104	1.0	43.5644455295
104	0.0	-65.1646993454
104	1.0	43.5591530821
104	0.0	-68.0885703244
104	0.0	-67.4751811321
104	0.0	-62.5078163663
104	1.0	43.1598674672
104	0.0	-66.4029610936
104	0.0	-67.0303498794
104	0.0	-66.0348529352
104	0.0	-69.1137261085
104	0.0	-66.1324199386
104	1.0	43.5412807857
104	0.0	-64.9366173819
104	0.0	-65.4827325068
104	0.0	-64.5079092759
104	0.0	-65.5782124563
104	0.0	-66.3198880626
104	1.0	43.4640659741
104	0.0	-67.5039195952
104	1.0	43.3730733153
104	1.0	43.3951249769
104	0.0	-67.7888293418
104	1.0	43.3770107208
104	1.0	43.326437749
104	0.0	-66.2045212819
104	0.0	-63.6327010742
104	0.0	-68.7089196551
104	0.0	-67.589229749
104	0.0	-68.154758832
104	0.0	-64.3600876074
104	0.0	-67.0683407869
104	0.0	-66.4764864186
104	1.0	42.8571217814
104	0.0	-65.3012396619
104	0.0	-66.40429378
104	0.0	-66.6829669702
104	1.0	43.5534966161
104	0.0	-65.0091941764
104	0.0	-64.187777732
104	1.0	43.40132028
104	0.0	-62.5972941428
104	0.0	-66.6010055039
104	1.0	43.3631861488
104	1.0	43.315368997
104	0.0	-67.7917980862
104	0.0	-66.9958794988
104	0.0	-66.6913054945
104	0.0	-64.4041966664
104	0.0	-66.1970369107
104	0.0	-64.0755511949
104	1.0	43.4658641648
104	0.0	-66.218452668
104	1.0	43.2251852695
104	0.0	-67.6956560953
104	0.0	-66.7072925329
104	0.0	-66.6115346397
104	0.0	-65.7434232527
104	1.0	43.42242982
104	0.0	-66.9214722582
104	0.0	-68.7788732635
104	0.0	-63.5512137196
104	0.0	-67.5131285489
104	0.0	-64.7813336308
104	0.0	-66.2991779843
104	0.0	-67.0172741802
104	0.0	-63.7290607034
104	0.0	-67.5154620012
104	1.0	43.3915749589
104	1.0	43.0657139476
104	0.0	-65.3887490863
104	1.0	43.4554920308
104	0.0	-66.7400560021
104	1.0	43.2562421607
104	1.0	43.2668295859
104	0.0	-67.2166182928
104	0.0	-66.0054412225
104	1.0	43.4292852269
104	1.0	43.4959394455
104	1.0	43.4457838272
104	1.0	43.3036564831
104	0.0	-64.0729710579
104	0.0	-68.8279126421
104	0.0	-66.7488304371
104	0.0	-64.6280903188
104	0.0	-64.6189720335
104	0.0	-64.4797971143
104	0.0	-65.0512332454
104	0.0	-65.1944646508
104	1.0	43.301654469
104	0.0	-65.1136291845
104	0.0	-65.2636834873
104	0.0	-68.1812312329
104	0.0	-63.5355238879
104	0.0	-67.4465010125
104	0.0	-66.8064362622
104	0.0	-65.1681344716
104	0.0	-68.4280495002
104	0.0	-66.6172394805
104	0.0	-66.2423965806
104	0.0	-65.8676652054
104	0.0	-66.5637717
104	0.0	-63.8236372904
104	0.0	-67.0950762263
104	0.0	-67.7812325146
104	0.0	-67.4975489488
104	0.0	-64.8645104451
104	0.0	-67.5194776706
104	0.0	-65.9675920946
104	0.0	-64.6708250609
104	0.0	-67.3989144879
104	0.0	-66.5706811196
104	0.0	-64.5891990366
104	1.0	43.3497105769
104	0.0	-63.8615564531
104	0.0	-66.4354291198
104	1.0	43.4102969779
104	0.0	-66.6228884031
104	0.0	-65.9047925935
104	1.0	43.5101610448
104	0.0	-66.6701342467
104	0.0	-66.2684893223
104	0.0	-69.2825864741
104	0.0	-66.0920521003
104	0.0	-64.3861019045
104	0.0	-64.8354105183
104	0.0	-67.5600780023
104	0.0	-67.3448652853
104	0.0	-65.6053580013
104	0.0	-67.9053364418
104	0.0	-66.9480705072
104	1.0	43.4765063647
104	0.0	-64.6020027175
104	1.0	43.4302685407
104	1.0	43.2848807508
104	1.0	43.2078951936
104	0.0	-65.6390182758
104	0.0	-66.7213401206
104	0.0	-66.9032969095
104	0.0	-64.5065633749
104	0.0	-64.8804589599
104	0.0	-65.9809818002
104	0.0	-69.5316961891
104	0.0	-63.4436344564
104	0.0	-67.7598007931
104	0.0	-65.532318687
104	1.0	43.3390637136
104	0.0	-65.4425859109
104	0.0	-64.5660527082
104	1.0	43.0930414266
104	0.0	-65.110942278
104	0.0	-64.5229797491
104	0.0	-64.3161701731
104	0.0	-65.8106809133
104	0.0	-66.9606312603
104	1.0	43.3866680559
104	0.0	-66.8636086043
104	0.0	-69.130991525
104	1.0	43.25990811
104	0.0	-65.9722566256
104	0.0	-67.1790259536
104	1.0	43.3202279498
104	1.0	43.1290606754
104	0.0	-67.2639989866
104	0.0	-65.029362483
104	0.0	-67.2819337437
104	0.0	-66.4939766355
104	0.0	-65.4213941128
104	0.0	-66.0164925415
104	0.0	-66.9793176011
104	0.0	-67.7273463947
104	1.0	43.3771181329
104	1.0	43.3890605776
104	1.0	43.3317848174
104	0.0	-67.7581688897
104	0.0	-64.5319125904
104	0.0	-66.8499031493
104	0.0	-68.5924691474
104	1.0	43.506080011
104	0.0	-66.5311342094
104	0.0	-67.6782392085
104	0.0	-65.8141264194
104	1.0	43.4675049275
104	0.0	-66.2046374311
104	0.0	-64.9356826993
104	1.0	43.3939200624
104	0.0	-65.181532474
104	0.0	-63.8986168293
104	0.0	-67.1443791073
104	0.0	-65.5735540493
104	1.0	43.4693881571
104	0.0	-65.2186096956
104	0.0	-67.421162086
104	0.0	-66.544225525
104	0.0	-63.784799822
104	0.0	-66.8237597353
104	0.0	-64.3045349848
104	1.0	43.2243203313
104	1.0	43.5684372151
104	0.0	-67.1488227515
104	0.0	-65.1845007564
104	0.0	-66.9811500167
104	0.0	-64.8982557616
104	0.0	-65.5540526051
104	0.0	-64.2498440634
104	1.0	43.3961302475
104	0.0	-66.710959236
104	0.0	-67.1234229893
104	0.0	-66.8856194125
104	0.0	-62.4668981027
104	1.0	43.4584129939
104	1.0	43.4744512591
104	0.0	-68.6218359023
104	0.0	-66.2357987534
104	1.0	43.1552692402
104	1.0	43.2682877143
104	0.0	-63.867364518
104	0.0	-65.5451409289
104	1.0	43.3606746926
104	0.0	-66.7626520034
104	0.0	-65.2904759757
104	0.0	-66.2385959757
104	1.0	43.5609409351
104	0.0	-67.3921717906
104	0.0	-67.8529652932
104	0.0	-63.5821230974
104	1.0	43.3123922615
104	0.0	-65.0914146339
104	0.0	-66.4210080695
104	0.0	-65.6229576195
104	0.0	-63.501693339
104	0.0	-67.2723399094
104	0.0	-65.5382505938
104	0.0	-64.8568161081
104	0.0	-67.8059511441
104	0.0	-67.3813151839
104	1.0	43.400096716
104	0.0	-68.6161382492
104	0.0	-67.3720200312
104	0.0	-63.5618833669
104	0.0	-68.3761792806
104	0.0	-66.5832860777
104	1.0	43.5117565267
104	0.0	-65.0206236916
104	0.0	-66.032465879
104	1.0	43.474446316
104	0.0	-65.8480227958
104	1.0	43.4811633205
104	0.0	-67.2332760686
104	0.0	-67.2424316032
104	0.0	-63.0466767815
104	0.0	-64.8695015316
104	0.0	-65.2890094052
104	1.0	43.2416246353
104	0.0	-66.5756072794
104	1.0	43.5105294768
104	1.0	43.1305943895
104	0.0	-64.8284653672
104	0.0	-64.5109528356
104	0.0	-66.8251846617
104	1.0	43.2556081724
104	0.0	-64.0279860062
104	1.0	43.0231225108
104	1.0	43.2584939825
104	0.0	-67.3053129381
104	0.0	-67.0452418506
104	0.0	-67.4545501906
104	0.0	-66.4853867456
104	0.0	-66.1409505401
104	0.0	-66.2465398792
104	0.0	-64.9329333621
104	0.0	-65.3228642029
104	1.0	43.2484763301
104	0.0	-65.3647614464
104	0.0	-65.0415940009
104	1.0	43.2624546621
104	1.0	43.5638086088
104	0.0	-66.3007448784
104	0.0	-66.6869312855
104	0.0	-62.8997189749
104	0.0	-65.0694984545
104	0.0	-64.9672512635
104	0.0	-66.9789283115
104	1.0	43.4633082126
104	0.0	-65.6881702533
104	0.0	-66.2889336091
104	1.0	43.2574582745
104	0.0	-63.4051099246
104	0.0	-65.6807962091
104	0.0	-65.6707280588
104	1.0	43.5103547726
104	1.0	43.4655621084
104	0.0	-66.9342286542
104	0.0	-67.0048480879
104	0.0	-65.7524459064
104	0.0	-64.8406025386
104	0.0	-68.5803783689
104	1.0	43.3969249003
104	0.0	-66.5119222249
104	0.0	-65.7566465008
104	1.0	43.4439307315
104	0.0	-66.1578479584
104	0.0	-64.5240098094
104	0.0	-66.6503319869
104	0.0	-64.5977345812
104	0.0	-67.1628047631
104	1.0	43.3742512005
104	0.0	-67.3924193134
104	0.0	-65.8843047555
104	0.0	-66.094581595
104	0.0	-65.0401345083
104	0.0	-66.8776633705
104	1.0	43.3693284836
104	0.0	-65.9128340977
104	0.0	-67.880684705
104	0.0	-63.1829534302
104	0.0	-64.3785319305
104	1.0	43.4851993245
104	0.0	-68.2204956358
104	0.0	-65.2417901762
104	0.0	-67.4793762209
104	0.0	-67.5281358038
104	1.0	43.3755777341
104	0.0	-64.0218980213
104	0.0	-63.4282436941
104	1.0	43.4852193416
104	0.0	-65.7072182621
104	0.0	-67.4271894064
104	0.0	-67.4274915628
104	1.0	43.438437392
104	1.0	43.208448324
104	0.0	-66.1476431982
104	1.0	43.3968293156
104	0.0	-65.9163173779
104	0.0	-65.3339696123
104	0.0	-67.6387621423
104	0.0	-67.9933790023
104	0.0	-67.9309277047
104	0.0	-66.813134935
104	1.0	43.4010610476
104	0.0	-66.2297647256
104	1.0	43.4258787212
104	0.0	-65.2171469453
104	0.0	-66.0458842458
104	0.0	-63.4066212127
104	0.0	-68.7382753651
104	0.0	-66.7698264157
104	0.0	-66.5162219278
104	0.0	-67.1606664521
104	0.0	-66.3527510657
104	1.0	43.5242443081
104	0.0	-66.127691775
104	0.0	-68.6482194267
104	0.0	-67.2043542352
104	0.0	-64.8810960451
104	1.0	43.3391024627
104	0.0	-69.2333806528
104	0.0	-67.8832696027
104	1.0	43.4220249482
104	1.0	43.5055772026
104	0.0	-63.7436062365
104	0.0	-66.2216823849
104	0.0	-65.009378878
104	1.0	43.276031394
104	0.0	-66.508981813
104	0.0	-64.9981029888
104	0.0	-62.9801583191
104	0.0	-66.2175948418
104	0.0	-64.5747597908
104	0.0	-65.5747099242
104	0.0	-69.7143427377
104	0.0	-66.4891471432
104	1.0	43.4480894803
104	0.0	-65.3976275192
104	0.0	-68.2184495795
104	0.0	-67.34977713
104	1.0	43.4354795509
104	1.0	43.4479077185
104	0.0	-65.4093527249
104	1.0	43.6256680545
104	0.0	-65.0001170716
104	0.0	-64.7088795343
104	0.0	-66.5523634836
104	0.0	-65.8607613649
104	0.0	-64.3281247261
104	0.0	-68.928513999
104	1.0	43.5055658101
104	0.0	-63.6186854425
104	0.0	-64.3899869694
104	0.0	-64.1835576901
104	0.0	-65.04377083
104	1.0	43.5116134789
104	0.0	-68.7366620599
104	0.0	-65.9468148028
104	0.0	-67.9153506013
104	0.0	-65.7918219727
104	0.0	-63.2339220865
104	0.0	-65.1655702987
104	0.0	-67.1477574714
104	0.0	-67.4326372096
104	0.0	-63.4703787969
104	0.0	-65.8611690523
104	0.0	-66.0008023754
104	0.0	-65.931857743
104	0.0	-65.991242538
104	0.0	-65.4281505256
104	0.0	-64.4541098108
104	0.0	-65.2287606697
104	0.0	-66.8677774496
104	1.0	43.6699773053
104	0.0	-64.9388134117
104	0.0	-65.2546186177
104	0.0	-66.8012304494
104	1.0	43.3232419189
104	0.0	-66.2209805037
104	0.0	-68.4978742178
104	0.0	-66.3194097603
104	0.0	-67.3250829731
104	0.0	-66.6790004065
104	0.0	-67.6727012075
104	0.0	-68.4889382661
104	1.0	43.4985650159
104	1.0	43.343139489
104	0.0	-68.0767216347
104	1.0	43.4754285972
104	1.0	43.5581182676
104	0.0	-66.3720376088
104	0.0	-68.3762587824
104	1.0	43.1328754477
104	0.0	-66.0818729667
104	0.0	-66.6216815617
104	1.0	43.5153141897
104	0.0	-66.7850855546
104	0.0	-64.2021739333
104	1.0	43.2190861589
104	0.0	-67.8445068671
104	0.0	-65.5711394301
104	0.0	-67.1127510102
104	0.0	-64.7404538476
104	1.0	42.9635482439
104	0.0	-67.0365439027
104	0.0	-67.2063259645
104	0.0	-67.7014020044
104	0.0	-65.9498689425
104	1.0	43.366917654
104	0.0	-66.5984396525
104	1.0	43.3792276465
104	1.0	43.3706584762
104	0.0	-65.2332409115
104	0.0	-66.9324696985
104	0.0	-65.3264556799
104	1.0	43.3493961468
104	0.0	-65.411424766
104	0.0	-63.9133166606
104	0.0	-65.2526724397
104	0.0	-67.208187487
104	0.0	-63.759179394
104	0.0	-65.5255092937
104	0.0	-68.8997712767
104	0.0	-66.3890573893
104	0.0	-65.8922043549
104	0.0	-64.4878419691
104	1.0	43.2939504859
104	1.0	43.1411360521
104	1.0	43.4269046977
104	0.0	-64.6637321051
104	0.0	-66.8082462366
104	0.0	-65.9349347011
104	0.0	-68.5946088116
104	0.0	-64.9487463137
104	0.0	-66.4477965063
104	0.0	-66.7962395503
104	1.0	43.3099364707
104	0.0	-66.3623648591
104	0.0	-66.2754082956
104	0.0	-66.9472291202
104	1.0	43.4230888415
104	0.0	-65.6141494433
104	0.0	-65.6892430952
104	1.0	43.3612361818
104	1.0	43.4346946384
104	0.0	-66.3504117941
104	0.0	-67.2826113131
104	0.0	-67.3165449152
104	0.0	-67.4714192761
104	0.0	-66.4999989776
104	0.0	-68.1682292496
104	0.0	-66.2294893937
104	0.0	-67.5361193622
104	0.0	-67.8795729222
104	0.0	-62.5279643549
104	0.0	-65.9627916469
104	0.0	-67.0313457162
104	0.0	-65.4455273624
104	0.0	-66.7496802886
104	0.0	-65.0804109474
104	0.0	-65.7206290555
104	0.0	-66.0138519654
104	1.0	43.42839164
104	0.0	-64.7536625157
104	0.0	-63.8010881053
104	0.0	-68.0740168935
104	0.0	-65.605599259
104	0.0	-68.0961862874
104	1.0	43.1300994848
104	0.0	-64.9401608778
104	0.0	-65.1666977816
104	1.0	43.1377092811
104	0.0	-67.3301546527
104	1.0	43.3335451515
104	1.0	43.5160606873
104	0.0	-67.6489236579
104	0.0	-67.141741308
104	0.0	-65.5910682899
104	1.0	43.409849402
104	0.0	-67.5280933741
104	0.0	-66.358218575
104	0.0	-67.2886301688
104	0.0	-65.8344705738
104	1.0	43.5014320508
104	0.0	-68.1643760561
104	1.0	43.1115538003
104	0.0	-66.1299972899
104	1.0	43.4694494702
104	0.0	-68.3953574096
104	1.0	43.2331886501
104	1.0	43.4451382355
104	0.0	-64.4203208137
104	0.0	-65.0254724734
104	0.0	-67.0917852503
104	1.0	43.3325100441
104	0.0	-64.8612670689
104	0.0	-65.379125842
104	0.0	-64.9049108457
104	0.0	-66.5398851717
104	0.0	-66.2389448985
104	0.0	-63.649124959
104	0.0	-63.7231313886
104	0.0	-66.1171032783
104	1.0	43.354630877
104	0.0	-66.871247834
104	1.0	43.2507371089
104	0.0	-67.0528376469
104	0.0	-65.0619912368
104	1.0	42.9683024638
104	1.0	43.3793905134
104	0.0	-66.300875375
104	0.0	-67.0576492129
104	1.0	43.3459934155
104	0.0	-64.1486576774
104	0.0	-64.1149413406
104	0.0	-63.7775448814
104	1.0	43.2377559265
104	0.0	-65.8104698775
104	0.0	-68.0330446371
104	0.0	-63.943088011
104	0.0	-64.2147266737
104	0.0	-63.9706283073
104	0.0	-67.9123915335
104	1.0	43.4002213863
104	0.0	-66.1425799741
104	0.0	-66.7028788526
104	0.0	-66.8211338275
104	1.0	43.4337410216
104	0.0	-65.1851364021
104	0.0	-67.6172195183
104	0.0	-66.8062967193
104	0.0	-67.4786067645
104	0.0	-65.890927071
104	0.0	-68.879875997
104	0.0	-66.6742076695
104	1.0	43.3914670061
104	1.0	43.2930087805
104	0.0	-68.5195282405
104	0.0	-63.8520441307
104	0.0	-63.881914989
