# Supplementary material for: Unique membrane properties and enhanced signal processing in human neocortical neurons
Source: eLife. 2016 Oct 6;5:e16553. doi: 10.7554/eLife.16553 (PMC5100995; doi:10.7554/eLife.16553)
Supplement: Source code 1. — DOI: http://dx.doi.org/10.7554/eLife.16553.014 [file elife-16553-code1.zip › Fig3/Fig3b/DIST_045_SYNC/Mon_Apr_11_11_35_14_2016/syns_105/sync_stim_seed_866.txt]

NUMBER_OF_SYNAPSES	APC_N	MAX_VOLTAGE
105	1.0	43.5026315381
105	0.0	-68.5951998368
105	1.0	43.2275967609
105	0.0	-65.5731686248
105	0.0	-65.5823054883
105	0.0	-67.3511531562
105	0.0	-63.3071301571
105	0.0	-63.8551034692
105	0.0	-67.088630427
105	0.0	-64.2317027085
105	1.0	43.3428958431
105	0.0	-67.2068146047
105	0.0	-66.174330974
105	0.0	-65.6451348245
105	0.0	-68.1157360827
105	0.0	-66.7664275882
105	0.0	-63.2817698882
105	1.0	43.2458593785
105	0.0	-67.0161837005
105	1.0	43.4584055135
105	0.0	-66.1509158861
105	0.0	-66.3990370568
105	0.0	-65.2317944653
105	1.0	43.3611400997
105	0.0	-64.6300891411
105	0.0	-65.7163719326
105	1.0	43.1617779295
105	0.0	-64.3574059392
105	0.0	-65.0592288327
105	0.0	-67.6882925689
105	1.0	43.3199523069
105	0.0	-66.9827152073
105	0.0	-67.3140513008
105	0.0	-66.7064325319
105	1.0	43.4483499724
105	0.0	-64.3279879884
105	1.0	43.4143388653
105	0.0	-65.9594287927
105	0.0	-67.6406964613
105	1.0	43.4940354155
105	0.0	-65.9692718519
105	0.0	-67.2942892443
105	1.0	43.407494269
105	0.0	-66.8935288688
105	1.0	43.3812953389
105	1.0	43.4220119385
105	1.0	43.3783103776
105	0.0	-66.8534190493
105	0.0	-65.4012611786
105	0.0	-65.9835564215
105	0.0	-66.4985815671
105	0.0	-64.3428639762
105	0.0	-66.1363008472
105	0.0	-65.6151754023
105	1.0	43.3849727458
105	0.0	-63.0159915985
105	0.0	-68.5111793873
105	0.0	-63.9609860787
105	0.0	-66.7879168427
105	0.0	-66.1681062106
105	0.0	-66.0672453133
105	1.0	43.0368406346
105	0.0	-66.1872089723
105	0.0	-67.5538037848
105	0.0	-65.8779532801
105	0.0	-65.4195459782
105	0.0	-67.792314048
105	0.0	-62.2625010057
105	0.0	-66.5081440713
105	0.0	-66.6021417013
105	0.0	-68.176723397
105	1.0	43.653866684
105	1.0	43.2597748947
105	1.0	43.3483677996
105	0.0	-65.150216421
105	0.0	-67.2881782981
105	1.0	43.3861538277
105	0.0	-65.7750408517
105	0.0	-65.4211691194
105	0.0	-64.007763645
105	1.0	43.6071387346
105	0.0	-66.5176448312
105	0.0	-65.1745734412
105	1.0	43.1421084702
105	0.0	-67.3224789665
105	1.0	43.5674950386
105	0.0	-67.6220166363
105	0.0	-62.5593698041
105	1.0	43.2085555799
105	0.0	-64.4446331684
105	0.0	-64.7807871803
105	0.0	-63.4476670212
105	0.0	-66.5139555733
105	1.0	43.1783727898
105	0.0	-63.8154401026
105	0.0	-64.3587636729
105	1.0	43.412376985
105	1.0	43.4126055644
105	0.0	-66.5716610615
105	0.0	-65.2583815942
105	0.0	-64.9116705467
105	0.0	-65.7538460563
105	1.0	43.4092385454
105	0.0	-63.5457232183
105	0.0	-65.6212228683
105	0.0	-67.5388468073
105	0.0	-64.8491873515
105	0.0	-66.4758917563
105	0.0	-63.4513045788
105	0.0	-65.8828470355
105	0.0	-67.0245359113
105	0.0	-66.8885428876
105	0.0	-66.4728048667
105	1.0	43.2658076755
105	0.0	-70.0751025242
105	1.0	43.3830918812
105	0.0	-64.4880881593
105	0.0	-66.3371064968
105	1.0	43.3787903178
105	0.0	-64.8568982867
105	0.0	-65.4447594751
105	0.0	-66.4706593944
105	1.0	43.3211061198
105	0.0	-64.7901523485
105	0.0	-65.0912606494
105	1.0	43.4580104857
105	0.0	-65.937643402
105	0.0	-67.5641632478
105	1.0	43.4848160883
105	0.0	-67.2247281296
105	0.0	-65.0841839328
105	0.0	-66.6957588536
105	0.0	-67.0464860276
105	0.0	-66.5007762546
105	0.0	-67.0291144292
105	0.0	-65.821356935
105	0.0	-65.79315762
105	0.0	-66.1878939651
105	0.0	-64.7196573705
105	1.0	43.2708477074
105	1.0	43.5526711711
105	1.0	43.4201115578
105	0.0	-65.8573918087
105	0.0	-67.6998335375
105	0.0	-69.154448476
105	0.0	-64.8579245014
105	0.0	-64.7904113391
105	0.0	-67.825163437
105	0.0	-67.8784186618
105	0.0	-64.0291757403
105	0.0	-65.2401917223
105	0.0	-63.8157529736
105	0.0	-64.5876976865
105	0.0	-64.6890627003
105	0.0	-65.1365254049
105	0.0	-64.9643097797
105	0.0	-65.7217440167
105	0.0	-63.2831782732
105	0.0	-66.5218134383
105	0.0	-65.3110735626
105	0.0	-65.6095592813
105	0.0	-66.7870801893
105	0.0	-65.749135393
105	0.0	-66.4945753117
105	0.0	-65.8372857464
105	0.0	-64.9084884479
105	0.0	-64.5012792134
105	0.0	-67.247571905
105	0.0	-66.1805047425
105	0.0	-65.0880762617
105	0.0	-66.1820425335
105	0.0	-67.2039239789
105	1.0	43.6040914378
105	0.0	-68.2794392568
105	0.0	-68.2375472577
105	0.0	-68.400570495
105	0.0	-64.2686315931
105	1.0	43.4054298694
105	1.0	43.3177434896
105	0.0	-67.6211607989
105	0.0	-63.8605693559
105	0.0	-63.957962378
105	0.0	-65.5760356376
105	0.0	-69.0065939934
105	0.0	-66.3810524345
105	1.0	43.4419979025
105	0.0	-66.0338748969
105	0.0	-65.486849087
105	0.0	-67.5034171737
105	1.0	43.3916710756
105	0.0	-65.5971051757
105	1.0	43.3961143605
105	0.0	-66.1776228836
105	0.0	-64.1357543342
105	0.0	-67.3262866226
105	0.0	-64.9421084781
105	1.0	43.3224557324
105	0.0	-65.086362132
105	0.0	-64.6709226397
105	0.0	-67.0254960313
105	0.0	-64.71734152
105	0.0	-65.7227434269
105	0.0	-63.9186549706
105	0.0	-67.3335074765
105	1.0	43.3858392384
105	1.0	43.5152716057
105	0.0	-64.2146878234
105	1.0	43.3494749348
105	1.0	43.4954337334
105	1.0	43.269284098
105	0.0	-65.7466039559
105	1.0	43.547584694
105	0.0	-65.4944293897
105	0.0	-65.0425973148
105	0.0	-65.6517934057
105	0.0	-66.3893760243
105	1.0	43.3905663021
105	0.0	-62.3486309065
105	1.0	43.4230495654
105	1.0	43.2526132536
105	0.0	-64.8670272857
105	0.0	-64.4332398224
105	1.0	43.1996457464
105	0.0	-64.8608267815
105	0.0	-68.1036970047
105	0.0	-66.0283831265
105	0.0	-66.9418258582
105	0.0	-65.6398945999
105	1.0	43.4787983936
105	1.0	43.3615827489
105	1.0	43.3064690742
105	0.0	-67.6699957327
105	0.0	-64.4294431194
105	1.0	43.4946578781
105	1.0	43.2841678872
105	0.0	-68.830138092
105	0.0	-64.9949437786
105	1.0	43.4584355487
105	1.0	43.4422457067
105	1.0	43.5072255077
105	0.0	-64.1677379405
105	1.0	43.2257901437
105	0.0	-65.7683295865
105	0.0	-66.9754986376
105	0.0	-65.5054120269
105	0.0	-65.7789772208
105	0.0	-66.1144843175
105	0.0	-68.6827272016
105	1.0	43.5700266813
105	0.0	-65.4504235691
105	1.0	43.3137191136
105	1.0	43.4469004354
105	0.0	-63.911584005
105	0.0	-66.1583603685
105	1.0	43.5243870118
105	0.0	-66.3164248369
105	0.0	-66.1624783825
105	0.0	-65.5773421401
105	0.0	-64.3854279271
105	1.0	43.3546178104
105	0.0	-68.681489088
105	0.0	-63.1231241589
105	0.0	-66.6783540999
105	1.0	43.3887276459
105	0.0	-69.2423189558
105	0.0	-65.5238276619
105	1.0	43.3966383945
105	0.0	-67.6002363615
105	0.0	-64.5379432727
105	1.0	43.0459942319
105	1.0	43.3822491594
105	1.0	43.4945324922
105	0.0	-67.4188717674
105	0.0	-67.5764742155
105	1.0	43.4198494167
105	0.0	-65.0430156566
105	1.0	43.384563898
105	0.0	-66.330178973
105	1.0	43.4810276602
105	0.0	-65.3784327717
105	0.0	-65.5573866636
105	1.0	43.4454700203
105	0.0	-65.5997142154
105	0.0	-66.8002965125
105	0.0	-64.3525565096
105	0.0	-65.9786646077
105	0.0	-64.5362573502
105	0.0	-66.8057363496
105	1.0	43.2611765979
105	0.0	-65.4661671569
105	0.0	-66.02082228
105	0.0	-64.2796646521
105	0.0	-65.9068298988
105	0.0	-67.2135450283
105	1.0	43.5125512449
105	0.0	-64.1865307641
105	0.0	-64.8833472951
105	0.0	-65.1882312204
105	0.0	-64.3656909953
105	0.0	-66.2009739493
105	1.0	43.1712152876
105	0.0	-64.3570568445
105	0.0	-64.9845156589
105	1.0	43.3838829471
105	0.0	-66.1641655627
105	0.0	-66.5158736135
105	0.0	-66.1402516675
105	0.0	-67.3498687125
105	0.0	-66.7465516661
105	0.0	-66.4988298186
105	1.0	43.493206328
105	0.0	-64.8488911949
105	0.0	-63.6716997196
105	0.0	-65.5384231984
105	0.0	-67.1376839428
105	1.0	43.3200666353
105	0.0	-65.542971973
105	1.0	43.413707178
105	0.0	-64.1078441628
105	1.0	43.2967961416
105	1.0	43.5265633038
105	0.0	-65.7533406345
105	0.0	-67.4365361038
105	0.0	-64.5552602056
105	0.0	-66.601250637
105	0.0	-63.9809914329
105	0.0	-66.0534185886
105	1.0	43.5235377465
105	1.0	43.1891359895
105	0.0	-68.0991824504
105	0.0	-66.4841447746
105	0.0	-65.6041110552
105	1.0	43.4267580105
105	0.0	-67.3950528085
105	1.0	43.32596635
105	1.0	43.4695956896
105	0.0	-64.1694979628
105	0.0	-67.0130540874
105	0.0	-63.5204509801
105	0.0	-64.098840529
105	0.0	-64.596877388
105	0.0	-63.5346530226
105	0.0	-67.0681441254
105	0.0	-66.3017275337
105	0.0	-64.1127053955
105	0.0	-67.4821857172
105	0.0	-66.044108574
105	0.0	-67.6482402708
105	0.0	-67.0031151291
105	0.0	-67.7140037645
105	1.0	43.0485892037
105	1.0	43.4884934824
105	0.0	-67.2081456555
105	0.0	-65.5299004379
105	0.0	-67.704710111
105	1.0	43.3764154284
105	1.0	43.4996709183
105	0.0	-67.5222410562
105	0.0	-67.568399771
105	0.0	-67.6765553747
105	1.0	43.2156023024
105	1.0	43.3110779547
105	0.0	-65.4914978581
105	1.0	43.3471971465
105	0.0	-64.8390507499
105	0.0	-65.5223025123
105	0.0	-67.2436969018
105	0.0	-66.1797497157
105	1.0	43.4722775038
105	0.0	-66.8871864187
105	0.0	-66.684617102
105	1.0	43.4539169964
105	1.0	43.6143489315
105	0.0	-64.7999777265
105	0.0	-64.8268882075
105	0.0	-67.1430023959
105	1.0	43.3036104934
105	0.0	-64.6000074079
105	0.0	-66.4331891724
105	0.0	-67.6027897024
105	0.0	-66.4703834203
105	0.0	-64.9884502746
105	0.0	-65.9473873457
105	0.0	-67.9273834784
105	0.0	-64.0070283471
105	0.0	-64.5440074147
105	0.0	-65.5145863905
105	0.0	-66.1250901895
105	0.0	-68.832282508
105	0.0	-64.4164541688
105	0.0	-67.6628623817
105	1.0	43.5065289511
105	0.0	-64.7112133599
105	0.0	-66.3788911918
105	0.0	-67.4034314841
105	1.0	43.3170217633
105	1.0	43.3916356848
105	0.0	-65.9628596738
105	1.0	43.1418335664
105	0.0	-65.7553558904
105	0.0	-65.4645001375
105	0.0	-65.728743967
105	0.0	-67.7280360785
105	0.0	-62.4817214766
105	0.0	-64.9488263832
105	0.0	-66.77493882
105	0.0	-66.6195698061
105	0.0	-65.3414584416
105	0.0	-64.248436075
105	0.0	-63.1093279687
105	0.0	-65.2843871909
105	1.0	43.4620570133
105	0.0	-69.0910203729
105	0.0	-65.230141985
105	1.0	43.3143534498
105	1.0	43.3586093894
105	0.0	-64.8533955138
105	0.0	-65.3788845205
105	0.0	-63.8261348585
105	1.0	43.4743509485
105	0.0	-66.2415255394
105	0.0	-66.4051081701
105	0.0	-65.2687236158
105	0.0	-64.8715890791
105	0.0	-65.8863683982
105	1.0	43.4846863402
105	0.0	-65.0183576277
105	0.0	-65.3013731743
105	0.0	-66.4816609992
105	0.0	-67.7756496632
105	0.0	-65.3274045386
105	0.0	-66.1383357343
105	0.0	-65.0602107243
105	0.0	-67.0381509794
105	1.0	43.3747213379
105	0.0	-65.4264309235
105	1.0	43.4821761753
105	0.0	-67.5378860292
105	1.0	43.4426758194
105	0.0	-62.5100444315
105	1.0	43.2694261153
105	0.0	-65.7003388044
105	1.0	43.3103267715
105	0.0	-67.2830037958
105	0.0	-66.7759611425
105	0.0	-66.2124727418
105	0.0	-62.896076188
105	0.0	-65.4518766789
105	0.0	-67.0740755738
105	1.0	43.3412664288
105	0.0	-66.1315957581
105	1.0	43.3748679221
105	0.0	-62.8256740674
105	1.0	43.3812095477
105	0.0	-67.0361278126
105	0.0	-66.4358379567
105	1.0	43.3586976163
105	0.0	-64.7758242289
105	0.0	-66.0133532254
105	0.0	-67.1836966724
105	1.0	43.0822661339
105	1.0	43.393095692
105	0.0	-67.2813915103
105	0.0	-68.6000987848
105	0.0	-69.8988236937
105	0.0	-67.2975113541
105	1.0	43.2827859327
105	1.0	43.2885807488
105	1.0	43.4033936046
105	0.0	-65.6964990981
105	0.0	-62.3677543839
105	0.0	-70.367098314
105	0.0	-66.6257136608
105	0.0	-65.3878577516
105	0.0	-67.3690134356
105	1.0	43.0821129238
105	1.0	43.3230187387
105	0.0	-63.0366299125
105	1.0	43.4532115294
105	0.0	-64.2934530536
105	0.0	-68.5162106315
105	1.0	43.3865110251
105	0.0	-66.2921981899
105	0.0	-65.6197417183
105	0.0	-65.9031874168
105	0.0	-65.216649317
105	1.0	43.4679166977
105	0.0	-65.886354204
105	0.0	-67.1588688144
105	1.0	43.2269654292
105	0.0	-67.5131732344
105	1.0	43.3858531272
105	0.0	-68.5700278025
105	1.0	42.9672144999
105	0.0	-68.1342205665
105	0.0	-67.9245288709
105	1.0	43.5045917324
105	0.0	-66.4806460453
105	1.0	43.479816713
105	0.0	-65.565438538
105	0.0	-64.8196877867
105	0.0	-66.918854787
105	0.0	-67.9942829301
105	0.0	-68.069838359
105	0.0	-65.6454217435
105	0.0	-64.9053467682
105	0.0	-66.1739230352
105	0.0	-67.6548666216
105	0.0	-67.5854254662
105	0.0	-67.5669642491
105	0.0	-67.5001689177
105	0.0	-66.5090265907
105	1.0	43.5174246311
105	0.0	-65.3459001154
105	0.0	-64.8464899525
105	0.0	-68.4993699946
105	0.0	-65.9676186488
105	1.0	43.4036845262
105	0.0	-66.2883725585
105	0.0	-67.2965188059
105	0.0	-67.0404192973
105	1.0	43.3990028386
105	1.0	43.4188030696
105	0.0	-66.0449548418
105	0.0	-65.6025571419
105	0.0	-65.8368763488
105	1.0	43.4778910695
105	0.0	-66.5504485118
105	0.0	-66.8564590884
105	0.0	-65.0948839186
105	0.0	-66.1047954755
105	0.0	-69.702663712
105	0.0	-65.7931519793
105	0.0	-64.5502272981
105	0.0	-66.3122565526
105	0.0	-65.8587876006
105	0.0	-66.2954826576
105	1.0	43.1901015503
105	0.0	-64.1621763468
105	0.0	-64.0782428679
105	0.0	-66.4275588649
105	1.0	43.5047028331
105	0.0	-68.4442147979
105	0.0	-65.800066528
105	0.0	-66.0293115733
105	0.0	-65.7095752279
105	0.0	-63.8459438694
105	1.0	43.288939135
105	1.0	43.4602529365
105	0.0	-68.0591608721
105	0.0	-63.7975897772
105	0.0	-67.1953264654
105	0.0	-67.8212335652
105	1.0	43.3065417194
105	0.0	-65.5927077109
105	0.0	-66.0177699988
105	0.0	-66.0968932816
105	0.0	-64.2011096522
105	0.0	-66.2459280794
105	0.0	-67.9010616396
105	0.0	-65.480962993
105	0.0	-66.5962026085
105	0.0	-67.1295003726
105	0.0	-63.8692067166
105	0.0	-68.7176925337
105	0.0	-68.0002277006
105	0.0	-67.5733426269
105	1.0	43.4908737226
105	1.0	43.3827655991
105	0.0	-66.8633835861
105	0.0	-66.2207714968
105	1.0	43.5322870257
105	1.0	43.5149054424
105	0.0	-66.3298585425
105	1.0	43.3716814487
105	1.0	43.2251104979
105	0.0	-68.2780853992
105	0.0	-69.3525203669
105	0.0	-64.1363270143
105	0.0	-67.5074037951
105	1.0	43.2953023239
105	0.0	-67.3211358746
105	0.0	-66.0092086267
105	0.0	-64.6477465363
105	0.0	-67.6304463118
105	0.0	-65.3489268374
105	0.0	-68.1085993425
105	1.0	43.3045104622
105	0.0	-65.4709515197
105	1.0	43.4460369841
105	0.0	-66.7086280266
105	1.0	43.477323713
105	0.0	-67.2544512389
105	0.0	-65.7818737715
105	1.0	43.5086041397
105	0.0	-66.0581979731
105	0.0	-68.7314789144
105	0.0	-67.3221733379
105	1.0	43.5363220337
105	0.0	-65.9730590909
105	0.0	-66.391641615
105	1.0	43.5417224917
105	0.0	-65.5140798227
105	0.0	-64.9450643726
105	1.0	43.4446613669
105	0.0	-67.1485289619
105	0.0	-65.6539314759
105	0.0	-68.194408343
105	0.0	-66.8791642303
105	0.0	-66.9466491245
105	0.0	-65.7850328528
105	0.0	-67.8608916549
105	0.0	-65.1720503145
105	1.0	43.171240606
105	0.0	-67.7577514489
105	1.0	43.2946303181
105	1.0	43.374080975
105	0.0	-66.1662591901
105	0.0	-65.382414534
105	1.0	43.5962565505
105	0.0	-68.6989416704
105	0.0	-66.7512642853
105	1.0	43.3222292248
105	0.0	-66.0255864237
105	0.0	-63.2294545266
105	1.0	43.4690032811
105	0.0	-65.1260439499
105	0.0	-64.2306108588
105	0.0	-64.9190093201
105	0.0	-65.3107168498
105	0.0	-66.3266929494
105	1.0	43.4865232118
105	1.0	43.3984105551
105	0.0	-66.585727559
105	1.0	43.5097020415
105	0.0	-66.5560658505
105	0.0	-65.0754787623
105	0.0	-68.0435174908
105	0.0	-65.0174060709
105	0.0	-64.9577325398
105	0.0	-64.2659467154
105	0.0	-67.3756431804
105	1.0	43.2591600067
105	1.0	43.5531866586
105	0.0	-67.9180065077
105	0.0	-64.27874892
105	0.0	-65.3805589502
105	1.0	43.3355320536
105	1.0	43.5158388203
105	0.0	-68.8203405454
105	0.0	-64.7340772435
105	1.0	43.3550989607
105	0.0	-67.095221579
105	0.0	-65.4756996881
105	1.0	43.4727748838
105	1.0	43.3357004266
105	0.0	-64.2752796054
105	0.0	-67.2497617941
105	0.0	-64.7388402482
105	0.0	-65.1116253478
105	0.0	-67.1464263934
105	0.0	-66.81353704
105	1.0	43.5269706587
105	0.0	-63.7915233754
105	0.0	-67.8645735549
105	1.0	43.4587747669
105	0.0	-68.9169056242
105	0.0	-63.6823670984
105	0.0	-67.6926689858
105	0.0	-66.6010593687
105	0.0	-67.4430173455
105	1.0	43.2257546564
105	0.0	-63.6810739791
105	1.0	43.2370845612
105	0.0	-63.5823006988
105	0.0	-65.902344343
105	0.0	-64.862431616
105	0.0	-64.7787180106
105	1.0	43.5720797468
105	0.0	-67.8314121129
105	1.0	43.4644501414
105	1.0	43.510941229
105	0.0	-65.1824781284
105	0.0	-65.6048605022
105	0.0	-67.3556499053
105	1.0	43.4892567418
105	0.0	-67.3374216284
105	0.0	-65.4359224206
105	0.0	-66.4015573543
105	0.0	-67.4089783015
105	1.0	43.4858738193
105	0.0	-65.9114380218
105	0.0	-63.5310092205
105	0.0	-66.9494467384
105	1.0	43.5289708274
105	0.0	-68.6138542458
105	0.0	-68.3116973935
105	1.0	43.4980776619
105	0.0	-64.4571332223
105	0.0	-66.2679809231
105	0.0	-66.6856798604
105	0.0	-66.0858903059
105	0.0	-66.9606829206
105	1.0	43.2335109523
105	0.0	-65.6920917897
105	0.0	-67.172134455
105	0.0	-66.5313966947
105	0.0	-65.6578946625
105	1.0	43.2823382136
105	0.0	-67.8439471809
105	0.0	-68.1827358273
105	0.0	-66.8051383071
105	0.0	-66.3705523281
105	1.0	43.4899530723
105	1.0	43.5364766888
105	1.0	43.3360964174
105	0.0	-64.6555181433
105	0.0	-63.9914966194
105	0.0	-66.3401228532
105	0.0	-65.4147702382
105	0.0	-66.6937408296
105	1.0	43.2646645114
105	0.0	-64.4953258018
105	0.0	-66.2169900871
105	0.0	-63.04575576
105	0.0	-65.0793447243
105	0.0	-66.6065925229
105	0.0	-66.952776698
105	1.0	43.3749034241
105	0.0	-63.0140951916
105	0.0	-66.7442303411
105	1.0	43.4184720865
105	0.0	-66.967764993
105	0.0	-66.4509525675
105	0.0	-66.176368608
105	0.0	-66.545275483
105	0.0	-67.9443347468
105	0.0	-65.4511366527
105	1.0	43.3447296036
105	0.0	-64.8378364632
105	0.0	-67.7696918037
105	0.0	-64.8704404281
105	0.0	-66.0505651356
105	0.0	-65.1371440065
105	0.0	-67.2658339519
105	1.0	43.401885207
105	1.0	43.3294144718
105	0.0	-66.2376836677
105	0.0	-65.7141734741
105	0.0	-65.2123821897
105	0.0	-67.1110554615
105	1.0	43.5219594457
105	0.0	-64.5528391009
105	0.0	-64.392739473
105	0.0	-65.8432948374
105	0.0	-66.7484985443
105	1.0	43.2486105897
105	0.0	-63.5835108228
105	0.0	-65.3983967019
105	0.0	-66.3810109287
105	0.0	-67.0443511928
105	0.0	-64.919871817
105	0.0	-66.2679015805
105	0.0	-65.4438738557
105	1.0	43.4030996197
105	1.0	43.3673778577
105	0.0	-65.8349604756
105	0.0	-67.5363992225
105	0.0	-65.8878146508
105	1.0	43.2445829268
105	0.0	-68.882792035
105	0.0	-65.953029439
105	0.0	-63.498616005
105	1.0	43.3577277587
105	0.0	-67.0369860427
105	0.0	-66.3942916192
105	1.0	43.4445782419
105	0.0	-64.2279584906
105	0.0	-64.8381764278
105	0.0	-66.833289923
105	0.0	-66.2165752145
105	1.0	43.3199310593
105	0.0	-66.7980741405
105	0.0	-66.3488690034
105	0.0	-65.5754214549
105	0.0	-66.4592558368
105	0.0	-67.4421908936
105	1.0	43.0345389997
105	1.0	43.4107565221
105	0.0	-65.7501115849
105	0.0	-64.776548439
105	0.0	-66.2507100019
105	0.0	-67.768187962
105	0.0	-64.3005386827
105	1.0	43.569726098
105	1.0	43.3715786091
105	0.0	-64.6942313745
105	0.0	-67.0955660005
105	0.0	-66.6564380159
105	1.0	43.3435973312
105	1.0	43.5344905507
105	0.0	-66.1444069614
105	1.0	43.1054446526
105	1.0	43.5067063774
105	1.0	43.389217114
105	1.0	43.4660160874
105	0.0	-65.5746710182
105	0.0	-67.5665652773
105	0.0	-66.1461380007
105	1.0	43.3493711785
105	0.0	-65.3070911014
105	0.0	-67.3523062796
105	0.0	-65.1118504432
105	0.0	-67.3238085062
105	0.0	-67.1651390258
105	0.0	-62.1974011118
105	0.0	-68.1679171025
105	0.0	-67.9047367126
105	1.0	43.4314855337
105	0.0	-64.9298424586
105	0.0	-67.0013479648
105	1.0	43.3652049517
105	1.0	43.3122042184
105	0.0	-66.2652960253
105	0.0	-64.1292091111
105	0.0	-68.927767999
105	0.0	-66.079639705
105	1.0	43.4984722035
105	0.0	-66.6221006542
105	0.0	-67.5670047448
105	0.0	-66.1333678882
105	0.0	-63.8585338173
105	1.0	43.4701338092
105	0.0	-65.6264960429
105	0.0	-67.4468956568
105	0.0	-64.5634189379
105	0.0	-69.0102124581
105	1.0	43.362286318
105	1.0	43.4059390867
105	0.0	-65.3275621458
105	0.0	-65.3014035279
105	1.0	43.4804114402
105	0.0	-66.6247303368
105	0.0	-66.4473937489
105	0.0	-65.5198062811
105	0.0	-63.2912601532
105	0.0	-66.759704191
105	0.0	-63.8803620537
105	0.0	-66.8070655404
105	0.0	-65.6092329978
105	1.0	43.5700255371
105	0.0	-65.6016380271
105	0.0	-63.621432131
105	0.0	-67.5976336748
105	0.0	-66.2886850917
105	0.0	-63.6974712694
105	0.0	-65.3561856626
105	0.0	-63.8460267465
105	0.0	-62.9399393835
105	1.0	43.3471858029
105	0.0	-66.2800538712
105	0.0	-65.0259254701
105	1.0	43.3305921701
105	1.0	43.4289864881
105	0.0	-68.1459088571
105	0.0	-65.5233206455
105	0.0	-65.8659290839
105	0.0	-64.6899716701
105	0.0	-63.5966793396
105	1.0	43.5190890913
105	1.0	43.3884087762
105	1.0	43.3429036825
105	1.0	43.4430995727
105	0.0	-68.1235552409
105	0.0	-67.0165377783
105	0.0	-64.3966160091
105	0.0	-63.4331046967
105	0.0	-65.320111109
105	1.0	43.4880011651
105	0.0	-64.40381559
105	0.0	-66.6948334218
105	0.0	-66.7688809964
105	1.0	43.3794586816
105	0.0	-65.4968986675
105	1.0	43.4977926643
105	1.0	43.5216548817
105	1.0	43.5447508949
105	1.0	43.4236062723
105	0.0	-67.2554168673
105	0.0	-64.4919000713
105	0.0	-66.9059863424
105	1.0	43.3591325418
105	1.0	43.3331006302
105	1.0	43.2795015193
105	0.0	-67.650579393
105	1.0	43.471298316
105	0.0	-64.188828395
105	1.0	43.317136432
105	1.0	43.4265988388
105	0.0	-65.168612329
105	0.0	-66.7454202326
105	0.0	-64.7497956384
105	0.0	-64.1398835683
105	0.0	-64.014042536
105	1.0	43.3231005948
105	1.0	43.2811452498
105	0.0	-67.8367647604
105	0.0	-64.392170974
105	1.0	43.320667426
105	0.0	-67.3961837425
105	0.0	-67.1452717622
105	0.0	-65.6195569218
105	0.0	-68.5900932778
105	0.0	-67.7204324622
105	0.0	-64.6058946365
105	0.0	-63.8588930663
105	0.0	-69.0618530148
105	0.0	-65.2189906898
105	0.0	-66.0799298808
105	0.0	-67.1385793351
105	1.0	43.1627177156
105	0.0	-64.0014927486
105	0.0	-65.8153085852
105	0.0	-66.2807177378
105	0.0	-63.4776926637
105	0.0	-65.9268293689
105	0.0	-66.6838872614
105	0.0	-67.0254002106
105	1.0	43.336656661
105	0.0	-64.9917164105
105	0.0	-65.4314571797
105	0.0	-67.2591197157
105	0.0	-66.9860866199
105	0.0	-68.0443547946
105	1.0	43.4402030529
105	0.0	-66.2618196457
105	0.0	-65.6658166857
105	0.0	-65.6155539362
105	0.0	-64.8744313036
105	0.0	-64.1401506454
105	0.0	-67.1521721646
105	1.0	43.461550849
105	0.0	-66.4753665117
105	1.0	43.4342217976
105	1.0	43.2584387018
105	0.0	-67.1845403047
105	0.0	-68.092334556
105	0.0	-65.5277394329
105	0.0	-62.3154766829
105	1.0	43.5684481699
105	0.0	-64.1407297673
105	0.0	-66.9629983522
105	1.0	43.3879564137
105	1.0	43.3567826625
105	1.0	43.2257146686
105	0.0	-66.7534965127
105	0.0	-69.0905823855
105	0.0	-69.5164833267
105	1.0	43.1883723886
105	1.0	43.0261988452
105	0.0	-62.8408046242
105	0.0	-66.7516900074
105	1.0	43.499790008
105	1.0	43.3577280454
105	0.0	-66.3686134182
105	0.0	-65.6967053063
105	1.0	43.4488774149
105	0.0	-67.6051413511
105	0.0	-65.4210502886
105	1.0	43.2876037544
105	0.0	-66.1911693411
105	1.0	43.3960662899
105	1.0	43.4229530371
105	0.0	-65.8732822331
105	0.0	-64.1144486798
105	0.0	-66.5975034888
105	1.0	43.032175485
105	1.0	43.2609498347
105	0.0	-67.0153839695
105	0.0	-66.9028251566
105	0.0	-67.0541050021
105	0.0	-66.0658575253
105	0.0	-66.5421575643
105	0.0	-63.8130313056
105	0.0	-66.5576417639
105	0.0	-66.6834363042
105	0.0	-66.3609016595
105	0.0	-66.3527333994
105	0.0	-65.1371037471
105	0.0	-65.1827928967
105	0.0	-65.82968707
105	0.0	-66.6903890495
105	1.0	43.5075309416
105	1.0	43.4360025674
105	0.0	-68.0544131385
105	0.0	-65.4593826517
105	0.0	-67.1036015985
105	0.0	-69.8272134494
105	0.0	-63.2998951511
105	0.0	-66.6484607567
