# Supplementary material for: Unique membrane properties and enhanced signal processing in human neocortical neurons
Source: eLife. 2016 Oct 6;5:e16553. doi: 10.7554/eLife.16553 (PMC5100995; doi:10.7554/eLife.16553)
Supplement: Source code 1. — DOI: http://dx.doi.org/10.7554/eLife.16553.014 [file elife-16553-code1.zip › Fig3/Fig3b/DIST_045_SYNC/Mon_Apr_11_11_35_14_2016/syns_106/sync_stim_seed_865.txt]

NUMBER_OF_SYNAPSES	APC_N	MAX_VOLTAGE
106	0.0	-65.5777432147
106	0.0	-67.1723859946
106	1.0	43.3888354347
106	1.0	43.5790842191
106	0.0	-67.7080748769
106	0.0	-65.4535603801
106	1.0	43.2101503066
106	1.0	43.4959190252
106	0.0	-64.8157340017
106	0.0	-65.3268034779
106	0.0	-65.9682162763
106	0.0	-67.2666327015
106	0.0	-68.3099944377
106	0.0	-63.1518575506
106	0.0	-65.2769903691
106	0.0	-66.9413969328
106	0.0	-67.7216211922
106	0.0	-66.6854282326
106	0.0	-65.659457778
106	1.0	43.1420724062
106	0.0	-63.7889357945
106	1.0	43.0279232627
106	0.0	-66.8355074547
106	0.0	-65.9978962766
106	1.0	43.397806377
106	0.0	-64.9246878148
106	0.0	-63.0345802518
106	0.0	-65.3241133818
106	0.0	-66.1347966925
106	0.0	-68.8869577178
106	1.0	43.3654047648
106	1.0	43.2199028516
106	1.0	43.3787065743
106	1.0	43.3976236983
106	0.0	-67.4013577101
106	0.0	-67.1005418353
106	0.0	-64.2740152826
106	1.0	43.3766390656
106	0.0	-65.2333986635
106	1.0	43.4907717858
106	0.0	-62.7779298969
106	1.0	43.3819777515
106	1.0	43.3524406898
106	0.0	-65.2400130439
106	0.0	-65.3546040914
106	0.0	-66.4470389355
106	0.0	-66.0692566101
106	1.0	43.4869964359
106	1.0	43.5486974787
106	0.0	-64.1917382792
106	0.0	-65.9499030634
106	0.0	-65.5964153033
106	0.0	-65.8869729181
106	0.0	-66.2950283811
106	0.0	-67.9870655924
106	0.0	-64.5565756256
106	0.0	-64.9560051658
106	0.0	-64.7295018597
106	0.0	-64.5973849489
106	1.0	43.4029420713
106	0.0	-63.1157540632
106	0.0	-67.2654865049
106	0.0	-67.6896410398
106	1.0	43.3621280796
106	0.0	-63.9442447552
106	0.0	-64.3926466444
106	0.0	-67.116194626
106	0.0	-64.6506288675
106	0.0	-64.7355397486
106	0.0	-67.4610696418
106	0.0	-67.1536259687
106	0.0	-66.3685894608
106	0.0	-66.6320837876
106	0.0	-64.0655846531
106	1.0	43.4489264176
106	1.0	43.5692959826
106	1.0	43.5247278499
106	1.0	43.517680568
106	0.0	-68.2560253491
106	0.0	-65.3625375877
106	1.0	43.4254319306
106	1.0	43.2410265654
106	0.0	-67.271831671
106	1.0	43.2769545663
106	0.0	-66.0770030448
106	0.0	-65.7233338657
106	1.0	43.4279106785
106	1.0	43.4647169096
106	0.0	-66.1433893046
106	0.0	-65.9383026043
106	1.0	43.5433680839
106	1.0	43.1671175243
106	0.0	-66.7196580961
106	0.0	-67.3681118498
106	0.0	-67.2283353737
106	0.0	-65.1411476997
106	1.0	43.4669170696
106	0.0	-65.3827226185
106	0.0	-63.5289375694
106	0.0	-64.4737697813
106	0.0	-67.7020069489
106	0.0	-68.2562658675
106	0.0	-66.1740742131
106	0.0	-66.6734634756
106	0.0	-67.4647138714
106	0.0	-65.5325925385
106	1.0	43.4125748189
106	0.0	-68.6683006492
106	0.0	-64.8527335147
106	0.0	-66.2977288899
106	1.0	43.2876335251
106	0.0	-68.4977618312
106	1.0	43.2471561047
106	1.0	43.4790061613
106	1.0	43.4281346461
106	0.0	-65.7385330964
106	0.0	-68.3106377153
106	0.0	-67.0870371632
106	0.0	-66.7961362166
106	0.0	-64.8933974544
106	1.0	43.5724093642
106	0.0	-66.1184669258
106	1.0	43.1938988318
106	0.0	-66.6134053893
106	1.0	43.1140545398
106	0.0	-67.8649196946
106	1.0	43.4751842309
106	1.0	43.4453929851
106	0.0	-66.1825081471
106	0.0	-64.3557530518
106	0.0	-68.0616952298
106	0.0	-63.6571607971
106	0.0	-66.1771016205
106	1.0	43.3526748317
106	1.0	43.4289605518
106	0.0	-64.7714705014
106	0.0	-65.3317010004
106	0.0	-66.6114700743
106	1.0	43.3931194654
106	0.0	-65.582679932
106	0.0	-62.8274786976
106	0.0	-67.4705077164
106	0.0	-65.920470852
106	1.0	43.3040598252
106	0.0	-65.5593003657
106	0.0	-64.3861034079
106	0.0	-66.6948401739
106	0.0	-66.6570308648
106	0.0	-67.683512662
106	0.0	-65.9058592974
106	0.0	-65.9220194138
106	0.0	-66.9821598829
106	0.0	-65.8196751306
106	0.0	-67.5902776008
106	0.0	-65.1013234187
106	0.0	-66.5878416134
106	0.0	-66.8779047636
106	1.0	43.3636988419
106	0.0	-63.9122804238
106	1.0	43.3816981424
106	1.0	43.2430805786
106	0.0	-66.070389771
106	1.0	43.331734047
106	0.0	-65.2024571964
106	0.0	-67.7891018828
106	0.0	-67.8265387719
106	1.0	43.4239755016
106	1.0	43.6214239815
106	1.0	43.3705965763
106	0.0	-65.6952758326
106	0.0	-65.3099681924
106	1.0	43.4852788968
106	0.0	-66.2058407449
106	0.0	-66.3101357349
106	0.0	-66.7267710829
106	0.0	-68.4273020002
106	1.0	43.2359993013
106	1.0	43.4474118913
106	0.0	-64.8371386577
106	0.0	-63.7646378766
106	0.0	-67.5020827934
106	1.0	43.5732979196
106	0.0	-65.7830794681
106	0.0	-66.2144184864
106	0.0	-64.7929926894
106	0.0	-66.3777891591
106	1.0	43.6123463383
106	0.0	-66.7228226398
106	0.0	-65.3516995301
106	0.0	-63.8789215801
106	0.0	-66.2977278631
106	1.0	43.5003817424
106	1.0	43.5025932651
106	0.0	-65.134809162
106	1.0	43.5374730923
106	0.0	-66.765134554
106	0.0	-63.7898914692
106	0.0	-68.38681525
106	1.0	43.1862550267
106	0.0	-63.8554167993
106	0.0	-66.431227468
106	0.0	-66.0341421735
106	0.0	-62.7171565191
106	1.0	43.2377054861
106	1.0	42.9531751614
106	0.0	-66.351234906
106	0.0	-64.5025483554
106	1.0	43.5414064856
106	0.0	-66.2875291089
106	0.0	-65.0170022838
106	0.0	-67.5198368437
106	0.0	-65.4515010095
106	0.0	-64.0575689264
106	1.0	43.4894768811
106	1.0	43.5245837593
106	1.0	43.4106486588
106	0.0	-64.8576972642
106	0.0	-64.7043020734
106	0.0	-65.1497153471
106	1.0	43.2323746217
106	0.0	-65.7811573826
106	0.0	-68.1386309705
106	0.0	-67.156296187
106	0.0	-67.0353353383
106	1.0	43.420338659
106	0.0	-66.1254413497
106	1.0	43.4499548246
106	0.0	-66.6681550696
106	1.0	43.3992860412
106	0.0	-66.0143684575
106	0.0	-66.0146299275
106	0.0	-69.0088417872
106	1.0	43.5175779956
106	1.0	43.3757601543
106	0.0	-65.7758604718
106	1.0	43.4236206411
106	0.0	-64.8576399301
106	1.0	43.2898326122
106	0.0	-65.7097988674
106	1.0	43.3873880557
106	0.0	-64.2613070819
106	1.0	43.4054057677
106	0.0	-68.1857784006
106	1.0	43.5428432036
106	0.0	-65.7318406787
106	0.0	-66.6270299195
106	0.0	-64.3772678493
106	0.0	-66.9955832329
106	0.0	-65.7542173233
106	0.0	-65.2304508214
106	0.0	-66.5401220533
106	0.0	-63.6378489814
106	0.0	-66.1663733468
106	0.0	-64.3482091408
106	0.0	-67.4782665818
106	0.0	-65.8993092539
106	0.0	-66.4295973191
106	0.0	-63.5778734265
106	0.0	-66.0544883357
106	1.0	43.2304643383
106	0.0	-64.1943642973
106	0.0	-65.4345596369
106	0.0	-65.6230905201
106	1.0	43.6080326665
106	1.0	43.5307235252
106	1.0	43.427304514
106	0.0	-64.8312693141
106	1.0	43.3304500031
106	0.0	-66.054885746
106	0.0	-66.9856277459
106	0.0	-67.707309954
106	1.0	43.1476957319
106	0.0	-67.4782962685
106	1.0	43.4517264043
106	0.0	-64.6945109737
106	0.0	-66.4521154296
106	1.0	43.0541502427
106	0.0	-67.2280544473
106	0.0	-64.0718464485
106	0.0	-64.7088984745
106	1.0	43.4189276449
106	1.0	43.1137538146
106	0.0	-66.0801898637
106	0.0	-65.4738935712
106	0.0	-67.3267943663
106	1.0	43.2975728936
106	0.0	-68.2938036224
106	1.0	43.3533625704
106	1.0	43.4786409986
106	0.0	-65.4434170422
106	1.0	43.1969263987
106	1.0	43.4753546026
106	0.0	-66.2542738779
106	1.0	43.3938958127
106	1.0	43.412330226
106	0.0	-68.4784278775
106	0.0	-65.5537404974
106	0.0	-67.1955547227
106	1.0	43.4690265349
106	0.0	-65.6139857062
106	0.0	-70.0326537253
106	0.0	-67.9723506031
106	0.0	-65.9511427206
106	1.0	43.5516546306
106	0.0	-67.8308134858
106	0.0	-65.5334879578
106	0.0	-67.3820981017
106	0.0	-66.8783595941
106	0.0	-65.3003354056
106	1.0	43.2325142301
106	1.0	43.4935417873
106	0.0	-66.5904015139
106	1.0	43.461507883
106	0.0	-66.4829235977
106	0.0	-67.1251829957
106	0.0	-65.7251213227
106	0.0	-65.9682289151
106	1.0	43.5961180356
106	0.0	-66.2003599733
106	0.0	-66.5589781782
106	0.0	-65.0786214158
106	0.0	-65.5204501055
106	1.0	43.5561240775
106	0.0	-66.469980901
106	0.0	-66.5052617436
106	1.0	43.1393709418
106	0.0	-65.6815626142
106	0.0	-66.2074611841
106	0.0	-67.374993584
106	0.0	-67.2932695539
106	1.0	43.4916916966
106	0.0	-63.3402166128
106	1.0	43.4645434524
106	1.0	43.2340100658
106	0.0	-69.1395478087
106	0.0	-66.0523861151
106	1.0	43.4496525527
106	1.0	43.3740265323
106	1.0	43.4164355987
106	1.0	43.2710455782
106	0.0	-66.6501500418
106	1.0	43.4359338949
106	0.0	-65.7543804341
106	1.0	43.3883728036
106	1.0	43.5281344254
106	0.0	-66.8638730337
106	1.0	43.0478874866
106	0.0	-67.2098802107
106	0.0	-67.9743255419
106	1.0	43.3781822096
106	0.0	-65.1800792315
106	0.0	-67.0275554485
106	0.0	-66.7933807239
106	1.0	43.5908916591
106	0.0	-67.0320576811
106	0.0	-67.0100600565
106	0.0	-62.2389060499
106	0.0	-63.0205099149
106	1.0	43.2522277191
106	1.0	43.3362277025
106	0.0	-66.5553821737
106	1.0	43.3664151034
106	0.0	-65.034493356
106	0.0	-66.0669784845
106	0.0	-64.9621537334
106	0.0	-65.6590807129
106	1.0	43.471504856
106	0.0	-67.4454738366
106	1.0	43.2452199643
106	0.0	-64.7180153399
106	1.0	43.248795844
106	0.0	-65.0114403836
106	0.0	-65.8494612876
106	1.0	43.2750858819
106	1.0	43.3580017272
106	0.0	-63.276677363
106	1.0	43.4452429102
106	1.0	43.3977508286
106	0.0	-65.9170832063
106	1.0	43.3412181089
106	0.0	-64.8550312013
106	1.0	43.4536348792
106	0.0	-64.9977012532
106	1.0	43.2696446463
106	0.0	-67.7748996838
106	0.0	-66.7765942937
106	0.0	-64.3038446738
106	1.0	43.4179045981
106	0.0	-63.4496574186
106	0.0	-67.784222097
106	0.0	-65.6493243372
106	0.0	-65.9148920319
106	0.0	-64.4849981803
106	0.0	-68.380546426
106	1.0	43.2792728105
106	0.0	-66.128050573
106	0.0	-65.7138092452
106	0.0	-63.3984753851
106	0.0	-64.9549570988
106	0.0	-65.7967754018
106	1.0	43.4905025515
106	0.0	-65.178042677
106	0.0	-65.0776424841
106	1.0	43.3030038866
106	1.0	43.5424353732
106	1.0	43.3455830104
106	1.0	43.4111918955
106	0.0	-64.3146713111
106	0.0	-65.6811655273
106	0.0	-65.2719999193
106	0.0	-67.2385234553
106	1.0	43.0627117375
106	1.0	43.4902670304
106	0.0	-67.735625918
106	0.0	-63.0969151891
106	0.0	-64.2742804307
106	0.0	-66.2014162558
106	0.0	-63.5242794423
106	1.0	43.3762189912
106	0.0	-67.8659482808
106	0.0	-66.5971820752
106	1.0	43.4295523677
106	1.0	43.3386268081
106	0.0	-66.1814111536
106	1.0	43.4532824335
106	0.0	-66.3919186061
106	0.0	-65.298513202
106	1.0	43.5219142886
106	0.0	-66.2323551504
106	0.0	-64.942093998
106	0.0	-64.4886959084
106	0.0	-67.4121231923
106	0.0	-63.6711479384
106	0.0	-68.5399004431
106	1.0	43.4762605216
106	1.0	43.4841829785
106	0.0	-64.5488075509
106	0.0	-65.4385407866
106	1.0	43.4962944443
106	1.0	43.4623212208
106	0.0	-67.1504575822
106	1.0	43.3499184288
106	0.0	-66.3059373957
106	0.0	-66.3002144254
106	0.0	-66.0848682149
106	0.0	-67.5365801787
106	1.0	43.5256691289
106	0.0	-63.387019794
106	0.0	-67.0161857657
106	1.0	43.5645559615
106	1.0	43.4229517533
106	0.0	-66.9986399789
106	0.0	-67.2935253089
106	0.0	-66.7436743575
106	0.0	-66.5108431188
106	0.0	-66.1311840371
106	0.0	-66.5721474816
106	0.0	-65.8083974608
106	0.0	-63.7531013174
106	0.0	-67.5175938094
106	0.0	-66.8736747242
106	1.0	43.3622272766
106	0.0	-66.7905743302
106	1.0	43.3343387415
106	1.0	43.3894915982
106	1.0	43.2794706452
106	0.0	-65.1288338079
106	0.0	-65.5991917533
106	0.0	-65.765723228
106	1.0	43.3826998207
106	0.0	-66.6922770948
106	1.0	43.3226330032
106	0.0	-66.4602853139
106	1.0	43.4409666665
106	1.0	43.4239187671
106	0.0	-66.491055255
106	1.0	43.2590239059
106	0.0	-65.230103645
106	1.0	43.2756997783
106	1.0	43.4199997787
106	0.0	-67.3123059416
106	1.0	43.4608607951
106	1.0	43.464776265
106	0.0	-66.0678449944
106	0.0	-64.2910917235
106	1.0	43.4263604758
106	0.0	-65.014733016
106	1.0	43.3782179491
106	0.0	-65.7959313968
106	0.0	-64.6091725523
106	0.0	-65.364629322
106	0.0	-67.7289458855
106	1.0	43.4608888474
106	1.0	43.4163164105
106	1.0	43.4396601594
106	0.0	-66.7733970951
106	0.0	-64.8881939222
106	0.0	-65.7146094758
106	0.0	-67.8238254488
106	0.0	-66.1052158355
106	0.0	-65.3274720719
106	0.0	-64.3158615699
106	1.0	43.5524457487
106	1.0	43.5048507559
106	0.0	-65.8594637474
106	0.0	-66.2204797363
106	0.0	-64.9863980302
106	0.0	-65.2615767479
106	0.0	-66.3642122744
106	0.0	-66.0836524817
106	1.0	43.0989817788
106	1.0	43.4956069264
106	0.0	-67.1279413457
106	0.0	-65.8037157325
106	0.0	-66.1119457296
106	1.0	43.4921969282
106	0.0	-63.806582857
106	1.0	43.4803321657
106	0.0	-65.1252614807
106	0.0	-64.6756315907
106	0.0	-67.7293124513
106	0.0	-65.0140119766
106	0.0	-63.7078260989
106	0.0	-67.1899082367
106	0.0	-66.2707607182
106	0.0	-67.2372428331
106	1.0	43.4211884764
106	0.0	-67.1161336385
106	0.0	-67.1536188224
106	0.0	-62.5223751132
106	0.0	-66.1148309224
106	0.0	-64.2771535645
106	0.0	-64.1225782844
106	1.0	43.3933894482
106	0.0	-65.102255564
106	0.0	-67.3421453386
106	0.0	-64.8470110425
106	0.0	-65.111803803
106	0.0	-62.6549983492
106	0.0	-67.666495578
106	1.0	43.4979739404
106	0.0	-66.0482091243
106	1.0	43.3561710985
106	0.0	-64.4848054707
106	0.0	-65.4567503044
106	0.0	-63.5955888863
106	1.0	43.5984761587
106	0.0	-66.2474745069
106	0.0	-66.5785206721
106	0.0	-67.2372411151
106	1.0	43.248790211
106	0.0	-65.4348079825
106	1.0	43.2520841237
106	0.0	-66.1661730079
106	1.0	43.4769010041
106	0.0	-67.220887406
106	1.0	43.3932654389
106	1.0	43.2052911391
106	0.0	-67.8976146388
106	0.0	-66.2037290459
106	0.0	-62.4863931157
106	0.0	-66.2288311354
106	0.0	-64.7646866609
106	0.0	-66.4251665166
106	1.0	43.2370832782
106	0.0	-67.5612935139
106	0.0	-64.0443371448
106	1.0	43.4062169819
106	1.0	43.283387306
106	1.0	43.5090369462
106	0.0	-64.5910633855
106	0.0	-64.8614123202
106	1.0	43.4426267577
106	0.0	-65.2558661947
106	0.0	-65.79301511
106	0.0	-66.1640121817
106	0.0	-67.2690275425
106	0.0	-66.073059367
106	1.0	43.4467283339
106	1.0	43.5298885594
106	0.0	-66.4253792239
106	0.0	-64.0487521448
106	0.0	-65.9339587699
106	0.0	-65.2206771058
106	0.0	-63.4521679027
106	0.0	-64.2209865624
106	0.0	-64.591440938
106	0.0	-65.2156536372
106	0.0	-68.059457407
106	1.0	43.5134630946
106	0.0	-67.7407155093
106	0.0	-68.5348038158
106	0.0	-65.0386600349
106	0.0	-67.3241824677
106	1.0	43.4852556633
106	0.0	-67.1948361889
106	1.0	43.4838705348
106	0.0	-64.9785303644
106	1.0	43.344216227
106	0.0	-63.9859448692
106	0.0	-63.5501832957
106	0.0	-67.2132714768
106	0.0	-64.427897234
106	0.0	-62.9673672217
106	0.0	-66.6620619635
106	1.0	43.3273573877
106	0.0	-66.06486628
106	1.0	43.3744227843
106	0.0	-64.875801255
106	0.0	-65.2658351947
106	0.0	-64.2492351906
106	0.0	-65.1609919276
106	0.0	-66.708686392
106	0.0	-62.9282579823
106	0.0	-66.1469595212
106	0.0	-63.7196704704
106	1.0	43.4977755855
106	0.0	-66.8761946617
106	0.0	-63.0667855464
106	0.0	-65.5388403623
106	1.0	43.4507102249
106	1.0	43.3743349687
106	0.0	-66.7376832848
106	1.0	43.4374084376
106	0.0	-64.2568505765
106	1.0	43.2897210827
106	1.0	43.431098863
106	1.0	43.4501461399
106	0.0	-65.0229197487
106	0.0	-65.6590835765
106	0.0	-67.3530828617
106	0.0	-64.3457009683
106	0.0	-62.3910284609
106	1.0	43.4588362441
106	0.0	-67.5876745068
106	0.0	-65.5865263103
106	0.0	-66.4997005524
106	0.0	-67.1721337151
106	0.0	-64.5014362187
106	0.0	-67.052234165
106	0.0	-67.3563304276
106	1.0	43.1897951813
106	1.0	43.1559328668
106	0.0	-66.711183137
106	0.0	-64.6568745453
106	1.0	43.3908822576
106	1.0	43.3381859479
106	0.0	-67.1585904668
106	1.0	43.3786027132
106	0.0	-66.5291677857
106	1.0	43.5640546551
106	0.0	-65.7607003327
106	0.0	-65.955951582
106	0.0	-67.7668733871
106	1.0	43.2808432598
106	1.0	43.3936043972
106	0.0	-65.9097359327
106	0.0	-65.7755979809
106	0.0	-65.6066685801
106	0.0	-66.6638918227
106	0.0	-65.155273553
106	1.0	43.3384589706
106	0.0	-67.6780986887
106	0.0	-66.577444269
106	1.0	43.2896522151
106	0.0	-64.5774372729
106	1.0	43.4206199273
106	0.0	-70.0777060718
106	0.0	-66.8584592075
106	1.0	43.365533669
106	0.0	-66.8447861248
106	1.0	43.3239570707
106	1.0	43.2912198159
106	1.0	43.3788998705
106	0.0	-67.4327313501
106	0.0	-64.9381086522
106	0.0	-64.9955545398
106	0.0	-65.0561731122
106	0.0	-63.6753399819
106	0.0	-64.980673573
106	1.0	43.5554479524
106	0.0	-64.9320862902
106	0.0	-65.2964588835
106	0.0	-65.6612938374
106	0.0	-66.0160114672
106	1.0	43.1911498193
106	0.0	-65.8174931222
106	0.0	-65.3118977427
106	0.0	-66.254816953
106	0.0	-67.5730674155
106	0.0	-68.6131248681
106	0.0	-64.4946859507
106	1.0	43.323745718
106	1.0	43.2499460517
106	0.0	-66.7709331508
106	1.0	43.5790521165
106	1.0	43.5428771238
106	0.0	-65.7880872158
106	0.0	-68.6508914983
106	1.0	43.3588022527
106	1.0	43.5630237566
106	0.0	-66.9691982798
106	0.0	-66.1843189298
106	1.0	43.3979177447
106	0.0	-66.3477029823
106	0.0	-65.8662137451
106	0.0	-66.1365364724
106	0.0	-68.9116808582
106	1.0	43.3520664781
106	0.0	-67.1266300565
106	1.0	43.3193029136
106	1.0	43.5357306489
106	0.0	-66.8766761491
106	0.0	-66.4879818797
106	0.0	-64.7588706225
106	0.0	-66.404057002
106	0.0	-67.9319100883
106	0.0	-67.2703826056
106	0.0	-66.488636303
106	0.0	-68.0608063029
106	0.0	-65.1181620206
106	1.0	43.4585478933
106	0.0	-63.5944219736
106	1.0	43.2926506117
106	1.0	43.4933463127
106	1.0	43.5480833424
106	0.0	-69.133760998
106	0.0	-65.1607737456
106	1.0	43.4542325268
106	0.0	-66.1502057488
106	0.0	-65.2987680187
106	1.0	43.1090218389
106	0.0	-64.7017664249
106	1.0	43.4564767771
106	1.0	43.4165950695
106	0.0	-66.5396626377
106	1.0	43.5426609126
106	0.0	-66.6621605436
106	0.0	-67.2485837824
106	0.0	-66.6985915422
106	1.0	43.3534729716
106	0.0	-65.7221909449
106	0.0	-65.0681843646
106	1.0	43.2925918711
106	1.0	43.3763071774
106	0.0	-65.0806193876
106	0.0	-65.7023357635
106	0.0	-66.9050305307
106	1.0	43.3091312897
106	0.0	-64.8041304841
106	1.0	43.3919395331
106	0.0	-65.1904166019
106	0.0	-67.2958310106
106	0.0	-66.9126759023
106	0.0	-66.4022475856
106	0.0	-65.9571544183
106	0.0	-64.2387507975
106	1.0	43.4871467819
106	1.0	43.326209877
106	1.0	43.4629173579
106	0.0	-65.0548828173
106	0.0	-65.3662634336
106	0.0	-67.2148187728
106	1.0	43.394112325
106	0.0	-67.7074679167
106	1.0	43.4576963147
106	0.0	-66.4394624709
106	0.0	-65.8036895132
106	0.0	-65.2392455342
106	0.0	-65.9685721206
106	1.0	43.5245869281
106	0.0	-64.5337898079
106	0.0	-64.8965594633
106	0.0	-63.3394942946
106	0.0	-66.2544411666
106	1.0	43.4390518564
106	0.0	-65.653476795
106	0.0	-64.4649638182
106	0.0	-65.6750972111
106	0.0	-65.709602697
106	0.0	-65.4935129769
106	0.0	-65.5155938456
106	0.0	-65.3104956374
106	0.0	-66.4971973465
106	0.0	-66.6362952734
106	0.0	-63.8161049425
106	0.0	-66.3519437063
106	0.0	-63.6646485286
106	1.0	43.3032830377
106	1.0	43.2848864523
106	1.0	43.6155791211
106	0.0	-68.5661393233
106	0.0	-67.2347437356
106	1.0	43.4027172767
106	0.0	-63.8917291648
106	0.0	-65.37567445
106	0.0	-66.47614251
106	0.0	-66.1241937705
106	0.0	-65.5388500982
106	0.0	-69.3415955866
106	0.0	-65.8182566155
106	0.0	-65.9512877436
106	1.0	43.343141828
106	0.0	-69.2898741399
106	0.0	-67.1311044334
106	1.0	43.5029176908
106	0.0	-68.482093817
106	0.0	-65.0945198321
106	1.0	43.382908689
106	0.0	-66.6903857089
106	0.0	-64.4675857829
106	0.0	-65.1396650511
106	0.0	-65.8586238727
106	0.0	-65.5748809792
106	0.0	-67.2444548133
106	0.0	-64.4305232808
106	1.0	43.1227341337
106	1.0	43.3909305509
106	1.0	43.4438009499
106	1.0	43.4398719751
106	0.0	-64.6001156162
106	0.0	-63.5876064248
106	0.0	-68.5544108958
106	0.0	-65.8279904761
106	0.0	-66.4298912171
106	0.0	-66.2289983141
106	0.0	-62.7325359893
106	0.0	-68.2631309367
106	0.0	-66.4819992012
106	1.0	43.4729417397
106	1.0	43.3753970814
106	0.0	-63.9966619902
106	1.0	43.4611243644
106	0.0	-62.6011948702
106	1.0	43.3510193375
106	1.0	43.4035573567
106	0.0	-68.0533008136
106	1.0	43.3434647017
106	1.0	43.5189927652
106	0.0	-62.9293737589
106	1.0	43.6030732076
106	0.0	-67.0963343458
106	0.0	-65.0975955489
106	1.0	43.3315309053
106	1.0	43.2577127563
106	1.0	43.2766213157
106	0.0	-65.4835078106
106	0.0	-66.3791244607
106	1.0	43.4975847307
106	0.0	-65.9254533337
106	1.0	43.423742044
106	0.0	-67.0797424478
106	1.0	43.3168664325
106	1.0	43.5962900727
106	0.0	-64.5669590535
106	0.0	-64.9237572171
106	0.0	-65.7117574754
106	0.0	-65.3056053641
106	1.0	43.4733295341
106	0.0	-68.0391651352
106	0.0	-67.1574625355
106	0.0	-67.6668625764
106	0.0	-66.3606958089
106	1.0	43.2590792398
106	0.0	-66.4594074016
106	0.0	-64.3129622176
106	1.0	43.3887984359
106	0.0	-67.4756933283
106	0.0	-66.5568498113
106	0.0	-65.4876712039
106	0.0	-67.0063923694
106	0.0	-66.1479526835
106	0.0	-64.5558742095
106	0.0	-65.1528592636
106	1.0	43.4991406622
106	0.0	-65.8754930358
106	0.0	-66.343484225
106	0.0	-65.0339624707
106	0.0	-64.6814084503
106	0.0	-66.2585704458
106	1.0	43.4387154942
106	0.0	-63.6339983641
106	0.0	-66.1821282725
106	0.0	-63.9550250966
106	0.0	-64.0999568734
106	0.0	-67.2126312136
106	0.0	-66.7285207729
106	1.0	43.1710382872
106	0.0	-65.1201465443
106	0.0	-66.2266392465
106	0.0	-66.6783913914
106	1.0	43.3764553088
106	1.0	43.4910488287
106	1.0	43.3725601185
106	0.0	-66.2131970075
106	0.0	-68.7953795651
106	0.0	-67.0126418592
106	1.0	43.4411402489
106	0.0	-66.7164993478
106	0.0	-66.5427285867
106	0.0	-65.2142456356
106	0.0	-65.0196602627
106	1.0	43.4386428031
106	0.0	-64.7678358868
106	0.0	-67.588948792
106	0.0	-65.4914795059
106	1.0	43.3789018446
106	0.0	-64.3212622853
106	0.0	-64.5769048708
106	0.0	-68.6357796106
106	1.0	43.4325086297
106	0.0	-65.3313989274
106	0.0	-66.3914395086
106	0.0	-65.2682473663
106	0.0	-66.1897317847
106	0.0	-63.659190232
106	1.0	43.3512111838
106	1.0	43.428865482
106	0.0	-65.2204047918
106	0.0	-68.332860469
106	0.0	-64.862634412
106	0.0	-65.5976858795
106	1.0	43.5492219811
106	1.0	43.5472884538
106	0.0	-63.4021356017
106	0.0	-64.5494054201
106	0.0	-64.5682144987
106	0.0	-67.0559021116
106	0.0	-65.4153176021
106	0.0	-67.5687534407
106	1.0	43.4326020421
106	0.0	-67.244029569
106	0.0	-67.77708415
106	1.0	43.4547822563
106	0.0	-64.6790863002
106	0.0	-65.9538369496
106	0.0	-66.9561707635
106	0.0	-65.7147897136
106	1.0	43.5107962378
106	0.0	-64.4834716622
106	1.0	43.5587107401
106	0.0	-66.8819272809
106	0.0	-66.8355009367
106	0.0	-65.868726095
106	1.0	43.3748975442
106	1.0	43.449471958
106	1.0	43.5406108061
106	0.0	-67.3435306048
106	1.0	43.4473884672
106	1.0	43.4976426957
106	0.0	-64.8917842393
106	1.0	43.438858647
106	0.0	-65.603634815
106	0.0	-62.844696159
106	0.0	-65.3164461277
106	0.0	-68.6751088681
106	0.0	-66.5877246332
106	0.0	-67.4709922183
106	0.0	-64.2392769305
106	1.0	43.6490779738
106	1.0	43.4525660588
106	0.0	-64.643397635
106	1.0	43.4405148325
106	0.0	-67.334814782
106	0.0	-64.8327157847
106	1.0	43.2078211688
106	0.0	-65.2873107044
106	0.0	-68.3478520194
106	0.0	-68.7223937259
106	1.0	43.4032882624
106	0.0	-64.5909897905
106	1.0	43.181400759
106	1.0	43.2739295318
106	0.0	-66.4149499302
106	0.0	-64.8628097164
106	0.0	-65.5409587855
106	0.0	-69.5766186824
106	0.0	-67.7813438943
106	1.0	43.3699471261
106	1.0	43.5387690703
106	1.0	43.3841454683
106	0.0	-62.966613919
106	0.0	-66.3147524841
106	0.0	-64.9688448188
106	0.0	-66.9417695255
106	0.0	-65.6764042776
106	0.0	-66.8178617985
106	0.0	-62.7807061619
106	0.0	-67.3121659478
106	1.0	43.3709986726
106	0.0	-64.6225826612
106	0.0	-67.401715182
106	1.0	43.4087844685
106	1.0	43.2809730787
106	0.0	-65.6638557571
106	0.0	-64.7954592326
106	0.0	-65.1382223183
106	1.0	43.5316423673
106	0.0	-66.9085327328
106	1.0	43.2336542749
