# Supplementary material for: Unique membrane properties and enhanced signal processing in human neocortical neurons
Source: eLife. 2016 Oct 6;5:e16553. doi: 10.7554/eLife.16553 (PMC5100995; doi:10.7554/eLife.16553)
Supplement: Source code 1. — DOI: http://dx.doi.org/10.7554/eLife.16553.014 [file elife-16553-code1.zip › Fig3/Fig3b/DIST_045_SYNC/Mon_Apr_11_11_35_14_2016/syns_107/sync_stim_seed_864.txt]

NUMBER_OF_SYNAPSES	APC_N	MAX_VOLTAGE
107	1.0	43.5002431482
107	1.0	43.4288743918
107	0.0	-65.3567905413
107	0.0	-65.2679840562
107	1.0	43.3700492336
107	0.0	-66.5355903251
107	0.0	-63.7355928183
107	1.0	43.4978985175
107	1.0	43.4483117765
107	0.0	-66.9153419565
107	1.0	43.4253057453
107	0.0	-66.9964577333
107	1.0	43.2974213972
107	0.0	-66.3061192391
107	0.0	-66.3636052163
107	0.0	-66.1516357707
107	1.0	43.2005631948
107	1.0	43.4240427206
107	0.0	-64.5454279995
107	0.0	-64.8219698123
107	1.0	43.4943798732
107	1.0	43.2738525093
107	0.0	-65.3460173855
107	1.0	43.4869408982
107	0.0	-65.1526595689
107	1.0	43.2840350609
107	1.0	43.574519145
107	1.0	43.1954618476
107	1.0	43.0451405277
107	1.0	43.4749428938
107	1.0	43.4225428303
107	0.0	-66.7474323268
107	0.0	-69.2582849839
107	1.0	43.1301215605
107	0.0	-63.1339643178
107	0.0	-67.0162484148
107	0.0	-67.2374880319
107	1.0	43.2932698666
107	0.0	-66.8869563213
107	1.0	43.2514308185
107	0.0	-65.9478638647
107	1.0	42.964847976
107	0.0	-64.4688399709
107	0.0	-65.4810033387
107	0.0	-66.5297244908
107	0.0	-65.7771668589
107	1.0	43.1687426493
107	1.0	43.3484316358
107	1.0	43.6331907642
107	0.0	-65.3123777509
107	1.0	43.3256795944
107	0.0	-65.5421922515
107	1.0	43.4917954509
107	0.0	-67.7802315251
107	0.0	-66.5380835116
107	1.0	43.4479254994
107	1.0	43.5632037937
107	0.0	-67.9520565131
107	1.0	43.334456791
107	0.0	-66.5358238608
107	0.0	-67.4224550358
107	1.0	43.2707567721
107	0.0	-67.3478747897
107	0.0	-66.449717316
107	0.0	-65.6847456834
107	0.0	-66.1138803254
107	0.0	-65.1632217232
107	1.0	43.2398106208
107	1.0	43.5372198225
107	1.0	43.0150846982
107	0.0	-65.7271464813
107	1.0	43.4482720383
107	0.0	-66.6028075324
107	0.0	-65.7026765868
107	1.0	43.3797482876
107	1.0	43.5042423385
107	0.0	-66.5653941543
107	0.0	-66.0942318741
107	1.0	43.5614688084
107	0.0	-65.616896096
107	0.0	-65.3962032552
107	1.0	43.1253035317
107	0.0	-65.0540569573
107	0.0	-67.5392178672
107	1.0	43.4837044586
107	0.0	-66.7834243425
107	0.0	-66.4318269514
107	0.0	-66.8228234514
107	0.0	-66.9377963081
107	1.0	43.5329329505
107	1.0	43.439153628
107	0.0	-66.3907521202
107	1.0	43.1849983015
107	0.0	-66.0780398995
107	0.0	-62.9364254014
107	1.0	43.3238961776
107	0.0	-64.105544809
107	0.0	-63.5152962448
107	0.0	-66.6918488392
107	0.0	-67.6572059848
107	1.0	43.4661008884
107	1.0	43.4419868458
107	0.0	-63.7412018921
107	0.0	-66.9697386683
107	0.0	-64.7364760833
107	1.0	43.3253204792
107	0.0	-66.6212704549
107	0.0	-65.3291683219
107	0.0	-65.8976830418
107	0.0	-64.6331333838
107	0.0	-66.3988912874
107	1.0	43.5524644863
107	1.0	43.4559763867
107	0.0	-66.8179180405
107	0.0	-64.525356724
107	0.0	-66.7665026241
107	1.0	43.4129486308
107	0.0	-66.5557137879
107	1.0	43.4513756518
107	1.0	43.21488148
107	0.0	-66.1947101954
107	1.0	43.6088643661
107	0.0	-65.5415895473
107	0.0	-64.3552127023
107	1.0	43.4315558629
107	1.0	43.3309225326
107	1.0	43.4147024562
107	0.0	-66.115838792
107	0.0	-65.1994088554
107	0.0	-62.2855677409
107	1.0	43.5043192827
107	0.0	-65.0242125373
107	0.0	-64.7332882894
107	0.0	-64.8133158349
107	0.0	-66.7552780276
107	0.0	-65.9877822451
107	0.0	-66.8455918682
107	0.0	-65.3465077989
107	0.0	-67.1123661987
107	1.0	43.5119478038
107	1.0	43.2886132105
107	1.0	43.6140840039
107	0.0	-63.8875454262
107	0.0	-63.7520469866
107	0.0	-67.314774839
107	0.0	-66.3344539312
107	0.0	-66.242893065
107	0.0	-65.2196378165
107	1.0	43.4972138155
107	1.0	43.5379517761
107	0.0	-65.4681615825
107	0.0	-66.1587128168
107	1.0	43.5226525163
107	0.0	-63.8374651443
107	0.0	-66.6314248259
107	1.0	43.409506204
107	1.0	43.3041120413
107	0.0	-62.3247158249
107	1.0	43.4256596761
107	1.0	43.5301663013
107	0.0	-66.3628974829
107	0.0	-66.541834585
107	0.0	-65.7546927176
107	0.0	-67.2044963214
107	1.0	43.3766987964
107	0.0	-64.0303945147
107	1.0	43.2434142162
107	0.0	-67.5881555552
107	1.0	43.6111448508
107	1.0	43.430137949
107	1.0	43.3602510194
107	1.0	43.2425917138
107	1.0	43.4822302769
107	0.0	-64.9517558181
107	0.0	-65.011475981
107	0.0	-67.0174523325
107	1.0	43.4344022908
107	1.0	43.5605728068
107	1.0	43.472328477
107	1.0	43.3754498843
107	1.0	43.4622186885
107	1.0	43.4976696471
107	1.0	43.2557696591
107	0.0	-62.8701521172
107	1.0	43.4752855998
107	1.0	43.3813547296
107	0.0	-66.6309342496
107	1.0	43.33917091
107	0.0	-63.6293346601
107	0.0	-65.1984093418
107	0.0	-64.2198969022
107	0.0	-67.9979195955
107	1.0	43.3492282186
107	0.0	-69.3287322144
107	1.0	43.5056388083
107	1.0	43.393049373
107	0.0	-66.3717586436
107	1.0	43.4666213689
107	1.0	43.3648210104
107	0.0	-63.5053107178
107	1.0	43.4498162027
107	0.0	-65.3652697864
107	0.0	-65.4508381839
107	0.0	-67.4948285204
107	1.0	43.233321872
107	0.0	-65.3351106774
107	1.0	43.4395210806
107	0.0	-64.0864215918
107	0.0	-67.4673172961
107	1.0	43.4049090704
107	0.0	-66.1335093578
107	1.0	43.4230434645
107	0.0	-64.4995676549
107	0.0	-65.1209617524
107	1.0	43.507296823
107	0.0	-65.6407167515
107	0.0	-67.3898248228
107	0.0	-67.1078238615
107	1.0	43.3713281677
107	0.0	-67.6535672075
107	1.0	43.4642395639
107	0.0	-62.970886446
107	0.0	-67.7620205484
107	0.0	-65.1876180338
107	0.0	-64.1998877706
107	0.0	-66.0937267705
107	0.0	-66.5412880253
107	0.0	-64.5376816373
107	1.0	43.3564084181
107	0.0	-65.7752219717
107	1.0	43.2936322996
107	1.0	43.4149275874
107	0.0	-65.5892905181
107	0.0	-62.7031886854
107	0.0	-63.7277624267
107	0.0	-65.4188351667
107	1.0	43.5513418087
107	0.0	-65.2360551162
107	1.0	43.4254557093
107	1.0	43.4578464335
107	1.0	43.5680879963
107	0.0	-67.7714165691
107	0.0	-66.0822941708
107	1.0	43.3957403231
107	0.0	-62.8884164082
107	0.0	-67.0767098117
107	0.0	-65.483578708
107	1.0	43.51746581
107	0.0	-63.5070377327
107	1.0	43.506358839
107	1.0	43.6511240518
107	0.0	-67.0701671103
107	0.0	-63.2305560493
107	1.0	43.0123657917
107	0.0	-65.2723799594
107	0.0	-65.6934394714
107	1.0	43.2699767705
107	1.0	43.0745127336
107	0.0	-67.2041765013
107	0.0	-64.4737830456
107	1.0	43.4319406044
107	1.0	43.214907361
107	1.0	43.4953069907
107	1.0	43.4128976115
107	0.0	-64.8680331751
107	1.0	43.5452535308
107	1.0	43.2516645035
107	0.0	-63.3529903998
107	1.0	43.3143082762
107	1.0	43.4584779623
107	0.0	-66.1480352329
107	0.0	-66.0077167622
107	0.0	-68.6675736613
107	0.0	-64.4589166477
107	1.0	43.4390603285
107	0.0	-67.0310973057
107	0.0	-66.2487378218
107	0.0	-63.5708133875
107	1.0	43.3498514177
107	0.0	-65.6361675459
107	1.0	43.4349755419
107	0.0	-67.2852212652
107	0.0	-63.7333074029
107	0.0	-64.9725162286
107	0.0	-65.5131490242
107	1.0	43.3942409981
107	1.0	43.3318168974
107	0.0	-64.8372634455
107	0.0	-63.1902445988
107	0.0	-65.0164625812
107	1.0	43.2518387978
107	0.0	-66.6347116577
107	1.0	43.3962006866
107	0.0	-66.0390413651
107	0.0	-64.445828042
107	1.0	43.3468546087
107	0.0	-62.6257609814
107	0.0	-64.7759062582
107	0.0	-66.1433685239
107	0.0	-66.3096560679
107	1.0	43.3093986
107	0.0	-63.9818536977
107	0.0	-66.9118066021
107	0.0	-64.9680018922
107	1.0	43.2189121854
107	0.0	-64.1209334294
107	0.0	-67.0653108912
107	1.0	43.3756329504
107	1.0	43.3476513479
107	1.0	43.4626581886
107	0.0	-67.3461183675
107	1.0	43.3982362247
107	0.0	-65.6944611497
107	1.0	43.4907857413
107	1.0	43.2485801138
107	1.0	43.3694067068
107	0.0	-67.3312119741
107	0.0	-63.9917428612
107	1.0	43.4836543934
107	0.0	-67.1724372101
107	0.0	-66.6764336467
107	1.0	43.495173804
107	0.0	-66.018982473
107	0.0	-67.7493088122
107	0.0	-67.6711021985
107	0.0	-65.1265810833
107	0.0	-64.863118636
107	1.0	43.3751727519
107	0.0	-65.8039623877
107	1.0	43.2984944689
107	0.0	-65.217228204
107	0.0	-66.2637295581
107	0.0	-64.839759723
107	0.0	-68.4271106657
107	1.0	43.4734123288
107	0.0	-64.0640753692
107	1.0	43.5417027955
107	0.0	-64.4798626673
107	1.0	43.4303947304
107	0.0	-65.8631137594
107	0.0	-66.0256119424
107	1.0	43.4627311991
107	1.0	43.4601848537
107	1.0	43.1748636822
107	0.0	-65.5695900704
107	1.0	43.3421828807
107	1.0	43.5457943013
107	0.0	-66.6752365979
107	0.0	-66.3084842068
107	0.0	-65.0241251108
107	0.0	-64.4433494699
107	1.0	43.4945380265
107	0.0	-63.7678953721
107	0.0	-63.9877626799
107	0.0	-64.4406791028
107	0.0	-66.1299335085
107	0.0	-65.4325364267
107	0.0	-64.7972975993
107	0.0	-65.1795375348
107	0.0	-66.1221808561
107	0.0	-63.4034078297
107	1.0	43.3564617012
107	0.0	-64.4795058007
107	0.0	-66.2711299443
107	0.0	-66.0274447395
107	1.0	43.4699962072
107	0.0	-63.6411937507
107	0.0	-65.8647958809
107	0.0	-66.3958858352
107	1.0	43.2556358199
107	0.0	-66.4134094194
107	1.0	43.4734500224
107	0.0	-65.2345321954
107	0.0	-66.02416391
107	0.0	-65.6286964303
107	0.0	-65.3989754521
107	1.0	43.1937944169
107	1.0	43.2983488893
107	1.0	43.3914313328
107	1.0	43.4282843952
107	0.0	-66.0343475032
107	0.0	-65.0085214635
107	0.0	-66.7808197197
107	0.0	-68.4917542344
107	1.0	43.511224991
107	1.0	43.305203903
107	1.0	43.5441363383
107	0.0	-65.1490113319
107	1.0	43.3698939801
107	0.0	-66.2494915462
107	0.0	-65.6481680661
107	1.0	43.4460764866
107	0.0	-63.2548967056
107	1.0	43.1232060822
107	1.0	43.2198320746
107	0.0	-66.5652606118
107	1.0	43.2532586437
107	0.0	-64.39913844
107	1.0	43.5731666861
107	1.0	43.4895501493
107	1.0	43.101563545
107	0.0	-63.3475658715
107	0.0	-62.9803296393
107	1.0	43.3183197183
107	1.0	43.1731313175
107	0.0	-63.9824156833
107	0.0	-63.252724105
107	1.0	43.528998471
107	1.0	43.5357023359
107	0.0	-65.0525406139
107	0.0	-67.2307039888
107	1.0	43.2048917495
107	0.0	-67.9181046009
107	1.0	43.4195591407
107	1.0	43.2861080665
107	0.0	-64.0494027462
107	0.0	-66.9939449388
107	1.0	43.5882246716
107	0.0	-64.956522683
107	1.0	43.2881480023
107	0.0	-67.3989441692
107	0.0	-65.7456866834
107	1.0	43.3480073961
107	0.0	-64.7200760244
107	0.0	-65.5680050312
107	0.0	-67.3081857625
107	1.0	43.4380494923
107	1.0	43.3815462672
107	0.0	-63.2340906627
107	0.0	-67.2739652692
107	0.0	-67.2445625395
107	1.0	43.2699625148
107	0.0	-66.5990132392
107	0.0	-64.0856704359
107	1.0	42.9320277779
107	0.0	-65.9687505535
107	0.0	-68.3047253419
107	0.0	-64.6374984168
107	0.0	-65.7996700462
107	0.0	-67.0581313922
107	1.0	43.2059424091
107	0.0	-66.6961944829
107	0.0	-64.80795015
107	1.0	43.5639898635
107	1.0	43.2872553394
107	1.0	43.2057309192
107	1.0	43.5283774164
107	0.0	-63.718744781
107	0.0	-67.3659358118
107	1.0	43.2893339958
107	0.0	-66.2291453759
107	0.0	-64.5551753279
107	0.0	-66.3078077205
107	1.0	43.4485534877
107	0.0	-66.4098941896
107	0.0	-65.4340532393
107	1.0	43.2245598072
107	0.0	-67.7369869958
107	0.0	-65.7505274691
107	1.0	43.4279894945
107	1.0	43.155069934
107	0.0	-66.9878816268
107	1.0	43.2222417911
107	0.0	-66.1307337584
107	0.0	-66.8440040673
107	0.0	-65.2988822137
107	1.0	43.6262520719
107	1.0	43.1876575608
107	1.0	43.3351712138
107	0.0	-63.4780609064
107	1.0	43.4088386415
107	1.0	43.5523643976
107	0.0	-66.1902584336
107	1.0	43.4744746371
107	0.0	-65.8652239094
107	0.0	-66.9242722487
107	0.0	-66.1079506652
107	1.0	43.467564867
107	0.0	-65.1705859202
107	1.0	43.3489527176
107	1.0	43.4580899063
107	0.0	-63.4553611907
107	1.0	43.3462143303
107	0.0	-65.8406494837
107	0.0	-64.8746726649
107	0.0	-67.4917570929
107	0.0	-64.6993554652
107	0.0	-66.8696017288
107	0.0	-64.8564964384
107	0.0	-64.9946238634
107	0.0	-64.6916351151
107	0.0	-66.2676392843
107	0.0	-64.8961474583
107	0.0	-65.3786730724
107	0.0	-65.1399452937
107	1.0	43.4370694889
107	1.0	43.3474671357
107	1.0	43.244460085
107	1.0	43.5430807302
107	1.0	43.4579835206
107	0.0	-65.8755853038
107	1.0	43.3903861307
107	1.0	43.4369513741
107	0.0	-64.9945737361
107	1.0	43.4470217272
107	0.0	-64.987094773
107	1.0	43.1916587031
107	0.0	-65.6571568455
107	0.0	-64.9784795763
107	0.0	-66.1039431077
107	0.0	-66.0392268348
107	1.0	43.5270382978
107	0.0	-65.4007719225
107	0.0	-67.1122348645
107	0.0	-68.8192643055
107	1.0	43.5218852529
107	1.0	43.5527235205
107	1.0	43.330249226
107	0.0	-63.961151382
107	0.0	-65.7922011006
107	0.0	-68.6010910991
107	0.0	-67.5412223245
107	1.0	43.3593694993
107	0.0	-66.4294372208
107	1.0	43.3186685096
107	1.0	43.5388373312
107	1.0	42.8140073228
107	1.0	43.4198630293
107	1.0	43.546842203
107	1.0	43.3851813663
107	0.0	-62.6589068972
107	1.0	43.5414087103
107	1.0	43.4551280428
107	1.0	43.066716887
107	0.0	-63.5117596163
107	0.0	-66.9219438517
107	0.0	-65.7474566733
107	1.0	43.3752177761
107	1.0	43.3562524172
107	0.0	-65.6224113493
107	0.0	-65.2557691314
107	1.0	43.4338565057
107	0.0	-66.9276255601
107	1.0	43.3777038654
107	1.0	43.2991077805
107	1.0	43.3852679093
107	0.0	-65.7944575198
107	0.0	-66.2853770514
107	0.0	-64.8163689514
107	0.0	-66.8230611064
107	0.0	-64.2754740702
107	0.0	-65.5143411716
107	1.0	43.3612221403
107	1.0	43.5436780908
107	1.0	43.3103323312
107	1.0	43.4882159305
107	0.0	-65.8833360818
107	1.0	43.4493925164
107	1.0	43.5209700374
107	0.0	-66.8243541591
107	0.0	-65.8550931872
107	0.0	-67.0350773516
107	0.0	-65.6607761905
107	0.0	-65.995102942
107	0.0	-65.399312585
107	1.0	43.3600325524
107	1.0	43.0471915815
107	1.0	43.3667043571
107	0.0	-63.6956720072
107	0.0	-63.6146348556
107	0.0	-67.1229777312
107	0.0	-67.0643282233
107	0.0	-63.8499216982
107	0.0	-67.8205522253
107	1.0	43.334761976
107	0.0	-63.9559143416
107	1.0	43.5055119036
107	1.0	43.4379905538
107	0.0	-64.8147098728
107	1.0	43.442966633
107	1.0	43.3414357255
107	0.0	-64.0089792281
107	1.0	43.4551799829
107	0.0	-64.5617369649
107	0.0	-65.5726476117
107	1.0	43.4927904254
107	0.0	-64.8983140325
107	0.0	-65.9417170803
107	0.0	-66.3595034118
107	0.0	-65.2640578531
107	0.0	-66.0955874014
107	0.0	-63.8682757143
107	1.0	43.1773039907
107	1.0	43.3813574732
107	0.0	-65.6231889654
107	0.0	-66.0575159658
107	1.0	43.4392643405
107	0.0	-67.8077995846
107	1.0	43.338340033
107	1.0	43.4535756968
107	1.0	43.2382640592
107	1.0	43.4438661272
107	0.0	-66.7105670088
107	0.0	-67.7134467061
107	0.0	-66.4985215364
107	0.0	-67.8660917154
107	1.0	43.4163580054
107	1.0	43.2899621364
107	1.0	43.4127315709
107	1.0	43.4813665288
107	0.0	-65.491909718
107	0.0	-66.3281136706
107	1.0	43.3757218978
107	1.0	43.3835435301
107	0.0	-67.0731820952
107	0.0	-64.2900579169
107	1.0	43.3221800214
107	1.0	43.4895811214
107	1.0	43.3169471061
107	0.0	-64.6559516158
107	0.0	-66.8372257919
107	0.0	-64.7691068662
107	0.0	-67.0184513021
107	0.0	-63.8324358039
107	0.0	-64.8991383844
107	0.0	-65.2811847412
107	0.0	-64.0855123243
107	0.0	-64.76085315
107	0.0	-67.7548873712
107	1.0	43.3711883112
107	0.0	-66.743590624
107	1.0	43.4421238278
107	0.0	-63.7982464509
107	1.0	43.3854278143
107	0.0	-66.2562024448
107	1.0	43.5444723724
107	0.0	-64.9199560129
107	0.0	-63.5419989778
107	1.0	43.5132171647
107	0.0	-64.8362208001
107	1.0	43.3798769106
107	1.0	43.4375964918
107	0.0	-65.7503429063
107	0.0	-65.9007534809
107	0.0	-65.1236884444
107	0.0	-64.9585818281
107	0.0	-65.7442049965
107	1.0	43.3969948408
107	0.0	-63.5501942983
107	1.0	43.4416825062
107	0.0	-64.9034678951
107	0.0	-66.1899646513
107	1.0	43.3421484159
107	1.0	43.5356689565
107	1.0	43.2832272356
107	1.0	43.5032876192
107	0.0	-67.6845242507
107	0.0	-67.4756671506
107	0.0	-66.6430064073
107	0.0	-65.909501606
107	1.0	43.3601487457
107	0.0	-64.905843892
107	1.0	43.3123103291
107	0.0	-64.6198413367
107	0.0	-65.6474849386
107	1.0	43.121448398
107	1.0	43.4150935484
107	0.0	-66.859174372
107	1.0	43.4370992316
107	1.0	43.4899957316
107	0.0	-67.9598100204
107	1.0	43.4313921141
107	0.0	-66.4836778377
107	0.0	-65.4529448575
107	1.0	43.1955920682
107	1.0	43.4513157503
107	1.0	43.1988504654
107	0.0	-64.2074852901
107	0.0	-65.4783286612
107	0.0	-67.2151422137
107	0.0	-64.6358611271
107	1.0	43.4338291302
107	0.0	-64.2581237401
107	0.0	-66.0845993095
107	1.0	43.4489978897
107	0.0	-67.1325871773
107	1.0	43.4431585697
107	0.0	-63.9759125049
107	0.0	-64.1830566978
107	0.0	-63.969391931
107	1.0	43.3718544572
107	0.0	-66.1173623297
107	0.0	-65.2584570632
107	1.0	43.0769432283
107	1.0	43.3146319409
107	0.0	-66.2875582871
107	0.0	-66.4212186748
107	1.0	43.5847250819
107	1.0	43.2505518071
107	0.0	-65.6065532358
107	0.0	-64.8730866275
107	0.0	-63.90567726
107	1.0	43.2796076341
107	0.0	-65.9980287462
107	0.0	-64.1062603881
107	1.0	43.3645864474
107	1.0	43.3928234402
107	0.0	-67.3078071133
107	0.0	-63.9171347405
107	1.0	43.3360163769
107	0.0	-64.744968615
107	1.0	43.571129172
107	1.0	43.3695713511
107	0.0	-65.6355607174
107	1.0	43.3307972347
107	0.0	-64.6214111953
107	1.0	43.3170961091
107	1.0	43.4665310208
107	1.0	43.5762550378
107	0.0	-66.3256973164
107	0.0	-65.4647082713
107	1.0	43.4794626726
107	1.0	43.2609569638
107	1.0	43.3303013486
107	0.0	-66.2647746892
107	1.0	43.4418838643
107	1.0	43.4515329992
107	0.0	-64.4381362834
107	1.0	43.5221354435
107	0.0	-65.3739833151
107	1.0	43.4115372568
107	1.0	43.5364980901
107	0.0	-68.3083030232
107	0.0	-65.2724948992
107	0.0	-65.3102086881
107	0.0	-63.3274043678
107	0.0	-65.4954433186
107	1.0	43.4313115544
107	0.0	-64.5298633894
107	0.0	-65.3972479728
107	0.0	-64.3934225507
107	0.0	-64.0656697167
107	0.0	-65.0443788156
107	0.0	-66.230579137
107	0.0	-63.6172591581
107	0.0	-63.187268631
107	0.0	-64.0121388462
107	0.0	-65.8583257386
107	0.0	-65.5987419471
107	0.0	-67.3231599558
107	1.0	43.4969911846
107	0.0	-67.1008849186
107	0.0	-68.683411955
107	1.0	43.3078570527
107	0.0	-63.6804966077
107	0.0	-66.1082501307
107	0.0	-68.2978444884
107	1.0	43.5991087095
107	0.0	-64.4041554873
107	0.0	-66.7500101054
107	1.0	43.6020338776
107	1.0	43.3949503884
107	0.0	-67.9026632674
107	0.0	-66.4141595775
107	0.0	-63.6340272435
107	0.0	-65.9339026983
107	0.0	-67.8242928429
107	1.0	43.3830572002
107	0.0	-66.6636607618
107	0.0	-64.7637636575
107	0.0	-65.4770066496
107	1.0	43.4024434739
107	0.0	-64.6589503706
107	1.0	43.5750720702
107	1.0	43.4801654631
107	0.0	-64.9363947912
107	0.0	-67.341652001
107	1.0	43.0907299148
107	0.0	-65.5445789572
107	0.0	-66.7791627869
107	1.0	43.2815654561
107	0.0	-67.3143212739
107	0.0	-64.8051628482
107	0.0	-64.3473487716
107	0.0	-65.8325782914
107	0.0	-63.083948728
107	1.0	43.4482711101
107	1.0	43.3975202762
107	0.0	-67.4000386628
107	0.0	-64.8094725091
107	1.0	43.5203580051
107	0.0	-66.0003902215
107	1.0	43.2493778784
107	1.0	43.3778419968
107	0.0	-66.1874224066
107	0.0	-65.0339528731
107	1.0	43.4671512003
107	0.0	-66.9135531542
107	1.0	43.4721536231
107	0.0	-65.3055626573
107	1.0	43.3943580058
107	0.0	-64.5920490998
107	1.0	43.376401288
107	1.0	43.2324684679
107	1.0	43.2978775146
107	0.0	-66.7317084933
107	0.0	-68.4769020419
107	1.0	43.402358453
107	0.0	-65.3238508887
107	1.0	43.4134486657
107	1.0	43.2378850697
107	1.0	43.3702275158
107	0.0	-69.059923924
107	0.0	-64.8259286517
107	1.0	43.5240936631
107	0.0	-65.8688776503
107	0.0	-66.9713459961
107	0.0	-67.2787924541
107	0.0	-66.9732872674
107	0.0	-64.4083598098
107	0.0	-63.9530144392
107	1.0	43.480045588
107	0.0	-68.650944395
107	1.0	43.6108677423
107	1.0	43.4822820869
107	0.0	-66.6935281446
107	0.0	-67.30841893
107	1.0	43.3052347445
107	0.0	-63.2183038758
107	0.0	-64.5986608718
107	1.0	43.3454514743
107	0.0	-66.4155262376
107	0.0	-67.662070913
107	1.0	43.3936648927
107	0.0	-63.432361611
107	0.0	-66.2554798891
107	0.0	-65.3579989798
107	1.0	43.5361032788
107	1.0	43.3957859814
107	1.0	43.529155633
107	0.0	-62.9587133137
107	0.0	-66.1790302433
107	1.0	43.534493072
107	0.0	-65.2101759853
107	0.0	-63.6025494262
107	0.0	-65.6010451495
107	0.0	-64.4161802111
107	0.0	-64.0718786417
107	1.0	43.4716015675
107	0.0	-65.5777041757
107	1.0	43.4152014117
107	0.0	-67.6262342769
107	0.0	-64.8552832051
107	0.0	-66.5249247586
107	0.0	-65.2433269361
107	1.0	43.4524265835
107	1.0	43.4357598855
107	1.0	43.3616532818
107	0.0	-64.4518109445
107	0.0	-63.7310333402
107	0.0	-65.0379732212
107	0.0	-66.3665692975
107	0.0	-65.7736619236
107	1.0	43.4013625897
107	1.0	43.3458641864
107	0.0	-65.6548663903
107	1.0	43.3528776985
107	0.0	-65.4582748913
107	0.0	-65.96049161
107	1.0	43.5525154727
107	1.0	43.5655004255
107	0.0	-64.5994391152
107	0.0	-64.6079255692
107	1.0	43.6333100494
107	0.0	-66.8624635409
107	1.0	43.5289621915
107	0.0	-64.4728350378
107	0.0	-66.2054654636
107	0.0	-64.2954885244
107	0.0	-64.2424314066
107	1.0	43.4647330901
107	0.0	-63.6177056007
107	1.0	43.106853083
107	0.0	-63.5002872908
107	1.0	43.347535338
107	0.0	-66.9040859001
107	1.0	43.4327607903
107	1.0	43.3273725014
107	0.0	-63.7885557909
107	1.0	43.3176109214
107	0.0	-63.8150149413
107	0.0	-66.3935417858
107	0.0	-64.8623219927
107	0.0	-68.7852614693
107	0.0	-64.8856947656
107	1.0	43.5368599596
107	1.0	43.4739596707
107	0.0	-66.0909344811
107	0.0	-67.9596009364
107	0.0	-63.9709077492
107	0.0	-64.2828753783
107	1.0	43.4340021158
107	0.0	-67.5274797722
107	0.0	-64.7210704682
107	0.0	-66.9919173561
107	0.0	-67.1759324695
107	0.0	-67.7934995085
107	1.0	43.4553167772
107	0.0	-67.7981944217
107	0.0	-63.7124202978
107	0.0	-68.3523696444
107	0.0	-66.9831834689
107	0.0	-66.2758501359
107	1.0	43.5970135395
107	0.0	-64.2107312986
107	0.0	-63.6509149773
107	0.0	-68.4627684189
107	0.0	-64.1702785936
107	0.0	-66.7914154531
107	0.0	-65.8361370238
107	0.0	-65.8905087181
107	0.0	-66.9228539265
107	0.0	-63.2983110269
107	0.0	-66.6795213782
107	1.0	43.5468691699
107	0.0	-65.0736228752
107	0.0	-66.3209026781
107	1.0	43.4009002967
107	0.0	-65.2555308822
107	0.0	-64.8653595592
107	1.0	43.3768412074
107	0.0	-66.5126980028
107	0.0	-65.8352899963
107	0.0	-65.3529805162
107	0.0	-66.3232183073
107	1.0	43.4995026258
107	0.0	-64.0378135695
107	0.0	-64.6512074776
107	0.0	-63.6017566676
107	0.0	-68.0565490427
107	1.0	43.4476376124
107	0.0	-65.3650236908
107	1.0	43.4867930838
107	0.0	-65.1644935584
107	0.0	-65.0302758116
107	0.0	-66.8867999447
107	0.0	-63.9520442845
107	0.0	-67.0056659549
107	0.0	-66.0778986068
107	0.0	-64.1550228057
107	0.0	-67.2960512948
107	0.0	-66.6111417841
107	0.0	-66.5320813537
107	1.0	43.4669868978
107	0.0	-67.6823497931
107	0.0	-65.3567600864
107	0.0	-67.2233063233
107	0.0	-63.0755035112
107	0.0	-66.1617485892
107	1.0	43.4152416477
107	0.0	-64.4804907966
107	1.0	43.2787504624
107	0.0	-64.6162545319
107	1.0	43.5417165401
107	0.0	-65.5180916473
107	0.0	-67.9227868772
107	0.0	-65.1037264166
107	1.0	43.5366672446
107	0.0	-65.6477038364
107	1.0	43.5106628924
107	0.0	-63.9641906537
107	1.0	43.5486100296
107	0.0	-67.5399719351
107	0.0	-65.1886240815
107	1.0	43.4182827046
107	0.0	-67.9467154766
107	0.0	-67.192382466
107	1.0	43.4703802432
107	1.0	43.4025784721
107	0.0	-63.0771485862
107	0.0	-69.0369996641
107	0.0	-65.9799199704
107	0.0	-65.9600697648
107	0.0	-65.5356716984
107	0.0	-65.0019623059
107	1.0	43.4560725112
107	0.0	-63.829020093
107	1.0	43.4763012258
107	1.0	43.3628396352
107	0.0	-67.1578826183
107	0.0	-66.9974475072
107	0.0	-64.6046492807
107	0.0	-64.3819585004
107	1.0	43.2271049775
107	1.0	43.4627338161
107	0.0	-67.6489775386
107	0.0	-67.2639853158
107	0.0	-67.6320133155
107	0.0	-65.5798262533
107	1.0	43.3782027971
