# Supplementary material for: Unique membrane properties and enhanced signal processing in human neocortical neurons
Source: eLife. 2016 Oct 6;5:e16553. doi: 10.7554/eLife.16553 (PMC5100995; doi:10.7554/eLife.16553)
Supplement: Source code 1. — DOI: http://dx.doi.org/10.7554/eLife.16553.014 [file elife-16553-code1.zip › Fig3/Fig3b/DIST_045_SYNC/Mon_Apr_11_11_35_14_2016/syns_108/sync_stim_seed_863.txt]

NUMBER_OF_SYNAPSES	APC_N	MAX_VOLTAGE
108	1.0	43.3999394411
108	0.0	-66.0157177482
108	1.0	43.3767774255
108	0.0	-64.945946013
108	1.0	43.4592566104
108	1.0	43.1567983217
108	0.0	-63.5573141455
108	1.0	43.1729789873
108	0.0	-65.1905104463
108	0.0	-64.8299853545
108	1.0	43.4315970359
108	0.0	-62.7443361003
108	1.0	43.2472908694
108	0.0	-64.9938164222
108	0.0	-66.2713555163
108	0.0	-65.7026993816
108	0.0	-67.4211135648
108	0.0	-65.2627577057
108	1.0	43.1747668991
108	1.0	43.5765659889
108	0.0	-64.053045087
108	0.0	-65.8373659362
108	0.0	-63.1739306078
108	1.0	43.3923469614
108	0.0	-66.6138435966
108	1.0	43.4881654113
108	1.0	43.4275710642
108	1.0	43.4193876617
108	0.0	-67.5826506271
108	1.0	43.3167583529
108	1.0	43.2993458426
108	0.0	-64.107941522
108	0.0	-65.2927927375
108	0.0	-64.9528252547
108	0.0	-62.7960275589
108	1.0	43.4161960203
108	0.0	-67.6285071105
108	0.0	-65.785004761
108	0.0	-67.854987375
108	0.0	-64.8741909088
108	0.0	-67.2435369354
108	1.0	43.588786185
108	0.0	-64.127161708
108	0.0	-66.3455992453
108	0.0	-64.0566026879
108	1.0	43.4936519159
108	0.0	-63.4843700289
108	1.0	43.4023247288
108	0.0	-67.0575629795
108	1.0	43.3194930967
108	0.0	-65.4344624982
108	0.0	-65.2994522643
108	1.0	43.4801756579
108	1.0	43.5029111383
108	0.0	-68.9752648083
108	1.0	43.4621041064
108	0.0	-66.4757044813
108	1.0	43.280720663
108	1.0	43.3600135474
108	1.0	43.2594905024
108	0.0	-64.0502801789
108	0.0	-64.8993894071
108	0.0	-66.6944682555
108	0.0	-67.1648302739
108	1.0	43.4222234125
108	1.0	43.6244291307
108	1.0	43.4714014609
108	1.0	43.3344944764
108	0.0	-66.9562167068
108	1.0	43.3369531564
108	1.0	43.0689521146
108	1.0	43.2573238434
108	0.0	-65.2404755418
108	1.0	43.2046396528
108	0.0	-65.2331768329
108	1.0	43.4137908024
108	1.0	43.5165511394
108	0.0	-63.7889904501
108	0.0	-64.4762064019
108	1.0	43.1690333754
108	0.0	-65.1647207805
108	1.0	43.455393544
108	0.0	-63.469265942
108	0.0	-63.0644781601
108	1.0	43.4256954862
108	1.0	43.5149447337
108	0.0	-63.7235801418
108	0.0	-68.0770957849
108	0.0	-66.6730776043
108	0.0	-62.898086107
108	1.0	43.4460621389
108	0.0	-64.7075243908
108	0.0	-64.9317200893
108	0.0	-67.1291703192
108	0.0	-67.3191276284
108	1.0	43.1597496295
108	0.0	-66.3576206661
108	1.0	43.3549268083
108	1.0	43.2845781602
108	1.0	43.5417042146
108	0.0	-67.9648308322
108	0.0	-64.4326642753
108	1.0	43.5455276666
108	0.0	-66.3268543148
108	1.0	43.429430334
108	0.0	-63.8015030653
108	0.0	-65.5790980514
108	1.0	43.587430808
108	0.0	-63.7878033506
108	1.0	43.2575782712
108	1.0	43.4726671863
108	0.0	-65.8625108382
108	1.0	43.454693829
108	1.0	43.4473406404
108	1.0	43.2550967712
108	0.0	-63.4525450828
108	0.0	-66.9105794874
108	1.0	43.3944091698
108	0.0	-64.7108771709
108	1.0	43.3711941944
108	1.0	43.2901297419
108	0.0	-66.7653824496
108	0.0	-66.6567623296
108	0.0	-66.62810623
108	1.0	43.5316636598
108	0.0	-66.1917404159
108	1.0	43.5288349202
108	0.0	-67.4877582817
108	1.0	43.3202255404
108	0.0	-67.2038667402
108	1.0	43.4979483132
108	0.0	-63.8232944473
108	1.0	43.4343579186
108	1.0	43.6050208798
108	1.0	43.3187702733
108	0.0	-64.2770961993
108	1.0	43.3702146396
108	1.0	43.5585147368
108	0.0	-65.9683664236
108	0.0	-65.2428168821
108	1.0	43.3308063147
108	1.0	43.4185324202
108	0.0	-66.7603413534
108	0.0	-66.6069502493
108	1.0	43.5479980118
108	1.0	43.510870167
108	0.0	-66.4203779763
108	1.0	43.5383225033
108	1.0	43.3974342575
108	0.0	-67.1305474401
108	1.0	43.497074329
108	0.0	-65.5557242664
108	1.0	43.4373362157
108	1.0	43.2593467345
108	0.0	-65.8871836252
108	1.0	43.0584795803
108	0.0	-66.1916627068
108	0.0	-65.9523361294
108	0.0	-65.7303663986
108	0.0	-69.0448204164
108	0.0	-64.1523996393
108	0.0	-68.2034065854
108	1.0	43.5016886219
108	1.0	43.2848119694
108	0.0	-65.8664755874
108	0.0	-67.5113409246
108	0.0	-64.1408762992
108	0.0	-67.5438788248
108	1.0	43.289708991
108	1.0	42.9500682836
108	1.0	43.5092618595
108	0.0	-65.4173954471
108	0.0	-65.2147975985
108	1.0	43.4442172462
108	1.0	43.2961731398
108	1.0	43.4859165756
108	0.0	-65.0479040834
108	1.0	43.3107922029
108	0.0	-66.702174016
108	1.0	43.4810050296
108	0.0	-64.1603448699
108	0.0	-64.3534243326
108	1.0	43.1730542599
108	0.0	-66.0941116187
108	1.0	43.5680214597
108	0.0	-64.7621494661
108	0.0	-65.6491867083
108	1.0	43.1570942734
108	1.0	43.4349615177
108	0.0	-66.3500454268
108	1.0	43.5821629505
108	1.0	43.2458264126
108	1.0	43.2734203413
108	1.0	43.4856123091
108	1.0	43.0875385227
108	0.0	-63.1552122404
108	0.0	-67.8643517623
108	1.0	43.4986794706
108	0.0	-66.7129468696
108	0.0	-66.3737931004
108	1.0	43.2904392427
108	1.0	43.4180036713
108	0.0	-64.8697942783
108	1.0	43.3891111562
108	0.0	-67.930766464
108	1.0	43.5088908984
108	1.0	43.4623639568
108	0.0	-66.6908471579
108	0.0	-65.2011639059
108	0.0	-66.0111241561
108	1.0	43.1793056337
108	0.0	-63.7707478583
108	1.0	43.2927384715
108	0.0	-62.8286728934
108	0.0	-66.4909243435
108	0.0	-66.1868615635
108	0.0	-64.3069193162
108	0.0	-64.4651912236
108	0.0	-63.6017447421
108	0.0	-63.1844145227
108	1.0	43.1823383625
108	1.0	43.4320622832
108	0.0	-63.6051081497
108	1.0	43.5464226661
108	0.0	-65.2505605361
108	0.0	-64.2888456039
108	0.0	-63.4733931483
108	0.0	-65.7574112118
108	1.0	43.4883979334
108	1.0	43.1698486394
108	0.0	-65.7953542871
108	1.0	43.4777038348
108	0.0	-67.2941333746
108	1.0	43.4066619918
108	0.0	-67.297315819
108	0.0	-65.5274230107
108	1.0	43.2187659433
108	0.0	-67.4465357206
108	1.0	43.4149006666
108	0.0	-63.4298323302
108	0.0	-64.8399100592
108	0.0	-64.1783783768
108	0.0	-65.1272240808
108	1.0	43.1610699247
108	0.0	-65.0467508717
108	0.0	-67.3338075543
108	1.0	43.503668546
108	1.0	43.543459725
108	0.0	-66.5145914982
108	0.0	-64.4986022011
108	0.0	-67.593368174
108	1.0	43.4901763714
108	0.0	-65.3961360488
108	0.0	-64.1062989369
108	0.0	-66.7094758441
108	1.0	43.5200280262
108	1.0	43.4273661499
108	0.0	-62.9530146615
108	1.0	43.317340102
108	1.0	43.4950961719
108	0.0	-65.913464225
108	0.0	-64.3791818239
108	1.0	43.4885087664
108	1.0	43.5059707913
108	0.0	-64.2599207763
108	0.0	-65.2021623258
108	1.0	43.5803752125
108	0.0	-65.7337335265
108	1.0	43.4391092902
108	0.0	-64.3834335227
108	0.0	-64.1980057953
108	0.0	-63.6123670974
108	1.0	43.277424574
108	0.0	-63.7144724439
108	1.0	43.4070999136
108	0.0	-65.3030940331
108	0.0	-66.8057642245
108	0.0	-68.1519075435
108	1.0	43.5754803204
108	0.0	-64.4971316692
108	1.0	43.461164283
108	1.0	43.4203520887
108	1.0	43.5093376069
108	0.0	-65.247698961
108	1.0	43.0277497318
108	0.0	-65.9868084963
108	0.0	-66.9959701178
108	0.0	-64.2985896874
108	0.0	-66.7283123759
108	0.0	-64.5027348681
108	1.0	43.509429265
108	1.0	43.5570832187
108	1.0	43.1408917209
108	0.0	-64.920300249
108	1.0	43.5586271421
108	0.0	-66.0880753795
108	0.0	-67.4808987314
108	0.0	-68.1826992386
108	1.0	43.3340200581
108	1.0	43.361614389
108	1.0	43.4957971105
108	1.0	43.4018430064
108	1.0	43.1992629711
108	0.0	-65.1180842128
108	0.0	-63.4785607025
108	1.0	43.4698857064
108	0.0	-63.2616861753
108	0.0	-64.9917353906
108	0.0	-65.303513293
108	0.0	-63.8155930767
108	0.0	-63.6787525589
108	0.0	-66.2155121358
108	0.0	-63.6349703334
108	0.0	-65.5186108553
108	1.0	43.3751506099
108	0.0	-64.3779783962
108	0.0	-63.9352072346
108	0.0	-66.1088398511
108	0.0	-65.2776544334
108	0.0	-66.2596979055
108	0.0	-65.2831687092
108	0.0	-65.1637927753
108	0.0	-66.0536230412
108	0.0	-66.5521669462
108	1.0	43.3541699181
108	0.0	-64.6017240217
108	0.0	-65.8946191138
108	0.0	-66.1882426689
108	0.0	-62.6489755326
108	0.0	-65.6020825591
108	0.0	-65.0580113409
108	1.0	43.5039931154
108	1.0	43.529332397
108	0.0	-66.2620419867
108	0.0	-67.6047907372
108	0.0	-64.6434291811
108	0.0	-65.6805675528
108	0.0	-66.5263354485
108	0.0	-64.3116611355
108	0.0	-66.3349505282
108	0.0	-65.1765016766
108	1.0	43.417615755
108	0.0	-64.8936468128
108	0.0	-66.0288701009
108	0.0	-63.8306706874
108	1.0	43.4335280184
108	0.0	-64.0046495048
108	1.0	43.41905332
108	0.0	-64.7307969718
108	1.0	43.331397296
108	0.0	-63.2322354926
108	1.0	43.500547742
108	1.0	43.3920407644
108	0.0	-67.1172376766
108	0.0	-65.2413718891
108	0.0	-66.2335935131
108	0.0	-64.9117623332
108	1.0	43.5675315533
108	0.0	-66.6542554423
108	1.0	43.2081473657
108	0.0	-66.0424919725
108	0.0	-64.2098352969
108	0.0	-63.6885377582
108	1.0	43.5745655031
108	0.0	-66.0879932527
108	0.0	-62.4566649835
108	1.0	43.2878728364
108	0.0	-63.281623819
108	0.0	-65.9955002608
108	0.0	-63.3364325646
108	0.0	-63.2035702551
108	1.0	43.4816089977
108	0.0	-64.4820642869
108	0.0	-64.0156357763
108	0.0	-63.9439397828
108	1.0	43.4806472777
108	1.0	43.6113266943
108	1.0	43.4515168471
108	1.0	43.5912739775
108	1.0	43.5604076491
108	1.0	43.3855102623
108	0.0	-64.8861969711
108	1.0	43.3245150503
108	1.0	43.3547129197
108	0.0	-65.1134303146
108	1.0	43.4803987903
108	1.0	43.4935800361
108	0.0	-67.0081508321
108	0.0	-63.1945059612
108	0.0	-65.1096207392
108	0.0	-67.1139834036
108	1.0	43.1741047943
108	1.0	43.2127927575
108	0.0	-64.7867679542
108	0.0	-62.4904784432
108	1.0	43.450792955
108	1.0	43.5468337789
108	1.0	43.3589461648
108	1.0	43.4225490734
108	0.0	-67.0106297729
108	1.0	43.5844519309
108	0.0	-66.0373308899
108	0.0	-65.2261790752
108	1.0	43.2398981462
108	0.0	-64.2398732124
108	1.0	43.332696851
108	0.0	-65.6136037614
108	0.0	-65.5225885891
108	0.0	-62.4578137867
108	0.0	-65.0741789045
108	0.0	-67.3062256989
108	0.0	-65.4971135462
108	0.0	-68.6749689991
108	0.0	-64.8551661061
108	1.0	43.3424052771
108	0.0	-67.204605148
108	1.0	43.3881010066
108	1.0	43.5730087514
108	0.0	-65.4178582199
108	1.0	43.4941230948
108	1.0	43.04357753
108	0.0	-65.7028041493
108	0.0	-65.7062220747
108	0.0	-65.1664665221
108	0.0	-64.0317912847
108	0.0	-67.0806528734
108	0.0	-65.2073995581
108	1.0	43.4747524453
108	1.0	43.5353823699
108	1.0	43.5928987145
108	1.0	43.4440341431
108	0.0	-66.7405155404
108	0.0	-67.3761278007
108	0.0	-66.5854174872
108	1.0	43.3106455145
108	1.0	43.2274774382
108	1.0	43.4238089862
108	0.0	-65.4787028658
108	0.0	-64.9636890501
108	0.0	-67.9762393974
108	0.0	-66.0329410081
108	1.0	43.4784439433
108	1.0	43.3156510554
108	0.0	-65.1325013642
108	0.0	-69.7136073353
108	1.0	43.218972827
108	0.0	-67.8679924032
108	0.0	-65.1787727668
108	0.0	-67.1907668556
108	1.0	43.5913095754
108	0.0	-66.0474276073
108	1.0	43.042346657
108	1.0	43.3873128746
108	1.0	43.3823967322
108	0.0	-65.0232827212
108	0.0	-65.5641348091
108	0.0	-65.0415349807
108	0.0	-64.6117642525
108	0.0	-67.3423097891
108	0.0	-63.9047785372
108	0.0	-66.584553664
108	1.0	43.4061863856
108	1.0	43.5457756409
108	0.0	-62.9505940006
108	1.0	43.3510776797
108	1.0	43.4842109746
108	1.0	43.5808348263
108	1.0	43.4939934811
108	0.0	-64.7033326619
108	0.0	-66.3610403053
108	1.0	43.3268667108
108	1.0	43.3541155343
108	0.0	-64.4467615762
108	0.0	-65.2459780391
108	0.0	-66.1528922059
108	0.0	-65.957552421
108	1.0	43.3531560942
108	1.0	43.3363863187
108	1.0	43.4924385725
108	0.0	-64.261958413
108	1.0	43.5273339879
108	0.0	-64.9852317238
108	0.0	-65.6326541242
108	0.0	-65.2762190997
108	0.0	-64.8718066237
108	0.0	-67.1722666644
108	0.0	-66.0863887381
108	1.0	43.4765178246
108	0.0	-66.0801024324
108	1.0	43.3147621541
108	0.0	-66.6902397601
108	0.0	-65.5944691974
108	1.0	43.3514519893
108	1.0	43.2522521197
108	1.0	43.3895498071
108	1.0	43.5680899589
108	0.0	-65.5835129791
108	0.0	-65.7843031488
108	0.0	-63.9642820706
108	0.0	-66.4325262742
108	0.0	-65.7568900334
108	0.0	-66.1699794468
108	0.0	-66.0861833249
108	1.0	43.4745512369
108	1.0	43.5289906652
108	1.0	43.453163152
108	0.0	-64.4560327205
108	1.0	43.4270263562
108	1.0	43.2283670226
108	1.0	43.2516565436
108	0.0	-66.0669140594
108	1.0	43.5969093384
108	0.0	-66.7342486652
108	0.0	-64.618992714
108	0.0	-64.031183314
108	1.0	43.3164748304
108	0.0	-65.7927014828
108	1.0	43.4478052182
108	0.0	-65.84161242
108	0.0	-66.335253495
108	1.0	43.3435077762
108	0.0	-64.709786456
108	0.0	-63.0347683407
108	0.0	-66.0781576794
108	0.0	-65.2696950129
108	0.0	-64.2870491239
108	1.0	43.5270905476
108	0.0	-63.9917656805
108	1.0	43.4511717146
108	0.0	-65.3080632406
108	0.0	-63.9276334275
108	1.0	43.5238303291
108	0.0	-64.2053786804
108	0.0	-67.2771892372
108	1.0	43.2906548832
108	1.0	43.3392813365
108	0.0	-62.402487479
108	0.0	-66.3903341862
108	0.0	-65.3449774993
108	1.0	43.4801089817
108	0.0	-66.3666130282
108	0.0	-67.2126049375
108	0.0	-66.7095024791
108	0.0	-67.1899479411
108	1.0	43.5026690125
108	0.0	-66.0121621841
108	1.0	43.4971874181
108	1.0	43.3498805357
108	1.0	43.5450016191
108	1.0	43.4932905643
108	0.0	-68.1348396126
108	1.0	43.4320765539
108	1.0	43.3937797702
108	0.0	-69.3101316571
108	1.0	43.3399411141
108	0.0	-65.0561083179
108	1.0	43.4333133344
108	1.0	43.3992186667
108	1.0	43.4438575352
108	0.0	-67.1658530529
108	1.0	43.3032805619
108	1.0	43.58417064
108	0.0	-63.8551059887
108	0.0	-64.1174077832
108	1.0	43.3313866963
108	1.0	43.4443577198
108	0.0	-64.1423404684
108	1.0	43.5419936096
108	0.0	-63.9996151215
108	0.0	-66.8655389456
108	1.0	43.428612912
108	1.0	43.0691142449
108	0.0	-67.7816271835
108	0.0	-63.1210814239
108	0.0	-67.6591633716
108	1.0	43.3126365414
108	0.0	-66.3894165665
108	1.0	43.3191962671
108	0.0	-65.6607759839
108	1.0	43.4653572011
108	1.0	43.3794171518
108	0.0	-65.573202552
108	0.0	-65.4545630748
108	1.0	43.5538145636
108	0.0	-63.8245316002
108	0.0	-67.6476836335
108	1.0	43.5759129791
108	0.0	-66.0643780472
108	1.0	43.5519541139
108	1.0	43.0920281126
108	0.0	-66.5255069408
108	1.0	43.4013844883
108	1.0	43.1103734579
108	1.0	43.5227521094
108	0.0	-66.5393687244
108	1.0	43.5576677905
108	1.0	43.5660801824
108	0.0	-63.2878226876
108	1.0	43.2629071746
108	1.0	43.4051378262
108	1.0	43.4402787056
108	1.0	43.499593761
108	1.0	43.3680233519
108	1.0	43.2326480004
108	0.0	-63.6056594165
108	1.0	43.3434338005
108	1.0	43.1356161479
108	0.0	-63.9339943547
108	1.0	43.5279415422
108	0.0	-63.9644434684
108	0.0	-65.3338002995
108	0.0	-62.5067905132
108	1.0	43.5268618226
108	0.0	-66.831033737
108	0.0	-65.0017757187
108	0.0	-63.0005308633
108	1.0	43.3680898366
108	0.0	-64.2224980003
108	0.0	-65.0667031153
108	1.0	43.4147004871
108	0.0	-64.1569884453
108	1.0	43.257484874
108	1.0	43.5605385094
108	1.0	43.4526255979
108	0.0	-64.7875555551
108	0.0	-65.2440681711
108	0.0	-63.6355951295
108	0.0	-67.5867475804
108	0.0	-65.7069021936
108	1.0	43.5526619981
108	0.0	-65.0315266373
108	0.0	-65.7850386234
108	1.0	43.4567498328
108	0.0	-63.508270335
108	0.0	-64.8538983532
108	0.0	-64.1194893424
108	0.0	-66.855523223
108	0.0	-64.5090138776
108	0.0	-67.5627219367
108	1.0	43.3987866177
108	0.0	-64.7510499213
108	0.0	-64.2272468865
108	1.0	43.5384440826
108	1.0	43.2226827241
108	1.0	43.4786448356
108	0.0	-65.5026538854
108	0.0	-65.0806842866
108	1.0	43.6427078487
108	1.0	43.4988068863
108	1.0	43.5780098491
108	0.0	-65.2254454693
108	0.0	-67.484468218
108	0.0	-65.0982051433
108	0.0	-65.2061363438
108	0.0	-63.7643059488
108	0.0	-66.822127088
108	0.0	-67.1060750384
108	0.0	-64.5846918039
108	1.0	43.386422359
108	1.0	43.4202993225
108	1.0	43.4272293804
108	1.0	43.5088144172
108	1.0	43.1542711802
108	1.0	43.5608673994
108	0.0	-66.0348725705
108	0.0	-66.2865968261
108	1.0	43.4580539772
108	1.0	43.5056735029
108	1.0	43.3008101861
108	0.0	-65.4395809009
108	1.0	43.3623394287
108	0.0	-63.9195023511
108	0.0	-64.5923410889
108	1.0	43.5048893942
108	1.0	43.5991777702
108	0.0	-67.5395572585
108	1.0	43.4827166635
108	0.0	-66.3728605785
108	1.0	43.2992313138
108	1.0	43.4510987534
108	1.0	43.4182335386
108	1.0	43.0682985835
108	0.0	-65.592972962
108	1.0	43.3450192444
108	0.0	-66.2867336257
108	1.0	43.1915022388
108	0.0	-64.723479511
108	1.0	43.1988316202
108	0.0	-65.2285513269
108	1.0	43.3349554902
108	0.0	-65.4588597573
108	0.0	-64.5878368501
108	0.0	-66.5779512503
108	0.0	-65.3639566268
108	0.0	-67.0650449287
108	1.0	43.5666092238
108	1.0	43.242365895
108	0.0	-63.4637688411
108	1.0	43.1923026956
108	1.0	43.5118230715
108	1.0	43.4734693958
108	0.0	-65.6028018238
108	1.0	43.3875223371
108	0.0	-64.4471847195
108	1.0	43.4794829212
108	0.0	-67.6714510511
108	0.0	-65.0924882013
108	1.0	43.3743341893
108	0.0	-62.3273395572
108	1.0	43.4344086791
108	0.0	-64.9274048391
108	0.0	-64.4114138348
108	0.0	-65.4747944403
108	0.0	-67.1280705355
108	0.0	-65.6232724531
108	0.0	-65.7189219802
108	1.0	43.3912402786
108	1.0	43.579296603
108	0.0	-67.3998749602
108	0.0	-67.674588227
108	0.0	-67.5201597453
108	0.0	-65.2246205375
108	0.0	-67.6274515781
108	0.0	-66.294465408
108	0.0	-65.9423499579
108	0.0	-64.1485258824
108	0.0	-65.5647337178
108	0.0	-65.5003457755
108	1.0	43.4413461276
108	0.0	-67.2196706802
108	0.0	-67.0273786158
108	0.0	-66.4110027799
108	0.0	-66.5544209716
108	1.0	43.4288086203
108	1.0	43.4722939156
108	1.0	43.286995162
108	1.0	43.1888204503
108	0.0	-65.5862516383
108	0.0	-66.7219860572
108	1.0	43.5164745307
108	0.0	-66.9902333795
108	0.0	-65.1582459392
108	0.0	-65.604194432
108	0.0	-67.2276284289
108	1.0	43.4784281884
108	0.0	-66.8071285862
108	0.0	-66.8172740716
108	1.0	43.5274391749
108	1.0	43.2059180044
108	0.0	-64.4993322381
108	0.0	-65.6049147495
108	1.0	43.5660218568
108	0.0	-64.1148554897
108	1.0	43.5546023864
108	1.0	43.3465334329
108	0.0	-64.3524010265
108	1.0	43.494536338
108	0.0	-66.9774958069
108	1.0	43.3729149493
108	1.0	43.4492648007
108	0.0	-67.6179239283
108	1.0	43.446013576
108	1.0	43.1967819365
108	1.0	43.368631576
108	0.0	-65.2558267939
108	1.0	43.5438750523
108	1.0	43.300860372
108	0.0	-66.6098881514
108	1.0	43.3269701238
108	0.0	-68.2536521742
108	1.0	43.5713026257
108	0.0	-65.3372965301
108	0.0	-65.9822166538
108	0.0	-66.3212569191
108	1.0	43.4190411268
108	1.0	43.4240375729
108	0.0	-65.8269831969
108	0.0	-64.8075642678
108	1.0	43.6326262288
108	0.0	-66.2651013479
108	1.0	43.4146373455
108	1.0	43.4301334672
108	1.0	43.5513143308
108	1.0	43.5893455294
108	0.0	-66.5114197568
108	0.0	-67.4313145395
108	0.0	-65.0054333034
108	0.0	-66.4955940806
108	0.0	-64.0216285195
108	1.0	43.087040367
108	0.0	-65.0278562083
108	0.0	-67.5118873821
108	1.0	43.6184306653
108	1.0	43.3687617296
108	1.0	43.3356718363
108	0.0	-66.4391058314
108	1.0	43.3200433159
108	0.0	-65.7945293009
108	0.0	-64.234586644
108	1.0	43.3080393873
108	1.0	43.4661747601
108	1.0	43.5407885983
108	1.0	43.2701938291
108	0.0	-68.7506526638
108	0.0	-64.4889099035
108	0.0	-63.6036815277
108	1.0	43.1775978951
108	1.0	43.3512579932
108	0.0	-69.4858228126
108	1.0	43.3592296835
108	0.0	-65.4134388481
108	0.0	-65.8589927918
108	1.0	43.4500931236
108	1.0	43.4505749885
108	0.0	-65.7274093294
108	1.0	43.2813884999
108	0.0	-68.5171365659
108	1.0	43.177716229
108	0.0	-67.6988901895
108	0.0	-65.4162880927
108	1.0	43.5443658045
108	1.0	43.4825647567
108	0.0	-67.2235466133
108	0.0	-66.8135223223
108	1.0	43.2980645047
108	0.0	-66.4702134915
108	0.0	-68.1971477572
108	0.0	-66.3674869701
108	1.0	43.3852345401
108	1.0	43.5731115806
108	0.0	-67.5562629682
108	1.0	43.4092542194
108	0.0	-63.6348139264
108	1.0	43.2557812505
108	1.0	43.4674237399
108	0.0	-64.8710517649
108	1.0	43.4494162256
108	1.0	43.0866076986
108	1.0	43.5353587899
108	1.0	43.5337114228
108	0.0	-66.3332305749
108	1.0	43.348097954
108	1.0	43.2695820624
108	1.0	43.3843392851
108	1.0	43.537066314
108	1.0	43.5843452101
108	0.0	-64.8430799301
108	1.0	43.5463098987
108	1.0	43.5477502325
108	0.0	-67.0933676921
108	1.0	43.0725755563
108	0.0	-67.3589022957
108	0.0	-65.770217933
108	0.0	-64.8377331159
108	0.0	-64.2139595237
108	0.0	-65.1599883795
108	0.0	-65.9084365633
108	0.0	-64.2708168256
108	0.0	-66.9773319761
108	0.0	-67.5036996642
108	0.0	-66.7022290658
108	0.0	-64.0070454876
108	1.0	43.3068918456
108	0.0	-65.3889049427
108	1.0	43.5188428731
108	0.0	-66.4459635045
108	1.0	43.1440330201
108	1.0	43.2286938717
108	1.0	43.2432566096
108	0.0	-66.3543757475
108	1.0	43.5294900219
108	1.0	43.3844019177
108	1.0	43.4358031694
108	0.0	-66.0543515233
108	0.0	-67.8451034166
108	0.0	-64.8424231658
108	0.0	-65.033099579
108	0.0	-67.0078667941
108	1.0	43.5384481585
108	1.0	43.6206089423
108	1.0	43.5304031933
108	0.0	-65.5939017177
108	0.0	-67.0335104433
108	0.0	-64.7591469835
108	1.0	43.4083658335
108	0.0	-66.0445561472
108	0.0	-66.5895427867
108	1.0	43.4934572041
108	0.0	-66.1530609145
108	1.0	43.2326108388
108	1.0	43.19440263
108	1.0	43.4217935501
108	1.0	43.203779827
108	0.0	-65.1986601782
108	1.0	43.3469901803
108	1.0	43.3643287893
108	1.0	43.3030597965
108	0.0	-66.9657324783
108	1.0	43.3403787928
108	1.0	43.5192343087
108	1.0	43.580454266
108	0.0	-65.4646876189
108	0.0	-67.4992405722
108	0.0	-65.4764758327
108	0.0	-65.5898420438
108	0.0	-66.4063556718
108	0.0	-65.9790738181
108	0.0	-65.6062704462
108	0.0	-64.5329579778
108	0.0	-64.6352766916
108	1.0	43.4689688604
108	0.0	-67.1856468867
108	0.0	-65.8799974712
108	1.0	43.5138802637
108	1.0	43.5354262002
108	0.0	-64.8411319545
108	0.0	-67.2489646129
108	1.0	43.3758160276
108	1.0	43.3142280297
108	1.0	43.5055047639
108	1.0	43.4095487253
108	1.0	43.5847253649
108	0.0	-68.2304372417
108	1.0	43.4525924506
108	0.0	-64.7600679271
108	0.0	-64.8384316732
108	1.0	43.5020559596
108	0.0	-66.1468423507
108	1.0	43.485984522
108	0.0	-66.3236576178
108	1.0	43.3552448627
108	1.0	43.3495431724
108	1.0	43.553326661
108	1.0	43.1614896759
108	1.0	43.4615727411
108	0.0	-68.9418696066
108	1.0	43.4509782119
108	1.0	43.3136387093
108	1.0	43.3851362663
108	0.0	-63.6443785886
108	1.0	43.5658570399
108	0.0	-66.3662005988
108	0.0	-68.0664641541
108	0.0	-66.1990378746
108	0.0	-64.7515907432
108	1.0	43.489759795
108	1.0	43.4873708744
108	0.0	-64.0979040317
108	0.0	-65.8930726538
108	1.0	43.2139581432
108	1.0	43.5038575997
108	1.0	43.4222274191
108	1.0	43.4154739482
108	0.0	-64.8348788733
108	0.0	-64.842949897
108	0.0	-66.199809905
108	0.0	-67.7943514887
108	0.0	-64.3968020962
108	0.0	-65.4365280602
108	0.0	-65.3910973895
108	0.0	-67.1174269236
108	0.0	-64.1958234362
108	0.0	-64.1226914835
108	0.0	-65.6388550811
108	1.0	43.3657917051
108	0.0	-68.1738630856
108	0.0	-64.101758057
108	0.0	-65.0390289342
108	0.0	-65.058959231
108	1.0	43.4830030061
108	0.0	-65.1250248115
108	0.0	-64.3997598805
108	0.0	-66.6363353932
108	0.0	-66.771281987
108	0.0	-65.977295018
108	0.0	-64.784455422
108	1.0	43.510865434
108	1.0	43.4392138719
108	1.0	42.9314551863
108	0.0	-65.5272014058
108	0.0	-64.8491579819
108	0.0	-63.4442042581
108	1.0	43.4394663211
108	0.0	-66.3824315437
108	0.0	-64.8056819524
108	1.0	43.4082264044
108	0.0	-64.6434569823
108	1.0	43.4002277056
108	1.0	43.3410344898
108	1.0	43.205872829
108	0.0	-66.438516998
108	0.0	-65.0131653336
108	1.0	43.3706774987
108	1.0	43.4647438857
108	1.0	43.3954185686
108	0.0	-63.2110313625
108	0.0	-67.8946794516
108	1.0	43.5049450585
108	1.0	43.6115245789
108	0.0	-65.5235044269
