# Supplementary material for: Unique membrane properties and enhanced signal processing in human neocortical neurons
Source: eLife. 2016 Oct 6;5:e16553. doi: 10.7554/eLife.16553 (PMC5100995; doi:10.7554/eLife.16553)
Supplement: Source code 1. — DOI: http://dx.doi.org/10.7554/eLife.16553.014 [file elife-16553-code1.zip › Fig3/Fig3b/DIST_045_SYNC/Mon_Apr_11_11_35_14_2016/syns_109/sync_stim_seed_862.txt]

NUMBER_OF_SYNAPSES	APC_N	MAX_VOLTAGE
109	1.0	43.467656473
109	1.0	43.4371994554
109	1.0	43.5530991262
109	0.0	-62.7680157797
109	0.0	-63.5929459534
109	0.0	-66.355975313
109	1.0	43.5871305261
109	0.0	-65.5569579376
109	0.0	-65.6851484281
109	1.0	43.5707863785
109	0.0	-64.9123420034
109	1.0	43.4237830361
109	0.0	-66.0518881587
109	1.0	43.3414529725
109	1.0	43.5531781617
109	1.0	43.2137778888
109	0.0	-67.1254202919
109	0.0	-63.5079115903
109	1.0	43.5861301654
109	0.0	-66.0180766246
109	1.0	43.5910421863
109	0.0	-66.9586402253
109	0.0	-65.3540185484
109	0.0	-65.2954096993
109	0.0	-63.9544429635
109	1.0	43.269776404
109	0.0	-65.7094316506
109	1.0	43.5384873166
109	0.0	-66.5321481582
109	1.0	43.551718377
109	1.0	43.552304027
109	1.0	43.3004977346
109	1.0	43.5155796708
109	1.0	43.5753886913
109	1.0	43.2628398361
109	1.0	43.3624005378
109	0.0	-65.7824348812
109	1.0	43.4990482033
109	0.0	-66.1746001461
109	1.0	43.2645530536
109	1.0	43.2860053195
109	0.0	-65.1733324859
109	0.0	-65.3869258294
109	1.0	43.5196987827
109	0.0	-62.2159924194
109	1.0	43.4116784915
109	1.0	43.5205066089
109	0.0	-65.7283050407
109	1.0	43.4822397751
109	1.0	43.3074824827
109	0.0	-64.3719139931
109	1.0	43.6123168712
109	1.0	43.5358786897
109	0.0	-64.0661205294
109	0.0	-67.0186939879
109	1.0	43.095266476
109	1.0	43.2658303976
109	0.0	-66.5478309679
109	1.0	43.4599882996
109	0.0	-64.5691965102
109	1.0	43.6085092291
109	1.0	43.4541169452
109	1.0	43.3991858239
109	1.0	43.1645845986
109	0.0	-64.6544522832
109	0.0	-66.0852077484
109	1.0	43.3610143711
109	0.0	-65.8612438288
109	1.0	43.3532875115
109	0.0	-65.0164525915
109	0.0	-65.410225828
109	1.0	43.3836231957
109	0.0	-65.1413063268
109	0.0	-65.1664298025
109	1.0	43.2368703719
109	0.0	-66.7594001236
109	0.0	-64.4798922995
109	1.0	43.4564642504
109	0.0	-66.3930770034
109	1.0	43.2377045794
109	1.0	43.4379800925
109	1.0	43.2564054654
109	1.0	43.5442618809
109	0.0	-65.9628314152
109	1.0	43.4052493048
109	1.0	42.8936727009
109	1.0	43.591214398
109	0.0	-65.9332374288
109	0.0	-63.8138789104
109	0.0	-65.0570951493
109	1.0	43.4119981248
109	1.0	43.4270688441
109	1.0	43.49233795
109	1.0	43.0162421187
109	1.0	43.4341351335
109	1.0	43.3086067792
109	1.0	43.3513672571
109	0.0	-65.0856756193
109	1.0	43.3042387916
109	0.0	-66.0604847173
109	0.0	-65.4518362731
109	0.0	-63.612235061
109	0.0	-64.0110152247
109	0.0	-64.4790129314
109	1.0	43.4365062602
109	0.0	-64.7710327033
109	0.0	-64.9816711089
109	0.0	-64.7983846039
109	1.0	43.5853390605
109	0.0	-65.7351792244
109	1.0	43.503013218
109	1.0	43.5539507827
109	0.0	-66.3271826556
109	1.0	43.4942826602
109	0.0	-66.9545946711
109	1.0	43.339942927
109	0.0	-66.7190421768
109	0.0	-65.844305183
109	1.0	43.5515993796
109	1.0	43.527486399
109	1.0	43.547432593
109	0.0	-67.847535163
109	0.0	-68.3288533994
109	1.0	43.4540073291
109	1.0	43.5289159898
109	0.0	-65.3236646778
109	0.0	-66.528099715
109	0.0	-65.2921344528
109	1.0	43.2426695828
109	0.0	-67.1805271829
109	0.0	-66.8177293326
109	1.0	43.478116802
109	0.0	-68.5982666212
109	1.0	43.3001652297
109	1.0	43.446548308
109	0.0	-65.8555075379
109	1.0	43.4275007584
109	1.0	43.4728578053
109	1.0	43.4013635176
109	1.0	43.454205102
109	0.0	-64.4528607576
109	0.0	-66.2723504158
109	0.0	-65.9422081478
109	1.0	43.516026411
109	1.0	43.2463134513
109	0.0	-64.3298200367
109	1.0	43.5098076325
109	0.0	-67.5770598837
109	0.0	-66.6836831124
109	1.0	43.4684943953
109	1.0	43.4901073563
109	1.0	43.4732350002
109	1.0	43.3289733808
109	1.0	43.2618626519
109	1.0	43.249145035
109	1.0	43.4742356243
109	0.0	-65.2537695899
109	1.0	43.2885884386
109	0.0	-63.9606436407
109	1.0	43.6048893936
109	0.0	-67.7944159779
109	1.0	43.5434089272
109	0.0	-64.2060421865
109	0.0	-64.0895097722
109	0.0	-64.3241569544
109	1.0	43.4120950514
109	0.0	-62.5543578817
109	1.0	43.39523801
109	0.0	-66.0579559018
109	1.0	43.364273112
109	0.0	-63.8773931948
109	0.0	-63.7907127582
109	0.0	-66.2341516683
109	0.0	-66.9985404764
109	1.0	43.5728743153
109	1.0	43.5151470896
109	1.0	43.1627859535
109	0.0	-66.3960532882
109	0.0	-66.8892907774
109	1.0	43.2465075668
109	1.0	43.5185288212
109	0.0	-66.3647425739
109	0.0	-68.2503456211
109	1.0	43.2002327017
109	0.0	-66.5604502872
109	0.0	-67.4446659309
109	0.0	-64.9169072766
109	0.0	-66.9455479246
109	1.0	43.5504480403
109	1.0	43.2767641346
109	0.0	-65.6711418373
109	1.0	43.4981106346
109	1.0	43.3385611469
109	0.0	-66.4258629118
109	1.0	43.5472974861
109	0.0	-63.9571622047
109	1.0	43.2960365108
109	1.0	43.4178675829
109	1.0	43.3101021721
109	1.0	43.4728983217
109	1.0	43.4441406615
109	0.0	-64.0749768688
109	1.0	43.5892170536
109	1.0	43.2830861556
109	1.0	43.2275328515
109	0.0	-65.8695180249
109	1.0	43.5506618206
109	1.0	43.2202185525
109	1.0	43.4968809848
109	1.0	43.4441790199
109	0.0	-65.015520967
109	0.0	-62.9867063442
109	1.0	43.3533006165
109	1.0	43.2976911002
109	0.0	-65.0957908356
109	0.0	-65.4825843724
109	0.0	-66.1761014032
109	1.0	43.3209903491
109	0.0	-65.9526048673
109	0.0	-65.8521915255
109	1.0	43.0193703775
109	0.0	-64.5553534112
109	0.0	-62.8901508936
109	0.0	-65.3581562224
109	1.0	43.4901002422
109	0.0	-66.4750997375
109	1.0	43.3835651614
109	1.0	43.5478253257
109	1.0	43.29337289
109	0.0	-64.8531790886
109	1.0	43.3254428387
109	0.0	-64.6847286587
109	0.0	-65.276664142
109	1.0	43.5131093586
109	0.0	-63.5639214455
109	1.0	43.4433413889
109	0.0	-65.0971069722
109	0.0	-66.6494727848
109	1.0	43.6012709675
109	1.0	43.3437217227
109	1.0	43.4770460409
109	1.0	43.3988653278
109	1.0	43.3744777911
109	0.0	-65.1724153836
109	0.0	-64.1948617664
109	1.0	43.2297624177
109	0.0	-64.4268462501
109	1.0	43.4238300727
109	1.0	43.4610771266
109	1.0	43.4494877064
109	0.0	-65.5760250289
109	1.0	43.5328485884
109	1.0	43.3834865392
109	1.0	43.3760013745
109	0.0	-66.5218671206
109	0.0	-64.2226105331
109	1.0	43.141117212
109	1.0	43.1679001859
109	0.0	-63.948060951
109	0.0	-64.3999593028
109	0.0	-65.1119177387
109	1.0	43.5305242393
109	0.0	-65.2442910509
109	1.0	43.5179144985
109	0.0	-63.8437075441
109	0.0	-67.4806461088
109	1.0	43.1712696541
109	1.0	43.4130342547
109	1.0	43.4823817561
109	1.0	43.4567511881
109	1.0	43.2384186689
109	1.0	43.4196965368
109	1.0	43.3722939526
109	0.0	-64.9942312068
109	0.0	-64.4417505038
109	1.0	43.3007862728
109	0.0	-64.4667841019
109	1.0	43.3506297771
109	0.0	-66.7139774798
109	1.0	43.2236592545
109	0.0	-64.4813167439
109	1.0	43.3895709679
109	1.0	43.3139654702
109	1.0	43.2261773955
109	0.0	-63.4425942279
109	0.0	-63.6220188915
109	0.0	-63.6853484022
109	0.0	-65.2738946136
109	1.0	43.2619425822
109	0.0	-64.4914054704
109	0.0	-66.9061340547
109	0.0	-66.2893531834
109	1.0	43.5094280435
109	0.0	-64.9616743434
109	0.0	-65.6674908244
109	1.0	43.1610184269
109	0.0	-66.3770521863
109	1.0	43.4920367571
109	0.0	-66.8954376808
109	0.0	-65.4925032722
109	0.0	-63.8340785795
109	1.0	43.4207589769
109	0.0	-63.6290687678
109	0.0	-63.771175941
109	1.0	43.3724228611
109	1.0	43.474889686
109	1.0	43.4344795421
109	1.0	43.3675959073
109	1.0	43.5389059092
109	1.0	43.3721054414
109	0.0	-64.3175683077
109	1.0	43.3013280562
109	0.0	-64.3839491933
109	1.0	43.4618936515
109	1.0	43.3963756619
109	1.0	43.4853303208
109	1.0	43.3454848879
109	1.0	43.4285781691
109	0.0	-64.7648602069
109	1.0	43.5109193319
109	1.0	43.328410198
109	1.0	43.4145605033
109	1.0	43.4714651863
109	1.0	43.3559085415
109	0.0	-66.885800499
109	1.0	43.2915533643
109	1.0	43.6435745582
109	1.0	43.5664892378
109	1.0	43.4533474063
109	0.0	-64.848864125
109	1.0	43.533119239
109	1.0	43.4530141378
109	0.0	-65.9324261827
109	0.0	-66.013002505
109	0.0	-64.9274387349
109	1.0	43.4694148054
109	0.0	-67.7467445997
109	0.0	-67.3552439086
109	1.0	43.4032289779
109	1.0	43.4244202723
109	0.0	-62.9099190771
109	1.0	43.5808189824
109	1.0	43.4375407802
109	1.0	43.250634152
109	1.0	43.5305566917
109	0.0	-65.1549784307
109	0.0	-64.2533140197
109	0.0	-64.7624165655
109	0.0	-63.9739535978
109	1.0	43.5841142927
109	0.0	-66.9394722916
109	0.0	-66.5739170078
109	0.0	-65.9072094616
109	0.0	-66.1596325329
109	0.0	-65.2444687081
109	1.0	43.5004786583
109	1.0	43.5779967181
109	0.0	-65.8015075494
109	0.0	-65.2350695606
109	1.0	43.3802340569
109	1.0	43.3979206055
109	0.0	-64.7767878334
109	0.0	-64.0788984954
109	0.0	-64.7102254672
109	0.0	-66.3914111473
109	1.0	43.3422080832
109	0.0	-66.4653042851
109	0.0	-64.3807973523
109	1.0	43.3176360014
109	1.0	43.4014466354
109	1.0	43.4712219564
109	0.0	-63.269093713
109	1.0	43.5403336543
109	0.0	-63.4969307324
109	1.0	43.2513822025
109	1.0	43.3696000903
109	1.0	43.4744554799
109	1.0	43.3775924454
109	1.0	43.4905941617
109	0.0	-62.6376896154
109	1.0	43.542706046
109	0.0	-65.9539554899
109	0.0	-65.6486535429
109	1.0	43.3500763898
109	1.0	43.5441919609
109	0.0	-65.3505647102
109	1.0	43.5205877357
109	0.0	-65.4079826953
109	1.0	43.5172608769
109	0.0	-66.4306156533
109	1.0	43.3464964261
109	0.0	-65.2911855201
109	1.0	43.4857552383
109	0.0	-64.6799646357
109	1.0	43.3214528032
109	0.0	-66.0202662885
109	1.0	43.4419780923
109	0.0	-67.4870394849
109	0.0	-65.7644082573
109	1.0	43.4997377255
109	1.0	43.1297783479
109	1.0	43.5651611184
109	0.0	-68.7215905739
109	1.0	43.2202684511
109	0.0	-64.830758583
109	0.0	-65.6353001378
109	0.0	-67.7236372219
109	0.0	-66.2608979307
109	0.0	-65.6762718708
109	1.0	43.4551784237
109	1.0	43.387145289
109	1.0	43.5225382113
109	1.0	43.6296870446
109	0.0	-65.7405801543
109	1.0	43.4317811242
109	1.0	43.5828210217
109	0.0	-65.5397285536
109	1.0	43.4446220461
109	1.0	43.5368498624
109	0.0	-66.1252401258
109	0.0	-65.8973259326
109	1.0	43.4662972974
109	1.0	43.3270507
109	1.0	43.3244629788
109	0.0	-65.0388860387
109	1.0	43.4165120293
109	1.0	43.4260680518
109	1.0	43.519066093
109	1.0	43.3007745729
109	1.0	43.2770093151
109	1.0	43.1190433043
109	0.0	-63.9644563177
109	1.0	43.3337621129
109	0.0	-65.7925135952
109	0.0	-67.0045389425
109	0.0	-65.002320787
109	1.0	43.5992328851
109	0.0	-64.9139270043
109	1.0	43.1603920683
109	1.0	43.2119938419
109	1.0	43.5442274736
109	0.0	-65.3759323309
109	0.0	-66.3062768788
109	1.0	43.3688751639
109	0.0	-66.2932048964
109	0.0	-63.5875969504
109	1.0	43.4321523452
109	0.0	-65.7011174152
109	0.0	-66.2722416995
109	1.0	43.4778822029
109	0.0	-65.3356031019
109	1.0	43.5570131845
109	1.0	43.292824579
109	0.0	-64.4611559099
109	1.0	43.55522892
109	1.0	43.6182933269
109	1.0	43.2618024547
109	0.0	-66.9060806563
109	0.0	-64.1083673189
109	0.0	-65.5707912054
109	1.0	43.5215426506
109	0.0	-64.0363174653
109	1.0	43.4872384047
109	0.0	-65.8162778305
109	1.0	43.3790793264
109	0.0	-65.3349993768
109	0.0	-65.0230753839
109	0.0	-64.5476104915
109	1.0	43.5323600929
109	0.0	-64.3434110881
109	0.0	-63.3729153504
109	0.0	-65.3338972712
109	1.0	43.3551996961
109	1.0	43.455688385
109	0.0	-64.6876540096
109	0.0	-66.1776268132
109	0.0	-66.6682602675
109	0.0	-63.6526313412
109	0.0	-65.0129306241
109	0.0	-64.1652144244
109	1.0	43.4379189817
109	1.0	43.4144959086
109	0.0	-65.441379407
109	0.0	-66.2201071822
109	0.0	-65.8490813178
109	1.0	43.5952868871
109	1.0	43.0114942751
109	1.0	43.431398038
109	1.0	43.5633267866
109	1.0	43.4919252136
109	1.0	43.5079661871
109	0.0	-66.4337795272
109	1.0	43.4571445256
109	1.0	43.3694627732
109	0.0	-64.6228430272
109	1.0	43.3777230296
109	1.0	43.2537692087
109	1.0	43.4037075301
109	1.0	43.4350908067
109	0.0	-65.4013429271
109	1.0	43.2607700687
109	1.0	43.4267709493
109	1.0	43.2126048407
109	0.0	-66.7333125009
109	1.0	43.2496132199
109	0.0	-65.1399010004
109	0.0	-63.5007005959
109	0.0	-66.1549679929
109	0.0	-65.1301064413
109	1.0	43.5485672297
109	0.0	-66.8526127023
109	1.0	43.5438594528
109	0.0	-65.6095428663
109	0.0	-65.2412245537
109	1.0	43.5436293798
109	1.0	43.4045953741
109	0.0	-64.0194241053
109	1.0	43.2821905729
109	0.0	-62.671068416
109	1.0	43.4847984394
109	0.0	-65.703094972
109	0.0	-63.4747920314
109	0.0	-63.3787560183
109	1.0	43.4646197125
109	1.0	43.4488283392
109	0.0	-64.7699637191
109	0.0	-65.7744702199
109	1.0	43.5638889909
109	1.0	43.5432094335
109	1.0	43.4527301258
109	0.0	-65.2159893149
109	1.0	43.609977638
109	1.0	43.3478383461
109	1.0	43.3989289983
109	0.0	-64.9620116825
109	0.0	-66.7130255688
109	1.0	43.4876262148
109	0.0	-64.5516951128
109	0.0	-64.1742613613
109	1.0	43.3392783244
109	1.0	43.2650133275
109	1.0	43.2374145779
109	0.0	-67.1149254087
109	0.0	-64.4908335948
109	1.0	43.2659532928
109	0.0	-66.1928684632
109	0.0	-65.8569576893
109	1.0	43.4970072477
109	0.0	-66.1898045194
109	0.0	-67.0030562544
109	1.0	43.4846298809
109	1.0	43.4513509847
109	1.0	43.4945261394
109	1.0	43.4322269201
109	0.0	-66.6832251058
109	0.0	-67.9599601543
109	1.0	43.5899648822
109	0.0	-67.1151718554
109	0.0	-63.7980228721
109	1.0	43.3964059095
109	1.0	43.4901215241
109	1.0	43.3838706948
109	0.0	-64.9500112527
109	0.0	-63.5260024278
109	0.0	-66.087774204
109	1.0	43.2502730599
109	0.0	-65.493352676
109	0.0	-64.6735574621
109	0.0	-62.5069323711
109	1.0	43.4114669856
109	0.0	-64.5344312386
109	0.0	-67.2878457135
109	1.0	43.5011007698
109	0.0	-63.5130991298
109	0.0	-65.8912651236
109	1.0	43.5420734609
109	1.0	43.5590855102
109	0.0	-66.1841851448
109	1.0	43.5519263674
109	1.0	43.5591626919
109	0.0	-68.0883968146
109	0.0	-64.6015688649
109	1.0	43.1825421622
109	1.0	43.3539872224
109	1.0	43.5981108056
109	1.0	43.5811916035
109	1.0	43.5506455972
109	0.0	-64.3937633914
109	0.0	-67.4800604111
109	0.0	-65.5492072477
109	0.0	-64.3609481856
109	1.0	43.5894154304
109	0.0	-66.1541117551
109	1.0	43.4824015777
109	0.0	-65.3024401012
109	1.0	43.6002518589
109	1.0	43.5620257856
109	1.0	43.4898240866
109	0.0	-66.8199958675
109	1.0	43.2641566325
109	0.0	-66.6117251253
109	1.0	43.2662109759
109	1.0	43.4518948372
109	0.0	-66.3253316353
109	0.0	-64.442083947
109	0.0	-66.8502570029
109	0.0	-65.6930184985
109	1.0	43.4959089843
109	1.0	43.4589287603
109	1.0	43.4592863882
109	0.0	-63.8491625157
109	0.0	-66.343654926
109	1.0	43.5992821365
109	1.0	43.4640687342
109	1.0	43.4134702289
109	0.0	-66.6691426335
109	1.0	43.6372221865
109	0.0	-66.6103099162
109	1.0	43.5385128413
109	1.0	43.6101503567
109	0.0	-64.6544115228
109	0.0	-66.9948386078
109	1.0	43.617692158
109	0.0	-66.461593597
109	1.0	43.5318226544
109	1.0	43.5103766986
109	0.0	-67.416380486
109	0.0	-66.3572900904
109	0.0	-64.5347822352
109	1.0	43.2269393298
109	1.0	43.1338831827
109	1.0	43.4099711664
109	0.0	-65.3459670381
109	0.0	-65.1222716905
109	1.0	43.273564874
109	0.0	-65.5151702487
109	0.0	-63.8845257999
109	1.0	43.3256195464
109	0.0	-63.9600734411
109	0.0	-65.9149300482
109	0.0	-63.7619787965
109	0.0	-65.4944140105
109	1.0	43.4362047168
109	0.0	-67.0634767233
109	1.0	43.4572770753
109	0.0	-62.858785068
109	1.0	43.3154495271
109	1.0	43.4720349523
109	0.0	-68.5593004443
109	0.0	-64.9888147755
109	0.0	-66.9517793129
109	1.0	43.4807634131
109	1.0	43.3787951533
109	0.0	-65.3170672379
109	0.0	-66.7140925088
109	1.0	43.4551653455
109	1.0	43.0798071662
109	0.0	-65.1150936418
109	1.0	43.4022921107
109	1.0	43.4632579774
109	1.0	43.42138748
109	0.0	-65.3973040273
109	0.0	-66.3308233409
109	0.0	-65.5369343724
109	1.0	43.5122347336
109	1.0	43.5033714145
109	0.0	-65.8289453273
109	1.0	43.3036169713
109	0.0	-63.7582025782
109	1.0	43.2305576354
109	0.0	-63.8444973306
109	0.0	-64.0509085802
109	1.0	43.6328150098
109	1.0	43.2488884648
109	0.0	-66.0627582931
109	1.0	43.5448802447
109	1.0	43.4654388524
109	1.0	43.2460501082
109	1.0	43.4988197303
109	1.0	43.4399994329
109	0.0	-63.6407341599
109	1.0	43.1825614288
109	0.0	-65.1614560089
109	1.0	43.3498489239
109	0.0	-64.9941808696
109	0.0	-64.8435431141
109	0.0	-67.0015559366
109	1.0	43.5972671643
109	0.0	-63.5300824426
109	1.0	43.3492714879
109	1.0	43.372473651
109	1.0	43.3611267901
109	0.0	-63.7431577545
109	1.0	43.2249447293
109	1.0	43.2715971442
109	1.0	43.4002341379
109	1.0	43.2429754621
109	0.0	-65.856056477
109	0.0	-63.4817769544
109	1.0	43.4016242664
109	0.0	-65.4880509355
109	0.0	-63.4899197375
109	1.0	43.5453154822
109	1.0	43.4630085298
109	0.0	-64.1541136266
109	0.0	-65.038304059
109	0.0	-65.6565900614
109	0.0	-66.1598584103
109	1.0	43.4069291749
109	1.0	43.3596353805
109	0.0	-65.7485841319
109	1.0	43.1526634736
109	1.0	43.2249605196
109	1.0	43.3113826616
109	0.0	-64.5041818953
109	0.0	-66.1514109758
109	1.0	43.4138559254
109	1.0	43.5281694842
109	1.0	43.6112069329
109	1.0	43.311152011
109	1.0	43.526509735
109	1.0	43.4802196684
109	0.0	-65.6007784794
109	0.0	-63.3870892514
109	0.0	-68.8982565837
109	1.0	43.3461207877
109	1.0	43.313544212
109	0.0	-68.1000550139
109	0.0	-63.852696874
109	0.0	-63.9755422914
109	1.0	43.5011734965
109	0.0	-66.3640791617
109	1.0	43.4141780835
109	1.0	43.3405881567
109	0.0	-64.1228301904
109	1.0	43.6066818089
109	0.0	-63.2923845939
109	0.0	-67.2628670131
109	0.0	-66.4142721248
109	1.0	43.3906786677
109	0.0	-66.6181146089
109	1.0	43.3209544712
109	1.0	43.5654613141
109	0.0	-66.6601667127
109	0.0	-65.8748510052
109	0.0	-65.5032518943
109	1.0	43.4325813108
109	1.0	43.4414518344
109	0.0	-65.2830716478
109	1.0	43.5840787138
109	1.0	42.9599937485
109	1.0	43.4508767402
109	0.0	-68.1270716252
109	1.0	43.5657607361
109	0.0	-64.4328589907
109	0.0	-66.5507973213
109	0.0	-66.8546880916
109	1.0	43.4739678173
109	0.0	-66.1882699369
109	1.0	43.4194092853
109	1.0	43.5458619612
109	0.0	-63.3905576774
109	0.0	-64.8238977677
109	0.0	-67.5876087381
109	1.0	43.4756560571
109	0.0	-66.9669818783
109	1.0	43.6094392051
109	1.0	43.4319246307
109	0.0	-65.8019401514
109	0.0	-65.25382726
109	1.0	43.4614209837
109	0.0	-66.1755805788
109	1.0	43.5848920398
109	0.0	-64.9946690092
109	1.0	43.3189664306
109	0.0	-66.3812034298
109	1.0	43.4980603749
109	1.0	43.4077395752
109	0.0	-66.0033005981
109	0.0	-67.5543294428
109	0.0	-64.6234167384
109	1.0	43.3626446282
109	0.0	-66.6052263775
109	1.0	43.4140334466
109	1.0	43.2492393763
109	1.0	43.4349126921
109	0.0	-66.4128955209
109	1.0	43.13603674
109	0.0	-67.1189141965
109	0.0	-63.5490000758
109	1.0	43.4905852025
109	1.0	43.3324269969
109	1.0	43.4436337222
109	0.0	-64.6881611074
109	1.0	43.5751666039
109	1.0	43.1313905401
109	0.0	-65.9115591297
109	0.0	-63.1320527352
109	1.0	43.3595556738
109	0.0	-64.0391946599
109	1.0	43.4637616602
109	0.0	-65.794229819
109	0.0	-67.0919683253
109	0.0	-64.9751764668
109	0.0	-64.7318816002
109	0.0	-65.3625557197
109	0.0	-66.2896167769
109	0.0	-67.2314805866
109	0.0	-66.2548956843
109	0.0	-64.5267019647
109	0.0	-64.9540155199
109	0.0	-65.2757898137
109	0.0	-67.3383977787
109	1.0	43.2632263169
109	0.0	-64.6344789525
109	0.0	-66.7645667734
109	0.0	-65.7714420174
109	1.0	43.5252549362
109	0.0	-64.8075371769
109	1.0	43.5709108717
109	0.0	-64.1041867558
109	1.0	43.208045497
109	1.0	43.581331877
109	0.0	-63.9458208427
109	1.0	43.4608472344
109	1.0	43.5145290354
109	0.0	-65.0884180584
109	1.0	43.3700822771
109	1.0	43.4412899588
109	1.0	43.3412278641
109	1.0	43.565912299
109	0.0	-62.4165130713
109	0.0	-67.7195014837
109	0.0	-64.6929086267
109	1.0	43.5298775173
109	1.0	43.4110815311
109	0.0	-69.8551544782
109	0.0	-64.2921539756
109	0.0	-65.1229470361
109	1.0	43.5727817634
109	0.0	-64.5712256911
109	0.0	-64.0149138359
109	1.0	43.5956847956
109	1.0	43.3527046509
109	0.0	-65.7125942287
109	0.0	-63.9292473362
109	1.0	43.3091515035
109	1.0	43.5480186994
109	1.0	43.4838120257
109	0.0	-65.3320483914
109	1.0	43.1198819991
109	0.0	-66.417984696
109	1.0	43.3157368497
109	0.0	-65.3491150428
109	1.0	43.0238887058
109	1.0	43.5180556488
109	0.0	-66.8389942865
109	1.0	43.3084879867
109	1.0	43.413861869
109	0.0	-64.5093660665
109	1.0	43.1575195941
109	0.0	-65.3247711862
109	0.0	-65.2070282577
109	0.0	-64.6861195631
109	1.0	42.9220577641
109	0.0	-67.0560439687
109	0.0	-65.8020107108
109	0.0	-63.2548531611
109	0.0	-65.9460701915
109	0.0	-65.3040967287
109	0.0	-65.6782889119
109	0.0	-64.8269486849
109	0.0	-66.9739767469
109	1.0	43.4795474678
109	0.0	-66.3227761837
109	1.0	43.560655266
109	0.0	-64.5287310958
109	1.0	43.4850371652
109	1.0	43.3992782748
109	0.0	-64.3001006952
109	0.0	-66.1549013744
109	1.0	43.4128321588
109	0.0	-65.5868900431
109	1.0	43.619601153
109	1.0	43.4712521559
109	0.0	-65.601343522
109	0.0	-65.0509141764
109	1.0	43.4798194621
109	0.0	-66.191422135
109	0.0	-65.8133526903
109	0.0	-67.4284869859
109	0.0	-67.9880424889
109	0.0	-64.6852996301
109	0.0	-62.6284134628
109	1.0	43.4669786714
109	1.0	43.5227119205
109	0.0	-65.7539569757
109	1.0	43.345223097
109	0.0	-66.142970143
109	0.0	-67.7465419572
109	1.0	43.3995751898
109	0.0	-65.8340826164
109	0.0	-64.5225409428
109	1.0	43.2479539385
109	1.0	43.1910705926
109	0.0	-65.7789937363
109	0.0	-64.5127630012
109	1.0	43.5041460953
109	0.0	-66.3370835991
109	1.0	43.2797459358
109	0.0	-63.9670058208
109	1.0	43.5008215018
109	1.0	43.4851823809
109	0.0	-64.5155945218
109	0.0	-65.3113461466
109	0.0	-67.0602811545
109	0.0	-65.5673629562
109	1.0	43.4017802154
109	0.0	-62.894061162
109	0.0	-66.5330767158
109	1.0	43.5000510839
109	0.0	-66.4778019665
109	1.0	43.1697989445
109	0.0	-65.6223240546
109	0.0	-67.2825447633
109	0.0	-65.9165887832
109	0.0	-65.0657154417
109	1.0	43.3827081111
109	1.0	43.5499056354
109	1.0	43.422406769
109	0.0	-65.0681878573
109	0.0	-65.9953235141
109	0.0	-65.2553099358
109	0.0	-62.5990588208
109	1.0	43.3990843143
109	0.0	-64.2573445492
109	0.0	-66.7596919428
109	1.0	43.4724339579
109	1.0	43.3479495088
109	1.0	43.0085005766
109	1.0	43.39702966
109	1.0	43.3807476788
109	0.0	-65.1301850097
109	1.0	43.4712181911
109	0.0	-65.8508375344
109	0.0	-65.9032270816
109	0.0	-63.9946443124
109	1.0	43.3211485475
109	0.0	-65.5096819305
109	0.0	-64.2674318941
109	1.0	43.3735878531
109	0.0	-64.6392294456
109	0.0	-65.4982653611
109	1.0	43.3659204694
109	1.0	43.5606712567
109	0.0	-67.1517022435
109	1.0	43.557685648
109	1.0	43.2058074924
109	0.0	-66.0649142835
109	0.0	-67.8032758517
109	1.0	43.3826003891
109	1.0	43.427023798
109	1.0	43.3327345103
109	1.0	43.3734213361
109	1.0	43.5034116966
109	0.0	-68.1980094891
109	0.0	-65.5493246613
109	0.0	-63.8592079865
109	1.0	43.3100796807
109	0.0	-64.8522596563
109	0.0	-65.4756560049
109	0.0	-69.7935493452
109	1.0	43.5231023687
109	0.0	-66.0536708595
109	1.0	43.6064982256
109	1.0	43.4342727148
109	1.0	43.5317640189
109	1.0	43.4952224654
109	0.0	-64.7259313179
109	0.0	-65.2716141856
109	0.0	-66.0265335966
109	1.0	43.4685815967
109	0.0	-64.6572925817
109	0.0	-63.078545214
109	1.0	43.492093335
109	0.0	-66.8646740064
109	0.0	-65.1251593172
109	0.0	-65.2971842947
109	0.0	-64.3052533163
109	0.0	-65.6767744865
109	0.0	-67.6968156549
109	0.0	-65.4054357014
109	1.0	43.587576297
109	0.0	-67.7213717857
109	1.0	43.4667584238
109	0.0	-65.074342125
109	0.0	-65.8641378366
109	0.0	-64.4751762431
109	1.0	43.3956774923
109	1.0	43.3630851388
