# Supplementary material for: Unique membrane properties and enhanced signal processing in human neocortical neurons
Source: eLife. 2016 Oct 6;5:e16553. doi: 10.7554/eLife.16553 (PMC5100995; doi:10.7554/eLife.16553)
Supplement: Source code 1. — DOI: http://dx.doi.org/10.7554/eLife.16553.014 [file elife-16553-code1.zip › Fig3/Fig3b/DIST_045_SYNC/Mon_Apr_11_11_35_14_2016/syns_11/sync_stim_seed_960.txt]

NUMBER_OF_SYNAPSES	APC_N	MAX_VOLTAGE
11	0.0	-84.389598368
11	0.0	-82.9054928424
11	0.0	-83.3382219195
11	0.0	-82.8355538332
11	0.0	-83.4284237801
11	0.0	-83.9909005623
11	0.0	-83.3108616164
11	0.0	-84.1903082744
11	0.0	-82.866687312
11	0.0	-83.2810192893
11	0.0	-83.8032424776
11	0.0	-83.3906727029
11	0.0	-83.7831247564
11	0.0	-83.9452516492
11	0.0	-84.4814494614
11	0.0	-84.4030726707
11	0.0	-84.1369716033
11	0.0	-83.9810433381
11	0.0	-83.8648670644
11	0.0	-83.7017438323
11	0.0	-82.9544465883
11	0.0	-83.3348144696
11	0.0	-83.5824015573
11	0.0	-83.7035997099
11	0.0	-83.7492414979
11	0.0	-84.4963229666
11	0.0	-83.8821569316
11	0.0	-84.3921490915
11	0.0	-84.3696668922
11	0.0	-83.6714079587
11	0.0	-83.583580314
11	0.0	-83.3883849695
11	0.0	-83.5182249935
11	0.0	-83.4186972603
11	0.0	-83.9702344476
11	0.0	-83.1557697884
11	0.0	-83.4018013934
11	0.0	-83.651055683
11	0.0	-84.1431495875
11	0.0	-83.6864130871
11	0.0	-83.9611513004
11	0.0	-84.0860840526
11	0.0	-84.4022531538
11	0.0	-83.6030425217
11	0.0	-84.1098944969
11	0.0	-84.0557441629
11	0.0	-84.3629477068
11	0.0	-82.9854563045
11	0.0	-83.7640880501
11	0.0	-83.5813982971
11	0.0	-83.7476406743
11	0.0	-83.7805310559
11	0.0	-83.1838643088
11	0.0	-83.3955338046
11	0.0	-84.1000639658
11	0.0	-83.7825141667
11	0.0	-84.5441123679
11	0.0	-83.5845574899
11	0.0	-84.2335629301
11	0.0	-84.1506684434
11	0.0	-84.504699981
11	0.0	-83.921979542
11	0.0	-83.5900088676
11	0.0	-83.8067007117
11	0.0	-83.762691826
11	0.0	-83.8115975332
11	0.0	-83.8676579097
11	0.0	-83.3652600553
11	0.0	-83.3197945292
11	0.0	-83.2800263564
11	0.0	-84.5028647665
11	0.0	-83.9561510515
11	0.0	-83.2615445986
11	0.0	-83.9506193947
11	0.0	-83.3263566852
11	0.0	-83.2614989691
11	0.0	-83.425892147
11	0.0	-83.8573818871
11	0.0	-83.4349346643
11	0.0	-83.6921876859
11	0.0	-84.1288019865
11	0.0	-83.3136808521
11	0.0	-84.3210948849
11	0.0	-83.5762344722
11	0.0	-83.5154491158
11	0.0	-83.2427302703
11	0.0	-83.6870217313
11	0.0	-83.7017852573
11	0.0	-83.9704083993
11	0.0	-82.9723734513
11	0.0	-83.9252765898
11	0.0	-83.3570729182
11	0.0	-83.3726929924
11	0.0	-83.6984328034
11	0.0	-83.4572449937
11	0.0	-84.3196055108
11	0.0	-83.2543360649
11	0.0	-83.4308940594
11	0.0	-83.7299660564
11	0.0	-84.2251674912
11	0.0	-83.2596013654
11	0.0	-84.0737380127
11	0.0	-84.1429279811
11	0.0	-83.7690260554
11	0.0	-83.216088916
11	0.0	-84.265902603
11	0.0	-84.1758133518
11	0.0	-83.7729820112
11	0.0	-83.5664456708
11	0.0	-84.1694762678
11	0.0	-83.5292513335
11	0.0	-84.2984364695
11	0.0	-83.6208032507
11	0.0	-83.6690438171
11	0.0	-83.3428935362
11	0.0	-83.6150446212
11	0.0	-83.6527019947
11	0.0	-84.5058806469
11	0.0	-83.9737112864
11	0.0	-84.1864799623
11	0.0	-84.0135851015
11	0.0	-83.8645307535
11	0.0	-84.7048838005
11	0.0	-84.3162899298
11	0.0	-83.77288909
11	0.0	-84.1721678943
11	0.0	-84.1707772365
11	0.0	-83.2582785858
11	0.0	-83.2691192097
11	0.0	-82.9348996925
11	0.0	-82.9995879927
11	0.0	-83.033150119
11	0.0	-84.0671407474
11	0.0	-83.3917769241
11	0.0	-83.1789901557
11	0.0	-83.1510642142
11	0.0	-84.5183498333
11	0.0	-84.4457242935
11	0.0	-83.2654404823
11	0.0	-83.8657205241
11	0.0	-83.8760906922
11	0.0	-83.2372659293
11	0.0	-83.7706582279
11	0.0	-83.7740502292
11	0.0	-82.9166028285
11	0.0	-83.9914017237
11	0.0	-83.2247440512
11	0.0	-84.1017649482
11	0.0	-84.445255499
11	0.0	-83.2921588772
11	0.0	-83.9551754307
11	0.0	-83.751594161
11	0.0	-84.0577657169
11	0.0	-83.8137450398
11	0.0	-83.3464422701
11	0.0	-83.9545363834
11	0.0	-83.0621130474
11	0.0	-83.8678694598
11	0.0	-83.7125269012
11	0.0	-83.8055942295
11	0.0	-83.4479395752
11	0.0	-83.4083872525
11	0.0	-83.820101352
11	0.0	-83.8334520118
11	0.0	-84.2260424351
11	0.0	-83.599247742
11	0.0	-83.1135832267
11	0.0	-83.3680392731
11	0.0	-84.3455926237
11	0.0	-83.9012024989
11	0.0	-83.4056480594
11	0.0	-83.2889015663
11	0.0	-83.8699853861
11	0.0	-83.0869420148
11	0.0	-83.7035972788
11	0.0	-83.7988937168
11	0.0	-83.7765235508
11	0.0	-83.8287753204
11	0.0	-84.8244337327
11	0.0	-84.3484360512
11	0.0	-83.2131918074
11	0.0	-83.0801055688
11	0.0	-83.7168073324
11	0.0	-84.516202222
11	0.0	-84.7828031701
11	0.0	-83.4433391844
11	0.0	-84.8512338962
11	0.0	-83.0752397811
11	0.0	-83.2022016162
11	0.0	-83.555315861
11	0.0	-84.1342372425
11	0.0	-83.7282694435
11	0.0	-83.9254365965
11	0.0	-84.3205580726
11	0.0	-83.674443958
11	0.0	-83.485467038
11	0.0	-84.2720256188
11	0.0	-83.5336691273
11	0.0	-83.9657414595
11	0.0	-83.4950816742
11	0.0	-83.7531964324
11	0.0	-83.9466338989
11	0.0	-84.2737411262
11	0.0	-84.224974783
11	0.0	-83.6477723216
11	0.0	-83.0354047741
11	0.0	-84.0823499007
11	0.0	-83.3204553234
11	0.0	-83.8488671087
11	0.0	-83.2459710319
11	0.0	-83.5882554208
11	0.0	-83.7972193237
11	0.0	-82.943332395
11	0.0	-83.4134002551
11	0.0	-83.3904422006
11	0.0	-84.4474057964
11	0.0	-84.1397227532
11	0.0	-83.5670114032
11	0.0	-83.4367807005
11	0.0	-83.1619264772
11	0.0	-83.7919883184
11	0.0	-84.1904280933
11	0.0	-84.2771980344
11	0.0	-83.9555614771
11	0.0	-83.5192220868
11	0.0	-84.3131259915
11	0.0	-83.8535853657
11	0.0	-83.2989474161
11	0.0	-83.8692860697
11	0.0	-84.019811414
11	0.0	-83.1597488319
11	0.0	-83.6200416103
11	0.0	-84.7534646773
11	0.0	-84.6457380113
11	0.0	-84.2476679445
11	0.0	-82.9234369843
11	0.0	-84.0609304982
11	0.0	-83.7378760937
11	0.0	-83.5099457474
11	0.0	-83.4732962268
11	0.0	-84.1435146409
11	0.0	-83.5682820582
11	0.0	-83.6941833724
11	0.0	-83.6705816729
11	0.0	-84.3173316793
11	0.0	-83.7614955027
11	0.0	-83.995809835
11	0.0	-83.8311696418
11	0.0	-83.143047388
11	0.0	-83.1731727102
11	0.0	-83.9761583952
11	0.0	-84.0068477616
11	0.0	-84.4804725727
11	0.0	-83.6566722149
11	0.0	-83.182755972
11	0.0	-83.795733143
11	0.0	-83.3035764029
11	0.0	-84.0779707307
11	0.0	-83.5762625375
11	0.0	-83.4624225103
11	0.0	-83.5927400089
11	0.0	-83.8068609263
11	0.0	-83.0038351781
11	0.0	-83.8436670308
11	0.0	-83.6323462582
11	0.0	-84.5895910844
11	0.0	-83.464025398
11	0.0	-84.1099214375
11	0.0	-83.28984652
11	0.0	-83.1403978525
11	0.0	-83.7552685609
11	0.0	-83.8360618964
11	0.0	-84.2480097457
11	0.0	-84.4604912379
11	0.0	-83.6979535238
11	0.0	-83.123313047
11	0.0	-82.9917233722
11	0.0	-84.1625899144
11	0.0	-84.2160902697
11	0.0	-83.3578541756
11	0.0	-83.5406937496
11	0.0	-83.8079064396
11	0.0	-83.6016270831
11	0.0	-83.8278364371
11	0.0	-83.3758566983
11	0.0	-83.692926102
11	0.0	-83.4097502001
11	0.0	-83.2623961148
11	0.0	-84.1076251285
11	0.0	-83.3824818778
11	0.0	-84.2467034083
11	0.0	-84.0801973399
11	0.0	-83.5467976892
11	0.0	-84.5644804708
11	0.0	-83.0382515282
11	0.0	-83.4400534666
11	0.0	-83.4412457266
11	0.0	-83.4453244049
11	0.0	-83.7974572826
11	0.0	-83.7270750822
11	0.0	-83.4668791345
11	0.0	-83.9334839582
11	0.0	-83.5348355455
11	0.0	-83.8220953069
11	0.0	-83.7682357197
11	0.0	-83.7021674675
11	0.0	-84.1149630027
11	0.0	-84.027060327
11	0.0	-83.6540451707
11	0.0	-84.4829061509
11	0.0	-83.7370893088
11	0.0	-83.5673243093
11	0.0	-83.3460226988
11	0.0	-83.5245486866
11	0.0	-84.6557471845
11	0.0	-83.4991506385
11	0.0	-83.797918966
11	0.0	-83.4165026175
11	0.0	-84.3121968005
11	0.0	-83.8738551895
11	0.0	-83.9532457737
11	0.0	-84.0760780341
11	0.0	-84.0312333958
11	0.0	-84.4265880089
11	0.0	-84.4474372906
11	0.0	-82.8028337339
11	0.0	-83.6105058396
11	0.0	-83.6028930742
11	0.0	-84.6303015154
11	0.0	-83.7368064195
11	0.0	-83.7673282365
11	0.0	-83.7704790737
11	0.0	-84.0202835779
11	0.0	-83.0994507273
11	0.0	-83.7664021912
11	0.0	-83.7962910481
11	0.0	-84.019075877
11	0.0	-84.281178551
11	0.0	-83.8620123648
11	0.0	-84.0135201956
11	0.0	-83.3112187816
11	0.0	-84.6357582574
11	0.0	-83.2414755324
11	0.0	-83.6067251001
11	0.0	-83.3808874319
11	0.0	-83.252580118
11	0.0	-83.6826003916
11	0.0	-83.257163989
11	0.0	-84.163494554
11	0.0	-83.8505356852
11	0.0	-83.5017293196
11	0.0	-83.1652585773
11	0.0	-83.8915856437
11	0.0	-83.9747020726
11	0.0	-84.2856840024
11	0.0	-83.3397406465
11	0.0	-84.0007848375
11	0.0	-84.0161128522
11	0.0	-84.2002789571
11	0.0	-84.3371165832
11	0.0	-84.0676022572
11	0.0	-83.4116874155
11	0.0	-83.6515020436
11	0.0	-84.4386931864
11	0.0	-84.0348680172
11	0.0	-83.5147083387
11	0.0	-83.2877043474
11	0.0	-83.2606139618
11	0.0	-84.0281471351
11	0.0	-83.3966305301
11	0.0	-83.7899827182
11	0.0	-83.6965915304
11	0.0	-83.5862703051
11	0.0	-83.6491768025
11	0.0	-83.6864887936
11	0.0	-84.8971284287
11	0.0	-83.9226265466
11	0.0	-83.995311809
11	0.0	-83.9734828004
11	0.0	-84.3882927917
11	0.0	-83.5710608197
11	0.0	-84.4336021572
11	0.0	-83.9170873661
11	0.0	-84.2082563431
11	0.0	-83.5533041661
11	0.0	-83.7167803348
11	0.0	-83.7269988335
11	0.0	-83.7090320287
11	0.0	-83.6710606625
11	0.0	-84.3211570169
11	0.0	-83.6440920292
11	0.0	-83.3420983471
11	0.0	-83.3134366778
11	0.0	-83.3429770606
11	0.0	-83.5372395929
11	0.0	-83.6924695129
11	0.0	-83.9547410939
11	0.0	-83.5417350451
11	0.0	-84.4659116373
11	0.0	-83.8814213642
11	0.0	-84.6642367224
11	0.0	-83.5007289592
11	0.0	-83.6791745358
11	0.0	-83.1624652316
11	0.0	-84.1953509343
11	0.0	-83.6813116156
11	0.0	-83.957422734
11	0.0	-83.1224235189
11	0.0	-83.6812601354
11	0.0	-84.1126060664
11	0.0	-83.6751108369
11	0.0	-84.3794033214
11	0.0	-84.2101683778
11	0.0	-83.8085509929
11	0.0	-83.5296232901
11	0.0	-83.942763594
11	0.0	-82.9323177591
11	0.0	-83.701640612
11	0.0	-84.0112585773
11	0.0	-83.9326990211
11	0.0	-83.6007735479
11	0.0	-83.7235891258
11	0.0	-83.3837742948
11	0.0	-84.2448001303
11	0.0	-83.5047044597
11	0.0	-83.1920066851
11	0.0	-84.0937915986
11	0.0	-83.5913960315
11	0.0	-83.1563473025
11	0.0	-84.0020864574
11	0.0	-84.262163056
11	0.0	-83.7426626836
11	0.0	-83.9604666117
11	0.0	-83.1943404426
11	0.0	-83.4905901839
11	0.0	-83.6949040837
11	0.0	-84.4225543168
11	0.0	-83.666154463
11	0.0	-83.9504374004
11	0.0	-83.8581609099
11	0.0	-83.8258551268
11	0.0	-83.4970405832
11	0.0	-83.9669172093
11	0.0	-82.9124763841
11	0.0	-83.5437231025
11	0.0	-83.5294928959
11	0.0	-83.6765911898
11	0.0	-83.8022630012
11	0.0	-83.2123686477
11	0.0	-83.7117792135
11	0.0	-84.1279584572
11	0.0	-82.8872468252
11	0.0	-84.3280799179
11	0.0	-84.1972196176
11	0.0	-83.9053985296
11	0.0	-84.3634666729
11	0.0	-84.1341267089
11	0.0	-84.0116363695
11	0.0	-84.0152130145
11	0.0	-84.0370641996
11	0.0	-83.6145896355
11	0.0	-84.416232911
11	0.0	-83.7345299567
11	0.0	-83.7063739652
11	0.0	-84.3715989509
11	0.0	-83.3914762814
11	0.0	-84.031038904
11	0.0	-83.5605248707
11	0.0	-84.2477479769
11	0.0	-84.3056327957
11	0.0	-83.5323153369
11	0.0	-83.782164194
11	0.0	-83.7112029116
11	0.0	-83.8056171912
11	0.0	-83.5480555433
11	0.0	-83.5267007707
11	0.0	-83.711747647
11	0.0	-83.7012169084
11	0.0	-83.6167684961
11	0.0	-83.3696852629
11	0.0	-83.6987119587
11	0.0	-83.7867391884
11	0.0	-83.9770827093
11	0.0	-84.0867429226
11	0.0	-83.4397480325
11	0.0	-84.558509153
11	0.0	-83.4484640458
11	0.0	-84.0638785819
11	0.0	-84.3378266803
11	0.0	-83.9351412987
11	0.0	-84.1583835974
11	0.0	-83.7046952481
11	0.0	-83.8897352299
11	0.0	-84.2000101828
11	0.0	-83.6711441642
11	0.0	-83.8991600139
11	0.0	-83.5388599378
11	0.0	-83.4872531188
11	0.0	-84.1998318653
11	0.0	-84.3339362788
11	0.0	-83.4527906989
11	0.0	-83.7059766211
11	0.0	-83.3347962298
11	0.0	-83.2948845956
11	0.0	-83.5458746141
11	0.0	-84.8023838675
11	0.0	-84.1300271081
11	0.0	-84.2675880597
11	0.0	-84.0687759003
11	0.0	-83.8383674611
11	0.0	-84.4159938383
11	0.0	-82.6922167984
11	0.0	-84.1377102548
11	0.0	-84.4345967197
11	0.0	-83.6592885321
11	0.0	-83.6684835647
11	0.0	-83.8540174431
11	0.0	-83.9226002353
11	0.0	-83.6357422059
11	0.0	-83.097133056
11	0.0	-83.8942121388
11	0.0	-83.5707890002
11	0.0	-84.2615393567
11	0.0	-84.0181770255
11	0.0	-83.9635494558
11	0.0	-84.6734844652
11	0.0	-82.4647551648
11	0.0	-83.1996830562
11	0.0	-84.0661966394
11	0.0	-83.4884324272
11	0.0	-84.9601742043
11	0.0	-83.8226704983
11	0.0	-83.4063748499
11	0.0	-83.4131159512
11	0.0	-84.3733710655
11	0.0	-83.7220758931
11	0.0	-83.7468190036
11	0.0	-84.529631392
11	0.0	-83.0881488427
11	0.0	-84.24293062
11	0.0	-83.4251166898
11	0.0	-83.7063083423
11	0.0	-84.0295355048
11	0.0	-83.6066245105
11	0.0	-84.1472556611
11	0.0	-83.4059747819
11	0.0	-84.3825777263
11	0.0	-83.7881888998
11	0.0	-84.0869235119
11	0.0	-84.2845439651
11	0.0	-83.4772756438
11	0.0	-83.4526601506
11	0.0	-83.615731812
11	0.0	-83.3166353511
11	0.0	-84.2179404261
11	0.0	-84.0371687357
11	0.0	-84.0522080563
11	0.0	-83.3821140516
11	0.0	-83.5947512548
11	0.0	-84.4230337039
11	0.0	-83.1299271087
11	0.0	-83.4676912134
11	0.0	-83.728524538
11	0.0	-84.1078391628
11	0.0	-83.808593801
11	0.0	-83.4817470953
11	0.0	-83.1077918919
11	0.0	-82.9412829653
11	0.0	-84.0120667297
11	0.0	-83.7688848359
11	0.0	-83.297136353
11	0.0	-83.7760223693
11	0.0	-83.0887686685
11	0.0	-83.6901970984
11	0.0	-83.8518953569
11	0.0	-83.1275472875
11	0.0	-83.2841601178
11	0.0	-84.3160904111
11	0.0	-83.9171658217
11	0.0	-84.5730807657
11	0.0	-83.8838968352
11	0.0	-83.6072719799
11	0.0	-84.0374376469
11	0.0	-83.6990060234
11	0.0	-83.9526546645
11	0.0	-83.6594187704
11	0.0	-84.2818774782
11	0.0	-83.2584179837
11	0.0	-82.8737323562
11	0.0	-83.5368611966
11	0.0	-84.3125839575
11	0.0	-84.4110127632
11	0.0	-83.8226024567
11	0.0	-84.0038828432
11	0.0	-84.0140649605
11	0.0	-83.9636577119
11	0.0	-83.5655038732
11	0.0	-83.6738165128
11	0.0	-83.1933653959
11	0.0	-83.7493587547
11	0.0	-83.8462895184
11	0.0	-83.5449798309
11	0.0	-84.1731344969
11	0.0	-83.4109865099
11	0.0	-82.8431183277
11	0.0	-83.5335941339
11	0.0	-83.903561401
11	0.0	-84.111408872
11	0.0	-83.0802169696
11	0.0	-83.8752582952
11	0.0	-83.7315157706
11	0.0	-84.2332948547
11	0.0	-83.762016424
11	0.0	-83.4570266744
11	0.0	-83.6782079608
11	0.0	-83.4841781036
11	0.0	-83.9108236461
11	0.0	-83.7540225088
11	0.0	-84.2155621357
11	0.0	-83.2511903618
11	0.0	-83.8291574436
11	0.0	-83.1466987126
11	0.0	-83.9009598932
11	0.0	-83.9122817534
11	0.0	-83.7797086306
11	0.0	-83.4486992519
11	0.0	-83.896299793
11	0.0	-83.6396584863
11	0.0	-83.7040953805
11	0.0	-83.6634609669
11	0.0	-84.4789037063
11	0.0	-83.8940125751
11	0.0	-84.0039800045
11	0.0	-83.805201844
11	0.0	-83.4586195594
11	0.0	-83.8292409136
11	0.0	-83.8326509254
11	0.0	-83.8512440205
11	0.0	-84.099001881
11	0.0	-83.4398985141
11	0.0	-83.5480147151
11	0.0	-83.2719311554
11	0.0	-83.2691150167
11	0.0	-83.3329407242
11	0.0	-83.9618740043
11	0.0	-84.046023825
11	0.0	-83.9275361195
11	0.0	-83.6057856769
11	0.0	-82.8412159011
11	0.0	-83.8830864369
11	0.0	-83.4697816738
11	0.0	-83.6752104258
11	0.0	-83.2150886233
11	0.0	-83.9635229367
11	0.0	-84.0240374371
11	0.0	-83.3492463874
11	0.0	-83.703107231
11	0.0	-83.3795586263
11	0.0	-84.1291169868
11	0.0	-83.2861875221
11	0.0	-82.8438306054
11	0.0	-84.1625465386
11	0.0	-83.9200825331
11	0.0	-83.7234175425
11	0.0	-83.0487459713
11	0.0	-83.3295107119
11	0.0	-83.3274208293
11	0.0	-83.7497955052
11	0.0	-83.9325622082
11	0.0	-83.4519925833
11	0.0	-84.3522814236
11	0.0	-83.4342712553
11	0.0	-84.2645637623
11	0.0	-84.0360762813
11	0.0	-83.8465290983
11	0.0	-83.4493529985
11	0.0	-84.8585914292
11	0.0	-83.3882960943
11	0.0	-83.8911327858
11	0.0	-84.5744512965
11	0.0	-84.1982036394
11	0.0	-83.0043534352
11	0.0	-83.3631008255
11	0.0	-84.3659429099
11	0.0	-83.7171764681
11	0.0	-83.1066587844
11	0.0	-83.4327494835
11	0.0	-84.0040468961
11	0.0	-84.2238870848
11	0.0	-83.5354162936
11	0.0	-84.4419037851
11	0.0	-83.3730165771
11	0.0	-84.3408075174
11	0.0	-83.6277750078
11	0.0	-83.8017452899
11	0.0	-83.5558748587
11	0.0	-83.8482547314
11	0.0	-83.8259984125
11	0.0	-84.8606546317
11	0.0	-83.6219611183
11	0.0	-83.7632767369
11	0.0	-83.9677948878
11	0.0	-84.0985336536
11	0.0	-83.1000488657
11	0.0	-84.3152923113
11	0.0	-83.9318895392
11	0.0	-83.9475823911
11	0.0	-83.6392057324
11	0.0	-83.6979365913
11	0.0	-83.7797314086
11	0.0	-83.8019831286
11	0.0	-83.6417039026
11	0.0	-83.4752626604
11	0.0	-83.9805140504
11	0.0	-83.6960015517
11	0.0	-84.0025293616
11	0.0	-83.4252349127
11	0.0	-83.0038627327
11	0.0	-84.3099857449
11	0.0	-83.1698718854
11	0.0	-84.1412473717
11	0.0	-84.5286892957
11	0.0	-84.2976747159
11	0.0	-83.7137254423
11	0.0	-83.7988115394
11	0.0	-83.1935757841
11	0.0	-84.344098197
11	0.0	-83.8891947015
11	0.0	-83.7435490118
11	0.0	-83.8543020291
11	0.0	-82.7092509452
11	0.0	-84.8231034432
11	0.0	-83.9765280119
11	0.0	-84.2016213108
11	0.0	-83.6842592374
11	0.0	-84.5525239005
11	0.0	-83.3160705823
11	0.0	-84.2160557096
11	0.0	-83.0562459827
11	0.0	-84.184822966
11	0.0	-83.7842409988
11	0.0	-83.9409427457
11	0.0	-83.7007839821
11	0.0	-82.9554892613
11	0.0	-83.0621336729
11	0.0	-84.0200211474
11	0.0	-83.9257131099
11	0.0	-83.949122805
11	0.0	-84.0696982284
11	0.0	-82.7631286599
11	0.0	-84.2608150562
11	0.0	-83.2794238659
11	0.0	-83.8585040505
11	0.0	-84.013933992
11	0.0	-83.4735027939
11	0.0	-84.0090646043
11	0.0	-83.242031826
11	0.0	-84.0156138171
11	0.0	-83.5275044436
11	0.0	-83.6308185258
11	0.0	-82.9313536907
11	0.0	-83.7505758502
11	0.0	-84.3235106447
11	0.0	-83.609865081
11	0.0	-84.3343754365
11	0.0	-83.6495375412
11	0.0	-83.4570316207
11	0.0	-84.1768767693
11	0.0	-84.1673092108
11	0.0	-84.3910951936
11	0.0	-82.9743376483
11	0.0	-82.7087678472
11	0.0	-83.0635629166
11	0.0	-84.1098735267
11	0.0	-83.6638873457
11	0.0	-82.8336293182
11	0.0	-83.9938557673
11	0.0	-83.8586668287
11	0.0	-84.1862460833
11	0.0	-84.0395481399
11	0.0	-83.3329771201
11	0.0	-83.1833955173
11	0.0	-83.1228214108
11	0.0	-83.8263390262
11	0.0	-83.6816048483
11	0.0	-83.4492430217
11	0.0	-84.0164756491
11	0.0	-83.9091970788
11	0.0	-83.8828537117
11	0.0	-83.5529208629
11	0.0	-83.5404823434
11	0.0	-83.8499499108
11	0.0	-84.391397304
11	0.0	-83.3703063734
11	0.0	-83.5673239155
11	0.0	-83.6639108467
11	0.0	-84.4015125839
11	0.0	-84.4689405415
11	0.0	-83.5755444082
11	0.0	-83.2553346437
11	0.0	-83.7857950898
11	0.0	-83.7561035033
11	0.0	-84.2898990173
11	0.0	-83.0084796278
11	0.0	-83.2405026606
11	0.0	-83.8487389689
11	0.0	-84.159411085
11	0.0	-83.6523228807
11	0.0	-84.2008230839
11	0.0	-83.9866765715
11	0.0	-83.2091873793
11	0.0	-83.4266364466
11	0.0	-83.5610954387
11	0.0	-84.4303444499
11	0.0	-84.1967778611
11	0.0	-83.2671718064
11	0.0	-83.5550346695
11	0.0	-83.0775421747
11	0.0	-84.3794564004
11	0.0	-84.0887761959
11	0.0	-83.7867433926
11	0.0	-83.8470670604
11	0.0	-83.626887583
11	0.0	-83.4570997194
11	0.0	-84.6933466773
11	0.0	-83.8943029268
11	0.0	-84.4821090039
11	0.0	-84.2473119347
11	0.0	-83.9722011827
11	0.0	-83.5244748289
11	0.0	-84.2423913447
11	0.0	-84.1979519632
11	0.0	-83.6106164565
11	0.0	-84.1989112221
11	0.0	-83.983985549
11	0.0	-83.6377643179
11	0.0	-83.1742884172
11	0.0	-84.2995528899
11	0.0	-83.9468697377
11	0.0	-83.7112585977
11	0.0	-83.0951790881
11	0.0	-83.55626735
11	0.0	-82.7275117447
11	0.0	-84.06356583
11	0.0	-84.1446033401
11	0.0	-84.628583803
11	0.0	-82.9140948924
11	0.0	-83.7303266167
11	0.0	-83.5540626361
11	0.0	-84.5453150923
11	0.0	-83.7422362469
11	0.0	-84.0567933971
11	0.0	-83.7525826045
11	0.0	-84.1831998184
11	0.0	-83.9799394334
11	0.0	-84.3928347606
11	0.0	-83.5880581154
11	0.0	-84.3080296535
11	0.0	-83.9139587646
11	0.0	-83.6687972497
11	0.0	-83.9539951059
11	0.0	-84.2139561283
11	0.0	-84.1157520695
11	0.0	-83.3392541655
11	0.0	-83.5291692423
11	0.0	-83.8080919148
11	0.0	-84.3163343615
11	0.0	-83.7705829814
11	0.0	-83.9854829344
11	0.0	-84.3000704084
11	0.0	-83.8301310852
11	0.0	-84.4078685109
11	0.0	-84.385533321
11	0.0	-83.6858824517
11	0.0	-83.4995292875
11	0.0	-83.9381725135
11	0.0	-83.4121104865
11	0.0	-83.2516311791
11	0.0	-84.3771188778
11	0.0	-83.9124978732
11	0.0	-84.1269262431
11	0.0	-83.1069936113
11	0.0	-84.0048591372
11	0.0	-84.1995445019
11	0.0	-83.6170335665
11	0.0	-83.9114445519
11	0.0	-83.8348862768
11	0.0	-84.6773999242
11	0.0	-83.3156712369
11	0.0	-83.7944185519
11	0.0	-83.8731365214
11	0.0	-82.9828845029
11	0.0	-84.0867854718
11	0.0	-84.1692547106
11	0.0	-83.3134395342
11	0.0	-84.4450880546
11	0.0	-83.7626849295
11	0.0	-83.3573574331
11	0.0	-84.0347179802
11	0.0	-82.7394759742
11	0.0	-83.4573794644
11	0.0	-83.2090972055
11	0.0	-83.4874039165
11	0.0	-83.7071102161
11	0.0	-83.9794580356
11	0.0	-84.6200304567
11	0.0	-83.4962279531
11	0.0	-83.5389810259
11	0.0	-84.3156215812
11	0.0	-84.0278335711
11	0.0	-83.9774124187
11	0.0	-83.7640195443
11	0.0	-84.1128702296
11	0.0	-83.6264387027
11	0.0	-83.7768752702
11	0.0	-84.2076781123
11	0.0	-84.1340563815
11	0.0	-83.8708892949
11	0.0	-83.8949197668
11	0.0	-83.7039317961
11	0.0	-83.686928025
11	0.0	-83.5092394569
11	0.0	-84.5253198215
11	0.0	-84.3393325816
11	0.0	-83.6017041132
11	0.0	-83.6400206952
11	0.0	-83.4835167061
11	0.0	-83.7778659075
11	0.0	-83.5847251748
11	0.0	-83.9866415667
11	0.0	-83.6363195746
11	0.0	-83.3780722534
11	0.0	-83.3908276387
11	0.0	-83.1159673302
11	0.0	-83.6538763477
11	0.0	-84.4512431761
11	0.0	-84.2563492601
11	0.0	-83.5548120507
11	0.0	-83.665551176
11	0.0	-84.2379862324
11	0.0	-83.8002417992
11	0.0	-84.3618972311
11	0.0	-84.1708076629
11	0.0	-84.0676114787
11	0.0	-83.7835747853
11	0.0	-83.7699120356
11	0.0	-83.1002974233
11	0.0	-83.4603969219
11	0.0	-82.9245489206
11	0.0	-84.2186472803
11	0.0	-83.9835054682
11	0.0	-83.4302732892
11	0.0	-84.0927955404
11	0.0	-83.6356574335
11	0.0	-83.5592405547
11	0.0	-84.0225550153
11	0.0	-83.0859139591
11	0.0	-83.4975901434
11	0.0	-83.4786993728
11	0.0	-84.4965931236
11	0.0	-84.1344715124
11	0.0	-83.4034715875
11	0.0	-83.5330141698
11	0.0	-83.4714140465
11	0.0	-83.4205041565
11	0.0	-83.4359483193
11	0.0	-83.7765155952
11	0.0	-83.942830139
11	0.0	-83.5957996459
11	0.0	-83.6981370621
11	0.0	-84.0098155683
11	0.0	-84.4843655986
11	0.0	-83.5541780535
11	0.0	-83.4406815556
11	0.0	-83.7816636575
11	0.0	-83.9001026158
11	0.0	-83.4943667615
11	0.0	-84.2602720003
11	0.0	-83.8054862335
11	0.0	-84.0613017641
11	0.0	-83.7068038089
11	0.0	-83.7154976206
11	0.0	-83.463500285
11	0.0	-83.0350503026
11	0.0	-83.2551657166
11	0.0	-83.0801726727
11	0.0	-83.5820797394
11	0.0	-84.2664763879
11	0.0	-83.3787753227
11	0.0	-84.27034053
11	0.0	-83.6991953463
11	0.0	-83.1334288653
11	0.0	-83.2177505094
11	0.0	-84.1024872408
11	0.0	-83.7868210589
11	0.0	-83.9284580665
11	0.0	-83.5765622358
11	0.0	-83.4265032809
11	0.0	-83.8415217477
11	0.0	-83.9924747883
