# Supplementary material for: Unique membrane properties and enhanced signal processing in human neocortical neurons
Source: eLife. 2016 Oct 6;5:e16553. doi: 10.7554/eLife.16553 (PMC5100995; doi:10.7554/eLife.16553)
Supplement: Source code 1. — DOI: http://dx.doi.org/10.7554/eLife.16553.014 [file elife-16553-code1.zip › Fig3/Fig3b/DIST_045_SYNC/Mon_Apr_11_11_35_14_2016/syns_110/sync_stim_seed_861.txt]

NUMBER_OF_SYNAPSES	APC_N	MAX_VOLTAGE
110	1.0	43.5322736719
110	1.0	43.3596387067
110	1.0	43.3466567758
110	1.0	43.5540556686
110	1.0	43.4968133218
110	0.0	-62.8787271064
110	0.0	-67.7735788445
110	1.0	43.1509191702
110	0.0	-66.9978823934
110	0.0	-64.8547653133
110	1.0	43.5339502452
110	1.0	43.5249272526
110	1.0	43.468999156
110	1.0	43.5436456792
110	1.0	43.295822036
110	0.0	-65.7882196018
110	1.0	43.3489642438
110	1.0	43.5488571648
110	1.0	43.2855999033
110	0.0	-63.092339482
110	1.0	43.4298767045
110	0.0	-66.0575298411
110	1.0	43.3402013047
110	0.0	-65.307004998
110	1.0	43.5717408186
110	1.0	43.4702006741
110	0.0	-65.7294039404
110	1.0	43.4863289202
110	1.0	43.5125560141
110	0.0	-65.9740847432
110	1.0	43.5084624762
110	1.0	43.4150957055
110	1.0	43.2623403968
110	1.0	43.5538606863
110	0.0	-66.4852341254
110	1.0	43.3247941185
110	0.0	-67.3618295677
110	1.0	43.2983644547
110	0.0	-65.9119006022
110	0.0	-67.4011283246
110	1.0	43.3908133376
110	1.0	43.5555645267
110	1.0	43.4799040961
110	0.0	-65.0340026719
110	0.0	-67.36522058
110	0.0	-65.5222640312
110	1.0	43.3402511408
110	1.0	43.5376143025
110	1.0	43.4708234235
110	0.0	-66.7422894204
110	1.0	43.5216626991
110	1.0	43.1927485223
110	0.0	-66.8580482372
110	1.0	43.4535611071
110	1.0	43.5286851685
110	1.0	43.3259364942
110	0.0	-65.7033778395
110	1.0	43.4116110714
110	1.0	43.3428738026
110	0.0	-63.2160097754
110	0.0	-65.4255539433
110	0.0	-66.9253631558
110	1.0	43.3028384486
110	0.0	-67.3473298418
110	1.0	43.4642168086
110	1.0	43.417631649
110	0.0	-66.368282648
110	1.0	43.4103354884
110	1.0	43.4373834438
110	0.0	-64.0290784182
110	1.0	43.4273619167
110	1.0	43.5162897874
110	1.0	43.3745814464
110	1.0	43.6285950981
110	1.0	43.387743511
110	1.0	43.3958047573
110	0.0	-65.1834703068
110	0.0	-63.7207576317
110	0.0	-66.1631646973
110	0.0	-66.0905189415
110	1.0	43.4469677426
110	0.0	-66.45958912
110	1.0	43.2957362545
110	1.0	43.4593200602
110	1.0	43.3925046376
110	0.0	-64.6540723157
110	0.0	-62.5672278943
110	0.0	-66.4022877061
110	0.0	-66.4065574566
110	1.0	43.250576647
110	1.0	43.5525676411
110	1.0	43.4419541199
110	1.0	43.4086411003
110	0.0	-65.5756865007
110	1.0	43.5358470567
110	0.0	-65.097385724
110	1.0	43.2319649631
110	1.0	43.3490858465
110	0.0	-67.2629161028
110	0.0	-64.1282384402
110	1.0	43.250997544
110	0.0	-65.6729610343
110	1.0	43.4443233131
110	1.0	43.3497081202
110	1.0	43.4598856166
110	1.0	43.5351320981
110	0.0	-63.7969819442
110	1.0	43.4176017022
110	0.0	-66.5777728434
110	1.0	43.3871212264
110	1.0	43.521005101
110	0.0	-63.9900355727
110	1.0	43.482417101
110	1.0	43.5462944936
110	1.0	43.3381334368
110	0.0	-65.2022724584
110	1.0	43.552888335
110	0.0	-64.6207265161
110	1.0	43.523598635
110	0.0	-65.2191751783
110	0.0	-66.6582832208
110	0.0	-64.6124298436
110	1.0	43.22094462
110	1.0	43.3266152712
110	1.0	43.3731539069
110	0.0	-66.7708049563
110	1.0	43.4683876126
110	0.0	-66.4607856098
110	0.0	-63.9032412426
110	1.0	43.4503416003
110	1.0	43.584258516
110	1.0	43.4082829419
110	0.0	-68.3304967295
110	1.0	43.4147394645
110	0.0	-63.7994543899
110	1.0	43.4299103313
110	0.0	-65.731670322
110	1.0	43.5584116877
110	1.0	43.4577631137
110	1.0	43.6109675223
110	0.0	-64.3677222621
110	1.0	43.447633163
110	1.0	43.4096591013
110	0.0	-65.6008146093
110	1.0	43.4100484166
110	1.0	43.6182351964
110	1.0	43.6008172362
110	0.0	-65.5384136777
110	0.0	-63.8273224918
110	1.0	43.4548802003
110	1.0	43.4695703413
110	1.0	43.4938585287
110	0.0	-65.4075745311
110	1.0	43.5068100808
110	0.0	-65.0365256507
110	1.0	43.2726204163
110	1.0	43.4774919135
110	1.0	43.416846202
110	0.0	-65.1894398086
110	1.0	43.5086992929
110	1.0	43.4391736396
110	1.0	43.5802190906
110	1.0	43.5755899264
110	0.0	-62.8171378408
110	0.0	-63.7417755368
110	1.0	43.4955663036
110	1.0	43.4306730033
110	1.0	43.4998086133
110	1.0	43.4381045252
110	1.0	43.4913333871
110	1.0	43.5074982167
110	0.0	-67.3089314817
110	0.0	-66.5514874907
110	0.0	-64.9984448739
110	0.0	-67.2659469512
110	1.0	43.5070362058
110	1.0	43.5539151213
110	1.0	43.3410968316
110	0.0	-63.3104193846
110	1.0	43.3117338842
110	1.0	43.4639130744
110	1.0	43.3560606798
110	1.0	43.5483440551
110	0.0	-66.6122452522
110	1.0	43.5633499239
110	0.0	-64.8208200947
110	0.0	-64.6085774286
110	0.0	-67.5410260535
110	0.0	-65.9297563217
110	1.0	43.3039055337
110	0.0	-67.0575773084
110	1.0	43.3716256642
110	1.0	43.3926669006
110	1.0	43.3777461919
110	1.0	43.4744364697
110	0.0	-69.3339949366
110	1.0	43.4361718583
110	1.0	43.5114917193
110	1.0	43.4088570902
110	0.0	-63.2198054494
110	0.0	-65.2006205272
110	1.0	43.3300365474
110	0.0	-66.4691891219
110	0.0	-64.8480011808
110	0.0	-64.6297727716
110	1.0	43.1059710022
110	0.0	-67.0029392529
110	1.0	43.5090573228
110	0.0	-64.0106778629
110	1.0	43.5418368922
110	0.0	-62.5359899094
110	1.0	43.3449987972
110	1.0	43.4555958998
110	0.0	-63.0763895227
110	1.0	43.3856274696
110	1.0	43.4170676527
110	1.0	43.1940291286
110	0.0	-65.8385438691
110	1.0	43.5075429432
110	1.0	43.5300480643
110	1.0	43.6493845621
110	0.0	-64.6495944039
110	1.0	43.3000427231
110	1.0	43.4297722034
110	0.0	-67.7872182173
110	1.0	43.3992409533
110	0.0	-66.893694767
110	1.0	43.32739839
110	1.0	43.2782557665
110	1.0	43.5926097259
110	1.0	43.5290197157
110	0.0	-65.1533007877
110	0.0	-63.0042684759
110	0.0	-66.3394606891
110	1.0	43.3625411752
110	0.0	-65.5497358752
110	0.0	-64.5424856673
110	1.0	43.5487298567
110	1.0	43.5171401515
110	0.0	-66.991821651
110	0.0	-68.954145716
110	0.0	-66.1147933225
110	1.0	43.5272542328
110	1.0	43.4579666552
110	1.0	43.5024361388
110	1.0	43.5496701755
110	1.0	43.488853699
110	0.0	-65.1011568512
110	1.0	43.4231291005
110	0.0	-63.6816863626
110	1.0	43.4198597825
110	0.0	-67.9595111454
110	0.0	-66.198220034
110	1.0	43.4264113254
110	1.0	43.3504998482
110	0.0	-68.0778110332
110	0.0	-64.5452395656
110	0.0	-63.3117616795
110	1.0	43.622087611
110	0.0	-64.6382577523
110	0.0	-65.8076307363
110	1.0	43.4723829882
110	0.0	-63.3895330834
110	1.0	43.3725345311
110	0.0	-64.2007356493
110	0.0	-66.3265083921
110	1.0	43.5076636803
110	0.0	-66.5240355436
110	1.0	43.4485635756
110	1.0	43.4123413234
110	1.0	43.4362353351
110	1.0	43.3039306448
110	1.0	43.3953945915
110	1.0	43.5190581055
110	1.0	43.3011194304
110	1.0	43.6092617149
110	0.0	-64.7590700794
110	0.0	-63.6562232799
110	0.0	-63.5494633148
110	0.0	-68.4576567542
110	1.0	43.2774895069
110	0.0	-63.3391054115
110	1.0	43.5098205961
110	0.0	-63.9331244202
110	0.0	-66.384850631
110	1.0	43.3971100187
110	1.0	43.2745601631
110	1.0	43.3876069239
110	1.0	43.4116184708
110	1.0	43.5737959334
110	0.0	-63.6789520143
110	1.0	43.2968466908
110	0.0	-65.2892824632
110	1.0	43.5569991724
110	0.0	-65.637226446
110	1.0	43.5371335195
110	0.0	-65.7246401612
110	1.0	43.53208196
110	0.0	-65.215873515
110	0.0	-64.3795423301
110	0.0	-65.2790907576
110	0.0	-66.2110772448
110	1.0	43.3767339625
110	0.0	-66.7023821529
110	1.0	43.3428539728
110	0.0	-62.3851083456
110	1.0	43.6407936911
110	1.0	43.5630427275
110	1.0	43.4131009716
110	1.0	43.5603559205
110	1.0	43.4573993041
110	0.0	-64.6940096772
110	1.0	43.5334026571
110	1.0	43.3438333102
110	1.0	43.5513085157
110	0.0	-66.9074775919
110	1.0	43.3593180887
110	1.0	43.5687000729
110	0.0	-63.8298782217
110	0.0	-63.2083020584
110	1.0	42.9236448867
110	1.0	43.5892735963
110	1.0	43.2352282673
110	1.0	43.2526478855
110	1.0	43.4960844929
110	1.0	43.4822786892
110	1.0	43.3922480949
110	1.0	43.3645878552
110	0.0	-65.8134489461
110	0.0	-63.7628938077
110	1.0	43.5298609632
110	1.0	43.4724148991
110	0.0	-66.4523666772
110	0.0	-64.5399209293
110	0.0	-68.0609444437
110	1.0	43.422715309
110	1.0	43.4283788583
110	1.0	43.4515291708
110	1.0	43.4387095487
110	1.0	43.375004049
110	1.0	43.5350401724
110	1.0	43.4906536529
110	1.0	43.3860189244
110	0.0	-67.9743122132
110	1.0	43.4973466339
110	0.0	-65.7443530147
110	1.0	43.3966166361
110	0.0	-62.6579617211
110	0.0	-65.7407349803
110	1.0	43.5201488362
110	0.0	-64.3706350837
110	1.0	43.5535771711
110	0.0	-66.13292906
110	0.0	-64.1136075158
110	0.0	-63.7468035246
110	1.0	43.3686743882
110	1.0	43.4779440379
110	0.0	-65.710235278
110	1.0	43.5469872474
110	0.0	-62.8512211105
110	1.0	43.3687079213
110	1.0	43.5036126444
110	0.0	-68.2375644339
110	0.0	-66.5829184013
110	1.0	43.2979724003
110	1.0	43.3305024574
110	1.0	43.4220563202
110	0.0	-66.6247629028
110	0.0	-64.2877149079
110	0.0	-67.8990437297
110	1.0	43.525861362
110	1.0	43.3647301616
110	1.0	43.2926468995
110	1.0	43.4202718012
110	0.0	-65.7589831706
110	0.0	-64.0271611184
110	1.0	43.3740712687
110	0.0	-64.8206787922
110	1.0	43.5826022858
110	0.0	-64.4853923022
110	1.0	43.4692352827
110	0.0	-66.8509111873
110	0.0	-64.36760476
110	1.0	43.5108202742
110	0.0	-67.2029287936
110	0.0	-66.408729409
110	0.0	-65.4665373746
110	0.0	-65.9483136052
110	0.0	-64.8884434498
110	0.0	-65.8042351053
110	1.0	43.2401999471
110	0.0	-63.1541862481
110	0.0	-64.1779693924
110	1.0	43.3847419566
110	0.0	-66.9977442486
110	0.0	-65.7015037107
110	0.0	-67.512549033
110	1.0	43.6165909556
110	1.0	43.5441654488
110	0.0	-63.9337603683
110	0.0	-66.6068695595
110	1.0	43.5118622856
110	1.0	43.3669226432
110	0.0	-64.8344239319
110	1.0	43.4496949483
110	1.0	43.6367475445
110	0.0	-67.7486920129
110	1.0	43.474473738
110	0.0	-65.5922254185
110	0.0	-64.236673102
110	1.0	43.2825585888
110	0.0	-62.5586975069
110	1.0	43.4823307687
110	1.0	43.5854075518
110	1.0	43.4761539234
110	1.0	43.5454584234
110	1.0	43.1437057652
110	1.0	43.4163413872
110	0.0	-65.9090167616
110	0.0	-64.458395444
110	1.0	43.4132379264
110	0.0	-66.3658676201
110	0.0	-67.1136315113
110	1.0	43.1472429543
110	1.0	43.5258101473
110	1.0	43.3909935491
110	1.0	43.424512098
110	0.0	-65.870453885
110	0.0	-64.6802661601
110	0.0	-65.9297520376
110	0.0	-68.1861867364
110	0.0	-66.0032087477
110	1.0	43.3483866408
110	0.0	-67.5221061877
110	0.0	-63.8244938432
110	1.0	43.4936682921
110	1.0	43.5003899817
110	0.0	-65.5406932793
110	1.0	43.4071809371
110	1.0	43.4775719599
110	1.0	43.5102251482
110	1.0	43.3391927238
110	1.0	43.4526859749
110	0.0	-65.8719468258
110	1.0	43.5801738941
110	1.0	43.4275095582
110	1.0	43.4394652644
110	0.0	-66.221500867
110	1.0	43.5500390222
110	1.0	43.2626371742
110	1.0	43.5445993729
110	0.0	-64.744326628
110	0.0	-63.3678915965
110	0.0	-65.0955765428
110	0.0	-63.9889399619
110	1.0	43.3199934967
110	1.0	43.089860498
110	0.0	-63.966337978
110	1.0	43.4978414482
110	0.0	-64.1241667665
110	1.0	43.4469379849
110	0.0	-65.1247207618
110	1.0	43.5207263983
110	0.0	-66.184856658
110	0.0	-64.5697838127
110	1.0	43.4047251095
110	1.0	43.5430293024
110	1.0	43.5917073639
110	0.0	-66.2679728721
110	1.0	43.45398096
110	0.0	-64.4888187966
110	0.0	-64.1940436287
110	1.0	43.4300037121
110	1.0	43.4199478277
110	1.0	43.2856262376
110	1.0	43.4475373378
110	0.0	-64.4995340841
110	0.0	-66.2885717817
110	0.0	-64.9776745804
110	0.0	-65.7731506029
110	1.0	43.4560309791
110	1.0	43.4352156848
110	1.0	43.3985507894
110	1.0	43.2159291843
110	1.0	43.4262506158
110	0.0	-64.9119254403
110	1.0	43.5334905405
110	1.0	43.6041309449
110	0.0	-67.6908345543
110	0.0	-64.99422061
110	1.0	43.2147302403
110	0.0	-65.772462393
110	0.0	-64.7552446986
110	0.0	-64.412704022
110	1.0	43.508231553
110	1.0	43.4988733771
110	1.0	43.0966361664
110	1.0	43.4349156636
110	0.0	-66.0893388119
110	1.0	43.5425753916
110	1.0	43.5078360794
110	0.0	-64.9713483278
110	0.0	-66.9271701466
110	1.0	43.5936607679
110	0.0	-65.2075348412
110	1.0	43.479518508
110	0.0	-66.0035570554
110	0.0	-64.7416574996
110	1.0	43.5429955333
110	0.0	-66.3668729958
110	0.0	-66.2121520768
110	0.0	-66.176711413
110	1.0	43.4440556142
110	0.0	-66.3654610237
110	1.0	43.3756263198
110	1.0	43.4794675642
110	1.0	43.2818979311
110	1.0	43.257621362
110	0.0	-64.5733508458
110	1.0	43.6170314847
110	1.0	43.4854863803
110	0.0	-65.2427982477
110	0.0	-63.2560950604
110	0.0	-63.3650997051
110	0.0	-64.5603394705
110	0.0	-66.0427206281
110	1.0	43.4484913513
110	1.0	43.5427733499
110	1.0	43.4973703651
110	1.0	43.1294255652
110	1.0	43.2984463473
110	1.0	43.350606789
110	0.0	-65.7441797796
110	1.0	43.280913082
110	1.0	43.5047948115
110	1.0	43.5975658795
110	1.0	43.4767281558
110	1.0	43.3505181833
110	0.0	-68.1751720508
110	1.0	43.5602832465
110	1.0	43.5861070694
110	0.0	-66.3298465359
110	1.0	43.3969979163
110	0.0	-66.1473792016
110	1.0	43.4730547819
110	0.0	-64.0641269366
110	1.0	43.6214282934
110	1.0	43.5146935837
110	1.0	43.5811918235
110	1.0	43.3923757913
110	1.0	43.4610584263
110	1.0	43.5890789933
110	0.0	-66.1155608885
110	1.0	43.4683491966
110	1.0	43.5461863174
110	1.0	43.5437018961
110	0.0	-65.5345441877
110	1.0	43.4388248548
110	0.0	-67.3775711489
110	1.0	43.2315777558
110	0.0	-64.5976991668
110	0.0	-65.3291751224
110	1.0	43.4918680468
110	1.0	43.5779401429
110	1.0	43.3284061306
110	0.0	-67.4604757605
110	0.0	-67.2735948366
110	0.0	-63.7443620179
110	0.0	-66.9658117104
110	0.0	-65.2916851054
110	1.0	43.1132524409
110	0.0	-64.1417919306
110	1.0	43.3988273132
110	1.0	43.5950817941
110	1.0	43.450295635
110	1.0	43.4702745194
110	1.0	43.5505594811
110	1.0	43.5739402416
110	0.0	-64.951428988
110	0.0	-66.3303267072
110	0.0	-66.9356767206
110	1.0	43.5245323991
110	1.0	43.1315302535
110	0.0	-64.6513710612
110	1.0	43.5213823645
110	1.0	43.5134579846
110	0.0	-65.8876852687
110	1.0	43.4065570887
110	1.0	43.3104029013
110	1.0	43.456085771
110	1.0	43.2833999655
110	1.0	43.3860308151
110	1.0	43.3313696685
110	1.0	43.4389229733
110	1.0	43.3318211888
110	0.0	-65.0277821554
110	1.0	43.2777959299
110	0.0	-69.2546185067
110	1.0	43.5256962644
110	0.0	-65.911079195
110	0.0	-65.7543433032
110	1.0	43.506317525
110	0.0	-66.9799177153
110	0.0	-66.0634117063
110	1.0	43.4759485691
110	1.0	43.5069923002
110	1.0	43.523873257
110	1.0	43.4827575689
110	0.0	-65.4587760462
110	0.0	-64.5638686646
110	1.0	43.2075391027
110	1.0	43.3982768595
110	0.0	-64.3524416252
110	1.0	43.3487250221
110	1.0	43.3824538296
110	0.0	-63.7712608714
110	0.0	-66.4013131927
110	0.0	-67.4159296166
110	1.0	43.4396403495
110	1.0	43.4957871782
110	0.0	-66.5518132894
110	1.0	43.1764837081
110	1.0	43.4223572642
110	1.0	43.4496798322
110	1.0	43.3764171828
110	1.0	43.4213569957
110	0.0	-63.4612161758
110	0.0	-64.7631869363
110	1.0	43.4355213441
110	1.0	43.6120975402
110	1.0	43.5742573226
110	1.0	43.5291171433
110	0.0	-64.0296685879
110	0.0	-63.7241598981
110	0.0	-65.5144816313
110	1.0	43.2097925117
110	1.0	43.6767752989
110	0.0	-64.8807763034
110	1.0	43.0350837541
110	1.0	43.576719052
110	1.0	43.5025475048
110	1.0	43.3412552458
110	1.0	43.5188828807
110	0.0	-64.3037616677
110	0.0	-63.9865417145
110	0.0	-67.3225910517
110	1.0	43.4309378111
110	1.0	43.2729450157
110	1.0	43.4240156649
110	1.0	43.5608621634
110	0.0	-67.1830517905
110	0.0	-63.725798997
110	1.0	43.1898783907
110	1.0	42.9860066498
110	1.0	43.4489533094
110	1.0	43.5456353176
110	0.0	-65.6392092006
110	1.0	43.3112409602
110	0.0	-64.8421373718
110	0.0	-66.5946198069
110	0.0	-65.7568563486
110	0.0	-65.5560945141
110	0.0	-66.2558282995
110	0.0	-66.5969170575
110	0.0	-66.3539287591
110	0.0	-64.5000569502
110	1.0	43.5049374681
110	1.0	43.518270582
110	0.0	-65.2006125867
110	0.0	-64.9889829648
110	0.0	-64.7602769528
110	1.0	43.2908617057
110	1.0	43.2099884279
110	0.0	-64.158130652
110	1.0	43.5481054446
110	0.0	-64.8793483801
110	1.0	43.5666359138
110	0.0	-64.8817982277
110	1.0	43.5815175514
110	0.0	-65.8976789299
110	0.0	-63.2927823977
110	1.0	43.4826942171
110	1.0	43.4304575286
110	1.0	43.3167946489
110	1.0	43.3347195006
110	0.0	-67.7847886965
110	0.0	-64.4561763703
110	0.0	-64.9663911409
110	1.0	43.3897999385
110	1.0	43.566605271
110	0.0	-64.6597958666
110	1.0	43.3296510997
110	1.0	43.5581066119
110	1.0	43.4878688078
110	0.0	-64.7954853659
110	1.0	43.3627705252
110	0.0	-66.1398671128
110	0.0	-67.7512382178
110	1.0	43.5168725659
110	1.0	43.3985384875
110	1.0	43.366862598
110	0.0	-66.3476055437
110	1.0	43.225810668
110	0.0	-65.2189846261
110	0.0	-67.9162761071
110	1.0	43.2670530593
110	1.0	43.3541244001
110	0.0	-64.0704932521
110	0.0	-66.3345185106
110	1.0	43.5256334955
110	1.0	43.2569452447
110	0.0	-66.4041088299
110	0.0	-63.6487405532
110	1.0	43.5797071391
110	1.0	43.2590664946
110	0.0	-65.6169730131
110	0.0	-64.0017971684
110	1.0	43.4276503132
110	0.0	-64.8244963226
110	0.0	-66.5885129117
110	1.0	43.4029691155
110	0.0	-64.5934230766
110	0.0	-67.2819406282
110	1.0	43.3690399386
110	0.0	-65.3811002343
110	1.0	43.4664978815
110	0.0	-66.4224138367
110	0.0	-66.2050032244
110	1.0	43.5734573491
110	1.0	43.4544934197
110	1.0	43.5751284122
110	1.0	43.4383951184
110	1.0	43.5027183499
110	0.0	-64.8311824108
110	0.0	-64.5313473572
110	1.0	43.5485812807
110	1.0	43.4144224152
110	0.0	-65.7862742859
110	0.0	-64.7876995291
110	1.0	43.339494051
110	1.0	43.4246128352
110	1.0	42.969718968
110	0.0	-66.3508840949
110	1.0	43.4232814653
110	0.0	-64.9448016407
110	1.0	43.4786774928
110	0.0	-65.8581214379
110	1.0	43.3857582178
110	1.0	43.285457344
110	1.0	43.3410124163
110	1.0	43.4551006879
110	1.0	43.4390446666
110	0.0	-63.6268769736
110	1.0	43.5577155179
110	0.0	-68.1799375075
110	1.0	43.5317068072
110	1.0	43.5946430966
110	1.0	43.2750938501
110	1.0	43.5408076675
110	0.0	-69.1369925504
110	0.0	-65.844936516
110	0.0	-65.3074632586
110	1.0	43.5324488535
110	0.0	-62.9351457822
110	0.0	-65.2900329575
110	1.0	43.6109084374
110	1.0	43.2044426589
110	1.0	43.5060864701
110	0.0	-65.6206615267
110	0.0	-65.7576752684
110	0.0	-65.0500945491
110	1.0	43.4591035347
110	1.0	43.4883828855
110	0.0	-66.7934536605
110	1.0	43.2030274351
110	1.0	43.4774120427
110	1.0	43.4758424975
110	0.0	-66.2735649953
110	1.0	43.4694979951
110	1.0	43.5339327632
110	1.0	43.3530434773
110	1.0	43.2624795074
110	0.0	-64.9761913936
110	1.0	43.5392905275
110	0.0	-64.764887594
110	1.0	43.5138271243
110	1.0	43.3006902536
110	1.0	43.5934809015
110	0.0	-65.736608496
110	1.0	43.2787841806
110	0.0	-64.2158656191
110	1.0	43.2930708775
110	1.0	43.5469793243
110	0.0	-66.3005370376
110	1.0	43.4149873784
110	1.0	43.4934564606
110	1.0	43.3998310151
110	0.0	-64.1016982521
110	1.0	43.2596836458
110	1.0	43.3857709024
110	1.0	43.3854761261
110	1.0	43.4299219066
110	1.0	43.5718954027
110	1.0	43.3363431431
110	0.0	-64.4378228923
110	0.0	-64.7647313582
110	1.0	43.511652837
110	1.0	43.4798086933
110	0.0	-65.8264699537
110	0.0	-66.4266249196
110	1.0	43.3139951725
110	1.0	43.6306832218
110	1.0	43.5443457408
110	0.0	-66.0224328376
110	1.0	43.4147257788
110	0.0	-67.5646407926
110	0.0	-66.8100577438
110	1.0	43.4939090038
110	1.0	43.5303090512
110	0.0	-66.4752486973
110	1.0	43.5346497872
110	1.0	43.445960464
110	0.0	-63.490284686
110	0.0	-64.7824183293
110	0.0	-64.0686038728
110	1.0	43.5245688371
110	1.0	43.1938153414
110	0.0	-66.4644766867
110	1.0	43.3718741438
110	1.0	43.4813218774
110	1.0	43.5027579372
110	1.0	43.2551791382
110	1.0	43.495181166
110	0.0	-63.0109063173
110	1.0	43.3508194809
110	0.0	-66.9266920872
110	1.0	43.3495972776
110	0.0	-65.0291163933
110	0.0	-65.8775656723
110	1.0	43.5598693779
110	0.0	-63.7641837074
110	0.0	-65.9445289134
110	0.0	-65.1304192953
110	0.0	-67.7836824922
110	0.0	-65.2355459664
110	1.0	43.4120343705
110	0.0	-63.8988989057
110	0.0	-64.9456793331
110	1.0	43.4590393573
110	0.0	-68.0541033462
110	1.0	43.2484187449
110	1.0	43.4344323218
110	1.0	43.5268207647
110	1.0	43.5282190794
110	1.0	43.4352615334
110	0.0	-64.5805057921
110	0.0	-63.7391082449
110	1.0	43.3144565722
110	1.0	43.5302448987
110	0.0	-64.1590810396
110	1.0	43.4511940861
110	0.0	-66.3753705794
110	0.0	-64.8075081893
110	1.0	43.3944256367
110	1.0	43.5610814977
110	0.0	-66.3038171398
110	1.0	43.5442846388
110	1.0	43.6010296464
110	1.0	43.4168295177
110	1.0	43.4491278592
110	1.0	43.1222340745
110	1.0	43.480420371
110	1.0	43.2725931641
110	1.0	43.4655379368
110	1.0	43.5141050706
110	1.0	43.3759306913
110	1.0	43.2543348611
110	0.0	-65.7505547856
110	1.0	43.379727678
110	1.0	43.2932519148
110	1.0	43.5616904049
110	1.0	43.555082907
110	1.0	43.4179341363
110	1.0	43.3764520746
110	1.0	43.4331846778
110	1.0	43.541972353
110	1.0	43.5658278579
110	0.0	-66.4530484153
110	1.0	43.3242396466
110	0.0	-64.965002535
110	1.0	43.3111683733
110	1.0	43.2151063745
110	1.0	43.5445314913
110	1.0	43.2019288013
110	0.0	-65.440612823
110	1.0	43.5640236593
110	1.0	43.1937256501
110	0.0	-64.5160284719
110	1.0	43.3791352441
110	1.0	43.4848187348
110	1.0	43.5974767596
110	0.0	-65.223750397
110	1.0	43.4740176446
110	0.0	-65.6469892108
110	0.0	-66.6701478826
110	0.0	-67.059899052
110	0.0	-67.1128983716
110	0.0	-65.9424253398
110	1.0	43.5339892924
110	1.0	43.5117730664
110	1.0	43.468601749
110	1.0	43.3104989626
110	1.0	43.3493918416
110	0.0	-64.9139512994
110	0.0	-66.7465723723
110	1.0	43.3563311016
110	1.0	43.4005086563
110	1.0	43.5430034292
110	0.0	-66.1302004955
110	0.0	-63.3983258531
110	1.0	43.4640831685
110	0.0	-64.1054489539
110	0.0	-64.0305709027
110	0.0	-64.9137666929
110	1.0	43.2954114692
110	1.0	43.274336354
110	1.0	43.0251712822
110	0.0	-64.4079182197
110	1.0	43.5293156496
110	1.0	43.2194271526
110	1.0	43.5127000803
110	1.0	43.4480461418
110	1.0	43.5119082879
110	1.0	43.5601718552
110	1.0	43.4570954021
110	0.0	-67.2370908257
110	1.0	43.614141235
110	0.0	-66.4059032342
110	1.0	43.3585174268
110	0.0	-63.2936089257
110	0.0	-64.5024213806
110	0.0	-64.6776328808
110	0.0	-66.3580146061
110	1.0	43.2446263265
110	1.0	43.3232267572
110	1.0	43.5426847685
110	1.0	43.2452845215
110	1.0	43.4155663288
110	1.0	43.4828879801
110	0.0	-68.2307233083
110	1.0	43.4829885271
110	0.0	-63.7287870756
110	1.0	43.4925276439
110	1.0	43.2002823605
110	0.0	-64.7727237962
110	0.0	-63.7002937047
110	0.0	-62.3222121316
110	1.0	43.5309949466
110	0.0	-66.4602786241
110	1.0	43.2759684948
110	1.0	43.3479088057
110	1.0	43.5018104821
110	1.0	43.5480577591
110	0.0	-64.9964390472
110	1.0	43.5697430563
110	1.0	43.4187020439
110	1.0	43.4764347254
110	0.0	-64.4593029944
110	1.0	43.4839335272
110	0.0	-63.6960795379
110	0.0	-65.0821371918
110	0.0	-63.3646308099
110	1.0	43.5102706963
110	0.0	-65.9560784491
110	0.0	-64.9169693935
110	0.0	-62.5624661051
110	1.0	43.5480204255
110	1.0	43.2793682103
110	1.0	43.5303833167
110	1.0	43.4276372816
110	1.0	43.4230859758
110	1.0	43.5084677641
110	0.0	-65.4049091737
110	0.0	-65.9211505479
110	0.0	-67.6288983175
110	0.0	-67.2710056174
110	1.0	43.4039881432
110	0.0	-66.3801749437
110	1.0	43.1899540319
110	0.0	-64.1521189075
110	1.0	43.2862206073
110	1.0	43.3407691677
110	0.0	-64.7428053491
110	1.0	43.5619746938
110	0.0	-66.0883028109
110	1.0	43.5082959648
110	1.0	43.4052414735
110	1.0	43.5768688822
110	1.0	43.4248757106
110	1.0	43.361604228
