# Supplementary material for: Unique membrane properties and enhanced signal processing in human neocortical neurons
Source: eLife. 2016 Oct 6;5:e16553. doi: 10.7554/eLife.16553 (PMC5100995; doi:10.7554/eLife.16553)
Supplement: Source code 1. — DOI: http://dx.doi.org/10.7554/eLife.16553.014 [file elife-16553-code1.zip › Fig3/Fig3b/DIST_045_SYNC/Mon_Apr_11_11_35_14_2016/syns_111/sync_stim_seed_860.txt]

NUMBER_OF_SYNAPSES	APC_N	MAX_VOLTAGE
111	0.0	-63.658437375
111	0.0	-64.8588450416
111	1.0	43.4141203257
111	1.0	43.5628953369
111	1.0	43.4873587404
111	0.0	-68.8066096871
111	0.0	-66.2864186152
111	1.0	43.5067178347
111	0.0	-67.37711436
111	1.0	43.2063297983
111	0.0	-63.9554049597
111	1.0	43.4950735957
111	0.0	-65.1264969808
111	0.0	-63.4498630474
111	0.0	-65.9791471687
111	0.0	-63.9300298243
111	0.0	-63.2767237046
111	1.0	43.5448761612
111	1.0	43.5795443796
111	0.0	-63.928867303
111	1.0	43.4264615486
111	1.0	43.5672759104
111	1.0	43.5978480566
111	0.0	-62.876606917
111	1.0	43.4735219224
111	0.0	-64.1841960527
111	1.0	43.437412657
111	1.0	43.4103785635
111	1.0	43.4798573852
111	0.0	-66.2045790243
111	1.0	43.4536819272
111	0.0	-65.0648584798
111	1.0	43.4573579209
111	1.0	43.5471633566
111	1.0	43.334525833
111	1.0	43.4540465066
111	1.0	43.2728459155
111	0.0	-66.3637467944
111	1.0	43.289414312
111	0.0	-65.3747687626
111	0.0	-65.6399435737
111	1.0	43.3537218376
111	1.0	43.5114342746
111	1.0	43.5648627941
111	1.0	43.4235247151
111	1.0	43.5336304787
111	1.0	43.3097852004
111	1.0	43.3335730683
111	0.0	-66.3624239513
111	1.0	43.4778190854
111	1.0	43.0887014597
111	0.0	-65.7373605666
111	0.0	-64.5153375957
111	1.0	43.4581743937
111	0.0	-65.0597527359
111	0.0	-62.8046579584
111	1.0	43.6055387252
111	1.0	43.6138659694
111	1.0	43.5445272084
111	1.0	43.1151130122
111	1.0	43.4195776449
111	1.0	43.3075909225
111	1.0	43.446016614
111	1.0	43.6491848858
111	1.0	43.4655651569
111	0.0	-64.7411623036
111	1.0	43.5625431872
111	0.0	-63.835220748
111	0.0	-63.082425577
111	1.0	43.5453362986
111	0.0	-64.7670341133
111	0.0	-65.1001114121
111	0.0	-65.2270593766
111	1.0	43.4949405492
111	1.0	43.6261560138
111	0.0	-64.1685768959
111	1.0	43.4046747335
111	1.0	43.4025789464
111	0.0	-67.6459372866
111	0.0	-66.0859152744
111	1.0	43.1847595887
111	1.0	43.3996239567
111	1.0	43.5041732402
111	0.0	-67.0516311829
111	1.0	43.5353214719
111	1.0	43.5914254766
111	0.0	-66.4035219896
111	1.0	43.529035951
111	0.0	-66.9718629199
111	0.0	-65.1661799279
111	1.0	43.4471463626
111	1.0	43.3878124007
111	1.0	43.4468000306
111	1.0	43.3759047073
111	1.0	43.2585031719
111	0.0	-66.1495522184
111	1.0	43.4572384415
111	1.0	43.3921277675
111	1.0	43.2819252058
111	0.0	-65.1989337402
111	0.0	-65.6044524573
111	1.0	43.5074526989
111	1.0	43.6015118729
111	0.0	-63.9902968943
111	0.0	-63.4142959231
111	1.0	43.2713810897
111	0.0	-65.2210129207
111	1.0	43.2661233883
111	1.0	43.4973276325
111	1.0	43.2859753904
111	0.0	-65.0968307868
111	0.0	-65.1416023576
111	0.0	-63.801257817
111	1.0	43.4436837241
111	1.0	43.6252311301
111	0.0	-64.7692280845
111	1.0	43.3823330476
111	0.0	-67.0113003436
111	1.0	43.5743964398
111	1.0	43.6053662236
111	1.0	43.5445985365
111	1.0	43.5247421828
111	1.0	43.5271281449
111	1.0	43.3298740086
111	0.0	-67.6142792595
111	1.0	43.463813504
111	0.0	-66.6172532002
111	1.0	43.5042687547
111	1.0	43.0461370675
111	0.0	-62.9560275728
111	1.0	43.5543402749
111	0.0	-64.9608340932
111	0.0	-63.7815575026
111	1.0	43.5210151605
111	1.0	43.4902708989
111	0.0	-66.7014285812
111	1.0	43.5592589143
111	1.0	43.5703822982
111	1.0	43.2786972273
111	1.0	43.1071863474
111	0.0	-67.0407451088
111	1.0	43.2547538585
111	1.0	43.5265802728
111	1.0	43.5779797927
111	1.0	43.3320040674
111	0.0	-63.6250902309
111	1.0	43.5388490682
111	0.0	-66.0212861735
111	0.0	-66.1963589819
111	1.0	43.4740930151
111	1.0	43.5821965856
111	0.0	-65.5103904922
111	1.0	43.5749436581
111	1.0	43.5307563759
111	1.0	43.4034561035
111	0.0	-64.4913725678
111	1.0	43.4600984041
111	1.0	43.4715382292
111	0.0	-66.0754020828
111	0.0	-64.1791392764
111	1.0	43.5077242979
111	1.0	43.4537969187
111	1.0	43.6878603096
111	1.0	43.5639401503
111	0.0	-62.8838650814
111	1.0	43.4939055546
111	1.0	43.6013343279
111	1.0	43.3829776944
111	0.0	-64.8769116233
111	0.0	-65.0241591837
111	1.0	43.4962704263
111	0.0	-64.5750738959
111	1.0	43.3620026591
111	0.0	-64.9201932051
111	0.0	-65.4000200836
111	1.0	43.5442065181
111	1.0	43.5778319409
111	1.0	43.5285559959
111	1.0	43.6187254939
111	0.0	-68.0628641112
111	0.0	-63.6894442331
111	0.0	-66.1867241277
111	1.0	43.4089631224
111	0.0	-66.026740254
111	0.0	-65.1661815456
111	1.0	43.4112302515
111	1.0	43.3759177023
111	1.0	43.490335447
111	1.0	43.4038391278
111	1.0	43.5597638646
111	1.0	43.3646562756
111	1.0	43.5825250843
111	1.0	43.1904313207
111	1.0	43.2792974772
111	1.0	43.560400402
111	1.0	43.2702935305
111	1.0	43.4191502664
111	1.0	43.3110849435
111	1.0	43.4278127227
111	0.0	-65.564756769
111	0.0	-67.3036219755
111	1.0	43.55534444
111	1.0	43.450050673
111	1.0	43.3876266478
111	0.0	-65.656751685
111	0.0	-65.9806442465
111	0.0	-66.0229424588
111	1.0	43.4866674401
111	1.0	43.1961141897
111	0.0	-64.0106927034
111	0.0	-65.7529849793
111	1.0	43.589972149
111	1.0	43.5845052139
111	1.0	43.5086781577
111	1.0	43.4383350025
111	1.0	43.3124757943
111	0.0	-67.8403384446
111	0.0	-63.0657415835
111	1.0	43.4520548318
111	0.0	-64.8967475211
111	1.0	43.6086404981
111	1.0	43.3868051193
111	1.0	43.5825247377
111	1.0	43.2939766476
111	1.0	42.9470713882
111	1.0	43.6090388153
111	1.0	43.4367433443
111	1.0	43.426500588
111	0.0	-64.8460670147
111	1.0	43.3807188166
111	1.0	43.5027309939
111	0.0	-64.4237436099
111	1.0	43.5224498627
111	1.0	43.4601862008
111	0.0	-66.3492425177
111	1.0	43.5071994122
111	0.0	-66.158976341
111	1.0	43.3356511832
111	1.0	43.297628889
111	1.0	42.973282707
111	1.0	43.5049490782
111	0.0	-64.2123253781
111	1.0	43.3578194762
111	1.0	43.5058407131
111	1.0	43.4913695818
111	1.0	43.3777634285
111	1.0	43.6014106793
111	0.0	-65.9731079389
111	1.0	43.2047213528
111	1.0	43.2578031423
111	1.0	43.4096965078
111	0.0	-65.7963167561
111	0.0	-64.9817769245
111	1.0	43.3602284215
111	1.0	43.4130484488
111	0.0	-66.4374591357
111	1.0	43.5062784584
111	0.0	-67.4665017704
111	1.0	43.3854369824
111	0.0	-65.2120397056
111	1.0	43.2343067536
111	0.0	-64.1287882623
111	1.0	43.5291279933
111	0.0	-65.9703513399
111	1.0	43.5405737914
111	1.0	43.516531965
111	0.0	-63.3907491541
111	1.0	43.399869506
111	0.0	-63.321815056
111	1.0	43.3466645192
111	1.0	43.558019644
111	1.0	43.3044589883
111	1.0	43.4051539562
111	1.0	43.4244502215
111	0.0	-64.227294357
111	0.0	-66.0318235327
111	1.0	43.4050834162
111	1.0	43.3309856517
111	0.0	-64.6638450867
111	0.0	-65.1660520473
111	0.0	-67.6538326959
111	1.0	43.5162244162
111	1.0	43.4740328664
111	0.0	-65.1584337538
111	1.0	43.4446511105
111	1.0	43.4687901995
111	0.0	-65.6779571803
111	1.0	43.4445238923
111	1.0	43.3546629429
111	0.0	-66.3069471631
111	0.0	-65.5054565987
111	1.0	43.2702312442
111	0.0	-65.4183290771
111	1.0	43.5917729358
111	0.0	-65.9215208569
111	1.0	43.5572839001
111	0.0	-67.0726878686
111	1.0	43.2493456298
111	0.0	-65.0068074572
111	1.0	43.5392189246
111	1.0	43.4190850364
111	0.0	-66.5654068269
111	1.0	43.4203227791
111	1.0	43.4645228711
111	1.0	43.5263748716
111	1.0	43.5693839484
111	1.0	43.5916288622
111	1.0	43.4555058187
111	0.0	-66.9126676789
111	1.0	43.4654516275
111	1.0	43.4846691838
111	1.0	43.5230295113
111	1.0	43.3343176811
111	0.0	-66.2772004187
111	1.0	43.4672344037
111	1.0	43.4404190032
111	1.0	43.466323248
111	1.0	43.5539044024
111	1.0	43.240450409
111	1.0	43.5717359921
111	1.0	43.4327654973
111	1.0	43.3647974766
111	0.0	-66.1269525631
111	0.0	-63.5081929122
111	0.0	-67.7214399709
111	0.0	-63.6657913752
111	1.0	43.5032460103
111	1.0	42.9400336873
111	0.0	-65.9538602654
111	0.0	-63.1125188256
111	1.0	43.5551994603
111	1.0	43.4926994363
111	1.0	43.4437972982
111	1.0	43.4973462297
111	1.0	43.5577955901
111	1.0	43.3487047606
111	0.0	-63.9278933443
111	1.0	43.4979508901
111	1.0	43.4433101375
111	1.0	43.5171621035
111	1.0	43.3054913639
111	1.0	43.4980168656
111	1.0	43.5021391894
111	0.0	-64.2929572624
111	1.0	43.5147305702
111	1.0	43.5160191117
111	1.0	43.2631665716
111	0.0	-66.1504972946
111	0.0	-66.6179495999
111	0.0	-64.9042572241
111	0.0	-67.3404393393
111	1.0	43.5552199509
111	0.0	-64.1718214032
111	0.0	-66.8093963511
111	1.0	43.4792072171
111	1.0	43.1146428934
111	1.0	43.4462043716
111	1.0	43.4304500893
111	1.0	43.5226695026
111	1.0	43.3298629937
111	1.0	43.4297191334
111	0.0	-65.8801430202
111	1.0	43.5616192043
111	0.0	-63.930300686
111	1.0	43.3525629964
111	0.0	-64.2820231011
111	0.0	-64.2486077313
111	1.0	43.5092791981
111	1.0	42.9664628308
111	1.0	43.4079339047
111	0.0	-67.1478771852
111	0.0	-66.4736087512
111	1.0	43.5109203552
111	1.0	43.4575725485
111	0.0	-66.4468650953
111	0.0	-64.0038750186
111	0.0	-65.030954548
111	1.0	43.5180645784
111	0.0	-64.5687321711
111	1.0	42.9801075955
111	1.0	43.5178280176
111	1.0	43.3245469473
111	1.0	43.4710143539
111	1.0	43.5139446978
111	0.0	-68.6233786551
111	1.0	43.423234841
111	1.0	43.3643745846
111	1.0	43.406513374
111	1.0	43.3386731811
111	0.0	-64.6429677457
111	0.0	-66.9471517233
111	0.0	-65.8592293116
111	1.0	43.4633147861
111	0.0	-65.2543862246
111	1.0	43.6065072182
111	0.0	-64.9686612459
111	1.0	43.5546505136
111	1.0	43.3818407298
111	1.0	43.2763990406
111	1.0	43.5815081783
111	1.0	43.5166069686
111	0.0	-63.0126799585
111	1.0	43.4904879433
111	1.0	43.4267267867
111	1.0	43.4367226141
111	1.0	43.3913065027
111	1.0	43.2845758651
111	1.0	43.3145472252
111	1.0	43.5980339053
111	1.0	43.4658333884
111	1.0	43.5038217776
111	0.0	-65.9446531431
111	0.0	-64.5309459173
111	0.0	-65.4620512087
111	0.0	-63.9390502338
111	0.0	-63.5654146883
111	0.0	-67.8229105433
111	1.0	43.4189254969
111	1.0	43.2903539289
111	1.0	43.6327750559
111	1.0	43.0653407318
111	1.0	43.4454066045
111	0.0	-64.2960259902
111	1.0	43.4572959173
111	1.0	43.5818218582
111	1.0	43.3867888079
111	1.0	43.4765256483
111	1.0	43.3445047689
111	0.0	-62.8301492121
111	0.0	-67.3092475243
111	0.0	-67.9577514534
111	0.0	-65.3265670934
111	0.0	-64.1639743998
111	0.0	-65.6241335491
111	1.0	43.512807635
111	1.0	43.4406211767
111	1.0	43.5029271918
111	0.0	-67.0942006091
111	1.0	43.4576625992
111	1.0	43.384033488
111	0.0	-64.9609490899
111	1.0	43.3941101799
111	0.0	-65.6075241034
111	1.0	43.5500438548
111	1.0	43.3954652899
111	1.0	43.5468674372
111	1.0	43.524694879
111	0.0	-67.3125042055
111	1.0	43.4701968656
111	1.0	43.0856717279
111	1.0	43.4076914647
111	0.0	-65.1455159525
111	0.0	-68.4781122865
111	1.0	43.3287354916
111	1.0	43.4184045538
111	1.0	43.4528938514
111	0.0	-65.486569485
111	1.0	43.4845682168
111	0.0	-65.6503357759
111	1.0	43.4766579827
111	1.0	43.4674659126
111	1.0	43.505995125
111	1.0	43.6355033802
111	1.0	43.4684638013
111	1.0	43.3152617584
111	1.0	43.6044177919
111	0.0	-64.7298931654
111	1.0	43.2804346668
111	1.0	43.3930499936
111	1.0	43.6007445163
111	1.0	43.5837819818
111	1.0	43.4125492707
111	0.0	-64.6676028789
111	1.0	43.4170090705
111	1.0	43.5764073948
111	1.0	43.4080096501
111	1.0	43.3590145072
111	1.0	43.1719218429
111	1.0	43.4595196823
111	1.0	43.5228414679
111	0.0	-62.8369259648
111	0.0	-66.5305017737
111	0.0	-65.4990886169
111	1.0	43.5077677988
111	0.0	-64.6298351204
111	0.0	-65.4797495798
111	0.0	-66.4410624436
111	1.0	43.4166422526
111	1.0	43.2585750515
111	1.0	43.4906033491
111	1.0	43.5584693355
111	0.0	-66.3832051822
111	0.0	-64.7386559417
111	1.0	43.5795505196
111	1.0	43.4326030016
111	0.0	-66.8336377224
111	1.0	43.5673231241
111	1.0	43.301830775
111	1.0	43.3062985373
111	0.0	-62.240352305
111	1.0	43.4888692717
111	1.0	43.4603380866
111	0.0	-62.586618045
111	0.0	-66.354354407
111	0.0	-63.7327972316
111	0.0	-63.8075182714
111	0.0	-64.614646145
111	1.0	43.5791596155
111	1.0	43.3885055941
111	1.0	43.5153842978
111	1.0	43.4500488707
111	0.0	-64.094088268
111	0.0	-63.7742989952
111	1.0	43.4845181298
111	1.0	43.4254843798
111	0.0	-66.9873825255
111	1.0	43.4366048901
111	1.0	43.4769535441
111	0.0	-63.8090178081
111	0.0	-64.6932052689
111	1.0	43.4841196166
111	1.0	43.243871775
111	0.0	-63.4631726626
111	0.0	-64.9259608832
111	1.0	43.5494918814
111	1.0	43.5977848446
111	1.0	43.6057855419
111	0.0	-64.5152120268
111	0.0	-65.6613442229
111	0.0	-65.4625090688
111	1.0	43.1344043055
111	1.0	43.5719438337
111	1.0	43.5232570467
111	1.0	43.5758853317
111	1.0	43.5891605587
111	1.0	43.4029440232
111	1.0	43.4665406498
111	1.0	43.4894984573
111	1.0	43.4062254037
111	0.0	-66.426202395
111	0.0	-62.2587532103
111	1.0	43.5867685297
111	1.0	43.5174166842
111	1.0	43.4259093516
111	1.0	43.4135040506
111	1.0	43.4279832049
111	0.0	-64.9396800385
111	1.0	43.5454867815
111	1.0	43.3108501867
111	1.0	43.5086549026
111	1.0	43.5460593449
111	1.0	43.5745397694
111	1.0	43.3913593157
111	1.0	43.5717231032
111	1.0	43.5633632894
111	1.0	43.5994982508
111	1.0	43.4353695691
111	1.0	43.5542442752
111	0.0	-67.5786130427
111	0.0	-66.6006419231
111	0.0	-65.2438111635
111	1.0	43.6089162954
111	0.0	-64.1834612968
111	1.0	43.4260192539
111	1.0	43.3009282774
111	1.0	43.4046111068
111	1.0	43.4314352069
111	1.0	43.3309902448
111	1.0	43.5724780308
111	1.0	43.3588632176
111	1.0	43.4285926948
111	1.0	43.4299890685
111	1.0	43.318647253
111	0.0	-64.4816661649
111	1.0	43.4828652109
111	1.0	43.4466372695
111	1.0	43.4054613703
111	1.0	43.5890071048
111	0.0	-63.5869403677
111	1.0	43.4395556583
111	1.0	43.3775583977
111	1.0	43.3629594681
111	1.0	43.6327124993
111	0.0	-66.2258754127
111	0.0	-64.580049004
111	0.0	-64.8598773287
111	0.0	-65.9281650973
111	0.0	-64.3018533457
111	1.0	43.165673947
111	0.0	-63.6125376921
111	1.0	43.5018035556
111	1.0	43.396425732
111	1.0	43.4738614027
111	1.0	43.4594385835
111	1.0	43.4967174437
111	1.0	43.483061963
111	0.0	-66.111619386
111	0.0	-67.4656661625
111	1.0	43.3628439788
111	1.0	43.2968245725
111	0.0	-64.6988076974
111	1.0	43.4374446129
111	1.0	43.4564821223
111	1.0	43.4643004077
111	0.0	-66.1829569157
111	1.0	43.5222720788
111	1.0	43.4418025938
111	0.0	-64.8058074763
111	1.0	43.4963735926
111	1.0	42.988777386
111	0.0	-66.6275145599
111	0.0	-66.2989628086
111	1.0	43.4379097366
111	1.0	43.1096366206
111	0.0	-63.8888947799
111	1.0	43.3286907361
111	0.0	-63.4889621444
111	0.0	-65.27107154
111	0.0	-64.5097525531
111	1.0	43.4875504827
111	1.0	43.385347406
111	1.0	43.430013843
111	1.0	43.6258409456
111	1.0	43.5468886624
111	1.0	43.4192070851
111	0.0	-65.6791028945
111	0.0	-65.3162334495
111	1.0	43.5198040736
111	0.0	-64.1278896005
111	1.0	43.5502381651
111	1.0	43.4643198889
111	1.0	43.4041994286
111	1.0	43.5715096755
111	1.0	43.3911537975
111	0.0	-65.3124438389
111	1.0	43.368503783
111	0.0	-67.0080627472
111	0.0	-65.2261553331
111	1.0	43.4427108339
111	0.0	-63.2491952097
111	1.0	43.3623835504
111	0.0	-65.1406867533
111	0.0	-63.9889208108
111	0.0	-67.0370910336
111	1.0	43.6281866639
111	1.0	43.2218910512
111	1.0	43.5773815347
111	1.0	43.4549869224
111	1.0	43.2483334978
111	1.0	43.4700077529
111	1.0	43.5572937705
111	0.0	-65.8410057987
111	1.0	43.4110995495
111	1.0	43.2979703979
111	0.0	-65.0929001374
111	1.0	43.2085422707
111	1.0	43.4814859421
111	1.0	43.4434384521
111	1.0	43.3168676753
111	1.0	43.4557596892
111	0.0	-65.8852224683
111	1.0	43.3432560564
111	1.0	43.4511308229
111	0.0	-64.6763548093
111	1.0	43.4677179413
111	1.0	43.5262708293
111	1.0	43.3597765121
111	0.0	-64.997579988
111	1.0	43.5615104088
111	0.0	-63.4403064252
111	1.0	43.5379632045
111	1.0	43.5767370564
111	0.0	-67.7242436753
111	0.0	-64.7775199335
111	1.0	43.6182253839
111	1.0	43.6547574046
111	1.0	43.4799983801
111	0.0	-66.2692770577
111	0.0	-64.5287721911
111	1.0	43.2801811224
111	0.0	-64.7842517407
111	1.0	43.5272944903
111	1.0	43.539755913
111	0.0	-66.2443591151
111	1.0	43.4821637134
111	1.0	43.5197466548
111	1.0	43.5350456151
111	0.0	-65.0197506726
111	0.0	-64.9000347833
111	1.0	43.5653842149
111	1.0	43.5686535659
111	0.0	-64.9178767266
111	1.0	43.4248012934
111	1.0	43.168282421
111	0.0	-64.7865951974
111	1.0	43.3403916852
111	1.0	43.3246399694
111	0.0	-66.9518800163
111	1.0	43.484812108
111	1.0	43.5204995495
111	1.0	43.4240960043
111	1.0	43.5457959371
111	0.0	-66.6902381347
111	1.0	43.4445267467
111	1.0	43.3234804214
111	1.0	43.2881061388
111	1.0	43.5486899125
111	1.0	43.6091841288
111	0.0	-62.8085480838
111	0.0	-63.4897295403
111	0.0	-66.15091256
111	1.0	43.5135784664
111	0.0	-62.6184316281
111	0.0	-64.9758395733
111	0.0	-64.3310360649
111	1.0	43.2717133255
111	1.0	43.4524661083
111	1.0	43.3265535637
111	0.0	-66.9768549933
111	1.0	43.4704677659
111	1.0	43.5331010447
111	0.0	-64.5741770245
111	1.0	43.5725279941
111	0.0	-67.2863720383
111	0.0	-64.7962526961
111	0.0	-66.3117599889
111	1.0	42.983920114
111	0.0	-64.2415473446
111	1.0	43.1014181031
111	1.0	43.3030125882
111	1.0	43.5952944595
111	1.0	43.4061289367
111	0.0	-64.6184943522
111	1.0	43.5908661142
111	1.0	43.4859307825
111	0.0	-66.3264556704
111	1.0	43.3935652657
111	1.0	43.4322798917
111	0.0	-66.0689316029
111	0.0	-66.9791744269
111	1.0	43.4397752834
111	1.0	43.4933721987
111	1.0	43.4703663806
111	0.0	-65.1199033641
111	1.0	43.3511127807
111	0.0	-67.4260380174
111	1.0	43.3690567981
111	1.0	43.4921197815
111	1.0	43.419681438
111	1.0	43.5520364624
111	0.0	-65.2711580191
111	0.0	-66.3214655933
111	1.0	43.5422736949
111	1.0	43.5256036985
111	1.0	43.3791288435
111	0.0	-65.2135053997
111	1.0	43.3622789653
111	0.0	-63.3769642811
111	0.0	-66.4168834163
111	1.0	43.5506377255
111	1.0	43.4042608384
111	0.0	-65.9640701475
111	1.0	43.4070387895
111	0.0	-65.8824176665
111	1.0	43.0933307127
111	0.0	-64.1088108704
111	1.0	43.4027557265
111	0.0	-65.6804939818
111	0.0	-64.3857738147
111	1.0	43.3870172298
111	0.0	-66.1292354534
111	1.0	43.4553208621
111	1.0	43.5271197688
111	1.0	43.428037347
111	1.0	43.4917089833
111	1.0	43.2992531768
111	0.0	-65.0929705279
111	1.0	43.5897200904
111	0.0	-62.5860805472
111	1.0	43.5617910146
111	0.0	-64.6910013157
111	1.0	43.4691734529
111	1.0	43.3838286624
111	1.0	43.5380529051
111	1.0	43.4419834373
111	1.0	43.2684549405
111	1.0	43.2924078244
111	0.0	-65.6980393175
111	1.0	43.4813596387
111	1.0	43.460550018
111	1.0	43.3259201799
111	0.0	-66.1517549817
111	0.0	-65.1088043705
111	1.0	43.4932888693
111	1.0	43.1999366212
111	1.0	43.489483267
111	1.0	43.4514150833
111	1.0	43.5586610274
111	0.0	-65.6632543441
111	1.0	43.4211060872
111	0.0	-66.0182496825
111	0.0	-65.6381933276
111	0.0	-65.6224283139
111	1.0	43.515048314
111	0.0	-64.2163598149
111	0.0	-66.9361861176
111	1.0	43.3254490808
111	1.0	43.4404863355
111	1.0	43.4655571838
111	1.0	43.6462512458
111	1.0	43.5551592422
111	1.0	43.5212736245
111	1.0	43.4640563622
111	1.0	43.5623684687
111	1.0	43.5412781833
111	1.0	43.4228624411
111	0.0	-63.9097326442
111	0.0	-64.6583304613
111	1.0	43.3367501549
111	1.0	43.4089036851
111	1.0	43.584959206
111	0.0	-65.1997136972
111	1.0	43.4549776744
111	1.0	43.5963736607
111	1.0	43.6292557035
111	1.0	43.0915596185
111	0.0	-66.7101911363
111	1.0	43.4816506069
111	1.0	43.5045622722
111	1.0	43.4832032657
111	1.0	43.5302321311
111	0.0	-65.6267801207
111	1.0	43.5561485601
111	1.0	43.5585211013
111	1.0	43.1810312667
111	0.0	-64.5470119724
111	1.0	43.5121915381
111	1.0	43.6226417982
111	1.0	43.3995007776
111	1.0	43.49044798
111	0.0	-64.0827257898
111	1.0	43.523513832
111	0.0	-66.230787307
111	0.0	-64.5455986275
111	0.0	-65.4338052367
111	1.0	43.50324792
111	1.0	43.5106793296
111	0.0	-63.3673675588
111	1.0	43.4589082397
111	0.0	-65.6309807105
111	1.0	43.3865325269
111	1.0	43.4428487808
111	0.0	-65.9995110076
111	1.0	43.3837686373
111	0.0	-66.7565545416
111	1.0	43.4453749754
111	0.0	-65.8050953148
111	0.0	-65.0417149832
111	1.0	43.615224784
111	1.0	43.5551894858
111	0.0	-63.9299634944
111	0.0	-64.2848285016
111	1.0	43.5420314025
111	1.0	43.2426202212
111	1.0	43.4748137994
111	0.0	-64.7191298629
111	0.0	-63.792420961
111	1.0	43.5034791183
111	1.0	43.5220204786
111	1.0	43.4490294845
111	1.0	43.4423822487
111	1.0	43.4362075885
111	1.0	43.4483648978
111	1.0	43.3503055286
111	1.0	43.5917433655
111	1.0	43.5474508112
111	1.0	43.3130828256
111	0.0	-63.6319908008
111	1.0	43.5893513673
111	0.0	-67.3643531275
111	0.0	-65.3058204532
111	1.0	43.5371719363
111	1.0	43.6260181057
111	1.0	43.5572362167
111	1.0	43.4884553846
111	0.0	-66.3933962328
111	1.0	43.4190335237
111	1.0	43.2516240912
111	1.0	43.6184033372
111	1.0	43.4772882943
111	1.0	43.3835756086
111	1.0	43.5580975934
111	1.0	43.4587669548
111	1.0	43.3087855261
111	1.0	43.3558916696
111	1.0	43.5625991902
111	1.0	43.5053413199
111	0.0	-65.4933439507
111	1.0	43.2923941787
111	1.0	43.3966477025
111	0.0	-65.0256508478
111	1.0	43.5130283632
111	1.0	43.281852508
111	0.0	-64.1870176679
111	1.0	43.5814804672
111	1.0	43.3727711244
111	1.0	43.3395797799
111	1.0	43.5315486038
111	0.0	-65.8759279776
111	0.0	-65.3193308665
111	1.0	43.2483951026
111	0.0	-67.4870786901
111	1.0	43.492940125
111	1.0	43.5915326382
111	0.0	-63.5695321331
111	1.0	43.5326795088
111	1.0	43.5839333573
111	1.0	43.4128494876
111	1.0	43.2089019101
111	1.0	43.6458707247
111	1.0	43.5588157465
111	1.0	43.5082546473
111	1.0	43.3296950865
111	1.0	43.415147221
111	1.0	43.4356121074
111	0.0	-67.7509603175
111	1.0	43.2134173325
111	0.0	-63.9961538141
111	1.0	43.4014440864
111	1.0	43.4327656123
111	1.0	43.4749340894
111	1.0	43.3835721302
111	1.0	43.3806003881
111	1.0	43.5815002879
111	1.0	43.3473308342
111	1.0	43.5519814213
111	0.0	-67.5835419167
111	1.0	43.4719145874
111	1.0	43.3016634606
111	1.0	43.3971194055
111	1.0	43.49401637
111	1.0	43.4740290086
111	0.0	-64.7924375949
111	0.0	-65.3659794014
111	1.0	43.4145919314
111	0.0	-63.9388991228
111	1.0	43.5775255023
111	0.0	-66.8120588997
111	1.0	43.5112069026
111	1.0	43.2393544915
111	1.0	43.2935807603
111	0.0	-65.0579207851
111	1.0	43.5395398159
111	0.0	-65.4057770349
111	0.0	-64.7633864173
111	0.0	-66.2217863769
111	0.0	-63.6051634202
111	0.0	-64.9267601857
111	1.0	43.5950156934
111	0.0	-66.5440695209
111	1.0	43.3788444524
111	1.0	43.3826168598
111	1.0	43.5812920823
111	0.0	-65.7668040397
111	0.0	-66.5453809791
111	1.0	43.4601517659
111	0.0	-65.8738901904
111	1.0	43.3583343579
111	0.0	-65.7551913892
111	0.0	-65.4126608767
111	1.0	43.3539554427
111	1.0	43.5629575603
111	1.0	43.5219469535
111	0.0	-64.9240466874
111	1.0	43.5216308008
111	1.0	43.5034228095
111	1.0	43.3221939574
111	0.0	-63.9970555987
111	1.0	43.4866736746
111	0.0	-66.1414415561
111	0.0	-66.2644855336
111	1.0	43.579379633
111	0.0	-64.2000762195
111	1.0	43.2822249585
111	1.0	43.3066016304
111	0.0	-66.0385329055
111	1.0	43.5089211415
111	1.0	43.3797478045
111	0.0	-64.8775152637
111	1.0	43.3876260842
111	1.0	43.5641744711
111	1.0	43.540438676
111	1.0	43.2076658542
111	0.0	-66.0515915216
111	0.0	-65.687290032
111	1.0	43.4715919102
111	0.0	-65.2464779025
111	1.0	43.433473036
111	1.0	43.3015098922
111	1.0	43.6620967209
