# Supplementary material for: Unique membrane properties and enhanced signal processing in human neocortical neurons
Source: eLife. 2016 Oct 6;5:e16553. doi: 10.7554/eLife.16553 (PMC5100995; doi:10.7554/eLife.16553)
Supplement: Source code 1. — DOI: http://dx.doi.org/10.7554/eLife.16553.014 [file elife-16553-code1.zip › Fig3/Fig3b/DIST_045_SYNC/Mon_Apr_11_11_35_14_2016/syns_112/sync_stim_seed_859.txt]

NUMBER_OF_SYNAPSES	APC_N	MAX_VOLTAGE
112	0.0	-67.2726419775
112	0.0	-64.0031212147
112	1.0	43.2748040018
112	1.0	43.3997667739
112	0.0	-64.6863244143
112	1.0	43.2576800223
112	1.0	43.2984699183
112	1.0	43.5839975372
112	1.0	43.5558983116
112	1.0	43.5528306316
112	0.0	-64.2059997896
112	1.0	43.0606725094
112	0.0	-65.3803777643
112	1.0	43.3160850782
112	0.0	-64.4299394179
112	0.0	-63.9347580676
112	1.0	43.5266707449
112	1.0	43.1874231641
112	1.0	43.5254798447
112	0.0	-66.9157149919
112	1.0	43.514433726
112	1.0	43.5646648085
112	0.0	-63.7936981822
112	1.0	43.5744940093
112	1.0	43.3617679496
112	1.0	43.2438463861
112	1.0	43.228191336
112	1.0	43.4491281186
112	1.0	43.5280097273
112	1.0	43.5384460246
112	1.0	43.3486437443
112	1.0	43.4508618088
112	1.0	43.4021281344
112	1.0	43.4183345442
112	1.0	43.3173721607
112	0.0	-66.3164474515
112	1.0	43.5068013594
112	0.0	-67.8602502861
112	0.0	-64.5837489326
112	0.0	-63.1102273638
112	1.0	43.4856883175
112	0.0	-64.9727405362
112	1.0	43.5018831801
112	1.0	43.5151637781
112	1.0	43.5512831624
112	1.0	43.4959668461
112	1.0	43.6211519941
112	1.0	43.4668718894
112	1.0	43.5425816794
112	0.0	-64.8215055746
112	0.0	-64.0079786748
112	1.0	43.5124164752
112	1.0	43.5907034082
112	1.0	43.4124311167
112	0.0	-67.2216943974
112	1.0	43.4604587184
112	1.0	43.4743003564
112	1.0	43.4804237521
112	0.0	-64.8009353302
112	1.0	43.5506797032
112	1.0	43.4501388847
112	1.0	43.4828811961
112	0.0	-65.78488524
112	0.0	-64.3849749018
112	1.0	43.4427725623
112	1.0	43.4056245277
112	1.0	43.4536876266
112	1.0	43.535628182
112	1.0	43.5718227036
112	0.0	-64.0382225739
112	1.0	43.4827632054
112	1.0	43.1851656317
112	0.0	-64.7208870614
112	1.0	43.5923857366
112	0.0	-67.068622475
112	0.0	-64.3001830757
112	0.0	-65.9460929838
112	1.0	43.4037026019
112	1.0	43.5183276292
112	0.0	-67.6510344025
112	1.0	43.5463420423
112	1.0	43.4418927521
112	1.0	43.4511126263
112	1.0	43.5680769713
112	0.0	-64.6819195334
112	1.0	43.4307356765
112	1.0	43.5289890396
112	1.0	43.3087532022
112	0.0	-65.6968168683
112	0.0	-66.4313512405
112	1.0	43.3926458709
112	0.0	-63.7749112775
112	0.0	-65.2818631662
112	1.0	43.1655660855
112	0.0	-64.2644069647
112	0.0	-62.4935810852
112	1.0	43.2229380844
112	1.0	43.1709552708
112	0.0	-65.8075340817
112	0.0	-65.5586613745
112	1.0	43.4405169321
112	1.0	43.3050719211
112	1.0	43.3116666295
112	1.0	43.6185711513
112	1.0	43.5903895679
112	1.0	43.2652840519
112	1.0	43.5144343654
112	1.0	43.5863905277
112	1.0	43.5301187019
112	1.0	43.6057037587
112	0.0	-65.6780276103
112	1.0	43.4004690159
112	1.0	43.561118512
112	0.0	-66.4061525315
112	1.0	43.4392568835
112	1.0	43.4064026293
112	1.0	43.3945110551
112	0.0	-66.0028353826
112	1.0	43.5661119816
112	0.0	-66.0467506477
112	0.0	-64.307067434
112	0.0	-64.547826297
112	1.0	43.2955608907
112	1.0	43.5524410724
112	1.0	43.6176471364
112	1.0	43.3461021376
112	1.0	43.4099492021
112	1.0	43.531938961
112	1.0	43.420403701
112	1.0	43.5623269223
112	0.0	-67.3436542707
112	0.0	-65.41834016
112	1.0	43.607802622
112	1.0	43.5713897794
112	0.0	-64.3105294654
112	1.0	43.6152656015
112	0.0	-65.8039729439
112	0.0	-64.2833672509
112	0.0	-63.9953399016
112	1.0	43.1614565858
112	1.0	43.0617158519
112	1.0	43.4902921899
112	0.0	-63.8388988486
112	1.0	43.5229603811
112	1.0	43.5443724971
112	0.0	-64.0850733544
112	1.0	43.4505692073
112	1.0	43.482619799
112	1.0	43.3559461779
112	0.0	-67.0735262948
112	1.0	43.3961024673
112	1.0	43.3435632164
112	1.0	43.5058278133
112	1.0	43.4165628337
112	1.0	43.5155082216
112	1.0	43.2544071905
112	1.0	43.4427166432
112	1.0	43.587977696
112	1.0	43.5761906945
112	1.0	43.432127809
112	1.0	43.5033150463
112	1.0	43.4296691293
112	1.0	43.3870675207
112	1.0	43.4192936856
112	1.0	43.6110078088
112	1.0	42.9678092204
112	1.0	43.433297386
112	1.0	43.385460934
112	1.0	43.5072421213
112	0.0	-62.3285861186
112	0.0	-63.2705324767
112	1.0	43.4003793656
112	1.0	43.3342003278
112	0.0	-65.6654362496
112	1.0	43.484662296
112	0.0	-63.2458771116
112	0.0	-65.8905790074
112	0.0	-64.8978466922
112	1.0	43.3367994486
112	0.0	-65.1159170767
112	0.0	-67.7541443835
112	1.0	43.5267624966
112	1.0	43.4533955231
112	0.0	-64.754145664
112	1.0	43.4102165471
112	1.0	43.3235850775
112	1.0	43.408546857
112	0.0	-65.6897975186
112	1.0	42.9121723565
112	1.0	43.4403479774
112	1.0	43.536089546
112	1.0	43.256677511
112	0.0	-65.9488944367
112	1.0	43.2128735746
112	1.0	43.3732676225
112	1.0	43.5051155117
112	1.0	43.4941575476
112	0.0	-66.2792279046
112	1.0	43.5067233319
112	1.0	43.4333446527
112	1.0	43.3890814123
112	1.0	43.3864464966
112	0.0	-65.9355315503
112	1.0	43.2691512442
112	1.0	43.3825711757
112	1.0	43.42630689
112	1.0	43.4846856557
112	1.0	43.4935940943
112	0.0	-64.1464869283
112	1.0	43.4259391187
112	0.0	-66.0092799901
112	1.0	43.5119318307
112	0.0	-63.5705646248
112	1.0	43.2615985875
112	1.0	43.4201412409
112	1.0	43.5037717575
112	0.0	-65.6676438765
112	0.0	-65.934455672
112	0.0	-64.4522328331
112	1.0	43.4175659616
112	1.0	43.4482383019
112	0.0	-68.1883775258
112	0.0	-65.8082187145
112	1.0	43.4502889079
112	0.0	-66.5616107973
112	1.0	43.4387014202
112	1.0	43.5272153978
112	0.0	-66.0095593015
112	1.0	43.3653504649
112	1.0	43.4423169328
112	1.0	43.3204988113
112	1.0	43.387498549
112	1.0	43.5485938922
112	1.0	43.6129489404
112	0.0	-66.2814479625
112	1.0	43.4768435495
112	0.0	-67.1151169382
112	1.0	43.5446048391
112	1.0	43.5186113237
112	1.0	43.5964827703
112	1.0	43.3566297319
112	1.0	43.4475023077
112	1.0	43.4388386784
112	1.0	43.4434760523
112	1.0	43.4173125503
112	1.0	43.4525774693
112	0.0	-65.9204370377
112	1.0	43.3869585196
112	1.0	43.5293035153
112	0.0	-66.0495775912
112	1.0	43.5284152821
112	1.0	43.3415966179
112	1.0	43.3803330587
112	1.0	43.4894172195
112	0.0	-65.1434574093
112	0.0	-66.9160393981
112	1.0	43.453578247
112	1.0	43.4985968931
112	1.0	43.6091024297
112	1.0	43.4767383071
112	1.0	43.5139890004
112	1.0	43.3627978593
112	1.0	43.548086983
112	1.0	43.4375129872
112	1.0	43.4241680951
112	1.0	43.5260263703
112	1.0	43.4671855001
112	1.0	43.662800124
112	1.0	43.2766479756
112	1.0	43.5163223327
112	0.0	-67.1095110261
112	1.0	43.392424328
112	0.0	-65.7339945319
112	0.0	-65.8274115676
112	1.0	43.4403066064
112	1.0	43.5069093847
112	1.0	43.2624288736
112	1.0	43.3581595686
112	1.0	43.3624211719
112	0.0	-64.0699484547
112	0.0	-64.9135059659
112	1.0	43.4295549301
112	0.0	-65.0943272745
112	1.0	43.238820439
112	1.0	43.5722235971
112	1.0	43.620478851
112	0.0	-63.5807801226
112	0.0	-64.6623681676
112	1.0	43.4084748447
112	0.0	-65.4345962286
112	1.0	43.5919061648
112	1.0	43.3998665866
112	1.0	43.4547046731
112	0.0	-64.015274873
112	1.0	43.5596809864
112	0.0	-65.6741753922
112	0.0	-63.1348250388
112	0.0	-66.9338701769
112	1.0	43.553042244
112	1.0	43.5146707659
112	1.0	43.5917677466
112	1.0	43.3243209396
112	1.0	43.4653428461
112	1.0	43.6681954932
112	1.0	43.3438741546
112	1.0	43.6254755537
112	1.0	43.44350029
112	1.0	43.5876347504
112	0.0	-65.9667886731
112	1.0	43.5345457585
112	1.0	43.528457636
112	1.0	43.5672399826
112	0.0	-64.3324446706
112	0.0	-65.1105033836
112	1.0	43.372363811
112	0.0	-65.3978197957
112	1.0	43.4842717861
112	0.0	-66.5119613477
112	1.0	43.4803473582
112	1.0	43.4668545875
112	0.0	-65.2479294799
112	0.0	-65.9524559465
112	1.0	43.3029917853
112	1.0	43.6419674904
112	0.0	-65.8464672885
112	1.0	43.3289829499
112	1.0	43.5472212835
112	1.0	43.2317822079
112	1.0	43.3836803643
112	0.0	-64.4232906143
112	1.0	43.2454678814
112	1.0	43.2318790044
112	1.0	43.5787040234
112	1.0	43.6192566032
112	0.0	-64.1255053629
112	1.0	43.5478440404
112	0.0	-65.9017747538
112	1.0	43.3319621646
112	1.0	43.4419410756
112	1.0	43.4793523533
112	1.0	43.4724236543
112	1.0	43.4887763271
112	1.0	43.4748285548
112	1.0	43.1509272435
112	1.0	43.3105366079
112	0.0	-66.633044195
112	1.0	43.3811451408
112	0.0	-64.2491171059
112	1.0	43.4586847462
112	1.0	43.5763291009
112	1.0	43.4197149114
112	1.0	43.5508061361
112	0.0	-65.625257346
112	0.0	-65.9835194791
112	1.0	43.3360930954
112	1.0	43.4258000746
112	1.0	43.4628324072
112	1.0	43.4586306319
112	1.0	43.3246463863
112	1.0	43.417783399
112	1.0	43.4623171531
112	1.0	43.535854714
112	1.0	43.4142550354
112	1.0	43.3869709908
112	0.0	-64.7222680304
112	0.0	-64.7360173998
112	0.0	-63.7285551878
112	1.0	43.2953291562
112	1.0	43.3163675753
112	0.0	-66.5447404327
112	1.0	43.5364237008
112	1.0	43.6229484366
112	1.0	43.4202275358
112	1.0	43.3492031771
112	1.0	43.3197301714
112	1.0	43.5755024094
112	1.0	43.4659077365
112	1.0	43.0661521264
112	0.0	-64.5878401301
112	1.0	43.5323480456
112	1.0	43.6253534051
112	1.0	43.5934667546
112	0.0	-64.0180062483
112	0.0	-63.6884269867
112	1.0	43.5362593887
112	1.0	43.4619133748
112	0.0	-64.7055673669
112	1.0	43.5930616664
112	0.0	-64.9520395851
112	0.0	-66.1397666671
112	1.0	43.5887175095
112	1.0	43.4058639989
112	0.0	-65.1473580389
112	1.0	43.4768327703
112	1.0	43.5055554103
112	1.0	43.4775124032
112	0.0	-65.0640743191
112	1.0	43.3860389324
112	1.0	43.6072701873
112	1.0	43.5530052629
112	1.0	43.5179204891
112	0.0	-66.4318498266
112	1.0	43.3920659098
112	0.0	-63.597516458
112	0.0	-66.1804472979
112	1.0	43.5355029164
112	0.0	-67.9378465639
112	0.0	-64.3188362952
112	1.0	43.4990332435
112	0.0	-63.7780241662
112	1.0	43.5682923089
112	1.0	43.3613617266
112	1.0	43.5782082504
112	0.0	-66.1331621953
112	0.0	-66.6702602355
112	0.0	-64.2755524543
112	0.0	-64.609289466
112	1.0	43.4981178292
112	1.0	43.5503851779
112	1.0	43.2368079781
112	1.0	43.5567264231
112	0.0	-64.333744463
112	0.0	-63.8798426378
112	1.0	43.3137395495
112	1.0	43.3907886428
112	0.0	-66.0800262674
112	1.0	43.4410192451
112	1.0	43.4680269063
112	1.0	43.3595654066
112	1.0	43.4345884643
112	1.0	43.5624509627
112	1.0	43.3443878019
112	1.0	43.2909523405
112	1.0	43.4989810996
112	0.0	-65.2625751929
112	1.0	43.4046410606
112	1.0	43.411248937
112	0.0	-64.3472329349
112	1.0	43.3590807792
112	0.0	-65.4056359435
112	1.0	43.4773844886
112	1.0	43.556791468
112	0.0	-65.1814130038
112	1.0	43.6053076895
112	1.0	43.5262178893
112	0.0	-64.4572381044
112	1.0	43.369992525
112	0.0	-63.6403541707
112	0.0	-62.6985969151
112	1.0	43.3100607609
112	1.0	43.5885818776
112	0.0	-64.8372684434
112	0.0	-65.5083042764
112	0.0	-65.6148980135
112	1.0	43.4769267219
112	1.0	43.412818084
112	1.0	43.3930706754
112	0.0	-63.7213480132
112	1.0	43.5925797286
112	1.0	43.6305976658
112	0.0	-66.3880100459
112	1.0	43.4575094843
112	1.0	43.5376378507
112	1.0	43.4984777924
112	1.0	43.5254966065
112	1.0	43.4855601978
112	1.0	43.4844615339
112	1.0	43.6615233487
112	1.0	43.5310012395
112	1.0	43.5538178249
112	1.0	43.3791759393
112	0.0	-64.6309735752
112	0.0	-64.9091586408
112	1.0	43.5476248115
112	1.0	43.5133822523
112	0.0	-63.7105568305
112	1.0	43.5486291926
112	1.0	43.3967106041
112	1.0	43.6733500318
112	0.0	-65.1264240766
112	1.0	43.3894509686
112	1.0	43.2531951738
112	0.0	-66.9836845052
112	1.0	43.22946101
112	1.0	43.6310369269
112	0.0	-66.7868094015
112	1.0	43.1852270629
112	1.0	43.558554785
112	1.0	43.5804378287
112	1.0	43.2763913319
112	1.0	43.2731102005
112	0.0	-63.3953024841
112	1.0	43.4817863957
112	0.0	-65.9623149085
112	1.0	43.5405696587
112	1.0	43.4392256475
112	1.0	43.4490284532
112	1.0	43.6245932299
112	1.0	43.4632714819
112	0.0	-63.9744188226
112	0.0	-62.9563028025
112	1.0	43.5694536692
112	1.0	43.2344362489
112	1.0	43.608131984
112	1.0	43.4778588417
112	1.0	43.471787375
112	1.0	43.5251349965
112	1.0	43.496441485
112	1.0	43.6103369535
112	0.0	-64.2714735485
112	0.0	-67.9398704056
112	1.0	43.5559252751
112	1.0	43.4189907334
112	1.0	43.6233564902
112	0.0	-65.3860435538
112	0.0	-65.5708302339
112	1.0	43.6162112854
112	1.0	43.4085505312
112	0.0	-65.4973113377
112	1.0	43.5935094335
112	1.0	43.5469855641
112	1.0	43.3204710875
112	1.0	43.5819218721
112	1.0	43.5272594924
112	0.0	-66.1805228273
112	1.0	43.4518739872
112	0.0	-65.1341851752
112	0.0	-65.1540714597
112	1.0	43.3541794701
112	0.0	-65.7924362286
112	1.0	43.4415314952
112	1.0	43.5856991368
112	1.0	43.3741750382
112	1.0	43.4780511114
112	1.0	43.3689652749
112	1.0	43.1334946072
112	0.0	-65.2219807237
112	1.0	43.4733805863
112	1.0	43.4607953714
112	0.0	-66.0428979413
112	0.0	-65.8418688432
112	1.0	43.3195054629
112	1.0	43.4704704456
112	1.0	43.3262839478
112	0.0	-63.6052170325
112	1.0	43.4303721882
112	1.0	43.5131854655
112	0.0	-65.1533438337
112	1.0	43.5108154067
112	1.0	43.4038354542
112	0.0	-65.7678089377
112	1.0	43.2600857316
112	1.0	43.4863669373
112	0.0	-63.60909714
112	1.0	43.1567608804
112	0.0	-66.06070574
112	1.0	43.5262225898
112	1.0	43.5715344873
112	1.0	43.2784024361
112	1.0	43.4142203605
112	1.0	43.3959707382
112	1.0	43.3416264067
112	1.0	43.5013536296
112	1.0	43.5020135216
112	1.0	43.5899148443
112	1.0	43.4755603094
112	1.0	43.5229775639
112	0.0	-62.932902943
112	1.0	43.5645391677
112	1.0	43.5135843338
112	1.0	43.5776810438
112	1.0	43.4336879341
112	0.0	-66.5087142444
112	0.0	-64.0728525063
112	1.0	43.5754643348
112	1.0	43.3786778374
112	1.0	43.3864123356
112	1.0	43.4294475576
112	1.0	43.5570422266
112	0.0	-63.1309239168
112	0.0	-65.6315230736
112	1.0	43.3813574049
112	0.0	-65.6197255574
112	0.0	-66.9011006044
112	1.0	43.6100952942
112	1.0	43.577464229
112	1.0	43.576294983
112	0.0	-65.7724099189
112	1.0	43.4784360315
112	1.0	43.4573256679
112	0.0	-64.2284799449
112	1.0	43.472148845
112	0.0	-63.908840032
112	0.0	-63.1580692068
112	1.0	43.35255539
112	1.0	43.677548045
112	1.0	43.4720561034
112	0.0	-64.2514588589
112	1.0	43.6161521169
112	1.0	43.4251758865
112	0.0	-64.8851583138
112	1.0	43.4779431524
112	0.0	-66.8986667232
112	0.0	-63.1734337203
112	1.0	43.5351560233
112	1.0	43.4823887529
112	1.0	43.3319300895
112	1.0	43.4641292705
112	1.0	43.4770009837
112	1.0	43.2526313201
112	0.0	-64.6614702172
112	0.0	-65.5946291606
112	1.0	43.5001393226
112	1.0	43.499941454
112	0.0	-64.7021865896
112	1.0	43.3913116929
112	0.0	-63.4983804359
112	1.0	43.4638260301
112	1.0	43.4923469138
112	1.0	43.4775684209
112	1.0	43.3519389734
112	1.0	43.6065156163
112	1.0	43.5816761431
112	1.0	43.2797864427
112	1.0	43.4690995072
112	0.0	-66.319538399
112	0.0	-66.6681576725
112	1.0	43.5438977742
112	1.0	43.389195305
112	1.0	43.5300176183
112	1.0	43.6096304191
112	1.0	43.4441558223
112	1.0	43.5186032592
112	0.0	-67.2172015553
112	0.0	-64.8375898487
112	1.0	43.5140901663
112	1.0	43.582759544
112	0.0	-66.9479484948
112	1.0	43.3627846908
112	1.0	43.4431064101
112	1.0	43.5625884282
112	0.0	-63.0569126858
112	1.0	43.6040347931
112	0.0	-64.760992384
112	1.0	43.31129253
112	1.0	43.5204342324
112	1.0	43.5552046733
112	0.0	-65.9501047805
112	0.0	-67.1660254203
112	0.0	-66.6900264154
112	0.0	-64.8120392433
112	1.0	43.4766898215
112	0.0	-63.9740665028
112	0.0	-64.4391657879
112	1.0	43.5069452532
112	1.0	43.467086003
112	1.0	43.436930262
112	1.0	43.5830985019
112	0.0	-64.358793086
112	1.0	43.6108382625
112	1.0	43.4871140828
112	1.0	43.5541435582
112	0.0	-63.6503210053
112	1.0	43.3949699305
112	0.0	-65.1294586986
112	0.0	-62.8444637589
112	0.0	-63.5179957843
112	0.0	-65.0126272288
112	0.0	-67.477958113
112	1.0	43.4579840658
112	1.0	43.6036527436
112	1.0	43.3156896272
112	1.0	43.4760325425
112	0.0	-64.4820892678
112	1.0	43.4320934055
112	0.0	-64.3433479332
112	0.0	-66.8273089368
112	1.0	43.4925289424
112	0.0	-64.7864428175
112	1.0	43.554871551
112	1.0	43.2167658849
112	0.0	-64.490763558
112	0.0	-66.6057268444
112	0.0	-64.0398746158
112	1.0	43.6216764746
112	0.0	-66.0301500291
112	0.0	-66.0854895069
112	1.0	43.2361217973
112	1.0	43.4495741675
112	1.0	43.4520720172
112	0.0	-66.0324284779
112	1.0	43.4698225406
112	1.0	43.2091495085
112	1.0	43.3548207417
112	1.0	43.5959811473
112	0.0	-65.0143652557
112	0.0	-65.4265936645
112	1.0	43.5131672797
112	1.0	43.5653040695
112	0.0	-65.9157666761
112	0.0	-66.5751241466
112	1.0	43.4240238185
112	0.0	-67.9463270438
112	0.0	-67.1278586303
112	1.0	43.520002312
112	0.0	-65.4422760454
112	1.0	43.4984417576
112	1.0	43.6056921009
112	0.0	-65.7719949293
112	1.0	43.5524130537
112	1.0	43.572182736
112	1.0	43.445526785
112	1.0	43.3626810253
112	0.0	-67.38670896
112	0.0	-64.8269171855
112	0.0	-63.5677307903
112	0.0	-63.5226585901
112	0.0	-64.0918564446
112	1.0	43.5529980874
112	0.0	-63.6003663809
112	1.0	43.5671266128
112	1.0	43.4278907815
112	0.0	-65.6342071681
112	1.0	43.4315188527
112	1.0	43.3353088963
112	1.0	43.6232194058
112	0.0	-66.3367710539
112	1.0	43.4840422257
112	1.0	43.5345668269
112	1.0	43.5896519269
112	1.0	43.4180584301
112	1.0	43.2367234371
112	1.0	43.512567524
112	0.0	-64.0825521177
112	1.0	43.4966654987
112	0.0	-65.8972023777
112	1.0	43.1243077416
112	1.0	43.5360362718
112	1.0	43.530364277
112	1.0	43.4674197818
112	0.0	-64.6947161926
112	1.0	43.3476004765
112	1.0	43.4848180333
112	1.0	43.5139879738
112	1.0	43.4088703317
112	1.0	43.5077410992
112	1.0	43.1542372879
112	0.0	-63.4830271008
112	1.0	43.4702717467
112	0.0	-68.6741414178
112	1.0	43.5141425817
112	1.0	43.3660254271
112	1.0	43.2397407335
112	1.0	43.5141404783
112	1.0	43.3611564798
112	0.0	-65.0408646956
112	1.0	43.5889207543
112	1.0	43.5052765197
112	1.0	43.4927711118
112	1.0	43.2889042588
112	1.0	43.5566478054
112	1.0	43.5286277209
112	1.0	43.6490459851
112	0.0	-65.2351047283
112	1.0	43.4751942841
112	1.0	43.3010424058
112	1.0	43.611791632
112	1.0	43.2994467736
112	1.0	43.2613507106
112	1.0	43.5378776438
112	1.0	43.3943316389
112	1.0	43.58377753
112	1.0	43.4787500191
112	0.0	-63.9841741097
112	1.0	43.3622257092
112	1.0	43.4467710742
112	1.0	43.3381084748
112	0.0	-64.5241997904
112	1.0	43.4885397513
112	1.0	43.5532240316
112	1.0	43.4228097988
112	0.0	-63.0176901114
112	1.0	43.3907988232
112	1.0	43.4423829236
112	0.0	-63.9750068917
112	1.0	43.5711979242
112	0.0	-62.4105360575
112	0.0	-64.5416565173
112	1.0	43.5026235641
112	1.0	43.4813198738
112	0.0	-64.668026816
112	0.0	-64.3307424524
112	1.0	43.4947404721
112	0.0	-66.6601463456
112	1.0	43.5006781347
112	1.0	43.3078608672
112	1.0	43.3558851973
112	1.0	43.4199954947
112	0.0	-65.2483944887
112	1.0	43.4510210842
112	1.0	43.2950275573
112	0.0	-63.3570802912
112	0.0	-66.3987836523
112	1.0	43.4985521686
112	1.0	43.416230798
112	1.0	43.4854138063
112	1.0	43.3848686696
112	0.0	-63.1280661345
112	1.0	43.4890385432
112	1.0	43.4583538245
112	1.0	43.2025768071
112	0.0	-66.6554995957
112	1.0	43.5209190251
112	1.0	43.5197506188
112	0.0	-64.177070499
112	0.0	-64.764898555
112	1.0	43.484341776
112	0.0	-64.3202711197
112	1.0	43.5280376391
112	0.0	-64.9436018687
112	0.0	-64.5490938123
112	1.0	43.5328048052
112	1.0	43.1580549321
112	0.0	-64.8628390161
112	1.0	43.4554175883
112	0.0	-64.4964449304
112	0.0	-65.2051091756
112	1.0	43.4594121687
112	1.0	43.5633053013
112	1.0	43.5094959753
112	0.0	-65.6589106181
112	1.0	43.6460176643
112	1.0	43.4709572737
112	0.0	-65.5473650308
112	0.0	-65.9397280989
112	1.0	43.2708344885
112	0.0	-64.1160223305
112	1.0	43.5441020368
112	1.0	43.5965050911
112	0.0	-66.5677175921
112	0.0	-67.511165578
112	1.0	43.4904232973
112	1.0	43.2851183937
112	1.0	43.4917157243
112	1.0	43.4239315906
112	1.0	43.5683798176
112	1.0	43.5706562496
112	1.0	43.4682805601
112	0.0	-65.3166957556
112	0.0	-64.2528755094
112	1.0	43.5049585696
112	1.0	43.3216074846
112	1.0	43.6014935214
112	1.0	43.4629942896
112	1.0	43.5119519246
112	1.0	43.4860564182
112	0.0	-64.2341888488
112	1.0	43.4740429226
112	1.0	43.4140735476
112	1.0	43.2701672656
112	1.0	43.5971696827
112	1.0	43.4975942532
112	0.0	-67.2176066159
112	1.0	43.4959731975
112	0.0	-65.9080163077
112	1.0	43.5338037887
112	1.0	43.4043684089
112	1.0	43.5273183295
112	1.0	43.3988574184
112	0.0	-65.6101294255
112	1.0	43.3817474162
112	1.0	43.5501518776
112	1.0	43.3621156544
112	1.0	43.4840489553
112	1.0	43.291980816
112	1.0	43.412510872
112	1.0	43.3497894371
112	1.0	43.4828353765
112	1.0	43.3209809618
112	1.0	43.5763293315
112	1.0	43.5086164941
112	1.0	43.5836096814
112	1.0	43.5206922496
112	1.0	43.4256239165
112	1.0	43.3761655378
112	1.0	43.4795447532
112	1.0	43.41340595
112	1.0	43.4838907383
112	1.0	43.4806155825
112	0.0	-65.8293301859
112	1.0	43.2930199457
112	0.0	-66.7367796181
112	1.0	43.519587667
112	0.0	-64.7052893851
112	0.0	-64.8416064421
112	1.0	43.5229680193
112	1.0	43.4563704151
112	1.0	43.3800819814
112	1.0	43.5361912612
112	0.0	-65.0568975626
112	1.0	43.3297780034
112	1.0	43.6531690048
112	1.0	43.5131994359
112	1.0	43.2626710451
112	1.0	43.4764873261
112	0.0	-65.1856110278
112	1.0	43.4065876544
112	0.0	-67.4356303731
112	0.0	-65.3684754898
112	1.0	43.3793597307
112	1.0	43.4806022235
112	1.0	43.3551037799
112	1.0	43.568070129
112	0.0	-63.6387230424
112	1.0	43.5563837593
112	0.0	-65.1156174468
112	1.0	43.2597218849
112	1.0	43.453045227
112	1.0	43.5438555312
112	1.0	43.5587928323
112	0.0	-65.8203689533
112	1.0	43.490287421
112	0.0	-65.7801274958
112	1.0	43.4832001863
112	0.0	-68.6405013136
112	1.0	43.4683309291
112	1.0	43.566517671
112	1.0	43.3872680671
112	1.0	43.5951556851
112	0.0	-64.6678051612
112	1.0	43.5000312738
112	1.0	43.4197791121
112	0.0	-66.8920294145
112	1.0	43.383286252
112	1.0	43.5605615909
112	1.0	43.5751438247
112	1.0	43.509983282
112	1.0	43.5323190241
112	1.0	43.5542255621
112	1.0	43.2902760007
112	1.0	43.2205677164
112	0.0	-65.1455680596
112	0.0	-63.5855655147
112	0.0	-66.0898152311
112	0.0	-64.3417076608
112	0.0	-65.9547089547
112	1.0	43.5420516376
112	1.0	43.38724344
112	1.0	43.5049377976
112	1.0	43.6311400052
112	1.0	43.5229628521
112	1.0	43.278891104
112	1.0	43.5291255248
112	1.0	43.4965954569
112	1.0	43.2231915605
112	1.0	43.1725457107
112	0.0	-65.8777540616
112	1.0	43.4890051351
112	1.0	43.4535499081
112	1.0	43.5807634447
112	1.0	43.4861702762
112	1.0	43.4220855961
112	1.0	43.3332547039
112	1.0	43.3433226099
112	1.0	43.5958161284
112	0.0	-65.3784989244
112	1.0	43.1712738795
112	1.0	43.3242338313
112	1.0	43.3500533588
112	1.0	43.3703358126
112	1.0	43.4472285562
112	1.0	43.5147911057
112	1.0	43.6028987785
112	1.0	43.3746843397
112	1.0	43.4844952703
112	1.0	43.6244235355
112	1.0	43.3575163945
112	1.0	43.5594102816
112	1.0	43.5776464335
112	1.0	43.4538736838
112	1.0	43.5707032503
112	1.0	43.5215327563
112	1.0	43.3589993699
112	1.0	43.4740862282
112	1.0	43.265204503
112	0.0	-64.7942234939
112	1.0	43.2524165595
112	1.0	43.4390714125
112	1.0	43.3441366384
112	1.0	43.5433389675
112	1.0	43.4201830643
112	0.0	-63.8807038956
112	0.0	-65.5278520861
112	1.0	43.4312116547
112	1.0	43.2771172366
112	1.0	43.4836198145
112	1.0	43.5457194051
112	1.0	43.2314264918
112	1.0	43.6104639021
112	1.0	43.368556662
