# Supplementary material for: Unique membrane properties and enhanced signal processing in human neocortical neurons
Source: eLife. 2016 Oct 6;5:e16553. doi: 10.7554/eLife.16553 (PMC5100995; doi:10.7554/eLife.16553)
Supplement: Source code 1. — DOI: http://dx.doi.org/10.7554/eLife.16553.014 [file elife-16553-code1.zip › Fig3/Fig3b/DIST_045_SYNC/Mon_Apr_11_11_35_14_2016/syns_113/sync_stim_seed_858.txt]

NUMBER_OF_SYNAPSES	APC_N	MAX_VOLTAGE
113	1.0	43.5595029612
113	1.0	43.5589203361
113	1.0	43.5109911384
113	0.0	-65.2200412705
113	1.0	43.3461849743
113	0.0	-63.0977438438
113	0.0	-65.9855710009
113	1.0	43.4591974639
113	1.0	43.6174949812
113	1.0	43.58032872
113	1.0	43.1687244973
113	1.0	43.5757743373
113	1.0	43.5487771248
113	1.0	43.543314268
113	1.0	43.5085833744
113	1.0	43.1995985723
113	1.0	43.6332807184
113	1.0	43.4803656649
113	1.0	43.5364627376
113	0.0	-64.6406021105
113	0.0	-62.5052373962
113	0.0	-65.1320756628
113	1.0	43.5964774431
113	1.0	43.2166676463
113	1.0	43.4788627376
113	1.0	43.6775195441
113	0.0	-67.153194803
113	1.0	43.5388945147
113	1.0	43.5048546449
113	0.0	-64.9411041192
113	1.0	43.5250635999
113	1.0	43.5856069193
113	1.0	43.4022775746
113	1.0	43.4660782623
113	1.0	43.4853713776
113	1.0	43.3079168206
113	1.0	43.5063286736
113	1.0	43.2547693761
113	1.0	43.3587131879
113	1.0	43.5855745797
113	1.0	43.3610810627
113	1.0	43.4839501588
113	1.0	43.4939729183
113	1.0	43.5336775538
113	0.0	-65.8030931273
113	1.0	43.3825583061
113	0.0	-63.5095354344
113	1.0	43.4056443674
113	1.0	43.3589965327
113	0.0	-64.1151541752
113	1.0	43.1227547538
113	0.0	-65.9000128072
113	0.0	-63.8329931177
113	1.0	43.3725237325
113	1.0	43.4034119583
113	0.0	-62.1335585585
113	1.0	43.578330707
113	1.0	43.4414246092
113	1.0	43.5386258243
113	1.0	43.5507900349
113	1.0	43.3164090171
113	1.0	43.5956536558
113	1.0	43.4650134541
113	0.0	-64.1245354674
113	1.0	43.4731918313
113	1.0	43.3606352066
113	1.0	43.5749110579
113	1.0	43.3416917875
113	1.0	43.2867347345
113	1.0	43.4891015833
113	0.0	-63.5686768694
113	1.0	43.449963285
113	1.0	43.3822836479
113	1.0	43.4287618139
113	1.0	43.3650419447
113	1.0	43.2126688217
113	1.0	43.6235520266
113	1.0	43.5551535698
113	0.0	-65.3106344674
113	0.0	-65.6111079893
113	1.0	43.5638157651
113	1.0	43.4512102772
113	1.0	43.5399082288
113	1.0	43.6458162654
113	0.0	-66.1454147626
113	1.0	43.436313259
113	1.0	43.4692138532
113	1.0	43.4198289133
113	1.0	43.4142764304
113	0.0	-66.2688953908
113	1.0	43.4905745987
113	1.0	43.5382951339
113	1.0	43.445088257
113	0.0	-63.5288562728
113	1.0	43.5380897398
113	1.0	43.3787652959
113	0.0	-66.0251107025
113	0.0	-64.9765417612
113	1.0	43.6409302075
113	0.0	-64.0211808326
113	1.0	43.3695459303
113	1.0	43.4499420962
113	1.0	43.4494577021
113	1.0	43.5425940171
113	1.0	43.4685100228
113	1.0	43.4475902356
113	1.0	43.2764505214
113	1.0	43.4104565759
113	1.0	43.4533802573
113	1.0	43.6229492577
113	0.0	-66.546266978
113	1.0	43.5471845146
113	1.0	43.6287211551
113	1.0	43.6464397822
113	1.0	43.4254409951
113	1.0	43.5810883421
113	1.0	43.4873080231
113	1.0	43.6235997302
113	0.0	-63.1807031469
113	1.0	43.2979346044
113	1.0	43.5862408956
113	1.0	43.41938754
113	1.0	43.5028715151
113	1.0	43.4443192137
113	1.0	43.4967850056
113	1.0	43.5995439618
113	1.0	43.5089918142
113	0.0	-65.6100521058
113	1.0	43.1614240777
113	1.0	43.3930169677
113	0.0	-64.5762199585
113	1.0	43.4377689624
113	1.0	43.4765622489
113	1.0	43.2057094198
113	0.0	-64.5290029553
113	0.0	-65.2587853832
113	0.0	-65.1468332325
113	1.0	43.541127759
113	1.0	43.2847571864
113	1.0	43.5330716262
113	1.0	43.5102839716
113	1.0	43.4246112312
113	0.0	-63.948938449
113	0.0	-66.0436262467
113	1.0	43.6044623994
113	0.0	-67.6181049479
113	0.0	-63.0839014084
113	1.0	43.3165003485
113	1.0	43.2985313921
113	1.0	43.335316206
113	1.0	43.6695974656
113	1.0	43.5311719666
113	1.0	43.5284831746
113	1.0	43.2643342502
113	1.0	43.4277676754
113	1.0	43.4882349886
113	1.0	43.5041329709
113	1.0	43.4681518107
113	1.0	43.5005639536
113	1.0	43.4799999319
113	1.0	43.5975885749
113	1.0	43.4879425401
113	0.0	-64.0919002297
113	1.0	43.383854293
113	0.0	-65.0237752234
113	1.0	43.2811292074
113	1.0	43.6137867478
113	1.0	43.6097834941
113	1.0	43.4676982322
113	1.0	43.5352687561
113	1.0	43.404127863
113	1.0	43.6252467501
113	1.0	43.1693954591
113	1.0	43.6607528257
113	1.0	43.3615440629
113	1.0	43.3657308548
113	1.0	43.4838387471
113	0.0	-62.7166329597
113	1.0	43.4854620164
113	1.0	43.3900792631
113	1.0	43.4815464034
113	1.0	43.4184748376
113	1.0	43.3469945581
113	0.0	-66.10809046
113	0.0	-62.9471125579
113	1.0	43.4304389755
113	1.0	43.4287332178
113	1.0	43.3813082105
113	1.0	43.5924201102
113	1.0	43.2457519211
113	1.0	43.3603753401
113	0.0	-68.5827798607
113	1.0	43.5808668943
113	0.0	-66.9935886821
113	0.0	-64.7676540924
113	1.0	43.556529417
113	0.0	-65.629868558
113	1.0	43.5394873834
113	0.0	-64.2156844221
113	0.0	-65.211296805
113	1.0	43.5570801459
113	1.0	43.2962494057
113	1.0	43.5940722363
113	1.0	42.9809168015
113	1.0	43.6300119369
113	0.0	-63.5650812633
113	1.0	43.6077420302
113	1.0	43.4107987516
113	0.0	-65.5683375103
113	0.0	-65.7226252067
113	1.0	43.4224881678
113	1.0	43.536828463
113	1.0	43.1361817536
113	1.0	43.5466162299
113	0.0	-63.5850188058
113	1.0	43.528885442
113	0.0	-66.7059263332
113	1.0	43.6006350728
113	1.0	43.5214070295
113	1.0	43.6171301587
113	1.0	43.4403118721
113	1.0	43.4970856701
113	1.0	43.3379031874
113	1.0	43.5214677554
113	1.0	43.5081288648
113	1.0	43.5793643191
113	1.0	43.3735189805
113	1.0	43.4403840796
113	0.0	-65.3451473675
113	1.0	43.5962890007
113	1.0	43.4420176389
113	1.0	43.5073621184
113	1.0	43.5814584904
113	1.0	43.5112409002
113	1.0	43.5505228697
113	0.0	-64.23845103
113	1.0	43.4119267321
113	1.0	43.4049496768
113	1.0	43.5520330748
113	1.0	43.4490837418
113	1.0	43.3723527236
113	1.0	43.2079782083
113	1.0	43.5779378885
113	1.0	43.2915621958
113	1.0	43.4139933768
113	1.0	43.4849657767
113	0.0	-63.7730951517
113	0.0	-65.6173853506
113	1.0	43.4897010587
113	1.0	43.5702204139
113	1.0	43.6293839752
113	0.0	-66.3477710206
113	1.0	43.4274821104
113	1.0	43.4479605538
113	0.0	-67.6509567732
113	1.0	43.412961443
113	1.0	43.5153804056
113	1.0	43.5760438086
113	1.0	43.5235193612
113	1.0	43.6425231476
113	1.0	43.5042991064
113	1.0	43.2376738352
113	0.0	-65.7343205352
113	1.0	43.4209991012
113	1.0	43.3919780768
113	1.0	43.5249346069
113	1.0	43.3852550344
113	1.0	43.3485117851
113	1.0	43.4272683395
113	1.0	43.4809206073
113	0.0	-65.0715030926
113	0.0	-65.7781904512
113	0.0	-66.8785453947
113	1.0	43.5087389727
113	1.0	43.4506787709
113	1.0	43.3044007744
113	1.0	43.4842449845
113	1.0	43.5933835911
113	1.0	43.4261980645
113	1.0	43.4127767071
113	0.0	-65.5595096101
113	1.0	43.3967537607
113	1.0	43.5562433068
113	1.0	43.5243856799
113	1.0	43.5286553584
113	0.0	-65.3577214533
113	1.0	43.4499699686
113	0.0	-64.9421239167
113	1.0	43.5954092435
113	0.0	-64.6131563157
113	1.0	43.4425031349
113	1.0	43.4064132869
113	1.0	43.4224659989
113	1.0	43.4217797533
113	0.0	-66.3756318344
113	0.0	-65.8942743053
113	1.0	43.5126108857
113	0.0	-64.4503286039
113	1.0	43.5820358782
113	1.0	43.5787125795
113	0.0	-66.6699518457
113	1.0	43.6170542211
113	1.0	43.3506504469
113	1.0	43.4994197634
113	1.0	43.5217987754
113	1.0	43.5479155451
113	0.0	-65.5951398373
113	0.0	-65.3210718511
113	1.0	43.6263063632
113	1.0	43.568448731
113	0.0	-64.6242733937
113	0.0	-64.482558376
113	0.0	-64.4955684187
113	1.0	43.3683053342
113	0.0	-65.9585958932
113	1.0	43.4859978996
113	1.0	43.5591613237
113	1.0	43.6596652459
113	1.0	43.4299772356
113	1.0	43.4780501374
113	1.0	43.1035736546
113	1.0	43.5200419958
113	1.0	43.373031339
113	0.0	-63.8960861853
113	1.0	43.5272142515
113	1.0	43.4877901119
113	0.0	-66.1253965419
113	1.0	43.5178811659
113	1.0	43.5410255656
113	0.0	-65.3473749764
113	1.0	43.5857790389
113	0.0	-65.2189012381
113	1.0	43.6081451759
113	0.0	-64.6889251579
113	0.0	-66.5261895116
113	0.0	-65.9536548635
113	1.0	43.6221368317
113	0.0	-65.8337194855
113	1.0	42.908907331
113	1.0	43.5937196253
113	0.0	-65.3358756699
113	1.0	43.4905052299
113	1.0	43.452554852
113	1.0	43.6553341715
113	1.0	43.5103913983
113	0.0	-65.6626034979
113	0.0	-66.3050007127
113	0.0	-66.4050899442
113	1.0	43.4234030761
113	0.0	-67.5228892349
113	1.0	43.3532410766
113	1.0	43.1826023719
113	1.0	43.140066664
113	0.0	-65.2917584389
113	1.0	43.5618238115
113	1.0	43.4116552418
113	1.0	43.4717186483
113	1.0	43.3574034969
113	0.0	-63.4187871411
113	1.0	43.5152451835
113	1.0	43.4213811084
113	1.0	43.4964280667
113	1.0	43.3901544158
113	0.0	-65.2957362645
113	1.0	43.5046427142
113	0.0	-64.0322109794
113	1.0	43.4286131755
113	1.0	43.6296403053
113	1.0	43.4363455101
113	1.0	43.5654074467
113	1.0	43.5148174357
113	0.0	-65.4808400924
113	0.0	-66.3379179927
113	0.0	-66.1157288063
113	1.0	43.6527009269
113	1.0	43.5019972608
113	1.0	43.5622994772
113	1.0	43.4551878293
113	0.0	-64.5887959799
113	1.0	43.5058353941
113	1.0	43.5577681566
113	0.0	-64.7064015464
113	1.0	43.4141822755
113	0.0	-64.5340071729
113	1.0	43.4972634803
113	1.0	43.497498969
113	1.0	43.1910174727
113	1.0	43.4589199071
113	0.0	-64.9510382376
113	1.0	43.4353744978
113	1.0	43.5216013097
113	1.0	43.5013841105
113	1.0	43.3725786847
113	0.0	-65.6306259916
113	1.0	43.4788450725
113	0.0	-65.5063041044
113	1.0	43.5461452751
113	1.0	43.5449544495
113	1.0	43.4302498769
113	1.0	43.5517663979
113	0.0	-64.7694670054
113	0.0	-68.1626049727
113	1.0	43.4385702564
113	1.0	43.5239447856
113	1.0	43.6468525089
113	1.0	43.49735185
113	1.0	43.4745260798
113	1.0	43.5206461735
113	1.0	43.2286633582
113	1.0	43.6250376756
113	1.0	43.4092798261
113	1.0	43.463806489
113	0.0	-66.8497653199
113	1.0	43.4923527617
113	0.0	-65.7703382978
113	1.0	43.3211306203
113	0.0	-66.144095117
113	1.0	43.0884354439
113	1.0	43.601668414
113	0.0	-64.3797995719
113	0.0	-65.9702831696
113	1.0	43.4441988462
113	1.0	43.1257154525
113	1.0	43.5430789184
113	0.0	-66.0982216875
113	1.0	43.4438056344
113	1.0	43.4209442334
113	1.0	43.2385269819
113	1.0	43.5371084225
113	1.0	43.612189033
113	1.0	43.5175330059
113	0.0	-65.3080136011
113	1.0	43.5765155454
113	1.0	43.4854682843
113	1.0	43.4866403664
113	1.0	43.5867637951
113	1.0	43.5547324001
113	1.0	43.3899217301
113	1.0	43.3873653119
113	1.0	43.357368812
113	1.0	43.2934530659
113	1.0	43.5685224366
113	1.0	43.535005086
113	1.0	43.4839567313
113	1.0	43.47774094
113	1.0	43.427138485
113	0.0	-63.9585130382
113	0.0	-64.7220951266
113	1.0	43.4782996027
113	1.0	43.3961051382
113	1.0	43.4598350855
113	0.0	-63.3391337678
113	0.0	-64.6173402902
113	0.0	-65.5083624906
113	1.0	43.3751506647
113	1.0	43.6317880334
113	1.0	43.356148478
113	1.0	43.3672433964
113	1.0	43.515154311
113	1.0	43.5141794296
113	1.0	43.1873161323
113	1.0	43.2783220031
113	1.0	43.5237810481
113	1.0	43.5382887401
113	1.0	43.2707532619
113	1.0	43.3882973915
113	0.0	-63.4547063986
113	1.0	43.5002212043
113	1.0	43.6149131803
113	1.0	43.5097007258
113	1.0	43.2911616777
113	1.0	43.5419337704
113	1.0	43.4977383549
113	1.0	43.4000359198
113	1.0	43.5574549444
113	1.0	43.3587844196
113	1.0	43.4543697241
113	1.0	43.228562211
113	1.0	43.5034151992
113	1.0	43.5745872148
113	0.0	-66.0892356144
113	1.0	43.5740826023
113	0.0	-66.2755973064
113	1.0	43.2705937706
113	1.0	43.499424358
113	1.0	43.5263589582
113	1.0	43.3850862796
113	1.0	43.4498835808
113	1.0	43.3588466728
113	1.0	43.4964568632
113	0.0	-65.3108273929
113	1.0	43.5612850279
113	1.0	43.5022127892
113	0.0	-66.5810740849
113	0.0	-64.1158356653
113	1.0	43.417324569
113	1.0	43.3306055146
113	1.0	43.4733849986
113	0.0	-65.5664700105
113	0.0	-66.6899601256
113	1.0	43.5174236589
113	1.0	43.6196528574
113	1.0	43.5492079078
113	1.0	43.4013514231
113	1.0	43.5433345413
113	1.0	43.5446937791
113	1.0	43.4803790089
113	1.0	43.5264024256
113	1.0	43.1710731425
113	0.0	-66.3043736944
113	1.0	43.4658282362
113	0.0	-62.7933173343
113	1.0	43.5539507431
113	1.0	43.3664363337
113	1.0	43.4782942356
113	1.0	43.4425451912
113	1.0	43.442467362
113	0.0	-65.6905118743
113	1.0	43.4879130291
113	1.0	43.4704056054
113	1.0	43.5640019441
113	0.0	-65.6745822787
113	1.0	43.5159511212
113	1.0	43.4962750421
113	0.0	-64.805479714
113	1.0	43.3734669826
113	1.0	43.3223680847
113	1.0	43.5854778345
113	1.0	43.4843340238
113	1.0	43.392521022
113	1.0	43.4376025387
113	1.0	43.4963683467
113	1.0	43.5218255061
113	1.0	43.379686595
113	1.0	43.4553615838
113	1.0	43.484775088
113	1.0	43.3506770615
113	1.0	43.5703649404
113	1.0	43.5143444874
113	1.0	43.5129975326
113	1.0	43.4916185486
113	0.0	-65.1044321702
113	1.0	43.2554069746
113	1.0	43.385214738
113	0.0	-66.6800407845
113	1.0	43.5807752602
113	0.0	-66.8377559052
113	0.0	-65.7082871646
113	1.0	43.511128893
113	0.0	-65.8960567104
113	1.0	43.4799852034
113	1.0	43.4853565896
113	1.0	43.2089478124
113	0.0	-63.5935746796
113	1.0	43.4183200152
113	0.0	-65.0076425731
113	1.0	43.4224651482
113	0.0	-64.8942174981
113	1.0	43.4879763752
113	1.0	43.5122738134
113	1.0	43.5163289384
113	1.0	43.521206644
113	1.0	43.6245721603
113	1.0	43.5298668315
113	0.0	-66.5586285969
113	1.0	43.4761568347
113	1.0	43.5223032607
113	1.0	43.5051556371
113	0.0	-62.4963199318
113	1.0	43.4701730697
113	1.0	43.4326430174
113	1.0	43.3263854049
113	1.0	43.2869603297
113	0.0	-65.5663551302
113	1.0	43.412673606
113	1.0	43.2811716679
113	1.0	43.4345054772
113	0.0	-64.1585520898
113	1.0	43.3989532007
113	0.0	-64.1743060545
113	1.0	43.4184670292
113	0.0	-65.2798668904
113	1.0	43.5105914507
113	1.0	43.4282432511
113	1.0	43.3073427398
113	0.0	-65.4605996018
113	1.0	43.4337080617
113	0.0	-63.1272129538
113	1.0	43.4173882111
113	1.0	43.5720667456
113	1.0	43.1400318523
113	1.0	43.4173253843
113	1.0	43.3034271103
113	1.0	43.4136418929
113	1.0	43.5625494734
113	0.0	-65.3534324176
113	1.0	43.4990490762
113	0.0	-67.0952375493
113	0.0	-64.2818034656
113	1.0	43.40936113
113	0.0	-66.7380470267
113	1.0	43.5099979944
113	1.0	43.5921239152
113	1.0	43.4863209566
113	1.0	43.6462903757
113	1.0	43.5750342338
113	0.0	-66.4642162658
113	1.0	43.3818619565
113	1.0	43.4694370263
113	1.0	43.4892303997
113	0.0	-64.6290185023
113	0.0	-64.9389422492
113	1.0	43.5035177637
113	1.0	43.660406668
113	1.0	43.4191533435
113	1.0	43.5246260569
113	1.0	43.5154101806
113	1.0	43.5198572055
113	0.0	-64.2886589758
113	1.0	43.4397275304
113	0.0	-67.0792450371
113	1.0	43.3892876725
113	0.0	-64.7450094683
113	1.0	43.5750406832
113	1.0	43.4223293325
113	0.0	-66.6472717944
113	0.0	-63.7880567459
113	0.0	-66.3965408143
113	0.0	-64.267510867
113	1.0	43.423235286
113	1.0	43.6073002885
113	0.0	-63.3318297945
113	1.0	43.6295049686
113	1.0	43.6558222276
113	1.0	43.3369636546
113	0.0	-66.4821979277
113	1.0	43.3708120475
113	1.0	43.5976582876
113	1.0	43.5545774802
113	1.0	43.5103430789
113	1.0	43.3707020167
113	1.0	43.3824758067
113	1.0	43.6632098553
113	1.0	43.6013053681
113	0.0	-67.4353829204
113	1.0	43.5035359841
113	1.0	43.4257680163
113	1.0	43.4907422222
113	0.0	-67.246124246
113	1.0	43.291002598
113	1.0	43.4804938325
113	0.0	-64.0326246115
113	1.0	43.1064984142
113	0.0	-64.5296640547
113	0.0	-63.6009092099
113	0.0	-63.9486833654
113	1.0	43.3622613358
113	1.0	43.4277336364
113	1.0	43.3149213332
113	1.0	43.5496707676
113	0.0	-63.8238939965
113	1.0	43.5084288463
113	1.0	43.23378211
113	1.0	43.5878898315
113	1.0	43.3188021151
113	0.0	-65.1586643786
113	0.0	-66.7035873236
113	1.0	43.4717578657
113	1.0	43.2386556255
113	1.0	43.4444820403
113	1.0	43.4804340214
113	1.0	43.5496878292
113	1.0	43.3502565047
113	0.0	-65.7588244455
113	1.0	43.4524649273
113	1.0	43.5574091155
113	0.0	-64.7472042989
113	1.0	43.5882848525
113	1.0	43.5919461833
113	1.0	43.5831844733
113	1.0	43.565801602
113	1.0	43.3225504652
113	0.0	-64.8035255744
113	1.0	43.3960237831
113	1.0	43.6159770494
113	0.0	-63.6619562131
113	1.0	43.5610627634
113	1.0	43.3011894073
113	1.0	43.2568522319
113	1.0	43.5237316159
113	1.0	43.2578006818
113	1.0	43.4425065669
113	1.0	43.4747759052
113	1.0	43.50498579
113	1.0	43.6520751085
113	1.0	43.5239821588
113	1.0	43.4962399639
113	1.0	43.5855201653
113	0.0	-65.9935555718
113	1.0	43.4248003303
113	1.0	43.3625863082
113	0.0	-66.8034530246
113	1.0	43.4549652601
113	1.0	43.4424531918
113	1.0	43.5094001216
113	1.0	43.1305432622
113	1.0	43.4369272085
113	1.0	43.4728901569
113	0.0	-63.369869296
113	1.0	43.5867732663
113	1.0	43.5898807871
113	1.0	43.5258130818
113	1.0	43.4876131169
113	1.0	43.4663656215
113	1.0	43.4064428236
113	1.0	43.5855669367
113	1.0	43.5602262394
113	0.0	-64.6209038446
113	1.0	43.406781507
113	1.0	43.3612976004
113	0.0	-65.3415520731
113	1.0	43.4742015621
113	1.0	43.5494259187
113	1.0	43.5184403158
113	1.0	43.4553542685
113	1.0	43.5215330052
113	1.0	43.596878498
113	1.0	43.4287643265
113	1.0	43.3616608599
113	1.0	43.2334028783
113	1.0	43.6403525995
113	0.0	-62.501116996
113	0.0	-65.7987897245
113	0.0	-64.9263488094
113	0.0	-64.8314566483
113	1.0	43.1060047857
113	1.0	43.282289892
113	1.0	43.5184417693
113	1.0	43.4836743473
113	1.0	43.4096274878
113	1.0	43.4827059465
113	0.0	-67.6057788979
113	1.0	43.6105682076
113	1.0	43.4525490735
113	1.0	43.6491737903
113	1.0	43.5190885776
113	0.0	-64.6228438829
113	1.0	43.6261948203
113	0.0	-65.4574362449
113	1.0	43.5667805967
113	1.0	43.3723859673
113	1.0	43.3883114751
113	1.0	43.5140410291
113	0.0	-64.4959522806
113	1.0	43.46039057
113	0.0	-65.4056944913
113	1.0	43.4804555594
113	1.0	43.6016221808
113	1.0	43.491754185
113	1.0	43.5785679058
113	1.0	43.4755174601
113	1.0	43.5259400839
113	1.0	42.7025387492
113	1.0	43.5388236316
113	1.0	43.427126435
113	1.0	43.5368214876
113	0.0	-65.2717197294
113	0.0	-63.6834177203
113	1.0	43.2781363178
113	0.0	-65.1250958796
113	0.0	-64.1751942392
113	1.0	43.5085379075
113	1.0	43.4338453143
113	1.0	43.5128704708
113	1.0	43.484229988
113	1.0	43.1936469512
113	1.0	43.5890702401
113	1.0	43.580266335
113	0.0	-65.9499534065
113	1.0	43.5340808605
113	0.0	-65.5590210976
113	1.0	43.5387753166
113	1.0	43.5268353442
113	0.0	-64.3907577587
113	0.0	-64.9318553027
113	1.0	43.2983270117
113	0.0	-67.8545177384
113	1.0	43.4435582804
113	1.0	43.3724467187
113	0.0	-65.7864658887
113	1.0	43.6679893844
113	1.0	43.4644637936
113	1.0	43.3128637292
113	1.0	43.5583057972
113	1.0	43.525910259
113	0.0	-65.6579532221
113	1.0	43.5398989403
113	1.0	43.5703118292
113	1.0	43.5352113368
113	1.0	43.5744819603
113	1.0	43.421991084
113	1.0	43.5657275857
113	0.0	-67.0515891441
113	1.0	43.5390998398
113	1.0	43.5553811346
113	1.0	43.5011774661
113	0.0	-66.5618057585
113	1.0	43.5762539659
113	0.0	-68.0447471593
113	0.0	-64.9290374348
113	1.0	43.47492755
113	0.0	-65.6772357012
113	1.0	43.4656107114
113	1.0	43.2607025109
113	0.0	-63.392113634
113	1.0	43.5505688097
113	1.0	43.5379151376
113	1.0	43.4496606301
113	1.0	43.6713846434
113	1.0	43.5011585331
113	1.0	43.5409449969
113	1.0	43.4560022497
113	1.0	43.3142055433
113	1.0	43.3289509928
113	1.0	43.5685308685
113	1.0	43.3397483544
113	1.0	43.5145717295
113	1.0	43.5630108048
113	1.0	43.4564662941
113	1.0	43.5634445282
113	1.0	43.5410809455
113	1.0	43.5379195561
113	1.0	43.5863499952
113	0.0	-65.3203210056
113	1.0	43.4106844878
113	1.0	43.4895259661
113	1.0	43.6652051139
113	0.0	-64.6761515264
113	1.0	43.268605501
113	1.0	43.4429239177
113	0.0	-65.1580315417
113	1.0	43.4881112882
113	1.0	43.5567813313
113	1.0	43.3941618653
113	1.0	43.3964977073
113	1.0	43.5036379466
113	1.0	43.4292203567
113	0.0	-63.4349071159
113	1.0	43.5403085324
113	1.0	43.4633980586
113	1.0	43.6218007069
113	1.0	43.2990748866
113	1.0	43.388295803
113	1.0	43.5349788801
113	1.0	43.552866564
113	1.0	43.5952730602
113	1.0	43.506441963
113	1.0	43.5493644646
113	1.0	43.5481255176
113	1.0	43.4464165844
113	1.0	43.4215722605
113	1.0	43.4895851164
113	1.0	43.5132578391
113	0.0	-65.7792690962
113	1.0	43.5569170049
113	0.0	-66.1426400821
113	1.0	43.551474171
113	1.0	43.470235318
113	1.0	43.4703231307
113	1.0	43.4702790409
113	0.0	-66.618480271
113	1.0	43.5232284575
113	1.0	43.6076343859
113	1.0	43.5193116149
113	1.0	43.5121243014
113	1.0	43.6393080931
113	1.0	43.4946227394
113	1.0	43.5756103885
113	1.0	43.3846966639
113	1.0	43.557966747
113	1.0	43.5954164578
113	1.0	43.5450548262
113	1.0	43.5373156021
113	0.0	-65.8504184287
113	1.0	43.3895125331
113	1.0	43.427612438
113	1.0	43.491850689
113	1.0	43.6240000862
113	0.0	-66.7623706881
113	0.0	-65.7850783968
113	1.0	43.5470874048
113	1.0	43.349588713
113	1.0	43.6150138608
113	1.0	43.5262602285
113	0.0	-65.7733349692
113	1.0	43.4403709838
113	1.0	43.6031056871
113	0.0	-66.220051573
113	1.0	43.5922436216
113	0.0	-65.6237200788
113	1.0	43.5867567073
113	1.0	43.5489865871
113	1.0	43.5197031441
113	0.0	-64.9715976215
113	1.0	43.2677156133
113	1.0	43.5207817169
113	1.0	43.3728519602
113	1.0	43.1708981208
113	1.0	43.3942431032
113	1.0	43.5488134845
113	0.0	-64.9289276769
113	1.0	43.5635610838
113	1.0	43.4315911494
113	0.0	-65.0995476729
113	1.0	43.2083569485
113	0.0	-68.4911793722
113	1.0	43.5008172061
113	1.0	43.3620812558
113	1.0	43.5362662429
113	1.0	43.3030045836
113	1.0	43.4577336716
113	1.0	43.3658592937
113	0.0	-65.8385811046
113	0.0	-65.1137369928
113	1.0	43.4861928049
113	0.0	-64.3092228725
113	0.0	-65.6546073226
113	1.0	43.4193348706
113	1.0	43.6404518227
113	1.0	43.4685867091
113	1.0	43.4202003493
113	1.0	43.5225095883
113	1.0	43.3841961417
113	1.0	43.2747789381
113	1.0	43.5593778963
113	1.0	43.3409052811
113	0.0	-65.5096987245
113	1.0	43.3663395902
113	1.0	43.2048695513
113	1.0	43.5598880619
113	1.0	43.4847669052
113	0.0	-67.4273884053
113	0.0	-65.1655171609
113	1.0	43.583342482
113	1.0	43.5674048908
113	1.0	43.5602678931
113	0.0	-66.2838320844
113	0.0	-63.2149930732
113	1.0	43.4780490665
113	1.0	43.5349766403
113	0.0	-64.665356297
113	1.0	43.6064914433
113	1.0	43.5400946087
113	1.0	43.5873245682
113	1.0	43.3881874052
113	1.0	43.226953202
113	1.0	43.5784329726
113	1.0	43.5336660772
113	1.0	43.1435763897
113	1.0	43.4073055725
113	1.0	43.3442408434
113	0.0	-66.1033428316
113	1.0	43.4925299307
113	1.0	43.4171657421
113	1.0	43.5411450871
113	0.0	-66.1438563694
113	0.0	-66.2102047695
113	1.0	43.3532045314
113	1.0	43.5836652808
113	0.0	-66.0293364048
113	1.0	43.4992949847
113	1.0	43.4426354754
113	0.0	-63.3082140373
113	0.0	-64.4710774398
113	1.0	43.3074446241
113	1.0	43.5577033926
113	1.0	43.3086801056
113	1.0	43.3134626877
113	1.0	43.3870528551
113	0.0	-64.3547988624
113	1.0	43.468034304
113	1.0	43.2697178004
113	1.0	43.517252359
113	1.0	43.5677023162
113	1.0	43.5335108568
113	0.0	-63.6746741029
113	0.0	-64.4137080355
113	1.0	43.447602309
113	1.0	43.5494105057
113	1.0	43.2994839549
113	0.0	-66.1002655852
113	1.0	43.4442293085
113	1.0	43.5556350991
113	1.0	43.2372062199
113	1.0	43.3693989814
113	1.0	43.5243227312
113	0.0	-66.6338148876
113	1.0	43.5010538847
113	1.0	43.4694640933
113	1.0	43.5938657462
