# Supplementary material for: Unique membrane properties and enhanced signal processing in human neocortical neurons
Source: eLife. 2016 Oct 6;5:e16553. doi: 10.7554/eLife.16553 (PMC5100995; doi:10.7554/eLife.16553)
Supplement: Source code 1. — DOI: http://dx.doi.org/10.7554/eLife.16553.014 [file elife-16553-code1.zip › Fig3/Fig3b/DIST_045_SYNC/Mon_Apr_11_11_35_14_2016/syns_114/sync_stim_seed_857.txt]

NUMBER_OF_SYNAPSES	APC_N	MAX_VOLTAGE
114	1.0	43.4601556506
114	1.0	43.3795443469
114	1.0	43.4030597278
114	1.0	43.5815389529
114	0.0	-63.4309253724
114	1.0	43.5203613657
114	1.0	43.498238387
114	1.0	43.5464553205
114	1.0	43.4944110858
114	1.0	43.6036904614
114	1.0	43.5433493772
114	1.0	43.5896492915
114	0.0	-65.3834787495
114	1.0	43.45358497
114	1.0	43.4858181263
114	1.0	43.3920609857
114	1.0	43.3594582078
114	0.0	-64.526173623
114	1.0	43.5097311695
114	1.0	43.587329175
114	1.0	43.5034292128
114	1.0	43.4728311565
114	1.0	43.5338624067
114	1.0	43.5639034888
114	1.0	43.6044612478
114	1.0	43.5323714663
114	1.0	43.5654362138
114	1.0	43.5949209657
114	1.0	43.4376256396
114	1.0	43.3762971548
114	0.0	-63.7636983264
114	1.0	43.3911455701
114	1.0	43.2095194038
114	1.0	43.5471545646
114	0.0	-64.2005369446
114	1.0	43.3893930125
114	1.0	43.499920995
114	1.0	43.6062182519
114	1.0	43.4639141084
114	1.0	43.3309425221
114	1.0	43.3594957902
114	1.0	43.5675633563
114	0.0	-64.0030658771
114	1.0	43.2772140531
114	1.0	43.5274017544
114	1.0	43.6514985499
114	1.0	43.6024823735
114	1.0	43.5375654436
114	1.0	43.2196072806
114	1.0	43.1190109477
114	1.0	43.3160990825
114	1.0	43.6532790314
114	0.0	-66.3024390064
114	0.0	-65.6540985932
114	0.0	-65.801840118
114	1.0	43.55442454
114	1.0	43.5845877184
114	1.0	43.6445065234
114	1.0	43.503897013
114	0.0	-67.3828382662
114	1.0	43.4736152965
114	0.0	-65.4282248104
114	1.0	43.4600501873
114	0.0	-64.2350840203
114	1.0	43.5993756413
114	1.0	43.625324118
114	0.0	-64.7718756428
114	1.0	43.3832682984
114	0.0	-64.2316095617
114	1.0	43.5267228284
114	1.0	43.4843991056
114	0.0	-64.3893982047
114	1.0	43.5860409246
114	1.0	43.6057962548
114	1.0	43.280569364
114	1.0	43.4015921221
114	1.0	43.5849623062
114	0.0	-64.663179682
114	1.0	43.6457610102
114	1.0	43.4849406393
114	1.0	43.4995322236
114	1.0	43.6121113899
114	1.0	43.3733125113
114	1.0	43.4196060195
114	1.0	43.3714227607
114	1.0	43.4823910362
114	1.0	43.4361125909
114	1.0	43.6216351874
114	1.0	43.5861938519
114	0.0	-66.2812141285
114	1.0	43.4763739199
114	0.0	-63.8752681407
114	1.0	43.594881372
114	0.0	-63.7705739041
114	1.0	43.3456855787
114	1.0	43.5285294545
114	1.0	43.6223930595
114	1.0	43.4723776792
114	1.0	43.5024705808
114	1.0	43.4918368428
114	1.0	43.4831510208
114	1.0	43.554499411
114	1.0	43.4182297811
114	1.0	43.5782731293
114	1.0	43.5276586753
114	1.0	43.5973526892
114	0.0	-65.1462777362
114	1.0	43.5212643968
114	1.0	43.5178082184
114	0.0	-63.410131276
114	1.0	43.4781942692
114	1.0	43.5694880512
114	1.0	43.5221960293
114	1.0	43.4220181998
114	0.0	-65.9266544956
114	0.0	-66.376999751
114	1.0	43.4996033616
114	1.0	43.5018184829
114	1.0	43.5412023228
114	1.0	43.5572511368
114	0.0	-65.2217028134
114	1.0	43.6468620946
114	1.0	43.5015653118
114	1.0	43.4492717695
114	0.0	-64.9590285524
114	1.0	43.382446139
114	0.0	-65.0934623367
114	1.0	43.4393423188
114	0.0	-65.2689616866
114	0.0	-65.2450898331
114	1.0	43.5508410669
114	0.0	-64.5201480022
114	1.0	43.2401464934
114	1.0	43.4243682021
114	1.0	43.4725995656
114	0.0	-64.7661336594
114	1.0	43.4737912868
114	1.0	43.6322727764
114	0.0	-63.6957368904
114	1.0	43.6544563582
114	1.0	43.4487254233
114	1.0	43.5041553411
114	1.0	43.448171701
114	1.0	43.561706118
114	1.0	43.6671346033
114	1.0	43.5190833346
114	1.0	43.3073406277
114	1.0	43.3981437704
114	1.0	43.56343982
114	1.0	43.1950884181
114	0.0	-63.9445589644
114	1.0	43.6021341243
114	1.0	43.5140504558
114	1.0	43.4348398877
114	1.0	43.3736948535
114	0.0	-65.0794367043
114	0.0	-65.3755756906
114	1.0	43.6325290514
114	0.0	-67.2731298942
114	1.0	43.3981594082
114	1.0	43.4788307779
114	1.0	43.282222552
114	1.0	43.5273771056
114	1.0	43.4343254552
114	1.0	43.4685464873
114	1.0	43.433905159
114	0.0	-65.0417675797
114	1.0	43.4578287808
114	0.0	-66.3190848951
114	1.0	43.4568727912
114	1.0	43.4116401085
114	1.0	43.5537937258
114	1.0	43.5005060692
114	1.0	43.4325361447
114	1.0	43.3810964527
114	0.0	-66.1950824613
114	0.0	-64.5901952152
114	1.0	43.3555311615
114	1.0	43.479270248
114	1.0	43.4725982286
114	1.0	43.2072354247
114	0.0	-65.6785764756
114	1.0	43.5662950888
114	1.0	43.1310772286
114	1.0	43.5463218795
114	1.0	43.5264178951
114	1.0	43.4984333604
114	0.0	-64.4735345446
114	1.0	43.429082396
114	1.0	43.50874502
114	1.0	43.6049390246
114	1.0	43.3975535952
114	1.0	43.572909215
114	1.0	43.5889646743
114	0.0	-63.7316937336
114	0.0	-65.3358394247
114	0.0	-65.8562606095
114	0.0	-66.9027955146
114	1.0	43.2736225847
114	1.0	43.603622658
114	1.0	43.5727117652
114	1.0	43.3236479441
114	1.0	43.5425631609
114	1.0	43.4628310598
114	1.0	43.538790396
114	1.0	43.2293731666
114	1.0	43.4278065588
114	1.0	43.5351414399
114	1.0	43.5789243794
114	1.0	43.4283897867
114	1.0	43.3285753557
114	0.0	-65.8438474655
114	0.0	-66.3488251932
114	1.0	43.5208811232
114	0.0	-63.6308533167
114	1.0	43.602874611
114	1.0	43.5958665729
114	1.0	43.5440160324
114	1.0	43.4684856231
114	1.0	43.5530395707
114	1.0	43.6055663083
114	1.0	43.5455789336
114	1.0	43.5724788171
114	1.0	43.2626641315
114	1.0	43.5745089538
114	0.0	-64.3406818921
114	1.0	43.5823209995
114	1.0	43.404535176
114	1.0	43.5477814185
114	0.0	-64.5101247249
114	1.0	43.5568437471
114	1.0	43.5378543155
114	0.0	-64.46509336
114	1.0	43.4803521225
114	1.0	43.5115396398
114	1.0	43.4655533558
114	1.0	43.5751989295
114	1.0	43.6779051223
114	1.0	43.3992086574
114	1.0	43.4724920819
114	1.0	43.5726636378
114	1.0	43.5843315428
114	1.0	43.4613222922
114	1.0	43.643224318
114	1.0	43.4569751257
114	0.0	-66.2710334947
114	1.0	43.24241001
114	1.0	43.3316972029
114	0.0	-65.1390943632
114	1.0	43.4823231463
114	1.0	43.3816034196
114	1.0	43.4048378144
114	1.0	43.4642845894
114	1.0	43.3964152317
114	1.0	43.3694821165
114	1.0	43.3795406616
114	1.0	43.5401339682
114	1.0	43.3788699265
114	1.0	43.5746493759
114	0.0	-64.2038354304
114	1.0	43.6255072542
114	1.0	43.6346646043
114	0.0	-65.8834915212
114	1.0	43.4338663997
114	1.0	43.590329222
114	1.0	43.5598764419
114	1.0	43.5130906498
114	1.0	43.5824156198
114	1.0	43.6166992092
114	1.0	43.5350948146
114	1.0	43.5580871499
114	1.0	43.4568202594
114	0.0	-62.7881552777
114	1.0	43.50288936
114	1.0	43.5628176821
114	1.0	43.2328067962
114	0.0	-65.0720493832
114	0.0	-66.3859355888
114	1.0	43.2976152354
114	0.0	-65.415707548
114	1.0	43.5158389069
114	1.0	43.3207404027
114	1.0	43.552130857
114	1.0	43.5299053605
114	1.0	43.5976970789
114	0.0	-64.772792241
114	1.0	43.5290754134
114	1.0	43.2047717258
114	1.0	43.5557473349
114	1.0	43.5141295852
114	1.0	43.4736091864
114	1.0	43.5152959528
114	1.0	43.3340873441
114	0.0	-64.1016702438
114	1.0	43.3748605338
114	0.0	-66.216369401
114	1.0	43.3597475619
114	1.0	43.2120882657
114	1.0	43.4198178917
114	1.0	43.4276122405
114	0.0	-65.0913365128
114	1.0	43.4386089242
114	1.0	43.6289745372
114	1.0	43.6181942984
114	0.0	-62.6461215454
114	0.0	-65.7518559138
114	1.0	43.5542358807
114	1.0	43.3724312574
114	0.0	-66.6610483619
114	1.0	43.4970134693
114	0.0	-64.5707089696
114	1.0	43.381014391
114	1.0	43.4565852515
114	0.0	-65.5051913205
114	1.0	43.3851823453
114	1.0	43.4778398269
114	1.0	43.4053837035
114	1.0	43.5213747822
114	1.0	43.3324589682
114	0.0	-65.8825614218
114	1.0	43.626270248
114	1.0	43.2945180897
114	1.0	43.4806333957
114	1.0	43.4567304221
114	1.0	43.4798580966
114	0.0	-65.6866573474
114	1.0	43.5100193484
114	0.0	-68.1478984118
114	1.0	43.2450355217
114	1.0	43.5669675928
114	1.0	43.1033369334
114	1.0	43.2835842335
114	1.0	43.608012291
114	1.0	43.4279697489
114	0.0	-66.6302705233
114	0.0	-66.4117479606
114	1.0	43.1293830549
114	1.0	43.19927091
114	1.0	43.5683788996
114	1.0	43.6131886707
114	1.0	43.2322132816
114	1.0	43.380525987
114	1.0	43.5108988408
114	1.0	43.6028732815
114	1.0	43.4573868097
114	1.0	43.6368213771
114	1.0	43.1715757217
114	1.0	43.4617532976
114	1.0	43.3393635599
114	0.0	-65.972069376
114	1.0	43.6102225256
114	0.0	-65.6361821441
114	1.0	43.6127461397
114	1.0	43.4097201177
114	0.0	-64.7223742848
114	1.0	43.6147357317
114	1.0	43.2133064187
114	0.0	-65.5819678317
114	1.0	43.5054288768
114	1.0	43.65453429
114	1.0	43.404354078
114	1.0	43.506546776
114	1.0	43.4596089196
114	1.0	43.4340045394
114	1.0	43.4855764305
114	1.0	43.6190586466
114	1.0	43.4723257971
114	0.0	-65.0476801062
114	0.0	-67.3267967954
114	1.0	43.332397978
114	1.0	43.5826440951
114	1.0	43.5129510125
114	1.0	43.618580387
114	1.0	43.3571689165
114	1.0	43.4853095832
114	1.0	43.4874981612
114	1.0	43.6628219331
114	0.0	-66.0925415821
114	1.0	43.2988032781
114	1.0	43.4449205664
114	0.0	-64.5041650723
114	1.0	43.6297623713
114	0.0	-64.9190865536
114	1.0	43.6580009241
114	1.0	43.4759149437
114	1.0	43.5238708871
114	0.0	-64.2577113704
114	1.0	43.5277749479
114	1.0	43.3406308884
114	1.0	43.488140608
114	1.0	43.2835211979
114	1.0	43.3435461561
114	1.0	43.5211698947
114	1.0	43.4065739335
114	1.0	43.4874254375
114	1.0	43.5205717624
114	1.0	43.2792090041
114	1.0	43.2516257625
114	0.0	-66.6884208139
114	1.0	43.5922492609
114	0.0	-66.1810475569
114	1.0	43.6009442674
114	1.0	43.5146033275
114	1.0	43.4004341004
114	0.0	-66.57099853
114	1.0	43.5836264208
114	1.0	43.4668556083
114	1.0	43.5357721562
114	1.0	43.4525074312
114	1.0	43.5075772935
114	1.0	43.1939282552
114	0.0	-65.806100104
114	1.0	43.5346427285
114	1.0	43.4475166155
114	1.0	43.5381151336
114	1.0	43.5122754004
114	1.0	43.4874399198
114	1.0	43.3310346323
114	1.0	43.4530057006
114	1.0	43.4922375624
114	1.0	43.3009919332
114	1.0	43.4758593658
114	1.0	43.5204525721
114	1.0	43.4914156572
114	0.0	-64.7414754613
114	1.0	43.5246981951
114	1.0	43.5724509157
114	1.0	43.385642068
114	1.0	43.496860242
114	0.0	-66.3487110156
114	1.0	43.3756853828
114	0.0	-65.1064171535
114	1.0	43.4926268456
114	1.0	43.3212016608
114	1.0	43.5486332189
114	1.0	43.0972868725
114	1.0	43.5094652349
114	1.0	43.4714429737
114	0.0	-66.0659504589
114	1.0	43.4590055801
114	1.0	43.4369186849
114	1.0	43.6160401041
114	1.0	43.312554185
114	1.0	43.5564694794
114	1.0	43.5868818065
114	1.0	43.5810467647
114	0.0	-65.7477108518
114	1.0	43.3051375071
114	1.0	43.5255987741
114	0.0	-64.0777900527
114	1.0	43.5180587766
114	1.0	43.4590366382
114	1.0	43.4307077633
114	1.0	43.3257337436
114	1.0	43.5416249503
114	1.0	43.6194819468
114	1.0	43.5419915748
114	1.0	43.4744152652
114	1.0	43.4517634927
114	1.0	43.3239093341
114	1.0	43.4396349129
114	1.0	43.2825176731
114	1.0	43.4362661267
114	1.0	43.5699891339
114	1.0	43.3239376746
114	0.0	-64.308711863
114	1.0	43.6357524617
114	1.0	43.5791746896
114	1.0	43.3172450305
114	1.0	43.3857650806
114	1.0	43.4705755635
114	0.0	-64.7372195907
114	1.0	43.3604037441
114	1.0	43.5191871466
114	1.0	43.5147959871
114	1.0	43.5645258844
114	1.0	43.3003143818
114	0.0	-64.9951740559
114	1.0	43.5787395512
114	1.0	43.4382650324
114	1.0	43.5260272247
114	1.0	43.5280194584
114	1.0	43.4989566508
114	1.0	43.2225046172
114	1.0	43.4392063817
114	1.0	43.4617930132
114	0.0	-65.0903343195
114	1.0	43.3749416306
114	1.0	43.4401388212
114	1.0	43.5453956398
114	1.0	43.4472115042
114	1.0	43.2636732592
114	1.0	43.4121915683
114	1.0	43.5455493866
114	1.0	43.5735075424
114	1.0	43.4950070548
114	1.0	43.494379506
114	0.0	-64.5528996967
114	1.0	43.4617850751
114	1.0	43.6040297598
114	1.0	43.4336304479
114	1.0	43.1397021547
114	1.0	43.3628513096
114	1.0	43.4313498336
114	1.0	43.3068875558
114	1.0	43.4919836733
114	1.0	43.3359882856
114	1.0	43.3939107965
114	1.0	43.4639350295
114	1.0	43.5551635459
114	1.0	43.5949855526
114	1.0	43.5700917144
114	0.0	-64.9175966181
114	0.0	-63.1508460044
114	1.0	43.5895139878
114	1.0	43.5348806103
114	1.0	43.5905540905
114	1.0	43.5291347006
114	1.0	43.4556557432
114	1.0	43.4733847572
114	0.0	-64.3534216214
114	0.0	-63.9788704176
114	1.0	43.4117682389
114	1.0	43.3664444603
114	1.0	43.4553360333
114	1.0	43.5600632234
114	1.0	43.4090671374
114	1.0	43.5679100803
114	1.0	43.5246454055
114	1.0	43.457313905
114	1.0	43.4925347168
114	1.0	43.552644442
114	1.0	43.4837134483
114	0.0	-65.4728881225
114	1.0	43.6123795882
114	1.0	43.4451063919
114	1.0	43.5292304376
114	1.0	43.458616519
114	1.0	43.4086802583
114	1.0	43.4425726827
114	1.0	43.4880650483
114	0.0	-65.9299869451
114	1.0	43.4645901109
114	1.0	43.1524318938
114	1.0	43.4269507009
114	1.0	43.4700139745
114	1.0	43.5178965404
114	1.0	43.5280270044
114	1.0	43.1720702376
114	1.0	43.3695748305
114	1.0	43.5668115248
114	1.0	43.3707316967
114	1.0	43.5481949896
114	1.0	43.2561362054
114	1.0	43.6180584288
114	1.0	43.3742512441
114	1.0	43.6837522298
114	1.0	43.516831742
114	1.0	43.3748093045
114	1.0	43.5868727211
114	1.0	43.5898994488
114	0.0	-65.9464072714
114	1.0	43.5306855717
114	1.0	43.5113883902
114	1.0	43.525304749
114	1.0	43.3189415714
114	1.0	43.656527591
114	1.0	43.5562660199
114	1.0	43.5158754642
114	1.0	43.4752295629
114	1.0	43.5684447429
114	1.0	43.4775891622
114	1.0	43.3908659612
114	1.0	43.381709372
114	1.0	43.3938450998
114	1.0	43.5308375108
114	1.0	43.406219939
114	0.0	-67.5731316976
114	1.0	43.3350302579
114	1.0	43.3104084274
114	1.0	43.4911293918
114	0.0	-67.0756515768
114	1.0	43.318915921
114	1.0	43.4852062035
114	1.0	43.1878535776
114	1.0	43.2434075582
114	1.0	43.4487358487
114	0.0	-65.1370291499
114	0.0	-67.8572157174
114	1.0	43.5428890196
114	1.0	43.3914351806
114	0.0	-65.7955350493
114	1.0	43.5037674207
114	1.0	43.5330889476
114	1.0	43.4852519248
114	1.0	43.2705996985
114	1.0	43.4886443258
114	0.0	-64.2875008864
114	1.0	43.5465479254
114	1.0	43.4066625971
114	1.0	43.5110761128
114	1.0	43.2120450731
114	1.0	43.4494687272
114	0.0	-64.212277651
114	0.0	-65.1928053476
114	1.0	43.5609531071
114	1.0	43.5848657989
114	1.0	43.4245222695
114	1.0	43.511829262
114	1.0	43.5139808702
114	0.0	-62.325645358
114	1.0	43.3035546283
114	1.0	43.5361220502
114	1.0	43.5769201674
114	0.0	-64.9220900876
114	1.0	43.4285196679
114	1.0	43.2125030081
114	1.0	43.6668817449
114	1.0	43.534121849
114	1.0	43.6075647171
114	1.0	43.6388169297
114	1.0	43.4537074289
114	1.0	43.5554208482
114	1.0	43.2850019663
114	1.0	43.4111217838
114	1.0	43.5285112006
114	1.0	43.5889351231
114	1.0	43.2241882181
114	1.0	43.2168827162
114	1.0	43.3864580519
114	1.0	43.4932631935
114	1.0	43.4926886631
114	1.0	43.5512343154
114	1.0	43.4465395196
114	1.0	43.0800482828
114	1.0	43.3311392414
114	1.0	43.5307003365
114	1.0	43.4157536781
114	1.0	43.3474424026
114	1.0	43.6116479158
114	1.0	43.566577722
114	1.0	43.5304119028
114	1.0	43.5694878856
114	1.0	43.537097907
114	1.0	43.3801584642
114	1.0	43.4680594006
114	1.0	43.3490438071
114	1.0	43.5561423562
114	1.0	43.445594958
114	1.0	43.6272756635
114	1.0	43.6465326754
114	1.0	43.4626951259
114	1.0	43.6642986432
114	1.0	43.430779091
114	1.0	43.4977463074
114	1.0	43.383418654
114	1.0	43.5187640764
114	1.0	43.4244137802
114	1.0	43.397595093
114	1.0	43.4520576938
114	0.0	-65.7560132424
114	1.0	43.3385615329
114	1.0	43.5428671788
114	1.0	43.3091765829
114	1.0	43.620208883
114	1.0	43.5212178046
114	1.0	43.5480127033
114	0.0	-63.1744779817
114	1.0	43.4882866136
114	1.0	43.4865993627
114	1.0	43.4812404391
114	1.0	43.5509332066
114	1.0	43.5438865718
114	1.0	43.4003663139
114	0.0	-65.0774460569
114	1.0	43.6460575186
114	1.0	43.4620696991
114	0.0	-64.616970675
114	1.0	43.4407468494
114	1.0	43.4698704905
114	1.0	43.4771258722
114	1.0	43.3543029777
114	1.0	43.4353529987
114	1.0	43.3905576361
114	1.0	43.5777423099
114	1.0	43.5560926963
114	1.0	43.5269403536
114	1.0	43.5152537958
114	1.0	43.5956288718
114	1.0	43.6040979748
114	1.0	43.2991479308
114	0.0	-64.7714481097
114	1.0	43.320470527
114	1.0	43.5718212684
114	1.0	43.6382176805
114	1.0	43.5256288563
114	1.0	43.3806218683
114	1.0	43.3827718872
114	0.0	-63.1972832002
114	0.0	-67.1859900262
114	0.0	-64.0208747866
114	1.0	43.5606113159
114	1.0	43.5884027623
114	0.0	-63.7160587419
114	1.0	43.5729823521
114	1.0	43.4917709038
114	1.0	43.5503526754
114	1.0	43.5753687812
114	1.0	43.6004522602
114	1.0	43.4682765374
114	0.0	-65.4745726261
114	0.0	-66.3648273272
114	1.0	43.3790356847
114	1.0	43.4741788924
114	0.0	-64.9149203947
114	1.0	43.537319847
114	1.0	43.5344101083
114	1.0	43.5622127251
114	1.0	43.6011411501
114	1.0	43.5829434151
114	0.0	-63.5623514289
114	1.0	43.5080945632
114	1.0	43.4209958612
114	1.0	43.5364218223
114	1.0	43.3851422101
114	1.0	43.4776646071
114	1.0	43.596226234
114	1.0	43.3853598511
114	1.0	43.6202971653
114	1.0	43.3320205319
114	1.0	43.4761595152
114	0.0	-63.6549709341
114	1.0	43.5632189277
114	1.0	43.447185053
114	1.0	43.4448514214
114	1.0	43.4737805762
114	1.0	43.3157339381
114	1.0	43.5410327423
114	1.0	43.4145615613
114	1.0	43.5622215605
114	1.0	43.4307061759
114	1.0	43.3802863182
114	1.0	43.5078365806
114	1.0	43.6748709522
114	1.0	43.497825231
114	1.0	43.3982245442
114	0.0	-66.8859866506
114	1.0	43.50702627
114	1.0	43.4720472936
114	1.0	43.5447617361
114	0.0	-66.053823752
114	1.0	43.6328727459
114	0.0	-65.3370908635
114	1.0	43.4662081727
114	0.0	-64.3915442733
114	0.0	-64.8225916986
114	1.0	43.6249653953
114	0.0	-64.1646551168
114	1.0	43.6147005588
114	1.0	43.4774808185
114	0.0	-64.8440671348
114	1.0	43.5520461691
114	1.0	43.5207566346
114	1.0	43.4728941604
114	1.0	43.520101913
114	1.0	43.5684087966
114	0.0	-63.4345715848
114	1.0	43.6219940648
114	1.0	43.5329369357
114	1.0	43.5750480421
114	0.0	-66.9743098968
114	1.0	43.5056434031
114	1.0	43.4934515596
114	1.0	43.4021146309
114	1.0	43.5530325978
114	0.0	-65.1636236069
114	0.0	-63.7476940166
114	1.0	43.3226080262
114	1.0	43.2518336494
114	1.0	43.4894525089
114	1.0	43.5567480621
114	1.0	43.3652950943
114	1.0	43.2258089917
114	1.0	43.4695624487
114	1.0	43.2338172492
114	1.0	43.4657852852
114	1.0	43.4934227572
114	1.0	43.6103661231
114	0.0	-65.3857228404
114	1.0	43.4397808451
114	1.0	43.365576799
114	1.0	43.2889188585
114	1.0	43.4141316846
114	1.0	43.5990983289
114	1.0	43.4488139607
114	1.0	43.5064606809
114	1.0	43.4878572359
114	1.0	43.4249381578
114	1.0	43.4051220516
114	1.0	43.4927255363
114	1.0	43.5377532728
114	1.0	43.5077386123
114	1.0	43.4671165437
114	1.0	43.3940116821
114	1.0	43.5255356368
114	0.0	-64.8772225442
114	1.0	43.4503959257
114	1.0	43.5203195768
114	1.0	43.4929227825
114	0.0	-63.225960287
114	1.0	43.3034010573
114	1.0	43.3307093584
114	1.0	43.5732180793
114	1.0	43.2696086372
114	1.0	43.4338269734
114	1.0	43.6249405649
114	1.0	43.4666413999
114	1.0	43.582519303
114	1.0	43.554126376
114	1.0	43.5974051842
114	1.0	43.4350653988
114	1.0	43.5102466702
114	1.0	43.494839933
114	1.0	43.2334021601
114	1.0	43.4765616393
114	1.0	43.5224859529
114	1.0	43.5084091666
114	1.0	43.5766168561
114	0.0	-67.097565357
114	1.0	43.0476868789
114	1.0	43.5340753019
114	1.0	43.5728456169
114	1.0	43.4517728014
114	1.0	43.5826608127
114	1.0	43.1869938415
114	1.0	43.4241806507
114	1.0	43.5183829132
114	0.0	-66.7669860792
114	0.0	-64.032848937
114	1.0	43.4422576411
114	1.0	43.6470369853
114	1.0	43.4741568019
114	1.0	43.4053357982
114	1.0	43.3746898544
114	1.0	43.5530670958
114	1.0	43.5669930076
114	1.0	43.4522440482
114	1.0	43.4913674152
114	1.0	43.5888222882
114	1.0	43.4082485477
114	0.0	-64.9910198331
114	1.0	43.5385924596
114	0.0	-62.4629171431
114	1.0	43.5466176794
114	1.0	43.4371959158
114	1.0	43.5085715269
114	1.0	43.4596207128
114	1.0	43.5042444633
114	1.0	43.400647206
114	1.0	43.1629251906
114	1.0	43.5378653124
114	0.0	-63.5592932124
114	1.0	43.3721469758
114	1.0	43.6403882429
114	1.0	43.3416425895
114	1.0	43.5855607984
114	1.0	43.5017699073
114	1.0	43.5147279929
114	1.0	43.4304302947
114	1.0	43.4126647045
114	1.0	43.4286064744
114	1.0	43.5638268241
114	1.0	43.2397529166
114	1.0	43.5839886257
114	1.0	43.5152817294
114	1.0	43.5864030359
114	0.0	-64.3176514636
114	0.0	-63.735506015
114	1.0	43.334952052
114	1.0	43.5568228525
114	1.0	43.4132618239
114	1.0	43.5267958248
114	1.0	43.2602310198
114	0.0	-64.3956374849
114	0.0	-67.6664387422
114	1.0	43.4566280071
114	1.0	43.4052566722
114	1.0	43.5344265703
114	1.0	43.4822455358
114	0.0	-67.3605686316
114	1.0	43.2219076901
114	1.0	43.3658251488
114	0.0	-65.0970266429
114	0.0	-66.0726208134
114	0.0	-64.27174059
114	0.0	-63.5760570889
114	1.0	43.4558240354
114	1.0	43.5390438975
114	0.0	-65.8711699502
114	0.0	-63.3181680065
114	0.0	-63.398243517
114	1.0	43.5240875659
114	1.0	43.6198731681
114	0.0	-63.4594074481
114	1.0	43.4863695909
114	1.0	43.463348852
114	0.0	-64.6625934725
114	0.0	-66.2184765083
114	1.0	43.5038678284
114	1.0	43.2682523367
114	1.0	43.5403552334
114	1.0	43.4564402987
114	1.0	43.6328066223
114	1.0	43.5001714875
114	0.0	-64.2995170083
114	1.0	43.5040230319
114	1.0	43.4397666283
114	1.0	43.4911135494
114	1.0	43.4205300936
114	1.0	43.526251456
114	0.0	-67.5636454344
114	0.0	-66.8050605577
114	1.0	43.4751151897
114	1.0	43.5442196428
114	1.0	43.3706880119
114	1.0	43.3837613282
114	0.0	-63.9005145048
114	1.0	43.4807921953
114	0.0	-63.0767364421
114	1.0	43.4706450628
114	1.0	43.3249910231
114	1.0	43.4513577197
114	1.0	43.5256629109
114	1.0	43.5584415027
114	0.0	-67.1766196874
114	0.0	-66.7592076067
114	1.0	43.6347328999
114	1.0	43.5607064696
114	1.0	43.3719779499
114	1.0	43.5727319423
114	1.0	43.4669621415
114	1.0	43.5170322466
114	1.0	43.4997167202
114	1.0	43.617071731
114	1.0	43.5441848467
114	1.0	43.5667329435
114	1.0	43.5635406061
114	0.0	-63.1085242829
114	1.0	43.4474414987
114	0.0	-64.5866022049
114	1.0	43.5823402831
114	1.0	42.9571857947
114	1.0	43.4774747787
114	1.0	43.6304474623
114	1.0	43.5268535545
114	1.0	43.4598810793
114	1.0	43.5008717667
114	1.0	43.575279236
114	1.0	43.0225749753
114	1.0	43.5107272998
114	1.0	43.4511305695
114	1.0	43.5859049199
114	1.0	43.5665294273
114	1.0	43.4755750647
114	1.0	43.416920853
114	1.0	43.5281361795
114	1.0	43.5056724991
114	1.0	43.4866076157
114	1.0	43.4299056386
114	1.0	43.6094275764
114	1.0	43.4130577589
114	1.0	43.6208201028
114	1.0	43.2718485193
114	1.0	43.6150300447
114	1.0	43.1822502297
114	1.0	43.4090653946
114	1.0	43.5362598252
114	1.0	43.3041473976
114	1.0	43.5381195277
114	1.0	43.5213552219
114	0.0	-65.3908694775
114	1.0	43.5611892477
114	1.0	43.3788275438
114	0.0	-66.7876712496
114	1.0	43.5081291829
114	1.0	43.3947865056
114	1.0	43.4531950194
114	0.0	-64.5102021719
114	1.0	43.3522181426
114	1.0	43.4892852495
114	1.0	43.307297596
114	0.0	-67.0184618617
114	0.0	-64.7019122341
114	0.0	-63.3234213046
114	0.0	-65.00266717
114	1.0	43.3239716562
114	1.0	43.4686359535
114	0.0	-64.8349244663
114	1.0	43.6875019958
114	1.0	43.6011245014
