# Supplementary material for: Unique membrane properties and enhanced signal processing in human neocortical neurons
Source: eLife. 2016 Oct 6;5:e16553. doi: 10.7554/eLife.16553 (PMC5100995; doi:10.7554/eLife.16553)
Supplement: Source code 1. — DOI: http://dx.doi.org/10.7554/eLife.16553.014 [file elife-16553-code1.zip › Fig3/Fig3b/DIST_045_SYNC/Mon_Apr_11_11_35_14_2016/syns_115/sync_stim_seed_856.txt]

NUMBER_OF_SYNAPSES	APC_N	MAX_VOLTAGE
115	1.0	43.4174402925
115	1.0	43.52335396
115	1.0	43.5421995846
115	1.0	43.5290947249
115	1.0	43.5285927738
115	1.0	43.5069838983
115	1.0	43.5294806829
115	1.0	43.5351947841
115	1.0	43.6542527388
115	1.0	43.3715098034
115	1.0	43.3475485894
115	1.0	43.5885080677
115	0.0	-67.3116726921
115	1.0	43.3517212444
115	1.0	43.5468575006
115	1.0	43.4956329287
115	1.0	43.5132067932
115	1.0	43.5481208247
115	1.0	43.545529856
115	1.0	43.5308500568
115	1.0	43.338822852
115	1.0	43.5057280578
115	1.0	43.4204221369
115	1.0	43.423237009
115	1.0	43.5545216122
115	0.0	-63.0913538641
115	0.0	-63.8641960656
115	0.0	-66.5652189762
115	1.0	43.5850462773
115	1.0	43.5594132024
115	1.0	43.2124657127
115	1.0	43.5191741341
115	1.0	43.6379578789
115	1.0	43.4681969208
115	1.0	43.5262800813
115	1.0	43.3222705894
115	1.0	43.4381262224
115	1.0	43.6297565446
115	1.0	43.5581849335
115	1.0	43.4163016441
115	1.0	43.4880340373
115	1.0	43.4345507822
115	1.0	43.3765296608
115	1.0	43.4396128961
115	1.0	43.4459216449
115	0.0	-65.6015785197
115	1.0	43.5656110873
115	1.0	43.4775917311
115	1.0	43.565572664
115	1.0	43.537825135
115	1.0	43.2516188467
115	1.0	43.5396443794
115	1.0	43.4451180526
115	1.0	43.4060947876
115	1.0	43.316852198
115	0.0	-63.9799247901
115	1.0	43.5221185647
115	1.0	43.3266675409
115	1.0	43.5959093023
115	1.0	43.5411073816
115	1.0	43.5266061735
115	1.0	43.4952956072
115	1.0	43.5704182642
115	1.0	43.598206768
115	1.0	43.5036564594
115	1.0	43.4007991552
115	0.0	-65.259123218
115	0.0	-66.9954439921
115	1.0	43.4786986147
115	1.0	43.5261275103
115	1.0	43.362063569
115	0.0	-65.1325645602
115	1.0	43.4507636272
115	1.0	43.456594829
115	0.0	-65.2875932738
115	1.0	43.5830584666
115	1.0	43.2248252621
115	1.0	43.5375097955
115	1.0	43.357731836
115	1.0	43.491218858
115	1.0	43.5549239842
115	1.0	43.5922347277
115	1.0	43.4993149834
115	1.0	43.4148743353
115	1.0	43.616066239
115	1.0	43.5781925091
115	0.0	-65.3129055752
115	1.0	43.6014661788
115	1.0	43.6537407011
115	1.0	43.445448897
115	1.0	43.3761800374
115	1.0	43.5337616063
115	1.0	43.5424067082
115	1.0	43.5260204506
115	1.0	43.2604148114
115	0.0	-65.2205747029
115	1.0	43.567721115
115	1.0	43.5284352195
115	1.0	43.3819323222
115	1.0	43.2685391314
115	1.0	43.4334882528
115	1.0	43.4579294842
115	1.0	43.5027961411
115	1.0	43.5158253969
115	1.0	43.5342206205
115	1.0	43.4970278241
115	1.0	43.4736459187
115	1.0	43.4841015201
115	1.0	43.5587460109
115	1.0	43.5732073792
115	1.0	43.3777327386
115	0.0	-64.9402488016
115	0.0	-65.0574047415
115	1.0	43.5432101734
115	1.0	43.2669284541
115	1.0	43.6083047142
115	1.0	43.6040853147
115	1.0	43.3128119586
115	1.0	43.520031013
115	1.0	43.6394094717
115	1.0	43.4672017839
115	1.0	43.3519779344
115	1.0	43.6088779505
115	1.0	43.6276465182
115	0.0	-64.6783318712
115	0.0	-65.2590452134
115	0.0	-65.3590415617
115	1.0	43.5617242418
115	0.0	-65.1121417236
115	1.0	43.5458985306
115	1.0	43.3049899297
115	1.0	43.5038774481
115	1.0	43.4860014102
115	1.0	43.5419425173
115	1.0	43.2364468039
115	1.0	43.4511325703
115	1.0	43.3238811047
115	0.0	-66.0964054094
115	1.0	43.5657918435
115	1.0	43.4579389971
115	1.0	43.6531934624
115	1.0	43.5587572272
115	1.0	43.5069110404
115	1.0	43.3748861532
115	0.0	-66.1286782554
115	1.0	43.4168073568
115	1.0	43.3081202108
115	0.0	-65.7374081342
115	0.0	-65.0124714358
115	1.0	43.4392235732
115	1.0	43.4669208774
115	1.0	43.5852086575
115	1.0	43.5615059116
115	0.0	-62.8886801539
115	1.0	43.3741214314
115	1.0	43.4657818871
115	1.0	43.5186429671
115	1.0	43.575932957
115	1.0	43.5764779195
115	1.0	43.5714386489
115	1.0	43.4182033926
115	1.0	43.4561452972
115	1.0	43.5559632685
115	1.0	43.4798607705
115	1.0	43.4926162838
115	1.0	43.5757095192
115	1.0	43.6549559795
115	1.0	43.4929711529
115	1.0	43.5682914141
115	1.0	43.4444315762
115	1.0	43.4246010051
115	1.0	43.4239625468
115	1.0	43.5494228938
115	1.0	43.3172404584
115	1.0	43.655994397
115	1.0	43.5853893415
115	1.0	43.5067428307
115	1.0	43.4658310559
115	1.0	43.5544172558
115	1.0	43.4516034895
115	0.0	-63.348052302
115	1.0	43.6032023061
115	1.0	43.3848478529
115	1.0	43.4255720819
115	0.0	-63.8857837655
115	1.0	43.6066956685
115	1.0	43.3517620937
115	1.0	43.50573392
115	1.0	43.4157685502
115	1.0	43.5364280006
115	1.0	43.5095114481
115	1.0	43.5357822278
115	1.0	43.5803214432
115	1.0	43.4460509051
115	1.0	43.4670820948
115	1.0	43.4400205344
115	1.0	43.5013582464
115	1.0	43.6126081495
115	1.0	43.494033439
115	1.0	43.3344392094
115	0.0	-67.459656574
115	1.0	43.3126785057
115	1.0	43.6074063288
115	1.0	43.5479877051
115	1.0	43.1819551694
115	1.0	43.5658336776
115	1.0	43.5027438362
115	0.0	-65.1391079223
115	1.0	43.51318521
115	0.0	-65.5897626341
115	1.0	43.41240033
115	1.0	43.4180513048
115	1.0	43.6244672138
115	1.0	43.3687987461
115	1.0	43.4789591406
115	1.0	43.5810141138
115	1.0	43.5506626162
115	1.0	43.424052878
115	1.0	43.5259207473
115	1.0	43.5442639222
115	1.0	43.2830119711
115	1.0	43.5361835469
115	1.0	43.4518234733
115	1.0	43.4197228682
115	1.0	43.2798168357
115	1.0	43.6178178302
115	1.0	43.5645786844
115	1.0	43.3558351841
115	0.0	-64.9117664912
115	1.0	43.5883533731
115	0.0	-65.1039258224
115	1.0	43.4886253212
115	1.0	43.4566699409
115	1.0	43.5478359654
115	1.0	43.5411008017
115	1.0	43.4271592757
115	1.0	43.4858756506
115	1.0	43.4256170195
115	1.0	43.6050045462
115	1.0	43.5986512401
115	1.0	43.4224403771
115	1.0	43.547353871
115	1.0	43.5585520058
115	1.0	43.5770653976
115	1.0	43.6783240675
115	1.0	43.5339024468
115	1.0	43.4680918437
115	1.0	43.5452695312
115	1.0	43.3691545082
115	1.0	43.4521870759
115	0.0	-64.8588268225
115	0.0	-63.0421081599
115	1.0	43.5387456085
115	1.0	43.4890999185
115	0.0	-62.6991713967
115	1.0	43.6026370913
115	1.0	43.5710935448
115	1.0	43.5548764524
115	0.0	-64.9966491922
115	1.0	43.1248913932
115	1.0	43.2976773259
115	1.0	43.5522445671
115	1.0	43.4490957701
115	1.0	43.4844225481
115	0.0	-66.2982561937
115	1.0	43.5034309275
115	1.0	43.5475610954
115	1.0	43.5771216583
115	1.0	43.1986674898
115	1.0	43.3620172236
115	0.0	-65.5805941978
115	1.0	43.4845800381
115	1.0	43.3299010326
115	1.0	43.4681522526
115	1.0	43.5665135267
115	1.0	43.4711892016
115	1.0	43.3198430242
115	0.0	-64.3064876009
115	1.0	43.5428633542
115	1.0	43.5228817516
115	1.0	43.5291889831
115	1.0	43.4691253995
115	1.0	43.4200063936
115	1.0	43.6116181045
115	1.0	43.4530573027
115	1.0	43.5787682201
115	1.0	43.4349324745
115	1.0	43.5146220157
115	0.0	-65.4263504671
115	1.0	43.4757521661
115	1.0	43.2885373835
115	1.0	43.6408215499
115	1.0	43.4356006218
115	1.0	43.5166787873
115	1.0	43.6373042589
115	1.0	43.4582420667
115	1.0	43.6499439904
115	1.0	43.4543902511
115	1.0	43.6655037899
115	1.0	43.3699340068
115	1.0	43.4684342361
115	1.0	43.4684026977
115	1.0	43.5332344206
115	1.0	43.3965534009
115	0.0	-63.4420267436
115	1.0	43.6185246056
115	1.0	43.3385964276
115	1.0	43.6354821899
115	1.0	43.3012973688
115	1.0	43.4362561371
115	1.0	43.5243666086
115	0.0	-65.4489179019
115	0.0	-64.894699576
115	1.0	43.4769172396
115	1.0	43.5777592923
115	1.0	43.5401971439
115	0.0	-66.1173234186
115	1.0	43.4928372606
115	1.0	43.5600020717
115	1.0	43.6105510376
115	1.0	43.4668699486
115	0.0	-64.1761659735
115	1.0	43.4114444574
115	1.0	43.4188218503
115	1.0	43.5338571948
115	1.0	43.3868865825
115	1.0	43.5133629031
115	1.0	43.5541198449
115	1.0	43.469142152
115	1.0	43.5186246541
115	0.0	-65.5081058981
115	0.0	-64.8845407633
115	0.0	-64.3801666998
115	1.0	43.4033540358
115	1.0	43.5907858723
115	1.0	43.4299935331
115	1.0	43.5200607089
115	1.0	43.4749143925
115	0.0	-63.1989753103
115	1.0	43.4077542802
115	1.0	43.25078609
115	0.0	-65.8801219797
115	1.0	43.5011378553
115	1.0	43.3065412371
115	1.0	43.4590495171
115	1.0	43.6002502663
115	1.0	43.672376393
115	1.0	43.363143392
115	1.0	43.3844127884
115	1.0	43.3581806595
115	1.0	43.3961322568
115	1.0	43.4850600235
115	1.0	43.4164907576
115	1.0	43.61013319
115	1.0	43.6033414698
115	1.0	43.4934045414
115	1.0	43.4167905886
115	1.0	43.5113501681
115	1.0	43.3478756388
115	1.0	43.3456149551
115	1.0	43.5376847703
115	1.0	43.4760071136
115	1.0	43.5589857512
115	1.0	43.5707486913
115	1.0	43.2441249324
115	0.0	-64.8698808699
115	1.0	43.5117819587
115	1.0	43.4001504081
115	1.0	43.383281845
115	1.0	43.5819470059
115	1.0	43.4663642938
115	0.0	-65.8312515365
115	1.0	43.591804762
115	0.0	-67.0431077592
115	1.0	43.6043830778
115	0.0	-64.359898651
115	1.0	43.4399248821
115	0.0	-65.9460546258
115	1.0	43.6103705734
115	1.0	43.5573328893
115	1.0	43.2914044034
115	1.0	43.4400262693
115	0.0	-68.5961845115
115	1.0	43.4643036446
115	1.0	43.5155939819
115	0.0	-65.4729733498
115	1.0	43.4112774816
115	1.0	43.4849721401
115	1.0	43.5529310516
115	1.0	43.4983894103
115	1.0	43.481630069
115	1.0	43.4444899276
115	0.0	-65.1517743431
115	1.0	43.5951909119
115	0.0	-64.9970424042
115	1.0	43.4951273299
115	0.0	-65.3968878967
115	1.0	43.5517281775
115	1.0	43.6009698912
115	1.0	43.4208396122
115	1.0	43.4096190546
115	1.0	43.4936949371
115	1.0	43.5791978836
115	1.0	43.2780770785
115	0.0	-64.0178558054
115	1.0	43.4488955276
115	1.0	43.4101070159
115	1.0	43.6792605697
115	1.0	43.6055459559
115	1.0	43.5444949216
115	1.0	43.5158499672
115	1.0	43.387371322
115	1.0	43.5517658674
115	1.0	43.4657198547
115	1.0	43.5540232793
115	1.0	43.457388724
115	1.0	43.5439303973
115	1.0	43.601912376
115	1.0	43.4388745962
115	1.0	43.2004166175
115	1.0	43.4880984557
115	0.0	-64.425844677
115	1.0	43.1340942186
115	1.0	43.5528245997
115	1.0	43.2060420572
115	0.0	-63.6740010631
115	1.0	43.4588658427
115	0.0	-65.8918534624
115	0.0	-64.2737901919
115	1.0	43.5131064429
115	1.0	43.4106082871
115	1.0	43.5692958321
115	1.0	43.5035643785
115	1.0	43.4590111366
115	1.0	43.538128292
115	0.0	-65.1936270924
115	0.0	-66.0500403139
115	1.0	43.2930582627
115	1.0	43.4405469058
115	1.0	43.4811333814
115	1.0	43.519372579
115	1.0	43.6425464106
115	1.0	43.5908129472
115	1.0	43.4222456712
115	0.0	-63.9733684985
115	1.0	43.5838136577
115	0.0	-64.9582060041
115	1.0	43.5103672828
115	1.0	43.5587579574
115	1.0	43.2415670753
115	1.0	43.0594279815
115	1.0	43.5627627137
115	0.0	-67.096792254
115	0.0	-64.4501976991
115	1.0	43.5497273385
115	1.0	43.4367840981
115	1.0	43.5401090598
115	0.0	-64.6960267118
115	0.0	-66.5519450582
115	1.0	43.4764974197
115	0.0	-66.0104211911
115	1.0	43.3820820346
115	1.0	43.5592120438
115	1.0	43.5943927603
115	1.0	43.455259796
115	1.0	43.6518130753
115	0.0	-65.8985293603
115	1.0	43.5467865361
115	0.0	-63.7027078703
115	1.0	43.5111404243
115	1.0	43.4594350134
115	1.0	43.4929423238
115	1.0	43.363915598
115	1.0	43.3450753094
115	1.0	43.525104107
115	1.0	43.158854596
115	1.0	43.3612116682
115	1.0	43.5278957135
115	1.0	43.4104208053
115	1.0	43.6520308246
115	1.0	43.3793288982
115	1.0	43.5359699814
115	1.0	43.5414089437
115	1.0	43.5222035271
115	1.0	43.5659033855
115	1.0	43.5509469333
115	1.0	43.4009277134
115	1.0	43.4671162828
115	1.0	43.5870667445
115	1.0	43.3003140237
115	1.0	43.4845393974
115	1.0	43.5191606626
115	1.0	43.6665784367
115	1.0	43.2933677935
115	1.0	43.600894868
115	1.0	43.533374495
115	1.0	43.6016954234
115	1.0	43.2732271664
115	1.0	43.3015936975
115	1.0	43.2893161283
115	1.0	43.6190947407
115	0.0	-66.0378120881
115	1.0	43.4295240656
115	1.0	43.5255428082
115	1.0	43.453478849
115	1.0	43.6364161736
115	0.0	-66.3343253355
115	1.0	43.3739419792
115	1.0	43.4352829883
115	1.0	43.5669586289
115	1.0	43.5849542636
115	1.0	43.5086063205
115	1.0	43.6105314049
115	1.0	43.4741902365
115	1.0	43.4314281114
115	1.0	43.5066636937
115	0.0	-66.0012445259
115	1.0	43.4961102769
115	0.0	-66.4891517598
115	1.0	43.57781839
115	1.0	43.3510748889
115	0.0	-66.7714409959
115	1.0	43.4612823202
115	1.0	43.2951612408
115	1.0	43.2844641085
115	0.0	-64.5977556063
115	0.0	-63.3750843466
115	1.0	43.5991778508
115	1.0	43.3893833926
115	1.0	43.6367804261
115	0.0	-65.093900392
115	0.0	-64.2945923219
115	1.0	43.4806236553
115	1.0	43.3650154196
115	1.0	43.4130048428
115	1.0	43.5844552815
115	1.0	42.7873980923
115	1.0	43.4968257436
115	1.0	43.6138516184
115	1.0	43.5855132533
115	1.0	43.3095983601
115	0.0	-65.9350513111
115	1.0	43.4666550409
115	1.0	43.1545275433
115	1.0	43.5650138065
115	1.0	43.6216815737
115	1.0	43.1760024298
115	1.0	43.5398751217
115	1.0	43.555766782
115	0.0	-65.7375024622
115	0.0	-65.6650583361
115	1.0	43.5265615213
115	0.0	-65.4406098644
115	1.0	43.4556655864
115	0.0	-66.9042928208
115	1.0	43.5493775847
115	0.0	-64.4783355373
115	1.0	43.5858468402
115	1.0	43.5063573585
115	1.0	43.3766499736
115	1.0	43.4609093689
115	1.0	43.4301459745
115	1.0	43.6456033076
115	0.0	-64.5483692117
115	1.0	43.525794205
115	1.0	43.4884611032
115	1.0	43.5357742798
115	0.0	-66.7873628305
115	1.0	43.4652260698
115	1.0	43.4837921813
115	1.0	43.2002151761
115	1.0	43.5223639678
115	1.0	43.5720504121
115	1.0	43.4783563374
115	1.0	43.5420120792
115	1.0	43.3829543978
115	1.0	43.4158209205
115	1.0	43.6087969717
115	1.0	43.4749058402
115	1.0	43.0002911613
115	1.0	43.4342941385
115	1.0	43.5851993103
115	1.0	43.6380721238
115	1.0	43.5773588118
115	1.0	43.4885915446
115	0.0	-65.3352324307
115	0.0	-63.9966150574
115	1.0	43.6417234804
115	1.0	43.5088260576
115	1.0	43.5722377495
115	0.0	-68.0520324936
115	1.0	43.5804791867
115	1.0	43.3622761134
115	1.0	43.5128341052
115	1.0	43.4330728412
115	1.0	43.5361452937
115	1.0	43.6383181808
115	1.0	43.458369329
115	1.0	43.5157942984
115	1.0	43.6099817488
115	1.0	43.5342561821
115	1.0	43.4601782208
115	1.0	43.5134967045
115	1.0	43.307990261
115	1.0	43.4731727168
115	1.0	43.5772082689
115	1.0	43.3800801914
115	1.0	43.4849916238
115	1.0	43.3840729755
115	1.0	43.3445757998
115	1.0	43.5508820367
115	1.0	43.5098739972
115	1.0	43.4968910871
115	1.0	43.5478239753
115	1.0	43.6094250052
115	1.0	43.5548547817
115	1.0	43.4667387239
115	1.0	43.3613624815
115	1.0	43.4898187055
115	1.0	43.3918166943
115	1.0	43.5266479359
115	1.0	43.5694870767
115	1.0	43.3359301938
115	1.0	43.3964678609
115	1.0	43.6152798902
115	1.0	43.4461457452
115	0.0	-65.6485347699
115	1.0	43.5787941225
115	1.0	43.6502311269
115	0.0	-63.5979300118
115	1.0	43.6132507089
115	1.0	43.2050279129
115	1.0	43.6243172805
115	1.0	43.4228615558
115	1.0	43.4971469825
115	1.0	43.4671844578
115	1.0	43.5868841648
115	1.0	43.5541228853
115	1.0	43.6427998857
115	1.0	43.3578880518
115	1.0	43.4442621716
115	1.0	43.3818099213
115	1.0	43.0627562565
115	1.0	43.398455378
115	1.0	43.1570801578
115	1.0	43.5180649688
115	1.0	43.3436444297
115	1.0	43.5339378352
115	0.0	-65.5418317098
115	1.0	43.5481152127
115	0.0	-64.808018449
115	0.0	-64.7113655564
115	1.0	43.5129813224
115	1.0	43.5850412763
115	1.0	43.5171825205
115	0.0	-64.9780458088
115	0.0	-64.9323585852
115	1.0	43.5025584654
115	1.0	43.5609447429
115	1.0	43.3795149038
115	1.0	43.4950278023
115	1.0	43.448263911
115	1.0	43.3742517968
115	0.0	-65.2540887777
115	0.0	-63.3474437151
115	0.0	-66.4310249449
115	1.0	43.3951968179
115	1.0	43.5389770587
115	0.0	-63.6658877378
115	1.0	43.5395993374
115	1.0	43.5430391328
115	1.0	43.5171494047
115	1.0	43.6016272084
115	1.0	43.5714290334
115	0.0	-64.8669328102
115	1.0	43.4214356663
115	1.0	43.4266283296
115	1.0	43.5219132321
115	1.0	43.565423599
115	1.0	43.4657437253
115	1.0	43.6665575758
115	1.0	43.542022153
115	0.0	-63.1597272207
115	1.0	43.4663578564
115	1.0	43.5454522996
115	1.0	43.5882052766
115	1.0	43.4367214954
115	1.0	43.4515681939
115	1.0	43.479220689
115	1.0	43.6504990168
115	1.0	43.337268671
115	1.0	43.5022510976
115	1.0	43.4118244638
115	1.0	43.4821208482
115	1.0	43.5496947284
115	0.0	-63.9493858021
115	1.0	43.5320487859
115	1.0	43.2645634948
115	1.0	43.5156578622
115	1.0	43.4076377149
115	0.0	-64.8803334338
115	1.0	43.486591345
115	1.0	43.3368669321
115	1.0	43.6022659907
115	0.0	-63.682783249
115	1.0	43.5825859049
115	1.0	43.6144969988
115	0.0	-65.2077452108
115	1.0	43.4758358436
115	1.0	43.4412509324
115	1.0	43.5329258251
115	1.0	43.1752371794
115	1.0	43.3995382964
115	1.0	43.5045040977
115	0.0	-67.2353039247
115	0.0	-63.6528036217
115	1.0	43.4943993902
115	1.0	43.5383424669
115	1.0	43.5443899802
115	1.0	43.5631513938
115	1.0	43.5342668829
115	1.0	43.5456583634
115	1.0	43.5055734642
115	1.0	43.3883399364
115	1.0	43.3549200437
115	1.0	43.4076575796
115	1.0	43.5785821633
115	1.0	43.5817402341
115	1.0	43.410824935
115	0.0	-66.8237196427
115	1.0	43.3697833598
115	1.0	43.5352928816
115	1.0	43.486504838
115	1.0	43.5009966236
115	1.0	43.3434243064
115	1.0	43.4204330103
115	1.0	43.5642063752
115	1.0	43.6144697329
115	1.0	43.63060688
115	1.0	43.3884528972
115	1.0	43.5766733131
115	1.0	43.4273027745
115	1.0	43.5707213151
115	1.0	43.5496588374
115	1.0	43.5479907686
115	1.0	43.3411300138
115	1.0	43.4352658492
115	1.0	43.4822952744
115	1.0	43.4540997771
115	1.0	43.6070282614
115	0.0	-65.1875357919
115	1.0	43.471230188
115	1.0	43.5794334923
115	0.0	-66.519191209
115	1.0	43.581246285
115	1.0	43.6502428655
115	1.0	43.4143086397
115	1.0	43.5079044935
115	1.0	43.535924391
115	1.0	43.4216712115
115	1.0	43.4796961309
115	1.0	43.4504633294
115	1.0	43.4315038403
115	1.0	43.3361552899
115	1.0	43.4852757499
115	0.0	-64.6116159412
115	1.0	43.5882892018
115	1.0	42.8601107273
115	1.0	43.3964412796
115	1.0	43.5097210044
115	1.0	43.5702962757
115	1.0	43.5358543339
115	1.0	43.5485384065
115	0.0	-64.0266939007
115	0.0	-66.3017886078
115	1.0	43.364111134
115	1.0	43.5865009828
115	1.0	43.5238390602
115	1.0	43.1693109337
115	1.0	43.4850469147
115	1.0	43.5363728487
115	1.0	43.5703656191
115	1.0	43.5026006268
115	1.0	43.6069917649
115	1.0	42.9731000855
115	1.0	43.5105085966
115	1.0	43.6011669146
115	1.0	43.5722452777
115	1.0	43.6650076008
115	1.0	43.42220973
115	1.0	43.4909450271
115	1.0	43.5042923371
115	1.0	43.5051198979
115	0.0	-66.2393066249
115	1.0	43.4934249655
115	0.0	-63.6584806349
115	1.0	43.5982955508
115	0.0	-63.3492383586
115	1.0	43.4067562634
115	1.0	43.4722824048
115	1.0	43.3929748103
115	0.0	-64.4769324831
115	0.0	-64.1035302075
115	1.0	43.5686972643
115	1.0	43.2207105155
115	1.0	43.6339907674
115	1.0	43.3746712236
115	0.0	-64.3010691817
115	1.0	43.5624901118
115	0.0	-66.2250149328
115	1.0	43.4619457904
115	1.0	43.4149496455
115	1.0	43.5757164306
115	1.0	43.468545526
115	1.0	43.5752780709
115	0.0	-63.7958822517
115	1.0	43.4841216252
115	1.0	43.5204942581
115	1.0	43.3432809639
115	1.0	43.4645523993
115	1.0	43.5075700158
115	1.0	43.6386661987
115	1.0	43.5435078073
115	1.0	43.536781152
115	0.0	-66.4280164597
115	0.0	-65.851945367
115	1.0	43.5977755712
115	1.0	43.4005571034
115	1.0	43.5274354874
115	0.0	-64.6001608288
115	1.0	43.619875744
115	1.0	43.5294370978
115	1.0	43.6073793101
115	1.0	43.4825970495
115	1.0	43.5621993166
115	1.0	43.5624047852
115	1.0	43.4743383945
115	1.0	43.581567751
115	1.0	43.4489838754
115	1.0	43.5668503837
115	1.0	43.4858396521
115	0.0	-65.067164911
115	1.0	43.5613501254
115	1.0	43.4178258534
115	1.0	43.5963750623
115	1.0	43.1359319001
115	1.0	43.5199603143
115	1.0	43.3177766488
115	0.0	-65.0129271722
115	1.0	43.5573805523
115	1.0	43.4922857228
115	0.0	-65.7073469912
115	1.0	43.55249779
115	1.0	43.423856786
115	1.0	43.6023352972
115	1.0	43.4520419011
115	1.0	43.5587868164
115	1.0	43.552690909
115	1.0	43.6124093355
115	1.0	43.5321173847
115	1.0	43.603585074
115	1.0	43.5249323727
115	1.0	43.3241729425
115	1.0	43.4742906529
115	1.0	43.4876324661
115	1.0	43.4767308927
115	1.0	43.3386757152
115	1.0	43.5328520719
115	1.0	43.3171097578
115	1.0	43.435830586
115	1.0	43.6301304356
115	1.0	43.5124998997
115	0.0	-65.853067412
115	1.0	43.6301513958
115	1.0	43.3550112673
115	1.0	43.4777070225
115	1.0	43.545909715
115	1.0	43.5054839175
115	1.0	43.4714571977
115	1.0	43.5562141314
115	0.0	-63.847810505
115	1.0	43.5301782769
115	1.0	43.383166866
115	1.0	43.3803814333
115	1.0	43.5013081001
115	1.0	43.5844584264
115	1.0	43.5157202623
115	1.0	43.4566763495
115	1.0	43.4712824837
115	1.0	43.5011988637
115	1.0	43.4077853413
115	1.0	43.6687610155
115	1.0	43.451300049
115	1.0	43.4773193116
115	1.0	43.5622946798
115	1.0	43.4132785317
115	1.0	43.5491283864
115	1.0	43.4204655078
115	1.0	43.521065342
115	1.0	43.5538263975
115	1.0	43.3716059888
115	1.0	43.5174861447
115	0.0	-63.6147062184
115	0.0	-65.9961752656
115	1.0	43.4345145175
115	1.0	43.5244898158
115	1.0	43.4580160944
115	1.0	43.3524344948
115	1.0	43.3345906511
115	1.0	43.4995634495
115	1.0	43.543986756
115	1.0	43.4754499935
115	1.0	43.476207575
115	1.0	43.2166167937
115	1.0	43.6292765022
115	1.0	43.433608883
115	0.0	-65.455668225
115	1.0	43.5406591158
115	1.0	43.3112640494
115	0.0	-66.1369371466
115	1.0	43.5714055705
115	1.0	43.5827504954
115	1.0	43.4404514992
115	1.0	43.4638616022
115	1.0	43.4088234142
115	1.0	43.6077921773
115	1.0	43.4564049009
115	1.0	43.6572717586
115	1.0	43.6358136249
115	1.0	43.5701623696
115	1.0	43.1944198922
115	1.0	43.4212183553
115	1.0	43.4650992027
115	1.0	43.45943842
115	1.0	43.4984636766
115	0.0	-67.8543221966
115	1.0	43.5997579862
115	1.0	43.4929666996
115	1.0	43.4781620573
115	1.0	43.4261679034
115	1.0	43.4091781093
115	1.0	43.5157774266
115	1.0	43.4101340111
115	1.0	43.5142142584
115	0.0	-66.6468537633
115	1.0	43.4896261515
115	1.0	43.3339631608
115	1.0	43.5967754648
115	1.0	43.5205388695
115	1.0	43.5141486174
115	0.0	-64.2616469528
115	1.0	43.6079066086
115	1.0	43.6446008234
115	1.0	43.0286445304
115	0.0	-65.3629956238
115	1.0	43.4717493405
115	0.0	-65.9418081951
115	1.0	43.4374422574
115	0.0	-64.1193546163
115	1.0	43.4419428912
115	1.0	43.4860245756
115	1.0	43.6173721264
115	1.0	43.6356786016
115	1.0	43.5005120458
115	1.0	43.4620443626
115	1.0	43.4280879669
115	1.0	43.5390690735
115	1.0	43.579158412
115	1.0	43.4266615333
115	1.0	43.5022678136
115	1.0	43.5396035575
115	1.0	43.1793616873
115	1.0	43.452233321
115	0.0	-63.9638699516
115	1.0	43.5881221684
115	1.0	43.5193129012
115	0.0	-65.1404355674
115	1.0	43.4229660236
115	1.0	43.2191691321
115	1.0	43.4522453309
115	1.0	43.5537087838
115	1.0	43.6010405633
115	1.0	43.5983498269
115	1.0	43.5826273308
115	1.0	43.391893758
115	1.0	43.4205627746
115	1.0	43.6033642999
115	1.0	43.2673603997
115	1.0	43.6168679885
115	1.0	43.5102273477
115	1.0	43.5812525411
115	1.0	43.4243787715
115	1.0	43.5571978618
115	1.0	43.6006472628
115	1.0	43.4698984557
115	1.0	43.4447452256
115	1.0	43.5602381503
115	1.0	43.5759878379
115	1.0	43.5692951845
115	1.0	43.5407498414
