# Supplementary material for: Unique membrane properties and enhanced signal processing in human neocortical neurons
Source: eLife. 2016 Oct 6;5:e16553. doi: 10.7554/eLife.16553 (PMC5100995; doi:10.7554/eLife.16553)
Supplement: Source code 1. — DOI: http://dx.doi.org/10.7554/eLife.16553.014 [file elife-16553-code1.zip › Fig3/Fig3b/DIST_045_SYNC/Mon_Apr_11_11_35_14_2016/syns_116/sync_stim_seed_855.txt]

NUMBER_OF_SYNAPSES	APC_N	MAX_VOLTAGE
116	1.0	43.4099806705
116	1.0	43.392291531
116	0.0	-64.1035115963
116	0.0	-63.5615538639
116	1.0	43.2574068694
116	1.0	43.5812261214
116	1.0	43.5479732004
116	1.0	43.5715522267
116	1.0	43.5388475533
116	1.0	43.5804650922
116	1.0	43.5890233846
116	1.0	43.5889782702
116	1.0	43.5281427966
116	1.0	43.6160076728
116	1.0	43.4709178795
116	1.0	43.5121597072
116	1.0	43.5715444772
116	1.0	43.6187134618
116	1.0	43.5501378943
116	1.0	43.4615285679
116	1.0	43.2262064041
116	1.0	43.4736075621
116	0.0	-64.704334405
116	1.0	43.3607665153
116	1.0	43.5982444837
116	1.0	43.5728990565
116	1.0	43.503086399
116	1.0	43.4293583023
116	1.0	43.5567086551
116	1.0	43.4651755993
116	0.0	-64.982411622
116	1.0	43.3768903024
116	1.0	43.5301356017
116	1.0	43.625584105
116	0.0	-63.4584642797
116	1.0	43.4623574357
116	1.0	43.4229367657
116	1.0	43.4210465487
116	1.0	43.4400877431
116	1.0	43.4238756182
116	1.0	43.4972346887
116	1.0	43.4756562233
116	1.0	43.4946367242
116	1.0	43.6317703026
116	1.0	43.5436382589
116	1.0	43.3904477789
116	1.0	43.5069620304
116	1.0	43.5649978436
116	1.0	43.5426444699
116	1.0	43.1634439198
116	1.0	43.5324147886
116	1.0	43.5131546662
116	1.0	43.4256662202
116	1.0	43.292706197
116	0.0	-64.611391868
116	1.0	43.4600788304
116	1.0	43.6166539757
116	1.0	43.5279917332
116	0.0	-62.8852155546
116	1.0	43.4995016208
116	1.0	43.3141050089
116	1.0	43.581892937
116	1.0	43.514516884
116	1.0	43.6065002269
116	1.0	43.5328851566
116	1.0	43.5271653946
116	1.0	43.324617147
116	1.0	43.1519285422
116	1.0	43.2865358719
116	1.0	43.6333282766
116	0.0	-65.9486645955
116	1.0	43.5821031917
116	1.0	43.5189027009
116	1.0	43.5499832793
116	1.0	43.5478062255
116	1.0	43.4418695275
116	1.0	43.5392435293
116	0.0	-64.3872228021
116	0.0	-63.7172201543
116	1.0	43.5571453128
116	1.0	43.6432444566
116	1.0	43.5546931901
116	1.0	43.5795171648
116	0.0	-64.0985734231
116	1.0	43.5881758038
116	0.0	-65.7924973904
116	1.0	43.4230752393
116	1.0	43.5262359263
116	1.0	43.6890036748
116	0.0	-63.5016932296
116	0.0	-65.9092303065
116	1.0	43.4031567299
116	1.0	43.6103394927
116	1.0	43.3072127506
116	1.0	43.5960283027
116	1.0	43.2542329297
116	1.0	43.6397243311
116	1.0	43.3730848486
116	1.0	43.4610572103
116	0.0	-66.820846458
116	1.0	43.6008883818
116	1.0	43.5991062043
116	1.0	43.6704739988
116	1.0	43.5181525941
116	0.0	-63.1348252025
116	1.0	43.5476545265
116	1.0	43.6126556641
116	1.0	43.5353418679
116	1.0	43.6003749039
116	1.0	43.5853613945
116	1.0	43.3736720228
116	0.0	-65.9067942436
116	1.0	43.2034500045
116	1.0	43.6167260532
116	1.0	43.4140775791
116	1.0	43.5690603533
116	1.0	43.5528433862
116	1.0	43.5686990707
116	1.0	43.4494960411
116	1.0	43.3062345467
116	1.0	43.5637488669
116	1.0	43.4284939591
116	0.0	-63.0992167939
116	1.0	43.5100725974
116	0.0	-65.0701228977
116	1.0	43.5872108668
116	1.0	43.5848324455
116	1.0	43.5924901904
116	1.0	43.3926101064
116	1.0	43.6014072496
116	1.0	43.5581186975
116	0.0	-65.6333785931
116	1.0	43.2401979187
116	1.0	43.6560040702
116	1.0	43.3733773698
116	1.0	43.4492354753
116	1.0	43.5176089613
116	0.0	-64.5242673783
116	1.0	43.6134320657
116	1.0	43.6817854642
116	1.0	43.5400223426
116	1.0	43.4959180119
116	1.0	43.4186125558
116	1.0	43.5558357511
116	1.0	43.1998014132
116	1.0	43.527525805
116	1.0	43.4392425331
116	1.0	43.5797055901
116	0.0	-67.0154341174
116	1.0	43.3982366951
116	1.0	43.378317544
116	1.0	43.4724912578
116	1.0	43.4018753466
116	0.0	-66.7658813752
116	1.0	43.5463681626
116	1.0	43.5300227991
116	1.0	43.6780245024
116	1.0	43.4709427408
116	1.0	43.6412973628
116	1.0	43.529133198
116	1.0	43.5622123553
116	1.0	43.4905706846
116	1.0	43.439924459
116	0.0	-65.4636334366
116	1.0	43.436485205
116	1.0	43.2062576048
116	0.0	-63.2546893722
116	1.0	43.4877781812
116	1.0	43.4091431848
116	1.0	43.640430771
116	1.0	43.5331625503
116	1.0	43.4683431756
116	1.0	43.6164565268
116	1.0	43.3793759358
116	1.0	43.4998817469
116	1.0	43.496908366
116	1.0	43.4445257625
116	1.0	43.4385702492
116	1.0	43.1948662857
116	1.0	43.4745609129
116	0.0	-65.8486055495
116	1.0	43.4515738149
116	1.0	43.590420957
116	1.0	43.4594197721
116	1.0	43.6174419374
116	1.0	43.4102944152
116	1.0	43.4602530753
116	1.0	43.5672012235
116	1.0	43.4383876264
116	1.0	43.5384901307
116	1.0	43.4755857633
116	0.0	-63.6040459083
116	0.0	-64.1264323674
116	1.0	43.5745171635
116	0.0	-65.4809175939
116	1.0	43.3413927996
116	0.0	-64.3141886808
116	1.0	43.5648680021
116	1.0	43.4473247463
116	1.0	43.5255398689
116	1.0	43.1873866974
116	1.0	43.4371022116
116	1.0	43.4281867011
116	1.0	43.446787252
116	1.0	43.4688736205
116	0.0	-64.9962645261
116	1.0	43.3984507263
116	1.0	43.6401586596
116	1.0	43.4924684318
116	1.0	43.1279361373
116	1.0	43.6159172679
116	0.0	-67.013876967
116	0.0	-64.8779844575
116	1.0	43.6119400423
116	1.0	43.584545962
116	1.0	43.4528025401
116	1.0	43.1918461328
116	1.0	43.393313631
116	1.0	43.658047382
116	0.0	-64.985895765
116	1.0	43.4821442925
116	0.0	-63.8075590308
116	0.0	-65.8262760434
116	1.0	43.5764680711
116	1.0	43.5008105846
116	0.0	-64.8271638445
116	1.0	43.585965514
116	1.0	43.5312788833
116	1.0	43.3636944919
116	1.0	43.5351178594
116	1.0	43.5993749809
116	1.0	43.5287640802
116	1.0	43.4791144304
116	0.0	-64.4685790012
116	1.0	43.4322322889
116	1.0	43.4564953196
116	0.0	-64.4965965667
116	1.0	43.5649841822
116	1.0	43.4950573786
116	1.0	43.5106426312
116	1.0	43.5854780114
116	1.0	43.4311119998
116	1.0	43.4808345379
116	1.0	43.5237827156
116	1.0	43.4985685304
116	1.0	43.5631204508
116	1.0	43.6690587509
116	1.0	43.4941215396
116	1.0	43.3178133421
116	1.0	43.5999710559
116	0.0	-66.0348445072
116	1.0	43.5365597696
116	1.0	43.4102951487
116	1.0	43.4927841817
116	1.0	43.5980635935
116	1.0	43.5749970807
116	1.0	43.5130397554
116	1.0	43.5848828806
116	1.0	43.4336433867
116	0.0	-65.0844044453
116	1.0	43.5830531876
116	1.0	43.5401961019
116	1.0	43.5657005793
116	1.0	43.448362417
116	1.0	43.4250118336
116	1.0	43.4702444026
116	1.0	43.5574681138
116	1.0	43.5117217847
116	1.0	43.5634271405
116	1.0	43.4308299699
116	1.0	43.4687572292
116	1.0	43.31648614
116	0.0	-65.1330854212
116	1.0	43.5541077443
116	0.0	-65.3650159625
116	0.0	-63.9859972094
116	0.0	-66.8526683321
116	1.0	43.2671327004
116	0.0	-63.0341496379
116	1.0	43.5468564135
116	1.0	43.6267324108
116	1.0	43.520507222
116	1.0	43.5692554007
116	1.0	43.5654034923
116	1.0	43.5664011326
116	1.0	43.4456915564
116	1.0	43.3815680275
116	0.0	-64.3167194913
116	1.0	43.5833629407
116	1.0	43.4017826569
116	1.0	43.5091093288
116	1.0	43.4996991348
116	1.0	43.1617135913
116	1.0	43.3668024033
116	1.0	43.4876037929
116	0.0	-65.6183908344
116	1.0	43.3865382946
116	1.0	43.5965157337
116	1.0	43.5280672007
116	1.0	43.5355142631
116	0.0	-66.1057040642
116	1.0	43.4843725565
116	1.0	43.5603820999
116	1.0	43.5933813056
116	1.0	43.5402606377
116	1.0	43.6270135937
116	1.0	43.5397213944
116	0.0	-64.3482138126
116	1.0	43.5146916296
116	1.0	43.5236527655
116	1.0	43.5791378019
116	1.0	43.40635541
116	1.0	43.2376278416
116	1.0	43.4750416308
116	1.0	43.5504801278
116	1.0	43.6109948509
116	0.0	-66.4980964416
116	1.0	43.610735923
116	1.0	43.6775293522
116	1.0	43.5054030821
116	1.0	43.4911151969
116	1.0	43.3179574504
116	1.0	43.530321
116	1.0	43.6886680439
116	1.0	43.5862589708
116	1.0	43.5021658194
116	1.0	43.389395539
116	1.0	43.5348930042
116	0.0	-64.1872563686
116	1.0	43.4363573678
116	1.0	43.5550864521
116	1.0	43.3054208343
116	1.0	43.5167137056
116	1.0	43.5003176089
116	1.0	43.4870398159
116	0.0	-64.0064233581
116	1.0	43.368796495
116	1.0	43.5788570451
116	0.0	-64.9788840365
116	1.0	43.0458069745
116	0.0	-65.383983693
116	1.0	43.4118876359
116	0.0	-65.5665135725
116	1.0	43.6289226423
116	1.0	43.4772540638
116	1.0	43.5399140994
116	0.0	-66.3322404021
116	1.0	43.3854824723
116	1.0	43.5679142635
116	1.0	43.591122822
116	0.0	-65.0433156664
116	0.0	-64.9218638633
116	1.0	43.5020739376
116	0.0	-65.5791395138
116	1.0	43.5857941593
116	1.0	43.4628512481
116	1.0	43.4113639677
116	1.0	43.3037527189
116	1.0	43.4678034648
116	0.0	-66.2283523515
116	1.0	43.3358746889
116	1.0	43.5305369528
116	1.0	43.4375824792
116	1.0	43.4445209869
116	1.0	43.538992935
116	0.0	-65.7822533669
116	1.0	43.5236613562
116	1.0	43.5154013489
116	1.0	43.5416848572
116	1.0	43.5828804771
116	1.0	43.4555019177
116	1.0	43.4460594269
116	1.0	43.4673111014
116	1.0	43.327949399
116	0.0	-63.866720985
116	0.0	-66.311642077
116	1.0	43.508073522
116	1.0	43.4537533283
116	1.0	43.5030509741
116	1.0	43.2833693275
116	1.0	43.4590115195
116	1.0	43.4470627816
116	1.0	43.3919792807
116	1.0	43.5471341313
116	1.0	43.4874473734
116	1.0	43.5579286033
116	0.0	-66.8130203793
116	0.0	-65.1204589793
116	1.0	43.4477516033
116	0.0	-65.2340880264
116	1.0	43.4869294884
116	0.0	-65.1003283778
116	1.0	43.3017718095
116	1.0	43.5506122633
116	1.0	43.5363842154
116	1.0	43.6013672137
116	1.0	43.5622292595
116	0.0	-64.6885696355
116	1.0	43.5173575439
116	1.0	43.4868836195
116	1.0	43.5323530799
116	1.0	43.5184649899
116	1.0	43.592769871
116	1.0	43.5866481136
116	1.0	43.5376465604
116	1.0	43.4200063961
116	1.0	43.3547679496
116	1.0	43.5315951848
116	1.0	43.5976526228
116	1.0	43.32638837
116	1.0	43.4885590475
116	1.0	43.3884220421
116	1.0	43.4898175631
116	0.0	-63.1995477662
116	1.0	43.4735022384
116	1.0	43.5212829427
116	1.0	43.3264090998
116	1.0	43.4193560234
116	1.0	43.4742115804
116	1.0	43.507043379
116	1.0	43.4767860001
116	1.0	43.4567648544
116	1.0	43.4051284478
116	1.0	43.2838057687
116	1.0	43.5224533531
116	1.0	43.4224015586
116	1.0	43.5871115466
116	1.0	43.5955279979
116	1.0	43.3850527817
116	1.0	43.3978222995
116	1.0	43.5599632122
116	1.0	43.6017804161
116	1.0	43.4577689225
116	1.0	43.5218618657
116	0.0	-64.5280079557
116	1.0	43.4828715173
116	1.0	43.6330638819
116	1.0	43.5071576241
116	0.0	-63.9651298745
116	1.0	43.5482228699
116	1.0	43.5403498002
116	1.0	43.6669345235
116	1.0	43.5419299233
116	1.0	43.2783599631
116	1.0	43.5025667976
116	0.0	-66.5736551467
116	1.0	43.5659997456
116	1.0	43.6205664244
116	1.0	43.5064877709
116	1.0	43.5333739845
116	1.0	43.5976569
116	1.0	43.4922162272
116	0.0	-65.8680747645
116	1.0	43.6209581008
116	1.0	43.4642442019
116	1.0	43.480572625
116	0.0	-64.4983412969
116	1.0	43.4799184744
116	1.0	43.6150842323
116	1.0	43.5780525911
116	1.0	43.523617344
116	1.0	43.594926486
116	1.0	43.6081592925
116	1.0	43.5820303805
116	1.0	43.189124724
116	1.0	43.3445556805
116	0.0	-65.1951717617
116	1.0	43.4555516051
116	1.0	43.5463544623
116	1.0	43.5494887554
116	0.0	-65.0560916437
116	1.0	43.391214895
116	1.0	43.483254591
116	1.0	43.5722181524
116	1.0	43.5899380192
116	1.0	43.650119625
116	1.0	43.4763742436
116	1.0	43.5473568192
116	1.0	43.3994497254
116	1.0	43.5363272376
116	1.0	43.0323456465
116	1.0	43.5067590881
116	1.0	43.1516154109
116	1.0	43.6225864093
116	1.0	43.5642005308
116	1.0	43.4987489441
116	1.0	43.4596162363
116	1.0	43.6129146647
116	1.0	43.0620747373
116	1.0	43.6145335847
116	1.0	43.4739638528
116	1.0	43.4729663177
116	1.0	43.478881094
116	1.0	43.4663272843
116	1.0	43.6332200837
116	1.0	43.6289414721
116	1.0	43.56375033
116	1.0	43.6002789044
116	1.0	43.6002454152
116	1.0	43.3290003943
116	0.0	-64.3691808115
116	1.0	43.4943589167
116	1.0	43.5744531802
116	1.0	43.584506326
116	1.0	43.5728989254
116	1.0	43.4423855655
116	1.0	43.4581382432
116	1.0	43.5380807434
116	1.0	43.6075368371
116	1.0	43.5436229532
116	1.0	43.3856948423
116	0.0	-64.2836469549
116	1.0	43.3649283299
116	1.0	43.6491378921
116	1.0	43.6017007845
116	1.0	43.3670710568
116	1.0	43.5107562353
116	1.0	43.2133639392
116	1.0	43.5991621411
116	0.0	-67.0247844
116	1.0	43.5382161217
116	1.0	43.4609421903
116	1.0	43.552028395
116	1.0	43.4033375431
116	1.0	43.6668725674
116	1.0	43.4817235113
116	1.0	43.4718853103
116	0.0	-64.6813672087
116	1.0	43.5474358206
116	0.0	-65.4721131487
116	1.0	43.5589505483
116	1.0	43.4947597949
116	1.0	43.5479546404
116	1.0	43.458473259
116	1.0	43.4294626445
116	1.0	43.3547253437
116	1.0	43.6373667924
116	0.0	-64.2424766416
116	1.0	43.5657563166
116	1.0	43.5146013169
116	1.0	43.3905767368
116	1.0	43.5133769413
116	1.0	43.4146073689
116	0.0	-65.1083164919
116	0.0	-65.5586021196
116	0.0	-64.3680140456
116	1.0	43.6015255653
116	1.0	43.1993624573
116	1.0	43.477237421
116	1.0	43.5359445501
116	1.0	43.560202426
116	1.0	43.4919067742
116	1.0	43.6232783436
116	1.0	43.65111456
116	1.0	43.6860731226
116	1.0	43.4571615552
116	1.0	43.573425556
116	0.0	-65.5062844444
116	1.0	43.4917219814
116	0.0	-64.8851767269
116	1.0	43.4019447733
116	1.0	43.3587762016
116	1.0	43.5508419812
116	1.0	43.2199055573
116	1.0	43.5257626398
116	1.0	43.6000932389
116	1.0	43.5323064606
116	1.0	43.5625791449
116	0.0	-65.1816471662
116	1.0	43.4990674588
116	1.0	43.3249118419
116	0.0	-66.3338839268
116	1.0	43.3526959284
116	1.0	43.4646327679
116	0.0	-67.2888762607
116	0.0	-66.0073590084
116	1.0	43.5671369043
116	0.0	-64.8932722948
116	1.0	43.4338530148
116	1.0	43.3383500078
116	1.0	43.4246349723
116	0.0	-65.0730393731
116	1.0	43.5552552084
116	1.0	43.4769468416
116	0.0	-67.8466036175
116	1.0	43.4152022023
116	1.0	43.638322986
116	1.0	43.5129418622
116	0.0	-63.777983539
116	1.0	43.5351996889
116	1.0	43.4504383181
116	1.0	43.3968342049
116	1.0	43.614719584
116	1.0	43.6098396971
116	1.0	43.3426880858
116	1.0	43.6229404858
116	1.0	43.2571687286
116	0.0	-64.3704453752
116	1.0	43.3986843184
116	1.0	43.4063664975
116	0.0	-64.9504899029
116	1.0	43.5476318057
116	1.0	43.4576729233
116	1.0	43.6445545711
116	1.0	43.2834181443
116	1.0	43.5653925681
116	1.0	43.5857589098
116	1.0	43.5372208071
116	1.0	43.4527638877
116	1.0	43.4867423438
116	0.0	-65.1034310582
116	1.0	43.299699287
116	1.0	43.5101482327
116	1.0	43.5803037509
116	1.0	43.5769379824
116	1.0	43.5989879187
116	0.0	-63.8317662534
116	1.0	43.4235187268
116	1.0	43.5558896404
116	1.0	43.5206802923
116	0.0	-62.1980833507
116	1.0	43.5331054702
116	1.0	43.5415115238
116	1.0	43.5592505081
116	1.0	43.5454618428
116	1.0	43.5682373448
116	0.0	-62.4961121671
116	1.0	43.4279317105
116	1.0	43.6268791282
116	1.0	43.2432477623
116	1.0	43.4241399319
116	1.0	43.5304118685
116	1.0	43.5644204906
116	1.0	43.424579634
116	1.0	43.4713913599
116	0.0	-65.7044500743
116	1.0	43.5317796069
116	1.0	43.5112009706
116	1.0	43.3163248394
116	1.0	43.4457529582
116	1.0	43.520374698
116	1.0	43.5269052646
116	1.0	43.5713921758
116	0.0	-65.9224182177
116	1.0	43.5939365179
116	1.0	43.5994676284
116	1.0	43.6357481619
116	1.0	43.5027544092
116	1.0	43.5327748216
116	1.0	43.4379710551
116	1.0	43.4572303743
116	1.0	43.5545423346
116	1.0	43.5930621688
116	1.0	43.3675456792
116	0.0	-64.7904151803
116	1.0	43.5181237022
116	1.0	43.3984847608
116	0.0	-65.977033668
116	1.0	43.3664026561
116	1.0	43.6256345596
116	0.0	-65.528179481
116	1.0	43.487088187
116	0.0	-64.2991176152
116	1.0	43.5605746865
116	1.0	43.4527573318
116	1.0	43.5911196563
116	1.0	43.6522637252
116	1.0	43.4565912578
116	1.0	43.3779995518
116	1.0	43.5052151187
116	0.0	-65.3254816988
116	1.0	43.4027406951
116	1.0	43.4734789283
116	1.0	43.5346074302
116	1.0	43.555803213
116	0.0	-66.6952802709
116	1.0	43.4417803355
116	1.0	43.576439329
116	1.0	43.4940638024
116	1.0	43.4679290973
116	1.0	43.6056809414
116	0.0	-66.5646033544
116	1.0	43.478165464
116	1.0	43.515897531
116	1.0	43.4937684406
116	0.0	-62.9295773406
116	1.0	43.5821132597
116	1.0	43.6757118291
116	1.0	43.5167889388
116	1.0	43.5432189446
116	0.0	-65.8097960797
116	1.0	43.6096731868
116	1.0	43.5744515504
116	1.0	43.4435654038
116	1.0	43.3960091997
116	1.0	43.5696921618
116	1.0	43.4444386579
116	1.0	43.3237660476
116	1.0	43.3871886502
116	1.0	43.5208968756
116	0.0	-63.8707167077
116	1.0	43.5497497602
116	1.0	43.5405615162
116	1.0	43.5570563226
116	1.0	43.5725871092
116	1.0	43.5646989214
116	0.0	-66.1005886451
116	1.0	43.5408171039
116	1.0	43.2644577624
116	1.0	43.5682342453
116	1.0	43.2777608385
116	1.0	43.3147185834
116	1.0	43.5498119912
116	1.0	43.2387737214
116	1.0	43.482740371
116	1.0	43.5073498541
116	1.0	43.4380283785
116	0.0	-65.6756055501
116	1.0	43.253258119
116	1.0	43.3947952098
116	1.0	43.4693791761
116	0.0	-67.5316074495
116	1.0	43.5092645914
116	1.0	43.48345689
116	1.0	43.0027134687
116	1.0	43.4837200487
116	1.0	43.6277035841
116	1.0	43.4896361509
116	1.0	43.5987811031
116	1.0	43.530220226
116	1.0	43.511209367
116	0.0	-64.7926426551
116	1.0	43.4947432604
116	1.0	43.4163500285
116	1.0	43.5729493842
116	1.0	43.5204938806
116	1.0	43.4469463205
116	1.0	43.5130807285
116	1.0	43.5882897772
116	1.0	43.5764996458
116	1.0	43.4194407984
116	0.0	-63.9757815439
116	1.0	43.365112179
116	1.0	43.4464506205
116	1.0	43.4972430309
116	1.0	43.5370181892
116	1.0	43.3471327521
116	1.0	43.3583401913
116	0.0	-65.6845556399
116	1.0	43.3950720717
116	1.0	43.5056038404
116	1.0	43.5594063872
116	1.0	43.563108428
116	1.0	43.4974926404
116	1.0	43.5357312897
116	1.0	43.3551439333
116	1.0	43.5520264573
116	1.0	43.1743333799
116	1.0	43.6014144922
116	1.0	43.2562193662
116	1.0	43.6145386523
116	1.0	43.5204408184
116	1.0	43.4806884442
116	1.0	43.5474137835
116	1.0	43.5138375177
116	1.0	43.5656743146
116	1.0	43.5049373312
116	1.0	43.5571774213
116	1.0	43.6172477894
116	0.0	-65.4161810732
116	1.0	43.5401365437
116	1.0	43.5844151095
116	1.0	43.5085649509
116	1.0	43.22469626
116	1.0	43.5522672985
116	1.0	43.5611433155
116	1.0	43.4976197772
116	1.0	43.5480002108
116	1.0	43.6111523016
116	1.0	43.4181414002
116	1.0	43.5762042971
116	1.0	43.3859369903
116	1.0	43.4031025998
116	1.0	43.5754876659
116	0.0	-63.0482296278
116	1.0	43.5884615793
116	1.0	43.6166730853
116	1.0	43.3060269482
116	1.0	43.4853219618
116	1.0	43.3772157979
116	1.0	43.5175862945
116	1.0	43.1659174407
116	1.0	43.3579015747
116	1.0	43.5233396563
116	1.0	43.5154080305
116	1.0	43.5297348525
116	1.0	43.5937579697
116	1.0	43.6036085072
116	1.0	43.5130502172
116	1.0	43.5182370089
116	0.0	-65.6753049388
116	1.0	43.4392875068
116	0.0	-64.7506777479
116	1.0	43.3193063822
116	1.0	43.5097791214
116	1.0	43.5352031641
116	1.0	43.5455042389
116	1.0	43.3641383381
116	1.0	43.429951382
116	1.0	43.5124923608
116	1.0	43.5988388461
116	1.0	43.5303899239
116	0.0	-65.8466126777
116	1.0	43.6026086891
116	1.0	43.4024881095
116	1.0	43.636968292
116	0.0	-65.5704245476
116	1.0	43.6291001371
116	1.0	43.2986913011
116	1.0	43.4497492787
116	1.0	43.5287645479
116	0.0	-65.9111318698
116	1.0	43.5145990395
116	1.0	43.5965101781
116	1.0	43.549379857
116	1.0	43.5222915142
116	1.0	43.1186803871
116	1.0	43.4946711508
116	1.0	43.5989714115
116	1.0	43.5080517763
116	1.0	43.4996960989
116	1.0	43.5021246967
116	0.0	-64.5973778487
116	1.0	43.6128577294
116	0.0	-63.2237108519
116	1.0	43.5508769966
116	1.0	43.4228580108
116	0.0	-64.8475704121
116	1.0	43.414288068
116	1.0	43.5211171639
116	1.0	43.268729588
116	1.0	43.4145571723
116	1.0	43.4814827944
116	1.0	43.5695274077
116	1.0	43.6768636411
116	1.0	43.5684487677
116	0.0	-63.9571564896
116	1.0	43.5960166489
116	1.0	43.5173897832
116	0.0	-66.0382219741
116	1.0	43.4050690865
116	1.0	43.331276961
116	1.0	43.5958326342
116	1.0	43.4208642948
116	1.0	43.5052960942
116	1.0	43.4264491389
116	1.0	43.5366319716
116	0.0	-65.5405460506
116	0.0	-64.1426339517
116	1.0	43.2440093107
116	1.0	43.573663973
116	1.0	43.5520368146
116	1.0	43.6189890632
116	1.0	43.4499168588
116	1.0	43.5491566691
116	1.0	43.5439095652
116	1.0	43.4648363749
116	1.0	43.4761563547
116	1.0	43.2018180877
116	1.0	43.477453365
116	0.0	-65.2862603143
116	1.0	43.4451555582
116	1.0	43.5906847825
116	1.0	43.527997593
116	1.0	43.6807072024
116	1.0	43.5745069674
116	1.0	43.5561053993
116	1.0	43.465478533
116	1.0	43.4280877086
116	1.0	43.5844708276
116	1.0	43.4982424408
116	1.0	43.4650030308
116	1.0	43.4519519728
116	1.0	43.4987001819
116	0.0	-65.8675625256
116	1.0	43.5791964264
116	1.0	43.516284579
116	1.0	43.4952474116
116	1.0	43.5898193611
116	1.0	43.5791480371
116	1.0	43.5012991698
116	1.0	43.5296478074
116	1.0	43.6057158625
116	1.0	43.4006944518
116	1.0	43.5392475516
116	0.0	-67.2395578814
116	1.0	43.5800897844
116	1.0	43.5986996982
116	1.0	43.4088944405
116	1.0	43.125010541
116	1.0	43.4807767445
116	1.0	43.3684201606
116	1.0	43.5846094119
116	1.0	43.66146946
116	1.0	43.4665130875
116	1.0	43.5907594911
116	1.0	43.5794945287
116	1.0	43.4764708537
116	1.0	43.5965869463
116	0.0	-64.5000394889
116	1.0	43.5467681367
116	1.0	43.284489398
116	1.0	43.329706942
116	1.0	43.5260693506
116	1.0	43.5015502365
116	1.0	43.6437239046
116	1.0	43.440923425
116	1.0	43.56865537
116	1.0	43.5156308407
116	1.0	43.4704354295
116	1.0	43.4650969247
116	0.0	-64.2535734976
116	1.0	43.4122691709
116	1.0	43.5155401569
116	1.0	43.6455123642
116	1.0	43.4149036719
116	1.0	43.4386404676
116	1.0	43.5199525267
116	1.0	43.4927475304
116	1.0	43.5757164318
116	1.0	43.4037147184
116	1.0	43.0240404402
116	1.0	43.5628233153
116	1.0	43.5856655966
116	1.0	43.4284494179
116	1.0	43.2441787865
116	1.0	43.5449040069
116	0.0	-64.6590979362
116	1.0	43.5796643367
116	1.0	43.5361709255
116	1.0	43.47784748
116	1.0	43.52317228
116	1.0	43.4325663141
116	1.0	43.2958784898
116	1.0	43.5507540194
116	1.0	43.5942352153
116	1.0	43.4164655831
116	1.0	43.6248082235
116	1.0	43.1851525982
116	1.0	43.6286998814
116	1.0	43.595896843
116	1.0	43.5119558374
116	1.0	43.1004455431
116	1.0	43.4472148785
116	1.0	43.5932928304
116	1.0	43.4828740552
116	1.0	43.4741676189
116	1.0	43.4721752703
116	1.0	43.3981138214
116	1.0	43.5784085354
116	1.0	43.525714411
116	1.0	43.5011693454
116	1.0	43.6879891477
116	1.0	43.2986853094
116	1.0	43.5786249416
116	1.0	43.5412141895
116	1.0	43.6028937337
116	1.0	43.48752842
116	1.0	43.5022901642
116	1.0	43.5497869222
116	1.0	43.4347065041
116	1.0	43.6616050607
116	0.0	-64.6020370505
116	1.0	43.4987734992
116	1.0	43.6009158713
116	1.0	43.5749494881
116	1.0	43.6173451198
116	1.0	43.5910829924
116	1.0	43.3908754193
116	0.0	-66.0312467093
116	1.0	43.3950627602
116	0.0	-64.3288051322
116	1.0	43.5402560413
116	1.0	43.3322951756
116	1.0	43.4102150365
116	1.0	43.3974478328
116	1.0	43.4639007268
116	0.0	-65.1850048913
116	0.0	-65.1953385989
116	1.0	43.5487583191
116	1.0	43.5980689411
116	1.0	43.6005545565
116	1.0	43.2154736968
116	1.0	43.4776622995
116	1.0	43.6225111593
116	1.0	43.2685224241
116	1.0	43.5922505152
116	1.0	43.4598348067
116	1.0	43.2443341578
116	1.0	43.595192876
