# Supplementary material for: Unique membrane properties and enhanced signal processing in human neocortical neurons
Source: eLife. 2016 Oct 6;5:e16553. doi: 10.7554/eLife.16553 (PMC5100995; doi:10.7554/eLife.16553)
Supplement: Source code 1. — DOI: http://dx.doi.org/10.7554/eLife.16553.014 [file elife-16553-code1.zip › Fig3/Fig3b/DIST_045_SYNC/Mon_Apr_11_11_35_14_2016/syns_117/sync_stim_seed_854.txt]

NUMBER_OF_SYNAPSES	APC_N	MAX_VOLTAGE
117	1.0	43.4661502394
117	1.0	43.4511757387
117	1.0	43.5916151727
117	1.0	43.4689340677
117	1.0	43.5616651575
117	1.0	43.5720674294
117	1.0	43.4659873487
117	1.0	43.4271982985
117	1.0	43.5541988401
117	0.0	-65.5192996684
117	1.0	43.5742070717
117	1.0	43.5693049885
117	1.0	43.4830000885
117	1.0	43.5290790955
117	0.0	-64.2176062237
117	1.0	43.447849748
117	1.0	43.5467454545
117	1.0	43.2491673585
117	1.0	43.5811854662
117	1.0	43.4632036902
117	1.0	43.5960773822
117	1.0	43.593397969
117	0.0	-65.2957389524
117	1.0	43.510848046
117	0.0	-64.4950613247
117	1.0	43.1651874731
117	1.0	43.6426534561
117	1.0	43.6153798996
117	0.0	-64.9779621735
117	1.0	43.5745787402
117	1.0	43.5499070325
117	1.0	43.5895369758
117	1.0	43.4439731273
117	1.0	43.5258197281
117	1.0	43.4309140415
117	1.0	43.2997414954
117	1.0	43.3208108921
117	1.0	43.6065265213
117	1.0	43.5689520474
117	1.0	43.3046208139
117	1.0	43.646822683
117	0.0	-65.0205096161
117	1.0	43.5133166656
117	1.0	43.4854748631
117	1.0	43.4982923353
117	1.0	43.6767595279
117	1.0	43.4816857491
117	1.0	43.558537889
117	0.0	-66.4017313398
117	0.0	-66.3608432506
117	1.0	43.5233554361
117	1.0	43.4781144069
117	1.0	43.5590740364
117	1.0	43.6063043766
117	1.0	43.4784157273
117	1.0	43.5586316878
117	1.0	43.5023232339
117	1.0	43.5617893835
117	1.0	43.50252159
117	1.0	43.4623368667
117	1.0	43.5269017025
117	1.0	43.55863611
117	1.0	43.4097238542
117	1.0	43.5906065329
117	1.0	43.5198973474
117	1.0	43.4985779086
117	1.0	43.4793051235
117	1.0	43.4302916111
117	1.0	43.5400282129
117	1.0	43.5599285056
117	1.0	43.4061158131
117	1.0	43.5023707105
117	1.0	43.3346651486
117	0.0	-63.3506271822
117	1.0	43.6296211323
117	1.0	43.6300379431
117	1.0	43.5808663696
117	1.0	43.2855172267
117	1.0	43.4818021329
117	0.0	-65.9941188911
117	1.0	43.5744565281
117	1.0	43.5876629369
117	1.0	43.5040555103
117	1.0	43.5373182365
117	1.0	43.5181465731
117	1.0	43.4476102088
117	0.0	-64.2284854467
117	1.0	43.3690149638
117	1.0	43.519782451
117	1.0	43.6237152321
117	1.0	43.4192304423
117	1.0	43.5584526451
117	1.0	43.495257286
117	1.0	43.3686836213
117	0.0	-64.4859060128
117	1.0	43.4048595344
117	1.0	43.5414389374
117	1.0	43.4185759061
117	1.0	43.5971418759
117	1.0	43.5191831772
117	1.0	43.5106808813
117	1.0	43.4165457231
117	1.0	43.5091824835
117	1.0	43.4461741777
117	1.0	43.2902778247
117	1.0	43.621746985
117	1.0	43.5817536424
117	1.0	43.3733984866
117	1.0	43.5145514618
117	1.0	43.4003521453
117	0.0	-65.0323308546
117	1.0	43.430002032
117	1.0	43.6141368983
117	1.0	43.5916106016
117	1.0	43.6505387629
117	1.0	43.6702066158
117	1.0	43.5015356618
117	1.0	43.6850585188
117	1.0	43.5904596533
117	1.0	43.6226226187
117	1.0	43.6611227201
117	1.0	43.5884317955
117	1.0	43.4841605098
117	1.0	43.5280749716
117	0.0	-65.1723430123
117	1.0	43.6877004352
117	1.0	43.4741653162
117	1.0	43.5513404697
117	1.0	43.6188498492
117	1.0	43.6230330673
117	1.0	43.5279659155
117	1.0	43.539527111
117	1.0	43.5405263704
117	1.0	43.5514911296
117	1.0	43.6328279243
117	1.0	43.3348762309
117	0.0	-66.5122757388
117	1.0	43.6088838811
117	1.0	43.2872308897
117	1.0	43.4395800837
117	1.0	43.5970937949
117	1.0	43.5404266977
117	1.0	43.565028897
117	0.0	-65.0044925677
117	1.0	43.5647296445
117	1.0	43.5086046213
117	1.0	43.5641678859
117	0.0	-65.1725346838
117	1.0	43.219547987
117	1.0	43.3269594639
117	1.0	43.5524829978
117	1.0	43.5981145131
117	1.0	43.420262011
117	1.0	43.3921698686
117	0.0	-63.6164518613
117	1.0	43.2830845207
117	1.0	43.6115646998
117	1.0	43.4627065837
117	1.0	43.3467509765
117	1.0	43.6197965158
117	1.0	43.4426107927
117	1.0	43.5863817935
117	1.0	43.5637889831
117	1.0	43.4597585605
117	1.0	43.5347831684
117	1.0	43.5356749529
117	1.0	43.5671187314
117	1.0	43.1689659544
117	1.0	43.5451993153
117	1.0	43.5442817245
117	1.0	43.195893395
117	1.0	43.3236968721
117	1.0	43.3556996036
117	1.0	43.2259516222
117	1.0	43.2648928441
117	1.0	43.4251531518
117	1.0	43.4213954613
117	1.0	43.4526993639
117	1.0	43.6271636816
117	1.0	43.6257693535
117	1.0	43.5397694261
117	1.0	43.4675207433
117	0.0	-63.6090063273
117	1.0	43.5616989627
117	1.0	43.5918182538
117	1.0	43.5045567546
117	1.0	43.4004926468
117	1.0	43.3822410991
117	0.0	-65.3260800238
117	1.0	43.5693916108
117	1.0	43.4819597339
117	1.0	43.514360758
117	1.0	43.5880836191
117	0.0	-65.3833833191
117	1.0	43.4350457067
117	1.0	43.5154771415
117	1.0	43.5582662493
117	1.0	43.6221692511
117	1.0	43.5262391847
117	1.0	43.504913001
117	1.0	43.5545004564
117	1.0	43.4691563852
117	0.0	-62.789433671
117	1.0	43.5734844326
117	1.0	43.644265262
117	1.0	43.5335626834
117	1.0	43.5491234366
117	1.0	43.3511780098
117	1.0	43.6653691503
117	1.0	43.4807488776
117	1.0	43.4764553845
117	1.0	43.5374213059
117	1.0	43.4657917793
117	1.0	43.5667439628
117	1.0	43.4737810627
117	1.0	43.3371523839
117	1.0	43.6665868721
117	1.0	43.6781969926
117	1.0	43.4537351628
117	1.0	43.4907756956
117	1.0	43.4357839907
117	1.0	43.5164643831
117	1.0	43.4817936724
117	1.0	43.4429016031
117	1.0	43.6024226866
117	1.0	43.5362129706
117	1.0	43.3245513924
117	1.0	43.5529982245
117	1.0	43.5785236692
117	1.0	43.5908350832
117	1.0	43.4547989218
117	1.0	43.4612430163
117	1.0	43.3892330505
117	1.0	43.4564807355
117	1.0	43.6402578634
117	1.0	43.4175569661
117	1.0	43.5433094451
117	1.0	43.6338428194
117	0.0	-67.1067834432
117	1.0	43.4285202768
117	1.0	43.4904501003
117	1.0	43.4657763931
117	1.0	43.5340284062
117	0.0	-64.9061417621
117	1.0	43.512223773
117	1.0	43.5845447225
117	1.0	43.6116029015
117	1.0	43.5381041902
117	1.0	43.50278739
117	1.0	43.5500761861
117	0.0	-65.0401333387
117	1.0	43.5046572672
117	0.0	-64.9011884688
117	1.0	43.5772862924
117	1.0	43.5549768332
117	1.0	43.4530875927
117	1.0	43.4587855376
117	1.0	43.5641084444
117	1.0	43.5176212085
117	1.0	43.5380074887
117	1.0	43.4804077978
117	1.0	43.2490937286
117	1.0	43.6501622207
117	1.0	43.4720499345
117	1.0	43.5065212747
117	1.0	43.4258763038
117	1.0	43.5086454047
117	1.0	43.4841955029
117	1.0	43.5643407992
117	1.0	43.6112122329
117	1.0	43.5669748859
117	1.0	43.5744145522
117	0.0	-64.8591483961
117	1.0	43.3000769097
117	1.0	43.6362777367
117	1.0	43.6111813113
117	1.0	43.5321462788
117	1.0	43.601246831
117	1.0	43.4820420789
117	0.0	-64.6682904165
117	1.0	43.3407754674
117	1.0	43.5445672414
117	1.0	43.668245818
117	1.0	43.5459896342
117	1.0	43.362335094
117	1.0	43.532377098
117	1.0	43.1267758995
117	1.0	43.4977823341
117	1.0	43.5801538047
117	0.0	-64.3457464073
117	1.0	43.4867065294
117	1.0	43.3285679995
117	1.0	43.4676594657
117	1.0	43.591384148
117	1.0	43.5835148033
117	1.0	43.5463041809
117	1.0	43.5875839172
117	1.0	43.6307758703
117	1.0	43.5770608625
117	1.0	43.4097541123
117	1.0	43.537738558
117	0.0	-64.3628766655
117	1.0	43.5693531522
117	1.0	43.362099161
117	1.0	43.347511477
117	1.0	43.3739835933
117	1.0	43.5641865115
117	0.0	-65.4912320395
117	1.0	43.6102651839
117	1.0	43.5283408348
117	1.0	43.1503466327
117	1.0	43.4438869546
117	0.0	-63.5191567305
117	1.0	43.423187391
117	1.0	43.3963569645
117	1.0	43.3688969619
117	1.0	43.6052938663
117	1.0	43.5366406257
117	0.0	-64.5292000845
117	1.0	43.542410812
117	1.0	43.4991238404
117	1.0	42.9964152545
117	1.0	43.4484594058
117	1.0	43.3603747881
117	1.0	43.4715180981
117	1.0	43.5821971508
117	1.0	43.5420962746
117	1.0	43.577560181
117	1.0	43.4917300463
117	1.0	43.4933244134
117	1.0	43.5152677051
117	1.0	43.4426162271
117	1.0	43.1764723226
117	1.0	43.4993220387
117	1.0	43.680197115
117	1.0	43.5270894848
117	0.0	-65.2207309755
117	1.0	43.5188130259
117	1.0	43.4041906583
117	1.0	43.6323668443
117	1.0	43.6638941085
117	1.0	43.5046318278
117	0.0	-63.2529454406
117	1.0	43.4550020935
117	0.0	-63.5967492546
117	1.0	43.5635967728
117	1.0	43.4508916321
117	1.0	43.4815774825
117	1.0	43.3461739639
117	1.0	43.5113735703
117	1.0	43.4695381211
117	1.0	43.325086908
117	1.0	43.3743968158
117	1.0	43.6233515704
117	1.0	43.5637420367
117	1.0	43.5839806732
117	1.0	43.5135205609
117	0.0	-66.0123299512
117	1.0	43.3862796081
117	0.0	-62.3101483756
117	1.0	43.3513375429
117	1.0	43.4816475812
117	1.0	43.5717049336
117	1.0	43.4826034284
117	1.0	43.3754902703
117	1.0	43.3514470119
117	1.0	43.5571675519
117	1.0	43.3057976501
117	1.0	43.4549466461
117	1.0	43.5134007071
117	1.0	43.4704091451
117	1.0	43.4159941494
117	1.0	43.4176176825
117	1.0	43.5838334395
117	1.0	43.493451824
117	1.0	43.6420480805
117	1.0	43.4916145697
117	1.0	43.4879475254
117	1.0	43.5727094048
117	1.0	43.6286488259
117	1.0	43.6363019104
117	1.0	43.5275284668
117	1.0	43.5097731789
117	1.0	43.5412009906
117	1.0	43.3718129955
117	1.0	43.5877667056
117	1.0	43.6017812267
117	1.0	43.5070672127
117	1.0	43.5569760315
117	1.0	43.4803882568
117	1.0	43.5192150617
117	0.0	-64.5721727671
117	1.0	43.6018004017
117	1.0	43.5559038328
117	1.0	43.6681734404
117	1.0	43.607492698
117	1.0	43.4680568864
117	1.0	43.524982742
117	1.0	43.3795423059
117	1.0	43.5225255224
117	1.0	43.5817961242
117	1.0	43.3927032208
117	0.0	-64.9547949619
117	1.0	43.0697767956
117	1.0	43.6090596757
117	1.0	43.5170590955
117	1.0	43.2760086866
117	1.0	43.6294496027
117	1.0	43.5656470701
117	1.0	43.408613022
117	1.0	43.4998686125
117	1.0	43.443654097
117	0.0	-64.1851911825
117	1.0	43.3104727113
117	1.0	43.5527497199
117	1.0	43.5742713476
117	1.0	43.5826030623
117	1.0	43.5038258115
117	1.0	43.4066771682
117	1.0	43.4878186433
117	1.0	43.4943481115
117	1.0	43.5716591823
117	1.0	43.6301720346
117	1.0	43.3105294175
117	1.0	43.3027810487
117	0.0	-66.4142145077
117	0.0	-65.2581882598
117	0.0	-64.9580498312
117	1.0	43.5191175354
117	1.0	43.5185453232
117	1.0	43.4361579528
117	1.0	43.6096274969
117	1.0	43.5574983982
117	1.0	43.4178573558
117	1.0	43.5154066816
117	1.0	43.4438304368
117	0.0	-65.5427223051
117	0.0	-64.5488273888
117	1.0	43.2370476113
117	1.0	43.4809929251
117	1.0	43.4502945352
117	1.0	43.5102088252
117	1.0	43.6136801251
117	1.0	43.490371005
117	1.0	43.2199264828
117	1.0	43.5272714149
117	0.0	-64.7010479777
117	1.0	43.5568840951
117	1.0	43.6104877353
117	1.0	43.3393014273
117	1.0	43.5355952804
117	1.0	43.5894713289
117	1.0	43.5251844567
117	1.0	43.4552653048
117	1.0	43.6040936128
117	1.0	43.2554373088
117	1.0	43.5969833385
117	1.0	43.6575178714
117	0.0	-63.7731222737
117	1.0	43.5746540914
117	1.0	43.5405640391
117	1.0	43.2263543372
117	1.0	43.470196418
117	1.0	43.5721874825
117	1.0	43.4537982978
117	1.0	43.6041839296
117	1.0	43.4754052877
117	1.0	43.4413786298
117	1.0	43.1537748152
117	1.0	43.5360403691
117	1.0	43.3697775257
117	1.0	43.3945409996
117	0.0	-65.7498533615
117	1.0	43.5812510812
117	1.0	43.496298995
117	1.0	43.605768478
117	1.0	43.5107865
117	0.0	-64.4126776715
117	1.0	43.5770376237
117	1.0	43.5740239241
117	1.0	43.447720273
117	1.0	43.5228473155
117	1.0	43.5821197021
117	1.0	43.5507850289
117	1.0	43.6500340971
117	1.0	43.5806839602
117	1.0	43.4818256388
117	1.0	43.6464843532
117	1.0	43.3126963596
117	1.0	43.6446981026
117	1.0	43.6306543606
117	1.0	43.3596199732
117	1.0	43.4245238208
117	1.0	43.343990793
117	1.0	43.4802218523
117	1.0	43.5923021286
117	1.0	43.5287081424
117	1.0	43.5805514836
117	0.0	-64.9937305701
117	1.0	43.5477262548
117	1.0	43.5522254347
117	1.0	43.5997640262
117	1.0	43.5979583184
117	1.0	43.5859806108
117	1.0	43.3961306857
117	1.0	42.853524289
117	1.0	43.568600809
117	1.0	43.4928142676
117	1.0	43.6330109656
117	1.0	43.5970718119
117	1.0	43.6076148549
117	1.0	43.3016491345
117	0.0	-66.1847976626
117	1.0	43.6787926994
117	1.0	43.2572334455
117	1.0	43.2890548736
117	1.0	43.5941279318
117	1.0	42.8891406644
117	0.0	-64.8204057298
117	0.0	-66.5029166747
117	1.0	43.5900730952
117	1.0	43.5482142743
117	1.0	43.5006690227
117	1.0	43.5810168751
117	1.0	43.5529812434
117	1.0	43.5351138808
117	1.0	43.4822022661
117	1.0	43.4920564935
117	1.0	43.1984567775
117	1.0	43.4849290008
117	1.0	43.5466101631
117	1.0	43.4913142997
117	1.0	43.3835072267
117	1.0	43.4900097946
117	1.0	43.522524046
117	1.0	43.5619072679
117	1.0	43.5803813878
117	1.0	43.5369477504
117	1.0	43.5791397362
117	1.0	43.4603646021
117	1.0	43.2816036741
117	1.0	43.428069534
117	1.0	43.4821426632
117	1.0	43.4343932292
117	1.0	43.5025886736
117	1.0	43.468686749
117	1.0	43.5675007325
117	1.0	43.464202458
117	1.0	43.566037454
117	1.0	43.5694184889
117	1.0	43.5578142789
117	1.0	43.5370403048
117	1.0	43.5179537583
117	1.0	43.6456703656
117	1.0	43.6266867471
117	1.0	43.4153782541
117	1.0	43.299585936
117	1.0	43.496559265
117	1.0	43.5504792668
117	1.0	43.4409086385
117	1.0	43.4920580172
117	1.0	43.6337863118
117	1.0	43.4149432307
117	1.0	43.5302929839
117	1.0	43.4747151704
117	1.0	43.5376466736
117	1.0	43.4684963459
117	1.0	43.5415757427
117	1.0	43.4886465244
117	1.0	43.4190705737
117	1.0	43.5657288676
117	1.0	43.5281247687
117	1.0	43.609799693
117	0.0	-64.1016397983
117	1.0	43.4659985319
117	1.0	43.5631759085
117	1.0	43.5383026844
117	1.0	43.5297181046
117	1.0	43.5486660989
117	1.0	43.3662588246
117	1.0	43.5119414349
117	1.0	43.4719009415
117	1.0	43.3435520452
117	1.0	43.0777422049
117	1.0	43.5503362833
117	1.0	43.4157906795
117	1.0	43.6471116178
117	1.0	43.4451381793
117	1.0	43.5552038946
117	1.0	43.5630031883
117	1.0	43.4391689529
117	1.0	43.5970687791
117	1.0	43.523589974
117	1.0	43.6065585365
117	1.0	43.3884275014
117	1.0	43.5717785108
117	1.0	43.352653351
117	0.0	-66.3554806469
117	1.0	43.545984414
117	1.0	43.5540729891
117	1.0	43.5588672321
117	1.0	43.5626752739
117	1.0	43.4391052773
117	1.0	43.6017786011
117	1.0	43.5107999586
117	1.0	43.5397808088
117	1.0	43.6207934256
117	1.0	43.5746299895
117	1.0	43.4825483939
117	1.0	43.6265747465
117	1.0	43.3143869251
117	1.0	43.5314031241
117	0.0	-64.8413408977
117	1.0	43.4861020528
117	1.0	43.4642205701
117	1.0	43.5664786374
117	1.0	43.5261658233
117	1.0	43.4187313718
117	1.0	43.4394957763
117	1.0	43.6118615391
117	1.0	43.4249982684
117	1.0	43.4355074453
117	1.0	43.5492254779
117	1.0	43.4637748064
117	1.0	43.5303374064
117	1.0	43.5918919419
117	1.0	43.2209449338
117	1.0	43.4825785412
117	1.0	43.4651302638
117	1.0	43.2881524791
117	1.0	43.4893130222
117	1.0	43.3873489691
117	0.0	-64.1927022599
117	1.0	43.5478617982
117	1.0	43.439811869
117	1.0	43.5115062634
117	1.0	43.6709241116
117	1.0	43.4157192972
117	1.0	43.5300152582
117	1.0	43.567558991
117	1.0	43.4326429793
117	1.0	43.6280853691
117	1.0	43.3960133386
117	1.0	43.4850435237
117	1.0	43.5650552686
117	0.0	-67.0694241806
117	1.0	43.5940091546
117	1.0	43.5943176864
117	1.0	43.4787174519
117	0.0	-67.7288263952
117	1.0	43.6407657303
117	1.0	43.5906258328
117	1.0	43.5292992943
117	1.0	43.4064504416
117	1.0	43.5548371822
117	1.0	43.5795122304
117	1.0	43.573801427
117	1.0	43.4956008177
117	1.0	43.5145590041
117	0.0	-63.7843918679
117	1.0	43.5286786699
117	0.0	-65.3032206766
117	1.0	43.5711201933
117	1.0	43.6014179711
117	1.0	43.5955237532
117	1.0	43.612402593
117	1.0	43.5397220807
117	1.0	43.523881485
117	0.0	-63.284612728
117	1.0	43.5191188836
117	1.0	43.5624720991
117	1.0	43.6039562488
117	1.0	43.5093015514
117	0.0	-64.7075344603
117	1.0	43.4443843869
117	1.0	43.5377663509
117	0.0	-67.0832202152
117	1.0	43.4800574151
117	1.0	43.5137617889
117	1.0	43.41142148
117	1.0	43.5649069301
117	1.0	43.5411342311
117	1.0	43.554108975
117	1.0	43.3433653164
117	1.0	43.1543481781
117	1.0	43.5858702097
117	1.0	43.5896465778
117	1.0	43.6733128044
117	1.0	43.1805271435
117	1.0	43.4940778406
117	1.0	43.5823971796
117	1.0	43.553650969
117	1.0	43.2894095519
117	1.0	43.4740712154
117	1.0	43.4615967633
117	1.0	43.3997937275
117	1.0	43.5675783646
117	1.0	43.6408144827
117	1.0	43.525018356
117	0.0	-67.8873988858
117	1.0	43.623529721
117	1.0	43.5117158325
117	1.0	43.3610062272
117	1.0	43.6090687866
117	0.0	-64.2232765161
117	1.0	43.5592801527
117	1.0	43.4282243121
117	1.0	43.6620394649
117	1.0	43.5616851773
117	1.0	43.5118453162
117	1.0	43.614219312
117	1.0	43.4336309834
117	0.0	-63.5636395367
117	1.0	43.5538876456
117	1.0	43.5415384739
117	1.0	43.4710084226
117	1.0	43.5732885485
117	1.0	43.5583320092
117	1.0	43.5712040611
117	1.0	43.4397962569
117	1.0	43.6385302706
117	1.0	43.4238289681
117	1.0	43.5930218664
117	1.0	43.5565700173
117	1.0	43.4757946272
117	1.0	43.6223097496
117	1.0	43.3576315346
117	1.0	43.5871088162
117	1.0	43.5725957563
117	1.0	43.4320744762
117	1.0	43.388223472
117	1.0	43.4965645346
117	1.0	43.5028499808
117	1.0	43.4527827237
117	0.0	-62.9821596438
117	1.0	43.4278835603
117	1.0	43.2981693265
117	1.0	43.3938032385
117	1.0	43.280090921
117	1.0	43.6114582125
117	1.0	43.6269605576
117	1.0	43.4718018788
117	1.0	43.5716362167
117	1.0	43.353930205
117	1.0	43.4469971203
117	1.0	43.416454694
117	1.0	43.5170642972
117	1.0	43.4233116725
117	1.0	43.5993108467
117	1.0	43.528236927
117	1.0	43.6196809611
117	1.0	43.5873369544
117	0.0	-66.2416185872
117	1.0	43.4595617057
117	1.0	43.5297910634
117	1.0	43.6021132348
117	1.0	43.3396212399
117	1.0	43.660051033
117	1.0	43.460694938
117	1.0	43.5432856867
117	1.0	43.578094463
117	0.0	-65.7459417491
117	1.0	43.4240637894
117	1.0	43.6294905813
117	1.0	43.4654021597
117	1.0	43.5656148644
117	1.0	43.5545781053
117	1.0	43.5558796309
117	1.0	43.570915402
117	1.0	43.4728207379
117	1.0	43.4910644024
117	1.0	43.4629098143
117	1.0	43.6315798306
117	0.0	-64.6871778394
117	1.0	43.6422471287
117	1.0	43.472311929
117	1.0	43.646171112
117	1.0	43.5278296536
117	1.0	43.3897091804
117	1.0	43.5556242427
117	1.0	43.4585843693
117	1.0	43.4839657103
117	1.0	43.5600369009
117	1.0	43.5316452561
117	1.0	43.4050943021
117	1.0	43.4300578368
117	1.0	43.5159244993
117	1.0	43.6216224708
117	1.0	43.5545518912
117	1.0	43.6058902195
117	1.0	43.50847012
117	1.0	43.6091846275
117	0.0	-65.499676326
117	0.0	-64.8724444226
117	1.0	43.5370193492
117	1.0	43.3235293039
117	1.0	43.5291037909
117	1.0	43.6959932555
117	1.0	43.5667193321
117	1.0	43.6332438973
117	1.0	43.6047037627
117	1.0	43.417984448
117	1.0	43.6116501112
117	1.0	43.5597176963
117	1.0	43.5542841054
117	0.0	-63.4084614438
117	0.0	-65.8351795928
117	1.0	43.6280706806
117	1.0	43.5893604954
117	1.0	43.5199559286
117	1.0	43.490425065
117	1.0	43.2765264804
117	1.0	43.464073544
117	1.0	43.2828861594
117	0.0	-65.7939091938
117	1.0	43.3592832437
117	1.0	43.3581893099
117	1.0	43.480134317
117	1.0	43.4315626544
117	1.0	43.5271046072
117	1.0	43.5945627168
117	1.0	43.5908835619
117	1.0	43.5612739902
117	1.0	43.4724758494
117	1.0	43.5419272712
117	1.0	43.5167026473
117	1.0	43.3968195883
117	1.0	43.546303667
117	1.0	43.4729780736
117	0.0	-63.858704511
117	1.0	43.262265191
117	1.0	43.507497567
117	1.0	43.3981834246
117	0.0	-64.3985639915
117	1.0	43.6273903377
117	1.0	43.3411995026
117	1.0	43.4657620139
117	1.0	43.4665505416
117	1.0	43.3817270281
117	1.0	43.5734252881
117	1.0	43.5965046214
117	1.0	43.4783234817
117	1.0	43.3434099744
117	0.0	-66.0146778898
117	1.0	43.3975866475
117	1.0	43.5843755857
117	1.0	43.5416610739
117	1.0	43.4286134794
117	0.0	-65.4549062755
117	1.0	43.5132386699
117	1.0	43.614521662
117	1.0	43.5429945628
117	1.0	43.6154182921
117	1.0	43.5709630042
117	1.0	43.0419569849
117	1.0	43.7050370968
117	1.0	43.4679707468
117	1.0	43.535879872
117	1.0	43.4343071012
117	0.0	-65.8150867487
117	1.0	43.6196405413
117	1.0	43.3782974118
117	1.0	43.671083804
117	1.0	43.5158488331
117	1.0	43.2715879978
117	1.0	43.6355893274
117	1.0	43.5232272426
117	1.0	43.3146616944
117	1.0	43.5235606366
117	1.0	43.5027848794
117	1.0	43.5272107572
117	1.0	43.5354071765
117	1.0	43.5980420951
117	1.0	43.5277539584
117	1.0	43.5161559335
117	1.0	43.662803945
117	1.0	43.535523961
117	1.0	43.5123380073
117	1.0	43.4146205886
117	0.0	-64.5256876359
117	1.0	43.6778621375
117	1.0	43.4910403141
117	1.0	43.4781390208
117	1.0	43.4662711441
117	1.0	43.5083678587
117	1.0	43.5693739761
117	1.0	43.3406364569
117	1.0	43.6319643544
117	1.0	43.5470080836
117	1.0	43.4376031542
117	1.0	43.6421224742
117	1.0	43.4519307169
117	0.0	-63.3433861595
117	1.0	43.4354798575
117	0.0	-64.9992785976
117	1.0	43.6089467477
117	1.0	43.6515794979
117	1.0	43.6162382878
117	1.0	43.5705334642
117	1.0	43.4603383443
117	1.0	43.4392400261
117	1.0	43.2994841309
117	1.0	43.5998787562
117	1.0	43.4798759467
117	1.0	43.1569270967
117	1.0	43.5150787237
117	1.0	43.5152010787
117	1.0	43.4070277339
117	1.0	43.6214607235
117	1.0	43.5076562069
117	1.0	43.5014313058
117	1.0	43.5161814811
117	1.0	43.2302071387
117	1.0	43.6396060055
117	1.0	43.4863995434
117	1.0	43.5468129548
117	1.0	43.5636866361
117	1.0	43.4570680613
117	1.0	43.6310980196
117	1.0	43.4123424095
117	1.0	43.4761075026
117	1.0	43.5798485917
117	1.0	43.3327977332
117	1.0	43.5985029526
117	1.0	43.4989144898
117	1.0	43.6042828663
117	0.0	-64.3981094868
117	1.0	43.6178926421
117	1.0	43.4928923667
117	1.0	43.5485129058
117	1.0	43.4603334507
117	1.0	43.600296865
117	1.0	43.5692568157
117	0.0	-63.7939052127
117	1.0	43.5256548468
117	1.0	43.5752084627
117	1.0	43.5066919121
117	1.0	43.5841471705
117	1.0	43.5325712352
117	1.0	43.4661015754
117	1.0	43.5829045098
117	1.0	43.5168641152
117	1.0	43.6360187519
117	1.0	43.4859808348
117	1.0	43.503530453
117	1.0	43.5117306658
117	1.0	43.4736673608
117	1.0	43.5535564096
117	1.0	43.6298538258
117	1.0	43.414176075
117	1.0	43.5483956906
117	0.0	-65.9287198808
117	1.0	43.3780957302
117	0.0	-62.6530311734
117	1.0	43.5240039823
117	1.0	43.5374560847
117	1.0	43.3821968819
117	1.0	43.6076155024
117	0.0	-63.8792818608
117	1.0	43.491708866
117	1.0	43.2096031305
117	1.0	43.5133844723
117	1.0	43.6507002524
117	1.0	43.620338883
117	1.0	43.388848139
117	1.0	43.5357877078
117	1.0	43.2519247553
117	0.0	-65.7556309341
117	1.0	43.6822438006
117	1.0	43.6111573215
117	1.0	43.434236792
117	0.0	-67.6108126284
117	1.0	43.3721217674
117	0.0	-63.7959454001
117	1.0	43.5473579338
117	1.0	43.6188980147
117	1.0	43.3838461785
117	1.0	43.5892331799
117	1.0	43.5947582725
117	1.0	43.4519629568
117	1.0	43.5938598806
117	1.0	43.6218813643
117	0.0	-63.5864593296
117	1.0	43.541479152
117	1.0	43.548302792
117	1.0	43.6067569704
117	0.0	-65.0634020025
117	1.0	43.574189475
117	1.0	43.637257587
117	1.0	43.4045667567
117	1.0	43.5633873034
117	1.0	43.4600235001
117	1.0	43.3866110875
117	1.0	43.4928208922
117	1.0	43.604557861
117	1.0	43.4500953655
117	1.0	43.499843621
117	1.0	43.4687880057
117	1.0	43.6162174445
117	1.0	43.4558770865
