# Supplementary material for: Unique membrane properties and enhanced signal processing in human neocortical neurons
Source: eLife. 2016 Oct 6;5:e16553. doi: 10.7554/eLife.16553 (PMC5100995; doi:10.7554/eLife.16553)
Supplement: Source code 1. — DOI: http://dx.doi.org/10.7554/eLife.16553.014 [file elife-16553-code1.zip › Fig3/Fig3b/DIST_045_SYNC/Mon_Apr_11_11_35_14_2016/syns_118/sync_stim_seed_853.txt]

NUMBER_OF_SYNAPSES	APC_N	MAX_VOLTAGE
118	1.0	43.59132307
118	1.0	43.5531169465
118	1.0	43.3196898906
118	1.0	43.4922738829
118	1.0	43.1066897842
118	1.0	43.6002011647
118	1.0	43.5812888548
118	1.0	43.6702874411
118	1.0	43.4366963357
118	1.0	43.4541037408
118	1.0	43.5796921776
118	1.0	43.4609987989
118	1.0	43.5401568708
118	1.0	43.4361323106
118	1.0	43.1983160458
118	1.0	43.621193978
118	1.0	43.6462952708
118	0.0	-63.3229935332
118	1.0	43.4173643097
118	1.0	43.3907508818
118	1.0	43.3980371746
118	1.0	43.5673297888
118	1.0	43.3187813134
118	1.0	43.3982046845
118	1.0	43.6356684878
118	1.0	43.3427756826
118	1.0	43.5730563088
118	1.0	43.5871910154
118	1.0	43.536111587
118	1.0	43.6266045171
118	1.0	43.624379549
118	1.0	43.4675628356
118	1.0	43.6234246449
118	0.0	-63.5827682922
118	1.0	43.5439581585
118	1.0	43.4820503394
118	1.0	43.4583395179
118	1.0	43.4247192527
118	1.0	43.5554086629
118	1.0	43.4480594295
118	0.0	-68.96282646
118	1.0	43.5187474249
118	1.0	43.5344440786
118	1.0	43.4255858338
118	0.0	-64.7847725728
118	1.0	43.5733931448
118	1.0	43.366717877
118	1.0	43.5163543523
118	1.0	43.3952247333
118	1.0	43.5454185532
118	1.0	43.642855218
118	1.0	43.5138061819
118	1.0	43.5721903334
118	1.0	43.4549342906
118	1.0	43.5068301833
118	1.0	43.6499087228
118	1.0	43.6141215302
118	1.0	43.5809994843
118	1.0	43.3975818257
118	1.0	43.5116347686
118	1.0	43.5185668686
118	1.0	43.6939007801
118	1.0	43.5703223935
118	1.0	43.5792346089
118	1.0	43.6376647505
118	1.0	43.4387347819
118	1.0	43.2356053665
118	1.0	43.3734443865
118	1.0	43.5563571088
118	1.0	43.4065532076
118	1.0	43.4340434605
118	0.0	-63.6522047098
118	1.0	43.4967187517
118	1.0	43.5757434499
118	1.0	43.2041776806
118	1.0	43.3931934559
118	1.0	43.4355830011
118	1.0	43.218502387
118	1.0	43.5326448121
118	1.0	43.5467326914
118	1.0	43.522109116
118	1.0	43.3498738001
118	1.0	43.6139401637
118	1.0	43.5130218405
118	1.0	43.5562043718
118	1.0	43.5390788125
118	1.0	43.64301018
118	1.0	43.4371872192
118	1.0	43.5582320581
118	1.0	43.552545316
118	1.0	43.4477952469
118	1.0	43.5040824576
118	1.0	43.5242803994
118	1.0	43.4267317211
118	1.0	43.6437870381
118	0.0	-63.8098504711
118	1.0	43.5476558898
118	1.0	43.549796807
118	1.0	43.4796637592
118	1.0	43.6189751766
118	1.0	43.6499084919
118	1.0	43.2834590691
118	1.0	43.2061539939
118	1.0	43.3311524611
118	1.0	43.4977941214
118	1.0	43.4241198684
118	1.0	43.4647085465
118	1.0	43.4900498901
118	1.0	43.2894473957
118	1.0	43.5120228675
118	1.0	43.6391492545
118	1.0	43.5786866417
118	1.0	43.5902428686
118	1.0	43.6486254224
118	1.0	43.4827146837
118	1.0	43.5082537016
118	1.0	43.5668171891
118	1.0	43.5897557345
118	1.0	43.5547151364
118	1.0	43.6029952755
118	1.0	43.5546904455
118	1.0	43.3140391668
118	0.0	-64.4226963886
118	1.0	43.5972024294
118	1.0	43.5794505897
118	1.0	43.6148418749
118	1.0	43.4940916978
118	1.0	43.6524084484
118	1.0	43.6663814015
118	1.0	43.5288976876
118	1.0	43.4857476875
118	1.0	43.4852159296
118	1.0	43.6009393154
118	1.0	43.3784209759
118	1.0	43.5866338139
118	1.0	43.5772135322
118	1.0	43.5562350145
118	1.0	43.5997221178
118	0.0	-64.6785448202
118	1.0	43.5110828582
118	1.0	43.6045838905
118	1.0	43.380064159
118	0.0	-65.77387969
118	1.0	43.5036982455
118	1.0	43.4747424475
118	1.0	43.4475978627
118	1.0	43.466018354
118	1.0	43.5229334473
118	1.0	43.5645436139
118	1.0	43.5972370386
118	1.0	43.5148721397
118	1.0	43.6080485559
118	1.0	43.495622597
118	1.0	43.6100225485
118	1.0	43.6103166509
118	1.0	43.2047042636
118	1.0	43.5492879426
118	1.0	43.5199181373
118	1.0	43.6176685824
118	1.0	43.5938295705
118	1.0	43.3993833625
118	1.0	43.3231496503
118	1.0	43.5534793564
118	1.0	43.3649984169
118	1.0	43.5618165286
118	1.0	43.4539645586
118	1.0	43.5741373516
118	1.0	43.4757332432
118	1.0	43.5749799962
118	1.0	43.666226586
118	1.0	43.5994764922
118	1.0	43.6098917327
118	1.0	43.4745552621
118	1.0	43.4945268504
118	1.0	43.5602836157
118	1.0	43.6016554375
118	1.0	43.446036039
118	1.0	43.4873945955
118	1.0	43.5460299785
118	1.0	43.6838033754
118	1.0	43.4964596961
118	1.0	43.5746745966
118	1.0	43.5367635786
118	1.0	43.4757152264
118	1.0	43.3464734353
118	1.0	43.6263185301
118	1.0	43.2709050808
118	1.0	43.3398596039
118	1.0	43.482666823
118	1.0	43.5957695314
118	1.0	43.6573227326
118	1.0	43.414275083
118	1.0	43.5522040599
118	1.0	43.4504603674
118	1.0	43.5247287723
118	1.0	43.2919855917
118	1.0	43.3325171554
118	1.0	43.3727126912
118	1.0	43.542391484
118	1.0	43.4825369779
118	1.0	43.4993468883
118	1.0	43.5786440129
118	1.0	43.6261556825
118	1.0	43.6561859789
118	1.0	43.4431837576
118	1.0	43.5464418293
118	1.0	43.5579996288
118	1.0	43.6115420175
118	1.0	43.4379487559
118	1.0	43.6039753703
118	1.0	43.6916759148
118	1.0	43.5397729896
118	1.0	43.5874585875
118	1.0	43.4122330604
118	1.0	43.5545845003
118	0.0	-65.1915667465
118	1.0	43.5610848315
118	1.0	43.6020217048
118	1.0	43.5108061151
118	1.0	43.539298894
118	1.0	43.6439258033
118	1.0	43.46389351
118	1.0	43.519959891
118	1.0	43.598335886
118	1.0	43.6315406323
118	1.0	43.3958758818
118	0.0	-63.9361620093
118	1.0	43.6603005117
118	1.0	43.6435181932
118	1.0	43.5155329829
118	1.0	43.6232700669
118	1.0	43.5198765312
118	1.0	43.5341698845
118	1.0	43.4661203868
118	1.0	43.3693536888
118	1.0	43.4864461353
118	1.0	43.3504381815
118	1.0	43.4768176892
118	1.0	43.4181757246
118	1.0	43.5528347805
118	1.0	43.4484070131
118	1.0	43.5925671681
118	1.0	43.4390416077
118	1.0	43.6035387898
118	1.0	43.5985962352
118	1.0	43.5833633983
118	1.0	43.2498245042
118	1.0	43.5875577273
118	1.0	43.6096321119
118	1.0	43.427182867
118	1.0	43.5713130923
118	1.0	43.4645751521
118	1.0	43.3288077447
118	0.0	-62.9245248996
118	1.0	43.5248862863
118	1.0	43.6164128203
118	1.0	43.4715210167
118	1.0	43.4977142528
118	0.0	-65.5082520972
118	0.0	-66.7682083469
118	1.0	43.5181727581
118	1.0	43.5953163154
118	1.0	43.5312932869
118	1.0	43.4324032775
118	1.0	43.483132023
118	1.0	43.4323949822
118	1.0	43.4014019074
118	1.0	43.5284711376
118	1.0	43.6048829877
118	1.0	43.5827810523
118	1.0	43.5012013056
118	1.0	43.3441516816
118	1.0	43.5707426006
118	1.0	43.4306490822
118	1.0	43.6010324604
118	1.0	43.3938443061
118	1.0	43.5122568296
118	1.0	43.2678345764
118	1.0	43.5786526142
118	1.0	43.5800002123
118	1.0	43.5338495132
118	0.0	-64.1973683426
118	1.0	43.4431578094
118	1.0	43.499848465
118	1.0	43.5975932147
118	1.0	43.5692816676
118	1.0	43.4113902742
118	1.0	43.315942868
118	1.0	43.4206078846
118	1.0	43.3928919312
118	1.0	43.4383123
118	1.0	43.5912646253
118	1.0	43.5641773418
118	1.0	43.3370821055
118	1.0	43.5714955775
118	1.0	43.5794997175
118	1.0	43.5322505132
118	1.0	43.6157302271
118	1.0	43.5560386119
118	1.0	43.5384696806
118	1.0	43.5874085767
118	1.0	43.4848954614
118	1.0	43.3027494261
118	1.0	43.4417132915
118	0.0	-62.9383466266
118	0.0	-65.8973126397
118	1.0	43.616963051
118	1.0	43.5381342353
118	1.0	43.5633467173
118	1.0	43.3871346273
118	1.0	43.4174069661
118	1.0	43.6106595815
118	1.0	43.5317500814
118	1.0	43.4650878248
118	1.0	43.5653521756
118	1.0	43.5788186112
118	1.0	43.3933072082
118	1.0	43.5473195075
118	1.0	43.5645691247
118	1.0	43.5429332581
118	1.0	43.5160922675
118	1.0	43.5869733339
118	1.0	43.4828538021
118	1.0	43.5704159371
118	1.0	43.6057573314
118	1.0	43.4309402998
118	1.0	43.5456942593
118	1.0	43.5143505638
118	1.0	43.5151013658
118	1.0	43.6077321777
118	1.0	43.593888334
118	1.0	43.4655796995
118	1.0	43.4194299729
118	1.0	43.5798949797
118	1.0	43.5037443663
118	1.0	43.6023667955
118	1.0	43.5395414315
118	1.0	43.5405265259
118	1.0	43.5206947399
118	1.0	43.51340143
118	1.0	43.5833265417
118	1.0	43.4844470317
118	1.0	43.4440907101
118	1.0	43.07884044
118	1.0	43.3767401421
118	1.0	43.6367239788
118	1.0	43.581078977
118	1.0	43.4880840978
118	1.0	43.4812617051
118	0.0	-67.7117824787
118	1.0	43.3721796462
118	1.0	43.6516584972
118	1.0	43.5933508394
118	1.0	43.5003509795
118	0.0	-64.5075741442
118	1.0	43.7013425094
118	1.0	43.4120301111
118	1.0	43.6052823258
118	1.0	43.3260449811
118	1.0	43.5152437232
118	1.0	43.4886457746
118	1.0	43.5585071132
118	1.0	43.5559449089
118	1.0	43.6099828694
118	1.0	43.3348337379
118	1.0	43.5562059456
118	1.0	43.3557081866
118	1.0	43.4021579739
118	1.0	43.4252437984
118	1.0	43.5919460266
118	1.0	43.5477932756
118	1.0	43.5325794222
118	1.0	43.5454105638
118	1.0	43.4717671322
118	1.0	43.597266658
118	1.0	43.3781990341
118	1.0	43.5242290228
118	0.0	-65.2313517213
118	1.0	43.5589401393
118	1.0	43.5453445214
118	1.0	43.4736300507
118	0.0	-64.6761889823
118	1.0	43.5803164471
118	1.0	43.6916481692
118	1.0	43.5694129359
118	1.0	43.4877015672
118	1.0	43.6305239429
118	1.0	43.5659593222
118	1.0	43.3234877276
118	0.0	-64.2303176187
118	1.0	43.4157484007
118	1.0	43.4703484635
118	1.0	43.6066889074
118	1.0	43.5152633025
118	1.0	43.5823470678
118	1.0	43.5516386106
118	1.0	43.5800296829
118	0.0	-66.9364296223
118	1.0	43.4412233916
118	1.0	43.5169576156
118	1.0	43.6222509806
118	1.0	43.360289455
118	1.0	43.6972534314
118	1.0	43.3147261191
118	1.0	43.4655651964
118	0.0	-64.7859732015
118	1.0	43.5039093703
118	1.0	43.4960519442
118	1.0	43.2212580112
118	1.0	43.4546381679
118	1.0	43.5467914853
118	1.0	43.4766317397
118	1.0	43.6085073999
118	1.0	43.6614253502
118	1.0	43.5988265848
118	1.0	43.5985832242
118	0.0	-66.04459447
118	0.0	-66.0958732861
118	1.0	43.4635821607
118	1.0	43.5609570262
118	1.0	43.624759015
118	0.0	-64.9702632824
118	1.0	43.2907258481
118	1.0	43.4400457261
118	1.0	43.3205157806
118	1.0	43.5037412345
118	1.0	43.5223674062
118	1.0	43.461397927
118	1.0	43.5377858823
118	1.0	43.5870593429
118	1.0	43.661350486
118	1.0	43.5498880763
118	1.0	43.5738880189
118	1.0	43.530908762
118	1.0	43.4909418428
118	1.0	43.488156821
118	1.0	43.484515671
118	1.0	43.6091215228
118	1.0	43.4816149084
118	1.0	43.5224876752
118	1.0	43.6192963432
118	1.0	43.3222766206
118	1.0	43.5873279699
118	1.0	43.609107376
118	1.0	43.5421816848
118	1.0	43.5918728335
118	1.0	43.4156870357
118	1.0	43.4927132683
118	1.0	43.5847784917
118	1.0	43.5798664685
118	1.0	43.425432025
118	1.0	43.4490351475
118	1.0	43.5805325814
118	1.0	43.4819320483
118	1.0	43.3853373888
118	1.0	43.4646719936
118	1.0	43.6786113508
118	1.0	43.4752054835
118	1.0	43.3284214195
118	1.0	43.2572809421
118	1.0	43.1256917188
118	1.0	43.3086632134
118	1.0	43.5225593821
118	1.0	43.5365108668
118	1.0	43.3059278655
118	1.0	43.599385527
118	1.0	43.4329662761
118	0.0	-65.9154253147
118	1.0	43.6537815362
118	1.0	43.558147583
118	1.0	43.5666510222
118	1.0	43.5900111949
118	1.0	43.3616040011
118	1.0	43.574927932
118	1.0	43.6381208441
118	1.0	43.5947305342
118	1.0	43.5451055489
118	1.0	43.5937256684
118	1.0	43.5661457821
118	1.0	43.5337983341
118	1.0	43.500827295
118	1.0	43.505052328
118	1.0	43.4294648615
118	1.0	43.5360963609
118	1.0	43.4947339928
118	1.0	43.5573820492
118	1.0	43.3939891963
118	1.0	43.5964085429
118	1.0	43.2159121598
118	1.0	43.6596579131
118	1.0	43.6237542569
118	1.0	43.5481525271
118	1.0	43.5733556779
118	1.0	43.4722566016
118	1.0	43.5129279853
118	1.0	43.5566249222
118	1.0	43.6167640061
118	1.0	43.5530823576
118	1.0	43.5457870593
118	1.0	43.2805859754
118	1.0	43.3777410109
118	1.0	43.5011901127
118	1.0	43.3283709294
118	1.0	43.2261256124
118	1.0	43.43216594
118	1.0	43.5972275166
118	1.0	43.5168430581
118	1.0	43.1607349213
118	1.0	43.2839723977
118	1.0	43.5964228954
118	1.0	43.4839846673
118	1.0	43.4408513209
118	0.0	-65.6546062353
118	1.0	43.6049653505
118	1.0	43.3422508948
118	1.0	43.4977023749
118	1.0	43.4578026014
118	0.0	-64.2532988511
118	1.0	43.5547310325
118	1.0	43.4920014702
118	1.0	43.5135228244
118	1.0	43.6220781386
118	1.0	43.5252401566
118	1.0	43.5369807783
118	1.0	43.5984791922
118	0.0	-66.0335858694
118	1.0	43.3329764873
118	1.0	43.4945749512
118	1.0	43.5928131226
118	1.0	43.5012630263
118	1.0	43.5463139785
118	1.0	43.4032690206
118	1.0	43.4069583462
118	1.0	43.4907667634
118	1.0	43.5016062883
118	1.0	43.4797024049
118	1.0	43.4569154861
118	1.0	43.3984314017
118	1.0	43.4908884742
118	1.0	43.4487725402
118	1.0	43.5534215839
118	1.0	43.6686294165
118	1.0	43.5830800131
118	1.0	43.4376253914
118	0.0	-64.7891156266
118	1.0	43.3140942421
118	1.0	43.4348938252
118	0.0	-64.4243904034
118	1.0	43.507951436
118	1.0	43.1456876559
118	1.0	43.5585148898
118	0.0	-63.3597222362
118	1.0	43.5795763071
118	1.0	43.5245104987
118	1.0	43.4679720314
118	1.0	43.5371418896
118	1.0	43.6015759464
118	1.0	43.5300166136
118	1.0	43.6432327787
118	1.0	43.4872530682
118	1.0	43.5377050214
118	1.0	43.5278992629
118	1.0	43.4528691697
118	1.0	43.2841951698
118	1.0	43.4244726367
118	1.0	43.5566793996
118	1.0	43.5820329815
118	0.0	-65.0849506235
118	1.0	43.3706756829
118	1.0	43.5917813911
118	1.0	43.4816236451
118	1.0	43.5672012275
118	1.0	43.3643369159
118	1.0	43.5849522613
118	1.0	43.3777915518
118	1.0	43.4957807349
118	1.0	43.6325329672
118	1.0	43.6204513894
118	1.0	43.6842200016
118	1.0	43.5809489432
118	1.0	43.5958834009
118	1.0	43.4739709977
118	1.0	43.57550206
118	1.0	43.5356735539
118	1.0	43.3309293319
118	1.0	43.5428703229
118	1.0	43.4310500068
118	1.0	43.4945350705
118	1.0	43.3688206197
118	1.0	43.6521069142
118	1.0	43.5351691317
118	1.0	43.5364343594
118	1.0	43.5133043378
118	1.0	43.518676183
118	1.0	43.4244290677
118	1.0	43.3860959794
118	1.0	43.3003999977
118	1.0	43.3552934567
118	1.0	43.3979221466
118	1.0	43.4574797615
118	1.0	43.5975122564
118	1.0	43.6252096314
118	1.0	43.407046273
118	1.0	43.5276409218
118	1.0	43.6093852208
118	0.0	-66.366060226
118	1.0	43.3017955763
118	1.0	43.5921034441
118	1.0	43.4840078757
118	1.0	43.4742469737
118	1.0	43.4596406428
118	1.0	43.4573940149
118	1.0	43.6291530393
118	1.0	43.4753142213
118	1.0	43.5473845716
118	1.0	43.6218275235
118	1.0	43.5379597451
118	0.0	-66.0248820158
118	1.0	43.644079464
118	1.0	43.5719780271
118	1.0	43.566087926
118	1.0	43.500177251
118	1.0	43.5348678504
118	1.0	43.3121908004
118	1.0	43.3041934007
118	1.0	43.5992810543
118	1.0	43.4750676504
118	0.0	-63.9302600244
118	1.0	43.4854449115
118	1.0	43.5269575105
118	1.0	43.5505441949
118	1.0	43.4334693111
118	0.0	-67.0463761298
118	1.0	43.5351216523
118	1.0	43.5929830312
118	1.0	43.6289459069
118	1.0	43.571061237
118	0.0	-63.9029598297
118	1.0	43.526861895
118	1.0	43.4851492925
118	1.0	43.632858543
118	1.0	43.6022470824
118	1.0	43.5872658006
118	1.0	43.5398248594
118	1.0	43.6550094055
118	1.0	43.5659604146
118	1.0	43.5252234139
118	1.0	43.5149620926
118	1.0	43.5788624476
118	1.0	43.6715094809
118	1.0	43.6223244376
118	1.0	43.5009813064
118	1.0	43.6183954085
118	1.0	43.5179052945
118	1.0	43.5168624964
118	1.0	43.4056671783
118	1.0	43.482678727
118	1.0	43.458737446
118	1.0	43.5189677231
118	1.0	43.5704030189
118	1.0	43.4955710163
118	1.0	43.5832608864
118	1.0	43.4723293879
118	1.0	43.5720959017
118	1.0	43.6491907496
118	1.0	43.632845559
118	1.0	43.429629892
118	1.0	43.4522021499
118	1.0	43.5849603512
118	0.0	-65.007626372
118	1.0	43.5318923559
118	1.0	43.5558145517
118	1.0	43.4427393951
118	1.0	43.4806465196
118	1.0	43.554446077
118	1.0	43.4578193808
118	1.0	43.4374352771
118	1.0	43.5194303792
118	1.0	43.4094527263
118	1.0	43.5640140668
118	1.0	43.5978224709
118	1.0	43.4147773689
118	0.0	-64.6574481811
118	1.0	43.6116678701
118	1.0	43.5326434201
118	1.0	43.5800541479
118	1.0	43.6171329652
118	1.0	43.5468062959
118	1.0	43.234089159
118	1.0	43.5265981404
118	1.0	43.5394012574
118	1.0	43.5734302763
118	1.0	43.4973018586
118	1.0	43.4156754617
118	1.0	43.5027365523
118	1.0	43.581888095
118	1.0	43.5896474551
118	1.0	43.4185517145
118	1.0	43.4273546426
118	1.0	43.5063778578
118	1.0	43.5038888908
118	0.0	-66.1693920598
118	1.0	43.5534566527
118	1.0	43.5216921162
118	1.0	43.5936068904
118	1.0	43.471937267
118	1.0	43.3919908992
118	1.0	43.4279679936
118	1.0	43.5878488279
118	1.0	43.4536549649
118	1.0	43.3382871796
118	1.0	43.1486846594
118	1.0	43.1862825236
118	1.0	43.5578074269
118	1.0	43.387594755
118	1.0	43.5337803728
118	1.0	43.4729299196
118	0.0	-62.9352393331
118	1.0	43.5694081417
118	1.0	43.6201595308
118	1.0	43.5108953869
118	1.0	43.4207381537
118	0.0	-65.6370504927
118	1.0	43.5904291926
118	1.0	43.4957065018
118	1.0	43.6715638073
118	1.0	43.4974997659
118	1.0	43.5536300305
118	1.0	43.5382002514
118	1.0	43.5514023615
118	1.0	43.6563824998
118	1.0	43.4883313912
118	0.0	-64.1644335121
118	1.0	43.2698112842
118	1.0	43.5247436832
118	1.0	43.4941832297
118	1.0	43.4151457598
118	1.0	43.3838583922
118	1.0	43.6277536476
118	1.0	43.5114602924
118	1.0	43.4990973575
118	0.0	-65.6757303487
118	1.0	43.5863621874
118	1.0	43.547320845
118	1.0	43.6190166379
118	1.0	43.5811368361
118	1.0	43.5389036799
118	1.0	43.5715523951
118	1.0	43.5997328534
118	0.0	-65.5867061272
118	1.0	43.5929062705
118	1.0	43.4937211523
118	1.0	43.4125869504
118	1.0	43.5295001158
118	1.0	43.6627129499
118	1.0	43.6140461226
118	1.0	43.5580114784
118	1.0	43.3624712481
118	1.0	43.6599269721
118	1.0	43.4760174808
118	1.0	43.3917931924
118	1.0	43.4848016259
118	1.0	43.5213830621
118	1.0	43.3376449478
118	1.0	43.6206922826
118	1.0	43.4880741103
118	1.0	43.176564364
118	1.0	43.5501297424
118	1.0	43.5679190661
118	0.0	-65.381532627
118	1.0	43.3949690786
118	0.0	-63.3360169134
118	1.0	43.5981352834
118	1.0	43.3193976429
118	1.0	43.5597354557
118	1.0	43.6109955077
118	1.0	43.3428979361
118	1.0	43.5195751704
118	1.0	43.4043021826
118	1.0	43.6116780698
118	1.0	43.4751242054
118	1.0	43.5197797504
118	1.0	43.4260248642
118	1.0	43.5786627114
118	1.0	43.5176789055
118	1.0	43.547305249
118	1.0	43.586510403
118	1.0	43.5778065005
118	1.0	43.3068337354
118	0.0	-66.3915311329
118	0.0	-63.9640310649
118	1.0	43.3668130862
118	1.0	43.524756024
118	1.0	43.537594756
118	1.0	43.5672057708
118	1.0	43.6170564124
118	1.0	43.4311084783
118	1.0	43.6040418067
118	1.0	43.6296231313
118	1.0	43.5652183396
118	1.0	43.1536620033
118	1.0	43.4743882541
118	1.0	43.2195011305
118	1.0	43.3975888544
118	1.0	43.447001902
118	1.0	43.2894490107
118	1.0	43.3155095641
118	1.0	43.5453134043
118	0.0	-64.0783687073
118	0.0	-63.3584763231
118	1.0	43.4597415435
118	1.0	43.5236249381
118	1.0	43.3263243563
118	1.0	43.558421347
118	1.0	43.4314964841
118	1.0	43.3488535891
118	1.0	43.4901314963
118	1.0	43.6243433429
118	1.0	43.5323843728
118	1.0	43.5672375088
118	1.0	43.5287964961
118	0.0	-64.2858723655
118	1.0	43.5147749709
118	1.0	43.5628381796
118	1.0	43.5070006492
118	1.0	43.3791326397
118	1.0	43.6211081736
118	1.0	43.6100576186
118	1.0	43.385977589
118	1.0	43.4140130896
118	1.0	43.6022666883
118	1.0	43.4446884192
118	1.0	43.5986179635
118	1.0	43.5767319456
118	1.0	43.5739025241
118	1.0	43.5629419687
118	0.0	-65.6628750537
118	1.0	43.5000807506
118	1.0	43.3296821
118	1.0	43.5692949318
118	1.0	43.556143877
118	1.0	43.5988848858
118	1.0	43.2130178901
118	0.0	-64.0538805809
118	1.0	43.4853426317
118	1.0	43.5202786084
118	1.0	43.5121662567
118	1.0	43.3769630561
118	1.0	43.5827317701
118	1.0	43.4251787752
118	1.0	43.4996621118
118	1.0	43.4973175218
118	1.0	43.6014086463
118	1.0	43.4711115022
118	1.0	43.4841251322
118	1.0	43.3882951453
118	1.0	43.6316070244
118	1.0	43.5304871268
118	1.0	43.6128271274
118	1.0	43.4047617461
118	1.0	43.6078417143
118	1.0	43.4734515374
118	1.0	43.6419619648
118	1.0	43.5195609247
118	1.0	43.5221727557
118	1.0	43.5183577506
118	1.0	43.6256397735
118	1.0	43.6250577562
118	0.0	-66.3151141624
118	1.0	43.576550711
118	1.0	43.4454834338
118	1.0	43.5598474297
118	1.0	43.5311737953
118	1.0	43.5441575796
118	1.0	43.4081933054
118	1.0	43.6385508257
118	0.0	-63.2841009553
118	1.0	43.4943408936
118	1.0	43.4088866118
118	1.0	43.5075267477
118	1.0	43.5147765243
118	1.0	43.4842187947
118	1.0	43.6177618171
118	1.0	43.5800251938
118	1.0	43.3063140348
118	1.0	43.1366980516
118	1.0	43.5786511973
118	1.0	43.5803820451
118	1.0	43.5991520409
118	1.0	43.4576745163
118	1.0	43.5547158943
118	1.0	43.4900450685
118	1.0	43.6157345891
118	1.0	43.5289900063
118	1.0	43.4952804394
118	1.0	43.5247955705
118	0.0	-64.7846451395
118	1.0	43.3153931125
118	1.0	43.5497247606
118	1.0	43.4194523048
118	0.0	-64.9401602543
118	1.0	43.4745343761
118	1.0	43.4688250474
118	1.0	43.4733747504
118	1.0	43.5982550997
118	1.0	43.6111356342
118	0.0	-67.3033618868
118	1.0	43.5735109877
118	1.0	43.3704079101
118	1.0	43.6542219226
118	1.0	43.5084784179
118	1.0	43.6311646098
118	1.0	43.5065177292
118	1.0	43.5327617222
118	1.0	43.5889879098
118	1.0	43.5885007144
118	1.0	43.4658634613
118	1.0	43.5904626203
118	1.0	43.3385130908
118	1.0	43.4231796814
118	1.0	43.6225419993
118	1.0	43.6365750363
118	1.0	43.4275918841
118	1.0	43.6633428987
118	1.0	43.4606065589
118	0.0	-65.3263944017
118	1.0	43.4174514018
118	1.0	43.4317407875
118	1.0	43.6625890802
118	1.0	43.4967818358
118	1.0	43.5591453485
118	1.0	43.585621728
118	1.0	43.2667263271
118	1.0	43.5488064105
118	1.0	43.5340504799
118	1.0	43.6025425544
118	1.0	43.5805119215
118	0.0	-62.5285078142
118	1.0	43.5440063472
118	1.0	43.5486382424
118	1.0	43.4809503455
118	1.0	43.6276175351
118	1.0	43.5434056495
118	1.0	43.4383683671
118	1.0	43.5403512575
118	1.0	43.5814523983
118	0.0	-65.1323819638
118	1.0	43.2893436856
118	1.0	43.4785827181
118	1.0	43.4457639542
118	0.0	-65.1563540341
118	1.0	43.5626150226
118	1.0	43.6092990648
118	1.0	43.5664810802
118	1.0	43.3379657882
118	1.0	43.4328906968
118	1.0	43.5776211926
118	1.0	43.5852849944
118	1.0	43.38377216
118	1.0	43.4349118796
118	1.0	43.6285101509
118	1.0	43.6744410675
118	1.0	43.466114033
118	1.0	43.5197637435
118	1.0	43.6440276421
118	1.0	43.4498796829
118	1.0	43.6040981802
118	1.0	43.6467749692
118	1.0	43.3907206006
118	1.0	43.5351251541
118	1.0	43.5592313797
118	1.0	43.3634242411
118	1.0	43.5580936146
118	1.0	43.5551413737
118	1.0	43.5089865091
118	1.0	43.4484823787
118	1.0	43.4626272148
118	1.0	43.4450189252
118	1.0	43.5379910667
118	0.0	-65.6524306608
118	1.0	43.6273158844
118	1.0	43.5592301452
118	1.0	43.5101211074
118	1.0	43.4285009374
118	1.0	43.6016651042
118	1.0	43.5179128431
118	1.0	43.5823024512
118	1.0	43.4829126663
118	1.0	43.4518001075
118	1.0	43.4104043923
118	1.0	43.4035665892
118	1.0	43.5366443241
118	1.0	43.5512141759
118	1.0	43.4158275447
118	1.0	43.5773837073
118	1.0	43.5798427516
118	1.0	43.4769067127
118	1.0	43.551846158
118	1.0	43.5589402421
118	1.0	43.526186322
