# Supplementary material for: Unique membrane properties and enhanced signal processing in human neocortical neurons
Source: eLife. 2016 Oct 6;5:e16553. doi: 10.7554/eLife.16553 (PMC5100995; doi:10.7554/eLife.16553)
Supplement: Source code 1. — DOI: http://dx.doi.org/10.7554/eLife.16553.014 [file elife-16553-code1.zip › Fig3/Fig3b/DIST_045_SYNC/Mon_Apr_11_11_35_14_2016/syns_119/sync_stim_seed_852.txt]

NUMBER_OF_SYNAPSES	APC_N	MAX_VOLTAGE
119	1.0	43.623104518
119	1.0	43.5913575077
119	1.0	43.6252710134
119	1.0	43.609113268
119	1.0	43.5985058468
119	1.0	43.4940989068
119	1.0	43.4580487749
119	1.0	43.5454988179
119	0.0	-63.1076431901
119	1.0	43.5208399316
119	1.0	43.6675751519
119	1.0	43.558536343
119	1.0	43.5109276712
119	1.0	43.6614077229
119	1.0	43.6153970865
119	1.0	43.5407057608
119	1.0	43.5151177902
119	1.0	43.5779631801
119	1.0	43.4802066567
119	1.0	43.4648041121
119	1.0	43.2840626038
119	1.0	43.4799220825
119	1.0	43.514573014
119	1.0	43.0544959737
119	1.0	43.5913695056
119	1.0	43.5757673413
119	1.0	43.6182885476
119	1.0	43.5626912196
119	1.0	43.5260054734
119	1.0	43.5700213352
119	1.0	43.5283779125
119	0.0	-63.3112625283
119	0.0	-64.789142399
119	1.0	43.5837213779
119	1.0	43.6321724739
119	1.0	43.5698453114
119	1.0	43.6762700061
119	1.0	43.499336323
119	1.0	43.5711288428
119	1.0	43.5313102594
119	1.0	43.6875137186
119	1.0	43.5747141899
119	1.0	43.606897255
119	1.0	43.4641338087
119	1.0	43.4645668347
119	1.0	43.6569087669
119	1.0	43.6291173394
119	1.0	43.5591727849
119	1.0	43.3978244773
119	1.0	43.6092633123
119	1.0	43.5614252304
119	1.0	43.4924298664
119	1.0	43.6330047987
119	1.0	43.6782593498
119	1.0	43.520800519
119	1.0	43.6002618105
119	1.0	43.5737763105
119	1.0	43.6745033003
119	1.0	43.3434989561
119	1.0	43.5357197631
119	1.0	43.6073479908
119	1.0	43.6150172429
119	1.0	43.6157415572
119	1.0	43.5969915355
119	1.0	43.5094317814
119	1.0	43.5575016705
119	1.0	43.5344589983
119	1.0	43.6104207647
119	1.0	43.5472401889
119	1.0	43.4277735383
119	1.0	43.3782403685
119	1.0	43.5184349909
119	1.0	43.5320135244
119	1.0	43.5809216321
119	1.0	43.4290172326
119	1.0	43.4275190697
119	0.0	-63.7084230917
119	1.0	43.5013485865
119	1.0	43.5151293041
119	1.0	43.3735142198
119	1.0	43.5938012701
119	1.0	43.5669621329
119	1.0	43.5729335347
119	1.0	43.5964533572
119	1.0	43.2624872899
119	1.0	43.4953581243
119	1.0	43.3728493037
119	1.0	43.6273040652
119	1.0	43.2336231058
119	1.0	43.6659841909
119	1.0	43.5763569056
119	1.0	43.3743484227
119	1.0	43.4737810595
119	1.0	43.5083839791
119	1.0	43.4937251688
119	1.0	43.6052772859
119	1.0	43.6007871653
119	1.0	43.3933120275
119	1.0	43.5892568612
119	1.0	43.5200541957
119	1.0	43.4972014709
119	1.0	43.4063365375
119	1.0	43.592343564
119	1.0	43.6072879539
119	1.0	43.5407711714
119	1.0	43.515787753
119	1.0	43.5981977013
119	1.0	43.5210459134
119	1.0	43.5873826489
119	1.0	43.6986107914
119	1.0	43.5260290045
119	1.0	43.7225663254
119	1.0	43.3597879451
119	1.0	43.193432836
119	1.0	43.6075759016
119	1.0	43.4526071412
119	1.0	43.448292628
119	1.0	43.2909101126
119	1.0	43.4848118997
119	0.0	-63.799771179
119	1.0	43.5072730576
119	1.0	43.369319366
119	1.0	43.3823148341
119	0.0	-64.7098010191
119	1.0	43.5415248887
119	1.0	43.5729086488
119	1.0	43.5654996233
119	1.0	43.6112552526
119	1.0	43.5006166907
119	1.0	43.6138824225
119	1.0	43.3811148398
119	1.0	43.5584834938
119	1.0	43.3041659887
119	1.0	43.491584143
119	1.0	43.6254105369
119	1.0	43.6055418277
119	1.0	43.3520178173
119	1.0	43.4112920607
119	1.0	43.6689836488
119	1.0	43.642394705
119	1.0	43.4317952312
119	1.0	43.5463409949
119	1.0	43.4896213914
119	1.0	43.5427555367
119	1.0	43.5438441586
119	1.0	43.6135982986
119	1.0	43.5992818869
119	1.0	43.5531454055
119	1.0	43.5897844185
119	1.0	43.5895349409
119	1.0	43.3175079581
119	1.0	43.6040737281
119	1.0	43.4938872886
119	1.0	43.5045782353
119	1.0	43.6152965574
119	1.0	43.4641480156
119	1.0	43.4892388048
119	1.0	43.5924728967
119	1.0	43.5888041064
119	1.0	43.4909016516
119	1.0	43.5527283373
119	1.0	43.5396794797
119	1.0	43.2777010969
119	1.0	43.5738806567
119	1.0	43.5391056159
119	0.0	-63.8874026784
119	1.0	43.2885376142
119	1.0	43.5092863375
119	1.0	43.5728836497
119	1.0	43.5147018746
119	1.0	43.5526587968
119	1.0	43.6199698853
119	1.0	43.5759033152
119	1.0	43.4652694865
119	1.0	43.2862339803
119	1.0	43.5045063426
119	1.0	43.5667049312
119	1.0	43.4334924237
119	1.0	43.5349141417
119	1.0	43.553888218
119	1.0	43.6045245906
119	1.0	43.4903582466
119	1.0	43.5084585469
119	1.0	43.4054795852
119	1.0	43.5984331946
119	1.0	43.6052801933
119	1.0	43.4913216435
119	1.0	43.6483443441
119	1.0	43.5605887492
119	1.0	43.4641625381
119	1.0	43.5507789908
119	0.0	-64.824371362
119	1.0	43.5238382828
119	1.0	43.5236433708
119	1.0	43.4058466133
119	1.0	43.4353781847
119	1.0	43.4616973999
119	1.0	43.424426963
119	1.0	43.4307161253
119	0.0	-65.4583357081
119	1.0	43.6991573923
119	0.0	-67.0813086286
119	1.0	43.6526736935
119	1.0	43.6295523999
119	1.0	43.5268009951
119	1.0	43.4558050595
119	1.0	43.5181598847
119	1.0	43.5077312208
119	1.0	43.618759749
119	1.0	43.5602177438
119	1.0	43.4941151824
119	1.0	43.4318570686
119	0.0	-68.1360748423
119	1.0	43.507132023
119	1.0	43.4025146421
119	1.0	43.5755593745
119	1.0	43.6403652192
119	1.0	43.595769967
119	1.0	43.5556882897
119	1.0	43.6261425865
119	1.0	43.5660137311
119	1.0	43.3108101614
119	1.0	43.5632335547
119	1.0	43.3642399136
119	1.0	43.5768496106
119	1.0	43.4125942183
119	1.0	43.5901539072
119	1.0	43.6236700456
119	1.0	43.5919003179
119	0.0	-63.2950094832
119	1.0	43.6307645705
119	1.0	43.4801613491
119	1.0	43.5139651701
119	1.0	43.5405617266
119	1.0	43.1315175945
119	1.0	43.5995573471
119	1.0	43.5303747893
119	1.0	43.6134984882
119	1.0	43.5451329853
119	1.0	43.5600196111
119	0.0	-64.9376888015
119	1.0	43.6571727499
119	1.0	43.5779891747
119	1.0	43.4283399772
119	1.0	43.4799395265
119	1.0	43.5309257257
119	1.0	43.5531277918
119	1.0	43.599054402
119	0.0	-65.0315563695
119	1.0	43.590423277
119	1.0	43.1534174566
119	1.0	43.5613529399
119	1.0	43.5197426098
119	1.0	43.644274846
119	1.0	43.474656013
119	1.0	43.6520380063
119	1.0	43.5853164955
119	1.0	43.5357235866
119	1.0	43.5874793412
119	1.0	43.4599782425
119	1.0	43.6306865684
119	1.0	43.5689875891
119	1.0	43.5442476492
119	1.0	43.5454665148
119	1.0	43.6219774146
119	1.0	43.4475574956
119	1.0	43.5344406175
119	1.0	43.3640763799
119	1.0	43.5882570799
119	0.0	-65.1179612902
119	1.0	43.5011728517
119	1.0	43.5862943076
119	1.0	43.4423293934
119	1.0	43.6541131751
119	1.0	43.6148638789
119	1.0	43.5451547971
119	1.0	43.5189143024
119	0.0	-65.8123471936
119	1.0	43.5692520427
119	1.0	43.2633464997
119	1.0	43.475279186
119	0.0	-63.2818271188
119	1.0	43.6529740354
119	1.0	43.5612751338
119	1.0	43.5831667606
119	1.0	43.3367966467
119	1.0	43.5316960627
119	0.0	-64.7945397447
119	1.0	43.554057109
119	1.0	43.276006091
119	1.0	43.5068421286
119	1.0	43.4636947993
119	1.0	43.4711332838
119	1.0	43.5519261383
119	1.0	43.6388783904
119	1.0	43.5510760704
119	1.0	43.523680932
119	0.0	-65.4783884961
119	1.0	43.6120112259
119	1.0	43.5760950752
119	1.0	43.43509122
119	1.0	43.5456040642
119	1.0	43.285483046
119	1.0	43.6747894384
119	1.0	43.5589246342
119	1.0	42.991840911
119	1.0	43.5896718782
119	1.0	43.6109866034
119	1.0	43.1931343906
119	1.0	43.5230145923
119	1.0	43.6330192883
119	1.0	43.4197766094
119	1.0	43.5591219974
119	1.0	43.399694457
119	1.0	43.5565686624
119	0.0	-64.4918799126
119	0.0	-64.795397481
119	1.0	43.2545616473
119	1.0	43.6631651271
119	0.0	-64.2099129612
119	1.0	43.6580024014
119	1.0	43.3878846386
119	1.0	43.5877052644
119	1.0	43.4491191972
119	1.0	43.5232014699
119	1.0	43.1931902561
119	1.0	43.3623453341
119	1.0	43.6649200584
119	1.0	43.4919328507
119	1.0	43.6226312831
119	1.0	43.6012475991
119	1.0	43.5489244786
119	1.0	43.5888883125
119	1.0	43.5691803289
119	1.0	43.4593267214
119	1.0	43.5793458306
119	1.0	43.5133193244
119	1.0	43.6468129701
119	1.0	43.6349520525
119	1.0	43.4694605393
119	1.0	43.4149741157
119	1.0	43.5691663478
119	1.0	43.4986364214
119	1.0	43.5530583671
119	1.0	43.293672773
119	1.0	43.5714860588
119	1.0	43.5385581436
119	1.0	43.4646598603
119	1.0	43.2993672004
119	1.0	43.641639939
119	1.0	43.6183129206
119	1.0	43.6717004993
119	1.0	43.5529983142
119	1.0	43.7031833625
119	1.0	43.6042348124
119	1.0	43.5528238637
119	1.0	43.5265320121
119	1.0	43.5186698792
119	1.0	43.6618905464
119	1.0	43.6026163407
119	1.0	43.5016984664
119	1.0	43.6057146051
119	1.0	43.5657426659
119	1.0	43.5937081602
119	1.0	43.5294115465
119	1.0	43.5319487204
119	1.0	43.6683405599
119	1.0	43.5934086705
119	1.0	43.6938707244
119	1.0	43.6286541533
119	1.0	43.4014285718
119	1.0	43.6028487808
119	1.0	43.5355226655
119	1.0	43.5739562077
119	1.0	43.3209696477
119	1.0	43.6246497289
119	1.0	43.4660530259
119	1.0	43.4417160513
119	1.0	43.526556922
119	1.0	43.6297009135
119	1.0	43.463404356
119	1.0	43.6327424386
119	1.0	43.5677957742
119	1.0	43.3323249998
119	1.0	43.5816579438
119	0.0	-65.622698888
119	1.0	43.5750627691
119	1.0	43.6158009532
119	0.0	-64.3913993934
119	1.0	43.5239352291
119	1.0	43.5478940873
119	1.0	43.6237703458
119	1.0	43.5041112684
119	1.0	43.5190798715
119	1.0	43.4911608385
119	1.0	43.4606303913
119	1.0	43.5150619772
119	1.0	43.6814850416
119	1.0	43.5294277652
119	1.0	43.5876453161
119	1.0	43.5978691387
119	1.0	43.5509572122
119	0.0	-62.6841496291
119	1.0	43.4996064316
119	1.0	43.5146890453
119	1.0	43.5723567821
119	1.0	43.5589335068
119	1.0	43.5916113794
119	1.0	43.4383549952
119	1.0	43.6560642695
119	1.0	43.4843212426
119	1.0	43.5994866088
119	1.0	43.5084238409
119	1.0	43.4962603821
119	1.0	43.5746288772
119	1.0	43.6318508765
119	1.0	43.5891146753
119	1.0	43.4820245636
119	1.0	43.6163119215
119	1.0	43.4992874726
119	0.0	-64.2358841518
119	1.0	43.3219391516
119	1.0	43.5779028727
119	1.0	43.6079753674
119	1.0	43.6066595759
119	0.0	-63.8763012049
119	1.0	43.5425809531
119	1.0	43.5316740311
119	1.0	43.6135917785
119	1.0	43.6047468164
119	1.0	43.1075337113
119	1.0	43.618157991
119	1.0	43.5826970942
119	1.0	43.5919765646
119	1.0	43.5035586421
119	1.0	43.4867991401
119	1.0	43.4158452832
119	1.0	43.6204553945
119	1.0	43.658135403
119	1.0	43.548272174
119	1.0	43.4909082207
119	1.0	43.5189423568
119	1.0	43.628293809
119	1.0	43.5640096861
119	1.0	43.5756167165
119	1.0	43.54342071
119	1.0	43.6138043186
119	1.0	43.4199908034
119	1.0	43.5491926689
119	1.0	43.4826442746
119	1.0	43.5881502826
119	1.0	43.6710716642
119	0.0	-65.5017828816
119	1.0	43.5181041857
119	1.0	43.5866227867
119	1.0	43.6118345098
119	1.0	43.6372286109
119	0.0	-66.1754392006
119	1.0	43.5099598586
119	1.0	43.5315769618
119	1.0	43.4566014312
119	0.0	-64.4032105251
119	1.0	43.6135018446
119	1.0	43.6015657036
119	1.0	43.6001399179
119	1.0	43.5999953282
119	1.0	43.3826708545
119	1.0	43.2720960817
119	1.0	43.3809479629
119	1.0	43.4471647356
119	1.0	43.5490620329
119	1.0	43.5709717683
119	1.0	43.5822546895
119	1.0	43.5055343266
119	1.0	43.5663115268
119	1.0	43.3329755817
119	1.0	43.5316664875
119	1.0	43.673863081
119	0.0	-64.0167894374
119	1.0	43.5633552368
119	1.0	43.5855987812
119	1.0	43.5264702875
119	1.0	43.3639067656
119	1.0	43.6074399081
119	1.0	43.4274070167
119	1.0	43.183858327
119	1.0	43.5292715615
119	1.0	43.596388329
119	1.0	43.5431129391
119	1.0	43.6194523213
119	0.0	-66.5807006306
119	1.0	43.5019423514
119	1.0	43.4910658229
119	1.0	43.6483896096
119	1.0	43.4546087579
119	1.0	43.6039790207
119	1.0	43.1884503094
119	1.0	43.4665873343
119	1.0	43.3517066353
119	1.0	43.6117852445
119	1.0	43.5699605816
119	1.0	43.592542123
119	1.0	43.6338104749
119	1.0	43.5727862997
119	1.0	43.3428132746
119	1.0	43.5783234149
119	1.0	43.5642598667
119	1.0	43.3049547906
119	1.0	43.6061964281
119	1.0	43.5269677885
119	1.0	43.3271341545
119	1.0	43.5407712501
119	1.0	43.4934660734
119	1.0	43.6200071947
119	1.0	43.4725177711
119	1.0	43.4418496052
119	1.0	43.578220231
119	1.0	43.6455607475
119	1.0	43.4248196081
119	1.0	43.5238436345
119	1.0	43.1599952807
119	1.0	43.6032119654
119	1.0	43.606116678
119	1.0	43.1660910866
119	1.0	43.4872328951
119	1.0	43.472141928
119	1.0	43.6652400318
119	1.0	43.6163265581
119	1.0	43.1977354414
119	1.0	43.601682757
119	1.0	43.5429042743
119	1.0	43.4822209951
119	0.0	-65.977452191
119	1.0	43.5067460238
119	1.0	43.4158708226
119	1.0	43.5789373641
119	1.0	43.6255294717
119	1.0	43.6041819827
119	1.0	43.5825000964
119	1.0	43.6032080217
119	1.0	43.4015400696
119	1.0	43.3144597047
119	1.0	43.4156061892
119	1.0	43.5907741126
119	1.0	43.6238110528
119	1.0	43.5362025401
119	1.0	43.5445530675
119	1.0	43.4643697708
119	1.0	43.5440416407
119	1.0	43.6177661835
119	1.0	43.4752337441
119	1.0	43.5214972429
119	1.0	43.6191094574
119	1.0	43.4776292468
119	0.0	-64.9006449144
119	1.0	43.4257734843
119	1.0	43.4572461831
119	1.0	43.4705299942
119	1.0	43.5429458543
119	1.0	43.5956866098
119	1.0	43.4698039964
119	1.0	43.4949826834
119	1.0	43.6241600906
119	1.0	43.4607737376
119	1.0	43.3998823518
119	1.0	43.586468121
119	0.0	-64.2108833277
119	1.0	43.5067843676
119	1.0	43.5475727488
119	1.0	43.4731316249
119	1.0	43.556080009
119	1.0	43.3080274985
119	0.0	-65.843102318
119	1.0	43.5298923082
119	1.0	43.5087860546
119	1.0	43.4418058567
119	1.0	43.157237954
119	1.0	43.4666327675
119	1.0	43.4327208714
119	1.0	43.5967832607
119	0.0	-64.6975661304
119	1.0	43.5273991863
119	1.0	43.5867391743
119	1.0	43.4247451051
119	1.0	43.5235006389
119	1.0	43.4853561661
119	1.0	43.5648653815
119	1.0	43.6603728252
119	1.0	43.5206435823
119	1.0	43.391913125
119	1.0	43.4217435513
119	1.0	43.5930095829
119	1.0	43.5782920762
119	1.0	43.4792732818
119	1.0	43.2925289369
119	1.0	43.6155570247
119	1.0	43.5594131042
119	1.0	43.4902749218
119	1.0	43.6661267246
119	1.0	43.6179117032
119	1.0	43.5825064416
119	1.0	43.5641535244
119	1.0	43.6696436879
119	1.0	43.5967122294
119	1.0	43.4964418091
119	1.0	43.6036478704
119	1.0	43.5286128589
119	1.0	43.4762554361
119	1.0	43.5168663055
119	1.0	43.59401895
119	1.0	43.490147995
119	1.0	43.4846706307
119	1.0	43.4486792963
119	1.0	43.5571867726
119	1.0	43.6337034979
119	1.0	43.539233163
119	1.0	43.502371895
119	1.0	43.4577104166
119	1.0	43.5045364381
119	1.0	43.4776976644
119	1.0	43.7146751985
119	1.0	43.4102842252
119	1.0	43.572006994
119	1.0	43.5135511191
119	1.0	43.6178856174
119	1.0	43.6276173416
119	1.0	43.6297939845
119	1.0	43.4133056614
119	1.0	43.4200549601
119	1.0	43.5341506252
119	1.0	43.5288329659
119	1.0	43.3751795958
119	1.0	43.4544154644
119	1.0	43.507254661
119	1.0	43.4454028559
119	1.0	43.5587089575
119	1.0	43.652932246
119	1.0	43.3870832221
119	1.0	43.6542181941
119	1.0	43.5272330817
119	1.0	43.5922412878
119	1.0	43.5557313793
119	0.0	-64.4404388208
119	1.0	43.2804911556
119	1.0	43.6034337032
119	1.0	43.5991111279
119	1.0	43.4577329001
119	1.0	43.433860581
119	1.0	43.6279776271
119	1.0	43.4787669608
119	1.0	43.6015892681
119	1.0	43.5996624075
119	1.0	43.6125183659
119	1.0	43.6413526372
119	1.0	43.6656331318
119	1.0	43.2302616436
119	1.0	43.4680192239
119	1.0	43.3734907413
119	1.0	43.6518509066
119	1.0	43.5753186002
119	1.0	43.5663441735
119	1.0	43.5763965905
119	1.0	43.6117594376
119	1.0	43.5478132711
119	1.0	43.4240450823
119	1.0	43.4464775422
119	1.0	43.5360785526
119	1.0	43.3374389733
119	1.0	43.54553861
119	1.0	43.6504534404
119	1.0	43.5946087163
119	1.0	43.5226692939
119	1.0	43.5784722436
119	1.0	43.5427066609
119	1.0	43.5487455235
119	1.0	43.4009532993
119	1.0	43.4999595937
119	1.0	43.6513940431
119	1.0	43.584114661
119	0.0	-63.9191846666
119	1.0	43.6198104142
119	1.0	43.627709589
119	1.0	43.5530132222
119	1.0	43.5238716094
119	1.0	43.4131793131
119	1.0	43.5328910366
119	1.0	43.5077877622
119	1.0	43.5556573396
119	1.0	43.6104477267
119	0.0	-65.7390427135
119	1.0	43.5678958867
119	1.0	43.3364248993
119	1.0	43.601949999
119	0.0	-65.4369538572
119	1.0	43.4750483288
119	1.0	43.4309111071
119	1.0	43.6004666581
119	0.0	-65.9394254015
119	1.0	43.4283148316
119	1.0	43.4265913171
119	1.0	43.6226621342
119	1.0	43.615988586
119	1.0	43.6057518071
119	1.0	43.3871132953
119	1.0	43.2699952281
119	0.0	-64.1270309656
119	1.0	43.608867387
119	1.0	43.1165561694
119	1.0	43.4649593266
119	1.0	43.6612635942
119	1.0	43.6527268638
119	1.0	43.3354463723
119	1.0	43.4214742044
119	1.0	43.6015911739
119	0.0	-63.5481315515
119	1.0	43.6801393512
119	0.0	-65.1397650969
119	1.0	43.319519677
119	1.0	43.6488525857
119	1.0	43.4905137766
119	1.0	43.5750214669
119	1.0	43.5575805824
119	1.0	43.6237596126
119	1.0	43.5723449688
119	1.0	43.6498242635
119	0.0	-63.5696500478
119	1.0	43.559148967
119	1.0	43.5106571417
119	1.0	43.6256610255
119	1.0	43.6025348384
119	1.0	43.5682068829
119	1.0	43.5593436771
119	1.0	43.4420603924
119	1.0	43.62979562
119	1.0	43.3415056116
119	1.0	43.4970100604
119	1.0	43.5742634537
119	1.0	43.4562836441
119	1.0	43.5897312799
119	1.0	43.4190827224
119	1.0	43.5767176037
119	1.0	43.5961827791
119	1.0	43.5737008755
119	1.0	43.6376488468
119	1.0	43.6000737264
119	1.0	43.6972112871
119	1.0	43.5398667603
119	1.0	43.5068186553
119	1.0	43.3210100511
119	1.0	43.5169408579
119	1.0	43.6148560525
119	1.0	43.6144094389
119	1.0	43.6629690158
119	1.0	43.4782922368
119	1.0	43.563258313
119	1.0	43.483597933
119	1.0	43.4057777408
119	1.0	43.6540195464
119	1.0	43.4024792189
119	1.0	43.5008396969
119	1.0	43.5163539059
119	1.0	43.6240120546
119	1.0	43.6165603998
119	1.0	43.5537934357
119	1.0	43.5431159223
119	1.0	43.5330961286
119	1.0	43.5678058149
119	1.0	43.5103037667
119	1.0	43.4660812186
119	1.0	43.572229605
119	1.0	43.6237252029
119	1.0	43.2251311092
119	1.0	43.6031590385
119	1.0	43.5033672809
119	1.0	43.5794673546
119	1.0	43.5534181929
119	1.0	43.3370365358
119	1.0	43.528894022
119	1.0	43.5307861406
119	1.0	43.6033643101
119	1.0	43.4678819665
119	1.0	43.4531616746
119	1.0	43.4456587762
119	0.0	-65.581114533
119	1.0	43.6342032693
119	1.0	43.6257287458
119	1.0	43.5055923677
119	1.0	43.4627188546
119	1.0	43.5417198208
119	1.0	43.4476597282
119	1.0	43.434989471
119	1.0	43.4968345869
119	1.0	43.5770748471
119	1.0	43.6356054588
119	1.0	43.6209645928
119	1.0	43.4505091522
119	1.0	43.505584443
119	1.0	43.6515655078
119	1.0	43.2727556375
119	1.0	43.5587193855
119	1.0	43.5254484782
119	1.0	43.5479262901
119	1.0	43.5468145845
119	1.0	43.6513501799
119	1.0	43.6330593187
119	1.0	43.5351241208
119	1.0	43.5172337792
119	1.0	43.5342537786
119	1.0	43.5698001154
119	1.0	43.5724827639
119	0.0	-64.5895030201
119	0.0	-63.9685449685
119	1.0	43.6274716053
119	1.0	43.5728503782
119	1.0	43.5808125247
119	1.0	43.5977636933
119	1.0	43.5356000624
119	1.0	43.5246149472
119	1.0	43.608150477
119	1.0	43.427140008
119	1.0	43.5752635582
119	1.0	43.5070227473
119	1.0	43.6631463167
119	1.0	43.5883516983
119	1.0	43.615892967
119	1.0	43.7140990395
119	0.0	-66.6177709345
119	1.0	43.4173634266
119	1.0	43.4970981332
119	1.0	43.560155668
119	1.0	43.5368859557
119	1.0	43.5008058963
119	1.0	43.5738177945
119	1.0	43.3072401627
119	1.0	43.5602379788
119	1.0	43.4399767622
119	1.0	43.4272422371
119	1.0	43.5679630984
119	1.0	43.429708315
119	1.0	43.6489791862
119	1.0	43.5378548568
119	1.0	43.5490090401
119	1.0	43.3122140641
119	1.0	43.5424093094
119	1.0	43.5102529102
119	1.0	43.506409938
119	1.0	43.5126633326
119	1.0	43.4136339246
119	1.0	43.2017495661
119	1.0	43.5749157459
119	1.0	43.5811743371
119	1.0	43.5419093874
119	1.0	43.4665733428
119	1.0	43.6411698719
119	1.0	43.5642314044
119	1.0	43.6180005098
119	1.0	43.552926526
119	1.0	43.4925966031
119	1.0	43.564869228
119	1.0	43.6296671945
119	0.0	-64.7541718292
119	1.0	43.5131905557
119	1.0	43.6794378784
119	1.0	43.6337476143
119	1.0	43.5787154129
119	1.0	43.5174211097
119	1.0	43.4458040666
119	1.0	43.6617511575
119	1.0	43.612011282
119	1.0	43.5582713138
119	0.0	-64.2906731355
119	1.0	43.4715733778
119	1.0	43.6923791689
119	1.0	43.5494356169
119	1.0	43.5236394435
119	1.0	43.3914298732
119	1.0	43.4822548783
119	1.0	43.5587164292
119	1.0	43.6256066963
119	1.0	43.6374943444
119	1.0	43.6210324576
119	1.0	43.5841162718
119	1.0	43.5956538166
119	1.0	43.6142406726
119	0.0	-63.6965495631
119	1.0	43.3200048542
119	1.0	43.5836093287
119	1.0	43.570288596
119	1.0	43.4136533775
119	0.0	-62.5513925814
119	1.0	43.4654060272
119	1.0	43.3406936832
119	1.0	43.4836371048
119	1.0	43.6162090464
119	1.0	43.2465330568
119	0.0	-67.1994010529
119	1.0	43.5054463309
119	1.0	43.5727421735
119	1.0	43.5673045663
119	0.0	-62.6669527782
119	1.0	43.5771465132
119	1.0	43.237651398
119	1.0	43.4911371959
119	1.0	43.5959764603
119	1.0	43.5638916415
119	1.0	43.6318080619
119	1.0	43.6277603313
119	0.0	-65.2140194943
119	1.0	43.6896369877
119	1.0	43.4768315144
119	1.0	43.4348222187
119	1.0	43.5386764523
119	1.0	43.5677168168
119	1.0	43.6150085019
119	1.0	43.5523482515
119	1.0	43.5473445154
119	1.0	43.5875678366
119	1.0	43.5189451837
119	1.0	43.533140841
119	1.0	43.5596868251
119	1.0	43.4894519228
119	1.0	43.5924879869
119	1.0	43.5317141516
119	1.0	43.6291162454
119	1.0	43.4485625859
119	1.0	43.5955113932
119	1.0	43.42127547
119	1.0	43.6025716589
119	1.0	43.2090386124
119	1.0	43.5864453692
119	1.0	43.6843991132
119	1.0	43.3707471519
119	1.0	43.6352055451
119	1.0	43.5242703946
119	1.0	43.5765353196
119	1.0	43.6449614303
119	1.0	43.4182409126
119	1.0	43.5269896576
119	1.0	43.6025644519
119	1.0	43.474405294
119	1.0	43.5009524912
119	0.0	-66.3054845761
119	1.0	43.6164343601
119	1.0	43.6527217769
119	1.0	43.5815269984
119	1.0	43.5408051905
119	1.0	43.4703441469
119	1.0	43.0671228825
119	1.0	43.6526229705
119	1.0	43.5788400138
119	1.0	43.5879227292
119	1.0	43.5072478895
119	1.0	43.52582092
119	1.0	43.551714812
119	1.0	43.4123570047
119	1.0	43.5944392187
119	1.0	43.589079769
119	1.0	43.4666160272
119	1.0	43.6120363029
119	1.0	43.6833699474
119	1.0	43.6313067793
119	1.0	43.4794649647
119	1.0	43.5954226085
119	1.0	43.5405994708
119	1.0	43.3331721202
119	1.0	43.5585391586
119	1.0	43.3622730282
119	1.0	43.5124039606
119	1.0	43.5340466547
119	1.0	43.3674510002
119	1.0	43.454567037
119	1.0	43.3138867595
119	1.0	43.6658027441
119	1.0	43.5346326186
119	1.0	43.5287125731
119	1.0	43.616384653
119	1.0	43.4787450784
119	1.0	43.2354116228
119	1.0	43.5356946987
119	1.0	43.4783490259
119	1.0	43.4214531261
119	1.0	43.5362577238
119	1.0	43.5041917332
119	1.0	43.5205024497
119	1.0	43.3742546416
119	1.0	43.6327605662
119	1.0	43.5353183853
119	1.0	43.3059619679
119	1.0	43.4568708169
119	1.0	43.6248876137
119	1.0	43.5309671756
119	1.0	43.445589189
119	1.0	43.5517032032
119	1.0	43.4717180718
119	1.0	43.5889620085
119	1.0	43.5522361546
119	1.0	43.5311654088
119	1.0	43.5060443483
119	1.0	43.6791923289
119	1.0	43.3369191314
