# Supplementary material for: Unique membrane properties and enhanced signal processing in human neocortical neurons
Source: eLife. 2016 Oct 6;5:e16553. doi: 10.7554/eLife.16553 (PMC5100995; doi:10.7554/eLife.16553)
Supplement: Source code 1. — DOI: http://dx.doi.org/10.7554/eLife.16553.014 [file elife-16553-code1.zip › Fig3/Fig3b/DIST_045_SYNC/Mon_Apr_11_11_35_14_2016/syns_12/sync_stim_seed_959.txt]

NUMBER_OF_SYNAPSES	APC_N	MAX_VOLTAGE
12	0.0	-83.8841808362
12	0.0	-83.6134349115
12	0.0	-83.6065433635
12	0.0	-83.0783724569
12	0.0	-83.0741119351
12	0.0	-84.2849265685
12	0.0	-83.5958880269
12	0.0	-83.5553975361
12	0.0	-83.1575825166
12	0.0	-83.6119871461
12	0.0	-83.5387561805
12	0.0	-83.3121878705
12	0.0	-83.5303888525
12	0.0	-83.4124791741
12	0.0	-83.7793139517
12	0.0	-83.218349944
12	0.0	-83.3655690697
12	0.0	-83.4549654766
12	0.0	-83.4216687007
12	0.0	-82.69776754
12	0.0	-83.5839003471
12	0.0	-83.9572952936
12	0.0	-83.7687164843
12	0.0	-83.534495793
12	0.0	-83.1021477953
12	0.0	-83.3553174246
12	0.0	-83.3252640655
12	0.0	-83.9043022036
12	0.0	-83.1537415266
12	0.0	-83.4634844478
12	0.0	-83.8216080104
12	0.0	-83.4992782947
12	0.0	-83.3794786654
12	0.0	-82.4853036108
12	0.0	-82.5385842928
12	0.0	-83.3290686983
12	0.0	-83.5598748561
12	0.0	-83.0887404398
12	0.0	-83.4455392584
12	0.0	-83.8408922177
12	0.0	-83.7482756849
12	0.0	-83.7849331771
12	0.0	-83.9161447296
12	0.0	-84.1364424717
12	0.0	-83.1918454629
12	0.0	-83.493929252
12	0.0	-83.2762676107
12	0.0	-83.4210797931
12	0.0	-83.152000487
12	0.0	-84.0179533217
12	0.0	-83.9037324456
12	0.0	-83.8841919569
12	0.0	-83.2280160838
12	0.0	-84.2530899829
12	0.0	-83.6699902002
12	0.0	-84.2650226297
12	0.0	-83.9361013704
12	0.0	-83.0693494335
12	0.0	-83.7978610777
12	0.0	-83.7125274306
12	0.0	-83.4678212537
12	0.0	-83.7466200309
12	0.0	-84.1022871933
12	0.0	-83.0113338373
12	0.0	-83.45921731
12	0.0	-83.638393618
12	0.0	-83.6904290194
12	0.0	-82.4507293119
12	0.0	-83.9573069209
12	0.0	-83.6748482967
12	0.0	-83.6208822997
12	0.0	-83.7451838031
12	0.0	-84.2383206675
12	0.0	-83.0501363584
12	0.0	-83.3267376339
12	0.0	-83.9384998395
12	0.0	-83.0781029825
12	0.0	-83.1244523566
12	0.0	-83.1498993743
12	0.0	-83.9672968158
12	0.0	-83.5515141695
12	0.0	-83.230262316
12	0.0	-84.4161170176
12	0.0	-83.0950385587
12	0.0	-83.3932854399
12	0.0	-83.075075207
12	0.0	-83.1551880415
12	0.0	-83.2688485472
12	0.0	-82.834985497
12	0.0	-84.3193485325
12	0.0	-83.7168056883
12	0.0	-84.0018010772
12	0.0	-82.8377411185
12	0.0	-84.2188054387
12	0.0	-83.5435036454
12	0.0	-84.0413335645
12	0.0	-83.6075570052
12	0.0	-83.7657824806
12	0.0	-82.9067257643
12	0.0	-83.4138706105
12	0.0	-83.4823630542
12	0.0	-83.5725388321
12	0.0	-82.5650292302
12	0.0	-83.9313341523
12	0.0	-83.3921133443
12	0.0	-83.4607664543
12	0.0	-83.2880880903
12	0.0	-82.8862778349
12	0.0	-83.3196551375
12	0.0	-83.8346126068
12	0.0	-83.3081663026
12	0.0	-83.02264632
12	0.0	-83.3971929752
12	0.0	-83.3699953735
12	0.0	-82.5428403966
12	0.0	-84.5729724897
12	0.0	-83.5875123595
12	0.0	-84.2110133625
12	0.0	-84.2180000467
12	0.0	-83.3089621514
12	0.0	-82.8253196612
12	0.0	-82.8444951226
12	0.0	-83.5701401629
12	0.0	-83.7749017478
12	0.0	-83.516464856
12	0.0	-83.8910366485
12	0.0	-83.5655921728
12	0.0	-83.7497879273
12	0.0	-82.8335154832
12	0.0	-83.6628288771
12	0.0	-83.5296861033
12	0.0	-84.3483615624
12	0.0	-83.7118650074
12	0.0	-83.3754025116
12	0.0	-83.4514035779
12	0.0	-83.3375632285
12	0.0	-82.7627040911
12	0.0	-83.849558521
12	0.0	-83.7403335409
12	0.0	-83.2638403736
12	0.0	-83.5900433548
12	0.0	-83.4430305461
12	0.0	-83.6040795117
12	0.0	-83.4744300039
12	0.0	-84.2215979881
12	0.0	-83.4340248285
12	0.0	-83.8478836149
12	0.0	-83.5953589891
12	0.0	-83.4781405044
12	0.0	-83.7483959193
12	0.0	-84.035033584
12	0.0	-83.7853886483
12	0.0	-83.7923935083
12	0.0	-84.4472158717
12	0.0	-83.2665189574
12	0.0	-83.8917424359
12	0.0	-82.7656770941
12	0.0	-83.738885237
12	0.0	-83.3797290029
12	0.0	-83.3134896267
12	0.0	-82.6803326173
12	0.0	-83.6915265659
12	0.0	-83.0614368621
12	0.0	-83.1770460751
12	0.0	-83.5292452158
12	0.0	-83.3685190637
12	0.0	-83.8089858733
12	0.0	-83.3492440384
12	0.0	-83.0976330403
12	0.0	-83.7652437673
12	0.0	-83.3779945037
12	0.0	-83.7046472718
12	0.0	-83.1201547375
12	0.0	-83.9113408015
12	0.0	-83.988074398
12	0.0	-83.2972651743
12	0.0	-84.586346318
12	0.0	-83.3350916192
12	0.0	-83.3293077814
12	0.0	-83.3179342553
12	0.0	-82.9935416807
12	0.0	-83.103365129
12	0.0	-83.8071094927
12	0.0	-82.8165164767
12	0.0	-83.6143229988
12	0.0	-83.5083131184
12	0.0	-83.2047486487
12	0.0	-83.7199962116
12	0.0	-83.9386903674
12	0.0	-83.7638159073
12	0.0	-84.2805873859
12	0.0	-83.6439221145
12	0.0	-83.4414499332
12	0.0	-83.6090593816
12	0.0	-83.4214920237
12	0.0	-83.3271577512
12	0.0	-83.8032587867
12	0.0	-83.4456421661
12	0.0	-83.8409657605
12	0.0	-83.4318583927
12	0.0	-83.6635633416
12	0.0	-84.1303002214
12	0.0	-83.8037778608
12	0.0	-83.1839712446
12	0.0	-83.4313069735
12	0.0	-84.0244963434
12	0.0	-83.4622879349
12	0.0	-83.541848559
12	0.0	-83.4870615418
12	0.0	-83.7692133103
12	0.0	-84.0176020231
12	0.0	-83.340065271
12	0.0	-83.3692841517
12	0.0	-82.9403996956
12	0.0	-83.3331772157
12	0.0	-83.8431535391
12	0.0	-83.0479936972
12	0.0	-83.9315304698
12	0.0	-82.9170501009
12	0.0	-83.2017518415
12	0.0	-83.1293534399
12	0.0	-83.2779756653
12	0.0	-84.5782065456
12	0.0	-84.0504256578
12	0.0	-83.6081849062
12	0.0	-83.2350729206
12	0.0	-84.2865593299
12	0.0	-83.46773603
12	0.0	-83.410548595
12	0.0	-83.7881943776
12	0.0	-83.812771659
12	0.0	-83.3032179363
12	0.0	-83.2388288488
12	0.0	-83.4516982105
12	0.0	-83.731483671
12	0.0	-83.4521425051
12	0.0	-83.821537388
12	0.0	-83.5743858018
12	0.0	-83.8971963315
12	0.0	-83.301662667
12	0.0	-84.3651193761
12	0.0	-83.5203031224
12	0.0	-83.4713137323
12	0.0	-83.1365871241
12	0.0	-83.4700800505
12	0.0	-84.0112827919
12	0.0	-83.466920373
12	0.0	-83.4860183004
12	0.0	-83.4938898135
12	0.0	-83.6633948157
12	0.0	-83.4191554277
12	0.0	-83.3491251782
12	0.0	-82.6723408528
12	0.0	-83.6563928327
12	0.0	-83.3528435362
12	0.0	-83.304983537
12	0.0	-83.1746536238
12	0.0	-83.1259039079
12	0.0	-84.1421994942
12	0.0	-83.4234321233
12	0.0	-84.3261634048
12	0.0	-83.0216329614
12	0.0	-83.8708484354
12	0.0	-83.3786941454
12	0.0	-83.1040832191
12	0.0	-83.86518358
12	0.0	-83.1334957036
12	0.0	-83.7549877658
12	0.0	-83.2971862064
12	0.0	-84.2222208828
12	0.0	-83.4296679537
12	0.0	-83.2152724014
12	0.0	-83.821721446
12	0.0	-83.0318610669
12	0.0	-83.1875027359
12	0.0	-83.276189209
12	0.0	-83.7887247305
12	0.0	-83.8864252213
12	0.0	-83.8318511885
12	0.0	-83.5690936103
12	0.0	-83.8482160326
12	0.0	-83.6013334577
12	0.0	-83.1593748413
12	0.0	-83.6182350342
12	0.0	-83.9450140902
12	0.0	-83.933949775
12	0.0	-83.1072090084
12	0.0	-83.0050660565
12	0.0	-83.8474735417
12	0.0	-83.3670916575
12	0.0	-83.6876783873
12	0.0	-83.849488349
12	0.0	-83.7844768188
12	0.0	-83.4967606587
12	0.0	-84.3185481418
12	0.0	-83.7217886463
12	0.0	-83.7689272252
12	0.0	-83.0468610354
12	0.0	-84.0628469776
12	0.0	-83.9273157201
12	0.0	-83.7704562729
12	0.0	-83.1421999677
12	0.0	-84.3493949851
12	0.0	-83.6136461401
12	0.0	-84.1264530951
12	0.0	-83.6063843184
12	0.0	-83.7985055093
12	0.0	-83.4476823935
12	0.0	-83.447183512
12	0.0	-83.6805645136
12	0.0	-84.3608641126
12	0.0	-83.6311046274
12	0.0	-83.4276404965
12	0.0	-83.7249605151
12	0.0	-83.9097876495
12	0.0	-83.069922364
12	0.0	-83.3098052001
12	0.0	-83.7528344198
12	0.0	-83.6588969464
12	0.0	-83.6461029596
12	0.0	-83.1617505779
12	0.0	-83.2276548036
12	0.0	-83.1634200829
12	0.0	-83.6448870128
12	0.0	-83.7766945833
12	0.0	-83.2185768866
12	0.0	-82.913305855
12	0.0	-83.9902213429
12	0.0	-84.1157408651
12	0.0	-83.2179818893
12	0.0	-83.7477277346
12	0.0	-82.5770822082
12	0.0	-83.6834601118
12	0.0	-83.468520701
12	0.0	-83.4329734578
12	0.0	-83.1609272233
12	0.0	-83.3929783834
12	0.0	-82.9608316791
12	0.0	-83.9176766252
12	0.0	-83.1379382307
12	0.0	-83.7557189851
12	0.0	-83.3178922832
12	0.0	-83.5896556583
12	0.0	-83.0913975296
12	0.0	-83.2093762046
12	0.0	-83.1784509238
12	0.0	-84.0164337361
12	0.0	-83.7091442621
12	0.0	-83.9763788785
12	0.0	-83.2443248161
12	0.0	-83.735910799
12	0.0	-83.4533392945
12	0.0	-82.9674112164
12	0.0	-83.8079479978
12	0.0	-83.5461795837
12	0.0	-83.1572543693
12	0.0	-82.8241484867
12	0.0	-84.010650969
12	0.0	-83.786621417
12	0.0	-83.0776082075
12	0.0	-83.3671777108
12	0.0	-84.0454602898
12	0.0	-83.8395341093
12	0.0	-83.691008541
12	0.0	-83.2631184477
12	0.0	-82.7603060362
12	0.0	-83.6636429032
12	0.0	-83.1098398866
12	0.0	-83.31367562
12	0.0	-83.3757660373
12	0.0	-83.3297239137
12	0.0	-83.8072201047
12	0.0	-84.1438305063
12	0.0	-83.5952962782
12	0.0	-83.6343021173
12	0.0	-83.0711530698
12	0.0	-84.1203099048
12	0.0	-82.8417749409
12	0.0	-83.6070832986
12	0.0	-83.0918665073
12	0.0	-83.9287666232
12	0.0	-83.8074488039
12	0.0	-83.6345452331
12	0.0	-83.1920236784
12	0.0	-83.4439097026
12	0.0	-83.7924089107
12	0.0	-84.175125864
12	0.0	-83.9637920541
12	0.0	-84.0260843467
12	0.0	-83.6988195032
12	0.0	-83.0191174552
12	0.0	-83.9073847551
12	0.0	-83.2184755064
12	0.0	-83.484580797
12	0.0	-83.243599898
12	0.0	-83.220001506
12	0.0	-83.2019317968
12	0.0	-83.5115476706
12	0.0	-83.6216491113
12	0.0	-84.4503389338
12	0.0	-83.9484050248
12	0.0	-82.4399910093
12	0.0	-83.8328548887
12	0.0	-83.9489511979
12	0.0	-83.4937752953
12	0.0	-83.3042927128
12	0.0	-84.522589242
12	0.0	-83.1425008837
12	0.0	-83.8252325997
12	0.0	-83.1765602462
12	0.0	-84.3427967259
12	0.0	-83.3244533585
12	0.0	-82.9357130931
12	0.0	-83.7238593314
12	0.0	-83.9591738256
12	0.0	-83.7408000842
12	0.0	-83.8309937846
12	0.0	-83.6279474058
12	0.0	-82.8232362034
12	0.0	-83.475025193
12	0.0	-83.2072122952
12	0.0	-84.4324766639
12	0.0	-83.5403901601
12	0.0	-83.976664197
12	0.0	-83.810130298
12	0.0	-83.9990180121
12	0.0	-82.5543697193
12	0.0	-83.6726460927
12	0.0	-82.998456262
12	0.0	-83.5509028782
12	0.0	-83.4325983112
12	0.0	-83.8924064087
12	0.0	-84.0131486834
12	0.0	-83.6851140703
12	0.0	-83.3530103028
12	0.0	-83.7152190148
12	0.0	-82.920979179
12	0.0	-83.7707288129
12	0.0	-83.4279368999
12	0.0	-83.6400429786
12	0.0	-83.3107563631
12	0.0	-83.6615412169
12	0.0	-83.4058687523
12	0.0	-82.7331717325
12	0.0	-84.0299436246
12	0.0	-84.3192945599
12	0.0	-84.3088504659
12	0.0	-84.8144197261
12	0.0	-83.8313824498
12	0.0	-82.9727702888
12	0.0	-83.4455314778
12	0.0	-83.3464944351
12	0.0	-83.6037623647
12	0.0	-83.2994233115
12	0.0	-83.773085364
12	0.0	-83.3815846574
12	0.0	-83.7616613698
12	0.0	-83.4610402201
12	0.0	-83.2857862088
12	0.0	-83.5386307628
12	0.0	-83.2229079007
12	0.0	-82.9892105911
12	0.0	-83.8211491206
12	0.0	-83.0117883414
12	0.0	-83.5249670842
12	0.0	-84.1575831824
12	0.0	-83.2262755156
12	0.0	-82.8790865053
12	0.0	-82.8260626832
12	0.0	-83.5675946527
12	0.0	-83.3074258179
12	0.0	-83.0492943352
12	0.0	-83.6458051617
12	0.0	-83.6677050936
12	0.0	-83.3811798913
12	0.0	-83.9839055741
12	0.0	-83.4320400906
12	0.0	-83.6229620837
12	0.0	-84.4107621878
12	0.0	-83.3523636624
12	0.0	-83.5913388496
12	0.0	-83.7219593789
12	0.0	-83.765424733
12	0.0	-83.2972777507
12	0.0	-83.5378258654
12	0.0	-83.9322944731
12	0.0	-83.5422544674
12	0.0	-83.3422705491
12	0.0	-83.6556333011
12	0.0	-84.0886813306
12	0.0	-83.6117676757
12	0.0	-83.0815523614
12	0.0	-83.4276611782
12	0.0	-83.0889173261
12	0.0	-83.0593717962
12	0.0	-83.6358157533
12	0.0	-83.6495162495
12	0.0	-82.7238901689
12	0.0	-83.1131340342
12	0.0	-83.658274229
12	0.0	-83.889516057
12	0.0	-84.0029808774
12	0.0	-83.9104867926
12	0.0	-84.467058784
12	0.0	-84.0504290778
12	0.0	-83.9307490633
12	0.0	-83.3870087476
12	0.0	-84.2082673718
12	0.0	-83.1565042481
12	0.0	-84.1846677294
12	0.0	-84.0254425866
12	0.0	-83.3717883205
12	0.0	-83.415102499
12	0.0	-83.5119873051
12	0.0	-83.8236697697
12	0.0	-83.1418124141
12	0.0	-83.9998504748
12	0.0	-83.6193809203
12	0.0	-83.8632098276
12	0.0	-84.483880355
12	0.0	-84.3462345465
12	0.0	-83.8238059658
12	0.0	-83.3056081686
12	0.0	-82.8280268048
12	0.0	-84.2403994945
12	0.0	-83.2489833348
12	0.0	-83.476433375
12	0.0	-83.6864977248
12	0.0	-83.7670265455
12	0.0	-83.0652567576
12	0.0	-83.8431133974
12	0.0	-84.112117238
12	0.0	-83.3260072995
12	0.0	-82.8280841537
12	0.0	-83.5631543119
12	0.0	-84.0952751363
12	0.0	-83.736423517
12	0.0	-82.937772761
12	0.0	-83.7789309405
12	0.0	-82.8725065017
12	0.0	-83.3373617184
12	0.0	-83.8113165264
12	0.0	-84.3038585072
12	0.0	-83.4146115443
12	0.0	-83.4394084171
12	0.0	-82.881378601
12	0.0	-83.1708799454
12	0.0	-83.95376407
12	0.0	-83.5034686649
12	0.0	-83.7556004879
12	0.0	-83.3799258542
12	0.0	-83.4053807726
12	0.0	-83.5620660716
12	0.0	-83.4398913306
12	0.0	-83.8482808032
12	0.0	-83.6091451005
12	0.0	-83.5091558699
12	0.0	-83.7671229755
12	0.0	-83.3293636097
12	0.0	-83.4653564705
12	0.0	-83.2033905856
12	0.0	-83.2624918277
12	0.0	-83.0501515255
12	0.0	-83.8783448363
12	0.0	-83.361948512
12	0.0	-83.0494489683
12	0.0	-83.5568150452
12	0.0	-83.5718441766
12	0.0	-83.8153147438
12	0.0	-82.9754925165
12	0.0	-83.6444399434
12	0.0	-82.8857465353
12	0.0	-83.5727456955
12	0.0	-83.4274988981
12	0.0	-82.8632212252
12	0.0	-83.4306447329
12	0.0	-84.333818385
12	0.0	-83.3750096331
12	0.0	-83.4859940706
12	0.0	-83.8003125347
12	0.0	-83.8731195424
12	0.0	-83.3100052562
12	0.0	-83.9423580651
12	0.0	-83.7331605629
12	0.0	-83.3944807503
12	0.0	-83.341143375
12	0.0	-83.6515326705
12	0.0	-83.1719947124
12	0.0	-83.3499961129
12	0.0	-83.4746951431
12	0.0	-83.599603863
12	0.0	-83.3850076824
12	0.0	-83.8943637963
12	0.0	-83.6784858949
12	0.0	-83.4071310578
12	0.0	-83.8406435509
12	0.0	-83.4503617859
12	0.0	-83.2007891473
12	0.0	-83.734105459
12	0.0	-82.9519369701
12	0.0	-84.4935168902
12	0.0	-84.0690305146
12	0.0	-82.9709689484
12	0.0	-83.7628819294
12	0.0	-83.5043096253
12	0.0	-82.7898634862
12	0.0	-83.1916457149
12	0.0	-82.9581701998
12	0.0	-84.1605230143
12	0.0	-83.7277861317
12	0.0	-83.3343674863
12	0.0	-83.7917767887
12	0.0	-83.1133516154
12	0.0	-83.6471017681
12	0.0	-84.1760461087
12	0.0	-83.6346373434
12	0.0	-84.4399700753
12	0.0	-83.1309739868
12	0.0	-83.749911794
12	0.0	-84.0540506639
12	0.0	-84.6795290133
12	0.0	-83.0441111101
12	0.0	-83.7176918006
12	0.0	-83.3673362817
12	0.0	-83.8124329269
12	0.0	-83.2168577914
12	0.0	-83.606552711
12	0.0	-84.305012041
12	0.0	-83.0177257646
12	0.0	-84.1534173462
12	0.0	-83.5255935734
12	0.0	-82.9792332102
12	0.0	-83.6082255395
12	0.0	-82.8836118985
12	0.0	-83.5705616549
12	0.0	-84.2860750971
12	0.0	-83.2155673635
12	0.0	-84.0580455399
12	0.0	-83.6540542519
12	0.0	-82.9148696585
12	0.0	-83.0394061465
12	0.0	-83.7110498543
12	0.0	-83.1478032438
12	0.0	-84.192395396
12	0.0	-83.4915680171
12	0.0	-84.189880693
12	0.0	-82.8612067018
12	0.0	-84.1368096461
12	0.0	-82.9277935425
12	0.0	-83.3630125284
12	0.0	-83.6567123098
12	0.0	-83.6050483708
12	0.0	-82.6847323228
12	0.0	-83.6407859179
12	0.0	-84.2421239262
12	0.0	-83.2244548845
12	0.0	-83.119166647
12	0.0	-83.038640039
12	0.0	-83.4934020344
12	0.0	-83.9662883515
12	0.0	-83.4984685597
12	0.0	-83.2141416286
12	0.0	-83.0794178895
12	0.0	-83.2281816399
12	0.0	-82.9888910173
12	0.0	-84.1034841835
12	0.0	-83.3538896126
12	0.0	-83.4872295534
12	0.0	-83.524116017
12	0.0	-83.3138748898
12	0.0	-83.2263981522
12	0.0	-82.659426972
12	0.0	-83.2965751735
12	0.0	-84.254490619
12	0.0	-83.3725845628
12	0.0	-84.0388303668
12	0.0	-83.7767768284
12	0.0	-83.5104157222
12	0.0	-83.939967334
12	0.0	-83.9891238317
12	0.0	-84.0763067796
12	0.0	-83.6412835656
12	0.0	-83.6185946134
12	0.0	-83.5146005157
12	0.0	-83.9216783701
12	0.0	-83.8876195673
12	0.0	-83.3047339234
12	0.0	-82.9829502495
12	0.0	-83.4061008832
12	0.0	-83.2118291878
12	0.0	-83.8017919067
12	0.0	-83.5013299256
12	0.0	-84.4494852337
12	0.0	-83.671475688
12	0.0	-83.9573582363
12	0.0	-83.1233052098
12	0.0	-83.3917212269
12	0.0	-83.3570308832
12	0.0	-83.6679916838
12	0.0	-84.3004418156
12	0.0	-83.8616919049
12	0.0	-83.1899349847
12	0.0	-83.4385971943
12	0.0	-83.9199111301
12	0.0	-83.4620265222
12	0.0	-83.4156917015
12	0.0	-83.657853474
12	0.0	-83.1027861275
12	0.0	-83.8102693099
12	0.0	-83.8387939207
12	0.0	-82.7067840217
12	0.0	-83.8581625909
12	0.0	-82.9450523531
12	0.0	-83.1174231172
12	0.0	-83.4262854902
12	0.0	-83.1264791853
12	0.0	-82.9328096176
12	0.0	-82.9655948817
12	0.0	-83.912539395
12	0.0	-83.5961461724
12	0.0	-83.4849467537
12	0.0	-84.1852534652
12	0.0	-83.2860650749
12	0.0	-84.7612457243
12	0.0	-84.2342632748
12	0.0	-83.4899550691
12	0.0	-84.0540049093
12	0.0	-83.1655862739
12	0.0	-83.9381500162
12	0.0	-83.1468624715
12	0.0	-84.4193191681
12	0.0	-83.4755329082
12	0.0	-83.4883666174
12	0.0	-83.5151271401
12	0.0	-83.7002123288
12	0.0	-83.1740882049
12	0.0	-83.1011581789
12	0.0	-84.3020525602
12	0.0	-83.2400030542
12	0.0	-83.6892059665
12	0.0	-83.1185124254
12	0.0	-83.9020501317
12	0.0	-83.2385532328
12	0.0	-83.2745868665
12	0.0	-83.6543589846
12	0.0	-83.2535674569
12	0.0	-83.3495672757
12	0.0	-83.6486840367
12	0.0	-83.6110892546
12	0.0	-84.3282789186
12	0.0	-83.6589860288
12	0.0	-83.5579999122
12	0.0	-83.344836461
12	0.0	-83.7204383325
12	0.0	-83.2601292656
12	0.0	-83.2784175696
12	0.0	-82.9947035431
12	0.0	-83.1444162235
12	0.0	-83.2842704622
12	0.0	-83.7307959792
12	0.0	-83.1988078269
12	0.0	-83.7261805417
12	0.0	-83.4153218624
12	0.0	-83.5591067495
12	0.0	-83.6978045452
12	0.0	-84.02966159
12	0.0	-83.7172321432
12	0.0	-83.3281388225
12	0.0	-83.8292515293
12	0.0	-83.6435419294
12	0.0	-83.9661279548
12	0.0	-83.9584194608
12	0.0	-83.3877051633
12	0.0	-83.5271381695
12	0.0	-83.7380363297
12	0.0	-83.7883943494
12	0.0	-84.8240314806
12	0.0	-83.9854696164
12	0.0	-84.5073730762
12	0.0	-84.0809800258
12	0.0	-83.2098278006
12	0.0	-83.4665556684
12	0.0	-82.9747372518
12	0.0	-83.2528972668
12	0.0	-84.4639283055
12	0.0	-83.0400876715
12	0.0	-83.4212622165
12	0.0	-83.7291982508
12	0.0	-84.2603899504
12	0.0	-83.6068679349
12	0.0	-84.1748974739
12	0.0	-84.3210563734
12	0.0	-82.7316116771
12	0.0	-83.9993588974
12	0.0	-82.9721081044
12	0.0	-84.1237622805
12	0.0	-84.2692025473
12	0.0	-83.7926612169
12	0.0	-83.4574099025
12	0.0	-83.2700941346
12	0.0	-83.9869662423
12	0.0	-83.8971151714
12	0.0	-83.2942255105
12	0.0	-83.5204966034
12	0.0	-83.931272782
12	0.0	-83.9985925307
12	0.0	-83.9666019002
12	0.0	-84.1058021057
12	0.0	-83.654465461
12	0.0	-83.8454352936
12	0.0	-83.2068522039
12	0.0	-83.9860372044
12	0.0	-83.7169443648
12	0.0	-83.3875368666
12	0.0	-83.1871958345
12	0.0	-83.1562435816
12	0.0	-83.462625664
12	0.0	-83.807506865
12	0.0	-83.7574163462
12	0.0	-83.6169212409
12	0.0	-83.2944996917
12	0.0	-83.7746557922
12	0.0	-83.1782397064
12	0.0	-84.0782419129
12	0.0	-83.4851424248
12	0.0	-82.4793645868
12	0.0	-84.0089071705
12	0.0	-83.1927958401
12	0.0	-83.2155655758
12	0.0	-83.7508982966
12	0.0	-83.2253102717
12	0.0	-83.6921860567
12	0.0	-83.8663507852
12	0.0	-82.587288002
12	0.0	-83.0661830754
12	0.0	-83.3662760014
12	0.0	-82.9436325723
12	0.0	-83.8795852099
12	0.0	-84.1743551692
12	0.0	-84.0390819631
12	0.0	-84.2683881355
12	0.0	-83.9889460559
12	0.0	-82.8900829365
12	0.0	-83.7611182637
12	0.0	-83.4516920691
12	0.0	-84.2308755382
12	0.0	-83.2665367731
12	0.0	-82.8765201091
12	0.0	-84.496524182
12	0.0	-82.9544283859
12	0.0	-83.0432105497
12	0.0	-83.3793484691
12	0.0	-83.170137021
12	0.0	-83.2760219587
12	0.0	-84.0173690515
12	0.0	-83.1358451387
12	0.0	-83.9911838536
12	0.0	-83.2777309905
12	0.0	-83.0757691835
12	0.0	-83.7185606776
12	0.0	-83.6064604654
12	0.0	-84.0325293494
12	0.0	-83.4289246737
12	0.0	-84.3877977903
12	0.0	-83.1551493409
12	0.0	-84.5380340575
12	0.0	-82.9885950637
12	0.0	-83.9900656772
12	0.0	-83.9675198405
12	0.0	-83.5349064039
12	0.0	-83.9713454272
12	0.0	-84.2871443644
12	0.0	-83.1210439048
12	0.0	-83.179128122
12	0.0	-83.7216462598
12	0.0	-82.8813104026
12	0.0	-83.3752032928
12	0.0	-83.7703546395
12	0.0	-83.5503611926
12	0.0	-83.0495634963
12	0.0	-84.0204679971
12	0.0	-82.8154177541
12	0.0	-83.5127033757
12	0.0	-83.9744889354
12	0.0	-83.8406303105
12	0.0	-82.9603640753
12	0.0	-83.3230379849
12	0.0	-83.7002405904
12	0.0	-83.6220423156
12	0.0	-83.9634375534
12	0.0	-83.1473325612
12	0.0	-83.162923459
12	0.0	-83.5046182734
12	0.0	-83.4136287109
12	0.0	-84.0977415961
12	0.0	-83.5134390957
12	0.0	-83.0165615371
12	0.0	-83.2612322954
12	0.0	-83.9378454557
12	0.0	-83.6095571482
12	0.0	-83.1084927207
12	0.0	-82.6433573652
12	0.0	-84.0438331457
12	0.0	-82.7732947625
12	0.0	-83.3319000629
12	0.0	-83.4989835372
12	0.0	-83.1413311047
12	0.0	-83.3413118543
12	0.0	-83.4374300248
12	0.0	-82.7018882395
12	0.0	-83.22293187
12	0.0	-83.3203942316
12	0.0	-83.4385199237
12	0.0	-83.2970522805
12	0.0	-83.6420226207
12	0.0	-83.9097402932
12	0.0	-82.6743961041
12	0.0	-82.8595859547
12	0.0	-84.2186572834
12	0.0	-83.9875426573
12	0.0	-83.6549004628
12	0.0	-84.1757296545
12	0.0	-83.3991637119
12	0.0	-83.6988484451
12	0.0	-83.9945538243
12	0.0	-83.4165031548
12	0.0	-82.7535527461
12	0.0	-83.6532379534
12	0.0	-83.6269065991
12	0.0	-84.1426033817
12	0.0	-82.9899154735
12	0.0	-83.8387932942
12	0.0	-83.4312701923
12	0.0	-83.192112306
12	0.0	-83.8266563121
12	0.0	-84.2234525683
12	0.0	-84.10902894
12	0.0	-83.4524402655
12	0.0	-83.4602783656
12	0.0	-83.6463292232
12	0.0	-83.708600029
12	0.0	-83.0878879552
12	0.0	-83.6488224053
12	0.0	-84.3104708676
12	0.0	-83.3096785542
12	0.0	-84.0217866946
12	0.0	-84.3762225838
12	0.0	-83.2075216014
12	0.0	-83.0938802715
12	0.0	-83.1221944961
12	0.0	-83.8305602384
12	0.0	-83.821621987
12	0.0	-83.7965372631
12	0.0	-83.6149484127
12	0.0	-83.4568571288
12	0.0	-84.3408566322
12	0.0	-83.5610090013
12	0.0	-83.3340072495
12	0.0	-84.0074106309
12	0.0	-82.6452937246
12	0.0	-84.1430791098
12	0.0	-83.3144502266
12	0.0	-83.4840845473
12	0.0	-83.614737612
12	0.0	-83.894859003
12	0.0	-83.477686747
12	0.0	-84.2389298555
12	0.0	-84.1849699789
12	0.0	-83.9849352904
12	0.0	-83.0271805988
12	0.0	-84.2555528269
12	0.0	-84.1685648289
12	0.0	-83.5822679159
12	0.0	-83.6063124159
12	0.0	-83.9743103496
12	0.0	-83.7749968893
12	0.0	-84.10405909
12	0.0	-83.3821955663
12	0.0	-83.6229463645
12	0.0	-82.9692742281
12	0.0	-84.1738937031
12	0.0	-82.7608918305
12	0.0	-83.4678545494
12	0.0	-83.8751424297
12	0.0	-83.2191574878
12	0.0	-82.9010735959
12	0.0	-83.2642384142
12	0.0	-84.0920814567
12	0.0	-83.6308064642
12	0.0	-84.0915217661
12	0.0	-83.1175471392
12	0.0	-83.4704096054
12	0.0	-83.2016211867
12	0.0	-83.2441763405
12	0.0	-83.6514236302
12	0.0	-83.6667404814
12	0.0	-84.0052233274
12	0.0	-84.3962936892
12	0.0	-83.532791204
12	0.0	-83.5103288009
