# Supplementary material for: Unique membrane properties and enhanced signal processing in human neocortical neurons
Source: eLife. 2016 Oct 6;5:e16553. doi: 10.7554/eLife.16553 (PMC5100995; doi:10.7554/eLife.16553)
Supplement: Source code 1. — DOI: http://dx.doi.org/10.7554/eLife.16553.014 [file elife-16553-code1.zip › Fig3/Fig3b/DIST_045_SYNC/Mon_Apr_11_11_35_14_2016/syns_120/sync_stim_seed_849.txt]

NUMBER_OF_SYNAPSES	APC_N	MAX_VOLTAGE
120	1.0	43.6329592876
120	1.0	43.5610771853
120	1.0	43.6150662959
120	1.0	43.2849014501
120	1.0	43.4344755161
120	1.0	43.6383675709
120	1.0	43.6104261268
120	1.0	43.5906950144
120	1.0	43.5946716608
120	1.0	43.5472151656
120	1.0	43.4381693767
120	1.0	43.4967619753
120	1.0	43.6175792462
120	1.0	43.5917283063
120	0.0	-66.3912315393
120	1.0	43.5203302641
120	1.0	43.4404914491
120	1.0	43.435437487
120	1.0	43.5538213118
120	1.0	43.4797080415
120	1.0	43.6265894787
120	1.0	43.5903151067
120	1.0	43.5768118779
120	1.0	43.4987524774
120	1.0	43.3713414314
120	1.0	43.5029309208
120	1.0	43.4010649728
120	1.0	43.3504778136
120	1.0	43.6216411321
120	1.0	43.5837181038
120	1.0	43.5854745456
120	1.0	43.5042438079
120	0.0	-63.5049183405
120	1.0	43.3360367803
120	1.0	43.5725431113
120	1.0	43.5482650447
120	0.0	-64.227084021
120	1.0	43.5722784674
120	1.0	43.5892876645
120	1.0	43.6414215188
120	1.0	43.4319918614
120	1.0	43.6714367516
120	1.0	43.4471600594
120	1.0	43.5946285237
120	1.0	43.5290456615
120	1.0	43.5979428309
120	1.0	43.4277584516
120	1.0	43.2394887034
120	1.0	43.4593185728
120	1.0	43.5585939418
120	1.0	43.4957532249
120	1.0	43.610273835
120	1.0	43.379143134
120	1.0	43.5359725969
120	1.0	43.523035127
120	1.0	43.4033630878
120	1.0	43.38307967
120	1.0	43.6372031658
120	1.0	43.6531921761
120	1.0	43.4970899353
120	1.0	43.639009346
120	1.0	43.6086468613
120	1.0	43.5759976544
120	1.0	43.5467939831
120	1.0	43.4885069631
120	1.0	43.6290611239
120	1.0	43.4152225457
120	1.0	43.5854076002
120	1.0	43.5980591249
120	1.0	43.5254394897
120	1.0	43.5899506416
120	1.0	43.5159168172
120	1.0	43.4133660197
120	1.0	43.4128643789
120	1.0	43.7137852459
120	1.0	43.5623714313
120	1.0	43.5013355708
120	1.0	43.508420375
120	1.0	43.4752991398
120	1.0	43.6164824576
120	1.0	43.6471201681
120	1.0	43.5125629458
120	1.0	43.6137590992
120	1.0	43.6050307439
120	1.0	43.6611340568
120	1.0	43.5106358687
120	1.0	43.5604678757
120	1.0	43.5423991885
120	1.0	43.5776483292
120	1.0	43.5438651556
120	1.0	43.4813487563
120	0.0	-62.4593161821
120	1.0	43.4822419237
120	1.0	43.4202243167
120	1.0	43.5612788464
120	1.0	43.6353947785
120	1.0	43.4984053833
120	0.0	-64.0702868142
120	1.0	43.6152724079
120	1.0	43.1697158708
120	1.0	43.6228446614
120	1.0	43.5713748828
120	1.0	43.4990067822
120	1.0	43.6024726398
120	1.0	43.4266549456
120	1.0	43.4488791187
120	1.0	43.5239744379
120	1.0	43.5450382955
120	1.0	43.5679404726
120	1.0	43.4801804019
120	1.0	43.5834855437
120	1.0	43.6355312867
120	0.0	-65.4373558811
120	1.0	43.5726277189
120	1.0	43.5184621365
120	1.0	43.5761042662
120	1.0	43.6820314545
120	1.0	43.5977958613
120	1.0	43.5464906793
120	1.0	43.5317881085
120	0.0	-64.573194911
120	1.0	43.6209975365
120	0.0	-62.7876471992
120	1.0	43.4515321608
120	1.0	43.6857077568
120	1.0	43.4956116191
120	1.0	43.4249623139
120	1.0	43.6191132032
120	1.0	43.426407523
120	1.0	43.6433153511
120	1.0	43.568434984
120	1.0	43.6285709443
120	1.0	43.5255788891
120	1.0	43.5214249312
120	1.0	43.5487157991
120	1.0	43.4656043091
120	1.0	43.6603633455
120	1.0	43.3745062819
120	1.0	43.6472387177
120	1.0	43.6445547299
120	1.0	43.4843705487
120	1.0	43.6152921832
120	1.0	43.4465715903
120	1.0	43.5825256144
120	1.0	43.6079466629
120	1.0	43.600714301
120	1.0	43.5341707684
120	1.0	43.5667871493
120	1.0	43.4656317913
120	1.0	43.5476592303
120	1.0	43.5868226699
120	1.0	43.4884895113
120	1.0	43.433474866
120	1.0	43.5151995036
120	1.0	43.4455372738
120	1.0	43.6150636562
120	1.0	43.5322671942
120	1.0	43.4741881933
120	1.0	43.5468690607
120	1.0	43.5206531351
120	0.0	-63.3752652909
120	1.0	43.4707326109
120	1.0	43.3507071441
120	1.0	43.6297088233
120	1.0	43.5235309258
120	1.0	43.6604450207
120	1.0	43.358458626
120	1.0	43.603279936
120	1.0	43.5813558258
120	1.0	43.4918130506
120	1.0	43.5368428361
120	1.0	43.5740158955
120	1.0	43.5634047324
120	1.0	43.5899525152
120	1.0	43.629225351
120	1.0	43.3194256076
120	1.0	43.51884774
120	1.0	43.5666152997
120	0.0	-62.8099586306
120	1.0	43.4835734006
120	1.0	43.5710984556
120	1.0	43.6161395426
120	1.0	43.6571304232
120	1.0	43.5080187267
120	1.0	43.3885359501
120	1.0	43.5330225459
120	1.0	43.6632461468
120	1.0	43.470601449
120	1.0	43.444480331
120	1.0	43.4062594413
120	1.0	43.6515036074
120	1.0	43.4011839224
120	1.0	43.6054867368
120	1.0	43.4936863049
120	1.0	43.5759228243
120	1.0	43.4720986321
120	1.0	43.5392243644
120	1.0	43.5909498241
120	1.0	43.4929558705
120	1.0	43.5965250971
120	1.0	43.5473285324
120	1.0	43.6134927454
120	1.0	43.5623412587
120	1.0	43.368970561
120	1.0	43.5649865971
120	1.0	43.5699361303
120	1.0	43.5797672691
120	1.0	43.6523781576
120	1.0	43.5379019102
120	1.0	43.6179298722
120	1.0	43.5357992454
120	1.0	43.5719660287
120	1.0	43.6666790874
120	1.0	43.5383904224
120	1.0	43.5218544635
120	1.0	43.6082734809
120	1.0	43.5615674048
120	1.0	43.5655850979
120	1.0	43.6135757251
120	1.0	43.5098577807
120	1.0	43.5253080417
120	1.0	43.5819125793
120	1.0	43.5688382262
120	1.0	43.4113679656
120	1.0	43.6584366977
120	1.0	43.474456694
120	1.0	43.6127818335
120	0.0	-65.0073451397
120	1.0	43.6525916481
120	1.0	43.5043613748
120	1.0	43.6184334304
120	1.0	43.5317800185
120	1.0	43.5903487256
120	1.0	43.4735102875
120	1.0	43.600674121
120	1.0	43.5032879822
120	1.0	43.5191263507
120	1.0	43.2945475276
120	1.0	43.5633279669
120	1.0	43.5921247822
120	1.0	43.5496566652
120	1.0	43.5761014544
120	1.0	43.375214104
120	1.0	43.5401072434
120	0.0	-66.0095318669
120	1.0	43.6425333196
120	1.0	43.5676752495
120	1.0	43.628399256
120	1.0	43.3142646794
120	1.0	43.5644529516
120	1.0	43.5376855197
120	1.0	43.4849425122
120	1.0	43.4674225029
120	1.0	43.467288324
120	1.0	43.4997208724
120	1.0	43.4899906301
120	1.0	43.5596192519
120	1.0	43.5670681559
120	1.0	43.4336396287
120	1.0	43.6442635474
120	1.0	43.5952074438
120	1.0	43.6300143012
120	1.0	43.6741995071
120	1.0	43.5332871244
120	1.0	43.5568297139
120	1.0	43.7188896261
120	1.0	43.5532990435
120	1.0	43.5490533863
120	1.0	43.4827772179
120	1.0	43.6244793562
120	1.0	43.6128083686
120	1.0	43.5607224967
120	1.0	43.5724367772
120	1.0	43.6010157501
120	1.0	43.5005688664
120	1.0	43.5289315906
120	1.0	43.5669106339
120	1.0	43.5980582285
120	1.0	43.5943776578
120	1.0	43.3663338527
120	1.0	43.4943604904
120	1.0	43.5957554847
120	1.0	43.611356562
120	1.0	43.5657196192
120	1.0	43.5232520611
120	1.0	43.6189373989
120	1.0	43.5480449369
120	1.0	43.5212794366
120	1.0	43.5433994436
120	1.0	43.5609385304
120	1.0	43.4619005486
120	1.0	43.1099976971
120	1.0	43.5531174137
120	1.0	43.5772506826
120	1.0	43.5808109148
120	1.0	43.3496076582
120	1.0	43.4646081918
120	1.0	43.6454928318
120	1.0	43.5547750918
120	1.0	43.4803005813
120	1.0	43.6402501433
120	1.0	43.5432537147
120	1.0	43.5098763769
120	1.0	43.5668959121
120	1.0	43.6699062826
120	1.0	43.4820463516
120	1.0	43.4409665718
120	1.0	43.5501205871
120	1.0	43.6127858305
120	1.0	43.5977405284
120	1.0	43.4898038293
120	1.0	43.2869734773
120	1.0	43.5695501284
120	1.0	43.5101321412
120	1.0	43.4709682801
120	1.0	43.4899662169
120	1.0	43.5563108794
120	1.0	43.5415398259
120	1.0	43.6326838282
120	1.0	43.3747995627
120	1.0	43.4985579215
120	1.0	43.6377501484
120	1.0	43.3886219774
120	1.0	43.4045926818
120	1.0	43.6014664415
120	1.0	43.4297321905
120	1.0	43.4658062764
120	1.0	43.6381418803
120	1.0	43.6253275242
120	1.0	43.4742829249
120	1.0	43.5051662549
120	1.0	43.5877583233
120	1.0	43.4957479594
120	1.0	43.5465848442
120	1.0	43.5706763164
120	1.0	43.5209937506
120	1.0	43.5890079643
120	1.0	43.5740113656
120	1.0	43.5798583436
120	1.0	43.3687093052
120	1.0	43.5480365143
120	1.0	43.5021923483
120	1.0	43.2803215235
120	1.0	43.5549483783
120	1.0	43.5165244525
120	1.0	43.5192036985
120	1.0	43.5505245803
120	1.0	43.3516364143
120	1.0	43.386920321
120	1.0	43.6362437362
120	1.0	43.5054886909
120	0.0	-65.7232617148
120	1.0	43.5769214949
120	1.0	43.475070507
120	1.0	43.5901743563
120	1.0	43.4638885135
120	1.0	43.5398012908
120	1.0	43.5780859286
120	1.0	43.481396281
120	1.0	43.5967408596
120	1.0	43.6531285247
120	1.0	43.5378139596
120	1.0	43.6148433756
120	1.0	43.5247699158
120	1.0	43.6539058473
120	1.0	43.5228548754
120	1.0	43.5457763013
120	1.0	43.6914403982
120	1.0	43.6027144517
120	1.0	43.4834587077
120	1.0	43.5455108647
120	1.0	43.5056928298
120	1.0	43.62939003
120	1.0	43.6734629408
120	1.0	43.5190098313
120	1.0	43.6746142891
120	1.0	43.4387094579
120	1.0	43.5916265371
120	1.0	43.5383974068
120	1.0	43.5457059292
120	1.0	43.561687226
120	1.0	43.4462117398
120	0.0	-66.1301253659
120	1.0	43.5102816519
120	1.0	43.530805231
120	1.0	43.6665182584
120	1.0	43.6166657912
120	1.0	43.592141028
120	1.0	43.4555659219
120	1.0	43.510136658
120	1.0	43.4431360216
120	1.0	42.9725190331
120	1.0	43.583492169
120	0.0	-63.7868304789
120	1.0	43.5660467603
120	1.0	43.6110397865
120	1.0	43.4315038666
120	0.0	-66.3751145456
120	1.0	43.6149658826
120	1.0	43.6259002097
120	1.0	43.5237735393
120	1.0	43.5673443179
120	1.0	43.6023787732
120	1.0	43.4807822014
120	1.0	43.6954167473
120	1.0	43.5355932396
120	1.0	43.6340398537
120	1.0	43.5320107791
120	1.0	43.5609050314
120	1.0	43.5944026522
120	1.0	43.5439621989
120	1.0	43.5469959378
120	1.0	43.5753947337
120	1.0	43.54420767
120	1.0	43.574654055
120	1.0	43.6104531917
120	1.0	43.6385580688
120	1.0	43.5441751425
120	1.0	43.6364365931
120	1.0	43.5440648813
120	1.0	43.5598957955
120	1.0	43.4341845662
120	1.0	43.5293417791
120	1.0	43.531672776
120	0.0	-64.4484223927
120	1.0	43.6151324417
120	1.0	43.4988458111
120	1.0	43.3716991286
120	1.0	43.4934836718
120	1.0	43.5557963705
120	1.0	43.5495654055
120	1.0	43.5498438172
120	1.0	43.6683533056
120	1.0	43.643270315
120	1.0	43.5772796419
120	1.0	43.6040843068
120	1.0	43.5723335729
120	1.0	43.6192972158
120	1.0	43.6422607715
120	1.0	43.5914954747
120	1.0	43.4848689382
120	1.0	43.6403896042
120	1.0	43.5478730399
120	1.0	43.5108889059
120	1.0	43.5938147112
120	0.0	-64.5929862757
120	1.0	43.5917847293
120	1.0	43.5084612112
120	1.0	43.6268033618
120	1.0	43.7108216089
120	1.0	43.4705496695
120	1.0	43.5602612258
120	1.0	43.6060135437
120	1.0	43.2249110248
120	1.0	43.5105615745
120	1.0	43.4086991852
120	1.0	43.5606872963
120	1.0	43.3782662062
120	1.0	43.6143612935
120	1.0	43.4474551419
120	1.0	43.398842763
120	1.0	43.5794799022
120	0.0	-63.128935179
120	1.0	43.5986066797
120	1.0	43.5585297578
120	1.0	43.4342448349
120	1.0	43.5176129962
120	1.0	43.5918092095
120	1.0	43.6862069489
120	1.0	43.5061063594
120	1.0	43.5411914385
120	1.0	43.5170549715
120	1.0	43.5314840591
120	1.0	43.5309400437
120	1.0	43.642216478
120	1.0	43.3482423697
120	1.0	43.6299133871
120	1.0	43.5513942046
120	1.0	43.5753614706
120	1.0	43.6004809195
120	1.0	43.609379464
120	1.0	43.6113737772
120	1.0	43.5680785809
120	1.0	43.5976451655
120	1.0	43.4618298018
120	1.0	43.341244959
120	1.0	43.5199279517
120	0.0	-64.203569733
120	1.0	43.5423676656
120	1.0	43.5624166375
120	1.0	43.632013952
120	1.0	43.5069812161
120	1.0	43.5361753667
120	1.0	43.4410374696
120	1.0	43.4222348845
120	1.0	43.568392364
120	1.0	43.6396273445
120	1.0	43.4153657806
120	1.0	43.6132997146
120	1.0	43.5647227328
120	1.0	43.5323885914
120	1.0	43.6440248753
120	1.0	43.599802807
120	1.0	43.5506018536
120	1.0	43.6547982694
120	1.0	43.5784347042
120	0.0	-64.2140797971
120	1.0	43.6804973193
120	1.0	43.5889787626
120	1.0	43.6432618131
120	0.0	-64.5399107009
120	1.0	43.5461274067
120	1.0	43.5143873138
120	1.0	43.5040428031
120	1.0	43.4451986002
120	1.0	43.560127467
120	1.0	43.5811460434
120	1.0	43.5250303853
120	1.0	43.6395191655
120	1.0	43.5728677
120	1.0	43.6817652616
120	1.0	43.5271411548
120	0.0	-65.078230871
120	1.0	43.5520696933
120	1.0	43.6514426046
120	1.0	43.6277732974
120	1.0	43.5391557394
120	1.0	43.6193359666
120	1.0	43.4515136979
120	0.0	-64.7279191821
120	1.0	43.5509604733
120	1.0	43.6254188971
120	1.0	43.4836267374
120	1.0	43.2940221799
120	1.0	43.5619286363
120	1.0	43.3315377955
120	1.0	43.5699481891
120	1.0	43.6234856294
120	1.0	43.6456894017
120	1.0	43.5761969864
120	1.0	43.5103323134
120	1.0	43.5914849155
120	1.0	43.6744895962
120	1.0	43.4419674775
120	1.0	43.4882042778
120	1.0	43.6757365595
120	1.0	43.3743083394
120	1.0	43.5572992226
120	1.0	43.5796924997
120	1.0	43.4930083978
120	1.0	43.5998574396
120	1.0	43.5554175277
120	1.0	43.5908079553
120	1.0	43.5564412073
120	1.0	43.5775115554
120	0.0	-66.5645411644
120	1.0	43.3883356533
120	1.0	43.56876413
120	1.0	43.6714454911
120	1.0	43.5775677708
120	1.0	43.539573145
120	1.0	43.5378302611
120	1.0	43.43187942
120	1.0	43.5064002336
120	1.0	43.5765489191
120	1.0	43.6299350941
120	1.0	43.5783402938
120	1.0	43.5878615612
120	1.0	43.6650556082
120	1.0	43.3916988541
120	1.0	43.5878778564
120	0.0	-65.187022022
120	1.0	43.6688557299
120	1.0	43.5330849777
120	1.0	43.4766534511
120	1.0	43.5888210799
120	1.0	43.6417222529
120	1.0	43.4720970574
120	1.0	43.5363338203
120	1.0	43.550750145
120	1.0	43.5938079783
120	1.0	43.461039972
120	1.0	43.6816418388
120	1.0	43.5636315259
120	1.0	43.6135969142
120	1.0	43.5300486594
120	1.0	43.3369025627
120	1.0	43.5934720302
120	1.0	43.5291532495
120	1.0	43.577075573
120	1.0	43.5574080922
120	1.0	43.5849617066
120	1.0	43.5920964474
120	1.0	43.6323528327
120	1.0	43.4708879541
120	1.0	43.4956626836
120	1.0	43.5192834849
120	1.0	43.4659570381
120	1.0	43.6025072382
120	0.0	-64.8256577701
120	1.0	43.5831865033
120	1.0	43.3843432641
120	1.0	43.6614272789
120	1.0	43.4761402002
120	1.0	43.1292987206
120	1.0	43.6412789974
120	1.0	43.5234161314
120	1.0	43.2967603795
120	1.0	43.5564298905
120	0.0	-63.2562942578
120	1.0	43.5903915565
120	0.0	-65.7060671855
120	1.0	43.522338144
120	1.0	43.5065766248
120	1.0	43.6043146338
120	1.0	43.6288485506
120	1.0	43.6002222377
120	1.0	43.5320310158
120	1.0	43.4427819698
120	1.0	43.5402646864
120	1.0	43.5287363887
120	1.0	43.5306662421
120	1.0	43.5171834193
120	1.0	43.3827472889
120	1.0	43.4955000886
120	1.0	43.5735665161
120	1.0	43.6548091841
120	1.0	43.4879505138
120	1.0	43.5198282207
120	1.0	43.5844147306
120	1.0	43.6393588256
120	0.0	-65.4343573065
120	1.0	43.6077633354
120	0.0	-65.1919646748
120	1.0	43.3383324501
120	1.0	43.5286482266
120	1.0	43.3596311583
120	1.0	43.550904276
120	1.0	43.5439468359
120	1.0	43.5759413055
120	1.0	43.5464793642
120	1.0	43.5132709868
120	1.0	43.4444358762
120	1.0	43.605838801
120	1.0	43.5540084106
120	1.0	43.5200073234
120	1.0	43.5338132036
120	1.0	43.5480022962
120	1.0	43.5935296331
120	1.0	43.7178619456
120	1.0	43.4545818725
120	1.0	43.5042022112
120	1.0	43.6453970278
120	1.0	43.4717316155
120	1.0	43.5440200049
120	1.0	43.5816492204
120	1.0	43.6105261732
120	1.0	43.569077748
120	1.0	43.5807797539
120	1.0	43.5178856881
120	1.0	43.5172211034
120	1.0	43.5661484081
120	1.0	43.6737041121
120	1.0	43.3670140424
120	1.0	43.4635666867
120	1.0	43.5794911577
120	1.0	43.6127108346
120	1.0	43.5633404538
120	1.0	43.591514764
120	1.0	43.6291973954
120	1.0	43.4888989099
120	1.0	43.651129062
120	1.0	43.2752583673
120	1.0	43.5583652332
120	1.0	43.4495437323
120	1.0	43.543546463
120	1.0	43.4591450983
120	1.0	43.3884271147
120	1.0	43.5870371258
120	1.0	43.134349485
120	1.0	43.6391602092
120	0.0	-63.9433548995
120	1.0	43.6191425149
120	1.0	43.5157648859
120	1.0	43.476571137
120	1.0	43.5376661653
120	1.0	43.5489012876
120	1.0	43.5659712791
120	1.0	43.5960813169
120	1.0	43.5786318686
120	1.0	43.5311838243
120	1.0	43.6676498808
120	1.0	43.019823512
120	1.0	43.5187143868
120	1.0	43.442054118
120	1.0	43.5329618326
120	1.0	43.5418230906
120	1.0	43.5358377214
120	0.0	-64.8352345899
120	1.0	43.6737531135
120	1.0	43.6052288269
120	1.0	43.5699308328
120	1.0	43.4864817443
120	1.0	43.6792685442
120	1.0	43.5735074711
120	1.0	43.5644758366
120	1.0	43.5342839894
120	1.0	43.4679128749
120	1.0	43.6410302757
120	1.0	43.4338364919
120	1.0	43.47392575
120	1.0	43.4582542237
120	1.0	43.516148879
120	1.0	43.5885806961
120	1.0	43.5914087624
120	1.0	43.5009602236
120	1.0	43.6074271475
120	1.0	43.6319776512
120	1.0	43.5548307927
120	1.0	43.6220553304
120	1.0	43.5000107805
120	1.0	43.5713077689
120	1.0	43.5904484844
120	1.0	43.4971809999
120	1.0	43.5806065932
120	1.0	43.5424639133
120	1.0	43.4658764163
120	0.0	-64.0325123086
120	1.0	43.3572985448
120	1.0	43.5429575692
120	1.0	43.3950355086
120	1.0	43.6137553983
120	1.0	43.5550043651
120	1.0	43.4870595337
120	1.0	43.5927468863
120	1.0	43.4433687579
120	1.0	43.6212970491
120	1.0	43.6325917005
120	1.0	43.5316609803
120	1.0	43.5823193473
120	1.0	43.5509591194
120	1.0	43.5275202375
120	1.0	43.5938862574
120	1.0	43.3388158502
120	1.0	43.5115228458
120	1.0	43.6048943741
120	1.0	43.5783984252
120	1.0	43.6319745683
120	1.0	43.5788258848
120	1.0	43.5647395718
120	1.0	43.6149176849
120	1.0	43.5858194797
120	1.0	43.5893359176
120	1.0	43.5633416976
120	1.0	43.5693113321
120	1.0	43.4221371581
120	1.0	43.5926920894
120	1.0	43.6477369334
120	1.0	43.6958008737
120	1.0	43.5383446402
120	1.0	43.2883652096
120	1.0	43.6605337974
120	1.0	43.524677979
120	1.0	43.5903528119
120	1.0	43.5185830013
120	1.0	43.554426643
120	1.0	43.6510906322
120	1.0	43.6294632702
120	1.0	43.6013731
120	1.0	43.5551535753
120	0.0	-64.6682185299
120	1.0	43.4667656246
120	1.0	43.4749359522
120	0.0	-63.9654431918
120	1.0	43.5963245559
120	1.0	43.6119577247
120	1.0	43.6045302587
120	1.0	43.6036708772
120	1.0	43.4978634148
120	1.0	43.5578370932
120	1.0	43.5756924901
120	0.0	-67.0319485982
120	1.0	43.3778500433
120	1.0	43.6068393859
120	1.0	43.5425662334
120	1.0	43.5988244534
120	1.0	43.5809400959
120	1.0	43.6040136173
120	1.0	43.3900438823
120	1.0	43.5313406567
120	1.0	43.553421346
120	1.0	43.5501681924
120	1.0	43.5291412244
120	1.0	43.5974699075
120	1.0	43.5840019998
120	1.0	43.4604544957
120	1.0	43.5770823559
120	1.0	43.5703674189
120	1.0	43.6878669737
120	1.0	43.6776952375
120	1.0	43.5987930522
120	1.0	43.6159218978
120	1.0	43.6321988433
120	1.0	43.4903353254
120	1.0	43.2951668552
120	1.0	43.6832206605
120	1.0	43.5432180985
120	1.0	43.538050679
120	1.0	43.5095027135
120	1.0	43.5484229963
120	1.0	43.6324842118
120	1.0	43.3080312818
120	1.0	43.587075905
120	1.0	43.6172413423
120	1.0	43.5252747479
120	1.0	43.6222097362
120	1.0	43.6347713288
120	1.0	43.4563603185
120	1.0	43.4731039718
120	1.0	43.5662855459
120	1.0	43.5712225598
120	1.0	43.361094111
120	1.0	43.6072088796
120	1.0	43.3541471719
120	1.0	43.4359244224
120	1.0	43.4869757819
120	1.0	43.57237905
120	1.0	43.5613191985
120	1.0	43.5678220111
120	1.0	43.3906767893
120	1.0	43.5883589537
120	1.0	43.4035622798
120	1.0	43.5031211583
120	1.0	43.3047045064
120	1.0	43.5429920134
120	1.0	43.5688208061
120	1.0	43.6889501738
120	1.0	43.4816664822
120	1.0	43.5126005078
120	1.0	43.6595901065
120	0.0	-65.405618208
120	1.0	43.552733838
120	1.0	43.4992847325
120	1.0	43.5507316349
120	1.0	43.503068186
120	1.0	43.4920317932
120	1.0	43.6412571051
120	1.0	43.5228397529
120	1.0	43.5036370602
120	1.0	43.6755058676
120	1.0	43.6350186622
120	1.0	43.6069055157
120	1.0	43.5034367998
120	1.0	43.5335698848
120	1.0	43.2084854185
120	1.0	43.5492696133
120	1.0	43.6453543802
120	1.0	43.6360860541
120	1.0	43.5882885708
120	1.0	43.6053798242
120	1.0	43.4778966872
120	1.0	43.3702971583
120	1.0	43.3694005942
120	1.0	43.4016529875
120	1.0	43.4165465867
120	1.0	43.4494617131
120	1.0	43.5648745047
120	1.0	43.486392746
120	1.0	43.3485338771
120	1.0	43.2561073031
120	1.0	43.636629253
120	1.0	43.5787015815
120	1.0	43.3707636987
120	1.0	43.5405747267
120	1.0	43.3436052473
120	1.0	43.3153948014
120	1.0	43.5253859315
120	1.0	43.652637438
120	1.0	43.53177923
120	0.0	-62.9646680829
120	1.0	43.5972511094
120	0.0	-63.8948412233
120	1.0	43.3939795026
120	1.0	43.4436829082
120	1.0	43.6324757984
120	1.0	43.4039016488
120	1.0	43.5691566586
120	1.0	43.6615207451
120	1.0	43.6380738839
120	1.0	43.5909123029
120	1.0	43.4249315025
120	1.0	43.4213375634
120	1.0	43.5097198121
120	0.0	-65.5681414719
120	1.0	43.6189829829
120	1.0	43.594543975
120	1.0	43.6271040686
120	1.0	43.4233177057
120	1.0	43.4553007404
120	1.0	43.5377635726
120	1.0	43.6328584108
120	1.0	43.6420610527
120	1.0	43.4805071104
120	1.0	43.5546232905
120	1.0	43.5356126391
120	1.0	43.4889441352
120	1.0	43.4951996945
120	1.0	43.483757783
120	1.0	43.4453262859
120	1.0	43.5642014034
120	1.0	43.5293076961
120	1.0	42.9767961904
120	1.0	43.6284266989
120	0.0	-64.4850589717
120	1.0	43.5841701188
120	1.0	43.5541391828
120	1.0	43.3408308176
120	1.0	43.6763928276
120	1.0	43.598843243
120	1.0	43.563648709
120	1.0	43.4271242663
120	1.0	43.5809315319
120	1.0	43.6321721966
120	1.0	43.6024906125
120	1.0	43.5930506676
120	1.0	43.5658764538
120	1.0	43.5314353894
120	1.0	43.5773653614
120	1.0	43.5446046677
120	1.0	43.6340232257
120	1.0	43.5395605792
120	1.0	43.5294209032
120	1.0	43.5202747718
120	1.0	43.518184629
120	1.0	43.6395911065
120	1.0	43.6197245372
120	1.0	43.5393442836
120	1.0	43.5894724864
120	1.0	43.3940363308
120	1.0	43.6575993697
120	1.0	43.6206664785
120	1.0	43.5707887776
120	0.0	-64.9818639564
120	1.0	43.5630583979
120	0.0	-65.7672405013
120	1.0	43.5638917269
120	1.0	43.5820250777
120	0.0	-65.4854465504
120	1.0	43.2695089446
120	1.0	43.4343580702
120	1.0	43.4993273005
120	0.0	-64.2829996296
120	1.0	43.5474412128
120	1.0	43.6302446406
120	1.0	43.3739797326
120	1.0	43.5331607673
120	1.0	43.4621824527
120	1.0	43.6348080947
120	1.0	43.6464789401
120	1.0	43.6149999375
120	1.0	43.5939937865
120	1.0	43.5417650478
120	1.0	43.4311803072
120	1.0	43.2964642005
120	1.0	43.6045190322
120	1.0	43.6436327074
120	1.0	43.487167863
120	1.0	43.4439773464
120	1.0	43.5017493192
120	1.0	43.6298628351
120	1.0	43.600621583
120	1.0	43.594960654
120	1.0	43.5185068016
120	1.0	43.5394959368
120	1.0	43.4644827563
120	1.0	43.6439071336
120	1.0	43.4733039374
120	1.0	43.6337946349
120	1.0	43.549230252
120	1.0	43.5418627255
120	0.0	-66.3420478346
120	1.0	43.4465899115
120	1.0	43.4545887197
120	1.0	43.6603669811
120	1.0	43.5234970167
120	1.0	43.4022999177
120	1.0	43.5312183887
120	1.0	43.6368642873
120	1.0	43.6260544528
120	1.0	43.487783904
120	1.0	43.4831869425
120	1.0	43.4671307762
120	1.0	43.2791435666
120	1.0	43.540924572
120	1.0	43.4391941125
120	1.0	43.5336968761
120	1.0	43.5507728944
120	1.0	43.602619733
120	1.0	43.3774679271
120	1.0	43.5508758387
