# Supplementary material for: Unique membrane properties and enhanced signal processing in human neocortical neurons
Source: eLife. 2016 Oct 6;5:e16553. doi: 10.7554/eLife.16553 (PMC5100995; doi:10.7554/eLife.16553)
Supplement: Source code 1. — DOI: http://dx.doi.org/10.7554/eLife.16553.014 [file elife-16553-code1.zip › Fig3/Fig3b/DIST_045_SYNC/Mon_Apr_11_11_35_14_2016/syns_121/sync_stim_seed_850.txt]

NUMBER_OF_SYNAPSES	APC_N	MAX_VOLTAGE
121	1.0	43.6231469414
121	1.0	43.5574983181
121	1.0	43.410741023
121	1.0	43.5803599837
121	1.0	43.6537656973
121	1.0	43.4703271787
121	1.0	43.5926318285
121	1.0	43.5640373763
121	1.0	43.5372037439
121	1.0	43.4845964574
121	0.0	-63.7763488795
121	1.0	43.3514783668
121	1.0	43.5920086746
121	1.0	43.5776063319
121	1.0	43.4516526672
121	1.0	43.3176084946
121	1.0	43.6479016336
121	1.0	43.5692068742
121	1.0	43.5814828849
121	1.0	43.6151317722
121	1.0	43.6166113451
121	1.0	43.479558593
121	0.0	-63.4588683272
121	1.0	43.5842443011
121	1.0	43.476451921
121	1.0	43.4615637784
121	1.0	43.6821580733
121	1.0	43.5104681774
121	1.0	43.2298985596
121	1.0	43.4612821845
121	1.0	43.5314688113
121	1.0	43.4275705754
121	1.0	43.5768688967
121	1.0	43.6095108277
121	1.0	43.5962817914
121	1.0	43.4879094323
121	1.0	43.5108360908
121	1.0	43.6866763409
121	1.0	43.4195670528
121	1.0	43.6580108647
121	1.0	43.6585654701
121	1.0	43.5638500815
121	1.0	43.5938820593
121	1.0	43.6251208248
121	1.0	43.6077882617
121	0.0	-64.6608822404
121	1.0	43.6635875594
121	1.0	43.4118899898
121	1.0	43.3847995747
121	1.0	43.5730394417
121	1.0	43.5336753545
121	1.0	43.5872991268
121	1.0	43.6367854676
121	1.0	43.5099618531
121	1.0	43.502304356
121	1.0	43.5232282599
121	1.0	43.5779245843
121	1.0	43.5712234605
121	1.0	43.549911874
121	1.0	43.6516040533
121	1.0	43.4882817372
121	1.0	43.5905560862
121	1.0	43.6595295523
121	1.0	43.5690489652
121	1.0	43.4573379611
121	1.0	43.6735714561
121	1.0	43.6618196879
121	1.0	43.5630707175
121	1.0	43.2263882486
121	1.0	43.5773149905
121	1.0	43.6251831183
121	1.0	43.6589596956
121	1.0	43.6080407362
121	1.0	43.6260868341
121	1.0	43.5419720189
121	1.0	43.611867949
121	1.0	43.2829698619
121	1.0	43.5225105802
121	1.0	43.3742001226
121	1.0	43.5942706644
121	1.0	43.4820636263
121	1.0	43.5237993027
121	1.0	43.5728980076
121	1.0	43.5597323332
121	1.0	43.5201189666
121	1.0	43.6558673612
121	1.0	43.5105191098
121	1.0	43.5077129668
121	1.0	43.6498826237
121	1.0	43.6343631834
121	1.0	43.6068898392
121	1.0	43.5796761682
121	1.0	43.5351559821
121	1.0	43.5442147166
121	1.0	43.6298230586
121	1.0	43.5395792734
121	1.0	43.4766587588
121	1.0	43.5042892501
121	1.0	43.5908119026
121	1.0	43.5478604727
121	1.0	43.3002792011
121	1.0	43.3228809806
121	0.0	-67.0222043857
121	1.0	43.3488224753
121	1.0	43.5591487316
121	1.0	43.4757057608
121	1.0	43.5721858807
121	1.0	43.5284091497
121	1.0	43.5823152705
121	1.0	43.4681303265
121	1.0	43.5501192088
121	1.0	43.561806592
121	1.0	43.6689995784
121	1.0	43.6313093113
121	1.0	43.6075120628
121	1.0	43.4917295819
121	1.0	43.2888212081
121	1.0	43.381106129
121	1.0	43.346802753
121	1.0	43.5773259811
121	1.0	43.6236883465
121	1.0	43.5274748538
121	1.0	43.5731552092
121	0.0	-63.7403524806
121	1.0	43.6216485856
121	1.0	43.6859254815
121	1.0	43.6635829623
121	1.0	43.7199852203
121	1.0	43.4818963624
121	1.0	43.5256722037
121	1.0	43.5447307185
121	1.0	43.4669803524
121	1.0	43.5601551531
121	1.0	43.6429554591
121	1.0	43.4524145122
121	1.0	43.5986165783
121	1.0	43.6591144704
121	1.0	43.5681980717
121	1.0	43.5498345855
121	1.0	43.6577122668
121	1.0	43.3165438846
121	1.0	43.4691145559
121	1.0	43.4802255975
121	1.0	43.700876306
121	1.0	43.6214609598
121	1.0	43.6247933155
121	1.0	43.5087215137
121	1.0	43.6480786205
121	1.0	43.4580546235
121	1.0	43.5544861947
121	1.0	43.623009626
121	1.0	43.6103211024
121	1.0	43.4114175054
121	1.0	43.5166714328
121	1.0	43.4859765447
121	1.0	43.523666733
121	1.0	43.5684058704
121	1.0	43.5189415017
121	1.0	43.5364044262
121	1.0	43.6531721824
121	1.0	43.5134410509
121	1.0	43.619622168
121	1.0	43.4871488376
121	1.0	43.5971021946
121	1.0	43.4734271192
121	1.0	43.5409786751
121	1.0	43.6100316571
121	1.0	43.6170263556
121	1.0	43.3778074268
121	1.0	43.6082715393
121	1.0	43.6523907227
121	1.0	43.6138955488
121	1.0	43.5405808214
121	1.0	43.5110060085
121	1.0	43.5512275343
121	1.0	43.5940095257
121	1.0	43.5533668715
121	0.0	-63.4853479121
121	1.0	43.6167641009
121	1.0	43.5165982575
121	1.0	43.6382509755
121	1.0	43.5816898828
121	1.0	43.5779884551
121	1.0	43.6790922214
121	1.0	43.4573368646
121	1.0	43.4229923857
121	1.0	43.5785597767
121	1.0	43.6167794852
121	1.0	43.5862346321
121	1.0	43.5779173484
121	1.0	43.596528128
121	1.0	43.6128844066
121	1.0	43.5690780104
121	1.0	43.5883808443
121	1.0	43.5269266242
121	1.0	43.5235848963
121	1.0	43.6063760034
121	1.0	43.6853802252
121	1.0	43.5975017039
121	1.0	43.4789175675
121	1.0	43.4482400108
121	1.0	43.5175888306
121	1.0	43.6649507889
121	1.0	43.6084613642
121	1.0	43.5293395301
121	1.0	43.587127154
121	1.0	43.4752707415
121	1.0	43.5272289326
121	0.0	-65.1674776114
121	1.0	43.6380578172
121	1.0	43.544307379
121	1.0	43.6154698759
121	1.0	43.567370273
121	1.0	43.6316096949
121	1.0	43.6579277943
121	1.0	43.6103976923
121	1.0	43.3933670905
121	1.0	43.5861319956
121	1.0	43.549760797
121	1.0	43.6276012588
121	1.0	43.3732032471
121	1.0	43.54973762
121	1.0	43.5006384598
121	1.0	43.5014800175
121	1.0	43.1979312612
121	1.0	43.6200140723
121	1.0	43.6202854902
121	1.0	43.4755367565
121	1.0	43.7004149287
121	1.0	43.4791029617
121	1.0	43.5816343669
121	1.0	43.6519043588
121	1.0	43.5955984536
121	1.0	43.569353667
121	1.0	43.5334516785
121	0.0	-65.0735861016
121	1.0	43.6147196191
121	1.0	43.6627949519
121	1.0	43.525318656
121	1.0	43.6149871748
121	1.0	43.4349350853
121	1.0	43.6742773848
121	0.0	-65.8891974223
121	1.0	43.6308461168
121	1.0	43.5456976183
121	1.0	43.6770322507
121	1.0	43.5983287109
121	1.0	43.6381947092
121	1.0	43.3708802344
121	1.0	43.5720731333
121	1.0	43.6509028294
121	1.0	43.4576297692
121	1.0	43.6114829918
121	1.0	43.5872158435
121	1.0	43.6111884039
121	1.0	43.6127698986
121	1.0	43.4971293985
121	1.0	43.5609941277
121	1.0	43.6107866593
121	1.0	43.6151071995
121	0.0	-66.0996996322
121	1.0	43.512101943
121	1.0	43.7036830147
121	1.0	43.5669786703
121	1.0	43.6002024195
121	1.0	43.248955227
121	1.0	43.5595459144
121	1.0	43.6102706265
121	1.0	43.52446892
121	1.0	43.5280756708
121	1.0	43.6387065297
121	1.0	43.6336855457
121	1.0	43.6186510826
121	1.0	43.3740813721
121	1.0	43.586632324
121	1.0	43.5666691701
121	1.0	43.580013819
121	1.0	43.5583549472
121	1.0	43.651926069
121	1.0	43.581228674
121	1.0	43.4326857378
121	1.0	43.5646132048
121	1.0	43.664480837
121	1.0	43.0832728999
121	1.0	43.4819455491
121	1.0	43.6544413453
121	1.0	43.5533676655
121	1.0	43.5394641081
121	1.0	43.5993164797
121	1.0	43.5937865472
121	1.0	43.6451610501
121	1.0	43.5753481826
121	1.0	43.5428625853
121	1.0	43.5493395565
121	1.0	43.535321695
121	1.0	43.6418502047
121	1.0	43.5556585384
121	1.0	43.5542512689
121	1.0	43.6368082678
121	1.0	43.450691296
121	1.0	42.9719432846
121	1.0	43.4880523471
121	1.0	43.6057636539
121	0.0	-64.3150831327
121	1.0	43.5257576226
121	1.0	43.4830557975
121	1.0	43.6140296345
121	1.0	43.6354723521
121	1.0	43.4123560013
121	1.0	43.5767336566
121	1.0	43.584376751
121	1.0	43.5637874147
121	1.0	43.5058166984
121	1.0	43.6415586888
121	1.0	43.2803257352
121	1.0	43.583619277
121	1.0	43.4716590972
121	1.0	43.5251745231
121	1.0	43.4535646323
121	1.0	43.6093444858
121	1.0	43.6176795406
121	1.0	43.4634777091
121	1.0	43.5418193811
121	1.0	43.593113018
121	1.0	43.5978145762
121	1.0	43.5180596777
121	1.0	43.5431397393
121	1.0	43.5740219799
121	1.0	43.5384049632
121	1.0	43.5931941841
121	1.0	43.5248802387
121	0.0	-63.2882746839
121	1.0	43.5619801049
121	1.0	43.6464750711
121	1.0	43.6388702022
121	1.0	43.6049364746
121	1.0	43.4864252463
121	1.0	43.5948229974
121	1.0	43.5824815135
121	1.0	43.6280479611
121	1.0	43.5296792101
121	1.0	43.5044127765
121	1.0	43.4439975417
121	1.0	43.6703118164
121	1.0	43.5360366682
121	1.0	43.4192739955
121	1.0	43.5963355667
121	1.0	43.4923610736
121	1.0	43.609910116
121	1.0	43.5661181597
121	1.0	43.6218370034
121	1.0	43.6081272402
121	1.0	43.5712985721
121	1.0	43.5738572643
121	1.0	43.5934802241
121	1.0	43.5541107327
121	1.0	43.3974896948
121	1.0	43.6118596122
121	1.0	43.5116397506
121	1.0	43.7059604321
121	1.0	43.5834490684
121	1.0	43.64920246
121	1.0	43.5503624027
121	1.0	43.4821176991
121	1.0	43.6676110445
121	1.0	43.5247097189
121	1.0	43.3971858008
121	1.0	43.5376737416
121	1.0	43.4090095982
121	1.0	43.505957729
121	1.0	43.4922959391
121	1.0	43.6040277285
121	1.0	43.5975798136
121	1.0	43.6293939562
121	1.0	43.594781323
121	1.0	43.5828073729
121	1.0	43.5431026866
121	1.0	43.6277142161
121	1.0	43.5789978277
121	1.0	43.5526802333
121	1.0	43.3579023709
121	1.0	43.6575290921
121	1.0	43.5736113593
121	1.0	43.444668259
121	1.0	43.6426253006
121	1.0	43.454610572
121	1.0	43.5312385467
121	1.0	43.5250236674
121	1.0	43.5249409414
121	1.0	43.4602818343
121	1.0	43.5730297196
121	1.0	43.5569714824
121	1.0	43.6401544169
121	1.0	43.3556386112
121	1.0	43.6409196218
121	1.0	43.541911792
121	1.0	43.56944132
121	1.0	43.3688827647
121	1.0	43.5669842803
121	1.0	43.5468270795
121	1.0	43.6491548533
121	1.0	43.5984534514
121	1.0	43.6259356569
121	1.0	43.6155222498
121	1.0	43.380592085
121	1.0	43.5715010459
121	1.0	43.5910606505
121	1.0	43.5846025144
121	1.0	43.5795748302
121	1.0	43.436526818
121	1.0	43.5583586385
121	1.0	43.5816334459
121	1.0	43.5959083733
121	1.0	43.6137902558
121	1.0	43.4230167028
121	1.0	43.5779505609
121	1.0	43.613304137
121	1.0	43.6438944238
121	1.0	43.4921692159
121	1.0	43.2206686953
121	1.0	43.5351960887
121	1.0	43.6339848549
121	1.0	43.5959678392
121	1.0	43.6802293443
121	0.0	-65.2701314979
121	1.0	43.5928363619
121	0.0	-64.1511906278
121	1.0	43.6175094729
121	1.0	43.4923923636
121	1.0	43.4537477441
121	1.0	43.571856529
121	1.0	43.6266458936
121	1.0	43.4704687591
121	1.0	43.5212117075
121	1.0	43.3536420007
121	1.0	43.5886583081
121	1.0	43.6356880817
121	1.0	43.5935717862
121	1.0	43.6964988657
121	1.0	43.5097448784
121	1.0	43.5474864126
121	1.0	43.6115071255
121	1.0	43.5948301854
121	1.0	43.4665390559
121	1.0	43.5117895993
121	1.0	43.511752199
121	1.0	43.6744775145
121	1.0	43.511391949
121	1.0	43.5717226046
121	1.0	43.4904829979
121	1.0	43.4464189858
121	1.0	43.5207051755
121	1.0	43.5173635907
121	1.0	43.4878647731
121	1.0	43.2471359535
121	1.0	43.5067776753
121	1.0	43.560823513
121	1.0	43.5504833186
121	1.0	43.5418205155
121	1.0	43.3334527738
121	1.0	43.3658025154
121	1.0	43.2484654094
121	1.0	43.6168193618
121	1.0	43.6305682126
121	1.0	43.5772389016
121	1.0	43.5351898947
121	1.0	43.3645278735
121	1.0	43.4847106985
121	1.0	43.5624673452
121	1.0	43.5713146296
121	1.0	43.6109234389
121	1.0	43.5590282343
121	1.0	43.5094048542
121	1.0	43.6329081263
121	1.0	43.3790959865
121	1.0	43.408090235
121	1.0	43.5798830271
121	1.0	43.6529561557
121	1.0	43.5044504727
121	1.0	43.6948514744
121	1.0	43.6498149836
121	1.0	43.565029538
121	1.0	43.5921735937
121	1.0	43.5091343697
121	1.0	43.6323672673
121	1.0	43.5719297576
121	1.0	43.6861518413
121	1.0	43.6022306728
121	1.0	43.5517512843
121	1.0	43.4849863504
121	1.0	43.4824997838
121	1.0	43.4677168862
121	1.0	43.5892440029
121	1.0	43.3918498958
121	1.0	43.5159246884
121	1.0	43.5375050841
121	1.0	43.5357787606
121	1.0	43.5837776704
121	1.0	43.6312854574
121	1.0	43.5987910348
121	1.0	43.528517529
121	1.0	43.4987874433
121	1.0	43.4189825859
121	1.0	43.5168332628
121	1.0	43.5087702336
121	1.0	43.6143862993
121	1.0	43.575201882
121	1.0	43.521943977
121	1.0	43.6693369876
121	1.0	43.5946848483
121	1.0	43.5860661233
121	1.0	43.5437015361
121	1.0	43.5115585118
121	1.0	43.6097387364
121	1.0	43.6647266034
121	1.0	43.2671009802
121	1.0	43.6504036249
121	1.0	43.6775430159
121	1.0	43.5838268507
121	1.0	43.5214613895
121	0.0	-63.6189255983
121	1.0	43.6164049745
121	1.0	43.6348808288
121	1.0	43.5522369906
121	1.0	43.5766818858
121	1.0	43.5989694924
121	1.0	43.6552277133
121	1.0	43.617695737
121	1.0	43.6059805984
121	1.0	43.5369323329
121	1.0	43.499468361
121	1.0	43.6105816456
121	1.0	43.6658260929
121	1.0	43.6530078643
121	1.0	43.5654411456
121	1.0	43.5282521164
121	1.0	43.5817504716
121	1.0	43.4979736305
121	1.0	43.5788738726
121	1.0	43.4768623564
121	1.0	43.6194009508
121	1.0	43.4863830226
121	1.0	43.6249739896
121	1.0	43.5173587921
121	1.0	43.6329668817
121	1.0	43.4818152108
121	1.0	43.5158788687
121	1.0	43.4196884846
121	1.0	43.6208615831
121	1.0	43.4445944123
121	1.0	43.5823759304
121	1.0	43.5314746356
121	1.0	43.5781513092
121	1.0	43.5359669183
121	1.0	43.6143665204
121	1.0	43.6478743288
121	1.0	43.6397146525
121	1.0	43.6193580727
121	1.0	43.6211969486
121	1.0	43.3698110298
121	1.0	43.5716579765
121	1.0	43.6047424949
121	1.0	43.5428936132
121	1.0	43.6032795359
121	1.0	43.4831129194
121	1.0	43.3911977585
121	1.0	43.6093304607
121	1.0	43.6405751514
121	1.0	43.4567216409
121	1.0	43.6043427247
121	1.0	43.5824459619
121	1.0	43.513259136
121	1.0	43.6539292073
121	1.0	43.2754303029
121	1.0	43.5075960523
121	1.0	43.5107034881
121	1.0	43.1247136085
121	1.0	43.2972152157
121	1.0	43.5987576513
121	1.0	43.6100310003
121	1.0	43.3100741241
121	1.0	43.6038448802
121	1.0	43.556868084
121	1.0	43.6017990582
121	1.0	43.6044617232
121	1.0	43.5973672739
121	1.0	43.5436216369
121	1.0	43.5916672596
121	1.0	43.5222480488
121	1.0	43.2444994608
121	1.0	43.5889868024
121	1.0	43.6545973546
121	1.0	43.3361995513
121	1.0	43.6029896608
121	1.0	43.5891111402
121	1.0	43.6343643218
121	1.0	43.5458737116
121	1.0	43.5577219276
121	1.0	43.5624369534
121	1.0	43.597984452
121	1.0	43.5402401875
121	1.0	43.503764249
121	1.0	43.4860300386
121	1.0	43.6110557767
121	1.0	43.5166113816
121	1.0	43.5704223989
121	1.0	43.5350597509
121	1.0	43.5632706676
121	1.0	43.6113068908
121	0.0	-64.7072745719
121	1.0	43.6296314456
121	1.0	43.6546707563
121	1.0	43.4881954764
121	1.0	43.5352269665
121	1.0	43.5998810443
121	1.0	43.6150743137
121	1.0	43.5470409162
121	1.0	43.5502006576
121	1.0	43.6374581031
121	1.0	43.5726522985
121	1.0	43.6589272525
121	1.0	43.5352843576
121	1.0	43.5733986737
121	1.0	43.6079376331
121	1.0	43.4622845584
121	1.0	43.6268158928
121	1.0	43.5912178407
121	1.0	43.5819382855
121	1.0	43.6154119935
121	1.0	43.3304954832
121	1.0	43.4710277429
121	1.0	43.5632093745
121	1.0	43.6033847335
121	1.0	43.6287228681
121	1.0	43.5892602045
121	1.0	43.5006194598
121	1.0	43.5993379523
121	1.0	43.4076603514
121	1.0	43.6164108303
121	1.0	43.554631272
121	1.0	43.5016543868
121	1.0	43.5120854312
121	1.0	43.4330125794
121	1.0	43.5933363394
121	1.0	43.5854897709
121	1.0	43.5484907404
121	1.0	43.6331367218
121	1.0	43.5856428032
121	1.0	43.5624178094
121	1.0	43.5057307373
121	1.0	43.5194836827
121	1.0	43.5229591468
121	1.0	43.3586637947
121	1.0	43.3372533812
121	1.0	43.6025894283
121	1.0	43.530039115
121	1.0	43.6443940138
121	1.0	43.5676270965
121	1.0	43.5146069708
121	1.0	43.5354521009
121	1.0	43.6022843831
121	1.0	43.5927569722
121	1.0	43.6069019143
121	1.0	43.6556965851
121	1.0	43.631788503
121	1.0	43.6196840758
121	1.0	43.6318646517
121	1.0	43.5485174915
121	1.0	43.3025360793
121	1.0	43.2461215218
121	1.0	43.595039366
121	1.0	43.6026837277
121	1.0	43.5082205309
121	1.0	43.5516123816
121	1.0	43.3102402586
121	1.0	43.4865085003
121	1.0	43.4593861565
121	1.0	43.621003954
121	1.0	43.5890529769
121	1.0	43.5558909651
121	1.0	43.5579370458
121	1.0	43.5058528049
121	1.0	43.6396203488
121	1.0	43.6267955877
121	1.0	43.5666029985
121	1.0	43.6008321478
121	1.0	43.5199709479
121	1.0	43.3315766031
121	1.0	43.5144124318
121	1.0	43.5703086127
121	1.0	43.6567458247
121	1.0	43.5285588075
121	1.0	43.5641817433
121	1.0	43.6180317717
121	1.0	43.3068404353
121	1.0	43.6137875079
121	1.0	43.5612691687
121	1.0	43.3624781117
121	1.0	43.4328565017
121	1.0	43.5481498275
121	1.0	43.5393557758
121	1.0	43.5737023553
121	1.0	43.4400268802
121	1.0	43.6487761353
121	1.0	43.6578667829
121	1.0	43.4249920422
121	1.0	43.4480916218
121	1.0	43.6055528437
121	1.0	43.4592976831
121	1.0	43.5253669404
121	1.0	43.5545176456
121	1.0	43.3687312959
121	1.0	43.4897209657
121	1.0	43.3171370786
121	1.0	43.6620781651
121	1.0	43.63487717
121	1.0	43.6473943002
121	1.0	43.44852239
121	1.0	43.4575793996
121	1.0	43.4360769113
121	1.0	43.6765159932
121	1.0	43.5977095436
121	1.0	43.561710411
121	1.0	43.4646014112
121	1.0	43.6278277247
121	1.0	43.5749651298
121	1.0	43.565171713
121	1.0	43.4027332692
121	1.0	43.6266441989
121	1.0	43.582216665
121	1.0	43.5035221006
121	1.0	43.4434542796
121	1.0	43.5819952117
121	1.0	43.5244192386
121	1.0	43.5643016443
121	1.0	43.6089677785
121	1.0	43.5517282755
121	1.0	43.6380605544
121	1.0	43.5610757125
121	1.0	43.6330383903
121	1.0	43.5557955976
121	1.0	43.5741016169
121	1.0	43.5878805316
121	1.0	43.4697517274
121	1.0	43.6322172623
121	1.0	43.5947360994
121	0.0	-65.9292030314
121	1.0	43.5180112428
121	1.0	43.5724484565
121	1.0	43.5854006737
121	1.0	43.6227168227
121	1.0	43.6573924692
121	1.0	43.5145670825
121	1.0	43.510318853
121	1.0	43.5630064288
121	1.0	43.5593150451
121	1.0	43.6741927241
121	1.0	43.5525816881
121	1.0	43.5577746157
121	1.0	43.62259887
121	1.0	43.6369648168
121	1.0	43.5192938776
121	1.0	43.4159392777
121	1.0	43.5612515177
121	1.0	43.4777595734
121	1.0	43.5410471798
121	1.0	43.5049960006
121	1.0	43.3859854154
121	0.0	-63.6013229082
121	1.0	43.5524011323
121	1.0	43.2695805035
121	1.0	43.5578464702
121	1.0	43.4925650783
121	1.0	43.6303470058
121	1.0	43.6189115146
121	1.0	43.5494005918
121	1.0	43.5252506907
121	1.0	43.6201732392
121	1.0	43.5129411801
121	1.0	43.6084253134
121	1.0	43.6570969124
121	1.0	43.4391874321
121	1.0	43.5759079027
121	1.0	43.5814955569
121	1.0	43.5906131175
121	1.0	43.6278050356
121	1.0	43.6147729147
121	1.0	43.6308440227
121	1.0	43.4840934051
121	1.0	43.682023488
121	1.0	43.6465659049
121	0.0	-64.5214436811
121	1.0	43.512233222
121	1.0	43.6160206991
121	1.0	43.5608835459
121	1.0	43.4788696521
121	1.0	43.601734976
121	1.0	43.4138890295
121	1.0	43.5688285639
121	0.0	-64.4147483451
121	1.0	43.4716052725
121	1.0	43.439784261
121	1.0	43.6478493217
121	1.0	43.4245357913
121	1.0	43.6728993862
121	1.0	43.5314264813
121	1.0	43.5321497829
121	1.0	43.6427139778
121	1.0	43.6301573279
121	1.0	43.654904988
121	1.0	43.3680977522
121	1.0	43.4062882538
121	1.0	43.5868973481
121	1.0	43.5332181542
121	1.0	43.609099416
121	1.0	43.5503682181
121	1.0	43.4465654775
121	1.0	43.5921193507
121	1.0	43.4935535277
121	1.0	43.6399846156
121	1.0	43.3230105539
121	1.0	43.5307443442
121	1.0	43.5618514484
121	1.0	43.5716378233
121	1.0	43.6023910263
121	1.0	43.5473431048
121	1.0	43.4752951595
121	1.0	43.6225202278
121	1.0	43.5425113347
121	0.0	-66.6735891384
121	1.0	43.6011975282
121	1.0	43.5643302294
121	1.0	43.5428244407
121	1.0	43.4876367746
121	1.0	43.6293613333
121	1.0	43.5598593413
121	1.0	43.4625728657
121	1.0	43.4879799588
121	1.0	43.5432954881
121	1.0	43.589571623
121	1.0	43.5942773888
121	1.0	43.556650335
121	1.0	43.4591895494
121	1.0	43.5392733056
121	1.0	43.542411105
121	0.0	-65.616167651
121	1.0	43.6526972094
121	1.0	43.5372492293
121	1.0	43.6279242217
121	1.0	43.5484821988
121	1.0	43.6273816849
121	1.0	43.3385672589
121	1.0	43.5569606638
121	1.0	43.5378352102
121	1.0	43.067291797
121	1.0	43.4677419323
121	1.0	43.5399449186
121	1.0	43.3242663493
121	1.0	43.5982727333
121	1.0	43.5562637829
121	1.0	43.5448670455
121	1.0	43.5931135482
121	1.0	43.5244800616
121	1.0	43.5652181118
121	1.0	43.6364790804
121	1.0	43.5765121521
121	1.0	43.5014637488
121	1.0	43.6078808628
121	1.0	43.5273303519
121	1.0	43.6315926842
121	1.0	43.6014109521
121	1.0	43.5753585606
121	1.0	43.492141044
121	1.0	43.5906336856
121	1.0	43.5560086641
121	1.0	43.5144290275
121	1.0	43.5660071153
121	1.0	43.4442394585
121	1.0	43.4659282263
121	1.0	43.6419577773
121	1.0	43.4538575403
121	1.0	43.512498102
121	1.0	43.6539940832
121	1.0	43.6633211714
121	1.0	43.5819583122
121	1.0	43.5550238387
121	1.0	43.4431234367
121	1.0	43.4994896778
121	1.0	43.4954068546
121	1.0	43.5901742674
121	1.0	43.5648872997
121	1.0	43.5995101596
121	1.0	43.2062580838
121	1.0	43.5099112748
121	1.0	43.3637975707
121	1.0	43.6207832887
121	1.0	43.6236412381
121	1.0	43.6045042308
121	1.0	43.5383865389
121	1.0	43.320577568
121	1.0	43.6508822573
121	1.0	43.5426193875
121	1.0	43.6490142647
121	1.0	43.5204105769
121	1.0	43.5146182483
121	1.0	43.6601765499
121	1.0	43.4406575107
121	1.0	43.5702146717
121	1.0	43.5197682946
121	1.0	43.6207065301
121	1.0	43.5726734084
121	1.0	43.6443304741
121	1.0	43.5681960591
121	1.0	43.5299434955
121	1.0	43.672859347
121	1.0	43.6239810008
121	1.0	43.5179414912
121	0.0	-63.82378002
121	1.0	43.6829108739
121	1.0	43.1315604665
121	1.0	43.4942154192
121	1.0	43.6460040178
121	1.0	43.6297476356
121	1.0	43.6570420173
121	1.0	43.4999568334
121	1.0	43.5489652758
121	1.0	43.6065645406
121	1.0	43.5608247443
121	1.0	43.5065540453
121	1.0	43.6244559153
121	1.0	43.5959833189
121	1.0	43.5360699351
121	1.0	43.6321176596
121	1.0	43.3707142629
121	1.0	43.6488956227
121	1.0	43.5518990718
121	1.0	43.5817870794
121	1.0	43.5878681484
121	1.0	43.6437581174
121	1.0	43.4999386879
121	1.0	43.5484531149
121	1.0	43.718569331
121	1.0	43.2810511558
121	1.0	43.5580211738
121	1.0	43.5762564386
121	1.0	43.6386414659
121	1.0	43.570693937
121	1.0	43.6097272076
121	1.0	43.5241977599
121	1.0	43.5300670136
121	1.0	43.5431954853
121	1.0	43.5373787354
121	1.0	43.6183074531
121	1.0	43.5244293849
121	1.0	43.5316701642
121	0.0	-66.4339646487
121	1.0	43.4899650869
121	1.0	43.4278914468
121	1.0	43.4700082114
121	1.0	43.6253024851
121	1.0	43.5206453207
121	1.0	43.5571439081
121	1.0	43.6387210759
121	1.0	43.5504517779
121	1.0	43.5560972804
121	1.0	43.5369838839
121	1.0	43.3613018337
121	1.0	43.5947363685
121	1.0	43.5546059706
121	1.0	43.526710687
121	1.0	43.6177565856
121	1.0	43.5849287066
121	1.0	43.4605044465
121	1.0	43.3093036425
121	1.0	43.6452627476
121	1.0	43.6355975733
121	1.0	43.6108990264
121	1.0	43.6498631734
121	1.0	43.48697841
121	1.0	43.6540333753
121	0.0	-64.7664449252
121	1.0	43.6234788081
121	1.0	43.2631761116
121	1.0	43.53595415
121	1.0	43.6750578979
121	1.0	43.5855298052
121	1.0	43.4167876079
121	1.0	43.5117533417
121	1.0	43.4768479668
121	1.0	43.5688610979
121	1.0	43.463245326
121	1.0	43.4929740952
121	1.0	43.5651559553
121	1.0	43.4285019152
121	1.0	43.5279990708
121	1.0	43.6041590695
121	1.0	43.3605233996
121	1.0	43.5859640264
121	1.0	43.4656586301
121	1.0	43.6870993321
