# Supplementary material for: Unique membrane properties and enhanced signal processing in human neocortical neurons
Source: eLife. 2016 Oct 6;5:e16553. doi: 10.7554/eLife.16553 (PMC5100995; doi:10.7554/eLife.16553)
Supplement: Source code 1. — DOI: http://dx.doi.org/10.7554/eLife.16553.014 [file elife-16553-code1.zip › Fig3/Fig3b/DIST_045_SYNC/Mon_Apr_11_11_35_14_2016/syns_122/sync_stim_seed_851.txt]

NUMBER_OF_SYNAPSES	APC_N	MAX_VOLTAGE
122	1.0	43.6384975076
122	1.0	43.618390553
122	1.0	43.4320660638
122	1.0	43.5750882657
122	1.0	43.5331477581
122	1.0	43.6154709048
122	1.0	43.5965149325
122	1.0	43.4948670185
122	1.0	43.6359059975
122	1.0	43.5297215196
122	1.0	43.5818876505
122	1.0	43.6254149299
122	1.0	43.6262693351
122	1.0	43.5389938738
122	1.0	43.5988213981
122	1.0	43.6434437091
122	1.0	43.5862177771
122	1.0	43.546547709
122	1.0	43.5623331446
122	1.0	43.599738551
122	1.0	43.5691654006
122	1.0	43.5942049558
122	1.0	43.5318862273
122	1.0	43.5267218415
122	1.0	43.503975697
122	1.0	43.5531068704
122	1.0	43.4323182503
122	1.0	43.5517986679
122	0.0	-65.0361152963
122	1.0	43.704448684
122	1.0	43.6277818146
122	1.0	43.5124865377
122	1.0	43.4651653467
122	1.0	43.5272798633
122	1.0	43.392443751
122	1.0	43.536887297
122	1.0	43.5785254148
122	1.0	43.63818995
122	1.0	43.5377683143
122	1.0	43.6711867896
122	1.0	43.678282925
122	1.0	43.5867235628
122	1.0	43.6124185536
122	1.0	43.4745983913
122	1.0	43.460753284
122	1.0	43.5721280185
122	1.0	43.5420368882
122	1.0	43.5162236238
122	1.0	43.4937384159
122	1.0	43.53665242
122	0.0	-65.8746171214
122	1.0	43.5488267512
122	1.0	43.6280429728
122	1.0	43.4982798438
122	1.0	43.5869837271
122	1.0	43.5477782659
122	1.0	43.4578332895
122	1.0	43.5127494978
122	1.0	43.6653165353
122	1.0	43.575379119
122	1.0	43.5344051157
122	1.0	43.5723764169
122	1.0	43.6292461209
122	1.0	43.4690621853
122	1.0	43.5260771402
122	1.0	43.5934845394
122	1.0	43.500508185
122	1.0	43.4471955056
122	1.0	43.5753477702
122	1.0	43.5508885966
122	1.0	43.5427496487
122	1.0	43.6211221626
122	1.0	43.5014278708
122	1.0	43.5373731019
122	1.0	43.5091935329
122	1.0	43.6396644131
122	1.0	43.5433588399
122	1.0	43.619845424
122	1.0	43.6436018865
122	1.0	43.5998970137
122	1.0	43.1346559223
122	1.0	43.6156261645
122	1.0	43.5792204975
122	1.0	43.5357874654
122	1.0	43.634589227
122	1.0	43.5066978995
122	1.0	43.7298755871
122	1.0	43.5749067602
122	1.0	43.5317000618
122	1.0	43.5760162666
122	1.0	43.6148783044
122	1.0	43.4952076376
122	1.0	43.6044099328
122	1.0	43.4469240513
122	1.0	43.6395706684
122	1.0	43.1923546326
122	1.0	43.5848456385
122	1.0	43.5269358159
122	1.0	43.5967157912
122	1.0	43.5752412827
122	1.0	43.5205927277
122	1.0	43.5978499041
122	1.0	43.5980536674
122	1.0	43.5844230354
122	1.0	43.5461261147
122	1.0	43.5487385748
122	1.0	43.5535299833
122	1.0	43.5607043341
122	1.0	43.5680361274
122	1.0	43.4589976629
122	1.0	43.6301645108
122	1.0	43.5568095127
122	1.0	43.3750559883
122	1.0	43.6716022282
122	1.0	43.6443983322
122	1.0	43.5175187343
122	1.0	43.5687193984
122	1.0	43.6170363194
122	1.0	43.4279805085
122	1.0	43.558841478
122	1.0	43.3216485927
122	1.0	43.5122634123
122	1.0	43.5537207774
122	1.0	43.605196372
122	1.0	43.3881223253
122	1.0	43.6401679089
122	1.0	43.5711367057
122	1.0	43.6308324075
122	1.0	43.4485893132
122	1.0	43.5611819539
122	1.0	43.5423236222
122	1.0	43.6433151949
122	1.0	43.5357270786
122	1.0	43.593698587
122	1.0	43.5206591611
122	1.0	43.6315353283
122	1.0	43.6683394847
122	1.0	43.5882780005
122	1.0	43.5888724891
122	1.0	43.631714802
122	1.0	43.4568288412
122	1.0	43.6651897588
122	1.0	43.5814496171
122	1.0	43.5012126915
122	1.0	43.4544372767
122	1.0	43.5935177302
122	1.0	43.6299087062
122	1.0	43.2366186631
122	1.0	43.3788230599
122	1.0	43.3523510537
122	1.0	43.4749707386
122	1.0	43.4689736631
122	1.0	43.6543918924
122	1.0	43.6467804566
122	1.0	43.5428854582
122	1.0	43.4750504263
122	1.0	43.6150148443
122	1.0	43.4469858993
122	1.0	43.343578321
122	1.0	43.3646141148
122	1.0	43.5967021836
122	1.0	43.5988041171
122	1.0	43.5188571249
122	1.0	43.5272197063
122	1.0	43.5415210759
122	1.0	43.6579028734
122	1.0	43.3398125627
122	1.0	43.6842891471
122	1.0	43.4590029712
122	1.0	43.575671237
122	1.0	43.467607456
122	0.0	-65.3378721068
122	1.0	43.5666797279
122	1.0	43.664980413
122	1.0	43.6496255471
122	1.0	43.583772277
122	1.0	43.3275738432
122	1.0	43.6095864231
122	1.0	43.4639512873
122	1.0	43.4992195205
122	1.0	43.5359839734
122	1.0	43.6169490989
122	1.0	43.5822876394
122	1.0	43.5383237614
122	1.0	43.5421061865
122	1.0	43.5409742942
122	1.0	43.5171315512
122	1.0	43.6307856606
122	1.0	43.5882302834
122	1.0	43.5425204043
122	1.0	43.5378256544
122	1.0	43.581577427
122	1.0	43.2135437439
122	1.0	43.6690089363
122	1.0	43.6307953956
122	1.0	43.5594892981
122	1.0	43.4944921696
122	1.0	43.6158196285
122	1.0	43.6121439805
122	1.0	43.5694774199
122	1.0	43.3398465834
122	1.0	43.6146787307
122	1.0	43.4090638397
122	1.0	43.5493469004
122	1.0	43.3780577238
122	1.0	43.4987148699
122	1.0	43.5945814719
122	1.0	43.5472265082
122	1.0	43.4869375312
122	0.0	-65.5924892556
122	1.0	43.6326633464
122	1.0	43.5207347549
122	1.0	43.5357200557
122	1.0	43.5968148072
122	1.0	43.5816363576
122	1.0	43.6756545228
122	1.0	43.4931105605
122	1.0	43.4890532402
122	1.0	43.3967135344
122	1.0	43.5519763929
122	1.0	43.5016019223
122	1.0	43.5957288749
122	0.0	-64.4689836688
122	0.0	-63.0164799212
122	1.0	43.6123827545
122	1.0	43.3981553798
122	1.0	43.4339857003
122	1.0	43.3895538378
122	1.0	43.6246724234
122	1.0	43.6497920347
122	1.0	43.5999922221
122	1.0	43.6140344148
122	1.0	43.5983298772
122	1.0	43.6418105901
122	1.0	43.5079916155
122	1.0	43.4677224204
122	1.0	43.6124050956
122	1.0	43.5055484021
122	1.0	43.6279430485
122	1.0	43.2370294318
122	1.0	43.5813215244
122	1.0	43.597952535
122	1.0	43.5240689687
122	1.0	43.5864665381
122	1.0	43.5143210219
122	1.0	43.6449493457
122	1.0	43.5484819365
122	1.0	43.5469268091
122	1.0	43.5173839697
122	1.0	43.6130812063
122	1.0	43.441087063
122	1.0	43.6260784104
122	1.0	43.5046101666
122	1.0	43.5545610743
122	1.0	43.6129788688
122	1.0	43.3496362139
122	1.0	43.4672264636
122	1.0	43.4684214266
122	1.0	42.9005758623
122	0.0	-64.112140992
122	1.0	43.5753084777
122	1.0	43.4982641744
122	1.0	43.4426603717
122	1.0	43.6704862147
122	1.0	43.5830881289
122	1.0	43.500002106
122	1.0	43.6133339398
122	1.0	43.6471446569
122	1.0	43.5306435088
122	0.0	-64.0200746783
122	1.0	43.4215634751
122	1.0	43.6415912413
122	1.0	43.6001159835
122	1.0	43.4530674606
122	1.0	43.5407637277
122	1.0	43.5177565667
122	1.0	43.5892111366
122	1.0	43.5058079824
122	1.0	43.6453037304
122	1.0	43.5484645038
122	1.0	43.5044650298
122	1.0	43.5772268127
122	1.0	43.5835837513
122	1.0	43.3694688502
122	1.0	43.6427798996
122	1.0	43.5560295359
122	1.0	43.6235638354
122	1.0	43.5242217824
122	1.0	43.6215199676
122	1.0	43.6493079789
122	1.0	43.5374975174
122	1.0	43.558295238
122	1.0	43.6210490573
122	1.0	43.4653252192
122	1.0	43.5477866089
122	1.0	43.6101427991
122	0.0	-66.0074242695
122	1.0	43.590760607
122	1.0	43.5526156136
122	1.0	43.6818064774
122	1.0	43.6473011514
122	1.0	43.6053118283
122	1.0	43.5879906865
122	1.0	43.3718688642
122	1.0	43.482285506
122	1.0	43.5413596418
122	1.0	43.5611260461
122	1.0	43.5484653135
122	1.0	43.526971166
122	1.0	43.5488802569
122	0.0	-67.6504793592
122	1.0	43.5425083135
122	1.0	43.6129335104
122	1.0	43.6661613999
122	1.0	43.4222433216
122	1.0	43.4753663072
122	1.0	43.5717652859
122	1.0	43.537064585
122	1.0	43.7033338698
122	1.0	43.5390590647
122	1.0	43.5424742724
122	1.0	43.5300123591
122	1.0	43.6108329
122	1.0	43.5667975128
122	1.0	43.5815877577
122	1.0	43.4695552569
122	1.0	43.5234432913
122	1.0	43.5426959133
122	1.0	43.5268794025
122	1.0	43.5416568754
122	1.0	43.4687479436
122	1.0	43.4227439242
122	1.0	43.7044652726
122	1.0	43.5392657215
122	1.0	43.5582328512
122	1.0	43.6747389464
122	1.0	43.5963481968
122	1.0	43.357332704
122	1.0	43.4801151501
122	1.0	43.6556158043
122	1.0	43.6531007071
122	1.0	43.6023239332
122	1.0	43.5635345299
122	1.0	43.6547026542
122	1.0	43.4847182161
122	1.0	43.5956058965
122	1.0	43.6158234331
122	1.0	43.6283176324
122	1.0	43.560825293
122	1.0	43.4107328423
122	1.0	43.5806996602
122	1.0	43.5383238009
122	1.0	43.5105511784
122	1.0	43.5579369235
122	1.0	43.5319322068
122	1.0	43.5612104968
122	1.0	43.573622847
122	1.0	43.5730072796
122	1.0	43.5399186771
122	1.0	43.4567581585
122	1.0	43.6513256571
122	1.0	43.5063967338
122	1.0	43.5993176267
122	1.0	43.6059455698
122	1.0	43.5701055225
122	1.0	43.5293772914
122	1.0	43.4509518101
122	1.0	43.584651154
122	1.0	43.6088649299
122	1.0	43.5338950062
122	1.0	43.5589906981
122	1.0	43.3812349294
122	1.0	43.5297296273
122	1.0	43.4426088056
122	1.0	43.635415272
122	1.0	43.5238394436
122	1.0	43.5271865533
122	1.0	43.6196665394
122	1.0	43.4975750972
122	1.0	43.6531623876
122	1.0	43.487321044
122	1.0	43.7004182186
122	1.0	43.4035795223
122	1.0	43.5405578607
122	1.0	43.6488550394
122	1.0	43.6076057925
122	0.0	-66.6081202188
122	1.0	43.4947846086
122	1.0	43.6602578713
122	1.0	43.5357124541
122	1.0	43.6488983799
122	1.0	43.4748085844
122	1.0	43.5542536733
122	1.0	43.6244223171
122	1.0	43.6603542872
122	1.0	43.3186613279
122	1.0	43.5584246042
122	1.0	43.4778161306
122	1.0	43.613339865
122	1.0	43.5957542406
122	1.0	43.5380594844
122	1.0	43.5440587354
122	1.0	43.6077553967
122	1.0	43.6535732172
122	1.0	43.5499879901
122	1.0	43.612371664
122	1.0	43.6277683071
122	1.0	43.633466939
122	1.0	43.6356005398
122	1.0	43.4153739988
122	1.0	43.6067861867
122	1.0	43.4984375331
122	1.0	43.5632537295
122	1.0	43.5793922763
122	1.0	43.3900618255
122	1.0	43.5617376565
122	1.0	43.6851987681
122	1.0	43.4891610512
122	1.0	43.5526465054
122	1.0	43.5285242161
122	1.0	43.6896817007
122	1.0	43.5986109923
122	1.0	43.6602831406
122	1.0	43.4648029415
122	1.0	43.4264883989
122	1.0	43.5317181672
122	1.0	43.5630438216
122	1.0	43.6109265646
122	1.0	43.676724768
122	1.0	43.6679371451
122	1.0	43.5122879134
122	1.0	43.5515277696
122	1.0	43.666231639
122	1.0	43.4608970712
122	1.0	43.539117229
122	1.0	43.5333069917
122	1.0	43.6218073382
122	1.0	43.5564476029
122	1.0	43.6423957598
122	1.0	43.515256138
122	1.0	43.491381227
122	1.0	43.6178918195
122	1.0	43.5955290129
122	1.0	43.5798742242
122	1.0	43.4327863961
122	1.0	43.5948636276
122	1.0	43.6211404717
122	1.0	43.587035168
122	1.0	43.594427761
122	1.0	43.6019013906
122	1.0	43.4587634799
122	1.0	43.5519848349
122	1.0	43.5717398832
122	1.0	43.535203742
122	1.0	43.5663273638
122	1.0	43.3386829304
122	1.0	43.6384556707
122	1.0	43.4904736064
122	1.0	43.6395340045
122	1.0	43.5592618407
122	1.0	43.6403625063
122	1.0	43.5294052153
122	1.0	43.601736934
122	0.0	-64.3121124466
122	1.0	43.6036228177
122	1.0	43.5322292173
122	1.0	43.6239872891
122	1.0	43.6236131715
122	1.0	43.4427364099
122	0.0	-66.4307834264
122	1.0	43.5525165227
122	1.0	43.569737819
122	1.0	43.5957842932
122	1.0	43.48611351
122	1.0	43.5061495264
122	1.0	43.5590685723
122	1.0	43.5569151691
122	0.0	-64.2099956493
122	1.0	43.6084749249
122	1.0	43.6309253576
122	1.0	43.6487889477
122	1.0	43.6209210661
122	1.0	43.4675928994
122	1.0	43.5035297489
122	1.0	43.5275375989
122	1.0	43.6085717644
122	1.0	43.5438932838
122	1.0	43.4296305985
122	1.0	43.5081830978
122	1.0	43.5701719394
122	1.0	43.5049929734
122	1.0	43.6156736517
122	1.0	43.5688069732
122	1.0	43.6580996213
122	1.0	43.591640203
122	1.0	43.5694681306
122	1.0	43.6096939098
122	1.0	43.6180066914
122	1.0	43.5793168833
122	1.0	43.3103146907
122	1.0	43.5723097697
122	1.0	43.5075662005
122	1.0	43.609281457
122	1.0	43.4308259237
122	1.0	43.5964667569
122	1.0	43.5286716517
122	1.0	43.5249166167
122	1.0	43.6088464568
122	1.0	43.6416405989
122	1.0	43.6138278907
122	1.0	43.6574365279
122	1.0	43.3465620803
122	1.0	43.594859002
122	1.0	43.3447782868
122	1.0	43.5648023127
122	1.0	43.3531741306
122	1.0	43.3550021342
122	1.0	43.6730370169
122	1.0	43.5829805591
122	0.0	-65.4403369757
122	1.0	43.5211739853
122	1.0	43.4926035781
122	1.0	43.5405670826
122	1.0	43.5529693252
122	1.0	43.2897479217
122	1.0	43.579526311
122	1.0	43.5707893928
122	1.0	43.5754130736
122	1.0	43.6208366054
122	1.0	43.4711681572
122	1.0	43.519309554
122	1.0	43.6099778254
122	1.0	43.5653851735
122	1.0	43.4396770394
122	1.0	43.5957044977
122	1.0	43.6167688384
122	1.0	43.5271108714
122	1.0	43.6796106451
122	1.0	43.5848520058
122	1.0	43.6715799563
122	1.0	43.6612401106
122	1.0	43.5600577265
122	1.0	43.6214171696
122	1.0	43.5331904817
122	1.0	43.5494227725
122	1.0	43.4333350102
122	1.0	43.599309608
122	1.0	43.5026155527
122	1.0	43.3439846045
122	1.0	43.6466467907
122	1.0	43.5636711389
122	1.0	43.4548963743
122	1.0	43.6110521664
122	1.0	43.4935323179
122	1.0	43.6116217894
122	1.0	43.6829491583
122	1.0	43.5848106112
122	1.0	43.302687428
122	1.0	43.500733005
122	1.0	43.5719188279
122	1.0	43.456052389
122	1.0	43.647389499
122	1.0	43.2610130091
122	0.0	-64.0718413065
122	1.0	43.6003453619
122	1.0	43.6507557177
122	1.0	43.5579410848
122	1.0	43.3757266135
122	1.0	43.5276802317
122	1.0	43.5764452454
122	1.0	43.2937297944
122	1.0	43.4256065888
122	1.0	43.5236017466
122	1.0	43.5391754455
122	1.0	43.5595834744
122	1.0	43.5626151162
122	1.0	43.5795227661
122	1.0	43.4231993819
122	1.0	43.3724835291
122	1.0	43.5232833026
122	1.0	43.5342686672
122	1.0	43.4850494131
122	1.0	43.4220853649
122	1.0	43.5934891759
122	1.0	43.5776993652
122	1.0	43.6910871444
122	1.0	43.4827604003
122	1.0	43.6311108976
122	1.0	43.5973426167
122	1.0	43.3827502402
122	1.0	43.6604878388
122	1.0	43.6231243029
122	1.0	43.5006640757
122	1.0	43.546196189
122	1.0	43.5813112099
122	1.0	43.6672328677
122	1.0	43.5907784537
122	1.0	43.5613630106
122	1.0	43.5302397644
122	1.0	43.599169159
122	1.0	43.5373699445
122	1.0	43.675774425
122	1.0	43.5226891933
122	1.0	43.5965158052
122	1.0	43.5057638356
122	1.0	43.4660827107
122	1.0	43.4026763412
122	1.0	43.6645698644
122	1.0	43.6250021808
122	1.0	43.6638095173
122	1.0	43.5571245733
122	1.0	43.430189529
122	1.0	43.6442311826
122	1.0	43.5124532852
122	1.0	43.4714146906
122	1.0	43.3525440507
122	1.0	43.4795232646
122	1.0	43.6688078896
122	1.0	43.5825609751
122	1.0	43.436087294
122	1.0	43.6414594765
122	0.0	-63.9805972443
122	1.0	43.6433373773
122	1.0	43.5427082384
122	1.0	43.516812273
122	1.0	43.6325204938
122	1.0	43.5702346129
122	1.0	43.5472718663
122	0.0	-65.2326885392
122	1.0	43.4662832032
122	1.0	43.5940424186
122	1.0	43.6122880076
122	1.0	43.4658626951
122	1.0	43.6211195982
122	1.0	43.4790918783
122	1.0	43.6499292266
122	1.0	43.5662843885
122	1.0	43.4765808502
122	1.0	43.6134528522
122	1.0	43.4698113602
122	1.0	43.5989813664
122	1.0	43.5768791224
122	1.0	43.4202431249
122	1.0	43.5774822651
122	1.0	43.6702376074
122	1.0	43.6188406546
122	1.0	43.6153903741
122	1.0	43.5515444501
122	1.0	43.5273857767
122	1.0	43.5849985274
122	1.0	43.5129438477
122	1.0	43.6728569965
122	1.0	43.6515926762
122	1.0	43.6284475425
122	1.0	43.6909488046
122	1.0	43.5207134082
122	1.0	43.5824387286
122	1.0	43.5895354745
122	1.0	43.5818576576
122	1.0	43.5170338492
122	1.0	43.6718687421
122	1.0	43.6135151407
122	1.0	43.6482034192
122	1.0	43.4731476303
122	1.0	43.6249929755
122	1.0	43.569160631
122	1.0	43.4691049019
122	1.0	43.5955629897
122	1.0	43.4835944228
122	1.0	43.6374228652
122	1.0	43.4686455667
122	1.0	43.5093805813
122	1.0	43.58529094
122	1.0	43.5912772568
122	1.0	43.5611932763
122	1.0	43.6244954397
122	1.0	43.6357320571
122	0.0	-63.9126546068
122	1.0	43.6333719975
122	1.0	43.6886500985
122	1.0	43.4330772157
122	1.0	43.4106064922
122	1.0	43.6471580632
122	1.0	43.4271378229
122	1.0	43.6645530433
122	1.0	43.5421486554
122	1.0	43.674221606
122	1.0	43.578105916
122	1.0	43.543477709
122	1.0	43.624456827
122	1.0	43.6200753178
122	1.0	43.5942728806
122	1.0	43.5897833658
122	1.0	43.4879139393
122	1.0	43.6128559447
122	1.0	43.5130477365
122	1.0	43.5632259874
122	1.0	43.4961394841
122	1.0	43.4306017834
122	1.0	43.5955689945
122	1.0	43.4881278783
122	1.0	43.5471602991
122	1.0	43.561407434
122	1.0	43.4802932724
122	1.0	43.5392005516
122	1.0	43.615568792
122	1.0	43.5775838264
122	1.0	43.41531528
122	1.0	43.6134700711
122	1.0	43.6118541548
122	1.0	43.5182533238
122	1.0	43.5416458764
122	1.0	43.6056627486
122	1.0	43.4814774948
122	1.0	43.4264550097
122	1.0	43.5895855692
122	1.0	43.5833110274
122	1.0	43.4750082703
122	1.0	43.4605360145
122	1.0	43.5608493996
122	1.0	43.5173025872
122	1.0	43.6383295274
122	1.0	43.5717615544
122	1.0	43.5108285246
122	1.0	43.5999557504
122	1.0	43.6380853728
122	1.0	43.5040160226
122	1.0	43.6010287756
122	1.0	43.5464996752
122	1.0	43.5141364215
122	1.0	43.4852052684
122	1.0	43.5460312615
122	1.0	43.6792702323
122	1.0	43.25606055
122	1.0	43.6043047065
122	1.0	43.4351712198
122	1.0	43.6007770637
122	1.0	43.645808826
122	1.0	43.6502070274
122	1.0	43.625563337
122	1.0	43.6261928889
122	1.0	43.0503186417
122	1.0	43.4413813741
122	1.0	43.6432682892
122	1.0	43.4419353371
122	1.0	43.6450921843
122	1.0	43.5177547231
122	0.0	-65.1692336894
122	1.0	43.320441575
122	1.0	43.4728417261
122	1.0	43.6145447561
122	1.0	43.5031594174
122	1.0	43.5726478029
122	1.0	43.4211349624
122	1.0	43.6732312179
122	1.0	43.600795315
122	1.0	43.6823769181
122	1.0	43.3550417414
122	1.0	43.6821012282
122	1.0	43.4981618188
122	1.0	43.4761888476
122	1.0	43.6189927261
122	1.0	43.6047483794
122	1.0	43.3820696944
122	1.0	43.6266256619
122	1.0	43.6234483525
122	1.0	43.6059546396
122	1.0	43.5123104157
122	1.0	43.5677051475
122	1.0	43.6817378161
122	1.0	43.5805631315
122	1.0	43.5980531059
122	1.0	43.4685855813
122	1.0	43.5839903385
122	1.0	43.662300151
122	1.0	43.6621528963
122	1.0	43.5992797315
122	1.0	43.4891971446
122	1.0	43.5874229853
122	1.0	43.6969962638
122	1.0	43.513473015
122	1.0	43.5394327699
122	1.0	43.6804837773
122	1.0	43.5765561862
122	1.0	43.6486164416
122	1.0	43.5449808236
122	1.0	43.6010181546
122	1.0	43.6235432359
122	1.0	43.3537047368
122	1.0	43.5884911644
122	1.0	43.3804100475
122	1.0	43.4954000128
122	1.0	43.4812882272
122	0.0	-63.8339772882
122	1.0	43.5029617218
122	1.0	43.5993244181
122	0.0	-64.781169845
122	1.0	43.4577835747
122	1.0	43.2218438919
122	1.0	43.6581013653
122	1.0	43.6418920191
122	1.0	43.4603592722
122	1.0	43.2831065117
122	1.0	43.6367125066
122	1.0	43.5406395571
122	1.0	43.6668071861
122	1.0	43.6133647461
122	1.0	43.5857133606
122	1.0	43.3685633603
122	1.0	43.5443079817
122	1.0	43.6709700243
122	1.0	43.4201397499
122	1.0	43.3075692907
122	1.0	43.6233738073
122	1.0	43.3984763156
122	1.0	43.6715984619
122	1.0	43.6031969046
122	1.0	43.5259546307
122	1.0	43.568422437
122	1.0	43.4733381333
122	1.0	43.5729345314
122	1.0	43.5326264698
122	1.0	43.636495968
122	1.0	43.5962007038
122	1.0	43.4896465898
122	1.0	43.5741529114
122	1.0	43.6175819123
122	1.0	43.5700811117
122	1.0	43.5790342705
122	1.0	43.6039112149
122	1.0	43.5600348897
122	0.0	-65.2471057626
122	1.0	43.5722924924
122	1.0	43.6649008428
122	1.0	43.5839453787
122	1.0	43.5708869532
122	1.0	43.3694252056
122	1.0	43.316627908
122	1.0	43.5418552581
122	1.0	43.5900223285
122	1.0	43.5037832631
122	1.0	43.5654600464
122	1.0	43.4873007389
122	0.0	-65.6672425967
122	1.0	43.6080416385
122	1.0	43.6262274346
122	1.0	43.6686171889
122	1.0	43.6006956134
122	1.0	43.5394939872
122	1.0	43.5015318008
122	1.0	43.5307661455
122	1.0	43.6336401833
122	1.0	43.6489450228
122	1.0	43.537894879
122	1.0	43.5936807085
122	1.0	43.4438697243
122	1.0	43.5935814723
122	1.0	43.5802618636
122	1.0	43.6939474497
122	1.0	43.5531883566
122	0.0	-63.8636268761
122	1.0	43.4265408723
122	1.0	43.4975528479
122	1.0	43.3333470164
122	1.0	43.5093799241
122	1.0	43.4678907018
122	1.0	43.3139340734
122	1.0	43.552457308
122	1.0	43.5510265689
122	1.0	43.5279304805
122	1.0	43.5365172661
122	0.0	-63.1032621375
122	1.0	43.4165392988
122	0.0	-64.3498460426
122	1.0	43.5521419284
122	1.0	43.2771386308
122	1.0	43.4990725683
122	1.0	43.6128924278
122	1.0	43.5769947372
122	1.0	43.6246238301
122	1.0	43.4902983308
122	1.0	43.6241747466
122	1.0	43.6599641901
122	1.0	43.6079947714
122	1.0	43.6757890762
122	1.0	43.5069915463
122	1.0	43.5872436498
122	1.0	43.7024986844
122	1.0	43.6379407604
122	1.0	43.501843799
122	1.0	43.4915471454
122	1.0	43.5277104409
122	1.0	43.5214982621
122	1.0	43.6253042217
122	1.0	43.643932406
122	1.0	43.6220638628
122	1.0	43.6139007889
122	1.0	43.3307207126
122	1.0	43.6215966977
122	1.0	43.6008997259
122	1.0	43.6552860215
122	1.0	43.4688599748
122	1.0	43.5632195259
122	1.0	43.565913755
122	1.0	43.531248143
122	1.0	43.570769633
122	1.0	43.6157101057
122	1.0	43.6786620583
122	1.0	43.5746195744
122	1.0	43.5833824223
122	1.0	43.5440706413
122	1.0	43.6302573614
122	1.0	43.6995235371
122	1.0	43.6356794837
122	1.0	43.3807124921
122	1.0	43.6620407311
122	1.0	43.4990014174
122	1.0	43.6299940587
122	1.0	43.5962892477
122	1.0	43.5557600732
122	1.0	43.5346083239
122	1.0	43.5648819826
122	1.0	43.6321244269
122	1.0	43.5069793198
122	1.0	43.5080633819
122	1.0	43.3706724637
122	1.0	43.6570757685
122	1.0	43.5750991643
122	1.0	43.5442965662
122	1.0	43.5065976706
122	1.0	43.6622280119
122	1.0	43.6088967293
122	1.0	43.5806651696
122	1.0	43.5882082518
122	1.0	43.6822916503
122	1.0	43.5592394738
122	1.0	43.5794135164
122	1.0	43.633204157
122	1.0	43.5704527919
122	1.0	43.593579793
122	1.0	43.6213218908
122	1.0	43.6496735667
122	1.0	43.5926857023
122	1.0	43.5537904678
122	1.0	43.4391621314
122	1.0	43.5758217433
122	1.0	43.6135822609
122	1.0	43.5234083001
122	1.0	43.5855509561
122	1.0	43.611542213
122	1.0	43.3629199004
122	1.0	43.5885540521
122	1.0	43.5923553181
122	1.0	43.6369053094
122	1.0	43.6543425687
122	1.0	43.6259484166
122	1.0	43.3563560613
122	1.0	43.6080717518
122	1.0	43.5545141483
122	1.0	43.3796396619
122	1.0	43.536991513
122	1.0	43.571849895
122	1.0	43.4874650286
122	1.0	43.5658428049
122	1.0	43.4322747007
122	1.0	43.401428322
122	1.0	43.4192657564
122	1.0	43.672917823
122	1.0	43.2793694157
122	1.0	43.5357230107
122	1.0	43.5476475402
122	1.0	43.5665079559
122	1.0	43.4892501942
122	1.0	43.6686284299
122	1.0	43.5032205649
122	1.0	43.5350778819
122	1.0	43.5854759584
122	1.0	43.5781662861
122	1.0	43.6225094959
122	1.0	43.5851482907
122	1.0	43.4784487562
122	1.0	43.6960118573
122	1.0	43.5610780255
122	1.0	43.5380098978
122	1.0	43.6277692405
122	1.0	43.6356808531
122	1.0	43.5957100385
122	1.0	43.649777696
122	1.0	43.5774883931
122	1.0	43.246349379
122	1.0	43.6516743515
122	1.0	43.4323972381
122	1.0	43.525498849
122	1.0	43.6830399892
122	1.0	43.577448865
122	1.0	43.6319420082
122	1.0	43.5296573111
122	1.0	43.5972775965
122	0.0	-63.5203442029
122	1.0	43.6034409712
