# Supplementary material for: Unique membrane properties and enhanced signal processing in human neocortical neurons
Source: eLife. 2016 Oct 6;5:e16553. doi: 10.7554/eLife.16553 (PMC5100995; doi:10.7554/eLife.16553)
Supplement: Source code 1. — DOI: http://dx.doi.org/10.7554/eLife.16553.014 [file elife-16553-code1.zip › Fig3/Fig3b/DIST_045_SYNC/Mon_Apr_11_11_35_14_2016/syns_123/sync_stim_seed_851.txt]

NUMBER_OF_SYNAPSES	APC_N	MAX_VOLTAGE
123	1.0	43.627805841
123	1.0	43.6025882258
123	1.0	43.470378432
123	1.0	43.5339961387
123	1.0	43.5394781516
123	1.0	43.5951437774
123	1.0	43.575725486
123	1.0	43.518589783
123	1.0	43.6165045176
123	1.0	43.3755486694
123	1.0	43.6520241997
123	1.0	43.5996783267
123	1.0	43.5552138963
123	1.0	43.6165481412
123	1.0	43.6501567685
123	1.0	43.5633093335
123	1.0	43.5388755965
123	1.0	43.4920690223
123	1.0	43.5640208918
123	1.0	43.6594051501
123	1.0	43.6402790158
123	1.0	43.5465611126
123	1.0	43.4489620551
123	1.0	43.6003140294
123	1.0	43.5253318834
123	1.0	43.5288309848
123	1.0	43.4740151019
123	1.0	43.4913994445
123	1.0	43.4644067206
123	1.0	43.6845056643
123	1.0	43.6172813949
123	1.0	43.5631178953
123	1.0	43.5212857524
123	1.0	43.4741234164
123	1.0	43.3933175805
123	1.0	43.4646792372
123	1.0	43.617838362
123	1.0	43.5288673719
123	1.0	43.6381658369
123	1.0	43.6799179316
123	1.0	43.6649452382
123	1.0	43.5530800963
123	1.0	43.555028968
123	1.0	43.5507722559
123	1.0	43.5638045297
123	1.0	43.656221423
123	1.0	43.5683075058
123	1.0	43.6245787546
123	1.0	43.4843475037
123	1.0	43.3430245818
123	1.0	43.4585163703
123	1.0	43.5461191986
123	1.0	43.5065064199
123	1.0	43.5701342225
123	1.0	43.5280088458
123	1.0	43.6532772261
123	1.0	43.4171420331
123	1.0	43.6745102884
123	1.0	43.5118804104
123	1.0	43.5572872471
123	1.0	43.5366366219
123	1.0	43.5523175343
123	1.0	43.5573342439
123	1.0	43.586811593
123	1.0	43.6756806308
123	1.0	43.6185980635
123	1.0	43.5325938047
123	1.0	43.5364757306
123	1.0	43.5180125313
123	1.0	43.6277472415
123	1.0	43.3584271321
123	1.0	43.6487803508
123	1.0	43.0021266459
123	1.0	43.6239031187
123	1.0	43.5061197321
123	1.0	43.4994412193
123	1.0	43.6109979921
123	1.0	43.6359552775
123	1.0	43.6739337822
123	1.0	43.5424733159
123	1.0	43.5313634668
123	1.0	43.5624455347
123	1.0	43.5679026985
123	1.0	43.6611430983
123	1.0	43.6313008608
123	1.0	43.6732167131
123	1.0	43.6266354617
123	1.0	43.6363083111
123	1.0	43.570724753
123	1.0	43.6546405557
123	1.0	43.5741772867
123	1.0	43.5894228246
123	1.0	43.5262384935
123	1.0	43.4773543034
123	1.0	43.456637605
123	1.0	43.5833945744
123	1.0	43.5440888347
123	1.0	43.5842651884
123	1.0	43.5980937607
123	1.0	43.579822054
123	1.0	43.5538161133
123	1.0	43.6646218864
123	1.0	43.5923075918
123	1.0	43.642591725
123	1.0	43.502108273
123	1.0	43.646809195
123	1.0	43.5279436686
123	1.0	43.5903843445
123	1.0	43.5738091952
123	1.0	43.6188263046
123	1.0	43.5440605112
123	1.0	43.5217040641
123	1.0	43.6110406622
123	1.0	43.6475786781
123	1.0	43.5059594273
123	1.0	43.5340096607
123	1.0	43.5800788475
123	1.0	43.399347365
123	1.0	43.606292713
123	1.0	43.3172796155
123	1.0	43.5537090706
123	1.0	43.5445014966
123	1.0	43.6062378312
123	1.0	43.4642266759
123	1.0	43.6408763145
123	1.0	43.6071584341
123	1.0	43.5495124677
123	1.0	43.4138535031
123	1.0	43.5693187477
123	1.0	43.5920460184
123	1.0	43.6771173517
123	1.0	43.5955846898
123	1.0	43.6161734793
123	1.0	43.4962875017
123	1.0	43.5715051668
123	1.0	43.6114411907
123	1.0	43.6328735681
123	1.0	43.6060194938
123	1.0	43.6537024906
123	1.0	43.4507956337
123	1.0	43.6665810786
123	1.0	43.5998894183
123	1.0	43.5219333581
123	1.0	43.3701883162
123	1.0	43.595951255
123	1.0	43.5818858259
123	1.0	43.5148683608
123	1.0	43.4651509711
123	1.0	43.3083533896
123	1.0	43.5369245394
123	1.0	43.5758390496
123	1.0	43.5917775735
123	1.0	43.542538146
123	1.0	43.5033707883
123	1.0	43.574989302
123	1.0	43.5442019105
123	1.0	43.5805261224
123	1.0	43.3629058853
123	1.0	43.4831745692
123	1.0	43.695250568
123	1.0	43.5477575097
123	1.0	43.515600841
123	1.0	43.542714588
123	1.0	43.4763991118
123	1.0	43.6478205538
123	1.0	43.541829817
123	1.0	43.6529039564
123	1.0	43.4910560531
123	1.0	43.4956441229
123	1.0	43.559388796
123	1.0	43.3601438698
123	1.0	43.6913552407
123	1.0	43.603462076
123	1.0	43.613510334
123	1.0	43.5814734529
123	1.0	43.4863063346
123	1.0	43.5884623254
123	1.0	43.4879460476
123	1.0	43.3929538657
123	1.0	43.6144792215
123	1.0	43.5972697091
123	1.0	43.5570145046
123	1.0	43.6029521874
123	1.0	43.5507212299
123	1.0	43.4754189757
123	1.0	43.5536901674
123	1.0	43.6204668234
123	1.0	43.5971650205
123	1.0	43.5340142809
123	1.0	43.6243300097
123	0.0	-64.2520538836
123	1.0	43.5979018273
123	1.0	43.5817511059
123	1.0	43.5788785149
123	1.0	43.1698275704
123	1.0	43.666808671
123	1.0	43.676147802
123	1.0	43.4593474128
123	1.0	43.5420745716
123	1.0	43.5259147882
123	1.0	43.534672423
123	1.0	43.6167553988
123	1.0	43.4598702314
123	1.0	43.4777165334
123	1.0	43.5708015176
123	1.0	43.5856565922
123	1.0	43.2367655167
123	1.0	43.4352515711
123	1.0	43.5823528103
123	1.0	43.5499002704
123	1.0	43.4845633761
123	1.0	43.627543615
123	1.0	43.6249872229
123	1.0	43.584946734
123	1.0	43.5495373425
123	1.0	43.6358196776
123	1.0	43.2537852282
123	1.0	43.5622291283
123	1.0	43.5481394537
123	1.0	43.5999858853
123	0.0	-63.5437629311
123	1.0	43.5243730299
123	1.0	43.5901094605
123	1.0	43.4934724126
123	1.0	43.495338624
123	0.0	-65.58048321
123	1.0	43.6610931625
123	1.0	43.563659504
123	1.0	43.6242324916
123	1.0	43.6016723402
123	1.0	43.6815913646
123	1.0	43.6131563604
123	1.0	43.4732557367
123	1.0	43.3872234119
123	1.0	43.6590549174
123	1.0	43.5221339578
123	1.0	43.5314342318
123	1.0	43.5219478907
123	1.0	43.5535969077
123	1.0	43.6034827026
123	1.0	43.5663408554
123	1.0	43.51627168
123	1.0	43.5995732685
123	1.0	43.5892163901
123	1.0	43.4817676594
123	1.0	43.5825833798
123	1.0	43.5795267265
123	1.0	43.629291507
123	1.0	43.5401903433
123	1.0	43.6040689992
123	1.0	43.5195631547
123	1.0	43.5784245592
123	1.0	43.600108249
123	1.0	43.1626994195
123	1.0	43.5006999409
123	1.0	43.5739599162
123	1.0	43.2106093053
123	0.0	-64.0388228745
123	1.0	43.6622432998
123	1.0	43.5545580649
123	1.0	43.4833984374
123	1.0	43.6573256732
123	1.0	43.5679093955
123	1.0	43.3610854528
123	1.0	43.6662446706
123	1.0	43.5963818659
123	1.0	43.4758038139
123	1.0	43.455965778
123	1.0	43.358978188
123	1.0	43.6312237031
123	1.0	43.5528669279
123	1.0	43.5309044546
123	1.0	43.5226135343
123	1.0	43.6379301905
123	1.0	43.595814365
123	1.0	43.5274426021
123	1.0	43.6423165436
123	1.0	43.6365384671
123	1.0	43.5503059384
123	1.0	43.5561541186
123	1.0	43.6191575472
123	1.0	43.453862952
123	1.0	43.5825503965
123	1.0	43.556984171
123	1.0	43.6075328583
123	1.0	43.3088425185
123	1.0	43.6378435985
123	1.0	43.6074431045
123	1.0	43.5292944986
123	1.0	43.558803712
123	1.0	43.6096063084
123	1.0	43.6258203703
123	1.0	43.3019533446
123	1.0	43.5497156491
123	1.0	43.4402373646
123	1.0	43.6581059396
123	1.0	43.583710906
123	1.0	43.6119612257
123	1.0	43.6137806062
123	1.0	43.6165439645
123	1.0	43.5675711799
123	1.0	43.4815622078
123	1.0	43.4941572611
123	1.0	43.5840047662
123	1.0	43.5856395504
123	1.0	43.6191212609
123	1.0	43.5787610714
123	1.0	43.3310392298
123	0.0	-64.9837447445
123	1.0	43.6539536561
123	1.0	43.6001853405
123	1.0	43.545189338
123	1.0	43.5665626595
123	1.0	43.5185931151
123	1.0	43.656614004
123	1.0	43.5212269486
123	1.0	43.6386986148
123	1.0	43.5728975764
123	1.0	43.5377863627
123	1.0	43.5758754123
123	1.0	43.6208001319
123	1.0	43.566226447
123	1.0	43.583730335
123	1.0	43.6269381329
123	0.0	-63.5171380221
123	1.0	43.5216996902
123	1.0	43.6266888912
123	1.0	43.5480058222
123	1.0	43.499510245
123	1.0	43.5789917117
123	1.0	43.6542886593
123	1.0	43.5234334408
123	1.0	43.693174775
123	1.0	43.5992678136
123	1.0	43.6291141594
123	1.0	43.4149331184
123	1.0	43.5522090415
123	1.0	43.6624398803
123	1.0	43.6591039396
123	1.0	43.5879425364
123	1.0	43.6391403264
123	1.0	43.6167834736
123	1.0	43.566557043
123	1.0	43.557194738
123	1.0	43.5929493961
123	1.0	43.4466988725
123	1.0	43.4862916138
123	1.0	43.5810249294
123	1.0	43.6452894573
123	1.0	43.6064127915
123	1.0	43.4781853048
123	1.0	43.4903853028
123	1.0	43.6005791416
123	1.0	43.612783733
123	1.0	43.5660096605
123	1.0	43.569807945
123	1.0	43.5627904205
123	1.0	43.569720255
123	1.0	43.5646172922
123	1.0	43.609622184
123	1.0	43.6846168262
123	1.0	43.5934925206
123	1.0	43.5160799137
123	1.0	43.4349855285
123	1.0	43.6279039984
123	1.0	43.6013807812
123	1.0	43.6179417476
123	1.0	43.5037070917
123	1.0	43.3837360123
123	1.0	43.6133735475
123	1.0	43.5267721569
123	1.0	43.5903899983
123	1.0	43.5851602021
123	1.0	43.4878479352
123	1.0	43.5141026672
123	1.0	43.5497673984
123	1.0	43.6094796923
123	1.0	43.5549672349
123	1.0	43.6970394972
123	0.0	-64.7545430963
123	1.0	43.6291350376
123	1.0	43.5465691047
123	1.0	43.5151924966
123	0.0	-66.9689000156
123	1.0	43.5742162609
123	1.0	43.6391982024
123	1.0	43.6459015277
123	1.0	43.5523480852
123	1.0	43.4941878287
123	1.0	43.5650441364
123	1.0	43.6364065212
123	1.0	43.6106093513
123	1.0	43.5781439127
123	1.0	43.61696216
123	1.0	43.4960378921
123	1.0	43.6298021512
123	1.0	43.6196318008
123	1.0	43.5695263769
123	1.0	43.6195696668
123	1.0	43.5820955814
123	1.0	43.6210726193
123	1.0	43.210230105
123	1.0	43.6951923876
123	1.0	43.6986390912
123	1.0	43.5701373715
123	1.0	43.6789459403
123	1.0	43.518416241
123	1.0	43.4159731076
123	1.0	43.6020672979
123	1.0	43.5710148015
123	1.0	43.6204324376
123	1.0	43.4631489556
123	1.0	43.6340578504
123	1.0	43.6290078949
123	1.0	43.5666801419
123	1.0	43.512517568
123	1.0	43.4667812334
123	1.0	43.6858637794
123	1.0	43.6005944425
123	1.0	43.5835752365
123	1.0	43.4644057571
123	1.0	43.4088609094
123	1.0	43.5672981907
123	1.0	43.48766568
123	1.0	43.5886530357
123	1.0	43.6361915105
123	1.0	43.6596143348
123	1.0	43.5297041387
123	1.0	43.6758467451
123	1.0	43.5481190435
123	1.0	43.6029644883
123	1.0	43.5722879747
123	1.0	43.6097697691
123	1.0	43.5976045357
123	1.0	43.5341455257
123	1.0	43.5603639308
123	1.0	43.6144747596
123	1.0	43.5260866682
123	1.0	43.6059937008
123	1.0	43.6461099134
123	1.0	43.5541618687
123	1.0	43.6440776011
123	1.0	43.5855617812
123	1.0	43.6162027085
123	1.0	43.658658553
123	1.0	43.498837588
123	1.0	43.4604678426
123	1.0	43.6342394682
123	1.0	43.6021071226
123	1.0	43.5961463329
123	1.0	43.6174554472
123	1.0	43.4678446884
123	1.0	43.6264551483
123	1.0	43.467076687
123	1.0	43.6127850787
123	1.0	43.5195676387
123	1.0	43.6110395862
123	1.0	43.606775732
123	1.0	43.5694582942
123	1.0	43.4909785853
123	1.0	43.6183957907
123	1.0	43.5464561903
123	1.0	43.5942811721
123	1.0	43.6328962967
123	1.0	43.4747486763
123	1.0	43.2618440518
123	1.0	43.4748681398
123	1.0	43.6561308387
123	1.0	43.5397453151
123	1.0	43.5852204852
123	1.0	43.5399211245
123	1.0	43.6535827039
123	1.0	43.6451433476
123	0.0	-65.6556767088
123	1.0	43.623330133
123	1.0	43.6653538335
123	1.0	43.6622084225
123	1.0	43.5996636859
123	1.0	43.5192733897
123	1.0	43.4055221982
123	1.0	43.5353331824
123	1.0	43.656481571
123	1.0	43.5907199255
123	1.0	43.4888072518
123	1.0	43.5320368585
123	1.0	43.5494227221
123	1.0	43.4646133015
123	1.0	43.5564473539
123	1.0	43.639884034
123	1.0	43.6067581631
123	1.0	43.5573987726
123	1.0	43.5791339296
123	1.0	43.620028831
123	1.0	43.6157863279
123	1.0	43.6024651821
123	1.0	43.4086437303
123	1.0	43.5826344496
123	1.0	43.5452929194
123	1.0	43.6135383677
123	1.0	43.4859176888
123	1.0	43.5783481374
123	1.0	43.5778587107
123	1.0	43.5697321368
123	1.0	43.6677847499
123	1.0	43.6368667806
123	1.0	43.6401928082
123	1.0	43.5501881557
123	1.0	43.4976414426
123	1.0	43.5851902204
123	1.0	43.483854629
123	1.0	43.5417082161
123	1.0	43.4036428447
123	1.0	43.4830872107
123	1.0	43.6188995057
123	1.0	43.5834324286
123	0.0	-66.6677863762
123	1.0	43.6400619859
123	1.0	43.6108340404
123	1.0	43.4466913934
123	1.0	43.5880042684
123	1.0	43.4529162948
123	1.0	43.6234630519
123	1.0	43.5567731183
123	1.0	43.5512884443
123	1.0	43.5924910806
123	1.0	43.5757253661
123	1.0	43.357606989
123	1.0	43.6273040887
123	1.0	43.4891275824
123	1.0	43.6032356449
123	1.0	43.6018543588
123	1.0	43.5390845286
123	1.0	43.5379800744
123	1.0	43.5834711646
123	1.0	43.6255739188
123	1.0	43.6466073824
123	1.0	43.7031175529
123	1.0	43.5180192081
123	1.0	43.5746334454
123	1.0	43.3236833498
123	1.0	43.6018304081
123	1.0	43.55379242
123	1.0	43.5873385561
123	1.0	43.416699706
123	1.0	43.5228116896
123	1.0	43.5975390876
123	1.0	43.5916138016
123	1.0	43.598973648
123	1.0	43.6359243228
123	1.0	43.5368546309
123	1.0	43.6155784428
123	1.0	43.574459745
123	1.0	43.5168984299
123	1.0	43.3808891517
123	1.0	43.6324697502
123	1.0	43.4677799343
123	1.0	43.567630843
123	1.0	43.5274605218
123	0.0	-64.7756321153
123	1.0	43.620089248
123	1.0	43.6338238515
123	1.0	43.5932551618
123	1.0	43.4790704004
123	1.0	43.5209923894
123	1.0	43.5935937299
123	1.0	43.3694279595
123	1.0	43.3205765573
123	1.0	43.5394334164
123	1.0	43.6654087556
123	1.0	43.576426533
123	1.0	43.567530916
123	1.0	43.5611726909
123	1.0	43.520829754
123	1.0	43.521964061
123	1.0	43.6053429682
123	1.0	43.567772106
123	1.0	43.3457323635
123	1.0	43.5590118504
123	1.0	43.5419760951
123	1.0	43.6182025263
123	1.0	43.557495959
123	1.0	43.5798859263
123	1.0	43.6273761143
123	1.0	43.6304101907
123	1.0	43.6169404889
123	1.0	43.5991336374
123	1.0	43.647619839
123	1.0	43.5759914951
123	1.0	43.5295717978
123	1.0	43.5616596427
123	1.0	43.6318570861
123	1.0	43.5938797714
123	1.0	43.5762126646
123	1.0	43.4820980009
123	1.0	43.5205702542
123	1.0	43.6456265352
123	1.0	43.6389002881
123	1.0	43.5352762559
123	1.0	43.5599732851
123	1.0	43.4764940032
123	1.0	43.5112221681
123	1.0	43.4576184074
123	1.0	43.6213444013
123	1.0	43.6725709872
123	1.0	43.6045414624
123	1.0	43.6404356366
123	1.0	43.4080564198
123	1.0	43.6097024114
123	1.0	43.4182299574
123	1.0	43.5456521998
123	1.0	43.484459083
123	1.0	43.5919558545
123	1.0	43.6491578885
123	1.0	43.6274526083
123	1.0	43.4429800266
123	1.0	43.5597545565
123	1.0	43.3539193944
123	1.0	43.5426415212
123	1.0	43.5680623424
123	1.0	43.5969443655
123	1.0	43.5964815301
123	1.0	43.6079762644
123	1.0	43.5928592286
123	0.0	-66.7892182161
123	1.0	43.4095025668
123	1.0	43.5896623557
123	1.0	43.6288248409
123	1.0	43.4755451837
123	1.0	43.6580999234
123	1.0	43.4061713488
123	1.0	43.6635755588
123	1.0	43.5377842281
123	1.0	43.6201894534
123	1.0	43.5836723827
123	1.0	43.4069000914
123	1.0	43.539653427
123	1.0	43.5963766122
123	1.0	43.4337697605
123	1.0	43.530888689
123	1.0	43.6911568683
123	1.0	43.6578821769
123	1.0	43.5021289991
123	1.0	43.531053779
123	1.0	43.5886658274
123	1.0	43.4864289715
123	1.0	43.5856043324
123	1.0	43.6304109936
123	1.0	43.6463029609
123	1.0	43.642730419
123	1.0	43.6433874648
123	1.0	43.5614779625
123	1.0	43.6041499123
123	1.0	43.6000988184
123	1.0	43.5889437087
123	1.0	43.4961007678
123	1.0	43.704675485
123	1.0	43.6478721826
123	1.0	43.6284743423
123	1.0	43.5136531666
123	1.0	43.6061471509
123	1.0	43.5650556542
123	1.0	43.5575215636
123	1.0	43.5374983034
123	1.0	43.5320724237
123	1.0	43.6333600497
123	1.0	43.4400209524
123	1.0	43.5993710074
123	1.0	43.5544705204
123	1.0	43.5015843372
123	1.0	43.6562117597
123	1.0	43.5969701467
123	1.0	43.4880610629
123	1.0	43.5428865555
123	1.0	43.6753807604
123	1.0	43.5632939659
123	1.0	43.5919548057
123	1.0	43.4109922415
123	1.0	43.5671678381
123	1.0	43.5168048291
123	1.0	43.6877999462
123	1.0	43.6776114134
123	1.0	43.5463662191
123	1.0	43.5831451134
123	1.0	43.5518459917
123	1.0	43.5987246123
123	1.0	43.5939982201
123	1.0	43.5678245122
123	1.0	43.5799546289
123	1.0	43.6570134063
123	1.0	43.5516369985
123	1.0	43.5882572876
123	1.0	43.5830638422
123	1.0	43.5960884455
123	1.0	43.390114989
123	1.0	43.4669077118
123	1.0	43.5491259392
123	1.0	43.5946499812
123	1.0	43.4634566964
123	1.0	43.4915775244
123	1.0	43.5886261665
123	1.0	43.6541746305
123	1.0	43.2820893289
123	1.0	43.5884151148
123	1.0	43.6237259002
123	1.0	43.541192116
123	1.0	43.6230530357
123	1.0	43.555494614
123	1.0	43.435684944
123	1.0	43.5166063622
123	1.0	43.5864001881
123	1.0	43.5529050749
123	1.0	43.594178593
123	1.0	43.3946810475
123	1.0	43.4877696501
123	1.0	43.5643253271
123	1.0	43.6272188784
123	1.0	43.5963381752
123	1.0	43.5267725917
123	1.0	43.5903009786
123	1.0	43.6132177154
123	1.0	43.5383294266
123	1.0	43.5637150587
123	1.0	43.5006023819
123	1.0	43.6055952929
123	1.0	43.5505374348
123	1.0	43.5492104647
123	1.0	43.6439632635
123	1.0	43.3965825078
123	1.0	43.6022207735
123	1.0	43.4326010054
123	1.0	43.6585540067
123	1.0	43.6462486222
123	1.0	43.6051645042
123	1.0	43.6295279795
123	1.0	43.5946670991
123	1.0	43.4238866932
123	1.0	43.463440633
123	1.0	43.5698923575
123	1.0	43.2971655132
123	1.0	43.6343045456
123	1.0	43.5367748509
123	0.0	-64.5474653846
123	1.0	43.4426627704
123	1.0	43.251509641
123	1.0	43.6575016143
123	1.0	43.5875340582
123	1.0	43.4859702455
123	1.0	43.5106584817
123	1.0	43.5879289249
123	1.0	43.6481862521
123	1.0	43.6729741771
123	1.0	43.5291168354
123	1.0	43.6670351874
123	1.0	43.6670484457
123	1.0	43.5865115086
123	1.0	43.5869893265
123	1.0	43.4724694423
123	1.0	43.5800471748
123	1.0	43.6330432441
123	1.0	43.5754687203
123	1.0	43.6417718152
123	1.0	43.526023854
123	1.0	43.5587540056
123	1.0	43.6433313826
123	1.0	43.5861747507
123	1.0	43.6136720865
123	1.0	43.5613799556
123	1.0	43.5231013563
123	1.0	43.7110619424
123	1.0	43.6066218371
123	1.0	43.6506986955
123	1.0	43.4854666801
123	1.0	43.6015420793
123	1.0	43.6213072632
123	1.0	43.5574130756
123	1.0	43.6156307918
123	1.0	43.6630370498
123	1.0	43.5152003614
123	1.0	43.6172415337
123	1.0	43.5693007056
123	1.0	43.649384406
123	1.0	43.4708117817
123	1.0	43.6198801234
123	1.0	43.4827994056
123	1.0	43.4424366775
123	1.0	43.5450738335
123	1.0	43.4652603734
123	0.0	-64.5614272803
123	1.0	43.6059339434
123	1.0	43.5390681681
123	1.0	43.5644078857
123	0.0	-65.1026170525
123	1.0	43.493331491
123	1.0	43.7019823033
123	1.0	43.6278977987
123	0.0	-63.9992640024
123	1.0	43.5531839392
123	1.0	43.5041138856
123	1.0	43.5618695049
123	1.0	43.6405325933
123	1.0	43.661565203
123	1.0	43.5141872561
123	1.0	43.5640387332
123	1.0	43.6492862755
123	1.0	43.6040201004
123	1.0	43.4894195521
123	1.0	43.2411786008
123	1.0	43.6091532596
123	1.0	43.5659971125
123	1.0	43.5723108674
123	1.0	43.5491238075
123	1.0	43.6118726676
123	1.0	43.4098337886
123	1.0	43.5465248225
123	1.0	43.500194094
123	1.0	43.6837734324
123	1.0	43.4488412915
123	1.0	43.5806076796
123	1.0	43.6071789488
123	1.0	43.6253903242
123	1.0	43.6463136182
123	1.0	43.6253313715
123	1.0	43.5803776236
123	1.0	43.6286621301
123	1.0	43.4010912201
123	1.0	43.5325004962
123	1.0	43.6157155059
123	1.0	43.5487009861
123	1.0	43.5590194492
123	1.0	43.4810110667
123	1.0	43.3752066064
123	1.0	43.6276730598
123	1.0	43.6325363476
123	1.0	43.4384144093
123	1.0	43.5728533382
123	1.0	43.5915746364
123	0.0	-65.420237144
123	1.0	43.5925613214
123	1.0	43.5668663079
123	1.0	43.7159952884
123	1.0	43.606926476
123	1.0	43.5114871397
123	1.0	43.5382022298
123	1.0	43.4571593888
123	1.0	43.6318139778
123	1.0	43.6801168654
123	1.0	43.5459070746
123	1.0	43.5858842517
123	1.0	43.448411636
123	1.0	43.6455007178
123	1.0	43.6040316592
123	1.0	43.6628110494
123	1.0	43.6273153391
123	0.0	-63.8449212376
123	1.0	43.4297496375
123	1.0	43.5436632013
123	1.0	43.5289282323
123	1.0	43.4718828225
123	1.0	43.4789368805
123	1.0	43.3943989397
123	1.0	43.4717834884
123	1.0	43.6257369817
123	1.0	43.5577354074
123	1.0	43.5668008979
123	0.0	-63.8109712838
123	1.0	43.5568479658
123	0.0	-64.9271529583
123	1.0	43.5872365883
123	1.0	43.5663758434
123	1.0	43.4960944835
123	1.0	43.5520675425
123	1.0	43.5410854036
123	1.0	43.6762174389
123	1.0	43.6323037772
123	1.0	43.6751854706
123	1.0	43.6003978418
123	1.0	43.7065000626
123	1.0	43.6662564931
123	1.0	43.5666873585
123	1.0	43.6091702171
123	1.0	43.6988148865
123	1.0	43.6092288407
123	1.0	43.6676116722
123	1.0	43.54233118
123	1.0	43.4402422631
123	1.0	43.6349512065
123	1.0	43.675534785
123	1.0	43.5789234202
123	1.0	43.6235902187
123	1.0	43.5609831696
123	1.0	43.4303610384
123	1.0	43.5553484251
123	1.0	43.5857260597
123	1.0	43.5847164564
123	1.0	43.4670370174
123	1.0	43.6114173322
123	1.0	43.6538014021
123	1.0	43.5980111053
123	1.0	43.6074781549
123	1.0	43.6985331575
123	1.0	43.634543416
123	1.0	43.6555622755
123	1.0	43.6201352958
123	1.0	43.5633538371
123	1.0	43.6333813712
123	1.0	43.7269460586
123	1.0	43.5220042365
123	1.0	43.5275336896
123	1.0	43.5898989936
123	1.0	43.5383325144
123	1.0	43.683365828
123	1.0	43.5315161238
123	1.0	43.4937876731
123	1.0	43.6439313206
123	1.0	43.6433890223
123	1.0	43.707095121
123	1.0	43.369402792
123	1.0	43.4763253641
123	1.0	43.577453912
123	1.0	43.5883373772
123	1.0	43.6571910431
123	1.0	43.6648689469
123	1.0	43.5298387278
123	1.0	43.5903946595
123	1.0	43.5967346257
123	1.0	43.4666117949
123	1.0	43.7080879512
123	1.0	43.4768711848
123	1.0	43.5841375046
123	1.0	43.6423289319
123	1.0	43.6465805126
123	1.0	43.5620137274
123	1.0	43.6245654833
123	1.0	43.676867111
123	1.0	43.6122492481
123	1.0	43.5359701817
123	1.0	43.4886808733
123	1.0	43.5238391905
123	1.0	43.6231205843
123	1.0	43.5700621503
123	1.0	43.6779744041
123	1.0	43.3051789819
123	1.0	43.5817458164
123	1.0	43.5774006649
123	1.0	43.4738415965
123	1.0	43.6769496755
123	1.0	43.6017203253
123	1.0	43.6998132282
123	1.0	43.4459869341
123	1.0	43.6360579912
123	1.0	43.5541449181
123	1.0	43.6058796146
123	1.0	43.4658112795
123	1.0	43.608291634
123	1.0	43.3451892212
123	1.0	43.5392751124
123	1.0	43.4951692556
123	1.0	43.4631440152
123	1.0	43.3669354568
123	1.0	43.6868958854
123	1.0	43.291688477
123	1.0	43.5586165216
123	1.0	43.6169157516
123	1.0	43.4627737587
123	1.0	43.5720430435
123	1.0	43.6292070468
123	1.0	43.538066399
123	1.0	43.5802567573
123	1.0	43.566597397
123	1.0	43.5719274746
123	1.0	43.646491641
123	1.0	43.6423848086
123	1.0	43.5024007514
123	1.0	43.705220851
123	1.0	43.6082633685
123	1.0	43.5979013229
123	1.0	43.5864363693
123	1.0	43.5983056356
123	1.0	43.5336365064
123	1.0	43.6477750459
123	1.0	43.6569681832
123	1.0	43.4071672573
123	1.0	43.6884395353
123	1.0	43.5338546672
123	1.0	43.5853045371
123	1.0	43.6154403234
123	1.0	43.6200711969
123	1.0	43.5584631119
123	1.0	43.6621083847
123	1.0	43.4961991426
123	1.0	43.228993107
123	1.0	43.5790616477
123	1.0	43.3357737416
123	1.0	43.6437136115
123	1.0	43.5935152503
123	1.0	42.9077197029
123	1.0	43.423136831
123	1.0	43.6170957304
123	1.0	43.5744917192
123	1.0	43.4921174573
