# Supplementary material for: Unique membrane properties and enhanced signal processing in human neocortical neurons
Source: eLife. 2016 Oct 6;5:e16553. doi: 10.7554/eLife.16553 (PMC5100995; doi:10.7554/eLife.16553)
Supplement: Source code 1. — DOI: http://dx.doi.org/10.7554/eLife.16553.014 [file elife-16553-code1.zip › Fig3/Fig3b/DIST_045_SYNC/Mon_Apr_11_11_35_14_2016/syns_124/sync_stim_seed_845.txt]

NUMBER_OF_SYNAPSES	APC_N	MAX_VOLTAGE
124	1.0	43.6423516415
124	1.0	43.598669641
124	1.0	43.4120341713
124	1.0	43.6678422069
124	1.0	43.5217009384
124	1.0	43.5667723698
124	1.0	43.6336060579
124	1.0	43.674781141
124	1.0	43.5348743806
124	1.0	43.5471658707
124	1.0	43.4528040466
124	1.0	43.4406040279
124	1.0	43.5469431804
124	1.0	43.5226762936
124	1.0	43.6149426837
124	1.0	43.6216582197
124	1.0	43.419952671
124	1.0	43.6716254479
124	1.0	43.564344519
124	1.0	43.5546479992
124	1.0	43.6151426472
124	1.0	43.4453392871
124	1.0	43.6551579805
124	1.0	43.6079319424
124	1.0	43.3913125293
124	1.0	43.593791483
124	1.0	43.2957244981
124	1.0	43.5627613507
124	1.0	43.581994665
124	1.0	43.6292783416
124	1.0	43.5161509245
124	1.0	43.5780908088
124	1.0	43.6631022837
124	1.0	43.5878720067
124	1.0	43.6467142246
124	1.0	43.6707147024
124	1.0	43.6349662781
124	1.0	43.5854322023
124	1.0	43.5789455786
124	1.0	43.5562252253
124	1.0	43.5449782809
124	1.0	43.6105745846
124	1.0	43.4550486876
124	1.0	43.6496356836
124	1.0	43.605215946
124	1.0	43.5869433214
124	1.0	43.5664052241
124	1.0	43.4050403089
124	1.0	43.5616830734
124	1.0	43.676385372
124	1.0	43.5026155952
124	1.0	43.5279658973
124	1.0	43.6097683685
124	1.0	43.592960152
124	1.0	43.685367291
124	1.0	43.6283760747
124	1.0	43.592538439
124	1.0	43.4871403549
124	1.0	43.6030801953
124	1.0	43.5750350844
124	1.0	43.6234342392
124	1.0	43.5165857901
124	1.0	43.5320993405
124	1.0	43.5635790552
124	1.0	43.574107059
124	1.0	43.6702717829
124	1.0	43.4976523889
124	1.0	43.5995936213
124	1.0	43.5476559347
124	1.0	43.5981990002
124	1.0	43.5829393026
124	1.0	43.5692461341
124	1.0	43.5590673097
124	1.0	43.3789141051
124	0.0	-62.9465517951
124	1.0	43.6354436844
124	1.0	43.5067061077
124	1.0	43.6915556013
124	1.0	43.6588176429
124	1.0	43.5572838941
124	1.0	43.6092529753
124	1.0	43.5590305839
124	1.0	43.4916132644
124	1.0	43.4594901332
124	1.0	43.668423462
124	1.0	43.5703183072
124	1.0	43.6075180672
124	1.0	43.3531413713
124	1.0	43.6175414152
124	1.0	43.6174168907
124	1.0	43.5479412795
124	1.0	43.5966591666
124	1.0	43.5809757152
124	1.0	43.3405124958
124	1.0	43.5292699865
124	1.0	43.584125834
124	1.0	43.5997680829
124	1.0	43.5386560391
124	1.0	43.5393745008
124	1.0	43.6902210525
124	1.0	43.4362105632
124	1.0	43.6349128169
124	1.0	43.622067732
124	1.0	43.4205455713
124	1.0	43.3742921998
124	1.0	43.5867350424
124	1.0	43.6514064117
124	1.0	43.5444520707
124	1.0	43.0647118694
124	1.0	43.6088899598
124	1.0	43.5320825235
124	1.0	43.6379945822
124	1.0	43.5030342424
124	1.0	43.6107597846
124	1.0	43.5800351343
124	1.0	43.4840383251
124	1.0	43.6235011848
124	1.0	43.6425085024
124	1.0	43.6413280745
124	1.0	43.6107951541
124	1.0	43.4655373932
124	1.0	43.6438031659
124	1.0	43.6424685281
124	1.0	43.5598603776
124	1.0	43.5836737391
124	1.0	43.5500671889
124	1.0	43.5482271347
124	1.0	43.6194535101
124	1.0	43.5307554695
124	1.0	43.652808069
124	1.0	43.5990120141
124	1.0	43.5256985309
124	1.0	43.5310378503
124	1.0	43.6686008478
124	1.0	43.5446232228
124	1.0	43.6181805614
124	1.0	43.6120786806
124	1.0	43.4466825981
124	1.0	43.6432477769
124	1.0	43.6736025206
124	1.0	43.6035961591
124	1.0	43.6603346623
124	1.0	43.4693373459
124	1.0	43.5039619327
124	1.0	43.5421887888
124	1.0	43.6756896842
124	1.0	43.5725644127
124	1.0	43.5705740718
124	1.0	43.6165122973
124	1.0	43.4956029771
124	1.0	43.5454313813
124	1.0	43.5958902033
124	1.0	43.5446056809
124	1.0	43.4728295785
124	1.0	43.6522059107
124	1.0	43.6650504341
124	1.0	43.634739894
124	1.0	43.4735107738
124	1.0	43.5135113558
124	1.0	43.6615798501
124	1.0	43.6715037291
124	1.0	43.651235718
124	1.0	43.6205374367
124	1.0	43.5890452459
124	1.0	43.6066059953
124	1.0	43.6240507683
124	1.0	43.584225635
124	1.0	43.5381585462
124	1.0	43.5395571116
124	1.0	43.6577867383
124	1.0	43.492778882
124	1.0	43.5772550672
124	1.0	43.5713956956
124	1.0	43.535252414
124	1.0	43.6314507934
124	1.0	43.6248614803
124	0.0	-66.1851734511
124	1.0	43.5648358172
124	1.0	43.6139839606
124	1.0	43.6332525125
124	1.0	43.6377012328
124	1.0	43.6516251024
124	1.0	43.6046160818
124	1.0	43.3888768854
124	1.0	43.54367688
124	1.0	43.6543565506
124	1.0	43.6102249516
124	1.0	43.5987046118
124	1.0	43.519518943
124	1.0	43.549697529
124	1.0	43.5211765759
124	1.0	43.6158504596
124	1.0	43.5451232128
124	1.0	43.5363997797
124	1.0	43.4807250428
124	1.0	43.6388746277
124	1.0	43.5856545705
124	1.0	43.6097500874
124	1.0	43.6608200876
124	1.0	43.3733008461
124	1.0	43.5492726947
124	1.0	43.5966074319
124	1.0	43.6925627401
124	1.0	43.5166040648
124	1.0	43.5092970302
124	1.0	43.4769813192
124	1.0	43.5602368047
124	1.0	43.5603700343
124	1.0	43.6392684615
124	1.0	43.5861173721
124	1.0	43.59530479
124	1.0	43.6046781683
124	1.0	43.6892055818
124	1.0	43.5331456913
124	1.0	43.6747397393
124	1.0	43.5800838875
124	1.0	43.4764391702
124	1.0	43.6035952104
124	1.0	43.5929088099
124	1.0	43.6368205481
124	1.0	43.5331303128
124	1.0	43.6583357136
124	1.0	43.4773132202
124	1.0	43.5848979735
124	1.0	43.5802402511
124	1.0	43.5695496084
124	1.0	43.5336775409
124	1.0	43.5501176079
124	1.0	43.3286855945
124	1.0	43.6779868812
124	1.0	43.5245307044
124	1.0	43.5735003564
124	1.0	43.5564814779
124	1.0	43.6476333557
124	1.0	43.5757596306
124	1.0	43.6080610932
124	1.0	43.2416659061
124	1.0	43.6294013662
124	1.0	43.5828437232
124	1.0	43.5167192348
124	1.0	43.4681019226
124	1.0	43.6084765459
124	1.0	43.4634558835
124	1.0	43.597132817
124	1.0	43.4761169799
124	1.0	43.5099568178
124	1.0	43.5817158447
124	1.0	43.5437155629
124	1.0	43.4275134641
124	1.0	43.3793916157
124	1.0	43.6166298295
124	1.0	43.4341484368
124	1.0	43.6502519934
124	1.0	43.5507723219
124	1.0	43.6595169698
124	1.0	43.6249725164
124	1.0	43.6640188785
124	1.0	43.4851252311
124	1.0	43.4808277419
124	1.0	43.5102814087
124	1.0	43.6736337917
124	1.0	43.5956913878
124	1.0	43.5150579974
124	1.0	43.6258844282
124	0.0	-65.6693874018
124	1.0	43.3885147293
124	1.0	43.5762853631
124	1.0	43.5722780955
124	1.0	43.6062208324
124	1.0	43.5539965358
124	1.0	43.4883972008
124	1.0	43.6041656464
124	1.0	43.6110507456
124	1.0	43.6131985649
124	1.0	43.5997498605
124	1.0	43.6566242964
124	1.0	43.4771718165
124	1.0	43.4799152223
124	1.0	43.6310251248
124	1.0	43.679049771
124	1.0	43.6674102428
124	1.0	43.4225244156
124	1.0	43.6439245753
124	1.0	43.6026754486
124	1.0	43.6387280789
124	1.0	43.5368227457
124	1.0	43.58774116
124	1.0	43.6415256095
124	1.0	43.5250477611
124	1.0	43.543152428
124	1.0	43.5966988125
124	1.0	43.5607913172
124	1.0	43.6470666557
124	1.0	43.5871936092
124	1.0	43.6204842764
124	1.0	43.6480966976
124	1.0	43.4282621761
124	1.0	43.4802869094
124	1.0	43.528574448
124	1.0	43.5868725687
124	1.0	43.5639108328
124	1.0	43.5204245515
124	1.0	43.6297845943
124	1.0	43.6714442361
124	1.0	43.4730530219
124	1.0	43.5472316349
124	1.0	43.5097206098
124	1.0	43.4437036298
124	1.0	43.5735353275
124	1.0	43.630103783
124	1.0	43.6908630985
124	1.0	43.5573869128
124	1.0	43.5291763148
124	1.0	43.5663595799
124	1.0	43.5651108351
124	1.0	43.3521713854
124	1.0	43.6848457312
124	1.0	43.3353104539
124	1.0	43.5760723305
124	1.0	43.6610990454
124	1.0	43.6189460396
124	1.0	43.6065946832
124	1.0	43.5217279982
124	1.0	43.5525281153
124	1.0	43.5240030848
124	1.0	43.4363011735
124	1.0	43.6677127865
124	1.0	43.6062822137
124	1.0	43.5013514356
124	1.0	43.6690716613
124	1.0	43.5281757053
124	1.0	43.5139635891
124	1.0	43.6151889231
124	1.0	43.4973427919
124	1.0	43.571298813
124	1.0	43.5480256178
124	1.0	43.5671896142
124	1.0	43.5998946057
124	1.0	43.5765621008
124	1.0	43.6498869397
124	1.0	43.5510176081
124	1.0	43.6137465499
124	1.0	43.5777943485
124	1.0	43.4992344061
124	1.0	43.6622327713
124	1.0	43.5725151875
124	1.0	43.5750451955
124	1.0	43.5467001963
124	1.0	43.5855817685
124	1.0	43.5564795396
124	1.0	43.6724927403
124	1.0	43.4675691664
124	1.0	43.645486119
124	1.0	43.6548304392
124	1.0	43.5968669622
124	1.0	43.611609373
124	1.0	43.521494346
124	1.0	43.4526259176
124	1.0	43.6006264288
124	1.0	43.5449855278
124	1.0	43.5371434346
124	1.0	43.5416695796
124	1.0	43.5607192283
124	1.0	43.6364043761
124	1.0	43.5499360194
124	1.0	43.6733144226
124	1.0	43.4011467748
124	1.0	43.4666374157
124	1.0	43.5654155666
124	1.0	43.5954571792
124	1.0	43.6869302126
124	1.0	43.587456773
124	1.0	43.6525853984
124	1.0	43.569665609
124	1.0	43.4646652571
124	1.0	43.5029887359
124	1.0	43.6544329686
124	1.0	43.7020795933
124	1.0	43.6089506778
124	1.0	43.659620753
124	1.0	43.4387832939
124	1.0	43.6282619918
124	1.0	43.6033642938
124	1.0	43.5480769509
124	1.0	43.617678791
124	1.0	43.6319451396
124	1.0	43.5615143848
124	1.0	43.6347236342
124	1.0	43.5575202011
124	1.0	43.4845357848
124	1.0	43.6423629273
124	1.0	43.5880428042
124	1.0	43.5951191788
124	1.0	43.3580795101
124	1.0	43.6246576263
124	1.0	43.5999102648
124	1.0	43.6494684312
124	1.0	43.6320538759
124	1.0	43.5646835271
124	1.0	43.6184773564
124	1.0	43.5301557914
124	1.0	43.6387222646
124	1.0	43.6619264854
124	1.0	43.6601060613
124	1.0	43.6688713576
124	1.0	43.3888605978
124	1.0	43.5742682306
124	1.0	43.5152344671
124	1.0	43.7090638848
124	1.0	43.6009193977
124	1.0	43.5455029326
124	1.0	43.6201535107
124	1.0	43.4831307422
124	1.0	43.5543520358
124	1.0	43.644150166
124	1.0	43.4767689261
124	0.0	-64.5433853885
124	1.0	43.6595818328
124	1.0	43.6937756274
124	1.0	43.6440708689
124	1.0	43.512845049
124	1.0	43.606101692
124	1.0	43.6376238081
124	1.0	43.5837800538
124	1.0	43.5666332252
124	1.0	43.5929071021
124	1.0	43.6154140337
124	1.0	43.4836085194
124	1.0	43.5067519858
124	1.0	43.4932650207
124	1.0	43.5551785045
124	1.0	43.5095388713
124	1.0	43.4532639618
124	1.0	43.5145471917
124	1.0	43.6544744976
124	1.0	43.4536373642
124	1.0	43.4865023151
124	1.0	43.5964105127
124	1.0	43.3893722544
124	1.0	43.5622873943
124	1.0	43.5795130653
124	1.0	43.5880013444
124	1.0	43.6092116838
124	1.0	43.4145094989
124	1.0	43.57468656
124	1.0	43.5135724707
124	1.0	43.576641661
124	1.0	43.6381327568
124	1.0	43.5684346033
124	1.0	43.5873641198
124	1.0	43.5327493176
124	1.0	43.55712657
124	1.0	43.4385580323
124	1.0	43.570627801
124	1.0	43.6752111013
124	1.0	43.7022529952
124	1.0	43.5698091995
124	1.0	43.5476553647
124	1.0	43.5251781481
124	1.0	43.5697824104
124	1.0	43.5229888217
124	1.0	43.5746162563
124	1.0	43.4844408817
124	1.0	43.4413748165
124	1.0	43.6309754278
124	1.0	43.5917699663
124	1.0	43.6101462349
124	1.0	43.5904362345
124	1.0	43.660596568
124	1.0	43.574128664
124	1.0	43.6278183124
124	1.0	43.6367005967
124	1.0	43.6109484343
124	1.0	43.6898372093
124	1.0	43.5692039962
124	1.0	43.6072144017
124	1.0	43.5960945331
124	1.0	43.6913198723
124	1.0	43.5304834948
124	1.0	43.4895249267
124	1.0	43.6085764911
124	1.0	43.6188199023
124	1.0	43.5121056719
124	1.0	43.6668119299
124	1.0	43.5331019504
124	1.0	43.5829341308
124	1.0	43.5741987026
124	1.0	43.4011524569
124	1.0	43.6405276465
124	1.0	43.587517235
124	1.0	43.6657468074
124	1.0	43.6345928321
124	1.0	43.4721879805
124	1.0	43.5585808952
124	1.0	43.6037668146
124	1.0	43.6216805918
124	1.0	43.5882502068
124	1.0	43.652332725
124	1.0	43.5840984467
124	1.0	43.6703968632
124	1.0	43.5537652682
124	1.0	43.5585518423
124	1.0	43.59542569
124	1.0	43.6154716271
124	1.0	43.5573676675
124	1.0	43.6835805754
124	1.0	43.6473317939
124	1.0	43.6496050366
124	1.0	43.5348762222
124	1.0	43.6752679603
124	1.0	43.5549218808
124	1.0	43.3193179814
124	1.0	43.4922877403
124	1.0	43.6419990077
124	1.0	43.5928669929
124	1.0	43.6201794708
124	1.0	43.6405414675
124	1.0	43.609697405
124	1.0	43.6172075262
124	1.0	43.6225284861
124	1.0	43.628368719
124	1.0	43.2898913039
124	1.0	43.6822655744
124	1.0	43.6205160362
124	1.0	43.6074046617
124	1.0	43.6206249052
124	1.0	43.622298757
124	1.0	43.5800493041
124	1.0	43.4742781715
124	1.0	43.6267672054
124	1.0	43.5332624993
124	1.0	43.6250848688
124	1.0	43.6486984225
124	0.0	-65.5966637424
124	1.0	43.5482687254
124	1.0	43.6505043471
124	1.0	43.6253846507
124	1.0	43.614488324
124	1.0	43.5521106594
124	1.0	43.6328088671
124	1.0	43.3794148561
124	1.0	43.5692528527
124	1.0	43.523906086
124	1.0	43.511553747
124	1.0	43.5180820898
124	1.0	43.4402994388
124	1.0	43.6411853088
124	1.0	43.5980674211
124	1.0	43.6029541096
124	1.0	43.5823626209
124	1.0	43.6472506586
124	1.0	43.5386205855
124	1.0	43.6266640845
124	1.0	43.6327151856
124	1.0	43.613101754
124	1.0	43.5145349783
124	1.0	43.5940972924
124	1.0	43.5835880887
124	1.0	43.2092464853
124	1.0	43.6247998799
124	1.0	43.5826256047
124	1.0	43.5833819627
124	1.0	43.6749059321
124	1.0	43.4902724524
124	1.0	43.588356947
124	1.0	43.5747641486
124	1.0	43.5204691175
124	1.0	43.5172589023
124	1.0	43.4163118048
124	1.0	43.5942013034
124	1.0	43.5860539781
124	1.0	43.5523652982
124	1.0	43.6342026873
124	1.0	43.5382308073
124	1.0	43.4543071283
124	1.0	43.6515547627
124	1.0	43.5843523719
124	1.0	43.623981108
124	1.0	43.615567582
124	1.0	43.6883996121
124	1.0	43.5945319097
124	1.0	43.6225374895
124	1.0	43.6016189067
124	1.0	43.6119118061
124	1.0	43.6565662037
124	1.0	43.6075685602
124	1.0	43.6310845601
124	1.0	43.6081915173
124	1.0	43.6350998592
124	1.0	43.5612190222
124	1.0	43.6109624069
124	1.0	43.5845421229
124	1.0	43.6499911917
124	1.0	43.5795256825
124	1.0	43.4286640762
124	1.0	43.5460430423
124	1.0	43.5464996847
124	1.0	43.608690959
124	1.0	43.595038366
124	1.0	43.5529366369
124	1.0	43.4560703879
124	1.0	43.5000182395
124	1.0	43.6270115727
124	1.0	43.673762103
124	1.0	43.596510915
124	1.0	43.5205485134
124	1.0	43.5308876829
124	1.0	43.7008432343
124	1.0	43.500782615
124	1.0	43.5336864172
124	1.0	43.6468977883
124	1.0	43.6246365194
124	1.0	43.6544756835
124	1.0	43.5220543853
124	1.0	43.6072590914
124	1.0	43.5174099962
124	1.0	43.6118444031
124	1.0	43.6451797534
124	1.0	43.6470438726
124	1.0	43.6353077614
124	1.0	43.51690254
124	1.0	43.635821746
124	1.0	43.5169182563
124	1.0	43.6169756923
124	1.0	43.6228077752
124	1.0	43.5972287537
124	1.0	43.6557234948
124	1.0	43.5709698867
124	1.0	43.6593493212
124	1.0	43.6861520173
124	1.0	43.6550786899
124	1.0	43.6284122367
124	1.0	43.686127245
124	1.0	43.4977361268
124	1.0	43.5288703198
124	1.0	43.682134238
124	1.0	43.5750387707
124	1.0	43.6041282666
124	1.0	43.5952959305
124	1.0	43.5574077074
124	1.0	43.5741460449
124	1.0	43.5304980164
124	1.0	43.2818632508
124	1.0	43.658863193
124	1.0	43.5703193764
124	1.0	43.5572495115
124	1.0	43.3353254998
124	1.0	43.7211676386
124	1.0	43.6035333453
124	1.0	43.5363273191
124	1.0	43.5630724548
124	1.0	43.537614403
124	1.0	43.5697861899
124	1.0	43.5337125646
124	1.0	43.5909157079
124	1.0	43.6673111888
124	1.0	43.6388226091
124	1.0	43.5430358237
124	1.0	43.6820631209
124	1.0	43.6118829621
124	1.0	43.6702216931
124	1.0	43.6378151128
124	1.0	43.5992419792
124	1.0	43.5706087746
124	1.0	43.5470837446
124	1.0	43.6125474935
124	1.0	43.6080699047
124	1.0	43.5926086818
124	1.0	43.658902666
124	1.0	43.4313255045
124	1.0	43.4248603137
124	1.0	43.5678397514
124	1.0	43.5877817786
124	1.0	43.4998167478
124	1.0	43.6395962692
124	1.0	43.6057394789
124	1.0	43.5670908542
124	1.0	43.3468254816
124	1.0	43.5364506825
124	1.0	43.6286319068
124	1.0	43.5128237452
124	1.0	43.6211623024
124	1.0	43.6860496353
124	1.0	43.4888557726
124	1.0	43.6461028469
124	1.0	43.4473835401
124	1.0	43.6124432899
124	1.0	43.6080140181
124	1.0	43.5158134941
124	1.0	43.5059443186
124	1.0	43.6287547155
124	1.0	43.6056847091
124	1.0	43.6093690112
124	1.0	43.6128025281
124	1.0	43.5392424132
124	1.0	43.6048476935
124	1.0	43.6731964019
124	1.0	43.5747008814
124	1.0	43.5399075001
124	1.0	43.3163059388
124	1.0	43.29080051
124	1.0	43.6660524418
124	1.0	43.5727817161
124	1.0	43.523934865
124	1.0	43.6356739338
124	1.0	43.6169624162
124	0.0	-63.5856811552
124	1.0	43.4533280743
124	1.0	43.6274254039
124	1.0	43.5384044203
124	1.0	43.4924283824
124	1.0	43.618848407
124	1.0	43.5802686524
124	1.0	43.6099724686
124	1.0	43.5885754994
124	1.0	43.5471843084
124	1.0	43.6327337362
124	1.0	43.5758576797
124	1.0	43.589085214
124	1.0	43.6039575984
124	1.0	43.6085194441
124	1.0	43.7017277093
124	1.0	43.4535392933
124	1.0	43.535373186
124	1.0	43.6100296511
124	1.0	43.5304804581
124	1.0	43.696714866
124	1.0	43.5683516777
124	1.0	43.5189007851
124	1.0	43.6140347228
124	1.0	43.6850000768
124	1.0	43.4338825798
124	1.0	43.6324642693
124	1.0	43.5471913259
124	1.0	43.5007048189
124	1.0	43.6437385923
124	1.0	43.6701972441
124	1.0	43.6171332403
124	1.0	43.6170985312
124	1.0	43.5530294478
124	1.0	43.6231119731
124	1.0	43.6211487889
124	1.0	43.6755792605
124	1.0	43.6390629984
124	1.0	43.6152910233
124	1.0	43.656574991
124	1.0	43.6007251585
124	1.0	43.6300938468
124	1.0	43.6377716604
124	1.0	43.5980188272
124	1.0	43.62048537
124	1.0	43.4625000659
124	1.0	43.5678327176
124	1.0	43.6321380631
124	1.0	43.5285628065
124	1.0	43.6652399803
124	1.0	43.5705740585
124	1.0	43.5395572656
124	1.0	43.6542893863
124	1.0	43.446866849
124	1.0	43.439383466
124	1.0	43.5977852681
124	1.0	43.5843592704
124	1.0	43.5302945822
124	1.0	43.6056978582
124	1.0	43.4285008128
124	1.0	43.5261829951
124	1.0	43.5373049932
124	1.0	43.5542541376
124	1.0	43.4569962713
124	1.0	43.6516689229
124	1.0	43.5562020428
124	1.0	43.5905546458
124	1.0	43.4863672355
124	1.0	43.5497472905
124	1.0	43.6135820465
124	1.0	43.5622742518
124	1.0	43.6080896923
124	1.0	43.6394502298
124	1.0	43.6033385912
124	1.0	43.6397551409
124	1.0	43.576614409
124	1.0	43.4967858968
124	1.0	43.6217752757
124	1.0	43.6478929029
124	1.0	43.6239074799
124	1.0	43.4935954372
124	1.0	43.6492356343
124	1.0	43.6001561402
124	1.0	43.6458463083
124	1.0	43.6050379212
124	1.0	43.5108936128
124	1.0	43.6122547485
124	1.0	43.6530098821
124	1.0	43.6167983193
124	1.0	43.541276257
124	1.0	43.5547877518
124	1.0	43.639721171
124	1.0	43.5631695441
124	1.0	43.6190715553
124	1.0	43.5847312652
124	1.0	43.6659393802
124	1.0	43.6385260234
124	1.0	43.533585325
124	1.0	43.6650172129
124	1.0	43.7066906433
124	1.0	43.5166718792
124	1.0	43.629576401
124	1.0	43.6520381506
124	1.0	43.6139478389
124	1.0	43.592727564
124	1.0	43.4182618079
124	1.0	43.5825795888
124	1.0	43.4813374907
124	1.0	43.5162771161
124	1.0	43.5638421382
124	1.0	43.6350187177
124	1.0	43.5444691339
124	1.0	43.5525711396
124	1.0	43.5347283755
124	1.0	43.6576178374
124	1.0	43.5649388126
124	1.0	43.4984190667
124	1.0	43.6613071213
124	1.0	43.3940700461
124	1.0	43.5120535688
124	1.0	43.5982933959
124	1.0	43.4917871839
124	1.0	43.5947826236
124	1.0	43.6258532552
124	1.0	43.5948796235
124	1.0	43.5563309467
124	1.0	43.6178805754
124	1.0	43.5587411401
124	1.0	43.5058463932
124	1.0	43.6651689047
124	1.0	43.5253561566
124	1.0	43.6134533353
124	1.0	43.4325390287
124	1.0	43.4187409249
124	1.0	43.5783591467
124	1.0	43.3281177972
124	1.0	43.4786269413
124	1.0	43.4228857686
124	1.0	43.5219880886
124	1.0	43.6541171424
124	1.0	43.6084695517
124	1.0	43.6169094517
124	1.0	43.6095796149
124	1.0	43.5449639716
124	1.0	43.6751409861
124	1.0	43.5562516996
124	1.0	43.5840699564
124	1.0	43.3640501875
124	1.0	43.5905955387
124	1.0	43.2954193013
124	1.0	43.6187765207
124	1.0	43.5839544255
124	1.0	43.4914312328
124	1.0	43.535754997
124	1.0	43.6540256109
124	1.0	43.5783459159
124	1.0	43.6088079115
124	1.0	43.5538610673
124	1.0	43.5138234697
124	1.0	43.5616569547
124	1.0	43.5832425167
124	1.0	43.5105913844
124	1.0	43.6339709991
124	1.0	43.5836169031
124	1.0	43.6099587727
124	1.0	43.5561006155
124	1.0	43.5492681677
124	1.0	43.5404568799
124	1.0	43.6211273664
124	1.0	43.6044820787
124	1.0	43.577505015
124	1.0	43.5189071391
124	1.0	43.655228709
124	1.0	43.6438653319
124	1.0	43.7028983187
124	1.0	43.6238757183
124	1.0	43.4860251599
124	1.0	43.50930783
124	1.0	43.5559378807
124	1.0	43.707340525
124	1.0	43.6294994251
124	1.0	43.6106989331
124	1.0	43.6536350546
124	1.0	43.5909392477
124	1.0	43.3677259558
124	1.0	43.5389745322
124	1.0	43.598476772
124	0.0	-65.3439487655
124	1.0	43.6243026594
124	1.0	43.6269589364
124	1.0	43.5497591794
124	1.0	43.6441014809
124	1.0	43.6347752638
124	1.0	43.5699612676
124	1.0	43.5888588986
124	1.0	43.561469361
124	1.0	43.1632466907
124	1.0	43.4584822077
124	1.0	43.6665947657
124	1.0	43.5393064258
124	1.0	43.5149792822
124	1.0	43.4669367327
124	1.0	43.6584413536
124	1.0	43.5711717276
124	1.0	43.63376188
124	1.0	43.5139057397
124	1.0	43.6311275882
124	1.0	43.4502890722
124	1.0	43.6209007136
124	1.0	43.6062332412
124	1.0	43.587983912
124	1.0	43.6506283906
124	1.0	43.5640139805
124	1.0	43.6040573665
124	1.0	43.6601345569
124	1.0	43.6242450071
124	1.0	43.4760991463
124	1.0	43.5446761013
124	1.0	43.5899270529
124	1.0	43.5662542823
124	1.0	43.5429375015
124	1.0	43.545804226
124	1.0	43.700071829
124	1.0	43.6569131252
124	1.0	43.5678990836
124	1.0	43.65611572
124	1.0	43.3887828625
124	1.0	43.4929639828
124	1.0	43.4348357014
124	1.0	43.6654473087
124	1.0	43.6196696267
124	1.0	43.6154671632
124	1.0	43.4381824012
124	1.0	43.6252111234
124	1.0	43.508976836
124	1.0	43.5623927914
124	1.0	43.566952396
124	1.0	43.5437526791
124	1.0	43.4976007911
124	1.0	43.6543992503
124	1.0	43.6722833449
124	1.0	43.2754230263
124	1.0	43.6227390439
124	1.0	43.5517620987
124	1.0	43.5812235037
124	1.0	43.4964737167
124	1.0	43.6404637236
124	1.0	43.6341757951
124	1.0	43.5653168044
124	1.0	43.5768536454
124	1.0	43.6654616742
124	1.0	43.4906760548
124	1.0	43.6062232524
124	1.0	43.6268752221
124	1.0	43.6355134316
124	1.0	43.5650412656
124	1.0	43.6341359896
124	1.0	43.5872476659
124	1.0	43.6030679451
124	1.0	43.6591764925
124	1.0	43.6204198327
124	1.0	43.574559227
124	1.0	43.6233135708
124	1.0	43.5141313258
124	1.0	43.6739495217
124	1.0	43.6394054839
124	1.0	43.7177179492
124	1.0	43.5767581187
124	1.0	43.549162825
124	1.0	43.2573614346
124	1.0	43.5986482252
124	1.0	43.2185223773
124	1.0	43.339378012
124	1.0	43.5778373348
124	1.0	43.5647772705
124	1.0	43.5814991497
124	1.0	43.5878912446
124	1.0	43.675890885
124	0.0	-64.3080452084
124	1.0	43.686354154
124	1.0	43.5174502607
124	1.0	43.5026160005
124	1.0	43.6528394092
124	1.0	43.5230706086
124	1.0	43.3310093021
124	1.0	43.519281734
124	1.0	43.5921633615
124	1.0	43.623840405
124	1.0	43.6342467078
124	1.0	43.5725326318
124	1.0	43.4907572069
124	1.0	43.5627620967
124	1.0	43.6537638217
124	1.0	43.591382483
