# Supplementary material for: Unique membrane properties and enhanced signal processing in human neocortical neurons
Source: eLife. 2016 Oct 6;5:e16553. doi: 10.7554/eLife.16553 (PMC5100995; doi:10.7554/eLife.16553)
Supplement: Source code 1. — DOI: http://dx.doi.org/10.7554/eLife.16553.014 [file elife-16553-code1.zip › Fig3/Fig3b/DIST_045_SYNC/Mon_Apr_11_11_35_14_2016/syns_125/sync_stim_seed_848.txt]

NUMBER_OF_SYNAPSES	APC_N	MAX_VOLTAGE
125	1.0	43.4987458378
125	1.0	43.6797136187
125	1.0	43.5130010758
125	1.0	43.6096159608
125	1.0	43.6759555585
125	1.0	43.5789925002
125	1.0	43.5718362627
125	1.0	43.6698151551
125	1.0	43.6969480879
125	1.0	43.5072177884
125	1.0	43.5736180771
125	1.0	43.6955092535
125	1.0	43.5641360634
125	1.0	43.5871770319
125	1.0	43.666642694
125	1.0	43.6511550523
125	1.0	43.471233973
125	1.0	43.4960772589
125	1.0	43.5611908569
125	1.0	43.5493393671
125	1.0	43.6025972625
125	1.0	43.5767376043
125	1.0	43.6801717312
125	1.0	43.6346381748
125	1.0	43.5993293587
125	1.0	43.6524999239
125	1.0	43.6703444599
125	1.0	43.6361462657
125	1.0	43.6531238419
125	1.0	43.540928763
125	1.0	43.6119877898
125	1.0	43.6298766164
125	1.0	43.5978693664
125	1.0	43.6224589007
125	1.0	43.5773193991
125	1.0	43.5378018816
125	1.0	43.6060669702
125	1.0	43.5889368445
125	1.0	43.634865683
125	1.0	43.4675902917
125	1.0	43.5469762703
125	1.0	43.5648390758
125	1.0	43.5334241585
125	1.0	43.6318283717
125	1.0	43.3725027366
125	1.0	43.7044861138
125	1.0	43.6212123115
125	1.0	43.6091818913
125	1.0	43.5005727681
125	1.0	43.6790861308
125	1.0	43.538823693
125	1.0	43.0757534623
125	1.0	43.6433608492
125	1.0	43.614304245
125	1.0	43.6748230706
125	1.0	43.511993218
125	1.0	43.5615611634
125	1.0	43.6436624987
125	1.0	43.4745132733
125	1.0	43.4087219446
125	1.0	43.5956164125
125	1.0	43.2992798334
125	1.0	43.6283251862
125	1.0	43.5955655756
125	1.0	43.5320774966
125	1.0	43.5502741597
125	1.0	43.6066239706
125	1.0	43.5748458454
125	1.0	43.5524430992
125	1.0	43.5024200862
125	1.0	43.6832934055
125	1.0	43.6780421452
125	1.0	43.5041809166
125	1.0	43.5657665295
125	1.0	43.5635651242
125	1.0	43.6059994678
125	1.0	43.5235963203
125	1.0	43.5628129665
125	1.0	43.40519365
125	1.0	43.5408273437
125	1.0	43.480665031
125	1.0	43.6371336508
125	1.0	43.5256831242
125	1.0	43.6949457689
125	1.0	43.5934285153
125	1.0	43.5528064031
125	1.0	43.5414028304
125	1.0	43.4410886093
125	1.0	43.5945855942
125	1.0	43.6074835522
125	1.0	43.5911955911
125	1.0	43.491845794
125	1.0	43.5255232631
125	1.0	43.7002118131
125	1.0	43.7023470093
125	1.0	43.6191894943
125	1.0	43.6005624043
125	1.0	43.5655074043
125	1.0	43.5694492504
125	1.0	43.6560732656
125	1.0	43.6396360559
125	1.0	43.5922172709
125	1.0	43.4563214988
125	1.0	43.6146406024
125	1.0	43.6038643452
125	1.0	43.4769097451
125	1.0	43.5359033482
125	1.0	43.5349598261
125	1.0	43.6494017208
125	1.0	43.6558887577
125	1.0	43.6367478085
125	1.0	43.4978883325
125	1.0	43.6135509626
125	1.0	43.5502097198
125	1.0	43.5382211066
125	1.0	43.4977568565
125	1.0	43.6141120411
125	1.0	43.5893553388
125	1.0	43.5840658234
125	1.0	43.5865617499
125	1.0	43.6742437544
125	1.0	43.6089909499
125	1.0	43.5822760329
125	1.0	43.3878269314
125	1.0	43.5989115524
125	1.0	43.6226481035
125	1.0	43.5506836585
125	1.0	43.5405077786
125	1.0	43.4819097333
125	1.0	43.6766774165
125	1.0	43.5689958514
125	1.0	43.6678486241
125	1.0	43.5614476154
125	1.0	43.6444652471
125	1.0	43.569676554
125	1.0	43.5930214264
125	1.0	43.6737462196
125	1.0	43.5858163035
125	1.0	43.5898984871
125	1.0	43.5682684788
125	1.0	43.4036551962
125	1.0	43.6285425721
125	1.0	43.6528792662
125	1.0	43.5176400646
125	1.0	43.573042587
125	1.0	43.5985410547
125	1.0	43.5355083978
125	1.0	43.5317344432
125	1.0	43.6199273706
125	1.0	43.5190302193
125	1.0	43.6557471431
125	1.0	43.6438700834
125	1.0	43.5061193169
125	1.0	43.6022646637
125	1.0	43.5724724809
125	1.0	43.2513605323
125	1.0	43.545536581
125	1.0	43.5313026665
125	1.0	43.4972544057
125	1.0	43.6612279379
125	1.0	43.7185078222
125	1.0	43.5470743467
125	1.0	43.624958052
125	1.0	43.6346602136
125	1.0	43.5820186227
125	1.0	43.5554571891
125	1.0	43.5548298518
125	1.0	43.5693119369
125	1.0	43.6869146679
125	1.0	43.662332959
125	1.0	43.6931286798
125	1.0	43.5910574447
125	1.0	43.5894408111
125	1.0	43.5667209487
125	1.0	43.6828047764
125	1.0	43.5969313959
125	1.0	43.4062648547
125	1.0	43.6688973922
125	1.0	43.5669935843
125	1.0	43.6029230239
125	1.0	43.6420393109
125	1.0	43.6005798223
125	1.0	43.6170381287
125	1.0	43.6069864727
125	1.0	43.5591020085
125	1.0	43.5301378923
125	1.0	43.6750980893
125	1.0	43.6052815917
125	1.0	43.4795608277
125	1.0	43.6407515205
125	1.0	43.5991590264
125	1.0	43.5075470936
125	1.0	43.6711283725
125	1.0	43.0781545731
125	1.0	43.6408649976
125	1.0	43.5215992114
125	1.0	43.6149200348
125	1.0	43.5802999097
125	1.0	43.4826999373
125	1.0	43.5545700344
125	1.0	43.5593901675
125	1.0	43.6176408804
125	1.0	43.6373369141
125	1.0	43.5234973393
125	1.0	43.5462758545
125	1.0	43.659985199
125	1.0	43.653826825
125	1.0	43.6687894887
125	1.0	43.483464256
125	1.0	43.6365373532
125	1.0	43.6575676666
125	1.0	43.6420153587
125	1.0	43.636773765
125	1.0	43.3891103816
125	1.0	43.6074637127
125	1.0	43.5403673544
125	1.0	43.6541889558
125	1.0	43.5702744225
125	1.0	43.6103596318
125	1.0	43.4842457196
125	1.0	43.5585412965
125	1.0	43.5196747372
125	1.0	43.3948099263
125	1.0	43.668641819
125	1.0	43.5814665771
125	1.0	43.6381046404
125	1.0	43.5603069244
125	1.0	43.5911522869
125	1.0	43.5256064379
125	1.0	43.561339256
125	1.0	43.6038309303
125	1.0	43.4757056293
125	1.0	43.7042530199
125	1.0	43.5881933756
125	1.0	43.6640550636
125	1.0	43.4092667069
125	1.0	43.5482018105
125	1.0	43.5033348786
125	1.0	43.5093356752
125	1.0	43.6063133549
125	1.0	43.5012653356
125	1.0	43.6472367447
125	0.0	-65.6454498829
125	1.0	43.5692062853
125	1.0	43.6057360833
125	1.0	43.4271606472
125	1.0	43.5266452733
125	1.0	43.6905623846
125	1.0	43.5165186369
125	1.0	43.694411291
125	1.0	43.561978994
125	1.0	43.6197728284
125	1.0	43.5571282088
125	1.0	43.4046075772
125	1.0	43.5579838046
125	1.0	43.5687503538
125	1.0	43.6011804623
125	1.0	43.7011740191
125	1.0	43.6489090709
125	1.0	43.5111067847
125	1.0	43.7052294071
125	1.0	43.6522810111
125	1.0	43.5943868799
125	1.0	43.6785712471
125	1.0	43.5763145174
125	1.0	43.510599395
125	1.0	43.6335195753
125	1.0	43.5685984067
125	1.0	43.6323754388
125	1.0	43.6216679348
125	1.0	43.5362953206
125	1.0	43.4468374773
125	1.0	43.5349887413
125	1.0	43.5861914925
125	1.0	43.672819605
125	1.0	43.6879846024
125	1.0	43.5499614708
125	1.0	43.6831675435
125	1.0	43.5227265656
125	1.0	43.5579580116
125	1.0	43.6518214019
125	1.0	43.6112968691
125	1.0	43.6222609328
125	1.0	43.4927544356
125	1.0	43.5733541593
125	1.0	43.6821905499
125	1.0	43.4239650374
125	1.0	43.6583651713
125	1.0	43.694633883
125	1.0	43.6681655175
125	1.0	43.663960181
125	1.0	43.4740253083
125	1.0	43.5996098231
125	1.0	43.515686161
125	1.0	43.5810068348
125	1.0	43.5720566323
125	1.0	43.6270583475
125	1.0	43.6026256207
125	1.0	43.5911285609
125	1.0	43.6475628564
125	1.0	43.4197432037
125	1.0	43.7048536301
125	1.0	43.385059032
125	1.0	43.5516856477
125	1.0	43.6735584093
125	1.0	43.4990275962
125	1.0	43.6544751493
125	1.0	43.6875911537
125	1.0	43.6363831137
125	1.0	43.7152597805
125	1.0	43.610641743
125	1.0	43.6841478398
125	1.0	43.5203468046
125	1.0	43.7068179976
125	1.0	43.5580694004
125	1.0	43.5529881878
125	1.0	43.6377478438
125	1.0	43.4186652945
125	1.0	43.5901123468
125	1.0	43.6239398723
125	1.0	43.5692636228
125	1.0	43.5803409709
125	1.0	43.6981293721
125	1.0	43.6184433098
125	1.0	43.5399579121
125	1.0	43.5302300872
125	1.0	43.6098392568
125	1.0	43.6144124708
125	1.0	43.5147952985
125	1.0	43.6014367505
125	1.0	43.5839576727
125	1.0	43.6424899188
125	1.0	43.5379181384
125	1.0	43.6160990528
125	1.0	43.5064533647
125	1.0	43.560114001
125	1.0	43.6306913025
125	1.0	43.5910473124
125	1.0	43.5045245313
125	1.0	43.6900418322
125	1.0	43.591152584
125	1.0	43.59578122
125	1.0	43.6312339094
125	1.0	43.5047588807
125	1.0	43.6669672213
125	1.0	43.5823099978
125	1.0	43.4433389999
125	1.0	43.5884750861
125	1.0	43.5041407801
125	1.0	43.6581761785
125	1.0	43.6337581996
125	1.0	43.7128638787
125	1.0	43.5910943903
125	1.0	43.5431168093
125	1.0	43.6132158244
125	1.0	43.5121042454
125	1.0	43.5397355906
125	1.0	43.6607659605
125	1.0	43.642059673
125	1.0	43.6386918173
125	1.0	43.553513558
125	1.0	43.5506002592
125	1.0	43.6286813277
125	1.0	43.6016514945
125	1.0	43.671578554
125	1.0	43.5892712596
125	1.0	43.3990666809
125	1.0	43.5935967427
125	1.0	43.6014493796
125	0.0	-64.8781058379
125	1.0	43.5918015708
125	1.0	43.5744060622
125	1.0	43.6070196538
125	1.0	43.7239776654
125	1.0	43.6591723458
125	1.0	43.6636708585
125	1.0	43.6593872261
125	1.0	43.5744384736
125	1.0	43.6243404855
125	1.0	43.3786399679
125	1.0	43.636316354
125	1.0	43.5612043134
125	1.0	43.5039403633
125	1.0	43.6617830786
125	1.0	43.6030483441
125	1.0	43.6106327455
125	1.0	43.6396339243
125	1.0	43.5889125457
125	1.0	43.6372892965
125	1.0	43.6113523093
125	1.0	43.5787335867
125	1.0	43.6084683592
125	1.0	43.6192813428
125	1.0	43.4715082735
125	1.0	43.6318203669
125	1.0	43.6529788654
125	1.0	43.626664945
125	1.0	43.57456902
125	1.0	43.5507338179
125	1.0	43.4954795553
125	1.0	43.5375140929
125	1.0	43.5901131443
125	1.0	43.6199445934
125	1.0	43.3861676418
125	1.0	43.6041909182
125	1.0	43.5865833117
125	1.0	43.5239455884
125	1.0	43.5630620741
125	1.0	43.5332746802
125	1.0	43.4645607675
125	1.0	43.4874903757
125	1.0	43.6971947719
125	1.0	43.6415000527
125	1.0	43.4904873167
125	1.0	43.6064432405
125	1.0	43.5197368039
125	0.0	-67.9228638135
125	1.0	43.6058329858
125	1.0	43.6193988332
125	1.0	43.49740938
125	1.0	43.4603684469
125	1.0	43.6146696038
125	1.0	43.6735452934
125	1.0	43.5797013999
125	1.0	43.6353820581
125	1.0	43.6769801293
125	1.0	43.6140088083
125	1.0	43.5792487655
125	1.0	43.5647158188
125	1.0	43.4967796194
125	1.0	43.6188034686
125	1.0	43.4875879657
125	1.0	43.537419486
125	1.0	43.5932778493
125	1.0	43.6833000524
125	1.0	43.574023641
125	1.0	43.4653869949
125	1.0	43.4775518223
125	1.0	43.6201990601
125	1.0	43.5508331158
125	1.0	43.7208463568
125	1.0	43.566940361
125	1.0	43.5427173836
125	1.0	43.6029051233
125	1.0	43.575957179
125	1.0	43.6138603006
125	1.0	43.5914831133
125	1.0	43.5188661481
125	1.0	43.6469451372
125	1.0	43.6677957239
125	1.0	43.5031860416
125	1.0	43.559333867
125	1.0	43.5449738095
125	1.0	43.5574497563
125	1.0	43.6342145834
125	1.0	43.5163449345
125	1.0	43.5163610177
125	1.0	43.4730069741
125	1.0	43.5020211657
125	1.0	43.609362448
125	1.0	43.5563799472
125	1.0	43.616834771
125	1.0	43.5361654534
125	1.0	43.5795126375
125	1.0	43.5389075091
125	1.0	43.6787214931
125	1.0	43.6541641863
125	1.0	43.6586106242
125	1.0	43.6203969478
125	1.0	43.5410435777
125	1.0	43.4388995048
125	1.0	43.5968059541
125	1.0	43.6121101282
125	1.0	43.2828159892
125	1.0	43.6112291981
125	1.0	43.4993008054
125	1.0	43.6730861586
125	1.0	43.7000324906
125	1.0	43.6268753072
125	1.0	43.6449116581
125	1.0	43.3500537652
125	1.0	43.6106864223
125	1.0	43.4580094316
125	1.0	43.5624434804
125	1.0	43.5352992238
125	1.0	43.631016696
125	1.0	43.522800156
125	1.0	43.6329415193
125	1.0	43.5048555573
125	1.0	43.4786063342
125	1.0	43.4984526308
125	1.0	43.4938810254
125	1.0	43.5899410919
125	1.0	43.5632211697
125	1.0	43.6373497554
125	1.0	43.640175807
125	1.0	43.627918987
125	1.0	43.3584662209
125	1.0	43.5068988386
125	1.0	43.5845926711
125	1.0	43.3356125774
125	1.0	43.636124324
125	1.0	43.563671351
125	1.0	43.6124112081
125	1.0	43.5399950084
125	1.0	43.6568395527
125	1.0	43.6335667732
125	1.0	43.5315369313
125	1.0	43.5903715862
125	1.0	43.5928748886
125	1.0	43.6867544728
125	1.0	43.7085287646
125	1.0	43.6914106716
125	1.0	43.5402482481
125	1.0	43.6149037833
125	1.0	43.4766651557
125	1.0	43.4980754708
125	1.0	43.5476572704
125	1.0	43.371822622
125	1.0	43.6217047953
125	1.0	43.6305128878
125	1.0	43.6000176768
125	1.0	43.5987351448
125	1.0	43.661524185
125	1.0	43.5881337273
125	1.0	43.5901979236
125	1.0	43.5422492707
125	1.0	43.6752331591
125	1.0	43.6075273707
125	1.0	43.4752236296
125	1.0	43.6915042167
125	1.0	43.6213766871
125	1.0	43.5400583974
125	1.0	43.581961741
125	1.0	43.6308244974
125	1.0	43.5316405786
125	1.0	43.597168747
125	1.0	43.665636883
125	1.0	43.580642963
125	1.0	43.6807950762
125	1.0	43.49178886
125	1.0	43.6492698104
125	1.0	43.5564921804
125	1.0	43.6615059015
125	1.0	43.6187739072
125	1.0	43.5623513246
125	1.0	43.411321635
125	1.0	43.6594152148
125	1.0	43.6889064715
125	1.0	43.6060915717
125	1.0	43.6465501395
125	1.0	43.5452375514
125	1.0	43.3213977039
125	1.0	43.6298388311
125	1.0	43.6000938964
125	1.0	43.5643673086
125	1.0	43.6268363011
125	1.0	43.6457944129
125	1.0	43.6856366089
125	1.0	43.4209470842
125	1.0	43.6446045271
125	1.0	43.6857672568
125	1.0	43.6795067221
125	1.0	43.7068486204
125	1.0	43.5382756949
125	1.0	43.602859424
125	1.0	43.63645557
125	1.0	43.5983404628
125	1.0	43.5205508381
125	1.0	43.693547657
125	1.0	43.6909913763
125	1.0	43.6244928364
125	1.0	43.6509757524
125	1.0	43.5559459074
125	1.0	43.6394076516
125	1.0	43.5740234015
125	1.0	43.5850764599
125	1.0	43.5249026068
125	1.0	43.6557444294
125	1.0	43.625286612
125	1.0	43.6083176063
125	1.0	43.5093636059
125	1.0	43.6176152027
125	1.0	43.3732996587
125	1.0	43.5124823846
125	1.0	43.6436581894
125	1.0	43.7026550053
125	1.0	43.4161666963
125	1.0	43.5332819199
125	1.0	43.6308124408
125	1.0	43.5709763636
125	1.0	43.5368174505
125	1.0	43.4927593441
125	1.0	43.5835667254
125	1.0	43.5601121832
125	1.0	43.637727904
125	1.0	43.5346275308
125	1.0	43.5137495188
125	1.0	43.5642789339
125	1.0	43.5840443247
125	1.0	43.5780332417
125	1.0	43.5721414416
125	1.0	43.6061947837
125	1.0	43.6726073953
125	1.0	43.4846630931
125	1.0	43.65192854
125	1.0	43.647129031
125	1.0	43.5259487643
125	1.0	43.5577675084
125	1.0	43.6022425003
125	1.0	43.5299870668
125	1.0	43.6240877783
125	1.0	43.6361417252
125	1.0	43.4869694284
125	1.0	43.5105539032
125	1.0	43.5349758239
125	1.0	43.5435022485
125	1.0	43.6407047676
125	1.0	43.5516921311
125	1.0	43.6464927062
125	1.0	43.5970417133
125	1.0	43.5587397026
125	1.0	43.6778495949
125	1.0	43.529704694
125	1.0	43.564775344
125	1.0	43.6073345202
125	1.0	43.5577786368
125	1.0	43.626114338
125	1.0	43.5624230131
125	1.0	43.4631211579
125	1.0	43.5837871304
125	1.0	43.6354164767
125	1.0	43.4962944683
125	1.0	43.4648465813
125	1.0	43.5413772692
125	1.0	43.7139996693
125	1.0	43.591643706
125	1.0	43.6223826804
125	1.0	43.5760479466
125	1.0	43.5385736478
125	1.0	43.5948128915
125	1.0	43.5041277057
125	1.0	43.657267593
125	1.0	43.6408958087
125	1.0	43.4935690261
125	1.0	43.6594781816
125	1.0	43.5240442906
125	1.0	43.7216922308
125	1.0	43.614541113
125	1.0	43.6938198199
125	1.0	43.6818639127
125	1.0	43.640001325
125	1.0	43.6946364582
125	1.0	43.496395627
125	1.0	43.5465165895
125	1.0	43.5418599311
125	1.0	43.6695598558
125	1.0	43.3874470623
125	1.0	43.6532181993
125	1.0	43.6360199914
125	1.0	43.6224325953
125	1.0	43.5969614862
125	1.0	43.7197017377
125	1.0	43.625798529
125	1.0	43.6292853429
125	1.0	43.6090608274
125	1.0	43.4854223003
125	1.0	43.5638526077
125	1.0	43.6048695004
125	1.0	43.5470461323
125	1.0	43.61619707
125	1.0	43.5743945322
125	1.0	43.6180664975
125	1.0	43.6290398938
125	1.0	43.5437703119
125	1.0	43.5864480835
125	1.0	43.5318182163
125	1.0	43.5901770348
125	1.0	43.5734784185
125	1.0	43.5544092175
125	1.0	43.6782139463
125	0.0	-63.4440018833
125	1.0	43.6606030816
125	1.0	43.5777976534
125	1.0	43.5729217478
125	1.0	43.5145285036
125	1.0	43.6274148826
125	1.0	43.5620301781
125	1.0	43.65859522
125	1.0	43.6371852804
125	1.0	43.4784125153
125	1.0	43.5704777632
125	1.0	43.6256038676
125	1.0	43.5606433875
125	1.0	43.5449260571
125	1.0	43.5958220391
125	1.0	43.5902068233
125	1.0	43.682439014
125	1.0	43.5830189732
125	1.0	43.5871637093
125	1.0	43.5641079502
125	1.0	43.6143027511
125	1.0	43.5646912208
125	1.0	43.5390285935
125	1.0	43.5801199386
125	1.0	43.6309703841
125	1.0	43.6381140964
125	1.0	43.670872414
125	1.0	43.6031072894
125	1.0	43.4851514543
125	1.0	43.6222229131
125	1.0	43.5308690622
125	1.0	43.4587574274
125	1.0	43.6383026262
125	1.0	43.6794464032
125	1.0	43.5998193388
125	1.0	43.6818877085
125	1.0	43.6216563266
125	1.0	43.6223912574
125	1.0	43.6285397602
125	1.0	43.6663860849
125	1.0	43.5363566765
125	1.0	43.6964682584
125	1.0	43.6518387903
125	1.0	43.4137095963
125	1.0	43.4593626796
125	1.0	43.5628200188
125	1.0	43.5730561595
125	1.0	43.5112923393
125	1.0	43.652540547
125	1.0	43.518740285
125	1.0	43.6139732319
125	1.0	43.6782477664
125	1.0	43.553222715
125	1.0	43.5520100181
125	1.0	43.5793691966
125	1.0	43.5760295304
125	1.0	43.6218554511
125	1.0	43.7058539831
125	1.0	43.6348342709
125	1.0	43.4530721436
125	1.0	43.6080463085
125	1.0	43.5686047569
125	1.0	43.6133293834
125	1.0	43.4938042762
125	1.0	43.5602319043
125	1.0	43.6515744486
125	1.0	43.7175477788
125	1.0	43.4877644186
125	1.0	43.6520048946
125	1.0	43.5086639055
125	1.0	43.6662071151
125	1.0	43.6427532977
125	1.0	43.6482015276
125	1.0	43.5265817608
125	1.0	43.6263055172
125	1.0	43.6383595008
125	1.0	43.3692121492
125	1.0	43.5968226419
125	1.0	43.4778055435
125	1.0	43.561125746
125	1.0	43.5067233665
125	1.0	43.5078745322
125	1.0	43.6492426682
125	1.0	43.6468830136
125	1.0	43.5817711116
125	1.0	43.5982139807
125	1.0	43.5533799813
125	0.0	-65.0085116437
125	1.0	43.5657354777
125	1.0	43.6036102015
125	1.0	43.585854738
125	1.0	43.5815535364
125	1.0	43.6344309483
125	1.0	43.6126909654
125	1.0	43.5953133888
125	1.0	43.6970443472
125	1.0	43.6448624822
125	1.0	43.6719116701
125	1.0	43.5926684069
125	1.0	43.6086477963
125	1.0	43.5825304988
125	1.0	43.5904694796
125	1.0	43.6248298773
125	1.0	43.6809866255
125	1.0	43.6617522581
125	1.0	43.6586931765
125	1.0	43.7085726283
125	1.0	43.5661130508
125	1.0	43.6556772411
125	1.0	43.7063594861
125	1.0	43.6533139772
125	1.0	43.6433372692
125	1.0	43.3631371588
125	1.0	43.6061863421
125	1.0	43.6588078537
125	1.0	43.6511779484
125	1.0	43.6341292612
125	1.0	43.681610422
125	1.0	43.6795887537
125	1.0	43.5885050263
125	1.0	43.6140674014
125	1.0	43.5881674833
125	1.0	43.5416311414
125	1.0	43.4502823195
125	1.0	43.5660942904
125	1.0	43.5194041308
125	1.0	43.6063105633
125	1.0	43.6045610831
125	1.0	43.6319360556
125	1.0	43.6214992718
125	1.0	43.6467488593
125	1.0	43.6659023273
125	1.0	43.6395617253
125	1.0	43.6087033553
125	1.0	43.5314977826
125	1.0	43.5306791945
125	1.0	43.6458786113
125	1.0	43.6196648784
125	1.0	43.5534195874
125	1.0	43.507076925
125	1.0	43.5629624251
125	1.0	43.5979053926
125	1.0	43.6248258312
125	1.0	43.6694220376
125	1.0	43.6244364681
125	1.0	43.5473541217
125	1.0	43.6691628723
125	1.0	43.6185572949
125	1.0	43.6088360152
125	1.0	43.3382765773
125	1.0	43.5427333466
125	1.0	43.5703436927
125	1.0	43.6537859848
125	1.0	43.5145650421
125	1.0	43.5349001596
125	1.0	43.5118919249
125	1.0	43.6729400552
125	1.0	43.674776661
125	1.0	43.4419770614
125	0.0	-64.027932633
125	1.0	43.6336524648
125	1.0	43.3354597603
125	1.0	43.6628432577
125	1.0	43.675004012
125	1.0	43.4020704551
125	1.0	43.6607807662
125	1.0	43.6075460257
125	1.0	43.59619664
125	1.0	43.6137287886
125	1.0	43.6110424656
125	1.0	43.6141852934
125	1.0	43.6321711889
125	1.0	43.5716877282
125	1.0	43.5399393585
125	1.0	43.5120736052
125	1.0	43.6207038491
125	1.0	43.4967593937
125	1.0	43.6085436096
125	1.0	43.3941440283
125	1.0	43.6234322184
125	1.0	43.7025247238
125	1.0	43.5360184867
125	1.0	43.6506295849
125	1.0	43.5931450111
125	1.0	43.5030429543
125	1.0	43.6241206837
125	1.0	43.4970636711
125	1.0	43.6830401588
125	1.0	43.5141471268
125	1.0	43.5805371871
125	1.0	43.5364570668
125	1.0	43.604113463
125	1.0	43.5419398908
125	1.0	43.5348347385
125	1.0	43.5458466117
125	1.0	43.5959012752
125	1.0	43.599734025
125	1.0	43.6097592258
125	1.0	43.6575482183
125	1.0	43.683961908
125	1.0	43.6513960705
125	1.0	43.5994546489
125	1.0	43.5951980748
125	1.0	43.6714117349
125	1.0	43.6104639754
125	1.0	43.5163008694
125	1.0	43.4760554652
125	1.0	43.4514376193
125	1.0	43.6333765464
125	1.0	43.5604972803
125	1.0	43.5704231671
125	1.0	43.3769548989
125	0.0	-63.4659907108
125	1.0	43.6866425953
125	1.0	43.6307748191
125	1.0	43.6304363737
125	0.0	-67.0537639685
125	1.0	43.3822396903
125	1.0	43.6904826245
125	1.0	43.6172915592
125	1.0	43.5899501807
125	1.0	43.6970823121
125	1.0	43.6209904301
125	1.0	43.5016255801
125	1.0	43.5135765279
125	1.0	43.6110189222
125	1.0	43.6654888371
125	1.0	43.6055584561
125	1.0	43.5275450826
125	1.0	43.5906992925
125	1.0	43.6358988502
125	1.0	43.6423000933
125	1.0	43.5683126885
125	1.0	43.6660084449
125	1.0	43.6574002118
125	1.0	43.6084058557
125	1.0	43.6763459438
125	1.0	43.5999525263
125	1.0	43.5868437287
125	1.0	43.5689894178
125	1.0	43.5075338617
125	1.0	43.5586365567
125	1.0	43.579304371
125	1.0	43.5408837125
125	1.0	43.6035120751
125	1.0	43.5132427414
125	1.0	43.6892755857
125	1.0	43.5446062516
125	1.0	43.5353496414
125	1.0	43.6314055046
125	1.0	43.6539737007
125	1.0	43.6925332257
125	1.0	43.5761958751
125	1.0	43.6815687718
125	1.0	43.6086180992
125	1.0	43.7106482636
125	1.0	43.5047560901
125	1.0	43.6808114333
125	1.0	43.6079689704
125	1.0	43.6696685759
125	1.0	43.6505608086
125	1.0	43.4476522375
125	1.0	43.6548561354
125	1.0	43.4092541439
125	1.0	43.5866402461
125	1.0	43.6222430394
125	1.0	43.4581001881
125	1.0	43.5903083655
125	1.0	43.605874757
125	1.0	43.609043227
125	1.0	43.3968067068
125	1.0	43.6964291886
125	1.0	43.5573468722
125	1.0	43.556699534
125	1.0	43.5553719938
125	1.0	43.5814164981
125	1.0	43.6162221075
125	1.0	43.5724921821
125	1.0	43.6265116639
125	1.0	43.6039662971
125	1.0	43.4748358785
125	1.0	43.5573016373
125	1.0	43.5690946237
125	1.0	43.6564823362
125	1.0	43.5844348634
125	1.0	43.4607441768
125	1.0	43.5728977675
125	1.0	43.5500731149
125	1.0	43.4247756311
125	1.0	43.6272503879
125	1.0	43.5757225632
125	1.0	43.6230882006
125	1.0	43.5250279426
125	1.0	43.5206835989
125	1.0	43.5251782491
125	1.0	43.423297478
125	1.0	43.5754548328
125	1.0	43.5836593119
125	1.0	43.6878339324
125	1.0	43.4421960912
125	1.0	43.5599408181
125	1.0	43.5937391325
125	1.0	43.6257620877
125	1.0	43.4815335312
125	1.0	43.6404936679
125	1.0	43.6793618009
125	1.0	43.60621704
125	1.0	43.2310318388
125	1.0	43.6510481605
125	1.0	43.6361731296
125	1.0	43.6207869275
125	1.0	43.6154739821
125	1.0	43.6674064514
125	1.0	43.6003951898
125	1.0	43.6392089522
125	1.0	43.5020159911
125	1.0	43.5965637268
125	1.0	43.6848895411
125	1.0	43.6009252459
