# Supplementary material for: Unique membrane properties and enhanced signal processing in human neocortical neurons
Source: eLife. 2016 Oct 6;5:e16553. doi: 10.7554/eLife.16553 (PMC5100995; doi:10.7554/eLife.16553)
Supplement: Source code 1. — DOI: http://dx.doi.org/10.7554/eLife.16553.014 [file elife-16553-code1.zip › Fig3/Fig3b/DIST_045_SYNC/Mon_Apr_11_11_35_14_2016/syns_126/sync_stim_seed_846.txt]

NUMBER_OF_SYNAPSES	APC_N	MAX_VOLTAGE
126	1.0	43.6513923588
126	1.0	43.5525168833
126	1.0	43.4238190812
126	1.0	43.3884836404
126	1.0	43.6103292465
126	1.0	43.5786035937
126	1.0	43.6525453893
126	1.0	43.5711167441
126	1.0	43.6833719956
126	1.0	43.6060689213
126	1.0	43.3615772006
126	1.0	43.5535455704
126	1.0	43.5364736255
126	0.0	-64.0122877594
126	1.0	43.6802592647
126	1.0	43.5894016508
126	1.0	43.5980501753
126	1.0	43.6346576515
126	1.0	43.4349091672
126	1.0	43.6359330501
126	1.0	43.5874138477
126	1.0	43.659682736
126	1.0	43.571322905
126	1.0	43.4232799794
126	1.0	43.531812845
126	1.0	43.6096784477
126	1.0	43.3779525561
126	1.0	43.6551900886
126	1.0	43.5980157592
126	1.0	43.6941457444
126	1.0	43.583762742
126	1.0	43.5703767173
126	1.0	43.5478875229
126	1.0	43.5831370298
126	1.0	43.6340719975
126	1.0	43.6842562621
126	1.0	43.6581335076
126	1.0	43.6384221055
126	1.0	43.5945900552
126	1.0	43.6617708054
126	1.0	43.6111398361
126	1.0	43.655388394
126	1.0	43.6652385948
126	1.0	43.5177032896
126	1.0	43.6988364893
126	1.0	43.6760441257
126	1.0	43.4751520397
126	1.0	43.5613887259
126	1.0	43.5158265901
126	1.0	43.6413678936
126	1.0	43.6465546795
126	1.0	43.6124212703
126	1.0	43.6583044316
126	1.0	43.6497608184
126	1.0	43.6854828574
126	1.0	43.6070107919
126	1.0	43.5878692087
126	1.0	43.5961526218
126	1.0	43.5823336267
126	1.0	43.7022562376
126	1.0	43.6661042785
126	1.0	43.4794016962
126	1.0	43.6271055349
126	1.0	43.5944776838
126	1.0	43.6078268243
126	1.0	43.56576975
126	1.0	43.6820128673
126	1.0	43.5447912987
126	1.0	43.6369416058
126	1.0	43.5530639821
126	1.0	43.6698003287
126	1.0	43.6223263386
126	1.0	43.5893883043
126	1.0	43.5489218062
126	1.0	43.5880174741
126	1.0	43.5303169683
126	1.0	43.6298610101
126	1.0	43.534023955
126	1.0	43.5530485865
126	1.0	43.6290940643
126	1.0	43.6670499672
126	1.0	43.6458280292
126	1.0	43.3880686354
126	1.0	43.6262033728
126	1.0	43.6343669234
126	1.0	43.6418505557
126	1.0	43.4259251457
126	1.0	43.5521555825
126	1.0	43.6100437147
126	1.0	43.5379061549
126	1.0	43.5274562363
126	1.0	43.5736003483
126	1.0	43.6486073207
126	1.0	43.5946146142
126	1.0	43.6986069746
126	1.0	43.5623174334
126	1.0	43.595569767
126	1.0	43.6691993625
126	1.0	43.665902123
126	1.0	43.623051246
126	1.0	43.6470196146
126	1.0	43.5797860075
126	1.0	43.6646101782
126	1.0	43.7240506798
126	1.0	43.6937957362
126	1.0	43.6531213064
126	1.0	43.5856071846
126	1.0	43.6694246934
126	1.0	43.5646290263
126	1.0	43.5504729753
126	1.0	43.6468621355
126	1.0	43.6820325279
126	1.0	43.6533999017
126	1.0	43.6897222595
126	1.0	43.5612887265
126	1.0	43.6671183822
126	1.0	43.5987144623
126	1.0	43.5906151719
126	1.0	43.6453191614
126	1.0	43.6474380441
126	1.0	43.436890909
126	1.0	43.2608012332
126	1.0	43.6005317515
126	1.0	43.5782012498
126	1.0	43.5367428201
126	1.0	43.4499197781
126	1.0	43.5872312381
126	1.0	43.584584308
126	1.0	43.6162713687
126	1.0	43.6692471836
126	1.0	43.585335176
126	1.0	43.5088764493
126	1.0	43.5756164293
126	1.0	43.5180489295
126	1.0	43.578201288
126	1.0	43.5198277249
126	1.0	43.5581757933
126	1.0	43.5336674897
126	1.0	43.6176449107
126	1.0	43.6642273488
126	1.0	43.6219241101
126	1.0	43.6787825232
126	1.0	43.7187267776
126	1.0	43.6732898645
126	1.0	43.6209829927
126	1.0	43.6598921872
126	1.0	43.593339575
126	1.0	43.6838616146
126	1.0	43.661294754
126	1.0	43.5398318146
126	1.0	43.6224745183
126	1.0	43.5271640189
126	1.0	43.5425361116
126	1.0	43.3996309207
126	1.0	43.67145222
126	1.0	43.6252022702
126	1.0	43.6271560949
126	1.0	43.6528102648
126	1.0	43.6154937284
126	1.0	43.686800336
126	1.0	43.478215818
126	1.0	43.6155043791
126	1.0	43.6245510205
126	1.0	43.5007686804
126	1.0	43.6495112191
126	1.0	43.6518917772
126	1.0	43.6288169967
126	1.0	43.6522681095
126	1.0	43.6176107376
126	1.0	43.6261949845
126	1.0	43.6381318934
126	1.0	43.4102297498
126	1.0	43.6439678012
126	1.0	43.685289988
126	1.0	43.6079168043
126	1.0	43.552504151
126	1.0	43.5833900206
126	1.0	43.4617997026
126	1.0	43.6102460702
126	1.0	43.5783162966
126	1.0	43.6503186031
126	1.0	43.6072758826
126	1.0	43.6416851907
126	1.0	43.6326093698
126	1.0	43.5819778045
126	1.0	43.6606230053
126	1.0	43.4713632677
126	1.0	43.6531187492
126	1.0	43.7070222169
126	1.0	43.4681237933
126	1.0	43.558128419
126	1.0	43.4016732496
126	1.0	43.5821213511
126	1.0	43.6290895667
126	1.0	43.5613514885
126	1.0	43.4261270034
126	0.0	-63.4350927528
126	1.0	43.6286197092
126	1.0	43.4087724637
126	1.0	43.5907356455
126	1.0	43.5628875524
126	1.0	43.516917634
126	1.0	43.6014182127
126	1.0	43.6188965776
126	1.0	43.6150490396
126	1.0	43.6308088559
126	1.0	43.6633898807
126	1.0	43.5781494713
126	1.0	43.5141139523
126	1.0	43.6388732033
126	1.0	43.5259700991
126	1.0	43.5734416125
126	1.0	43.5295474201
126	1.0	43.5270247814
126	1.0	43.4723689959
126	1.0	43.6089476794
126	1.0	43.5730558602
126	1.0	43.4700196151
126	1.0	43.5998535886
126	1.0	43.4889553283
126	1.0	43.5552408625
126	1.0	43.6092377638
126	1.0	43.6177904438
126	1.0	43.5584814703
126	1.0	43.6419496598
126	1.0	43.6667544966
126	1.0	43.5787966522
126	1.0	43.6342857807
126	1.0	43.6558080886
126	1.0	43.3313179585
126	1.0	43.5960577668
126	1.0	43.502658311
126	1.0	43.4759962434
126	1.0	43.5805966208
126	1.0	43.4998082154
126	1.0	43.6174126992
126	1.0	43.6245257247
126	1.0	43.6596455152
126	1.0	43.5739200211
126	1.0	43.6200258112
126	1.0	43.5774240508
126	1.0	43.570681455
126	1.0	43.6235415691
126	1.0	43.5130128909
126	1.0	43.6390478274
126	1.0	43.6047841092
126	1.0	43.6097983759
126	1.0	43.7075148977
126	1.0	43.577056485
126	1.0	43.6558285047
126	1.0	43.6387602585
126	1.0	43.4157097045
126	1.0	43.6718835527
126	1.0	43.6201427825
126	1.0	43.6774746028
126	1.0	43.6137255301
126	1.0	43.5818393
126	1.0	43.6047023542
126	1.0	43.6395167128
126	1.0	43.4410319349
126	1.0	43.5903157038
126	1.0	43.4190881913
126	1.0	43.4843807073
126	1.0	43.6282090801
126	1.0	43.6167787106
126	1.0	43.4935144048
126	1.0	43.6071330748
126	1.0	43.6740304425
126	1.0	43.6951524142
126	1.0	43.5723264603
126	1.0	43.6422415278
126	1.0	43.591858292
126	1.0	43.5475393059
126	1.0	43.4992524858
126	1.0	43.5336171045
126	1.0	43.6591548563
126	1.0	43.641307282
126	1.0	43.5534449551
126	1.0	43.6259727183
126	1.0	43.6662212424
126	1.0	43.5902152471
126	1.0	43.6173821061
126	1.0	43.6583033568
126	1.0	43.5365389083
126	1.0	43.6991189225
126	1.0	43.5947287768
126	1.0	43.686908128
126	1.0	43.5646583675
126	1.0	43.5067462841
126	1.0	43.5314218345
126	1.0	43.6030768612
126	1.0	43.4630709651
126	1.0	43.6174172792
126	1.0	43.5900214045
126	1.0	43.5918119112
126	1.0	43.6051920897
126	1.0	43.6829733489
126	1.0	43.6522561046
126	1.0	43.6518779796
126	1.0	43.5989223083
126	1.0	43.6484079013
126	1.0	43.6256216933
126	1.0	43.5748414457
126	1.0	43.5876219561
126	1.0	43.6940475603
126	1.0	43.4766961154
126	1.0	43.5426544266
126	1.0	43.5196107461
126	1.0	43.5854267361
126	1.0	43.539446733
126	1.0	43.6735356316
126	1.0	43.6290450446
126	1.0	43.6729729351
126	1.0	43.5623344382
126	1.0	43.5570206278
126	1.0	43.6523917414
126	1.0	43.6979133245
126	1.0	43.5813651641
126	1.0	43.5829466878
126	1.0	43.5259577197
126	1.0	43.5932143914
126	1.0	43.5493156144
126	1.0	43.5835250979
126	1.0	43.433807044
126	1.0	43.6468093654
126	1.0	43.6604379432
126	1.0	43.6819979006
126	1.0	43.5668601988
126	1.0	43.5863610072
126	1.0	43.567164963
126	1.0	43.5332492352
126	1.0	43.6572274938
126	1.0	43.5416118671
126	1.0	43.4147405694
126	1.0	43.5970096302
126	1.0	43.7055366994
126	1.0	43.2740193016
126	1.0	43.5090969377
126	1.0	43.6031379836
126	1.0	43.5974315974
126	1.0	43.620325048
126	1.0	43.5822205243
126	1.0	43.6485292459
126	1.0	43.7359516154
126	1.0	43.6589710389
126	1.0	43.600701319
126	1.0	43.4995974971
126	1.0	43.638872488
126	1.0	43.6641083146
126	1.0	43.4551988349
126	1.0	43.6141181522
126	1.0	43.6228982454
126	1.0	43.5246754488
126	1.0	43.4770248303
126	1.0	43.6707961807
126	1.0	43.5546257171
126	1.0	43.6940837441
126	1.0	43.4504087577
126	1.0	43.6337394608
126	1.0	43.6620128527
126	1.0	43.5296972429
126	1.0	43.5539182146
126	1.0	43.6466066041
126	1.0	43.5751082022
126	1.0	43.5529687983
126	1.0	43.594328195
126	1.0	43.5525465585
126	1.0	43.6215963172
126	1.0	43.5975561258
126	1.0	43.5240523876
126	1.0	43.6422504323
126	1.0	43.6004730066
126	1.0	43.6381937612
126	1.0	43.5746726934
126	1.0	43.5203043486
126	1.0	43.6418896221
126	1.0	43.5335852056
126	1.0	43.6110419364
126	1.0	43.3238229363
126	1.0	43.6836474264
126	1.0	43.6522405418
126	1.0	43.4951011821
126	1.0	43.4825748985
126	1.0	43.750860581
126	0.0	-64.5926853954
126	1.0	43.5676961285
126	1.0	43.552202474
126	1.0	43.6244720585
126	1.0	43.6523213601
126	1.0	43.6013160101
126	1.0	43.6009524748
126	1.0	43.4963221804
126	1.0	43.6609743949
126	1.0	43.4830356377
126	1.0	43.6615187311
126	1.0	43.6156435008
126	1.0	43.604803923
126	1.0	43.6466663379
126	1.0	43.6758062447
126	1.0	43.5294840851
126	1.0	43.6279830003
126	1.0	43.6984875418
126	1.0	43.564035494
126	1.0	43.6427345762
126	1.0	43.6744678079
126	1.0	43.6426595127
126	1.0	43.5835542041
126	1.0	43.5005749446
126	1.0	43.667952405
126	1.0	43.4844604505
126	1.0	43.6369876282
126	1.0	43.5248869823
126	1.0	43.6304806531
126	1.0	43.5608182318
126	1.0	43.5971046929
126	1.0	43.7538121218
126	1.0	43.5833206028
126	1.0	43.644390412
126	1.0	43.4617246947
126	1.0	43.6268545089
126	1.0	43.4280485943
126	1.0	43.5412931292
126	1.0	43.6212788838
126	1.0	43.6961855157
126	1.0	43.4592598721
126	1.0	43.5273982947
126	1.0	43.5511579365
126	1.0	43.597132106
126	1.0	43.6393349811
126	1.0	43.5840471574
126	1.0	43.6535122936
126	1.0	43.5007442912
126	1.0	43.6261478913
126	1.0	43.5785649233
126	1.0	43.6491707226
126	1.0	43.5743777417
126	1.0	43.4317492751
126	1.0	43.6344374109
126	1.0	43.5423669597
126	1.0	43.6352468899
126	1.0	43.5208705371
126	1.0	43.5800129729
126	1.0	43.6721721841
126	1.0	43.6870508123
126	1.0	43.6093654669
126	1.0	43.6732732275
126	1.0	43.6280756694
126	1.0	43.6828359753
126	1.0	43.3152619542
126	1.0	43.6530156266
126	1.0	43.5619182141
126	1.0	43.6200849736
126	1.0	43.6079528412
126	1.0	43.5156072741
126	1.0	43.4532530882
126	1.0	43.6529702285
126	1.0	43.7186979011
126	1.0	43.5725675074
126	1.0	43.4120874655
126	1.0	43.6475765598
126	1.0	43.4173076764
126	1.0	43.345003516
126	1.0	43.5800788682
126	1.0	43.5349479513
126	1.0	43.619700446
126	1.0	43.5858902943
126	1.0	43.6463234029
126	1.0	43.6693703747
126	1.0	43.5108073606
126	1.0	43.547261648
126	1.0	43.714774726
126	1.0	43.5016714092
126	1.0	43.6423035158
126	1.0	43.6344225635
126	1.0	43.6106181153
126	1.0	43.6025037991
126	1.0	43.5120433065
126	1.0	43.5945167528
126	1.0	43.5946771443
126	1.0	43.7154863251
126	1.0	43.5849109152
126	1.0	43.4907432789
126	1.0	43.6518694268
126	1.0	43.6692147963
126	1.0	43.5404022242
126	1.0	43.6923684924
126	1.0	43.6091982444
126	1.0	43.6792447987
126	1.0	43.6135143346
126	1.0	43.5519389499
126	1.0	43.6556446025
126	1.0	43.6481561777
126	0.0	-63.8402632977
126	1.0	43.6404792774
126	1.0	43.2722064172
126	1.0	43.4791525774
126	1.0	43.6554286226
126	1.0	43.5761050511
126	1.0	43.642049491
126	1.0	43.6206879378
126	1.0	43.4320993375
126	1.0	43.6435247194
126	1.0	43.6591750012
126	1.0	43.4153912211
126	1.0	43.6815807998
126	1.0	43.6487112646
126	1.0	43.5138523869
126	1.0	43.5432448334
126	1.0	43.4815406546
126	1.0	43.6706881049
126	1.0	43.6661286832
126	1.0	43.5850142099
126	1.0	43.7186969716
126	1.0	43.6347832372
126	1.0	43.4591223938
126	1.0	43.5873499664
126	1.0	43.5805589865
126	1.0	43.6141557497
126	1.0	43.6022817319
126	1.0	43.6601358911
126	1.0	43.6194341513
126	1.0	43.6247951595
126	1.0	43.5398829555
126	1.0	43.578896247
126	1.0	43.6643929503
126	1.0	43.4593356979
126	1.0	43.5769325408
126	1.0	43.682100823
126	1.0	43.6386568912
126	1.0	43.6248999362
126	1.0	43.657018952
126	1.0	43.490603301
126	1.0	43.6050600008
126	1.0	43.6828134262
126	1.0	43.5847201573
126	1.0	43.5567092782
126	1.0	43.6555990702
126	1.0	43.6482632999
126	1.0	43.4840731526
126	1.0	43.6690740214
126	0.0	-63.2586321885
126	1.0	43.5671159826
126	1.0	43.5884329622
126	1.0	43.5465617436
126	1.0	43.4817249823
126	1.0	43.5605780607
126	1.0	43.7002667247
126	1.0	43.6882919524
126	1.0	43.6622781454
126	1.0	43.4860208254
126	1.0	43.5732568618
126	1.0	43.7162759528
126	1.0	43.5892099268
126	1.0	43.7151214303
126	1.0	43.5071365257
126	1.0	43.6631056446
126	1.0	43.4832762329
126	1.0	43.65215582
126	1.0	43.6598963215
126	1.0	43.5681043828
126	1.0	43.5491194947
126	1.0	43.6308307617
126	1.0	43.5605953388
126	1.0	43.6795713897
126	1.0	43.6199865882
126	1.0	43.6575334478
126	1.0	43.6479418132
126	1.0	43.647455737
126	1.0	43.6888121371
126	1.0	43.5594974372
126	1.0	43.672238849
126	1.0	43.6310623075
126	1.0	43.494985188
126	1.0	43.6128193064
126	1.0	43.5292043313
126	1.0	43.5856019917
126	1.0	43.6456919299
126	1.0	43.542959006
126	1.0	43.5226489382
126	1.0	43.6710987988
126	1.0	43.6016708829
126	1.0	43.5766944536
126	1.0	43.590726794
126	1.0	43.4667076201
126	1.0	43.6380433727
126	1.0	43.6065490369
126	1.0	43.566355557
126	1.0	43.594346845
126	1.0	43.5702506194
126	1.0	43.6273395555
126	1.0	43.5556255268
126	1.0	43.5005595647
126	1.0	43.3905495285
126	1.0	43.6078873582
126	1.0	43.6133242539
126	1.0	43.603636616
126	1.0	43.5872155908
126	1.0	43.4616583077
126	1.0	43.5268142681
126	1.0	43.6560268141
126	1.0	43.6525669217
126	1.0	43.5726991783
126	1.0	43.6290394725
126	1.0	43.6591015394
126	1.0	43.5152017358
126	1.0	43.6207380946
126	1.0	43.5851995018
126	1.0	43.6129040647
126	1.0	43.599785042
126	1.0	43.6333643257
126	1.0	43.6174861945
126	1.0	43.589557694
126	1.0	43.3995707673
126	1.0	43.4498803597
126	1.0	43.6090526176
126	1.0	43.4834637333
126	1.0	43.6696160514
126	1.0	43.6569685926
126	1.0	43.5969264449
126	1.0	43.6105348634
126	1.0	43.6398611897
126	1.0	43.5521587084
126	1.0	43.6486565413
126	1.0	43.571992612
126	1.0	43.535143442
126	1.0	43.3424157507
126	1.0	43.6727948834
126	1.0	43.6482298032
126	1.0	43.558635189
126	1.0	43.576044409
126	1.0	43.6102014582
126	1.0	43.4759053518
126	1.0	43.640389017
126	1.0	43.5534286063
126	1.0	43.5827412825
126	1.0	43.5966488138
126	1.0	43.4688779738
126	1.0	43.613648572
126	1.0	43.5995632649
126	1.0	43.6720295553
126	1.0	43.5674706087
126	1.0	43.5935475928
126	1.0	43.6206026759
126	1.0	43.5226138885
126	1.0	43.6580245834
126	1.0	43.6391554583
126	1.0	43.6454900901
126	1.0	43.6258399964
126	1.0	43.6521078319
126	1.0	43.5714649137
126	1.0	43.6377832197
126	1.0	43.5906773353
126	1.0	43.6408636627
126	1.0	43.6554882552
126	1.0	43.5722317859
126	1.0	43.6162785758
126	1.0	43.5481719472
126	1.0	43.5793690452
126	1.0	43.494362365
126	1.0	43.5075514864
126	1.0	43.5706164046
126	1.0	43.5349011277
126	1.0	43.5973644395
126	1.0	43.5164851264
126	1.0	43.5036081337
126	1.0	43.5505650248
126	1.0	43.7001587225
126	1.0	43.6416642323
126	1.0	43.6290085187
126	1.0	43.6644297773
126	1.0	43.6256476796
126	1.0	43.5533545273
126	0.0	-64.6579115842
126	1.0	43.6590893547
126	1.0	43.5546625178
126	1.0	43.5948298392
126	1.0	43.6047030901
126	1.0	43.5053662969
126	1.0	43.5182288022
126	1.0	43.6275715525
126	1.0	43.5791171399
126	1.0	43.6510557409
126	1.0	43.4501438166
126	1.0	43.6312812643
126	1.0	43.4369433752
126	1.0	43.6934904392
126	1.0	43.6485997025
126	1.0	43.4824023664
126	1.0	43.4648907609
126	1.0	43.6838687214
126	1.0	43.6686387707
126	1.0	43.6091067921
126	1.0	43.6149316354
126	1.0	43.6250028882
126	1.0	43.6245355246
126	1.0	43.5892253787
126	1.0	43.6580915788
126	1.0	43.6150792952
126	1.0	43.5497779745
126	1.0	43.6234183501
126	1.0	43.6273394959
126	1.0	43.6835660657
126	1.0	43.3981213197
126	1.0	43.6323535963
126	1.0	43.5983656884
126	1.0	43.6404558218
126	1.0	43.5618074786
126	1.0	43.6206641834
126	1.0	43.5521856046
126	1.0	43.6423684966
126	1.0	43.5839059233
126	1.0	43.5717568861
126	1.0	43.6325295151
126	1.0	43.606062957
126	1.0	43.564147553
126	1.0	43.6126815978
126	1.0	43.5833531082
126	1.0	43.6117498885
126	1.0	43.6423892717
126	1.0	43.5517319618
126	1.0	43.6562695873
126	1.0	43.6244613175
126	1.0	43.5631731976
126	1.0	43.6435075184
126	1.0	43.6226060355
126	1.0	43.5403532113
126	1.0	43.6093877797
126	1.0	43.6756924169
126	1.0	43.6193847954
126	1.0	43.6761381479
126	1.0	43.6315193339
126	1.0	43.5202803338
126	1.0	43.6010715254
126	1.0	43.6064476402
126	1.0	43.7039747611
126	1.0	43.4416481175
126	1.0	43.6193607215
126	1.0	43.6230550888
126	1.0	43.5884979786
126	1.0	43.6094066954
126	1.0	43.5461819576
126	1.0	43.5182323181
126	1.0	43.4577138792
126	1.0	43.6205287009
126	1.0	43.5247530035
126	1.0	43.6201863155
126	1.0	43.5225976547
126	1.0	43.5233698649
126	1.0	43.624286168
126	1.0	43.635938107
126	1.0	43.6317191238
126	1.0	43.5297593419
126	1.0	43.6308965732
126	1.0	43.712655826
126	1.0	43.6088252051
126	1.0	43.5541948308
126	1.0	43.6402830482
126	1.0	43.6052413495
126	1.0	43.5849190792
126	1.0	43.6181417757
126	1.0	43.5985297905
126	1.0	43.6032736395
126	1.0	43.4920380683
126	1.0	43.6626869913
126	1.0	43.6489397539
126	1.0	43.5139596162
126	1.0	43.6696964807
126	1.0	43.6698346499
126	1.0	43.697562693
126	1.0	43.6280937001
126	1.0	43.5888175405
126	1.0	43.46084597
126	1.0	43.7182262432
126	1.0	43.6531932401
126	1.0	43.7009160544
126	1.0	43.5492007191
126	1.0	43.6518601353
126	1.0	43.6371287362
126	1.0	43.6585608578
126	1.0	43.6241130271
126	1.0	43.6491487353
126	1.0	43.6309031396
126	1.0	43.6260119043
126	1.0	43.5928272382
126	1.0	43.5767434474
126	1.0	43.6988918731
126	1.0	43.5966144181
126	1.0	43.5397246847
126	1.0	43.5789145988
126	1.0	43.361424144
126	1.0	43.6828526207
126	1.0	43.5754385951
126	1.0	43.6809221963
126	1.0	43.5820544802
126	1.0	43.5429621761
126	1.0	43.6006195358
126	1.0	43.3620182992
126	1.0	43.5558645476
126	1.0	43.5359164735
126	1.0	43.5233132924
126	1.0	43.6103132239
126	1.0	43.6601927074
126	1.0	43.6149701234
126	1.0	43.4366748595
126	1.0	43.6365947432
126	1.0	43.4813695758
126	1.0	43.6128537348
126	1.0	43.6937611883
126	1.0	43.4940078545
126	1.0	43.629801455
126	1.0	43.512870078
126	1.0	43.6240085089
126	1.0	43.5548962564
126	1.0	43.6734462643
126	1.0	43.589789601
126	1.0	43.6535242629
126	1.0	43.6534368238
126	1.0	43.6865913455
126	1.0	43.6357149407
126	1.0	43.5067147368
126	1.0	43.5955607371
126	1.0	43.5999901104
126	1.0	43.495202247
126	1.0	43.676464984
126	1.0	43.5576628062
126	1.0	43.5893488372
126	1.0	43.6252946865
126	1.0	43.6373576948
126	1.0	43.5827185191
126	1.0	43.6641884366
126	1.0	43.5413573672
126	1.0	43.563888678
126	1.0	43.5722544979
126	1.0	43.7007632744
126	1.0	43.620651079
126	1.0	43.5559482805
126	1.0	43.4864643701
126	1.0	43.6252677618
126	1.0	43.544728273
126	1.0	43.5746391032
126	1.0	43.669451184
126	1.0	43.5985541895
126	1.0	43.563357811
126	1.0	43.4529804173
126	1.0	43.6715626857
126	1.0	43.6648328916
126	1.0	43.6114685888
126	1.0	43.65453767
126	1.0	43.5709092119
126	1.0	43.6016803181
126	1.0	43.5331783862
126	1.0	43.5917877564
126	1.0	43.5821726595
126	1.0	43.6598931087
126	1.0	43.6029808963
126	1.0	43.6033205027
126	1.0	43.5419949201
126	1.0	43.6231756611
126	1.0	43.6608843712
126	0.0	-63.5316736993
126	1.0	43.5808070347
126	1.0	43.5963914251
126	1.0	43.7009265594
126	1.0	43.6802463651
126	1.0	43.6532682704
126	1.0	43.6613272087
126	1.0	43.5889150109
126	1.0	43.5062583789
126	1.0	43.6024318383
126	1.0	43.7083861042
126	1.0	43.5972782948
126	1.0	43.6542585062
126	1.0	43.6711203346
126	1.0	43.5102189669
126	1.0	43.5638465294
126	1.0	43.5345057872
126	1.0	43.6249305256
126	1.0	43.5518955861
126	1.0	43.6124211073
126	1.0	43.5203480085
126	1.0	43.6203783601
126	1.0	43.5373627475
126	1.0	43.621471721
126	1.0	43.6194223797
126	1.0	43.6088466681
126	1.0	43.4214013655
126	1.0	43.6002196172
126	1.0	43.197567489
126	1.0	43.6397707888
126	1.0	43.5473374159
126	1.0	43.5866090549
126	1.0	43.5689724148
126	1.0	43.6024631885
126	1.0	43.6883021845
126	1.0	43.6036574848
126	1.0	43.5857352096
126	1.0	43.6592937039
126	1.0	43.666577732
126	1.0	43.683185836
126	1.0	43.6311180224
126	1.0	43.6856016068
126	1.0	43.6471293164
126	1.0	43.5939620335
126	1.0	43.5632203135
126	1.0	43.6654352078
126	1.0	43.593924069
126	1.0	43.6222495281
126	1.0	43.6408375591
126	1.0	43.5588122626
126	1.0	43.6910241269
126	1.0	43.6503165065
126	1.0	43.6426547359
126	1.0	43.5627514254
126	1.0	43.6392102797
126	1.0	43.6130849107
126	1.0	43.6596034635
126	1.0	43.6254720537
126	1.0	43.5841806838
126	1.0	43.6293261477
126	1.0	43.6144321024
126	1.0	43.5773009894
126	1.0	43.6034455265
126	1.0	43.6893326752
126	1.0	43.5552528663
126	1.0	43.4518231229
126	1.0	43.6959405234
126	1.0	43.6361173669
126	1.0	43.5964173245
126	1.0	43.6234360172
126	1.0	43.5464989178
126	1.0	43.6770156338
126	1.0	43.5979849072
126	1.0	43.5354847433
126	1.0	43.6876397968
126	1.0	43.5065779074
126	1.0	43.5954942216
126	1.0	43.6482449454
126	1.0	43.6217384691
126	1.0	43.6605279636
126	1.0	43.542891828
126	1.0	43.6715531071
126	1.0	43.6841154832
126	1.0	43.5678669656
126	1.0	43.6624998983
126	1.0	43.5041759128
126	1.0	43.3817231944
126	1.0	43.5192871433
126	1.0	43.6712295165
126	1.0	43.5921389377
126	1.0	43.6951170359
126	1.0	43.5942589457
126	1.0	43.5581803787
126	1.0	43.6055022888
126	1.0	43.5317285242
126	1.0	43.5997654691
126	1.0	43.5652343309
126	1.0	43.6701685544
126	1.0	43.5668261758
126	1.0	43.6512786373
126	1.0	43.6270008767
126	1.0	43.538441082
126	1.0	43.5968769724
126	1.0	43.4916995882
126	1.0	43.5666774631
126	1.0	43.5811583935
126	1.0	43.6288836371
126	1.0	43.5740026904
126	1.0	43.6431029082
126	1.0	43.5002342553
126	1.0	43.5219218074
126	1.0	43.5497669366
126	1.0	43.6917425245
126	1.0	43.6052393834
126	1.0	43.4093273444
126	1.0	43.6209282844
126	1.0	43.6801948924
126	1.0	43.6096552308
126	1.0	43.6180759899
126	1.0	43.586458321
126	1.0	43.5998798925
126	1.0	43.6225035373
126	1.0	43.6367412833
126	1.0	43.6448823815
126	1.0	43.5563589868
126	1.0	43.6556254746
126	1.0	43.5956327799
126	1.0	43.5441404019
126	1.0	43.6648836421
126	1.0	43.6408050815
126	1.0	43.6042384768
126	1.0	43.4263858647
126	1.0	43.6643217913
126	1.0	43.5599554696
126	1.0	43.4736591983
126	1.0	43.6362406268
126	1.0	43.6006070273
126	1.0	43.6637074504
126	1.0	43.5685300691
126	1.0	43.4771934811
126	1.0	43.6471370341
