# Supplementary material for: Unique membrane properties and enhanced signal processing in human neocortical neurons
Source: eLife. 2016 Oct 6;5:e16553. doi: 10.7554/eLife.16553 (PMC5100995; doi:10.7554/eLife.16553)
Supplement: Source code 1. — DOI: http://dx.doi.org/10.7554/eLife.16553.014 [file elife-16553-code1.zip › Fig3/Fig3b/DIST_045_SYNC/Mon_Apr_11_11_35_14_2016/syns_127/sync_stim_seed_844.txt]

NUMBER_OF_SYNAPSES	APC_N	MAX_VOLTAGE
127	1.0	43.6696848684
127	1.0	43.7279427349
127	1.0	43.6280984206
127	1.0	43.6645491204
127	1.0	43.6554066466
127	1.0	43.6658658205
127	1.0	43.6962197343
127	1.0	43.5557217811
127	1.0	43.6114284032
127	1.0	43.5185632482
127	1.0	43.5739528437
127	1.0	43.6258896429
127	1.0	43.6125429365
127	1.0	43.647333972
127	1.0	43.6461197185
127	1.0	43.6666618238
127	1.0	43.5379751374
127	1.0	43.5690563948
127	1.0	43.6647513679
127	1.0	43.6683361581
127	1.0	43.6428200836
127	1.0	43.4917564591
127	1.0	43.5785059184
127	1.0	43.5946432967
127	1.0	43.5910062644
127	1.0	43.5539539068
127	1.0	43.400332253
127	1.0	43.6560381206
127	1.0	43.6017654163
127	1.0	43.5819311463
127	1.0	43.6634307431
127	1.0	43.6153681943
127	1.0	43.6986907838
127	1.0	43.4253962209
127	1.0	43.6739538299
127	1.0	43.6417624301
127	1.0	43.6132871124
127	1.0	43.6131984633
127	1.0	43.6367365142
127	1.0	43.5607047097
127	1.0	43.5967985394
127	1.0	43.6419501626
127	1.0	43.6257990634
127	1.0	43.5950826928
127	1.0	43.6990395393
127	1.0	43.5793598976
127	1.0	43.6463300864
127	1.0	43.617953888
127	1.0	43.6687929012
127	1.0	43.4704944436
127	1.0	43.5282402933
127	1.0	43.6101813397
127	1.0	43.5666105195
127	1.0	43.5954932666
127	1.0	43.4634224397
127	1.0	43.5705991064
127	1.0	43.5806462616
127	1.0	43.6002485233
127	1.0	43.5518197177
127	1.0	43.6270966531
127	1.0	43.6192231449
127	1.0	43.5640385295
127	1.0	43.6484151857
127	1.0	43.6076628737
127	1.0	43.5407541536
127	1.0	43.5911207586
127	1.0	43.5716496497
127	1.0	43.4391352275
127	1.0	43.7026458356
127	1.0	43.6178664277
127	1.0	43.6379976714
127	1.0	43.5985498291
127	1.0	43.6582952255
127	1.0	43.5840539233
127	1.0	43.4670137729
127	1.0	43.5539809158
127	1.0	43.5940154152
127	1.0	43.6472490102
127	1.0	43.4827349287
127	1.0	43.5712543073
127	1.0	43.54766085
127	1.0	43.6077856542
127	1.0	43.585161843
127	1.0	43.6112813812
127	1.0	43.6102641955
127	1.0	43.6788975488
127	1.0	43.5879227531
127	1.0	43.6462259138
127	1.0	43.6720821482
127	1.0	43.6725640218
127	1.0	43.5961114816
127	1.0	43.5066699584
127	1.0	43.5482379513
127	1.0	43.4585505345
127	1.0	43.58983184
127	1.0	43.4375592356
127	1.0	43.6432906946
127	1.0	43.578365901
127	1.0	43.5616727281
127	1.0	43.557499567
127	1.0	43.6011111879
127	1.0	43.5575103748
127	1.0	43.5891386337
127	1.0	43.5701009568
127	1.0	43.4882810589
127	1.0	43.6595908808
127	1.0	43.5536048015
127	1.0	43.603750285
127	1.0	43.6026905469
127	1.0	43.5568269557
127	1.0	43.6320040101
127	1.0	43.6505928541
127	1.0	43.5739391626
127	1.0	43.630517766
127	1.0	43.6523081694
127	1.0	43.6707236785
127	1.0	43.5388679411
127	1.0	43.6152736097
127	1.0	43.5357676733
127	1.0	43.6295804576
127	1.0	43.6214324463
127	1.0	43.6805201959
127	1.0	43.5523395328
127	1.0	43.7051847744
127	1.0	43.6425656651
127	1.0	43.6233739987
127	1.0	43.5213497342
127	1.0	43.6518578753
127	1.0	43.5731333587
127	1.0	43.5873494266
127	1.0	43.6414491638
127	1.0	43.5432533748
127	1.0	43.6345371378
127	1.0	43.6780438702
127	1.0	43.5966248259
127	1.0	43.6091662247
127	1.0	43.5789357606
127	1.0	43.5199444036
127	1.0	43.6196534871
127	1.0	43.629802601
127	1.0	43.5223296195
127	1.0	43.6743827331
127	1.0	43.6049221821
127	1.0	43.6653040458
127	1.0	43.6033580407
127	1.0	43.6086031434
127	1.0	43.6832782523
127	1.0	43.5924646311
127	1.0	43.6560552096
127	1.0	43.5695518412
127	1.0	43.6010373283
127	1.0	43.3829323925
127	1.0	43.5660523722
127	1.0	43.6186793529
127	1.0	43.6676192074
127	1.0	43.6642110843
127	1.0	43.506841253
127	1.0	43.3589429148
127	1.0	43.6028686759
127	1.0	43.5212698909
127	1.0	43.6407006356
127	1.0	43.670225398
127	1.0	43.5461499414
127	1.0	43.6764619491
127	1.0	43.5619604083
127	1.0	43.6621275126
127	1.0	43.5803958525
127	1.0	43.685429969
127	1.0	43.6455467248
127	1.0	43.5791044866
127	1.0	43.6046171076
127	1.0	43.5875785804
127	1.0	43.6903398576
127	1.0	43.5875736606
127	1.0	43.6838736049
127	1.0	43.6653140238
127	1.0	43.6503718567
127	1.0	43.4714493598
127	1.0	43.5307134209
127	1.0	43.6344881958
127	1.0	43.4721107906
127	1.0	43.632011922
127	1.0	43.6293724567
127	1.0	43.6797232808
127	1.0	43.6707687513
127	1.0	43.5291024511
127	1.0	43.6329580527
127	1.0	43.5883851615
127	1.0	43.6513005572
127	1.0	43.599837234
127	1.0	43.6391606533
127	1.0	43.5263148422
127	1.0	43.690437637
127	1.0	43.5909350103
127	1.0	43.6493815916
127	1.0	43.5324371322
127	1.0	43.5572558127
127	1.0	43.6569966449
127	1.0	43.6226871022
127	1.0	43.5658743522
127	1.0	43.6355205415
127	1.0	43.644432893
127	1.0	43.5604930423
127	1.0	43.6700430427
127	1.0	43.6013786163
127	1.0	43.6026846798
127	1.0	43.5185453614
127	1.0	43.6180198585
127	1.0	43.3323194192
127	1.0	43.6705953915
127	1.0	43.6170170959
127	1.0	43.6158768781
127	1.0	43.5755487067
127	1.0	43.6168011847
127	1.0	43.4743352431
127	1.0	43.7041409748
127	1.0	43.5343015976
127	1.0	43.5823248444
127	1.0	43.5634908299
127	1.0	43.6692655104
127	1.0	43.6592237932
127	1.0	43.6954860936
127	1.0	43.6457437902
127	1.0	43.5855269164
127	1.0	43.6305643334
127	1.0	43.6574348021
127	1.0	43.5938539738
127	1.0	43.589750153
127	1.0	43.5162440476
127	1.0	43.6395318539
127	1.0	43.6846756969
127	1.0	43.5612574218
127	1.0	43.654653439
127	1.0	43.619905776
127	1.0	43.5151702235
127	1.0	43.5358295832
127	1.0	43.5976417384
127	1.0	43.6538490653
127	1.0	43.6200223097
127	1.0	43.5779963793
127	1.0	43.5380888345
127	1.0	43.7037699755
127	1.0	43.6225019842
127	1.0	43.5445689366
127	1.0	43.5640051611
127	1.0	43.7055043079
127	1.0	43.5966764815
127	1.0	43.6211165294
127	1.0	43.5779773518
127	1.0	43.6560615857
127	1.0	43.6518997835
127	1.0	43.6039941442
127	1.0	43.5859458765
127	1.0	43.6014126334
127	1.0	43.5310143249
127	1.0	43.5843609068
127	1.0	43.7394821002
127	1.0	43.4836477356
127	1.0	43.6602783103
127	1.0	43.6063814443
127	1.0	43.6075495626
127	1.0	43.2838447635
127	1.0	43.4717176715
127	1.0	43.5568494087
127	1.0	43.6977439419
127	1.0	43.6691847599
127	1.0	43.5987062991
127	1.0	43.586662173
127	1.0	43.6159597428
127	1.0	43.6298907035
127	1.0	43.5260207524
127	1.0	43.5315054586
127	1.0	43.6631380052
127	1.0	43.6929543133
127	1.0	43.6790371525
127	1.0	43.5151202144
127	1.0	43.5794797403
127	1.0	43.6660441335
127	1.0	43.5921896945
127	1.0	43.5734008416
127	1.0	43.6513990055
127	1.0	43.6541905213
127	1.0	43.5334416318
127	1.0	43.6574172544
127	1.0	43.6712732739
127	1.0	43.6440393974
127	1.0	43.5584769764
127	1.0	43.6466300206
127	1.0	43.5650507814
127	1.0	43.4359629404
127	1.0	43.6218604239
127	1.0	43.6799876745
127	1.0	43.6042205146
127	1.0	43.655401539
127	1.0	43.672109864
127	1.0	43.634381593
127	1.0	43.6567336303
127	1.0	43.5527409922
127	1.0	43.6005884102
127	1.0	43.6057161955
127	1.0	43.7168649306
127	1.0	43.5806132319
127	1.0	43.6588221789
127	1.0	43.5179438705
127	1.0	43.6676199398
127	1.0	43.5621566031
127	1.0	43.6139361924
127	1.0	43.5878445223
127	1.0	43.6700544119
127	1.0	43.5660819858
127	1.0	43.5846002854
127	1.0	43.5784531663
127	1.0	43.6328890005
127	1.0	43.66059047
127	1.0	43.5698134671
127	1.0	43.5605496283
127	1.0	43.5754436382
127	1.0	43.537061767
127	1.0	43.5249348262
127	1.0	43.5978625157
127	1.0	43.5015920591
127	1.0	43.6708461502
127	1.0	43.6224111824
127	1.0	43.4077295758
127	1.0	43.6819357467
127	1.0	43.694261725
127	1.0	43.5406492493
127	1.0	43.625023359
127	1.0	43.6405685344
127	1.0	43.5721629381
127	1.0	43.6277765969
127	1.0	43.6049157958
127	1.0	43.6725725608
127	1.0	43.5082191413
127	1.0	43.5624130869
127	1.0	43.583743646
127	1.0	43.5622760097
127	1.0	43.4552349227
127	1.0	43.5994163363
127	1.0	43.5862958655
127	1.0	43.6255735195
127	1.0	43.6363562273
127	1.0	43.6014327307
127	1.0	43.6481064566
127	1.0	43.6674560718
127	1.0	43.5825680771
127	1.0	43.5720927143
127	1.0	43.4127283996
127	1.0	43.5996413267
127	1.0	43.6397472118
127	1.0	43.5775755606
127	1.0	43.5655809468
127	1.0	43.6319438421
127	1.0	43.588660221
127	1.0	43.5639894545
127	1.0	43.6305457541
127	1.0	43.4733387429
127	1.0	43.6308679776
127	1.0	43.6481991639
127	1.0	43.5234372785
127	1.0	43.6766282898
127	1.0	43.6212578256
127	1.0	43.6773481822
127	1.0	43.4883100959
127	1.0	43.5811549844
127	1.0	43.435979976
127	1.0	43.5179017146
127	1.0	43.6475978984
127	1.0	43.6206085383
127	1.0	43.6165636983
127	1.0	43.694190302
127	1.0	43.2686781855
127	1.0	43.5632889806
127	1.0	43.5460490702
127	1.0	43.6459764313
127	1.0	43.6335484224
127	1.0	43.5554595611
127	1.0	43.592597493
127	1.0	43.6288860544
127	1.0	43.6497849409
127	1.0	43.6157488163
127	1.0	43.6054025374
127	1.0	43.5889674895
127	1.0	43.6344314005
127	1.0	43.6427346328
127	1.0	43.6405325785
127	1.0	43.5665577108
127	1.0	43.6144382554
127	1.0	43.6720377483
127	1.0	43.6860156461
127	1.0	43.6053143306
127	1.0	43.5232688958
127	1.0	43.6565314646
127	1.0	43.5549345162
127	1.0	43.7205122056
127	1.0	43.0738725106
127	1.0	43.6133754717
127	1.0	43.5497303934
127	1.0	43.5544797222
127	1.0	43.5872568904
127	1.0	43.5636180237
127	1.0	43.6198224911
127	1.0	43.5655868708
127	1.0	43.5890721398
127	1.0	43.6227561542
127	1.0	43.610210452
127	1.0	43.6722093176
127	1.0	43.5023959616
127	1.0	43.6666763889
127	1.0	43.5944567094
127	1.0	43.600785501
127	1.0	43.6788693259
127	1.0	43.6016008821
127	1.0	43.6247401011
127	1.0	43.5806917303
127	1.0	43.690698287
127	1.0	43.6027236226
127	1.0	43.6297098256
127	1.0	43.6454854073
127	1.0	43.4920484548
127	1.0	43.6275089025
127	1.0	43.642805933
127	1.0	43.6470680757
127	1.0	43.4453630669
127	1.0	43.5525543667
127	1.0	43.5668805263
127	1.0	43.4068019397
127	1.0	43.5560250331
127	1.0	43.6213020244
127	1.0	43.4396204308
127	1.0	43.5910636903
127	1.0	43.6480696098
127	1.0	43.5697492456
127	1.0	43.6585234279
127	1.0	43.7015434961
127	1.0	43.6022684688
127	1.0	43.0028886863
127	1.0	43.7218514045
127	1.0	43.6861248145
127	1.0	43.525009387
127	1.0	43.6866647148
127	1.0	43.701587777
127	1.0	43.5782226328
127	1.0	43.512500126
127	1.0	43.6588341855
127	1.0	43.6543215332
127	1.0	43.6163382656
127	1.0	43.6602008255
127	1.0	43.6774140118
127	1.0	43.5815454134
127	1.0	43.5936113643
127	1.0	43.5071929405
127	1.0	43.5940225237
127	1.0	43.6011064063
127	1.0	43.6015240785
127	1.0	42.9820959805
127	1.0	43.6868429494
127	1.0	43.6500078356
127	1.0	43.4638875388
127	1.0	43.5671144888
127	1.0	43.6294953726
127	1.0	43.6944373766
127	1.0	43.7166361838
127	1.0	43.6977547681
127	1.0	43.4231661927
127	1.0	43.5662166684
127	1.0	43.6789159497
127	1.0	43.5811346498
127	1.0	43.5637852418
127	1.0	43.5583650145
127	1.0	43.6265976438
127	1.0	43.5894309709
127	1.0	43.5813480113
127	1.0	43.5625149577
127	1.0	43.4543120852
127	1.0	43.6388999671
127	1.0	43.6481451823
127	1.0	43.3520502075
127	1.0	43.6607277915
127	1.0	43.555784719
127	1.0	43.7094020003
127	1.0	43.5386124655
127	1.0	43.6191621269
127	1.0	43.6502407293
127	1.0	43.591192175
127	1.0	43.6007810533
127	1.0	43.595911257
127	1.0	43.5111825323
127	1.0	43.601607213
127	1.0	43.6434732965
127	1.0	43.632773442
127	1.0	43.6378808942
127	1.0	43.6672520072
127	1.0	43.5923737147
127	1.0	43.568442487
127	1.0	43.365255924
127	1.0	43.6514387799
127	1.0	43.6276070988
127	1.0	43.5287504669
127	1.0	43.6682967176
127	1.0	43.7204780356
127	1.0	43.5933680344
127	1.0	43.6255782445
127	1.0	43.5637586829
127	1.0	43.6594564591
127	1.0	43.6630832016
127	1.0	43.6291609555
127	1.0	43.6521208488
127	1.0	43.6516788119
127	1.0	43.5894410874
127	1.0	43.6508448521
127	1.0	43.5633032343
127	1.0	43.5913295882
127	1.0	43.6407006685
127	1.0	43.5401163662
127	1.0	43.5849044582
127	1.0	43.6397165469
127	1.0	43.6889360027
127	1.0	43.6289635453
127	1.0	43.5783258247
127	1.0	43.5984121392
127	1.0	43.6022116363
127	1.0	43.6608450386
127	1.0	43.5434167266
127	1.0	43.6831038496
127	1.0	43.6733725673
127	1.0	43.5897589737
127	1.0	43.4825701835
127	1.0	43.6163836402
127	1.0	43.634621622
127	1.0	43.6916160955
127	1.0	43.5525609773
127	1.0	43.5994181818
127	1.0	43.6321589506
127	1.0	43.5718094014
127	1.0	43.6343084027
127	1.0	43.6911165474
127	1.0	43.6609879342
127	1.0	43.4845679561
127	1.0	43.5827312119
127	1.0	43.5742471392
127	1.0	43.5226730204
127	1.0	43.6359905612
127	1.0	43.6717303701
127	1.0	43.7077091841
127	1.0	43.5829000762
127	1.0	43.6386358905
127	1.0	43.5571902418
127	1.0	43.6896934363
127	1.0	43.6307115212
127	1.0	43.4230796671
127	1.0	43.6470766531
127	1.0	43.4736367114
127	1.0	43.7104980388
127	1.0	43.6253944748
127	1.0	43.5821845229
127	1.0	43.6520964042
127	1.0	43.6630034189
127	1.0	43.6723948713
127	1.0	43.5903685259
127	1.0	43.6011779392
127	1.0	43.6131067558
127	1.0	43.4902864675
127	1.0	43.6001103646
127	1.0	43.679030249
127	1.0	43.6321993554
127	1.0	43.5420671884
127	1.0	43.6437496888
127	1.0	43.5083333502
127	1.0	43.5705085868
127	1.0	43.6653959509
127	1.0	43.5617825742
127	1.0	43.6513342297
127	1.0	43.6867364853
127	1.0	43.5640194708
127	1.0	43.6475022746
127	1.0	43.6015631061
127	1.0	43.6273481554
127	1.0	43.5605605809
127	1.0	43.5844464268
127	1.0	43.5583087631
127	1.0	43.5601207104
127	1.0	43.7224602533
127	1.0	43.6288062769
127	1.0	43.6617604618
127	1.0	43.6608426057
127	1.0	43.6080623816
127	1.0	43.6524114859
127	1.0	43.4707820243
127	1.0	43.6014688899
127	1.0	43.5720576601
127	1.0	43.5647964832
127	1.0	43.6359025418
127	1.0	43.5824718308
127	1.0	43.6599537315
127	1.0	43.6518139062
127	1.0	43.6939823553
127	1.0	43.6126325152
127	1.0	43.6142355873
127	1.0	43.5379166141
127	1.0	43.6557393341
127	1.0	43.605767798
127	1.0	43.5671941692
127	1.0	43.4682298946
127	1.0	43.6084099351
127	1.0	43.6270429337
127	1.0	43.4703142776
127	1.0	43.5653674168
127	1.0	43.6034838983
127	1.0	43.3985433415
127	1.0	43.6476327456
127	1.0	43.6390747596
127	1.0	43.701738963
127	1.0	43.4735472438
127	1.0	43.642189547
127	1.0	43.5213075201
127	1.0	43.6801986359
127	1.0	43.5835512802
127	1.0	43.5670225334
127	1.0	43.6569396228
127	1.0	43.6641267347
127	1.0	43.682899074
127	1.0	43.6708038858
127	1.0	43.6163403076
127	1.0	43.610303063
127	1.0	43.593029569
127	1.0	43.6473196851
127	1.0	43.5496012512
127	1.0	43.6506056159
127	1.0	43.6695664762
127	1.0	43.5608813569
127	1.0	43.5703670732
127	1.0	43.6456258152
127	1.0	43.6045384428
127	1.0	43.6373957868
127	1.0	43.6436505905
127	1.0	43.6339272138
127	1.0	43.6635958336
127	1.0	43.5846573322
127	1.0	43.6221103709
127	1.0	43.5780780501
127	1.0	43.5996464069
127	1.0	43.6625786192
127	1.0	43.5967900507
127	1.0	43.5998032786
127	1.0	43.6145500155
127	1.0	43.6719978941
127	1.0	43.6362639894
127	1.0	43.6497239847
127	1.0	43.4685058373
127	1.0	43.6001606225
127	1.0	43.4943745278
127	1.0	43.382417651
127	1.0	43.6885190232
127	1.0	43.5463499553
127	1.0	43.628371709
127	1.0	43.618103922
127	1.0	43.4754281258
127	1.0	43.5573934402
127	1.0	43.624133572
127	1.0	43.7262616508
127	1.0	43.6102145337
127	1.0	43.5454113105
127	1.0	43.604003938
127	1.0	43.5467592566
127	1.0	43.5885535246
127	1.0	43.5688352287
127	1.0	43.708129065
127	1.0	43.6890767448
127	1.0	43.6063417515
127	1.0	43.5169754721
127	1.0	43.7178064359
127	1.0	43.3916112446
127	1.0	43.6549215761
127	1.0	43.6684083093
127	1.0	43.5389244056
127	1.0	43.6542924594
127	1.0	43.5625528788
127	1.0	43.5931960365
127	1.0	43.6678054952
127	1.0	43.4783180033
127	1.0	43.540967417
127	1.0	43.6470247345
127	1.0	43.5931830253
127	1.0	43.6119113395
127	1.0	43.526785803
127	1.0	43.6333027898
127	1.0	43.6161873861
127	1.0	43.5484764184
127	1.0	43.6651011765
127	1.0	43.7319313442
127	1.0	43.6138886685
127	1.0	43.6111642779
127	1.0	43.6407237041
127	1.0	43.5412792475
127	1.0	43.6502405541
127	1.0	43.3845160843
127	1.0	43.6852450301
127	1.0	43.6435659924
127	1.0	43.5005479442
127	1.0	43.650447866
127	1.0	43.6951103239
127	1.0	43.6002037939
127	1.0	43.6102615362
127	1.0	43.6681898732
127	1.0	43.6403798013
127	1.0	43.6524545943
127	1.0	43.5787611131
127	1.0	43.67322924
127	1.0	43.5908649154
127	1.0	43.6263486459
127	1.0	43.5752837542
127	1.0	43.6726435578
127	1.0	43.3976399732
127	1.0	43.6217864432
127	1.0	43.6102159258
127	1.0	43.6024768312
127	1.0	43.580240534
127	1.0	43.5248856205
127	1.0	43.4370440729
127	0.0	-63.9690775151
127	1.0	43.5094820776
127	1.0	43.6923449228
127	1.0	43.560717779
127	1.0	43.6557049977
127	1.0	43.6418014822
127	1.0	43.6292342654
127	1.0	43.6377614883
127	1.0	43.6197200768
127	1.0	43.4707169645
127	1.0	43.6823405744
127	1.0	43.4568828146
127	1.0	43.6145296983
127	1.0	43.6408850476
127	1.0	43.610374184
127	1.0	43.6818488
127	1.0	43.6567455404
127	1.0	43.6546098658
127	1.0	43.5404926253
127	1.0	43.5723569085
127	1.0	43.6139153706
127	1.0	43.5756130959
127	1.0	43.5410046347
127	1.0	43.63137308
127	1.0	43.5508794015
127	1.0	43.6319734146
127	1.0	43.6386536028
127	1.0	43.6243967445
127	1.0	43.6704694783
127	1.0	43.5512137894
127	1.0	43.5850609465
127	1.0	43.5778234493
127	1.0	43.5207896102
127	1.0	43.6363323637
127	1.0	43.5997741835
127	1.0	43.689527928
127	1.0	43.5573881791
127	1.0	43.7024660358
127	1.0	43.6820633317
127	1.0	43.6849661302
127	1.0	43.3852905001
127	1.0	43.4918266352
127	1.0	43.6609160573
127	1.0	43.6183196649
127	1.0	43.5372401275
127	1.0	43.5587999814
127	1.0	43.600189396
127	1.0	43.6103727845
127	1.0	43.682658138
127	1.0	43.6104770616
127	1.0	43.6115868445
127	1.0	43.6787155894
127	1.0	43.6694787329
127	1.0	43.6518581522
127	1.0	43.388366339
127	1.0	43.5645361505
127	1.0	43.6578838243
127	1.0	43.6430148626
127	1.0	43.5487303958
127	1.0	43.6245952775
127	1.0	43.6597045625
127	1.0	43.4608364525
127	1.0	43.6344777563
127	1.0	43.6054813271
127	1.0	43.6000231119
127	1.0	43.6548844558
127	1.0	43.5736963572
127	1.0	43.6385869264
127	1.0	43.6216189435
127	1.0	43.6243781964
127	1.0	43.6346298375
127	1.0	43.5693339937
127	1.0	43.6872156406
127	1.0	43.551924026
127	1.0	43.6579661057
127	1.0	43.6926023272
127	1.0	43.5278624022
127	1.0	43.5672644741
127	1.0	43.548418183
127	1.0	43.5987363671
127	1.0	43.6937684199
127	1.0	43.6873805228
127	1.0	43.6363023098
127	1.0	43.529931262
127	1.0	43.5329790847
127	1.0	43.6903865613
127	1.0	43.6927348392
127	1.0	43.6750733199
127	1.0	43.5686449907
127	1.0	43.629060171
127	1.0	43.4718169359
127	1.0	43.68170558
127	1.0	43.5921457119
127	1.0	43.6670105903
127	1.0	43.5688679702
127	1.0	43.6591335781
127	1.0	43.5511619438
127	1.0	43.7070854455
127	1.0	43.5841786837
127	1.0	43.5779467066
127	1.0	43.6191102546
127	1.0	43.6082019407
127	1.0	43.6214599861
127	1.0	43.5799288004
127	1.0	43.5041388077
127	1.0	43.6738666008
127	1.0	43.4916062669
127	1.0	43.6637426312
127	1.0	43.5794928303
127	1.0	43.4441799167
127	1.0	43.6603214479
127	1.0	43.6346736572
127	1.0	43.5527161144
127	1.0	43.5112230821
127	1.0	43.5430785332
127	1.0	43.5739047291
127	1.0	43.6752511023
127	1.0	43.5216350686
127	1.0	43.7143351101
127	1.0	43.5505661947
127	1.0	43.570534702
127	1.0	43.650338712
127	1.0	43.5843247743
127	1.0	43.6204325546
127	1.0	43.4018530262
127	1.0	43.7314393996
127	1.0	43.6192133315
127	1.0	43.5399226463
127	1.0	43.6420792557
127	1.0	43.5839516515
127	1.0	43.7047092501
127	1.0	43.658518214
127	1.0	43.5935282001
127	1.0	43.5092964522
127	1.0	43.6150662558
127	1.0	43.5773208072
127	1.0	43.6507806043
127	1.0	43.6432619369
127	1.0	43.536743995
127	1.0	43.6632684305
127	1.0	43.6635536187
127	1.0	43.6680401272
127	1.0	43.5549556337
127	1.0	43.5965234142
127	1.0	43.5686132983
127	1.0	43.6136127698
127	1.0	43.6321417795
127	1.0	43.5922000287
127	1.0	43.5894244223
127	1.0	43.6544298985
127	1.0	43.64066759
127	1.0	43.613808386
127	1.0	43.630020351
127	1.0	43.6526212745
127	1.0	43.677496273
127	1.0	43.6242066002
127	1.0	43.6036235899
127	1.0	43.6547906371
127	1.0	43.5715146589
127	1.0	43.5505782133
127	1.0	43.6086151243
127	1.0	43.5667310392
127	1.0	43.6549699415
127	1.0	43.6052520984
127	1.0	43.6174185704
127	1.0	43.587322618
127	1.0	43.5342225329
127	1.0	43.6430601255
127	1.0	43.5875467522
127	1.0	43.3036677566
127	1.0	43.5598977719
127	1.0	43.6726525488
127	1.0	43.6544032126
127	1.0	43.6097674036
127	1.0	43.5399104692
127	1.0	43.4437407373
127	1.0	43.4799976985
127	1.0	43.6470405322
127	1.0	43.5982917558
127	1.0	43.7200776372
127	1.0	43.538111416
127	1.0	43.6511139172
127	1.0	43.7044124472
127	1.0	43.6016024462
127	1.0	43.6064040472
127	1.0	43.7208069386
127	1.0	43.6782951625
127	1.0	43.608887764
127	1.0	43.5926261888
127	1.0	43.6393071993
127	1.0	43.5977379954
127	1.0	43.585122434
127	1.0	43.5415286513
127	1.0	43.5592952667
127	1.0	43.5356212635
127	1.0	43.5738568772
127	1.0	43.6083574492
127	1.0	43.6226477816
127	1.0	43.5845618982
127	1.0	43.6593271415
127	1.0	43.4530577587
127	1.0	43.6534843822
127	1.0	43.6329614632
127	1.0	43.6469696777
127	1.0	43.5892269911
127	1.0	43.613699439
127	1.0	43.6014971977
127	1.0	43.6304229925
127	1.0	43.5806067807
127	1.0	43.7095978408
127	1.0	43.62227775
127	1.0	43.6846025139
127	1.0	43.4456467315
127	1.0	43.5393034913
127	1.0	43.5901983129
127	1.0	43.6607945135
127	1.0	43.6320655007
127	1.0	43.6177056883
127	1.0	43.5810835276
127	1.0	43.6397922355
127	1.0	43.5852478
127	1.0	43.588722878
127	1.0	43.4882759912
127	1.0	43.5673876366
127	1.0	43.5681885214
127	1.0	43.6913440307
127	1.0	43.6767663556
127	1.0	43.5155698509
127	1.0	43.7436757035
127	1.0	43.6470211854
127	1.0	43.6316936675
127	1.0	43.608705019
127	1.0	43.5689167568
127	1.0	43.5688665422
127	1.0	43.5995868044
127	1.0	43.5897265154
127	1.0	43.5989703851
127	1.0	43.6892065023
127	1.0	43.5447667361
127	1.0	43.5936651198
127	1.0	43.6696553449
127	1.0	43.6786820963
127	1.0	43.6428360441
127	1.0	43.6701220385
127	1.0	43.6707106487
127	1.0	43.5295902366
127	1.0	43.5004611818
127	1.0	43.5731550691
127	1.0	43.619523516
127	1.0	43.5711015051
127	1.0	43.6657198296
127	1.0	43.6135888251
127	1.0	43.6398379501
127	1.0	43.6454362431
127	1.0	43.6272440489
127	1.0	43.6104345807
127	1.0	43.6808624851
127	1.0	43.719872609
127	1.0	43.6805153733
127	1.0	43.5429142738
127	1.0	43.5745078436
127	1.0	43.5341061429
127	1.0	43.540328592
127	1.0	43.5536878527
127	1.0	43.6337672221
127	1.0	43.615376959
127	1.0	43.5860165222
127	1.0	43.6844320304
127	1.0	43.4917274013
127	1.0	43.6136006883
127	1.0	43.626739825
127	1.0	43.6308238915
127	1.0	43.5847659026
127	1.0	43.6520149831
127	1.0	43.6630976327
127	1.0	43.5711477895
127	1.0	43.7062522716
127	1.0	43.6409349874
127	1.0	43.6156030226
127	1.0	43.6244813243
