# Supplementary material for: Unique membrane properties and enhanced signal processing in human neocortical neurons
Source: eLife. 2016 Oct 6;5:e16553. doi: 10.7554/eLife.16553 (PMC5100995; doi:10.7554/eLife.16553)
Supplement: Source code 1. — DOI: http://dx.doi.org/10.7554/eLife.16553.014 [file elife-16553-code1.zip › Fig3/Fig3b/DIST_045_SYNC/Mon_Apr_11_11_35_14_2016/syns_128/sync_stim_seed_847.txt]

NUMBER_OF_SYNAPSES	APC_N	MAX_VOLTAGE
128	1.0	43.565125186
128	1.0	43.6729719324
128	1.0	43.6957294719
128	1.0	43.5606025334
128	1.0	43.5211674651
128	1.0	43.6254867641
128	1.0	43.5585223087
128	1.0	43.6606393897
128	1.0	43.6788371855
128	1.0	43.5992295763
128	1.0	43.6871353149
128	1.0	43.6572180039
128	1.0	43.6303093723
128	1.0	43.6263232283
128	1.0	43.5951068222
128	1.0	43.5881101158
128	1.0	43.4671276817
128	1.0	43.5715021722
128	1.0	43.6074203328
128	1.0	43.5982293004
128	1.0	43.5933384739
128	1.0	43.668495717
128	1.0	43.7426696351
128	1.0	43.5961979379
128	1.0	43.5734256545
128	1.0	43.5785915254
128	1.0	43.6614680421
128	1.0	43.5766574841
128	1.0	43.5416403531
128	1.0	43.5873494527
128	1.0	43.6378469019
128	1.0	43.6738449955
128	1.0	43.6656902547
128	1.0	43.5769048366
128	1.0	43.6188261
128	1.0	43.6154773163
128	1.0	43.5936131999
128	1.0	43.5324149906
128	1.0	43.6092852468
128	1.0	43.6291640782
128	1.0	43.6710577528
128	1.0	43.602367259
128	1.0	43.5235194227
128	1.0	43.5789258382
128	1.0	43.5575944424
128	1.0	43.6043769655
128	1.0	43.6756548512
128	1.0	43.6087131392
128	1.0	43.2809176634
128	1.0	43.7099257524
128	1.0	43.5448072814
128	1.0	43.4930428688
128	1.0	43.5631286888
128	1.0	43.5869003869
128	1.0	43.5681635592
128	1.0	43.5909989085
128	1.0	43.6373250963
128	1.0	43.6835716485
128	1.0	43.7019662085
128	1.0	43.6758139352
128	1.0	43.651184695
128	1.0	43.7314990252
128	1.0	43.486375929
128	1.0	43.5713360906
128	1.0	43.704283174
128	1.0	43.642061611
128	1.0	43.6025778853
128	1.0	43.5904546401
128	1.0	43.6389731123
128	1.0	43.6117405622
128	1.0	43.6267550933
128	1.0	43.485472301
128	1.0	43.6679695915
128	1.0	43.5550637922
128	1.0	43.6300133058
128	1.0	43.4676281522
128	1.0	43.52269969
128	1.0	43.4229601974
128	1.0	43.6597495698
128	1.0	43.5994738383
128	1.0	43.650890581
128	1.0	43.6294957119
128	1.0	43.5996619026
128	1.0	43.569067513
128	1.0	43.6806835386
128	1.0	43.5472937562
128	1.0	43.512041396
128	1.0	43.4524832075
128	1.0	43.6034877458
128	1.0	43.6400242001
128	1.0	43.6039663437
128	1.0	43.57896852
128	1.0	43.5132141445
128	1.0	43.7306342063
128	1.0	43.5459945265
128	1.0	43.6742299908
128	1.0	43.573755197
128	1.0	43.5347391533
128	1.0	43.6408884659
128	1.0	43.6302755033
128	1.0	43.4957921184
128	1.0	43.5737169355
128	1.0	43.6448575864
128	1.0	43.5984645148
128	1.0	43.5316809836
128	1.0	43.6100622935
128	1.0	43.55010926
128	1.0	43.62330356
128	1.0	43.6139545021
128	1.0	43.649850068
128	1.0	43.6659350418
128	1.0	43.5605422539
128	1.0	43.6097782596
128	1.0	43.6862121021
128	1.0	43.6218811862
128	1.0	43.6742429095
128	1.0	43.7078671765
128	1.0	43.5480007068
128	1.0	43.6029552152
128	1.0	43.6346866648
128	1.0	43.5114198482
128	1.0	43.653664526
128	1.0	43.6367088691
128	1.0	43.5717013845
128	1.0	43.5355189572
128	1.0	43.5752171942
128	1.0	43.618744965
128	1.0	43.6419387349
128	1.0	43.6007948581
128	1.0	43.6202531563
128	1.0	43.4035215388
128	1.0	43.6738310011
128	1.0	43.5430827807
128	1.0	43.5931117015
128	1.0	43.6168348153
128	1.0	43.5788758276
128	1.0	43.6643533972
128	1.0	43.5665203246
128	1.0	43.6693521768
128	1.0	43.4468196395
128	1.0	43.5214639348
128	1.0	43.6262204742
128	1.0	43.5670082646
128	1.0	43.5624029153
128	1.0	43.6019209787
128	1.0	43.6795915529
128	1.0	43.6935689988
128	1.0	43.5908840274
128	1.0	43.6742342135
128	1.0	43.6410163441
128	1.0	43.6686475347
128	1.0	43.5143837014
128	1.0	43.5925383394
128	1.0	43.7045308634
128	1.0	43.5656164099
128	1.0	43.7330745982
128	1.0	43.5902402449
128	1.0	43.5967559731
128	1.0	43.5972621734
128	1.0	43.6051830837
128	1.0	43.5954300743
128	1.0	43.5893350994
128	1.0	43.6310119603
128	1.0	43.643246004
128	1.0	43.5262315222
128	1.0	43.6135055438
128	1.0	43.6492005799
128	1.0	43.6131264242
128	1.0	43.6141513088
128	1.0	43.5951115229
128	1.0	43.5799780423
128	1.0	43.4537872166
128	1.0	43.6257834148
128	1.0	43.6044164244
128	1.0	43.5795981196
128	1.0	43.6851969051
128	1.0	43.6371352098
128	1.0	43.6067503876
128	1.0	43.6747567743
128	1.0	43.6402588577
128	1.0	43.6035106443
128	1.0	43.543462961
128	1.0	43.508739956
128	1.0	43.6473785089
128	1.0	43.5610056857
128	1.0	43.5959897817
128	1.0	43.6038430855
128	1.0	43.5779198176
128	1.0	43.6337219242
128	1.0	43.532537961
128	1.0	43.6169012119
128	1.0	43.6529498838
128	1.0	43.6922302544
128	1.0	43.622661175
128	1.0	43.6136682111
128	1.0	43.6384238859
128	1.0	43.5050752719
128	1.0	43.6056685009
128	1.0	43.6027371211
128	1.0	43.6039703581
128	1.0	43.4967656915
128	1.0	43.550837627
128	1.0	43.6528794024
128	1.0	43.6077789274
128	1.0	43.4628237117
128	1.0	43.7035039845
128	1.0	43.6303501752
128	1.0	43.6585455494
128	1.0	43.6539677921
128	1.0	43.618708896
128	1.0	43.5618168199
128	1.0	43.5975249641
128	1.0	43.5969922741
128	1.0	43.6017444746
128	1.0	43.5680060528
128	1.0	43.4981449492
128	1.0	43.6841956313
128	1.0	43.6131884485
128	1.0	43.4982762023
128	1.0	43.4558636144
128	1.0	43.523810958
128	1.0	43.6878948731
128	1.0	43.6285318878
128	1.0	43.5783538569
128	1.0	43.4059230459
128	1.0	43.6935770676
128	1.0	43.5913651318
128	1.0	43.6151719986
128	1.0	43.6297247654
128	1.0	43.6044687177
128	1.0	43.5471371243
128	1.0	43.6383867357
128	1.0	43.5574316542
128	1.0	43.5948453295
128	1.0	43.6397058516
128	1.0	43.5127123358
128	1.0	43.5264484147
128	1.0	43.6580176437
128	1.0	43.4663385208
128	1.0	43.5538921246
128	1.0	43.6892203055
128	1.0	43.6149472978
128	1.0	43.6075128875
128	1.0	43.5958276285
128	1.0	43.6833422058
128	1.0	43.5878672683
128	1.0	43.4964240609
128	1.0	43.5170799999
128	1.0	43.6529005015
128	1.0	43.6591706683
128	1.0	43.6714382248
128	1.0	43.6700191791
128	1.0	43.5111549472
128	1.0	43.5473335167
128	1.0	43.6416295022
128	1.0	43.6579192352
128	1.0	43.6233309385
128	1.0	43.6014051911
128	1.0	43.6570698827
128	1.0	43.6160633482
128	1.0	43.589880569
128	1.0	43.6476690839
128	1.0	43.592088555
128	1.0	43.6446111132
128	1.0	43.6289150162
128	1.0	43.699345359
128	1.0	43.6370059213
128	1.0	43.6177694393
128	1.0	43.5531734696
128	1.0	43.6491781084
128	1.0	43.6228133555
128	1.0	43.5175845704
128	1.0	43.6034936129
128	1.0	43.4950131904
128	1.0	43.6499900585
128	1.0	43.5529207169
128	1.0	43.6346872521
128	1.0	43.6131186816
128	1.0	43.5737810089
128	1.0	43.6589548668
128	1.0	43.4813091698
128	1.0	43.630639152
128	1.0	43.601209753
128	1.0	43.4219724938
128	1.0	43.6097171415
128	1.0	43.5709561305
128	1.0	43.5975162838
128	1.0	43.5940138648
128	1.0	43.6650816491
128	1.0	43.6617678454
128	1.0	43.5871091135
128	1.0	43.6213464088
128	1.0	43.6291401867
128	1.0	43.6559835453
128	1.0	43.526785956
128	1.0	43.7271471542
128	1.0	43.5387603946
128	1.0	43.5711833797
128	1.0	43.5070929406
128	1.0	43.6839530944
128	1.0	43.5939772254
128	1.0	43.7343833787
128	1.0	43.6330179612
128	1.0	43.5532675632
128	1.0	43.5851377098
128	1.0	43.5289000057
128	1.0	43.4870296046
128	1.0	43.5984135044
128	1.0	43.6159554824
128	1.0	43.6506146972
128	1.0	43.5977441833
128	1.0	43.5597002925
128	1.0	43.4424565745
128	1.0	43.6398154603
128	1.0	43.7055202642
128	1.0	43.608425772
128	1.0	43.6508245946
128	1.0	43.6716743825
128	1.0	43.6038932374
128	1.0	43.6143972773
128	1.0	43.6309257081
128	1.0	43.6277679722
128	1.0	43.618116767
128	1.0	43.6196781553
128	1.0	43.5385164485
128	1.0	43.6566822785
128	1.0	43.5905663489
128	1.0	43.5656733681
128	1.0	43.6188806065
128	1.0	43.6109753554
128	1.0	43.5919461407
128	1.0	43.6810468134
128	1.0	43.6671416819
128	1.0	43.6970488244
128	1.0	43.6603246819
128	1.0	43.4632776435
128	1.0	43.6558115545
128	1.0	43.673403217
128	1.0	43.6114396689
128	1.0	43.6924072617
128	1.0	43.680033121
128	1.0	43.5721676821
128	1.0	43.5253270748
128	1.0	43.604941894
128	1.0	43.670390924
128	1.0	43.6300482838
128	1.0	43.554409602
128	1.0	43.5192042822
128	1.0	43.5894623461
128	1.0	43.6570774823
128	1.0	43.6832608899
128	1.0	43.5948493645
128	1.0	43.5822429811
128	1.0	43.5670067823
128	1.0	43.5164615577
128	1.0	43.6665760658
128	1.0	43.7021507645
128	1.0	43.6520001061
128	1.0	43.5746533806
128	1.0	43.7179864664
128	1.0	43.6515252808
128	1.0	43.6999017378
128	1.0	43.6075573682
128	1.0	43.5998667655
128	1.0	43.556070761
128	1.0	43.5816815529
128	1.0	43.5041301606
128	1.0	43.6373774673
128	1.0	43.6543981181
128	1.0	43.5283764169
128	1.0	43.6711896563
128	1.0	43.6487168969
128	1.0	43.6505423067
128	1.0	43.5783470871
128	1.0	43.6714414821
128	1.0	43.4902456752
128	1.0	43.6778969023
128	1.0	43.531758756
128	1.0	43.6628779778
128	1.0	43.5778421679
128	1.0	43.4770037479
128	1.0	43.603842003
128	1.0	43.5289449774
128	1.0	43.5551689236
128	1.0	43.6213386721
128	1.0	43.5251747792
128	1.0	43.5606769686
128	1.0	43.5251769208
128	1.0	43.5804203106
128	1.0	43.6425104684
128	1.0	43.5550536649
128	1.0	43.5530183748
128	1.0	43.6496003784
128	1.0	43.6324354999
128	1.0	43.5975004478
128	1.0	43.6159613685
128	1.0	43.6594501843
128	1.0	43.5607598325
128	1.0	43.6763420962
128	1.0	43.549711585
128	1.0	43.5624135217
128	1.0	43.6763810308
128	1.0	43.6250028494
128	1.0	43.6757877391
128	1.0	43.6682229339
128	1.0	43.6350683698
128	1.0	43.5127687026
128	1.0	43.6790881061
128	1.0	43.6599226865
128	1.0	43.603861183
128	1.0	43.5370308208
128	1.0	43.7252108998
128	1.0	43.6186869377
128	1.0	43.6530146364
128	1.0	43.4690763281
128	1.0	43.673673329
128	1.0	43.6011970064
128	1.0	43.5405078793
128	1.0	43.6732924902
128	1.0	43.595967664
128	1.0	43.6480530475
128	1.0	43.6532955633
128	1.0	43.5989838772
128	1.0	43.5647062056
128	1.0	43.6663053536
128	1.0	43.5357312168
128	1.0	43.6190703006
128	1.0	43.6350936506
128	1.0	43.5458545362
128	1.0	43.5897295788
128	1.0	43.6569163367
128	1.0	43.6173359222
128	1.0	43.7256815011
128	1.0	43.6428617404
128	1.0	43.4966536367
128	1.0	43.6749671811
128	1.0	43.6459371121
128	1.0	43.6653625497
128	1.0	43.5688581159
128	1.0	43.6067400436
128	1.0	43.4800625656
128	1.0	43.5806649805
128	1.0	43.6934769983
128	1.0	43.5803550273
128	1.0	43.6570857404
128	1.0	43.5762183611
128	1.0	43.6243958731
128	1.0	43.6409270074
128	1.0	43.7269302263
128	1.0	43.6858650318
128	1.0	43.6337791934
128	1.0	43.6608329676
128	1.0	43.670975453
128	1.0	43.5585829878
128	1.0	43.6617353523
128	1.0	43.5648161814
128	1.0	43.6248747584
128	1.0	43.5836487382
128	1.0	43.564107962
128	1.0	43.5481687309
128	1.0	43.6775976777
128	1.0	43.537146643
128	1.0	43.6438250393
128	1.0	43.535472828
128	1.0	43.6194161153
128	1.0	43.5820372361
128	1.0	43.6016544514
128	1.0	43.6987735741
128	1.0	43.5486552937
128	1.0	43.5518593954
128	1.0	43.6138910434
128	1.0	43.6477351183
128	1.0	43.538636804
128	1.0	43.5196865066
128	1.0	43.5820812163
128	1.0	43.6981832363
128	1.0	43.6123544492
128	1.0	43.6075659876
128	1.0	43.6955726258
128	1.0	43.6142422876
128	1.0	43.609188206
128	1.0	43.6707741104
128	1.0	43.577337964
128	1.0	43.590061666
128	1.0	43.6652895394
128	1.0	43.6349047069
128	1.0	43.5930042483
128	1.0	43.5590188801
128	1.0	43.674749897
128	1.0	43.5893150394
128	1.0	43.6279485852
128	1.0	43.3766094788
128	1.0	43.5380938861
128	1.0	43.6453272203
128	1.0	43.6955176367
128	1.0	43.6617510797
128	1.0	43.6482031604
128	1.0	43.4698651066
128	1.0	43.6261525611
128	1.0	43.6528494153
128	1.0	43.6049734895
128	1.0	43.570567393
128	1.0	43.6389299242
128	1.0	43.5828313614
128	1.0	43.5606455403
128	1.0	43.5544055709
128	1.0	43.6102302446
128	1.0	43.6325049231
128	1.0	43.6060992854
128	1.0	43.5994170424
128	1.0	43.4576389947
128	1.0	43.610683068
128	1.0	43.6499828384
128	1.0	43.6823163459
128	1.0	43.6955926556
128	1.0	43.616904697
128	1.0	43.6214064847
128	1.0	43.6538495284
128	1.0	43.6079092042
128	1.0	43.6023367012
128	1.0	43.6414984904
128	1.0	43.6749850991
128	1.0	43.573722821
128	1.0	43.633152954
128	1.0	43.4959245462
128	1.0	43.6039579242
128	1.0	43.52603232
128	1.0	43.6415849047
128	1.0	43.5835501991
128	1.0	43.6111902202
128	1.0	43.6284962252
128	1.0	43.6599051163
128	1.0	43.6135357857
128	1.0	43.6355300043
128	1.0	43.5960406795
128	1.0	43.6819602493
128	1.0	43.5228788021
128	1.0	43.6084400702
128	1.0	43.6774439055
128	1.0	43.4611754909
128	1.0	43.6303545978
128	1.0	43.6489727022
128	1.0	43.6545664857
128	1.0	43.5531503972
128	1.0	43.7090765851
128	1.0	43.561423392
128	1.0	43.6247601251
128	1.0	43.6866589241
128	1.0	43.6295770345
128	1.0	43.634981723
128	1.0	43.6796564916
128	1.0	43.6112934239
128	1.0	43.5874338735
128	1.0	43.5556792273
128	1.0	43.6101203912
128	1.0	43.6757094116
128	1.0	43.5389498988
128	1.0	43.5979023215
128	1.0	43.6540711325
128	1.0	43.6122274982
128	1.0	43.5897622154
128	1.0	43.6394174856
128	1.0	43.6716182103
128	1.0	43.6408941916
128	1.0	43.5833998362
128	1.0	43.51766924
128	1.0	43.6857603708
128	1.0	43.5652721001
128	1.0	43.6268523838
128	1.0	43.6665815177
128	1.0	43.4641067138
128	1.0	43.5264387147
128	1.0	43.6377137745
128	1.0	43.5166466592
128	1.0	43.5999185557
128	1.0	43.632777288
128	1.0	43.5309390541
128	1.0	43.6086468994
128	1.0	43.6111824413
128	1.0	43.6101395664
128	1.0	43.5897626026
128	0.0	-64.0662236144
128	1.0	43.5571671383
128	1.0	43.5606647447
128	1.0	43.7004498706
128	1.0	43.6692352102
128	1.0	43.5953440765
128	1.0	43.6047258402
128	1.0	43.4435108409
128	1.0	43.5244089321
128	1.0	43.4909811793
128	1.0	43.5605719203
128	1.0	43.5841628896
128	1.0	43.5648286986
128	1.0	43.5439530592
128	1.0	43.638774859
128	1.0	43.6180407556
128	1.0	43.6385476002
128	1.0	43.6840756165
128	1.0	43.6006577624
128	1.0	43.6043384226
128	1.0	43.5498675826
128	1.0	43.5407420352
128	1.0	43.6300377201
128	1.0	43.6092572205
128	1.0	43.6854739261
128	1.0	43.5933323315
128	1.0	43.6682450849
128	1.0	43.5646744713
128	1.0	43.6839475447
128	1.0	43.6235598144
128	1.0	43.6656066673
128	1.0	43.479855133
128	1.0	43.6854782698
128	1.0	43.6428559918
128	1.0	43.6152256424
128	1.0	43.5388497846
128	1.0	43.6588699615
128	1.0	43.5943976862
128	1.0	43.611310165
128	1.0	43.6595926606
128	1.0	43.6212936626
128	1.0	43.6918525528
128	1.0	43.4562115964
128	1.0	43.6478955093
128	1.0	43.574830538
128	1.0	43.6779170947
128	1.0	43.6973625163
128	1.0	43.6760054012
128	1.0	43.6025156899
128	1.0	43.6500818461
128	1.0	43.6681777434
128	1.0	43.6275677377
128	1.0	43.7117597316
128	1.0	43.5609904022
128	1.0	43.6724826009
128	1.0	43.6144746933
128	1.0	43.6358582401
128	1.0	43.6128062148
128	1.0	43.6133340162
128	1.0	43.0642627843
128	1.0	43.6151528067
128	1.0	43.6570706487
128	1.0	43.6359495997
128	1.0	43.6423775039
128	1.0	43.5750801091
128	1.0	43.6496122452
128	1.0	43.6744819931
128	1.0	43.6472632782
128	1.0	43.6157133918
128	1.0	43.5635540363
128	1.0	43.6727814405
128	1.0	43.5850472303
128	1.0	43.6908789064
128	1.0	43.6110670875
128	1.0	43.5780156283
128	1.0	43.5395161914
128	1.0	43.6263551616
128	1.0	43.6450935762
128	1.0	43.6564602528
128	1.0	43.6578911654
128	1.0	43.632994453
128	1.0	43.6335984119
128	1.0	43.5963793414
128	1.0	43.6754133992
128	1.0	43.6192915262
128	1.0	43.4834979259
128	1.0	43.5144352182
128	1.0	43.582438235
128	1.0	43.5358038183
128	1.0	43.7063043765
128	1.0	43.6790554151
128	1.0	43.6163641799
128	1.0	43.6375638314
128	1.0	43.3860462409
128	1.0	43.5676818703
128	1.0	43.6251620895
128	1.0	43.5854937318
128	1.0	43.5462001356
128	1.0	43.6640538189
128	1.0	43.5603954715
128	1.0	43.694963955
128	1.0	43.645432128
128	1.0	43.651075486
128	1.0	43.6012637722
128	1.0	43.7467555097
128	1.0	43.6565580045
128	1.0	43.623099488
128	1.0	43.6136004038
128	1.0	43.4849032585
128	1.0	43.5798814202
128	1.0	43.374292915
128	1.0	43.6548552699
128	1.0	43.6230978418
128	1.0	43.6940418346
128	1.0	43.6248833852
128	1.0	43.6873082065
128	1.0	43.6810891757
128	1.0	43.6806965818
128	1.0	43.540656653
128	1.0	43.6508922298
128	1.0	43.5918776087
128	1.0	43.6882734664
128	1.0	43.6326934374
128	1.0	43.6371558539
128	1.0	43.6339746515
128	1.0	43.6668964156
128	1.0	43.5830040914
128	1.0	43.5774205819
128	1.0	43.7239266538
128	1.0	43.7027659875
128	1.0	43.4790239902
128	1.0	43.4847832555
128	1.0	43.5328557935
128	1.0	43.5784252822
128	1.0	43.6130103782
128	1.0	43.5984009125
128	1.0	43.6300688347
128	1.0	43.5759333877
128	1.0	43.6295616347
128	1.0	43.3698321878
128	1.0	43.5499508036
128	1.0	43.6680541237
128	1.0	43.6529281055
128	1.0	43.6662077214
128	1.0	43.6133028642
128	1.0	43.6525725455
128	1.0	43.6398200269
128	1.0	43.6212236249
128	1.0	43.6355398177
128	1.0	43.6565558727
128	1.0	43.5495184659
128	1.0	43.6274642144
128	1.0	43.6551273474
128	1.0	43.6357260771
128	1.0	43.5659981123
128	1.0	43.7124540888
128	1.0	43.5396307849
128	1.0	43.5995533929
128	1.0	43.6557685197
128	1.0	43.6590490391
128	1.0	43.6079757656
128	1.0	43.6125659829
128	1.0	43.5803851514
128	1.0	43.5779214024
128	1.0	43.4953523689
128	1.0	43.6086207519
128	1.0	43.4691728138
128	1.0	43.5897396385
128	1.0	43.7097689317
128	1.0	43.6293352852
128	1.0	43.7261622953
128	1.0	43.5716587478
128	1.0	43.6427447991
128	1.0	43.6453970336
128	1.0	43.6418488706
128	1.0	43.6317196134
128	1.0	43.6524154641
128	1.0	43.4691006325
128	1.0	43.6643480242
128	1.0	43.5797528579
128	1.0	43.5670240325
128	1.0	43.5832571024
128	1.0	43.6153866627
128	1.0	43.3261513569
128	1.0	43.5117478498
128	1.0	43.5862997085
128	1.0	43.6645599931
128	1.0	43.6204088779
128	1.0	43.6381360973
128	1.0	43.6289772586
128	1.0	43.6322003796
128	1.0	43.5654361665
128	1.0	43.558079322
128	1.0	43.6555305775
128	1.0	43.5662258403
128	1.0	43.5897659571
128	1.0	43.6832539993
128	1.0	43.6045223596
128	1.0	43.6182952212
128	1.0	43.5373052957
128	1.0	43.6368464886
128	1.0	43.4552421263
128	1.0	43.5167908608
128	1.0	43.4943320265
128	1.0	43.6687983027
128	1.0	43.5489485639
128	1.0	43.6732092729
128	1.0	43.605472247
128	1.0	43.6558734971
128	1.0	43.632195149
128	1.0	43.5746970942
128	1.0	43.5642754535
128	1.0	43.6493412327
128	1.0	43.5987963424
128	1.0	43.6444206541
128	1.0	43.5952419025
128	1.0	43.598767582
128	1.0	43.5879568951
128	1.0	43.6486913841
128	1.0	43.6052222556
128	1.0	43.4770306306
128	1.0	43.5884791028
128	1.0	43.7307135416
128	1.0	43.5380138898
128	1.0	43.6084441637
128	1.0	43.5553349195
128	1.0	43.4873178028
128	1.0	43.6668362538
128	1.0	43.6263945581
128	1.0	43.6415505019
128	1.0	43.6806193958
128	1.0	43.6600513381
128	0.0	-62.9238453022
128	1.0	43.673000997
128	1.0	43.5623390142
128	1.0	43.5711507996
128	1.0	43.5466751671
128	1.0	43.6294287436
128	1.0	43.6089753012
128	1.0	43.6190244191
128	1.0	43.6613797012
128	1.0	43.7121755119
128	1.0	43.6595593896
128	1.0	43.6962146982
128	1.0	43.5679360222
128	1.0	43.5816013439
128	1.0	43.5935072296
128	1.0	43.6353892396
128	1.0	43.6015640242
128	1.0	43.5755921526
128	1.0	43.5941028567
128	1.0	43.5703566466
128	1.0	43.6036044883
128	1.0	43.6356418155
128	1.0	43.6315937283
128	1.0	43.5966727211
128	1.0	43.6568065781
128	1.0	43.5613952354
128	1.0	43.5985483915
128	1.0	43.6242256489
128	1.0	43.6440041602
128	1.0	43.6238394114
128	1.0	43.46212088
128	1.0	43.5503972261
128	1.0	43.697346662
128	1.0	43.4795764658
128	1.0	43.5835670002
128	1.0	43.6379649843
128	1.0	43.6755975221
128	1.0	43.5825873725
128	1.0	43.6110607898
128	1.0	43.5781567805
128	1.0	43.5619739106
128	1.0	43.6712508131
128	1.0	43.3713776639
128	1.0	43.6340335548
128	1.0	43.6851900952
128	1.0	43.6066242287
128	1.0	43.305850185
128	1.0	43.6271376295
128	1.0	43.6853299703
128	1.0	43.5581279458
128	1.0	43.5682493375
128	1.0	43.4271746965
128	1.0	43.6485165931
128	1.0	43.5967817016
128	1.0	43.6667969083
128	1.0	43.5819060289
128	1.0	43.5181264376
128	1.0	43.664319225
128	1.0	43.579825979
128	1.0	43.6029929018
128	1.0	43.5884087991
128	1.0	43.6649491727
128	0.0	-63.8978574743
128	1.0	43.427759847
128	1.0	43.637045432
128	1.0	43.5022593112
128	1.0	43.6470118347
128	1.0	43.6899623542
128	1.0	43.6099574047
128	1.0	43.684844608
128	1.0	43.647040024
128	1.0	43.6647582634
128	1.0	43.673485842
128	1.0	43.6657286101
128	1.0	43.5777693312
128	1.0	43.6875899424
128	1.0	43.5823987266
128	1.0	43.644755623
128	1.0	43.6597773805
128	1.0	43.6219736516
128	1.0	43.681697341
128	1.0	43.7209171917
128	1.0	43.6680852622
128	1.0	43.5553557687
128	1.0	43.736945133
128	1.0	43.6052456108
128	1.0	43.6173706756
128	1.0	43.6183676055
128	1.0	43.6902205205
128	1.0	43.669082261
128	1.0	43.5071422606
128	1.0	43.6231373411
128	1.0	43.6472849528
128	1.0	43.5682968929
128	1.0	43.6449401124
128	1.0	43.7091671936
128	1.0	43.6453631375
128	1.0	43.6188553838
128	1.0	43.6733174051
128	1.0	43.5845076112
128	1.0	43.563525999
128	1.0	43.4468712313
128	1.0	43.5572375301
128	1.0	43.6211890191
128	1.0	43.6704390765
128	1.0	43.5792362181
128	1.0	43.5770934567
128	1.0	43.6769239877
128	1.0	43.6523609595
128	1.0	43.6211382124
128	1.0	43.5401334615
128	1.0	43.6534899088
128	1.0	43.6418221327
128	1.0	43.6262673232
128	1.0	43.6397764456
128	1.0	43.5648465614
128	1.0	43.6761778603
128	1.0	43.6416227695
128	1.0	43.6024261786
128	1.0	43.4737515804
128	1.0	43.6308790196
128	1.0	43.6368994171
128	1.0	43.666306422
128	1.0	43.5666996897
128	1.0	43.7014094815
128	1.0	43.5883655621
128	1.0	43.6609406061
128	1.0	43.5756046019
128	1.0	43.6146460503
128	1.0	43.6025620047
128	1.0	43.5742162227
128	1.0	43.6157712399
128	1.0	43.5921349037
128	1.0	43.6372700463
128	1.0	43.603191295
128	1.0	43.6287287546
128	1.0	43.6397768026
128	1.0	43.6817813413
128	1.0	43.6585955604
128	1.0	43.6287996713
128	1.0	43.4707468573
128	1.0	43.5979109111
128	1.0	43.5107202844
128	1.0	43.6322846612
128	1.0	43.5782090159
128	1.0	43.6673198704
128	1.0	43.6215817334
128	1.0	43.610550915
128	1.0	43.5991932129
128	1.0	43.6471204184
128	1.0	43.6018489845
128	1.0	43.6437024578
128	1.0	43.6300293743
128	1.0	43.5057225559
128	1.0	43.5632091644
128	1.0	43.670137749
128	1.0	43.6815687216
128	1.0	43.5992155053
128	1.0	43.5514208064
128	1.0	43.7142912532
128	1.0	43.6477550362
128	1.0	43.601457843
128	1.0	43.6272250029
128	1.0	43.5746678313
128	1.0	43.6008797936
128	1.0	43.6308535163
128	1.0	43.5930963715
128	1.0	43.5802085917
128	1.0	43.6170303388
128	1.0	43.6445171801
128	1.0	43.6203475823
128	1.0	43.5863981398
128	1.0	43.6153071904
128	1.0	43.5469550158
128	1.0	43.6344807048
128	1.0	43.6019089325
128	1.0	43.6371146179
128	1.0	43.5557532738
128	1.0	43.5867137811
128	1.0	43.6901074932
128	1.0	43.570369306
128	1.0	43.6780654623
128	1.0	43.6445793528
128	1.0	43.5994827737
128	1.0	43.6250118213
128	1.0	43.4704423657
128	1.0	43.5634697944
