# Supplementary material for: Unique membrane properties and enhanced signal processing in human neocortical neurons
Source: eLife. 2016 Oct 6;5:e16553. doi: 10.7554/eLife.16553 (PMC5100995; doi:10.7554/eLife.16553)
Supplement: Source code 1. — DOI: http://dx.doi.org/10.7554/eLife.16553.014 [file elife-16553-code1.zip › Fig3/Fig3b/DIST_045_SYNC/Mon_Apr_11_11_35_14_2016/syns_129/sync_stim_seed_843.txt]

NUMBER_OF_SYNAPSES	APC_N	MAX_VOLTAGE
129	1.0	43.6163362917
129	1.0	43.6603441551
129	1.0	43.6421498625
129	1.0	43.619566318
129	1.0	43.7065887938
129	1.0	43.646828018
129	1.0	43.637240279
129	1.0	43.6759776284
129	1.0	43.7227959437
129	1.0	43.6040741977
129	1.0	43.6499500888
129	1.0	43.68775038
129	1.0	43.614632558
129	1.0	43.6780585043
129	1.0	43.6516784077
129	1.0	43.5935112056
129	1.0	43.690721551
129	1.0	43.5667047197
129	1.0	43.6129557377
129	1.0	43.6307674486
129	1.0	43.6334890492
129	1.0	43.6302363623
129	1.0	43.6482038182
129	1.0	43.5907634358
129	1.0	43.6441060022
129	1.0	43.6520380233
129	1.0	43.5662853933
129	1.0	43.651312054
129	1.0	43.6206272024
129	1.0	43.5666229826
129	1.0	43.7084813247
129	1.0	43.6800063941
129	1.0	43.6130919621
129	1.0	43.6995888238
129	1.0	43.5877972071
129	1.0	43.7082991733
129	1.0	43.6406220174
129	1.0	43.563656656
129	1.0	43.6934158203
129	1.0	43.7089489371
129	1.0	43.6311632699
129	1.0	43.5731781803
129	1.0	43.5726311184
129	1.0	43.7087936357
129	1.0	43.6922889124
129	1.0	43.6078593271
129	1.0	43.6456069299
129	1.0	43.6206519108
129	1.0	43.5744101434
129	1.0	43.6922512612
129	1.0	43.5184995452
129	1.0	43.6103674488
129	1.0	43.5261369861
129	1.0	43.5084317651
129	1.0	43.6065941609
129	1.0	43.5743680372
129	1.0	43.6608496099
129	1.0	43.6489045148
129	1.0	43.6046752431
129	1.0	43.4953852578
129	1.0	43.6095696339
129	1.0	43.6179994043
129	1.0	43.642619235
129	1.0	43.6119812008
129	1.0	43.6663113055
129	1.0	43.6825911205
129	1.0	43.5435916984
129	1.0	43.6218311764
129	1.0	43.6722938912
129	1.0	43.5746535291
129	1.0	43.5948036714
129	1.0	43.6625911399
129	1.0	43.6012171396
129	1.0	43.5777551921
129	1.0	43.6651887559
129	1.0	43.6337334914
129	1.0	43.6944518898
129	1.0	43.6358922338
129	1.0	43.5792404857
129	1.0	43.6530542598
129	1.0	43.563437896
129	1.0	43.5527223313
129	1.0	43.682395112
129	1.0	43.6546713005
129	1.0	43.6412472653
129	1.0	43.5848955042
129	1.0	43.5791386181
129	1.0	43.5463670714
129	1.0	43.7155783958
129	1.0	43.646802322
129	1.0	43.6235100098
129	1.0	43.2768581737
129	1.0	43.653937289
129	1.0	43.6423641586
129	1.0	43.6291068142
129	1.0	43.5740518843
129	1.0	43.6080625596
129	1.0	43.6746525401
129	1.0	43.6099594835
129	1.0	43.618379537
129	1.0	43.4528280132
129	1.0	43.6948578316
129	1.0	43.6634954373
129	1.0	43.7014604991
129	1.0	43.7376179437
129	1.0	43.5698451086
129	1.0	43.5449330989
129	1.0	43.7142475673
129	1.0	43.65975193
129	1.0	43.4783020676
129	1.0	43.6216441711
129	1.0	43.4392920262
129	1.0	43.6892633731
129	1.0	43.6186985271
129	1.0	43.555950823
129	1.0	43.6192832057
129	1.0	43.6651713521
129	1.0	43.6374279215
129	1.0	43.6243459543
129	1.0	43.5900249903
129	1.0	43.6585495043
129	1.0	43.5891651952
129	1.0	43.6097691001
129	1.0	43.5413311635
129	1.0	43.4730159378
129	1.0	43.6576136903
129	1.0	43.6548530433
129	1.0	43.6156401621
129	1.0	43.5089328944
129	1.0	43.5745265767
129	1.0	43.6633626628
129	1.0	43.6297597698
129	1.0	43.5824003762
129	1.0	43.6245395078
129	1.0	43.6694375538
129	1.0	43.6624509414
129	1.0	43.5122967635
129	1.0	43.6173733533
129	1.0	43.5784411802
129	1.0	43.5833922068
129	1.0	43.6599225945
129	1.0	43.6353068541
129	1.0	43.6464281677
129	1.0	43.5144072173
129	1.0	43.5911693527
129	1.0	43.6779980014
129	1.0	43.5913639632
129	1.0	43.5600133398
129	1.0	43.685752906
129	1.0	43.6748368068
129	1.0	43.6155263196
129	1.0	43.6538581948
129	1.0	43.649703243
129	1.0	43.6933624783
129	1.0	43.5606182423
129	1.0	43.6609892251
129	1.0	43.6434045118
129	1.0	43.6202119376
129	1.0	43.6118652122
129	1.0	43.5246558597
129	1.0	43.6233392834
129	1.0	43.6253058363
129	1.0	43.6841297426
129	1.0	43.6575379458
129	1.0	43.5777091449
129	1.0	43.6603004481
129	1.0	43.6672127275
129	1.0	43.6585164232
129	1.0	43.5909719007
129	1.0	43.5933981944
129	1.0	43.5118470503
129	1.0	43.6564437794
129	1.0	43.6006815239
129	1.0	43.5241073733
129	1.0	43.6583703663
129	1.0	43.6510201127
129	1.0	43.579805493
129	1.0	43.5810067155
129	1.0	43.574864342
129	1.0	43.5942464126
129	1.0	43.5963631267
129	1.0	43.5794284938
129	1.0	43.6527618533
129	1.0	43.664382218
129	1.0	43.5501260542
129	1.0	43.6739961498
129	1.0	43.5423553725
129	1.0	43.6826529851
129	1.0	43.5009655574
129	1.0	43.5646205473
129	1.0	43.5178255783
129	1.0	43.5905971116
129	1.0	43.7023546899
129	1.0	43.5404050163
129	1.0	43.6512437403
129	1.0	43.6330006274
129	1.0	43.6690747229
129	1.0	43.5946879722
129	1.0	43.398037402
129	1.0	43.5817912288
129	1.0	43.6113720395
129	1.0	43.5766633565
129	1.0	43.6465816253
129	1.0	43.5736798313
129	1.0	43.6740830378
129	1.0	43.6387626868
129	1.0	43.6470966002
129	1.0	43.609649143
129	1.0	43.5981145634
129	1.0	43.7143792951
129	1.0	43.6509360467
129	1.0	43.5748164366
129	1.0	43.668735188
129	1.0	43.5935831836
129	1.0	43.6530628806
129	1.0	43.6487365172
129	1.0	43.5615378364
129	1.0	43.6186597973
129	1.0	43.5771265874
129	1.0	43.6570655125
129	1.0	43.5616277122
129	1.0	43.6188352354
129	1.0	43.6784795159
129	1.0	43.6460445131
129	1.0	43.6251673207
129	1.0	43.6847830396
129	1.0	43.6346694118
129	1.0	43.4873646424
129	1.0	43.6302308574
129	1.0	43.7026234793
129	1.0	43.615446682
129	1.0	43.5620117981
129	1.0	43.6964816806
129	1.0	43.6264770363
129	1.0	43.6829939466
129	1.0	43.6369379616
129	1.0	43.6047826651
129	1.0	43.6642252323
129	1.0	43.5845508894
129	1.0	43.5642722719
129	1.0	43.6020742787
129	1.0	43.5581939783
129	1.0	43.6826558032
129	1.0	43.5854396586
129	1.0	43.7113774976
129	1.0	43.7032350233
129	1.0	43.6776098212
129	1.0	43.6064346898
129	1.0	43.5748792779
129	1.0	43.5994285267
129	1.0	43.6592667836
129	1.0	43.5725229094
129	1.0	43.5666690854
129	1.0	43.7203790911
129	1.0	43.6362770807
129	1.0	43.5882575693
129	1.0	43.6810218293
129	1.0	43.680518346
129	1.0	43.681791082
129	1.0	43.6013243938
129	1.0	43.5780844817
129	1.0	43.5065378088
129	1.0	43.6346630034
129	1.0	43.5958900488
129	1.0	43.6815265989
129	1.0	43.4520268547
129	1.0	43.6462123468
129	1.0	43.5033077943
129	1.0	43.6511646033
129	1.0	43.6017598724
129	1.0	43.6904626123
129	1.0	43.652464861
129	1.0	43.6560602312
129	1.0	43.6517704551
129	1.0	43.5825293008
129	1.0	43.6502051989
129	1.0	43.5809366467
129	1.0	43.6665620394
129	1.0	43.5637796496
129	1.0	43.5712917639
129	1.0	43.622272341
129	1.0	43.6554362571
129	1.0	43.6741402463
129	1.0	43.6158430193
129	1.0	43.5835961467
129	1.0	43.5588449223
129	1.0	43.6363156383
129	1.0	43.670692462
129	1.0	43.5827403946
129	1.0	43.6207263903
129	1.0	43.5079217155
129	1.0	43.5762447413
129	1.0	43.5738684475
129	1.0	43.666732571
129	1.0	43.6999373902
129	1.0	43.6681069879
129	1.0	43.6496117701
129	1.0	43.6902505828
129	1.0	43.6630484241
129	1.0	43.5489118912
129	1.0	43.6118896514
129	1.0	43.655836569
129	1.0	43.6141877393
129	1.0	43.6148058087
129	1.0	43.6672866309
129	1.0	43.5567019086
129	1.0	43.6812226906
129	1.0	43.6109006211
129	1.0	43.598917724
129	1.0	43.6373735372
129	1.0	43.5999917652
129	1.0	43.5935861225
129	1.0	43.6431012898
129	1.0	43.598089405
129	1.0	43.6042575782
129	1.0	43.6465399182
129	1.0	43.6389939989
129	1.0	43.6644128525
129	1.0	43.5855932646
129	1.0	43.6504835164
129	1.0	43.5228521625
129	1.0	43.6981009312
129	1.0	43.6563066605
129	1.0	43.6197846656
129	1.0	43.5790269991
129	1.0	43.5895584609
129	1.0	43.5540985375
129	1.0	43.643260086
129	1.0	43.6739059475
129	1.0	43.6979817382
129	1.0	43.5285225384
129	1.0	43.6426424693
129	1.0	43.5935016478
129	1.0	43.7230021306
129	1.0	43.5699198294
129	1.0	43.7041364701
129	1.0	43.613268377
129	1.0	43.6109957403
129	1.0	43.4521555595
129	1.0	43.5297319147
129	1.0	43.6554220692
129	1.0	43.563650562
129	1.0	43.6206309168
129	1.0	43.5102260347
129	1.0	43.6182754509
129	1.0	43.6388108252
129	1.0	43.4914256484
129	1.0	43.7156803584
129	1.0	43.651492136
129	1.0	43.6229891698
129	1.0	43.6578359456
129	1.0	43.6135573298
129	1.0	43.7053157572
129	1.0	43.6773235463
129	1.0	43.6565331743
129	1.0	43.5573784729
129	1.0	43.6137989403
129	1.0	43.5873018299
129	1.0	43.5782547975
129	1.0	43.5381461144
129	1.0	43.4657087174
129	1.0	43.5717108188
129	1.0	43.655326759
129	1.0	43.6225304885
129	1.0	43.6500808334
129	1.0	43.5691815691
129	1.0	43.6870922989
129	1.0	43.7031531574
129	1.0	43.6404393611
129	1.0	43.6635742767
129	1.0	43.655907847
129	1.0	43.6359950237
129	1.0	43.6315230152
129	1.0	43.6609999714
129	1.0	43.5609601748
129	1.0	43.6550883313
129	1.0	43.604267122
129	1.0	43.5226119903
129	1.0	43.62622564
129	1.0	43.685083376
129	1.0	43.6905451078
129	1.0	43.5705051953
129	1.0	43.5556251472
129	1.0	43.5794713995
129	1.0	43.4918711584
129	1.0	43.5481790512
129	1.0	43.6027796757
129	1.0	43.5353836575
129	1.0	43.681316957
129	1.0	43.6310696787
129	1.0	43.6953595349
129	1.0	43.6694287314
129	1.0	43.4942803761
129	1.0	43.6866252779
129	1.0	43.4765714415
129	1.0	43.6279639984
129	1.0	43.598560922
129	1.0	43.5457516035
129	1.0	43.6470615832
129	1.0	43.6583471444
129	1.0	43.62811028
129	1.0	43.720082746
129	1.0	43.627802811
129	1.0	43.6635066708
129	1.0	43.5534440628
129	1.0	43.5703275502
129	1.0	43.6949359389
129	1.0	43.6770006681
129	1.0	43.6627707179
129	1.0	43.4374253984
129	1.0	43.6129296524
129	1.0	43.679857248
129	1.0	43.5876857686
129	1.0	43.6485163978
129	1.0	43.6848796833
129	1.0	43.7161753526
129	1.0	43.5991353389
129	1.0	43.6399866379
129	1.0	43.4555572139
129	1.0	43.6209317111
129	1.0	43.528683946
129	1.0	43.6464587244
129	1.0	43.6809302449
129	1.0	43.6423696284
129	1.0	43.6306402587
129	1.0	43.5719502878
129	1.0	43.5980596428
129	1.0	43.5751542868
129	1.0	43.6924381818
129	1.0	43.5229101092
129	1.0	43.583779099
129	1.0	43.5800165424
129	1.0	43.6202463526
129	1.0	43.6402156492
129	1.0	43.7352055899
129	1.0	43.536303613
129	1.0	43.6671071998
129	1.0	43.6156696838
129	1.0	43.6721430349
129	1.0	43.6549234702
129	1.0	43.5340053348
129	1.0	43.6614004966
129	1.0	43.5275840993
129	1.0	43.6174499949
129	1.0	43.6735888407
129	1.0	43.5046109247
129	1.0	43.6663423001
129	1.0	43.6506096103
129	1.0	43.6430039924
129	1.0	43.6400764006
129	1.0	43.5417566842
129	1.0	43.6419813986
129	1.0	43.5589554809
129	1.0	43.6237451802
129	1.0	43.4655721563
129	1.0	43.6005026697
129	1.0	43.6073129507
129	1.0	43.6408645316
129	1.0	43.6501877224
129	1.0	43.7077854643
129	1.0	43.7281538667
129	1.0	43.7035459752
129	1.0	43.6667166771
129	1.0	43.6411154815
129	1.0	43.6472563065
129	1.0	43.5531003953
129	1.0	43.6173698661
129	1.0	43.5982472867
129	1.0	43.5713603324
129	1.0	43.5848202516
129	1.0	43.6859274341
129	1.0	43.6242131759
129	1.0	43.5123887173
129	1.0	43.4433779876
129	1.0	43.5967394985
129	1.0	43.5320236236
129	1.0	43.5315038992
129	1.0	43.6701418672
129	1.0	43.6932088506
129	1.0	43.5700041263
129	1.0	43.5966777272
129	1.0	43.5834822961
129	1.0	43.6064029254
129	1.0	43.6300696745
129	1.0	43.5571365762
129	1.0	43.6257130232
129	1.0	43.5878098351
129	1.0	43.5365296898
129	1.0	43.6870923666
129	1.0	43.5691664042
129	1.0	43.5607734487
129	1.0	43.584405804
129	1.0	43.6669244031
129	1.0	43.4988819479
129	1.0	43.6732495556
129	1.0	43.5907438596
129	1.0	43.55384126
129	1.0	43.5444634671
129	1.0	43.6559889039
129	1.0	43.7091774481
129	1.0	43.7083671491
129	1.0	43.6485672649
129	1.0	43.6736543327
129	1.0	43.6666655977
129	1.0	43.6778399778
129	1.0	43.6407109125
129	1.0	43.6144354358
129	1.0	43.6716447776
129	1.0	43.574165554
129	1.0	43.640663879
129	1.0	43.5813189286
129	1.0	43.5366485252
129	1.0	43.6624495711
129	1.0	43.6113467289
129	1.0	43.5698248684
129	1.0	43.6480170543
129	1.0	43.6047200222
129	1.0	43.556973272
129	1.0	43.5911979224
129	1.0	43.4789932243
129	1.0	43.5894174202
129	1.0	43.6552643598
129	1.0	43.6699087201
129	1.0	43.7059083017
129	1.0	43.534571847
129	1.0	43.6926913142
129	1.0	43.5527372832
129	1.0	43.5431813944
129	1.0	43.6476477948
129	1.0	43.6060114894
129	1.0	43.6908394092
129	1.0	43.5987717756
129	1.0	43.6015423435
129	1.0	43.6586594452
129	1.0	43.4629634612
129	1.0	43.6590147156
129	1.0	43.5881260199
129	1.0	43.560742135
129	1.0	43.4630978597
129	1.0	43.6984129763
129	1.0	43.5650856007
129	1.0	43.675164945
129	1.0	43.5885825809
129	1.0	43.6157178259
129	1.0	43.6499510295
129	1.0	43.6347871589
129	1.0	43.6214981512
129	1.0	43.6428743673
129	1.0	43.5067563767
129	1.0	43.624828922
129	1.0	43.6645174944
129	1.0	43.6236078581
129	1.0	43.6175434383
129	1.0	43.6061998626
129	1.0	43.6694937704
129	1.0	43.689012784
129	1.0	43.6683314127
129	1.0	43.6499696717
129	1.0	43.6629399358
129	1.0	43.6337440792
129	1.0	43.6206825993
129	1.0	43.5681634556
129	1.0	43.6551882793
129	1.0	43.6178170155
129	1.0	43.4561062474
129	1.0	43.6575820878
129	1.0	43.4153776764
129	1.0	43.6740788389
129	1.0	43.5745110277
129	1.0	43.6202686743
129	1.0	43.5528837897
129	1.0	43.6174850408
129	1.0	43.6607726442
129	1.0	43.6135665444
129	1.0	43.6487636643
129	1.0	43.4636643644
129	1.0	43.6174364514
129	1.0	43.6023634674
129	1.0	43.4806479692
129	1.0	43.6487831896
129	1.0	43.6407416689
129	1.0	43.5013895943
129	1.0	43.5743313405
129	1.0	43.5766925724
129	1.0	43.5699262443
129	1.0	43.4246511996
129	1.0	43.6115677311
129	1.0	43.6212034553
129	1.0	43.6650324327
129	1.0	43.532881155
129	1.0	43.5617715281
129	1.0	43.5880156687
129	1.0	43.6247497672
129	1.0	43.6875340578
129	1.0	43.6571201694
129	1.0	43.4864446153
129	1.0	43.7041254281
129	1.0	43.5955187357
129	1.0	43.6647885086
129	1.0	43.6161559608
129	1.0	43.6917077686
129	1.0	43.6899232252
129	1.0	43.6672364123
129	1.0	43.6716367702
129	1.0	43.6634785711
129	1.0	43.7117631125
129	1.0	43.6446238052
129	1.0	43.6656418625
129	1.0	43.6187563248
129	1.0	43.3889655208
129	1.0	43.6521728363
129	1.0	43.6873109533
129	1.0	43.602481306
129	1.0	43.4887954071
129	1.0	43.6412327006
129	1.0	43.6090138933
129	1.0	43.616936306
129	1.0	43.6182054414
129	1.0	43.590709789
129	1.0	43.6649359821
129	1.0	43.5767820642
129	1.0	43.4605314834
129	1.0	43.6779546987
129	1.0	43.6273861546
129	1.0	43.6948544385
129	1.0	43.6458729612
129	1.0	43.6556156516
129	1.0	43.498259547
129	1.0	43.4810544592
129	1.0	43.5557236047
129	1.0	43.6206720798
129	1.0	43.6985633912
129	1.0	43.6260494218
129	1.0	43.6691599068
129	1.0	43.7180191445
129	1.0	43.4312839558
129	1.0	43.5724502296
129	1.0	43.658910998
129	1.0	43.6191277967
129	1.0	43.5886247392
129	1.0	43.611130919
129	1.0	43.5849877355
129	1.0	43.3770616843
129	1.0	43.5659483652
129	1.0	43.5982095541
129	1.0	43.6162145754
129	1.0	43.686414651
129	1.0	43.5655523074
129	1.0	43.5994858806
129	1.0	43.5251546427
129	1.0	43.5900587248
129	1.0	43.6757943321
129	1.0	43.5243284718
129	1.0	43.6111520965
129	1.0	43.5805971073
129	1.0	43.6385864079
129	1.0	43.7141483378
129	1.0	43.7398987172
129	1.0	43.6316485205
129	1.0	43.6470064237
129	1.0	43.6483721436
129	1.0	43.5617453727
129	1.0	43.6711125195
129	1.0	43.7046150651
129	1.0	43.6949477093
129	1.0	43.5464264676
129	1.0	43.5868662398
129	1.0	43.6329158172
129	1.0	43.6000679078
129	1.0	43.6940616494
129	1.0	43.6449433048
129	1.0	43.5852255698
129	1.0	43.5891236098
129	1.0	43.5331286301
129	1.0	43.6491505315
129	1.0	43.5375968633
129	1.0	43.6822047769
129	1.0	43.6790420735
129	1.0	43.631039575
129	1.0	43.6785996195
129	1.0	43.5425014811
129	1.0	43.4903879315
129	1.0	43.5244735147
129	1.0	43.6365075632
129	1.0	43.6651118417
129	1.0	43.5796233238
129	1.0	43.6527025235
129	1.0	43.6143782526
129	1.0	43.6718445713
129	1.0	43.5945354636
129	1.0	43.6355074356
129	1.0	43.5949655191
129	1.0	43.634925885
129	1.0	43.6895378223
129	1.0	43.5754716599
129	1.0	43.6875660824
129	1.0	43.5829528088
129	1.0	43.6209635459
129	1.0	43.6703065136
129	1.0	43.5428738667
129	1.0	43.6411116654
129	1.0	43.6905694611
129	1.0	43.6674400169
129	1.0	43.5738025265
129	1.0	43.5481025941
129	1.0	43.6180772967
129	1.0	43.6569172937
129	1.0	43.4775116767
129	1.0	43.6344785083
129	1.0	43.6647062926
129	1.0	43.6627440852
129	1.0	43.5960378691
129	1.0	43.6378491304
129	1.0	43.5576486173
129	1.0	43.698519441
129	1.0	43.6048067444
129	1.0	43.6138802082
129	1.0	43.6375224205
129	1.0	43.5511395178
129	1.0	43.7002469031
129	1.0	43.615442173
129	1.0	43.6281767915
129	1.0	43.5477204393
129	1.0	43.6802725944
129	1.0	43.3569524254
129	1.0	43.6603098541
129	1.0	43.5773102485
129	1.0	43.6270021402
129	1.0	43.5919790667
129	1.0	43.5675682033
129	1.0	43.5839490376
129	1.0	43.6759464513
129	1.0	43.5517244472
129	1.0	43.6071385197
129	1.0	43.5576803087
129	1.0	43.5566262346
129	1.0	43.5768210203
129	1.0	43.6524468793
129	1.0	43.6121872912
129	1.0	43.601623948
129	1.0	43.6046448468
129	1.0	43.6522523755
129	1.0	43.5890009722
129	1.0	43.6105029878
129	1.0	43.670911159
129	1.0	43.6886813548
129	1.0	43.5901310385
129	1.0	43.6776126617
129	1.0	43.57423646
129	1.0	43.5649863832
129	1.0	43.4829896583
129	1.0	43.563845128
129	1.0	43.4859849515
129	1.0	43.7050028999
129	1.0	43.6410074742
129	1.0	43.6858443054
129	1.0	43.6636016406
129	1.0	43.6024267288
129	1.0	43.5964709252
129	0.0	-64.8491252052
129	1.0	43.6481088912
129	1.0	43.5350857661
129	1.0	43.6565315183
129	1.0	43.6079662892
129	1.0	43.6379415894
129	1.0	43.6700320936
129	1.0	43.6239413589
129	1.0	43.6408330105
129	1.0	43.5907446197
129	1.0	43.6119355361
129	1.0	43.6359715726
129	1.0	43.5989078644
129	1.0	43.6439283682
129	1.0	43.5274845439
129	1.0	43.5634136973
129	1.0	43.6679749567
129	1.0	43.5765223725
129	1.0	43.5777046105
129	1.0	43.3691952108
129	1.0	43.6152530646
129	1.0	43.5754476375
129	1.0	43.6327843209
129	1.0	43.4984874742
129	1.0	43.6999618755
129	1.0	43.5743129288
129	1.0	43.5941435981
129	1.0	43.5712523086
129	1.0	43.6452516333
129	1.0	43.4442570034
129	1.0	43.6425267117
129	1.0	43.667108195
129	1.0	43.5627644067
129	1.0	43.5767744951
129	1.0	43.669607963
129	1.0	43.5857208279
129	1.0	43.6250237137
129	1.0	43.7051922677
129	1.0	43.6572718029
129	1.0	43.6904757029
129	1.0	43.5683200271
129	1.0	43.5322685719
129	1.0	43.5780925392
129	1.0	43.6880413575
129	1.0	43.7015155329
129	1.0	43.6649568311
129	1.0	43.5184518306
129	1.0	43.5756333364
129	1.0	43.6378258733
129	1.0	43.5783453926
129	1.0	43.633831359
129	1.0	43.6444884764
129	1.0	43.6883342519
129	1.0	43.6713458435
129	1.0	43.6176964702
129	1.0	43.558658017
129	1.0	43.6543831212
129	1.0	43.6212491715
129	1.0	43.6483697287
129	1.0	43.6399315322
129	1.0	43.586138099
129	1.0	43.5652292902
129	1.0	43.34289645
129	1.0	43.6430429039
129	1.0	43.6717660339
129	1.0	43.5855450437
129	1.0	43.646827945
129	1.0	43.6173910039
129	1.0	43.6670979697
129	1.0	43.6365744003
129	1.0	43.64969837
129	1.0	43.5902316248
129	1.0	43.5925016405
129	1.0	43.4623660936
129	1.0	43.6327292174
129	1.0	43.6207742207
129	1.0	43.5275248574
129	1.0	43.6358757536
129	1.0	43.6619937591
129	1.0	43.6210346656
129	1.0	43.6752610852
129	1.0	43.7106437151
129	1.0	43.5025438407
129	1.0	43.6117246967
129	1.0	43.6036871224
129	1.0	43.5473595302
129	1.0	43.5685670127
129	1.0	43.6457589907
129	1.0	43.6225243428
129	1.0	43.621270879
129	1.0	43.5348634867
129	1.0	43.5331843099
129	1.0	43.4876037754
129	1.0	43.6179368611
129	1.0	43.7142514126
129	1.0	43.6628396082
129	1.0	43.6846655126
129	1.0	43.6729970568
129	1.0	43.6757815845
129	1.0	43.6747533673
129	1.0	43.6382389349
129	1.0	43.5243281974
129	1.0	43.6421140973
129	1.0	43.6124280676
129	1.0	43.6718169922
129	1.0	43.6436610376
129	1.0	43.6431960515
129	1.0	43.6494010261
129	1.0	43.585674907
129	1.0	43.6202596861
129	1.0	43.6235352311
129	1.0	43.5652388854
129	1.0	43.6659117645
129	1.0	43.5449799086
129	1.0	43.3918390975
129	1.0	43.6147029444
129	1.0	43.7307739718
129	1.0	43.6312898051
129	1.0	43.6177114365
129	1.0	43.5375377577
129	1.0	43.5247599821
129	1.0	43.5516187559
129	1.0	43.4908361876
129	1.0	43.7057652701
129	1.0	43.5963559969
129	1.0	43.5624367056
129	1.0	43.427265977
129	1.0	43.6670194062
129	1.0	43.5855394177
129	1.0	43.6493926819
129	1.0	43.7027779118
129	1.0	43.5927172974
129	1.0	43.6924713171
129	1.0	43.7197188916
129	1.0	43.7018709608
129	1.0	43.5866945548
129	1.0	43.7021361215
129	1.0	43.6033937275
129	1.0	43.6955294751
129	1.0	43.6361243584
129	1.0	43.5506459535
129	1.0	43.5501416993
129	1.0	43.5625943393
129	1.0	43.5456843973
129	1.0	43.6683625462
129	1.0	43.6480668548
129	1.0	43.6031420526
129	1.0	43.6675463155
129	1.0	43.5474239637
129	1.0	43.6459688019
129	1.0	43.6047784775
129	1.0	43.4378093692
129	1.0	43.6152217839
129	1.0	43.5598326944
129	1.0	43.595973374
129	1.0	43.6201419835
129	1.0	43.5185455412
129	1.0	43.6217621793
129	1.0	43.5856790708
129	1.0	43.6352841704
129	1.0	43.6802246265
129	1.0	43.6750007805
129	1.0	43.6983062043
129	1.0	43.3592909357
129	1.0	43.6608634513
129	1.0	43.4929397961
129	1.0	43.5535651161
129	1.0	43.6665002472
129	1.0	43.6312797774
129	1.0	43.681992934
129	1.0	43.4878635484
129	1.0	43.510818219
129	1.0	43.6275106992
129	1.0	43.6615755532
129	1.0	43.5303349453
129	1.0	43.6285398476
129	1.0	43.5903788419
129	1.0	43.6059383636
129	1.0	43.615380594
129	1.0	43.6201992206
129	1.0	43.6503796061
129	1.0	43.5246242743
129	1.0	43.5740843766
129	1.0	43.5880549064
129	1.0	43.6171928007
129	1.0	43.6899534537
129	1.0	43.6867745777
129	1.0	43.6315690761
129	1.0	43.6236211553
129	1.0	43.5822820507
129	1.0	43.5097070537
129	1.0	43.68094032
129	1.0	43.6591275815
129	1.0	43.6577341593
129	1.0	43.6422655873
129	1.0	43.6089931612
129	1.0	43.6068245021
129	1.0	43.646134132
129	1.0	43.4069708618
129	1.0	43.5523602783
129	1.0	43.6041173136
129	1.0	43.6918319339
129	1.0	43.6731368731
129	1.0	43.6599121233
129	1.0	43.5150687839
129	1.0	43.6836046445
129	1.0	43.6385170287
129	1.0	43.6028798591
129	1.0	43.6041414275
129	1.0	43.7118351107
129	1.0	43.635622964
129	1.0	43.6391004592
129	1.0	43.6577802268
129	1.0	43.702760304
129	1.0	43.7038057288
129	1.0	43.6360083853
129	1.0	43.6425936137
129	1.0	43.5814505115
129	1.0	43.6360974225
129	1.0	43.5810505758
129	1.0	43.6384475264
129	1.0	43.6658401628
129	1.0	43.5462917392
129	1.0	43.5245374578
129	1.0	43.5975293484
129	1.0	43.6815722625
129	1.0	43.6832877526
129	1.0	43.5667325305
129	1.0	43.6704854425
129	1.0	43.514258788
129	1.0	43.6395514616
129	1.0	43.668997164
129	1.0	43.6247964049
129	1.0	43.5580428376
129	1.0	43.5538162238
129	1.0	43.660298185
129	1.0	43.5695417012
129	1.0	43.6443541501
129	1.0	43.6214714154
129	1.0	43.6402883529
129	1.0	43.7070152013
