# Supplementary material for: Unique membrane properties and enhanced signal processing in human neocortical neurons
Source: eLife. 2016 Oct 6;5:e16553. doi: 10.7554/eLife.16553 (PMC5100995; doi:10.7554/eLife.16553)
Supplement: Source code 1. — DOI: http://dx.doi.org/10.7554/eLife.16553.014 [file elife-16553-code1.zip › Fig3/Fig3b/DIST_045_SYNC/Mon_Apr_11_11_35_14_2016/syns_13/sync_stim_seed_958.txt]

NUMBER_OF_SYNAPSES	APC_N	MAX_VOLTAGE
13	0.0	-83.4666666327
13	0.0	-83.7054925705
13	0.0	-83.7175258658
13	0.0	-83.6463908255
13	0.0	-83.6184698849
13	0.0	-83.4757356692
13	0.0	-83.2293878515
13	0.0	-83.6821266926
13	0.0	-83.5905549999
13	0.0	-83.0220389888
13	0.0	-82.5687331737
13	0.0	-83.1349432663
13	0.0	-83.3602598796
13	0.0	-83.187470031
13	0.0	-82.7223406342
13	0.0	-83.7219821546
13	0.0	-83.3187656152
13	0.0	-83.7083430396
13	0.0	-83.5100864044
13	0.0	-83.3427027434
13	0.0	-83.4717719806
13	0.0	-82.908537386
13	0.0	-83.6800344211
13	0.0	-83.1835908658
13	0.0	-84.0746162248
13	0.0	-82.986936147
13	0.0	-83.3912551152
13	0.0	-82.3761783657
13	0.0	-83.6328642416
13	0.0	-83.1167717463
13	0.0	-84.2573808454
13	0.0	-84.3061380049
13	0.0	-83.4874659621
13	0.0	-83.426049827
13	0.0	-83.2018599727
13	0.0	-83.1379379383
13	0.0	-83.6680262249
13	0.0	-82.4263781801
13	0.0	-82.9691298011
13	0.0	-82.5845618174
13	0.0	-82.8139894801
13	0.0	-83.5708182918
13	0.0	-83.0824612616
13	0.0	-83.6346061749
13	0.0	-82.6749462101
13	0.0	-83.7522568684
13	0.0	-83.1367872325
13	0.0	-83.2293857735
13	0.0	-83.8427608915
13	0.0	-83.3307629147
13	0.0	-83.3890564785
13	0.0	-84.3276136156
13	0.0	-83.4597101938
13	0.0	-83.2391610939
13	0.0	-83.2406924016
13	0.0	-83.6270399143
13	0.0	-83.208048221
13	0.0	-82.879027559
13	0.0	-82.8358749345
13	0.0	-82.6013612223
13	0.0	-83.7267684827
13	0.0	-83.84895423
13	0.0	-83.7541233969
13	0.0	-83.9083239981
13	0.0	-83.1269160212
13	0.0	-82.6001065885
13	0.0	-83.0545112046
13	0.0	-83.1738027142
13	0.0	-83.4812879672
13	0.0	-82.9625533984
13	0.0	-83.5798446597
13	0.0	-82.641055139
13	0.0	-82.944953634
13	0.0	-83.5349134107
13	0.0	-83.757913992
13	0.0	-83.5177331105
13	0.0	-83.9665370683
13	0.0	-83.0418584955
13	0.0	-83.756262537
13	0.0	-83.9562481756
13	0.0	-83.5767654255
13	0.0	-82.5424861517
13	0.0	-83.7402836852
13	0.0	-83.3033910299
13	0.0	-83.5611755549
13	0.0	-83.1303601448
13	0.0	-83.9575660297
13	0.0	-83.3923365445
13	0.0	-83.7952834811
13	0.0	-82.4200398525
13	0.0	-83.0348171802
13	0.0	-83.928604914
13	0.0	-83.8057354364
13	0.0	-83.9952782927
13	0.0	-83.6610904086
13	0.0	-83.246527827
13	0.0	-83.4781800468
13	0.0	-83.5392205356
13	0.0	-83.2928237812
13	0.0	-82.9325755012
13	0.0	-82.9933004814
13	0.0	-82.7880750599
13	0.0	-83.8085702648
13	0.0	-83.0795083441
13	0.0	-83.4500731175
13	0.0	-82.6394043743
13	0.0	-84.3911695096
13	0.0	-82.9396542011
13	0.0	-82.8057364738
13	0.0	-83.1057522459
13	0.0	-83.4396609026
13	0.0	-83.3983246501
13	0.0	-83.4687537998
13	0.0	-83.3650000774
13	0.0	-83.4705254746
13	0.0	-83.0038401496
13	0.0	-83.4081970114
13	0.0	-83.2873718514
13	0.0	-82.8289552909
13	0.0	-83.9138546858
13	0.0	-82.815418207
13	0.0	-82.7731422366
13	0.0	-83.5753842358
13	0.0	-83.6750564684
13	0.0	-83.2755692693
13	0.0	-83.3270196185
13	0.0	-83.8393920209
13	0.0	-83.1165137881
13	0.0	-83.5158796537
13	0.0	-83.5418197073
13	0.0	-83.1571502878
13	0.0	-83.2655108394
13	0.0	-83.4799102158
13	0.0	-83.4558041176
13	0.0	-82.720750218
13	0.0	-83.4565600237
13	0.0	-82.8452560087
13	0.0	-83.6610380534
13	0.0	-83.6132634135
13	0.0	-82.6276068473
13	0.0	-83.4734564952
13	0.0	-82.9971347813
13	0.0	-82.9627962157
13	0.0	-84.0198390447
13	0.0	-83.7982865792
13	0.0	-83.7995909711
13	0.0	-82.727140018
13	0.0	-83.6382224346
13	0.0	-83.2971814991
13	0.0	-82.8789158857
13	0.0	-84.0960142365
13	0.0	-83.3835747411
13	0.0	-83.8319274651
13	0.0	-83.9673977534
13	0.0	-83.8456129359
13	0.0	-83.3804189798
13	0.0	-83.5373792418
13	0.0	-83.5438126394
13	0.0	-83.3314519446
13	0.0	-82.9699539383
13	0.0	-83.4853195686
13	0.0	-83.5694074259
13	0.0	-83.9707264111
13	0.0	-83.3495417591
13	0.0	-83.8957865547
13	0.0	-83.8963430799
13	0.0	-83.2306164083
13	0.0	-83.8969340555
13	0.0	-84.1276372707
13	0.0	-83.4284006962
13	0.0	-83.5685597215
13	0.0	-82.8561775267
13	0.0	-84.0654698604
13	0.0	-83.3104972472
13	0.0	-83.4797632172
13	0.0	-83.4106441687
13	0.0	-83.346159257
13	0.0	-83.4655702311
13	0.0	-84.2232325752
13	0.0	-82.9572993957
13	0.0	-82.690746839
13	0.0	-83.2389153792
13	0.0	-83.7172842535
13	0.0	-83.5134297106
13	0.0	-82.9122557486
13	0.0	-83.4563208235
13	0.0	-83.7496622333
13	0.0	-83.7126310117
13	0.0	-83.5060174311
13	0.0	-83.7338069563
13	0.0	-83.2115728412
13	0.0	-83.882094944
13	0.0	-84.0782269669
13	0.0	-82.6954342263
13	0.0	-82.4585760489
13	0.0	-83.4579037581
13	0.0	-83.2506794608
13	0.0	-83.1963345382
13	0.0	-83.913453639
13	0.0	-83.1072718793
13	0.0	-83.7559765144
13	0.0	-83.8053586538
13	0.0	-82.7810574519
13	0.0	-83.2722426881
13	0.0	-83.6875165591
13	0.0	-83.5261695363
13	0.0	-83.9647012457
13	0.0	-83.8817083501
13	0.0	-83.2804609525
13	0.0	-83.6886618687
13	0.0	-83.4976041845
13	0.0	-82.5714791426
13	0.0	-83.41555553
13	0.0	-82.3867257444
13	0.0	-83.7294976583
13	0.0	-83.0128851459
13	0.0	-83.5151830277
13	0.0	-83.3577740662
13	0.0	-84.4822879614
13	0.0	-83.3977871584
13	0.0	-83.0024871102
13	0.0	-84.4074176045
13	0.0	-83.8470465867
13	0.0	-83.2401988993
13	0.0	-82.5847123285
13	0.0	-83.754585694
13	0.0	-83.0888395915
13	0.0	-83.3371487398
13	0.0	-83.0460492425
13	0.0	-83.2119762972
13	0.0	-83.7078685307
13	0.0	-83.1809749144
13	0.0	-83.4482308445
13	0.0	-83.5016840909
13	0.0	-83.9940177588
13	0.0	-83.6592809694
13	0.0	-83.5201752148
13	0.0	-83.5096522379
13	0.0	-84.0246593368
13	0.0	-83.8233676804
13	0.0	-82.6206069531
13	0.0	-83.1100484881
13	0.0	-84.0432364134
13	0.0	-83.2796767957
13	0.0	-82.8327168184
13	0.0	-83.7910674254
13	0.0	-83.59105102
13	0.0	-83.1409186194
13	0.0	-83.5985457672
13	0.0	-83.5322517225
13	0.0	-83.2499235257
13	0.0	-82.5131564487
13	0.0	-82.9133520874
13	0.0	-83.2549133476
13	0.0	-82.4467544698
13	0.0	-83.3140795839
13	0.0	-83.0640889266
13	0.0	-83.9800108784
13	0.0	-82.7850679679
13	0.0	-83.683952641
13	0.0	-82.3905480862
13	0.0	-83.3903511005
13	0.0	-83.2244930716
13	0.0	-83.9343128437
13	0.0	-82.3840813989
13	0.0	-82.6807956186
13	0.0	-82.7874662142
13	0.0	-83.5775859921
13	0.0	-83.0883554904
13	0.0	-83.5819775824
13	0.0	-83.3394646915
13	0.0	-84.3843433982
13	0.0	-83.3649803051
13	0.0	-83.4539061663
13	0.0	-83.2400078062
13	0.0	-83.2530065899
13	0.0	-82.93874852
13	0.0	-83.0884160573
13	0.0	-83.1053504942
13	0.0	-83.1009118266
13	0.0	-83.4165654293
13	0.0	-83.3987232474
13	0.0	-83.3345384919
13	0.0	-83.3134204227
13	0.0	-83.7646949531
13	0.0	-82.6772649007
13	0.0	-83.5858304384
13	0.0	-83.8729317222
13	0.0	-83.5952544929
13	0.0	-83.4147750911
13	0.0	-82.7908833493
13	0.0	-83.1974909316
13	0.0	-83.9425023122
13	0.0	-83.0212147556
13	0.0	-82.570269176
13	0.0	-83.0793397398
13	0.0	-83.5067342836
13	0.0	-82.6528081425
13	0.0	-82.8286453644
13	0.0	-83.5772733553
13	0.0	-84.1398228567
13	0.0	-83.4095080257
13	0.0	-82.6819891657
13	0.0	-83.4165454366
13	0.0	-83.4064982696
13	0.0	-83.3618841044
13	0.0	-83.6950144646
13	0.0	-83.0651486371
13	0.0	-83.225736402
13	0.0	-83.533805377
13	0.0	-83.3083604206
13	0.0	-82.7228885656
13	0.0	-83.018991354
13	0.0	-83.4145153472
13	0.0	-83.6287789128
13	0.0	-83.5897066362
13	0.0	-83.4396266255
13	0.0	-83.2888233887
13	0.0	-82.9879617122
13	0.0	-83.8038480301
13	0.0	-83.7323309194
13	0.0	-83.6531512814
13	0.0	-83.1301761269
13	0.0	-83.4554947788
13	0.0	-82.7861988306
13	0.0	-83.9825031287
13	0.0	-83.292765644
13	0.0	-82.6567836355
13	0.0	-83.8395324064
13	0.0	-82.9368286135
13	0.0	-83.273520934
13	0.0	-83.4205562473
13	0.0	-83.3572335291
13	0.0	-83.7100513213
13	0.0	-83.3666167513
13	0.0	-83.2439843917
13	0.0	-83.3330331325
13	0.0	-83.2453067608
13	0.0	-83.3797374598
13	0.0	-83.6959494019
13	0.0	-83.430690291
13	0.0	-83.6435000838
13	0.0	-83.5564432436
13	0.0	-83.0731650534
13	0.0	-83.3966698079
13	0.0	-82.7483598536
13	0.0	-83.3959922953
13	0.0	-82.9279252643
13	0.0	-83.8055415271
13	0.0	-83.5184915633
13	0.0	-83.4555000793
13	0.0	-83.9396273775
13	0.0	-83.2522650513
13	0.0	-82.6919142061
13	0.0	-83.3577802462
13	0.0	-83.5851067451
13	0.0	-84.2162314151
13	0.0	-83.847285571
13	0.0	-82.6155961123
13	0.0	-83.4207854496
13	0.0	-83.1390100552
13	0.0	-83.4747688482
13	0.0	-83.6117863719
13	0.0	-83.0237679838
13	0.0	-82.8891527747
13	0.0	-83.3964249521
13	0.0	-82.9789589287
13	0.0	-82.8240572762
13	0.0	-83.2896040938
13	0.0	-83.7136098812
13	0.0	-83.297153221
13	0.0	-83.0552166596
13	0.0	-83.2618046416
13	0.0	-83.607809591
13	0.0	-82.8637759445
13	0.0	-83.3433057207
13	0.0	-84.1685319303
13	0.0	-83.4001135417
13	0.0	-82.979722761
13	0.0	-83.3415303413
13	0.0	-84.0485608344
13	0.0	-83.0420409724
13	0.0	-84.5711397984
13	0.0	-83.1067443284
13	0.0	-83.6496524096
13	0.0	-82.595666302
13	0.0	-82.8136631353
13	0.0	-83.0600896113
13	0.0	-83.7210527993
13	0.0	-82.7373997383
13	0.0	-83.7951118984
13	0.0	-83.9556044699
13	0.0	-83.9332776673
13	0.0	-82.8811296896
13	0.0	-83.7282926933
13	0.0	-82.3830737772
13	0.0	-82.8966658994
13	0.0	-82.8246589972
13	0.0	-83.6136661831
13	0.0	-83.4093979583
13	0.0	-84.1298834498
13	0.0	-84.0439663586
13	0.0	-82.9330997529
13	0.0	-83.6155576132
13	0.0	-82.122240103
13	0.0	-83.4090155825
13	0.0	-83.4031999154
13	0.0	-82.6503819834
13	0.0	-82.9053811089
13	0.0	-83.4131366665
13	0.0	-83.5435633199
13	0.0	-82.7613252694
13	0.0	-84.3710945006
13	0.0	-82.919827225
13	0.0	-82.9799509986
13	0.0	-83.2481936707
13	0.0	-83.0449699635
13	0.0	-83.0203539711
13	0.0	-84.2836019255
13	0.0	-83.8195400824
13	0.0	-83.397113263
13	0.0	-83.3179504642
13	0.0	-84.1832729628
13	0.0	-83.9991539575
13	0.0	-83.4186769363
13	0.0	-83.4454512387
13	0.0	-83.3774907629
13	0.0	-84.3283149599
13	0.0	-83.4167897684
13	0.0	-83.1486574188
13	0.0	-83.3366590857
13	0.0	-83.5846418214
13	0.0	-83.5627814455
13	0.0	-83.4843033666
13	0.0	-83.3717491023
13	0.0	-83.6129700222
13	0.0	-82.9990660323
13	0.0	-83.3509086259
13	0.0	-83.882459065
13	0.0	-83.1977097496
13	0.0	-83.6319159045
13	0.0	-82.9046224488
13	0.0	-83.2933251341
13	0.0	-83.3255580366
13	0.0	-83.3934886437
13	0.0	-83.4148534981
13	0.0	-83.3543212733
13	0.0	-83.5296370903
13	0.0	-82.8031113682
13	0.0	-83.5686490899
13	0.0	-83.5893101289
13	0.0	-83.2413169965
13	0.0	-82.4464712324
13	0.0	-83.1912498085
13	0.0	-82.824488137
13	0.0	-82.9413795589
13	0.0	-83.256735977
13	0.0	-83.0559779806
13	0.0	-83.7763028781
13	0.0	-82.8578718318
13	0.0	-83.448247476
13	0.0	-82.8358935695
13	0.0	-83.7531361108
13	0.0	-83.3378218855
13	0.0	-82.9235558333
13	0.0	-83.0406484892
13	0.0	-82.7834610696
13	0.0	-83.4564022879
13	0.0	-83.1989573968
13	0.0	-83.5207006349
13	0.0	-83.7950881695
13	0.0	-82.4324679336
13	0.0	-83.6436539183
13	0.0	-83.4125034362
13	0.0	-83.8979439925
13	0.0	-84.2582292386
13	0.0	-83.6459770388
13	0.0	-83.4122498369
13	0.0	-83.5159991959
13	0.0	-83.9715280158
13	0.0	-83.0243954688
13	0.0	-83.055326745
13	0.0	-82.9399859822
13	0.0	-83.5501962931
13	0.0	-83.1782710431
13	0.0	-82.8562391866
13	0.0	-83.7318675034
13	0.0	-82.976207854
13	0.0	-83.7588472897
13	0.0	-83.5974283765
13	0.0	-83.7896871693
13	0.0	-83.4564471378
13	0.0	-83.045878067
13	0.0	-83.7416318096
13	0.0	-83.6782745647
13	0.0	-83.4466551708
13	0.0	-82.8673472427
13	0.0	-82.9404801376
13	0.0	-83.6044409543
13	0.0	-83.8499316766
13	0.0	-83.499589584
13	0.0	-83.1288411471
13	0.0	-82.7461479493
13	0.0	-83.538285989
13	0.0	-83.8326857532
13	0.0	-83.4652879822
13	0.0	-82.9187983291
13	0.0	-83.4451730066
13	0.0	-83.5895086877
13	0.0	-83.0685862195
13	0.0	-82.9512830449
13	0.0	-83.7592106441
13	0.0	-83.6752945837
13	0.0	-83.6351986178
13	0.0	-83.4072559253
13	0.0	-83.3803752802
13	0.0	-82.9886582036
13	0.0	-82.9053065124
13	0.0	-83.6326271237
13	0.0	-83.8793316304
13	0.0	-83.6665381274
13	0.0	-83.1767320947
13	0.0	-83.2974206976
13	0.0	-83.7962586744
13	0.0	-83.2477425388
13	0.0	-84.2432695773
13	0.0	-83.2176728312
13	0.0	-82.7448148815
13	0.0	-82.7803864823
13	0.0	-83.3767616593
13	0.0	-83.1116332925
13	0.0	-83.3704155759
13	0.0	-82.7465937851
13	0.0	-82.792801623
13	0.0	-83.721656821
13	0.0	-83.8163895457
13	0.0	-83.3689639747
13	0.0	-83.3267349511
13	0.0	-83.2105034044
13	0.0	-83.3387605581
13	0.0	-83.850933942
13	0.0	-83.5643566849
13	0.0	-83.298190827
13	0.0	-82.972424931
13	0.0	-83.2473143261
13	0.0	-82.699256179
13	0.0	-83.2546305582
13	0.0	-82.8117601529
13	0.0	-83.8752065744
13	0.0	-83.6051939948
13	0.0	-83.9105545996
13	0.0	-83.549942117
13	0.0	-83.5617142552
13	0.0	-83.7021604258
13	0.0	-83.6612183122
13	0.0	-83.6455509359
13	0.0	-83.2895731002
13	0.0	-83.4195718467
13	0.0	-83.9388380624
13	0.0	-83.7097565053
13	0.0	-83.6800989334
13	0.0	-83.2808277775
13	0.0	-82.8519494975
13	0.0	-84.1890661974
13	0.0	-83.7200779051
13	0.0	-83.1848005624
13	0.0	-84.8180839019
13	0.0	-83.3345803788
13	0.0	-82.7505273071
13	0.0	-83.3770073595
13	0.0	-83.7512272385
13	0.0	-82.6781232717
13	0.0	-84.1490296579
13	0.0	-83.518050232
13	0.0	-82.478873076
13	0.0	-83.7225177185
13	0.0	-83.0937256933
13	0.0	-83.7652930559
13	0.0	-83.318889591
13	0.0	-83.6715213844
13	0.0	-82.8900175934
13	0.0	-83.31647628
13	0.0	-83.1781606666
13	0.0	-83.4103968218
13	0.0	-82.7631266689
13	0.0	-83.0118012525
13	0.0	-82.7559754986
13	0.0	-83.2115443862
13	0.0	-84.0374864715
13	0.0	-83.5952775896
13	0.0	-83.1401437228
13	0.0	-83.6882894136
13	0.0	-84.2332699659
13	0.0	-84.114492839
13	0.0	-83.2041197859
13	0.0	-83.1504649864
13	0.0	-82.6652891553
13	0.0	-83.0208135024
13	0.0	-83.3445247782
13	0.0	-83.4070907397
13	0.0	-83.6289570541
13	0.0	-84.4826086202
13	0.0	-83.1686115507
13	0.0	-83.1866865218
13	0.0	-83.8030151962
13	0.0	-84.2541906718
13	0.0	-82.5029294285
13	0.0	-83.3978014613
13	0.0	-83.0523177718
13	0.0	-83.2292726672
13	0.0	-83.5269082986
13	0.0	-82.6668254315
13	0.0	-84.1316014542
13	0.0	-83.8400588167
13	0.0	-83.3216016235
13	0.0	-83.0275534422
13	0.0	-83.5878648731
13	0.0	-84.118748737
13	0.0	-83.152679066
13	0.0	-83.5685880867
13	0.0	-82.9463998096
13	0.0	-83.7872625261
13	0.0	-83.7815792442
13	0.0	-83.5537791619
13	0.0	-83.3393766885
13	0.0	-83.7261027586
13	0.0	-83.5879279842
13	0.0	-83.3503999354
13	0.0	-82.9199989904
13	0.0	-82.9483958333
13	0.0	-84.6952167154
13	0.0	-82.5592819481
13	0.0	-83.4437169167
13	0.0	-83.5146713187
13	0.0	-83.3558420651
13	0.0	-83.6611434786
13	0.0	-83.0203445532
13	0.0	-82.6800919565
13	0.0	-83.1812990593
13	0.0	-83.041730109
13	0.0	-83.5763850058
13	0.0	-82.9028497677
13	0.0	-83.3993475698
13	0.0	-83.4808417215
13	0.0	-82.6966813536
13	0.0	-83.5363290751
13	0.0	-83.210884998
13	0.0	-83.1530435349
13	0.0	-83.3909010471
13	0.0	-82.9639383698
13	0.0	-82.8342236062
13	0.0	-83.1247750235
13	0.0	-83.2534771732
13	0.0	-83.3742225991
13	0.0	-83.0570932601
13	0.0	-83.7492992474
13	0.0	-82.8145310627
13	0.0	-83.3093243441
13	0.0	-83.4976521175
13	0.0	-83.5050642751
13	0.0	-82.9145213289
13	0.0	-82.8449096321
13	0.0	-83.683985735
13	0.0	-83.2357146269
13	0.0	-83.7569654342
13	0.0	-83.9249783428
13	0.0	-83.1378832733
13	0.0	-82.7954631894
13	0.0	-83.2527702894
13	0.0	-83.9749824888
13	0.0	-83.289610998
13	0.0	-83.5047572012
13	0.0	-83.3023119812
13	0.0	-83.324612158
13	0.0	-83.6657202323
13	0.0	-83.1680525575
13	0.0	-83.6813041697
13	0.0	-82.5542730986
13	0.0	-83.2818278687
13	0.0	-82.9076031204
13	0.0	-83.1302831182
13	0.0	-83.5434247746
13	0.0	-82.9848925846
13	0.0	-83.383575314
13	0.0	-83.4209468334
13	0.0	-83.0713938906
13	0.0	-83.1047951003
13	0.0	-83.8692400102
13	0.0	-83.0340611754
13	0.0	-83.4801944282
13	0.0	-83.2451153954
13	0.0	-82.9356179046
13	0.0	-83.5432293202
13	0.0	-83.6968499018
13	0.0	-83.7036195032
13	0.0	-82.879344675
13	0.0	-83.1077275903
13	0.0	-83.4643379464
13	0.0	-83.71095112
13	0.0	-83.0827550054
13	0.0	-83.8522384094
13	0.0	-82.9298256563
13	0.0	-83.0828654938
13	0.0	-83.4138841515
13	0.0	-83.7706285449
13	0.0	-82.5332237265
13	0.0	-83.0950081937
13	0.0	-83.6119863788
13	0.0	-83.5342117888
13	0.0	-82.9256587376
13	0.0	-83.1597819959
13	0.0	-83.7624039916
13	0.0	-83.4824027664
13	0.0	-83.5038770037
13	0.0	-82.9507645776
13	0.0	-83.3570259787
13	0.0	-83.1233850993
13	0.0	-83.4141771608
13	0.0	-82.7299973905
13	0.0	-83.0775699033
13	0.0	-83.7223189083
13	0.0	-82.9940615535
13	0.0	-83.0031491965
13	0.0	-82.7150016961
13	0.0	-82.910968571
13	0.0	-83.5976742305
13	0.0	-83.2371696737
13	0.0	-83.0937836436
13	0.0	-83.8055075002
13	0.0	-83.6206944177
13	0.0	-83.0425437297
13	0.0	-82.7184770961
13	0.0	-83.155779343
13	0.0	-83.9488037397
13	0.0	-82.8767288534
13	0.0	-83.9976987845
13	0.0	-83.4838850995
13	0.0	-84.2640351571
13	0.0	-83.3768939936
13	0.0	-83.1577657258
13	0.0	-83.1448451899
13	0.0	-83.3044166962
13	0.0	-83.055683804
13	0.0	-83.1237495208
13	0.0	-83.4914986149
13	0.0	-83.6365453183
13	0.0	-83.6818428414
13	0.0	-82.7308038523
13	0.0	-83.3418452297
13	0.0	-83.4920255423
13	0.0	-82.9979863476
13	0.0	-83.4675145913
13	0.0	-82.7183417427
13	0.0	-83.9775503581
13	0.0	-83.4571617696
13	0.0	-83.3403789565
13	0.0	-82.8455509611
13	0.0	-82.9258965159
13	0.0	-83.7678591535
13	0.0	-83.4256387372
13	0.0	-83.7292503489
13	0.0	-82.584521601
13	0.0	-82.8489288419
13	0.0	-83.8724241468
13	0.0	-82.6017629879
13	0.0	-83.820061045
13	0.0	-84.0583178259
13	0.0	-82.9277167608
13	0.0	-83.4139632347
13	0.0	-83.5056905759
13	0.0	-83.1612211358
13	0.0	-84.3308566659
13	0.0	-83.31683406
13	0.0	-82.6599038403
13	0.0	-83.0782441508
13	0.0	-83.2231460568
13	0.0	-83.5540120664
13	0.0	-83.6971755739
13	0.0	-83.6168055853
13	0.0	-83.5836691003
13	0.0	-83.547243364
13	0.0	-82.4439348275
13	0.0	-83.3167079784
13	0.0	-83.0557867332
13	0.0	-83.2723930814
13	0.0	-83.1873418149
13	0.0	-83.0703500701
13	0.0	-83.1022342659
13	0.0	-83.2833678743
13	0.0	-82.9121787086
13	0.0	-83.2069918836
13	0.0	-82.8320229119
13	0.0	-83.3697372278
13	0.0	-82.0691803377
13	0.0	-83.2296681109
13	0.0	-83.0774547157
13	0.0	-83.5368098049
13	0.0	-83.8586993446
13	0.0	-83.5545938432
13	0.0	-83.5759052426
13	0.0	-83.1037078979
13	0.0	-82.159217758
13	0.0	-83.2745270537
13	0.0	-83.430037774
13	0.0	-83.4218679238
13	0.0	-83.5339247488
13	0.0	-82.8942835782
13	0.0	-83.2489721487
13	0.0	-83.635563682
13	0.0	-82.8722480397
13	0.0	-83.6370066833
13	0.0	-83.4322763339
13	0.0	-83.0240842834
13	0.0	-83.961374003
13	0.0	-83.8871744426
13	0.0	-83.7242493911
13	0.0	-83.3664673115
13	0.0	-82.8434995138
13	0.0	-83.3235679006
13	0.0	-83.4639484631
13	0.0	-83.2715990076
13	0.0	-84.4190434457
13	0.0	-84.5132810619
13	0.0	-83.8389265628
13	0.0	-82.7987347614
13	0.0	-83.2525824959
13	0.0	-83.1203260999
13	0.0	-82.7732362097
13	0.0	-82.9730506639
13	0.0	-83.017329879
13	0.0	-83.6037280467
13	0.0	-83.4920860348
13	0.0	-83.5342003191
13	0.0	-83.5714002283
13	0.0	-83.583848743
13	0.0	-83.0482379078
13	0.0	-83.281589337
13	0.0	-83.0002429341
13	0.0	-83.0452643297
13	0.0	-83.1170303408
13	0.0	-83.5374568738
13	0.0	-83.0388126774
13	0.0	-83.6578797668
13	0.0	-84.1514090535
13	0.0	-83.6410298552
13	0.0	-83.5898400243
13	0.0	-83.0311434382
13	0.0	-83.2083612822
13	0.0	-83.1594668172
13	0.0	-82.8643245372
13	0.0	-83.5616943789
13	0.0	-84.4471829878
13	0.0	-83.7731929122
13	0.0	-82.5070416384
13	0.0	-83.6812049473
13	0.0	-83.4081040708
13	0.0	-83.097803265
13	0.0	-83.1186985767
13	0.0	-84.0000707215
13	0.0	-84.2860726055
13	0.0	-83.0382155275
13	0.0	-83.3020613349
13	0.0	-84.193898842
13	0.0	-83.3766995958
13	0.0	-83.4841643272
13	0.0	-83.100318537
13	0.0	-83.4344571777
13	0.0	-83.3454044892
13	0.0	-83.1974676281
13	0.0	-82.9399428379
13	0.0	-83.2064978488
13	0.0	-82.6064424727
13	0.0	-84.0703747237
13	0.0	-83.3373141545
13	0.0	-82.5754840922
13	0.0	-83.3712117774
13	0.0	-83.1826310629
13	0.0	-83.0451901644
13	0.0	-83.3003839631
13	0.0	-83.1619372624
13	0.0	-84.087262388
13	0.0	-83.5354155541
13	0.0	-83.0330805584
13	0.0	-83.9731144456
13	0.0	-82.9705838431
13	0.0	-82.9509972366
13	0.0	-84.1980267293
13	0.0	-83.1185351573
13	0.0	-84.0921499366
13	0.0	-82.8072514691
13	0.0	-82.6315460388
13	0.0	-83.2267236145
13	0.0	-83.4922741236
13	0.0	-83.335665856
13	0.0	-82.759929249
13	0.0	-83.5652120168
13	0.0	-82.59496768
13	0.0	-83.0350254731
13	0.0	-83.8190884056
13	0.0	-83.2042017155
13	0.0	-83.157366127
13	0.0	-83.9105964909
13	0.0	-83.6429860026
13	0.0	-83.4748936764
13	0.0	-83.3959434725
13	0.0	-83.6026152476
13	0.0	-83.5265741416
13	0.0	-83.0816904694
13	0.0	-83.6906077601
13	0.0	-83.0691243962
13	0.0	-83.5846742486
13	0.0	-84.1741273173
13	0.0	-82.8829386821
13	0.0	-82.5487252047
13	0.0	-83.8433121937
13	0.0	-83.1408103673
13	0.0	-82.7589457897
13	0.0	-83.4150215388
13	0.0	-82.8305097063
13	0.0	-82.9519397114
13	0.0	-82.3825107243
13	0.0	-83.0606527619
13	0.0	-83.4510758049
13	0.0	-84.2190393531
13	0.0	-82.7684018358
13	0.0	-83.5480128118
13	0.0	-83.5939640793
13	0.0	-83.777306359
13	0.0	-83.4731783494
13	0.0	-82.8343180642
13	0.0	-82.9364272134
13	0.0	-83.0492918105
13	0.0	-82.5072388948
13	0.0	-83.98430377
13	0.0	-83.232886459
13	0.0	-83.6865250654
13	0.0	-83.3799668407
13	0.0	-83.052265217
13	0.0	-83.2828237967
13	0.0	-83.9305185999
13	0.0	-82.7728880643
13	0.0	-83.9222599313
13	0.0	-83.8726796066
13	0.0	-83.3650925749
13	0.0	-84.0663569358
13	0.0	-83.4756832881
13	0.0	-83.3680749945
13	0.0	-83.6065339526
13	0.0	-83.4934445623
13	0.0	-82.9427364267
13	0.0	-82.99980248
13	0.0	-82.7027823253
13	0.0	-83.3253768887
13	0.0	-82.4950696163
13	0.0	-83.0991428185
13	0.0	-83.2160771418
13	0.0	-83.611763058
13	0.0	-83.3689862103
13	0.0	-83.1777531044
13	0.0	-83.5617663927
13	0.0	-82.9867167083
13	0.0	-84.010136908
13	0.0	-83.34802453
13	0.0	-83.5363287205
13	0.0	-83.0947081073
13	0.0	-83.7107843004
13	0.0	-83.40342213
13	0.0	-83.7403803014
13	0.0	-84.0608469063
13	0.0	-83.9485111648
13	0.0	-82.210616766
13	0.0	-83.3793058884
13	0.0	-82.9718507164
13	0.0	-83.4218011411
13	0.0	-82.9855494148
13	0.0	-83.2931509318
13	0.0	-83.578652978
13	0.0	-82.7259137643
13	0.0	-83.7200534442
13	0.0	-83.4345199911
13	0.0	-83.268353426
13	0.0	-82.9555097085
13	0.0	-83.0077646489
13	0.0	-83.2220274574
13	0.0	-82.7948962521
13	0.0	-83.1351436889
13	0.0	-83.1073773122
13	0.0	-83.5581764531
13	0.0	-83.8574253792
13	0.0	-83.1992901287
13	0.0	-83.099386304
13	0.0	-84.3919387823
13	0.0	-84.2473598884
13	0.0	-84.4475586807
13	0.0	-84.1672254846
13	0.0	-83.6515498068
13	0.0	-82.9062242242
13	0.0	-82.5962256228
13	0.0	-82.6978873422
13	0.0	-83.2440139203
