# Supplementary material for: Unique membrane properties and enhanced signal processing in human neocortical neurons
Source: eLife. 2016 Oct 6;5:e16553. doi: 10.7554/eLife.16553 (PMC5100995; doi:10.7554/eLife.16553)
Supplement: Source code 1. — DOI: http://dx.doi.org/10.7554/eLife.16553.014 [file elife-16553-code1.zip › Fig3/Fig3b/DIST_045_SYNC/Mon_Apr_11_11_35_14_2016/syns_130/sync_stim_seed_842.txt]

NUMBER_OF_SYNAPSES	APC_N	MAX_VOLTAGE
130	1.0	43.5866694484
130	1.0	43.6211265561
130	1.0	43.5777226286
130	1.0	43.6815991455
130	1.0	43.483299543
130	1.0	43.6736248064
130	1.0	43.6762603555
130	1.0	43.7514484227
130	1.0	43.6854338753
130	1.0	43.6429917186
130	1.0	43.7179383346
130	1.0	43.5023635213
130	1.0	43.6112974152
130	1.0	43.669032269
130	1.0	43.6239622055
130	1.0	43.7175520208
130	1.0	43.5143438081
130	1.0	43.6349530892
130	1.0	43.7007221598
130	1.0	43.660051777
130	1.0	43.6072546402
130	1.0	43.6554104423
130	1.0	43.6970024322
130	1.0	43.5765818773
130	1.0	43.504288029
130	1.0	43.6302434925
130	1.0	43.6308135814
130	1.0	43.6608489697
130	1.0	43.6437617208
130	1.0	43.6200624686
130	1.0	43.7005091545
130	1.0	43.5682384751
130	1.0	43.6418559295
130	1.0	43.6946743938
130	1.0	43.6715084688
130	1.0	43.6726954351
130	1.0	43.6383268839
130	1.0	43.5862526321
130	1.0	43.6478879508
130	1.0	43.6632161601
130	1.0	43.6134650671
130	1.0	43.6751592865
130	1.0	43.5467367576
130	1.0	43.6369817882
130	1.0	43.6271549247
130	1.0	43.6172089778
130	1.0	43.6866762152
130	1.0	43.6296580475
130	1.0	43.6350793883
130	1.0	43.6019383601
130	1.0	43.5762195939
130	1.0	43.6106012079
130	1.0	43.6452499994
130	1.0	43.6961466918
130	1.0	43.6480106363
130	1.0	43.6694607745
130	1.0	43.7291726756
130	1.0	43.661733258
130	1.0	43.6719928327
130	1.0	43.562680503
130	1.0	43.6653244136
130	1.0	43.4928633751
130	1.0	43.6340578024
130	1.0	43.6571790114
130	1.0	43.6023440923
130	1.0	43.548609597
130	1.0	43.648445288
130	1.0	43.5283826182
130	1.0	43.6298299682
130	1.0	43.5566966408
130	1.0	43.6623293263
130	1.0	43.6882558085
130	1.0	43.6867956691
130	1.0	43.6348607616
130	1.0	43.662813503
130	1.0	43.6212567605
130	1.0	43.6368086528
130	1.0	43.5582531747
130	1.0	43.6376230708
130	1.0	43.480168495
130	1.0	43.5829502246
130	1.0	43.4981688986
130	1.0	43.6336385508
130	1.0	43.644534996
130	1.0	43.674977186
130	1.0	43.6768107481
130	1.0	43.6121464633
130	1.0	43.6418793106
130	1.0	43.7061590784
130	1.0	43.6013422149
130	1.0	43.6318696709
130	1.0	43.5898055364
130	1.0	43.677775339
130	1.0	43.6332865423
130	1.0	43.6702415701
130	1.0	43.6191554951
130	1.0	43.6121509934
130	1.0	43.566683279
130	1.0	43.5942692877
130	1.0	43.5981587223
130	1.0	43.5998726242
130	1.0	43.6429818425
130	1.0	43.6188276229
130	1.0	43.6454743026
130	1.0	43.638317472
130	1.0	43.6655197993
130	1.0	43.582446622
130	1.0	43.6276071371
130	1.0	43.5873739315
130	1.0	43.5834257673
130	1.0	43.5550224211
130	1.0	43.6423948322
130	1.0	43.5616389442
130	1.0	43.5868486923
130	1.0	43.6128809441
130	1.0	43.6783043767
130	1.0	43.6738434138
130	1.0	43.5736492194
130	1.0	43.559265227
130	1.0	43.5768966839
130	1.0	43.6616880574
130	1.0	43.6017079479
130	1.0	43.6038664069
130	1.0	43.6919559271
130	1.0	43.6715813152
130	1.0	43.5047601851
130	1.0	43.685094857
130	1.0	43.6358190518
130	1.0	43.6477756302
130	1.0	43.6331785367
130	1.0	43.5859423051
130	1.0	43.6703917761
130	1.0	43.6980452515
130	1.0	43.7069890657
130	1.0	43.694426907
130	1.0	43.6202164614
130	1.0	43.5931387446
130	1.0	43.6080093105
130	1.0	43.5842664127
130	1.0	43.5647177672
130	1.0	43.6062500435
130	1.0	43.5576305251
130	1.0	43.6330963815
130	1.0	43.6021338609
130	1.0	43.6459628594
130	1.0	43.6286202737
130	1.0	43.6430420932
130	1.0	43.6031762722
130	1.0	43.5995831759
130	1.0	43.5240499111
130	1.0	43.5900997589
130	1.0	43.5597196066
130	1.0	43.6983047182
130	1.0	43.6906938977
130	1.0	43.5572721905
130	1.0	43.7085949848
130	1.0	43.4707325789
130	1.0	43.7042940548
130	1.0	43.6666956204
130	1.0	43.7212602333
130	1.0	43.5632045719
130	1.0	43.597032544
130	1.0	43.7030181968
130	1.0	43.5358887261
130	1.0	43.6091693094
130	1.0	43.6584863244
130	1.0	43.6884739537
130	1.0	43.6853423642
130	1.0	43.6376799446
130	1.0	43.6236241142
130	1.0	43.552040906
130	1.0	43.6622582325
130	1.0	43.6209607648
130	1.0	43.6495210608
130	1.0	43.574404138
130	1.0	43.6650673628
130	1.0	43.5423506341
130	1.0	43.6974021356
130	1.0	43.5619845033
130	1.0	43.4901942898
130	1.0	43.6092869559
130	1.0	43.6187804349
130	1.0	43.6346859106
130	1.0	43.4807419901
130	1.0	43.6463234078
130	1.0	43.67463054
130	1.0	43.6319882859
130	1.0	43.5965292521
130	1.0	43.5541958768
130	1.0	43.6081023242
130	1.0	43.6731703315
130	1.0	43.635693316
130	1.0	43.5822796068
130	1.0	43.626405854
130	1.0	43.5242694037
130	1.0	43.6116334999
130	1.0	43.5348721878
130	1.0	43.6240428546
130	1.0	43.6652949427
130	1.0	43.635882261
130	1.0	43.5884130438
130	1.0	43.6386265225
130	1.0	43.6038497226
130	1.0	43.706304518
130	1.0	43.6387941257
130	1.0	43.5556046981
130	1.0	43.7156374871
130	1.0	43.4555798324
130	1.0	43.6870684674
130	1.0	43.5606912116
130	1.0	43.6647888924
130	1.0	43.5243282396
130	1.0	43.6288736723
130	1.0	43.6287754379
130	1.0	43.6566344509
130	1.0	43.6735583905
130	1.0	43.5920688558
130	1.0	43.6220255425
130	1.0	43.5393238242
130	1.0	43.7067493131
130	1.0	43.7277486428
130	1.0	43.6589101642
130	1.0	43.65400054
130	1.0	43.6641335321
130	1.0	43.6610573528
130	1.0	43.6724581018
130	1.0	43.5169733012
130	1.0	43.6521402625
130	1.0	43.6406018536
130	1.0	43.6242056407
130	1.0	43.5010768207
130	1.0	43.578503052
130	1.0	43.6596779698
130	1.0	43.6319977151
130	1.0	43.6700907655
130	1.0	43.5698333118
130	1.0	43.5894189728
130	1.0	43.5271115343
130	1.0	43.6572245933
130	1.0	43.6544311247
130	1.0	43.5443269087
130	1.0	43.6491690282
130	1.0	43.4832534752
130	1.0	43.6517381102
130	1.0	43.6638100968
130	1.0	43.6148709041
130	1.0	43.6438593088
130	1.0	43.6396022269
130	1.0	43.6351476051
130	1.0	43.4376227027
130	1.0	43.7069574882
130	1.0	43.604436477
130	1.0	43.6489461443
130	1.0	43.5370630263
130	1.0	43.6978694427
130	1.0	43.5727122809
130	1.0	43.5917439082
130	1.0	43.6874904984
130	1.0	43.515503251
130	1.0	43.723690327
130	1.0	43.6613682172
130	1.0	43.4508689866
130	1.0	43.6199600288
130	1.0	43.6862170674
130	1.0	43.6031082666
130	1.0	43.6968690874
130	1.0	43.6412418773
130	1.0	43.6777156415
130	1.0	43.6333904234
130	1.0	43.6682923156
130	1.0	43.5710017464
130	1.0	43.6633335205
130	1.0	43.7069822697
130	1.0	43.7239268913
130	1.0	43.6699986624
130	1.0	43.5256086267
130	1.0	43.660518997
130	1.0	43.691920613
130	1.0	43.6186236445
130	1.0	43.6660925423
130	1.0	43.4674079387
130	1.0	43.6976269873
130	1.0	43.5917390323
130	1.0	43.6185395509
130	1.0	43.6763415209
130	1.0	43.6816952616
130	1.0	43.585921871
130	1.0	43.6397555947
130	1.0	43.5618402062
130	1.0	43.6351733389
130	1.0	43.637076338
130	1.0	43.6322882979
130	1.0	43.6730004111
130	1.0	43.5669580381
130	1.0	43.3898419941
130	1.0	43.6126186572
130	1.0	43.6217084959
130	1.0	43.6820533322
130	1.0	43.5906408743
130	1.0	43.6652492473
130	1.0	43.6201042679
130	1.0	43.6014796477
130	1.0	43.7020663395
130	1.0	43.5066588457
130	1.0	43.5061119275
130	1.0	43.6758744812
130	1.0	43.7224442355
130	1.0	43.6097709143
130	1.0	43.5547260578
130	1.0	43.6948366137
130	1.0	43.6292228454
130	1.0	43.5434296308
130	1.0	43.4171075623
130	1.0	43.6207649582
130	1.0	43.500159032
130	1.0	43.68307943
130	1.0	43.5997869221
130	1.0	43.5812590471
130	1.0	43.6760721364
130	1.0	43.5967696705
130	1.0	43.6583096886
130	1.0	43.6072041566
130	1.0	43.6312061704
130	1.0	43.5757930188
130	1.0	43.6629486872
130	1.0	43.5608071101
130	1.0	43.6356592381
130	1.0	43.5430300393
130	1.0	43.6170828284
130	1.0	43.6128679807
130	1.0	43.650202126
130	1.0	43.5271989761
130	1.0	43.6563661622
130	1.0	43.632308582
130	1.0	43.4999994711
130	1.0	43.6244853504
130	1.0	43.6978067263
130	1.0	43.5962114736
130	1.0	43.6875073624
130	1.0	43.6620771491
130	1.0	43.6798365268
130	1.0	43.7097306418
130	1.0	43.5254470471
130	1.0	43.7027660612
130	1.0	43.5696042912
130	1.0	43.5080043434
130	1.0	43.5100070267
130	1.0	43.5684467503
130	1.0	43.6473747539
130	1.0	43.6535917953
130	1.0	43.54905689
130	1.0	43.7376166609
130	1.0	43.5298947929
130	1.0	43.5893066409
130	1.0	43.6788520749
130	1.0	43.6621851078
130	1.0	43.6739108553
130	1.0	43.5847497561
130	1.0	43.5934231789
130	1.0	43.63245714
130	1.0	43.5912652408
130	1.0	43.6460408115
130	1.0	43.5510743707
130	1.0	43.6991210004
130	1.0	43.6843268915
130	1.0	43.628823255
130	1.0	43.6567507259
130	1.0	43.6578579163
130	1.0	43.6469062424
130	1.0	43.2490814341
130	1.0	43.5924848099
130	1.0	43.6522971434
130	1.0	43.6966525457
130	1.0	43.5270956336
130	1.0	43.7021669687
130	1.0	43.6529009356
130	1.0	43.6090176947
130	1.0	43.6634124715
130	1.0	43.5554917183
130	1.0	43.6892535948
130	1.0	43.5949723723
130	1.0	43.6792086823
130	1.0	43.5960057715
130	1.0	43.6135952583
130	1.0	43.594998371
130	1.0	43.6192573391
130	1.0	43.6107092964
130	1.0	43.710776893
130	1.0	43.6437532013
130	1.0	43.5715902678
130	1.0	43.6021258632
130	1.0	43.5154756129
130	1.0	43.6313645774
130	1.0	43.6668885848
130	1.0	43.5734483702
130	1.0	43.558030037
130	1.0	43.6777173172
130	1.0	43.6289454938
130	1.0	43.7083406623
130	1.0	43.6438319596
130	1.0	43.6841254483
130	1.0	43.5802347127
130	1.0	43.6333611646
130	1.0	43.6375203539
130	1.0	43.6924283132
130	1.0	43.4343237605
130	1.0	43.6142755899
130	1.0	43.678869174
130	1.0	43.6197172443
130	1.0	43.6882483868
130	1.0	43.6950137403
130	1.0	43.693649743
130	1.0	43.5890758644
130	1.0	43.6232309632
130	1.0	43.6273614079
130	1.0	43.5491942313
130	1.0	43.6485990227
130	1.0	43.6189615328
130	1.0	43.5209243326
130	1.0	43.6489793382
130	1.0	43.5539625595
130	1.0	43.5167878128
130	1.0	43.6163082414
130	1.0	43.6246777202
130	1.0	43.4240915607
130	1.0	43.7057826513
130	1.0	43.6633469564
130	1.0	43.5462259824
130	1.0	43.6157204479
130	1.0	43.5823566042
130	1.0	43.541044791
130	1.0	43.5922722038
130	1.0	43.5527732025
130	1.0	43.6591612878
130	1.0	43.6794546569
130	1.0	43.5871128297
130	1.0	43.5788640075
130	1.0	43.5756326883
130	1.0	43.6361988199
130	1.0	43.5993359523
130	1.0	43.5755253181
130	1.0	43.6767930313
130	1.0	43.6222095281
130	1.0	43.5948626364
130	1.0	43.6968471841
130	1.0	43.6044086759
130	1.0	43.6310134899
130	1.0	43.5790976357
130	1.0	43.549560407
130	1.0	43.5972102428
130	1.0	43.5907512524
130	1.0	43.7251384999
130	1.0	43.6384711291
130	1.0	43.5723477042
130	1.0	43.622645028
130	1.0	43.5237414944
130	1.0	43.6939578301
130	1.0	43.6425379101
130	1.0	43.6293613449
130	1.0	43.7067061208
130	1.0	43.6263017699
130	1.0	43.5337294247
130	1.0	43.7460461698
130	1.0	43.6695037872
130	1.0	43.6286033354
130	1.0	43.5421722971
130	1.0	43.5775647627
130	1.0	43.5661600313
130	1.0	43.6172304811
130	1.0	43.6365143948
130	1.0	43.6514384903
130	1.0	43.6240169576
130	1.0	43.6331853601
130	1.0	43.5891373524
130	1.0	43.6997374213
130	1.0	43.4900432082
130	1.0	43.6720426515
130	1.0	43.6212577121
130	1.0	43.6034065104
130	1.0	43.6889402859
130	1.0	43.6064982641
130	1.0	43.6844584175
130	1.0	43.5769618682
130	1.0	43.5772723237
130	1.0	43.5153851947
130	1.0	43.6845112184
130	1.0	43.6845045479
130	1.0	43.5857249335
130	1.0	43.5600240405
130	1.0	43.6125010039
130	1.0	43.5789673724
130	1.0	43.6579117593
130	1.0	43.5790355765
130	1.0	43.4793514629
130	1.0	43.6233418868
130	1.0	43.6317243297
130	1.0	43.606379335
130	1.0	43.6026131811
130	1.0	43.6131657176
130	1.0	43.6640938523
130	1.0	43.6772725276
130	1.0	43.5789030688
130	1.0	43.6051018609
130	1.0	43.599100716
130	1.0	43.686361163
130	1.0	43.6687647794
130	1.0	43.5654667741
130	1.0	43.7259167573
130	1.0	43.68160551
130	1.0	43.5229912775
130	1.0	43.6623114678
130	1.0	43.5543057785
130	1.0	43.6913922817
130	1.0	43.6624051635
130	1.0	43.7018638596
130	1.0	43.5931133217
130	1.0	43.6404667457
130	1.0	43.60764668
130	1.0	43.6364793637
130	1.0	43.6344078831
130	1.0	43.7086265249
130	1.0	43.575652804
130	1.0	43.6948461539
130	1.0	43.5620831439
130	1.0	43.6366517453
130	1.0	43.6131510893
130	1.0	43.6479941949
130	1.0	43.6590688922
130	1.0	43.6130639273
130	1.0	43.5732992155
130	1.0	43.6108092176
130	1.0	43.5827939483
130	1.0	43.708040244
130	1.0	43.6168960885
130	1.0	43.7264931729
130	1.0	43.5626964522
130	1.0	43.4424258787
130	1.0	43.6472684568
130	1.0	43.6964637381
130	1.0	43.5865614842
130	1.0	43.6543593313
130	1.0	43.6349136593
130	1.0	43.6107161009
130	1.0	43.5343918835
130	1.0	43.6609475691
130	1.0	43.5702126637
130	1.0	43.5520592306
130	1.0	43.6840605465
130	1.0	43.7003610312
130	1.0	43.6571545305
130	1.0	43.632571011
130	1.0	43.531729952
130	1.0	43.6471136848
130	1.0	43.7050162258
130	1.0	43.6542717956
130	1.0	43.6907890064
130	1.0	43.4965619047
130	1.0	43.5979926652
130	1.0	43.5919941905
130	1.0	43.6746858039
130	1.0	43.6473698497
130	1.0	43.6756017361
130	1.0	43.6412047888
130	1.0	43.5719874661
130	1.0	43.5702804207
130	1.0	43.5197602305
130	1.0	43.682942341
130	1.0	43.6460221773
130	1.0	43.557854505
130	1.0	43.5974997635
130	1.0	43.5528356698
130	1.0	43.6104083272
130	1.0	43.6165775112
130	1.0	43.6260640758
130	1.0	43.6760648372
130	1.0	43.6020485347
130	1.0	43.6917659402
130	1.0	43.6877792583
130	1.0	43.653499594
130	1.0	43.578812035
130	1.0	43.593993758
130	1.0	43.723790825
130	1.0	43.5182909221
130	1.0	43.7323256146
130	1.0	43.6503316676
130	1.0	43.6227202769
130	1.0	43.6985981341
130	1.0	43.5560132017
130	1.0	43.5101530669
130	1.0	43.6662047244
130	1.0	43.6007500288
130	1.0	43.2017102396
130	1.0	43.5997148369
130	1.0	43.6664192768
130	1.0	43.6432017943
130	1.0	43.6765510512
130	1.0	43.567302574
130	1.0	43.6063400084
130	1.0	43.6310905429
130	1.0	43.6012775679
130	1.0	43.6582969709
130	1.0	43.6354483667
130	1.0	43.7305732412
130	1.0	43.6210665802
130	1.0	43.6314486965
130	1.0	43.6180465539
130	1.0	43.5963762108
130	1.0	43.7222173143
130	1.0	43.6446926733
130	1.0	43.6120805457
130	1.0	43.6740365852
130	1.0	43.6428236481
130	1.0	43.7013219605
130	1.0	43.6541515751
130	1.0	43.6541195272
130	1.0	43.5801955698
130	1.0	43.5949267093
130	1.0	43.6062880351
130	1.0	43.6382559105
130	1.0	43.6302550591
130	1.0	43.6625563877
130	1.0	43.6144228462
130	1.0	43.694150703
130	1.0	43.5666532717
130	1.0	43.6833949285
130	1.0	43.7350411373
130	1.0	43.594554457
130	1.0	43.5694723396
130	1.0	43.6154565738
130	1.0	43.6598009112
130	1.0	43.6200643529
130	1.0	43.5755857262
130	1.0	43.4637679292
130	1.0	43.7099926877
130	1.0	43.670722992
130	1.0	43.6359881328
130	1.0	43.6143768276
130	1.0	43.6885562642
130	1.0	43.5956504191
130	1.0	43.6193734871
130	1.0	43.621988893
130	1.0	43.5509025037
130	1.0	43.6198019711
130	1.0	43.6013916799
130	1.0	43.6334634695
130	1.0	43.6005194413
130	1.0	43.4878223474
130	1.0	43.5514973558
130	1.0	43.6052541649
130	1.0	43.6139423315
130	1.0	43.6656464112
130	1.0	43.6126585927
130	1.0	43.7327912896
130	1.0	43.6562547376
130	1.0	43.6555052397
130	1.0	43.6144963901
130	1.0	43.5035407175
130	1.0	43.5202898788
130	1.0	43.6054015862
130	1.0	43.6593621702
130	1.0	43.6297862902
130	1.0	43.6447259801
130	1.0	43.6697196366
130	1.0	43.6381172779
130	1.0	43.6400770654
130	1.0	43.4667061367
130	1.0	43.671015429
130	1.0	43.6721702184
130	1.0	43.714796896
130	1.0	43.6296097558
130	1.0	43.475924827
130	1.0	43.5562887515
130	1.0	43.6253526928
130	1.0	43.6609938343
130	1.0	43.6116507971
130	1.0	43.6217710919
130	1.0	43.5830011445
130	0.0	-65.6097313903
130	1.0	43.5461627197
130	1.0	43.6698546978
130	1.0	43.5941563284
130	1.0	43.6966398792
130	1.0	43.6776407471
130	1.0	43.5697640401
130	1.0	43.6320673982
130	1.0	43.6784882666
130	1.0	43.6090253116
130	1.0	43.6664416726
130	1.0	43.5340781702
130	1.0	43.6322453507
130	1.0	43.6615585861
130	1.0	43.6718436272
130	1.0	43.574213259
130	1.0	43.6094912942
130	1.0	43.6834226815
130	1.0	43.6918177673
130	1.0	43.5818169756
130	1.0	43.660263137
130	1.0	43.5221563209
130	1.0	43.6489288773
130	1.0	43.535404243
130	1.0	43.6310780143
130	1.0	43.5784936451
130	1.0	43.6667417931
130	1.0	43.6263036229
130	1.0	43.6634999735
130	1.0	43.5916045138
130	1.0	43.7197987944
130	1.0	43.6357800915
130	1.0	43.5542610712
130	1.0	43.5895063061
130	1.0	43.6567057127
130	1.0	43.6870420308
130	1.0	43.7093916249
130	1.0	43.6964779472
130	1.0	43.6067575591
130	1.0	43.6384605917
130	1.0	43.7075675032
130	1.0	43.6724029399
130	1.0	43.5791061143
130	1.0	43.7081070175
130	1.0	43.5956064232
130	1.0	43.574016347
130	1.0	43.611949195
130	1.0	43.6899576065
130	1.0	43.5699299564
130	1.0	43.6854392469
130	1.0	43.6773045378
130	1.0	43.6372614833
130	1.0	43.6316058025
130	1.0	43.5883839158
130	1.0	43.71523637
130	1.0	43.5495515065
130	1.0	43.7135563026
130	1.0	43.5830723678
130	1.0	43.5552585738
130	1.0	43.7328801094
130	1.0	43.5895334598
130	1.0	43.6386630476
130	1.0	43.6913988579
130	1.0	43.6648912679
130	1.0	43.6362368303
130	1.0	43.6196742665
130	1.0	43.6702926285
130	1.0	43.6423973753
130	1.0	43.5793312476
130	1.0	43.5721178581
130	1.0	43.6077675767
130	1.0	43.5154516371
130	1.0	43.5661611645
130	1.0	43.6091377832
130	1.0	43.626102541
130	1.0	43.6894419479
130	1.0	43.3808072747
130	1.0	43.5690472107
130	1.0	43.524878995
130	1.0	43.540842051
130	1.0	43.6767051075
130	1.0	43.6609808261
130	1.0	43.6460983312
130	1.0	43.5691364103
130	1.0	43.6188930801
130	1.0	43.6123323715
130	1.0	43.6488784699
130	1.0	43.6144237701
130	1.0	43.6104840672
130	1.0	43.6098693068
130	1.0	43.648428553
130	1.0	43.5537641883
130	1.0	43.723487814
130	1.0	43.6331716987
130	1.0	43.6228978365
130	1.0	43.6640018433
130	1.0	43.6943289894
130	1.0	43.624193484
130	1.0	43.6835257868
130	1.0	43.4973764989
130	1.0	43.5894553831
130	1.0	43.5430643585
130	1.0	43.5698665843
130	1.0	43.7117057104
130	1.0	43.4312819174
130	1.0	43.598065681
130	1.0	43.708409674
130	1.0	43.4934953914
130	1.0	43.4637131424
130	1.0	43.6522871722
130	1.0	43.6642304203
130	1.0	43.6790949108
130	1.0	43.6753587837
130	1.0	43.6488277859
130	1.0	43.6253053185
130	1.0	43.6055580375
130	1.0	43.4321464847
130	1.0	43.650750475
130	1.0	43.6835119603
130	1.0	43.6548730375
130	1.0	43.5980491613
130	1.0	43.7188945962
130	1.0	43.4389805945
130	1.0	43.6317081893
130	1.0	43.5043778997
130	1.0	43.6840173139
130	1.0	43.7072147295
130	1.0	43.5966186944
130	1.0	43.6361277172
130	1.0	43.6363074896
130	1.0	43.6169696646
130	1.0	43.5063690395
130	1.0	43.669663774
130	1.0	43.7149989713
130	1.0	43.533240283
130	1.0	43.6719146525
130	1.0	43.6621910437
130	1.0	43.6211406244
130	1.0	43.6139435734
130	1.0	43.6097224843
130	1.0	43.6477866346
130	1.0	43.6318775324
130	1.0	43.6706269616
130	1.0	43.631932075
130	1.0	43.6993849365
130	1.0	43.724685248
130	1.0	43.6234599601
130	1.0	43.5333280485
130	1.0	43.6776721112
130	1.0	43.6852231483
130	1.0	43.6750540201
130	1.0	43.6715113696
130	1.0	43.5912805624
130	1.0	43.6471218511
130	1.0	43.6167596645
130	1.0	43.6424293305
130	1.0	43.7017017297
130	1.0	43.6452640577
130	1.0	43.6090777844
130	1.0	43.5376583789
130	1.0	43.6070488577
130	1.0	43.6406374555
130	1.0	43.5701302342
130	1.0	43.4958995178
130	1.0	43.4918493536
130	1.0	43.6119479076
130	1.0	43.6991082904
130	1.0	43.6192140046
130	1.0	43.7187020842
130	1.0	43.4955586155
130	1.0	43.6155603247
130	1.0	43.6913155511
130	1.0	43.6870806556
130	1.0	43.6508373677
130	1.0	43.5279948395
130	1.0	43.6615851733
130	1.0	43.5768733023
130	1.0	43.6168238823
130	1.0	43.5572824504
130	1.0	43.6007244123
130	1.0	43.6395537153
130	1.0	43.6277515754
130	1.0	43.6396855061
130	1.0	43.617775779
130	1.0	43.7104087572
130	1.0	43.6025712869
130	1.0	43.6889676729
130	1.0	43.614551605
130	1.0	43.5455148586
130	1.0	43.6018606317
130	1.0	43.6509952965
130	1.0	43.5548253069
130	1.0	43.4602452923
130	1.0	43.5928460593
130	1.0	43.6372048496
130	1.0	43.7049712771
130	1.0	43.5873420949
130	1.0	43.6254673829
130	1.0	43.6760546198
130	1.0	43.6698824805
130	1.0	43.6299357001
130	1.0	43.5664969226
130	1.0	43.6614476751
130	1.0	43.687488739
130	1.0	43.6988065998
130	1.0	43.5674802766
130	1.0	43.6631924797
130	1.0	43.6927652864
130	1.0	43.7043574388
130	1.0	43.6475467624
130	1.0	43.6431681234
130	1.0	43.6218593404
130	1.0	43.634197185
130	1.0	43.7650221863
130	1.0	43.667555316
130	1.0	43.536512626
130	1.0	43.6951477113
130	1.0	43.6316628079
130	1.0	43.6242452366
130	1.0	43.5594596875
130	1.0	43.6974228492
130	1.0	43.6351663283
130	1.0	43.6309786003
130	1.0	43.6347176657
130	1.0	43.6415069625
130	1.0	43.6184112783
130	1.0	43.6580058953
130	1.0	43.5310712119
130	1.0	43.5865241019
130	1.0	43.5913906728
130	1.0	43.703342745
130	1.0	43.7581515518
130	1.0	43.6823181515
130	1.0	43.5614699195
130	1.0	43.5699554956
130	1.0	43.7054458618
130	1.0	43.6177857612
130	1.0	43.6323920743
130	1.0	43.6127773949
130	1.0	43.6757736428
130	1.0	43.5644131331
130	1.0	43.5716488415
130	1.0	43.6571140851
130	1.0	43.6767629328
130	1.0	43.6408447347
130	1.0	43.5303344119
130	1.0	43.68278237
130	1.0	43.5971098794
130	1.0	43.5021272298
130	1.0	43.6308046137
130	1.0	43.6378566535
130	1.0	43.5168573093
130	1.0	43.5874979088
130	1.0	43.7182497051
130	1.0	43.6754910635
130	1.0	43.5843438706
130	1.0	43.6470813124
130	1.0	43.6215607857
130	1.0	43.6329140826
130	1.0	43.6211698263
130	1.0	43.5705751359
130	1.0	43.5522077861
130	1.0	43.6230952918
130	1.0	43.6619197193
130	1.0	43.5718353867
130	1.0	43.5889059746
130	1.0	43.6820867078
130	1.0	43.6081997816
130	1.0	43.650386108
130	1.0	43.5369240374
130	1.0	43.673705666
130	1.0	43.6613256864
130	1.0	43.6500356621
130	1.0	43.7066615496
130	1.0	43.5510059977
130	1.0	43.6116288279
130	1.0	43.6221103907
130	1.0	43.6207527491
130	1.0	43.5992568135
130	1.0	43.713396793
130	1.0	43.6366567946
130	1.0	43.6889631952
130	1.0	43.6177863465
130	1.0	43.6687909164
130	1.0	43.441868793
130	1.0	43.6353937081
130	1.0	43.6995482053
130	1.0	43.6408741811
130	1.0	43.6095043439
130	1.0	43.6596102113
130	1.0	43.7306313883
130	1.0	43.6580014428
130	1.0	43.6872347539
130	1.0	43.4509961913
130	1.0	43.6663175041
130	1.0	43.5334057759
130	1.0	43.6396960471
130	1.0	43.5106752115
130	1.0	43.5430667656
130	1.0	43.6061205817
130	1.0	43.637871741
130	1.0	43.5820505085
130	1.0	43.6631799602
130	1.0	43.4849219945
130	1.0	43.4761741889
130	1.0	43.6395580731
130	1.0	43.6873427192
130	1.0	43.5939164757
130	1.0	43.4451498261
130	1.0	43.6319071843
130	1.0	43.5470755185
130	1.0	43.7023716743
130	1.0	43.6736015902
130	1.0	43.6151727675
130	1.0	43.6273664945
130	1.0	43.6458255146
130	1.0	43.6334907802
130	1.0	43.6043511258
130	1.0	43.5283071261
130	1.0	43.7307883938
130	1.0	43.5200092242
130	1.0	43.6955290717
130	1.0	43.621185622
