# Supplementary material for: Unique membrane properties and enhanced signal processing in human neocortical neurons
Source: eLife. 2016 Oct 6;5:e16553. doi: 10.7554/eLife.16553 (PMC5100995; doi:10.7554/eLife.16553)
Supplement: Source code 1. — DOI: http://dx.doi.org/10.7554/eLife.16553.014 [file elife-16553-code1.zip › Fig3/Fig3b/DIST_045_SYNC/Mon_Apr_11_11_35_14_2016/syns_131/sync_stim_seed_841.txt]

NUMBER_OF_SYNAPSES	APC_N	MAX_VOLTAGE
131	1.0	43.6891819497
131	1.0	43.611139567
131	1.0	43.596272176
131	1.0	43.508729053
131	1.0	43.6375380229
131	1.0	43.6799120333
131	1.0	43.5935913629
131	1.0	43.6364477146
131	1.0	43.6817759248
131	1.0	43.5492617971
131	1.0	43.6571789703
131	1.0	43.6500323528
131	1.0	43.6633805294
131	1.0	43.6317526023
131	1.0	43.6689907866
131	1.0	43.6985018098
131	1.0	43.6033953878
131	1.0	43.7018508959
131	1.0	43.6700912054
131	1.0	43.6863903871
131	1.0	43.6387761188
131	1.0	43.6405639387
131	1.0	43.5554084243
131	1.0	43.6425390975
131	1.0	43.6048028614
131	1.0	43.556268615
131	1.0	43.6167649062
131	1.0	43.6908681832
131	1.0	43.580644269
131	1.0	43.6548479281
131	1.0	43.758976305
131	1.0	43.5588601375
131	1.0	43.5747690292
131	1.0	43.6386600135
131	1.0	43.4758978355
131	1.0	43.5883609861
131	1.0	43.6529990312
131	1.0	43.6286051709
131	1.0	43.654727507
131	1.0	43.6180864029
131	1.0	43.6084225711
131	1.0	43.6360363272
131	1.0	43.6648867674
131	1.0	43.6165330047
131	1.0	43.66516736
131	1.0	43.6181140617
131	1.0	43.5673630878
131	1.0	43.6848493862
131	1.0	43.6727949276
131	1.0	43.6533025889
131	1.0	43.627283322
131	1.0	43.5409156744
131	1.0	43.7001924635
131	1.0	43.6059458228
131	1.0	43.5964628199
131	1.0	43.6296198738
131	1.0	43.5208163142
131	1.0	43.6617697509
131	1.0	43.7377069242
131	1.0	43.6418261793
131	1.0	43.6843066632
131	1.0	43.6899742826
131	1.0	43.6081341611
131	1.0	43.5773055438
131	1.0	43.580783613
131	1.0	43.6327392577
131	1.0	43.5990702803
131	1.0	43.6530366285
131	1.0	43.6343362993
131	1.0	43.6297440356
131	1.0	43.6924277088
131	1.0	43.5858308702
131	1.0	43.5591050598
131	1.0	43.5869196035
131	1.0	43.5634509541
131	1.0	43.6107635796
131	1.0	43.6638550323
131	1.0	43.6635605031
131	1.0	43.5919407546
131	1.0	43.610526645
131	1.0	43.560162774
131	1.0	43.5009978796
131	1.0	43.6673112175
131	1.0	43.7067514231
131	1.0	43.6442728762
131	1.0	43.6089393709
131	1.0	43.6263629654
131	1.0	43.6851784262
131	1.0	43.6675023588
131	1.0	43.6503257273
131	1.0	43.6501880725
131	1.0	43.6401761452
131	1.0	43.6543497988
131	1.0	43.6048499796
131	1.0	43.7244530451
131	1.0	43.6303717009
131	1.0	43.6112462334
131	1.0	43.5773606627
131	1.0	43.5524472359
131	1.0	43.6174314022
131	1.0	43.6125232937
131	1.0	43.6783922559
131	1.0	43.6277201202
131	1.0	43.6077210523
131	1.0	43.6877937602
131	1.0	43.6721135987
131	1.0	43.5225719864
131	1.0	43.6051513186
131	1.0	43.6647482751
131	1.0	43.5931726244
131	1.0	43.7023812196
131	1.0	43.7084132605
131	1.0	43.6948247054
131	1.0	43.6635217062
131	1.0	43.6656451554
131	1.0	43.6492703002
131	1.0	43.6534603934
131	1.0	43.6371340402
131	1.0	43.6476213971
131	1.0	43.5940195436
131	1.0	43.3611769175
131	1.0	43.5805198154
131	1.0	43.5952068609
131	1.0	43.6443696409
131	1.0	43.7320376564
131	1.0	43.6642187612
131	1.0	43.5751909253
131	1.0	43.6115329311
131	1.0	43.5567767138
131	1.0	43.6196510336
131	1.0	43.5632588116
131	1.0	43.7073185699
131	1.0	43.6537828666
131	1.0	43.6389048546
131	1.0	43.6293442172
131	1.0	43.5276406823
131	1.0	43.5810476376
131	1.0	43.5119470241
131	1.0	43.6828771317
131	1.0	43.5976237102
131	1.0	43.6201558778
131	1.0	43.682498225
131	1.0	43.629135798
131	1.0	43.6884799054
131	1.0	43.5957616817
131	1.0	43.6828328871
131	1.0	43.6127029644
131	1.0	43.5751661201
131	1.0	43.7022276347
131	1.0	43.5138186023
131	1.0	43.7167494855
131	1.0	43.6200525914
131	1.0	43.6101734414
131	1.0	43.6683530117
131	1.0	43.6222874751
131	1.0	43.5741664565
131	1.0	43.6821418756
131	1.0	43.6897873969
131	1.0	43.6251909459
131	1.0	43.5938296961
131	1.0	43.6047432118
131	1.0	43.5746924307
131	1.0	43.6781134594
131	1.0	43.6149580313
131	1.0	43.6376485334
131	1.0	43.6458514121
131	1.0	43.6297652013
131	1.0	43.7285438234
131	1.0	43.5907045737
131	1.0	43.5028337469
131	1.0	43.6189511973
131	1.0	43.6991380023
131	1.0	43.6976254317
131	1.0	43.6440276991
131	1.0	43.6864474124
131	1.0	43.6636197402
131	1.0	43.6314074894
131	1.0	43.5929742749
131	1.0	43.6407291772
131	1.0	43.5958711183
131	1.0	43.5456784959
131	1.0	43.560483453
131	1.0	43.6703136416
131	1.0	43.6649758846
131	1.0	43.6843980927
131	1.0	43.6904309535
131	1.0	43.5819936525
131	1.0	43.6861836127
131	1.0	43.6594766734
131	1.0	43.6721893539
131	1.0	43.6870084105
131	1.0	43.6488524322
131	1.0	43.6829982667
131	1.0	43.5895607484
131	1.0	43.6494394566
131	1.0	43.4141248731
131	1.0	43.715437503
131	1.0	43.6574476278
131	1.0	43.627839779
131	1.0	43.688465023
131	1.0	43.5807280026
131	1.0	43.7311525713
131	1.0	43.5149938748
131	1.0	43.6489407011
131	1.0	43.5865833967
131	1.0	43.6930866479
131	1.0	43.6578052787
131	1.0	43.6941881737
131	1.0	43.6035896869
131	1.0	43.6798470917
131	1.0	43.5984769736
131	1.0	43.6843846428
131	1.0	43.7099644461
131	1.0	43.6757399476
131	1.0	43.6827500766
131	1.0	43.6337240712
131	1.0	43.5331640984
131	1.0	43.6714679289
131	1.0	43.6161859132
131	1.0	43.5878482028
131	1.0	43.6571567219
131	1.0	43.4966835136
131	1.0	43.6012862803
131	1.0	43.709948344
131	1.0	43.5918411682
131	1.0	43.6333533612
131	1.0	43.663649508
131	1.0	43.6525364887
131	1.0	43.641379897
131	1.0	43.6916043906
131	1.0	43.6117578759
131	1.0	43.6789278644
131	1.0	43.6429818438
131	1.0	43.5405878361
131	1.0	43.6277755207
131	1.0	43.6277181945
131	1.0	43.6867129746
131	1.0	43.6144537794
131	1.0	43.6950384026
131	1.0	43.5517232488
131	1.0	43.6859876813
131	1.0	43.5620263304
131	1.0	43.7109453432
131	1.0	43.6049431562
131	1.0	43.6255834432
131	1.0	43.7104553933
131	1.0	43.6839312652
131	1.0	43.5740548026
131	1.0	43.5867709967
131	1.0	43.6107223984
131	1.0	43.5912581591
131	1.0	43.6073347665
131	1.0	43.707471123
131	1.0	43.616851895
131	1.0	43.6665820258
131	1.0	43.6990298961
131	1.0	43.6556560169
131	1.0	43.6503543916
131	1.0	43.6636631457
131	1.0	43.6137708483
131	1.0	43.5894478215
131	1.0	43.6144616869
131	1.0	43.590628935
131	1.0	43.6681050555
131	1.0	43.6017609176
131	1.0	43.6558078545
131	1.0	43.7004377165
131	1.0	43.6640117182
131	1.0	43.5574889221
131	1.0	43.6487888921
131	1.0	43.631744118
131	1.0	43.6686514081
131	1.0	43.6231517992
131	1.0	43.6657242012
131	1.0	43.6985143538
131	1.0	43.5831576426
131	1.0	43.628888179
131	1.0	43.6407348277
131	1.0	43.6677642159
131	1.0	43.6873481239
131	1.0	43.7251423801
131	1.0	43.6784940203
131	1.0	43.7117746752
131	1.0	43.6211934436
131	1.0	43.5878415497
131	1.0	43.7472666534
131	1.0	43.6504716945
131	1.0	43.6099823202
131	1.0	43.5213703167
131	1.0	43.7225451599
131	1.0	43.5744097573
131	1.0	43.572828202
131	1.0	43.5697386367
131	1.0	43.6128975718
131	1.0	43.6687748446
131	1.0	43.5939274733
131	1.0	43.7053577047
131	1.0	43.702042093
131	1.0	43.6740954806
131	1.0	43.6172014722
131	1.0	43.6418893853
131	1.0	43.6660695933
131	1.0	43.625455327
131	1.0	43.6169931595
131	1.0	43.651019034
131	1.0	43.5722006893
131	1.0	43.6610859415
131	1.0	43.6337953367
131	1.0	43.5432832404
131	1.0	43.6527618354
131	1.0	43.6487446028
131	1.0	43.5719999659
131	1.0	43.4952690473
131	1.0	43.580694092
131	1.0	43.554016835
131	1.0	43.6821003146
131	1.0	43.5893057403
131	1.0	43.6210606399
131	1.0	43.6802479893
131	1.0	43.7231655069
131	1.0	43.6071723976
131	1.0	43.6314200128
131	1.0	43.5997632787
131	1.0	43.6580235206
131	1.0	43.5938054259
131	1.0	43.6307990384
131	1.0	43.540194801
131	1.0	43.6748209282
131	1.0	43.6317091872
131	1.0	43.6254610817
131	1.0	43.6383454002
131	1.0	43.66046163
131	1.0	43.5847306823
131	1.0	43.6198709444
131	1.0	43.5413558374
131	1.0	43.6504552242
131	1.0	43.6867530157
131	1.0	43.6569602889
131	1.0	43.6811584031
131	1.0	43.6908285949
131	1.0	43.6692867359
131	1.0	43.6248492073
131	1.0	43.637595702
131	1.0	43.5184794366
131	1.0	43.6759490325
131	1.0	43.6266369291
131	1.0	43.6002593915
131	1.0	43.6426859209
131	1.0	43.632875772
131	1.0	43.6530758536
131	1.0	43.6342085026
131	1.0	43.6452900477
131	1.0	43.6477996854
131	1.0	43.6401048073
131	1.0	43.6822823434
131	1.0	43.5913607464
131	1.0	43.6636415809
131	1.0	43.6734044788
131	1.0	43.5741592501
131	1.0	43.6336771579
131	1.0	43.6137880487
131	1.0	43.5632534891
131	1.0	43.5776398215
131	1.0	43.6963670476
131	1.0	43.630135596
131	1.0	43.6104163084
131	1.0	43.6697408966
131	1.0	43.6574662149
131	1.0	43.6590831023
131	1.0	43.584312885
131	1.0	43.437997427
131	1.0	43.588483061
131	1.0	43.6302782115
131	1.0	43.63372779
131	1.0	43.7038587823
131	1.0	43.6893499083
131	1.0	43.692361918
131	1.0	43.6524075617
131	1.0	43.5036671903
131	1.0	43.6871511954
131	1.0	43.67225301
131	1.0	43.7025169503
131	1.0	43.6671713739
131	1.0	43.6013675215
131	1.0	43.6361515742
131	1.0	43.6335060937
131	1.0	43.6790277394
131	1.0	43.6642819084
131	1.0	43.7265657027
131	1.0	43.6648489756
131	1.0	43.6235499473
131	1.0	43.6331176125
131	1.0	43.6411367227
131	1.0	43.4154686382
131	1.0	43.7029248141
131	1.0	43.6950087729
131	1.0	43.5969545431
131	1.0	43.6607395657
131	1.0	43.6874426005
131	1.0	43.6669976709
131	1.0	43.6748692511
131	1.0	43.5891129441
131	1.0	43.5986201353
131	1.0	43.6694513186
131	1.0	43.6764020945
131	1.0	43.6648186303
131	1.0	43.6293752151
131	1.0	43.6700285791
131	1.0	43.6119586738
131	1.0	43.6480129198
131	1.0	43.6168490035
131	1.0	43.7273374743
131	1.0	43.5770463463
131	1.0	43.6087542585
131	1.0	43.5543474784
131	1.0	43.6866735062
131	1.0	43.7148791201
131	1.0	43.674664294
131	1.0	43.6431893369
131	1.0	43.6787667846
131	1.0	43.6665470732
131	1.0	43.6403372488
131	1.0	43.5891210779
131	1.0	43.6839333002
131	1.0	43.712496228
131	1.0	43.6039160874
131	1.0	43.4399518422
131	1.0	43.6598819247
131	1.0	43.6092333931
131	1.0	43.6830168331
131	1.0	43.6516849063
131	1.0	43.6426545261
131	1.0	43.6185743322
131	1.0	43.6708556316
131	1.0	43.6530906316
131	1.0	43.6523622108
131	1.0	43.6172123282
131	1.0	43.69750685
131	1.0	43.602630913
131	1.0	43.6322116208
131	1.0	43.7072393604
131	1.0	43.6892789972
131	1.0	43.6292673247
131	1.0	43.7388973699
131	1.0	43.631307398
131	1.0	43.6072731558
131	1.0	43.6725536322
131	1.0	43.6015067162
131	1.0	43.5168676956
131	1.0	43.6685347422
131	1.0	43.4369596143
131	1.0	43.5646518525
131	1.0	43.6755499473
131	1.0	43.6203953395
131	1.0	43.6234620832
131	1.0	43.7376243771
131	1.0	43.6876544108
131	1.0	43.623948692
131	1.0	43.5558178147
131	1.0	43.6216252764
131	1.0	43.6311638846
131	1.0	43.559325531
131	1.0	43.628658723
131	1.0	43.6743816784
131	1.0	43.6501903917
131	1.0	43.4955631403
131	1.0	43.6688852626
131	1.0	43.6399175018
131	1.0	43.5498839859
131	1.0	43.6218646569
131	1.0	43.5825848662
131	1.0	43.5788615753
131	1.0	43.6017372372
131	1.0	43.6400216381
131	1.0	43.6983736402
131	1.0	43.5999531207
131	1.0	43.5219757935
131	1.0	43.7115476273
131	1.0	43.6468152983
131	1.0	43.6387082629
131	1.0	43.74727612
131	1.0	43.5930415975
131	1.0	43.6704924722
131	1.0	43.6142360601
131	1.0	43.6514226811
131	1.0	43.6794825013
131	1.0	43.6333992039
131	1.0	43.6025027789
131	1.0	43.5449160343
131	1.0	43.5124991526
131	1.0	43.6637125292
131	1.0	43.5989996293
131	1.0	43.5445258987
131	1.0	43.701971617
131	1.0	43.5016380781
131	1.0	43.7003795047
131	1.0	43.5640064768
131	1.0	43.6365529733
131	1.0	43.6344916437
131	1.0	43.649573671
131	1.0	43.517595731
131	1.0	43.6217298474
131	1.0	43.5656892993
131	1.0	43.6293648797
131	1.0	43.7194522315
131	1.0	43.5681066259
131	1.0	43.7007312947
131	1.0	43.6478051414
131	1.0	43.7224686873
131	1.0	43.6958645536
131	1.0	43.6178665509
131	1.0	43.5643636226
131	1.0	43.5977475487
131	1.0	43.5786481019
131	1.0	43.6433698778
131	1.0	43.5684096763
131	1.0	43.6218631146
131	1.0	43.5823382954
131	1.0	43.6845808236
131	1.0	43.650679163
131	1.0	43.6331492854
131	1.0	43.6733889564
131	1.0	43.6306261169
131	1.0	43.5722323723
131	1.0	43.5587036591
131	1.0	43.5633924475
131	1.0	43.6407476139
131	1.0	43.6446525874
131	1.0	43.5091034502
131	1.0	43.6805155032
131	1.0	43.7226059966
131	1.0	43.6330914061
131	1.0	43.6388532904
131	1.0	43.6615947244
131	1.0	43.6331986534
131	1.0	43.6459188797
131	1.0	43.6560148453
131	1.0	43.6192086209
131	1.0	43.5815326231
131	1.0	43.7090084521
131	1.0	43.5827098862
131	1.0	43.6166905351
131	1.0	43.5964595284
131	1.0	43.6741504076
131	1.0	43.6017493564
131	1.0	43.6144873341
131	1.0	43.6085079332
131	1.0	43.5520911447
131	1.0	43.6941053927
131	1.0	43.6895737694
131	1.0	43.6601500661
131	1.0	43.688603527
131	1.0	43.6186414455
131	1.0	43.6325319319
131	1.0	43.6828807754
131	1.0	43.6610113173
131	1.0	43.6900124136
131	1.0	43.64018939
131	1.0	43.5693429633
131	1.0	43.5817229452
131	1.0	43.5772708912
131	1.0	43.6949522122
131	1.0	43.5859660752
131	1.0	43.6948847813
131	1.0	43.6444434588
131	1.0	43.4893877284
131	1.0	43.6565362066
131	1.0	43.6454861404
131	1.0	43.6039025094
131	1.0	43.6861756355
131	1.0	43.6564531297
131	1.0	43.7031403423
131	1.0	43.5478475751
131	1.0	43.6213049709
131	1.0	43.7043655609
131	1.0	43.6764496933
131	1.0	43.6152877324
131	1.0	43.5833391505
131	1.0	43.5819411577
131	1.0	43.6050737024
131	1.0	43.6764675352
131	1.0	43.5667471069
131	1.0	43.5930733823
131	1.0	43.7109405454
131	1.0	43.5850931115
131	1.0	43.5324026856
131	1.0	43.6708956901
131	1.0	43.6214971835
131	1.0	43.6882303641
131	1.0	43.5759929157
131	1.0	43.6545047374
131	1.0	43.6458752259
131	1.0	43.625080066
131	1.0	43.6256881656
131	1.0	43.6920970691
131	1.0	43.7128681629
131	1.0	43.6015958586
131	1.0	43.6864097203
131	1.0	43.5951299262
131	1.0	43.6629551088
131	1.0	43.7320860851
131	1.0	43.643732391
131	1.0	43.6398591726
131	1.0	43.6752999265
131	1.0	43.6002979566
131	1.0	43.6453862394
131	1.0	43.6855529876
131	1.0	43.6729827241
131	1.0	43.6290926458
131	1.0	43.6889327827
131	1.0	43.5932429916
131	1.0	43.6125769008
131	1.0	43.5702297005
131	1.0	43.7199271236
131	1.0	43.7012721058
131	1.0	43.6501473263
131	1.0	43.5507946155
131	1.0	43.6960534265
131	1.0	43.7128986441
131	1.0	43.5962725655
131	1.0	43.6462861667
131	1.0	43.6190883369
131	1.0	43.6403180405
131	1.0	43.532349391
131	1.0	43.6238405903
131	1.0	43.6020199486
131	1.0	43.68190439
131	1.0	43.6694031823
131	1.0	43.5381424378
131	1.0	43.6455446339
131	1.0	43.6531784895
131	1.0	43.6383117556
131	1.0	43.5243968928
131	1.0	43.6830271697
131	1.0	43.6416631153
131	1.0	43.6752988101
131	1.0	43.6111904643
131	1.0	43.6032647439
131	1.0	43.5828187277
131	1.0	43.6642938996
131	1.0	43.7232144845
131	1.0	43.67481312
131	1.0	43.6530088098
131	1.0	43.5482280841
131	1.0	43.5898159757
131	1.0	43.62662714
131	1.0	43.729157447
131	1.0	43.5838267962
131	1.0	43.6168984444
131	1.0	43.6188071219
131	1.0	43.6817418918
131	1.0	43.73113476
131	1.0	43.6005428734
131	1.0	43.6134653474
131	1.0	43.6167651466
131	1.0	43.6416756886
131	1.0	43.7028435745
131	1.0	43.6910056512
131	1.0	43.6538371756
131	1.0	43.4930422199
131	1.0	43.5699336376
131	1.0	43.6332973233
131	1.0	43.5946356267
131	1.0	43.6423108122
131	1.0	43.6395583964
131	1.0	43.6604034637
131	1.0	43.5813142564
131	1.0	43.7153685277
131	1.0	43.5218639784
131	1.0	43.6154240186
131	1.0	43.6531655892
131	1.0	43.6861179182
131	1.0	43.6720530389
131	1.0	43.57861549
131	1.0	43.5990581851
131	1.0	43.6655187267
131	1.0	43.7043926148
131	1.0	43.6258408678
131	1.0	43.5699475998
131	1.0	43.7145600551
131	1.0	43.6327216163
131	1.0	43.5631184481
131	1.0	43.6560036036
131	1.0	43.6851684777
131	1.0	43.7020449497
131	1.0	43.6849220548
131	1.0	43.6729673049
131	1.0	43.6681377579
131	1.0	43.6916771588
131	1.0	43.6646895609
131	1.0	43.6119381574
131	1.0	43.6606087254
131	1.0	43.6565986261
131	1.0	43.666286174
131	1.0	43.6387150778
131	1.0	43.6365223058
131	1.0	43.624965111
131	1.0	43.6654413491
131	1.0	43.6445820992
131	1.0	43.6592033016
131	1.0	43.6173064342
131	1.0	43.7119105873
131	1.0	43.5981377585
131	1.0	43.6132990869
131	1.0	43.6304896327
131	1.0	43.7022200475
131	1.0	43.5956957734
131	1.0	43.6383685012
131	1.0	43.699858196
131	1.0	43.6511314886
131	1.0	43.6539613375
131	1.0	43.5553529601
131	1.0	43.7240063129
131	1.0	43.6325815079
131	1.0	43.5938697209
131	1.0	43.5693201375
131	1.0	43.6331736585
131	1.0	43.6866596825
131	1.0	43.536137858
131	1.0	43.6643039996
131	1.0	43.6463867105
131	1.0	43.7232574067
131	1.0	43.6799032147
131	1.0	43.5703757858
131	1.0	43.6164873441
131	1.0	43.6778888928
131	1.0	43.7498643527
131	1.0	43.7356924718
131	1.0	43.7323504299
131	1.0	43.6029398372
131	1.0	43.6056083791
131	1.0	43.5234365277
131	1.0	43.6183752462
131	1.0	43.6411851493
131	1.0	43.6674174221
131	1.0	43.6914643358
131	1.0	43.6664473048
131	1.0	43.5762500278
131	1.0	43.6318020736
131	1.0	43.6596210691
131	1.0	43.5768636174
131	1.0	43.6254942342
131	1.0	43.634047496
131	1.0	43.6398994366
131	1.0	43.6556750069
131	1.0	43.5968297954
131	1.0	43.6899420957
131	1.0	43.5920791137
131	1.0	43.7220224726
131	1.0	43.5993574033
131	1.0	43.6801784011
131	1.0	43.6228310807
131	1.0	43.6145383865
131	1.0	43.6621981947
131	1.0	43.5620379156
131	1.0	43.6335907635
131	1.0	43.4595020594
131	1.0	43.569223441
131	1.0	43.6750464556
131	1.0	43.6020797402
131	1.0	43.6828314818
131	1.0	43.7001023256
131	1.0	43.6042141609
131	1.0	43.6619214533
131	1.0	43.5012324504
131	1.0	43.5875141415
131	1.0	43.5463620883
131	1.0	43.6526217956
131	1.0	43.5388828517
131	1.0	43.5805443986
131	1.0	43.5707369035
131	1.0	43.609157913
131	1.0	43.6031055023
131	1.0	43.6667868438
131	1.0	43.610029126
131	1.0	43.6737369263
131	1.0	43.6316576159
131	1.0	43.5446903516
131	1.0	43.6542837156
131	1.0	43.6312239005
131	1.0	43.7045218296
131	1.0	43.6201063035
131	1.0	43.65541701
131	1.0	43.7270572462
131	1.0	43.7160111288
131	1.0	43.632625737
131	1.0	43.5935502807
131	1.0	43.6475049814
131	1.0	43.5791470972
131	1.0	43.6122564338
131	1.0	43.6026995624
131	1.0	43.665182156
131	1.0	43.695704306
131	1.0	43.6671332742
131	1.0	43.6268904185
131	1.0	43.6472420217
131	1.0	43.6657776825
131	1.0	43.6426478977
131	1.0	43.7333068661
131	1.0	43.567073507
131	1.0	43.6213364294
131	1.0	43.7099918317
131	1.0	43.6104962326
131	1.0	43.6110506754
131	1.0	43.5873838929
131	1.0	43.6247881068
131	1.0	43.6090504465
131	1.0	43.5993481842
131	1.0	43.5712903057
131	1.0	43.58107205
131	1.0	43.6538928283
131	1.0	43.6104862176
131	1.0	43.7256507196
131	1.0	43.6023310708
131	1.0	43.5394915018
131	1.0	43.6352715499
131	1.0	43.5961067384
131	1.0	43.5302290768
131	1.0	43.6919234651
131	1.0	43.6829354143
131	1.0	43.7297259261
131	1.0	43.6345544002
131	1.0	43.605227529
131	1.0	43.6395721386
131	1.0	43.6703730548
131	1.0	43.6157866494
131	1.0	43.6497238728
131	1.0	43.691482971
131	1.0	43.6590866492
131	1.0	43.6782654999
131	1.0	43.5918105292
131	1.0	43.6446635957
131	1.0	43.6378019985
131	1.0	43.6467917114
131	1.0	43.6712736261
131	1.0	43.6227568872
131	1.0	43.570172163
131	1.0	43.68458275
131	1.0	43.6545192056
131	1.0	43.5776703115
131	1.0	43.6160050654
131	1.0	43.5917594737
131	1.0	43.6593276969
131	1.0	43.6420440085
131	1.0	43.5632149305
131	1.0	43.5907446338
131	1.0	43.6407709253
131	1.0	43.6377250145
131	1.0	43.685806574
131	1.0	43.6549121145
131	1.0	43.5404452004
131	1.0	43.6563548687
131	1.0	43.6931555033
131	1.0	43.6029751641
131	1.0	43.6500454173
131	1.0	43.6084362766
131	1.0	43.6822890476
131	1.0	43.6272640532
131	1.0	43.6243121641
131	1.0	43.6819272424
131	1.0	43.6207192531
131	1.0	43.680227342
131	1.0	43.6797370014
131	1.0	43.662518991
131	1.0	43.5634102413
131	1.0	43.5878793742
131	1.0	43.6687457073
131	1.0	43.6842839034
131	1.0	43.6085112279
131	1.0	43.6789741859
131	1.0	43.6651214751
131	1.0	43.6304802018
131	1.0	43.7004999022
131	1.0	43.6268125284
131	1.0	43.5902897621
131	1.0	43.5766265056
131	1.0	43.538258737
131	1.0	43.684946049
131	1.0	43.6278599624
131	1.0	43.6230783227
131	1.0	43.6570509456
131	1.0	43.6978793137
131	1.0	43.6014486354
131	1.0	43.6160315292
131	1.0	43.5650185799
131	1.0	43.5688335311
131	1.0	43.67162398
131	1.0	43.6144647617
131	1.0	43.674766336
131	1.0	43.5470306741
131	1.0	43.6793473865
131	1.0	43.6065809798
131	1.0	43.6799101332
131	1.0	43.6500930394
131	1.0	43.6638794659
131	1.0	43.7460210561
131	1.0	43.6793070031
131	1.0	43.5950126374
131	1.0	43.5664738375
131	1.0	43.6435133036
131	1.0	43.6230550441
131	1.0	43.639362439
131	1.0	43.6815198745
131	1.0	43.6596111476
131	1.0	43.6239989457
131	1.0	43.6462764397
131	1.0	43.7116795487
131	1.0	43.7291039007
131	1.0	43.6851976483
131	1.0	43.5706361801
131	1.0	43.6109149656
131	1.0	43.6149897959
131	1.0	43.6565118359
131	1.0	43.4716084899
131	1.0	43.6233736269
131	1.0	43.6785550957
131	1.0	43.6902276353
131	1.0	43.631311765
131	1.0	43.6583562413
131	1.0	43.695862095
131	1.0	43.5098234266
131	1.0	43.6045428325
131	1.0	43.6493194774
131	1.0	43.6260851667
131	1.0	43.5248709612
131	1.0	43.6753043881
131	1.0	43.6743030545
131	1.0	43.6451307593
131	1.0	43.6190060836
131	1.0	43.5658901476
131	1.0	43.7140382266
131	1.0	43.6456477341
131	1.0	43.6334368906
131	1.0	43.6592269529
131	1.0	43.588121854
131	1.0	43.5436381982
131	1.0	43.7075703404
131	1.0	43.6550384678
131	1.0	43.5283663958
131	1.0	43.6098899761
131	1.0	43.6320649048
131	1.0	43.6322337181
131	1.0	43.6652568293
131	1.0	43.6783373273
131	1.0	43.6400661302
131	1.0	43.6963134593
131	1.0	43.5954747005
131	1.0	43.5944174817
131	1.0	43.6653031716
131	1.0	43.6640730375
131	1.0	43.5982064426
131	1.0	43.6648071024
131	1.0	43.5904540397
131	1.0	43.5667774951
131	1.0	43.6899957688
131	1.0	43.6012235893
131	1.0	43.698273943
131	1.0	43.6377566568
131	1.0	43.6017081061
131	1.0	43.6069486095
131	1.0	43.6482748758
131	1.0	43.6086879539
131	1.0	43.6826177105
131	1.0	43.7059627005
131	1.0	43.6561670079
131	1.0	43.6144147022
131	1.0	43.6522305914
131	1.0	43.6176055432
131	1.0	43.5777226731
131	1.0	43.3568336771
131	1.0	43.6593517891
131	1.0	43.6484230008
131	1.0	43.6551447666
131	1.0	43.6507816963
131	1.0	43.6868550266
131	1.0	43.5782748543
131	1.0	43.6324691646
131	1.0	43.6157343747
131	1.0	43.7126356355
131	1.0	43.5052590813
131	1.0	43.5970460473
131	1.0	43.6525418376
131	1.0	43.6164794969
131	1.0	43.5946338118
131	1.0	43.5914506103
131	1.0	43.6385300116
131	1.0	43.671451352
131	1.0	43.5891759518
131	1.0	43.6577475789
131	1.0	43.5898402396
131	1.0	43.5757379016
131	1.0	43.5228774813
131	1.0	43.7064002167
131	1.0	43.6754692628
131	1.0	43.6660213144
131	1.0	43.7391485068
131	1.0	43.6891327215
131	1.0	43.6011757547
131	1.0	43.6212906199
131	1.0	43.5037003038
