# Supplementary material for: Unique membrane properties and enhanced signal processing in human neocortical neurons
Source: eLife. 2016 Oct 6;5:e16553. doi: 10.7554/eLife.16553 (PMC5100995; doi:10.7554/eLife.16553)
Supplement: Source code 1. — DOI: http://dx.doi.org/10.7554/eLife.16553.014 [file elife-16553-code1.zip › Fig3/Fig3b/DIST_045_SYNC/Mon_Apr_11_11_35_14_2016/syns_132/sync_stim_seed_840.txt]

NUMBER_OF_SYNAPSES	APC_N	MAX_VOLTAGE
132	1.0	43.6248219947
132	1.0	43.6029066483
132	1.0	43.539250117
132	1.0	43.6349825723
132	1.0	43.5637601849
132	1.0	43.5943554951
132	1.0	43.6730832694
132	1.0	43.5686722069
132	1.0	43.7021663966
132	1.0	43.582939314
132	1.0	43.6813454131
132	1.0	43.5871559436
132	1.0	43.5518999605
132	1.0	43.7458835042
132	1.0	43.5842845364
132	1.0	43.5580141866
132	1.0	43.6386114603
132	1.0	43.7275719324
132	1.0	43.5923686879
132	1.0	43.6655549882
132	1.0	43.6534592091
132	1.0	43.623546492
132	1.0	43.5783284229
132	1.0	43.7043759079
132	1.0	43.5826796962
132	1.0	43.7073014424
132	1.0	43.7361713432
132	1.0	43.6515594229
132	1.0	43.706684682
132	1.0	43.5657936606
132	1.0	43.5797351161
132	1.0	43.6945094534
132	1.0	43.6003677215
132	1.0	43.6380387434
132	1.0	43.6107769966
132	1.0	43.6049774291
132	1.0	43.5723521328
132	1.0	43.711924354
132	1.0	43.5882907502
132	1.0	43.6222032177
132	1.0	43.6310928431
132	1.0	43.6559400414
132	1.0	43.672112903
132	1.0	43.7027551904
132	1.0	43.6524987514
132	1.0	43.5789272659
132	1.0	43.6433276838
132	1.0	43.6077731599
132	1.0	43.5734902572
132	1.0	43.6163094158
132	1.0	43.6454240346
132	1.0	43.6794379076
132	1.0	43.5797484858
132	1.0	43.6496465147
132	1.0	43.6627942326
132	1.0	43.5861683034
132	1.0	43.7130674251
132	1.0	43.6907104843
132	1.0	43.5851302394
132	1.0	43.4451517227
132	1.0	43.6066385637
132	1.0	43.6902084456
132	1.0	43.6269269084
132	1.0	43.5995473968
132	1.0	43.5999219293
132	1.0	43.7164765547
132	1.0	43.5653410573
132	1.0	43.598013566
132	1.0	43.6228806057
132	1.0	43.6514056817
132	1.0	43.6814027067
132	1.0	43.6622023365
132	1.0	43.6412434997
132	1.0	43.5889561324
132	1.0	43.6197361189
132	1.0	43.6816316963
132	1.0	43.6153597697
132	1.0	43.6483888001
132	1.0	43.6809176768
132	1.0	43.6624148168
132	1.0	43.6719855328
132	1.0	43.5735271007
132	1.0	43.6362288689
132	1.0	43.5877257527
132	1.0	43.5396180272
132	1.0	43.5056184751
132	1.0	43.6884718037
132	1.0	43.4316128216
132	1.0	43.6884382743
132	1.0	43.6824917993
132	1.0	43.6216191676
132	1.0	43.6776204023
132	1.0	43.5787841578
132	1.0	43.5755234926
132	1.0	43.6663091331
132	1.0	43.6663493297
132	1.0	43.5661018406
132	1.0	43.6519662511
132	1.0	43.6072562452
132	1.0	43.6834956397
132	1.0	43.6724686889
132	1.0	43.6792642375
132	1.0	43.6869735053
132	1.0	43.6624142908
132	1.0	43.5124114218
132	1.0	43.6608535892
132	1.0	43.6390391872
132	1.0	43.6427248436
132	1.0	43.6573494823
132	1.0	43.6386293082
132	1.0	43.620401644
132	1.0	43.6724631476
132	1.0	43.703207294
132	1.0	43.6108735632
132	1.0	43.5794148554
132	1.0	43.6356719314
132	1.0	43.6096249635
132	1.0	43.6363051643
132	1.0	43.5674747503
132	1.0	43.6946651729
132	1.0	43.6774626435
132	1.0	43.6688516516
132	1.0	43.5640536675
132	1.0	43.6720609157
132	1.0	43.6227362494
132	1.0	43.619103082
132	1.0	43.5397262678
132	1.0	43.6180414432
132	1.0	43.7044741267
132	1.0	43.6367473256
132	1.0	43.6323519114
132	1.0	43.6585604497
132	1.0	43.5723186187
132	1.0	43.5715635222
132	1.0	43.6380392318
132	1.0	43.6588776533
132	1.0	43.5941832036
132	1.0	43.622499374
132	1.0	43.5693305875
132	1.0	43.6546246582
132	1.0	43.7165834584
132	1.0	43.6468242802
132	1.0	43.5894663733
132	1.0	43.6867321867
132	1.0	43.6747996409
132	1.0	43.6666253481
132	1.0	43.4676864593
132	1.0	43.6892592391
132	1.0	43.6636387271
132	1.0	43.5533628083
132	1.0	43.5997651243
132	1.0	43.6903818089
132	1.0	43.6655263819
132	1.0	43.7322577844
132	1.0	43.7117802663
132	1.0	43.5697615003
132	1.0	43.6904650874
132	1.0	43.7080036737
132	1.0	43.5670219966
132	1.0	43.5878092297
132	1.0	43.6726984329
132	1.0	43.6777301154
132	1.0	43.6163976594
132	1.0	43.6953553957
132	1.0	43.6030340171
132	1.0	43.5926126078
132	1.0	43.6407809725
132	1.0	43.6519871697
132	1.0	43.6344303765
132	1.0	43.6735462574
132	1.0	43.5745748397
132	1.0	43.5434095136
132	1.0	43.6492420329
132	1.0	43.511708417
132	1.0	43.6671881564
132	1.0	43.5803834468
132	1.0	43.6573005954
132	1.0	43.7011044728
132	1.0	43.6001026981
132	1.0	43.5421577371
132	1.0	43.7009164481
132	1.0	43.6085647886
132	1.0	43.6569661741
132	1.0	43.5751389939
132	1.0	43.6350641455
132	1.0	43.65414616
132	1.0	43.5622523169
132	1.0	43.5774617872
132	1.0	43.6863804201
132	1.0	43.6234981826
132	1.0	43.6736706971
132	1.0	43.6173583813
132	1.0	43.6555816971
132	1.0	43.6483650579
132	1.0	43.6192708138
132	1.0	43.6933108174
132	1.0	43.6106853644
132	1.0	43.6063545064
132	1.0	43.6587893389
132	1.0	43.5931688899
132	1.0	43.6829185368
132	1.0	43.572857833
132	1.0	43.6732708204
132	1.0	43.6402356395
132	1.0	43.6172634963
132	1.0	43.677796202
132	1.0	43.6819769921
132	1.0	43.3762564528
132	1.0	43.6697659456
132	1.0	43.6606875257
132	1.0	43.6057317188
132	1.0	43.6236091033
132	1.0	43.4578678406
132	1.0	43.6653648026
132	1.0	43.6470985894
132	1.0	43.589591948
132	1.0	43.6478162751
132	1.0	43.581216703
132	1.0	43.670821647
132	1.0	43.6948081932
132	1.0	43.6993463968
132	1.0	43.6594439305
132	1.0	43.5125485681
132	1.0	43.5942254269
132	1.0	43.7351220185
132	1.0	43.7054680425
132	1.0	43.5745908792
132	1.0	43.6360034109
132	1.0	43.5776895863
132	1.0	43.6367153601
132	1.0	43.6156845811
132	1.0	43.6754180931
132	1.0	43.5490293513
132	1.0	43.697088486
132	1.0	43.6737665373
132	1.0	43.5698092022
132	1.0	43.6105589941
132	1.0	43.5790212806
132	1.0	43.6787835614
132	1.0	43.6953594064
132	1.0	43.5950753604
132	1.0	43.7041190249
132	1.0	43.7047292794
132	1.0	43.6722127946
132	1.0	43.6934251055
132	1.0	43.577934712
132	1.0	43.677185994
132	1.0	43.5970485504
132	1.0	43.6889356635
132	1.0	43.6421724787
132	1.0	43.5768052097
132	1.0	43.6305667202
132	1.0	43.7046263025
132	1.0	43.5908662775
132	1.0	43.5404858026
132	1.0	43.5278912074
132	1.0	43.5019045472
132	1.0	43.721939121
132	1.0	43.6697514014
132	1.0	43.6987393015
132	1.0	43.6652370998
132	1.0	43.6863611828
132	1.0	43.645355342
132	1.0	43.6465485103
132	1.0	43.6322612461
132	1.0	43.631605519
132	1.0	43.6756305991
132	1.0	43.6327668137
132	1.0	43.5791295582
132	1.0	43.6282329266
132	1.0	43.601045359
132	1.0	43.6305857408
132	1.0	43.643947739
132	1.0	43.5781047533
132	1.0	43.6440033983
132	1.0	43.6479827533
132	1.0	43.627771974
132	1.0	43.5481169497
132	1.0	43.7445604201
132	1.0	43.6417902668
132	1.0	43.5921173391
132	1.0	43.6884635328
132	1.0	43.7221280161
132	1.0	43.686079416
132	1.0	43.6154834308
132	1.0	43.6453601563
132	1.0	43.5911801619
132	1.0	43.6335757078
132	1.0	43.6262647231
132	1.0	43.708973983
132	1.0	43.6333308473
132	1.0	43.6526086809
132	1.0	43.6710929718
132	1.0	43.6846392146
132	1.0	43.6599627493
132	1.0	43.6998218039
132	1.0	43.5960097026
132	1.0	43.6189215488
132	1.0	43.6808171363
132	1.0	43.6260209707
132	1.0	43.6626750391
132	1.0	43.6810986128
132	1.0	43.6196645841
132	1.0	43.5125880169
132	1.0	43.6484951471
132	1.0	43.6464959137
132	1.0	43.6533593445
132	1.0	43.6785758409
132	1.0	43.6910241693
132	1.0	43.6930064188
132	1.0	43.6005667442
132	1.0	43.6108165218
132	1.0	43.6472125567
132	1.0	43.6387755426
132	1.0	43.6789322459
132	1.0	43.6404892328
132	1.0	43.6779666376
132	1.0	43.5539890547
132	1.0	43.6599429429
132	1.0	43.6463075344
132	1.0	43.5523485006
132	1.0	43.6919810519
132	1.0	43.5567016083
132	1.0	43.6525198295
132	1.0	43.6452780908
132	1.0	43.6250720298
132	1.0	43.6312575121
132	1.0	43.6866668484
132	1.0	43.6834579566
132	1.0	43.5444065587
132	1.0	43.5615900378
132	1.0	43.6637646086
132	1.0	43.7079371327
132	1.0	43.736310517
132	1.0	43.6008383975
132	1.0	43.4995365426
132	1.0	43.6681968598
132	1.0	43.6227647942
132	1.0	43.6441936829
132	1.0	43.7267058598
132	1.0	43.6469594157
132	1.0	43.6555753134
132	1.0	43.6252906413
132	1.0	43.7115950122
132	1.0	43.6268267985
132	1.0	43.7128927124
132	1.0	43.7073069982
132	1.0	43.5962107711
132	1.0	43.6764190809
132	1.0	43.6805080433
132	1.0	43.7140320703
132	1.0	43.571303042
132	1.0	43.6961095501
132	1.0	43.6791353187
132	1.0	43.5752011003
132	1.0	43.625442576
132	1.0	43.6433274525
132	1.0	43.6025874538
132	1.0	43.6055651171
132	1.0	43.634186385
132	1.0	43.6219603252
132	1.0	43.5856058037
132	1.0	43.60423306
132	1.0	43.6203764678
132	1.0	43.6532440731
132	1.0	43.6870002514
132	1.0	43.6219037612
132	1.0	43.6669113961
132	1.0	43.6861790318
132	1.0	43.6854340795
132	1.0	43.5522397357
132	1.0	43.6653371229
132	1.0	43.6039061628
132	1.0	43.6903147122
132	1.0	43.6334551538
132	1.0	43.5727018648
132	1.0	43.6174980141
132	1.0	43.3642810995
132	1.0	43.6879473311
132	1.0	43.5951210945
132	1.0	43.6100937936
132	1.0	43.6608282821
132	1.0	43.656262446
132	1.0	43.6327710513
132	1.0	43.6104581879
132	1.0	43.6225108126
132	1.0	43.6281565442
132	1.0	43.5666318013
132	1.0	43.5398257622
132	1.0	43.7055554782
132	1.0	43.7007628745
132	1.0	43.6852315096
132	1.0	43.6988517748
132	1.0	43.6131184358
132	1.0	43.6115493781
132	1.0	43.6792586212
132	1.0	43.6407606152
132	1.0	43.564753994
132	1.0	43.6554947532
132	1.0	43.5767612986
132	1.0	43.5305014321
132	1.0	43.6815998142
132	1.0	43.6143522695
132	1.0	43.6739124477
132	1.0	43.6778812065
132	1.0	43.6716182677
132	1.0	43.6520343676
132	1.0	43.6751593712
132	1.0	43.5809496716
132	1.0	43.6045326433
132	1.0	43.6595212
132	1.0	43.6761983103
132	1.0	43.6686775062
132	1.0	43.6608909075
132	1.0	43.6021875297
132	1.0	43.5024153833
132	1.0	43.7367474722
132	1.0	43.6485844337
132	1.0	43.5143349927
132	1.0	43.5900189084
132	1.0	43.6802696766
132	1.0	43.6118772523
132	1.0	43.6315082379
132	1.0	43.6864838551
132	1.0	43.5024997947
132	1.0	43.6085654687
132	1.0	43.7006335862
132	1.0	43.6176066382
132	1.0	43.6549516349
132	1.0	43.6884598126
132	1.0	43.6227635306
132	1.0	43.637734085
132	1.0	43.4990823345
132	1.0	43.6518995355
132	1.0	43.5640945946
132	1.0	43.6523853114
132	1.0	43.5831989883
132	1.0	43.6603015338
132	1.0	43.613893479
132	1.0	43.6129168082
132	1.0	43.632353223
132	1.0	43.7062964282
132	1.0	43.5830292331
132	1.0	43.7021550449
132	1.0	43.6915117799
132	1.0	43.709249042
132	1.0	43.6642557335
132	1.0	43.585667934
132	1.0	43.5096113251
132	1.0	43.6203662078
132	1.0	43.4318953374
132	1.0	43.684705217
132	1.0	43.6288656765
132	1.0	43.6156825209
132	1.0	43.5983796031
132	1.0	43.6818880713
132	1.0	43.6734342071
132	1.0	43.642966914
132	1.0	43.681077961
132	1.0	43.5896298966
132	1.0	43.6306396861
132	1.0	43.6198647315
132	1.0	43.5818116226
132	1.0	43.6649144076
132	1.0	43.6936774617
132	1.0	43.6620436081
132	1.0	43.661411113
132	1.0	43.6104663783
132	1.0	43.6742097448
132	1.0	43.692006084
132	1.0	43.6087040963
132	1.0	43.7326141128
132	1.0	43.5141156271
132	1.0	43.5692279552
132	1.0	43.6700249058
132	1.0	43.6961979435
132	1.0	43.6367395395
132	1.0	43.6994744398
132	1.0	43.6957284795
132	1.0	43.5857329315
132	1.0	43.6079737443
132	1.0	43.6930769138
132	1.0	43.6079594756
132	1.0	43.6157491725
132	1.0	43.583705456
132	1.0	43.6466375562
132	1.0	43.7050430526
132	1.0	43.6549500625
132	1.0	43.7097960158
132	1.0	43.7029221765
132	1.0	43.6791336169
132	1.0	43.7107426048
132	1.0	43.6163604619
132	1.0	43.628151033
132	1.0	43.6644536033
132	1.0	43.5284418316
132	1.0	43.6903844959
132	1.0	43.6974859255
132	1.0	43.5994927629
132	1.0	43.6120352317
132	1.0	43.5355201996
132	1.0	43.7157235366
132	1.0	43.7117504165
132	1.0	43.6023678711
132	1.0	43.7336669576
132	1.0	43.633796724
132	1.0	43.568514236
132	1.0	43.6054720654
132	1.0	43.5699994436
132	1.0	43.6399041566
132	1.0	43.6030932117
132	1.0	43.6474444777
132	1.0	43.6984272097
132	1.0	43.5960738553
132	1.0	43.6409224112
132	1.0	43.6184183456
132	1.0	43.6711394081
132	1.0	43.6876168085
132	1.0	43.65391412
132	1.0	43.6412757646
132	1.0	43.7136729849
132	1.0	43.5653035206
132	1.0	43.7039184568
132	1.0	43.6489918421
132	1.0	43.6521053216
132	1.0	43.690733077
132	1.0	43.6695819792
132	1.0	43.6563807103
132	1.0	43.724680181
132	1.0	43.7361007672
132	1.0	43.5944364934
132	1.0	43.5996825675
132	1.0	43.6536283453
132	1.0	43.6882920126
132	1.0	43.6581149878
132	1.0	43.5852941658
132	1.0	43.6164276443
132	1.0	43.628768154
132	1.0	43.6078356445
132	1.0	43.5877296304
132	1.0	43.6878838704
132	1.0	43.6428352292
132	1.0	43.6368525248
132	1.0	43.676127615
132	1.0	43.6415021245
132	1.0	43.6239081649
132	1.0	43.7266999967
132	1.0	43.4504198234
132	1.0	43.673077737
132	1.0	43.6621658602
132	1.0	43.6630122283
132	1.0	43.628569698
132	1.0	43.5553313158
132	1.0	43.6483218903
132	1.0	43.6899470564
132	1.0	43.6344437592
132	1.0	43.6748138651
132	1.0	43.6765935813
132	1.0	43.6107731933
132	1.0	43.6077615927
132	1.0	43.5860449523
132	1.0	43.7192522909
132	1.0	43.6057539903
132	1.0	43.6401313923
132	1.0	43.7108707821
132	1.0	43.7108228419
132	1.0	43.6799157938
132	1.0	43.6236959724
132	1.0	43.5820062228
132	1.0	43.566823818
132	1.0	43.6757065823
132	1.0	43.638866708
132	1.0	43.6308975119
132	1.0	43.6161857868
132	1.0	43.5381148915
132	1.0	43.5164328445
132	1.0	43.6159105817
132	1.0	43.6207764268
132	1.0	43.682193464
132	1.0	43.6678436869
132	1.0	43.6665211086
132	1.0	43.6551656337
132	1.0	43.6045114946
132	1.0	43.6574407049
132	1.0	43.6920097029
132	1.0	43.5792505111
132	1.0	43.6827922335
132	1.0	43.6989183926
132	1.0	43.670378677
132	1.0	43.6434975117
132	1.0	43.5721414494
132	1.0	43.6257681009
132	1.0	43.6124406839
132	1.0	43.6550779371
132	1.0	43.682208264
132	1.0	43.7067140889
132	1.0	43.5768952848
132	1.0	43.6108347467
132	1.0	43.5788365889
132	1.0	43.5982857012
132	1.0	43.7021397969
132	1.0	43.7332614955
132	1.0	43.651537206
132	1.0	43.6258003938
132	1.0	43.6302715342
132	1.0	43.6302802701
132	1.0	43.61640529
132	1.0	43.6395564799
132	1.0	43.5956751718
132	1.0	43.5755165578
132	1.0	43.7153998209
132	1.0	43.6357894846
132	1.0	43.7254521067
132	1.0	43.6583339289
132	1.0	43.6948183099
132	1.0	43.6482419632
132	1.0	43.6027221318
132	1.0	43.6418718829
132	1.0	43.6566622565
132	1.0	43.5535356423
132	1.0	43.6684248564
132	1.0	43.6677255727
132	1.0	43.6419447898
132	1.0	43.7126485297
132	1.0	43.6157702036
132	1.0	43.6955072546
132	1.0	43.6367104476
132	1.0	43.6281377642
132	1.0	43.6267008604
132	1.0	43.6815401014
132	1.0	43.6239044217
132	1.0	43.6132925339
132	1.0	43.6193525703
132	1.0	43.5266937505
132	1.0	43.6386843395
132	1.0	43.6477922337
132	1.0	43.62107895
132	1.0	43.5599382811
132	1.0	43.6659240927
132	1.0	43.4539512579
132	1.0	43.6885844596
132	1.0	43.6778663803
132	1.0	43.6864639942
132	1.0	43.6653636274
132	1.0	43.6235934725
132	1.0	43.724738612
132	1.0	43.6785177252
132	1.0	43.5607666969
132	1.0	43.6012173621
132	1.0	43.6917234453
132	1.0	43.6324902091
132	1.0	43.6485279197
132	1.0	43.6848940906
132	1.0	43.6370670044
132	1.0	43.721974674
132	1.0	43.6893306622
132	1.0	43.6970843561
132	1.0	43.6265730613
132	1.0	43.6677309424
132	1.0	43.6520780962
132	1.0	43.6093834221
132	1.0	43.5966148074
132	1.0	43.5806670708
132	1.0	43.5996271686
132	1.0	43.6597324066
132	1.0	43.6750225155
132	1.0	43.6633236888
132	1.0	43.6322719813
132	1.0	43.5001759717
132	1.0	43.503695993
132	1.0	43.6352880065
132	1.0	43.6100357692
132	1.0	43.6270797273
132	1.0	43.7478944149
132	1.0	43.6706921994
132	1.0	43.5964583752
132	1.0	43.6058577939
132	1.0	43.6295988041
132	1.0	43.5316756053
132	1.0	43.659730766
132	1.0	43.5856107009
132	1.0	43.6011433349
132	1.0	43.6408248054
132	1.0	43.6728498761
132	1.0	43.6717915595
132	1.0	43.6795878057
132	1.0	43.6131771726
132	1.0	43.5768274878
132	1.0	43.6769209999
132	1.0	43.671090156
132	1.0	43.6969844901
132	1.0	43.6644333448
132	1.0	43.6595748284
132	1.0	43.7501627406
132	1.0	43.6411545395
132	1.0	43.5113883365
132	1.0	43.6894956298
132	1.0	43.6124469412
132	1.0	43.6410727932
132	1.0	43.6592132644
132	1.0	43.6575855243
132	1.0	43.6837299003
132	1.0	43.6340283211
132	1.0	43.669844312
132	1.0	43.5897871966
132	1.0	43.6393871832
132	1.0	43.5885286834
132	1.0	43.6414650729
132	1.0	43.6350775107
132	1.0	43.6349852347
132	1.0	43.6762824305
132	1.0	43.6129105392
132	1.0	43.5799501187
132	1.0	43.5555899008
132	1.0	43.7114685747
132	1.0	43.6383244987
132	1.0	43.6871962087
132	1.0	43.6323212508
132	1.0	43.5895682387
132	1.0	43.5851475326
132	1.0	43.6322894261
132	1.0	43.6147886229
132	1.0	43.6271884992
132	1.0	43.6199788513
132	1.0	43.5755746625
132	1.0	43.5970667315
132	1.0	43.5096876846
132	1.0	43.67122512
132	1.0	43.622579536
132	1.0	43.6463108145
132	1.0	43.5645868375
132	1.0	43.6416813714
132	1.0	43.6453443991
132	1.0	43.6535263632
132	1.0	43.6670680282
132	1.0	43.7027093349
132	1.0	43.6985579219
132	1.0	43.6277434408
132	1.0	43.5556782779
132	1.0	43.6481697282
132	1.0	43.5710172058
132	1.0	43.6657167361
132	1.0	43.6512376304
132	1.0	43.6096603558
132	1.0	43.5766699599
132	1.0	43.6994466653
132	1.0	43.6479207896
132	1.0	43.6935911636
132	1.0	43.702069365
132	1.0	43.5380316284
132	1.0	43.6650670851
132	1.0	43.6788562468
132	1.0	43.6820352579
132	1.0	43.6918674136
132	1.0	43.647978468
132	1.0	43.6465161799
132	1.0	43.5748323308
132	1.0	43.6854317067
132	1.0	43.5225911428
132	1.0	43.6794405252
132	1.0	43.5452096953
132	1.0	43.6154116926
132	1.0	43.6581437858
132	1.0	43.7227343292
132	1.0	43.670661932
132	1.0	43.6327059268
132	1.0	43.6077986719
132	1.0	43.5049684899
132	1.0	43.6230803476
132	1.0	43.5711292416
132	1.0	43.6535364131
132	1.0	43.5521765505
132	1.0	43.6287824409
132	1.0	43.5739623511
132	1.0	43.6163602524
132	1.0	43.5594430576
132	1.0	43.5132439199
132	1.0	43.6042099999
132	1.0	43.6088625664
132	1.0	43.6392123381
132	1.0	43.637713971
132	1.0	43.6228629497
132	1.0	43.6529148584
132	1.0	43.6458650368
132	1.0	43.6168069759
132	1.0	43.5851299623
132	1.0	43.66496412
132	1.0	43.6404257391
132	1.0	43.6463349694
132	1.0	43.6818572866
132	1.0	43.6354842861
132	1.0	43.638375443
132	1.0	43.6251275143
132	1.0	43.6095095543
132	1.0	43.6692133623
132	1.0	43.6791579459
132	1.0	43.6390196138
132	1.0	43.6606888107
132	1.0	43.6847843982
132	1.0	43.6780006247
132	1.0	43.6191028068
132	1.0	43.716961205
132	1.0	43.5831176738
132	1.0	43.5794559352
132	1.0	43.6235840885
132	1.0	43.6697007765
132	1.0	43.7326316687
132	1.0	43.7051897683
132	1.0	43.6676539176
132	1.0	43.6844772782
132	1.0	43.6930150146
132	1.0	43.6562644127
132	1.0	43.6691337968
132	1.0	43.6013312815
132	1.0	43.6342917469
132	1.0	43.5992922919
132	1.0	43.6898361157
132	1.0	43.6783356078
132	1.0	43.6884305914
132	1.0	43.3998377438
132	1.0	43.6624037547
132	1.0	43.6537235164
132	1.0	43.6485659755
132	1.0	43.5442559656
132	1.0	43.5252101842
132	1.0	43.6714772803
132	1.0	43.6803439836
132	1.0	43.5420432762
132	1.0	43.5736226158
132	1.0	43.6241046087
132	1.0	43.646041774
132	1.0	43.6463244913
132	1.0	43.6392776436
132	1.0	43.7015165978
132	1.0	43.4655802874
132	1.0	43.5718425559
132	1.0	43.6121845679
132	1.0	43.6615397852
132	1.0	43.6317201563
132	1.0	43.6504374848
132	1.0	43.689987702
132	1.0	43.5606241084
132	1.0	43.6164452292
132	1.0	43.5814151103
132	1.0	43.6753707259
132	1.0	43.6889136841
132	1.0	43.5989562383
132	1.0	43.6827633778
132	1.0	43.6663159484
132	1.0	43.5744385689
132	1.0	43.6398259279
132	1.0	43.6413783768
132	1.0	43.6481787704
132	1.0	43.6255047716
132	1.0	43.6499357336
132	1.0	43.7000585869
132	1.0	43.6403513244
132	1.0	43.5943952985
132	1.0	43.6652129306
132	1.0	43.6402223243
132	1.0	43.6820612514
132	1.0	43.4884090954
132	1.0	43.6585971191
132	1.0	43.7406456118
132	1.0	43.6699490465
132	1.0	43.6755899592
132	1.0	43.6953427231
132	1.0	43.5924849529
132	1.0	43.6584955605
132	1.0	43.5254551348
132	1.0	43.7000264799
132	1.0	43.6225967593
132	1.0	43.635401375
132	1.0	43.4620325482
132	1.0	43.358530369
132	1.0	43.6161866228
132	1.0	43.6743592787
132	1.0	43.6901142134
132	1.0	43.7027280286
132	1.0	43.6456082157
132	1.0	43.5293621808
132	1.0	43.5694660752
132	1.0	43.515105336
132	1.0	43.6842171376
132	1.0	43.6586759702
132	1.0	43.6478730784
132	1.0	43.5782327576
132	1.0	43.6291436518
132	1.0	43.7235274747
132	1.0	43.5573168157
132	1.0	43.6256227289
132	1.0	43.6344266341
132	1.0	43.6357314257
132	1.0	43.557725253
132	1.0	43.6371212579
132	1.0	43.6247851917
132	1.0	43.6823931183
132	1.0	43.6185051947
132	1.0	43.604822413
132	1.0	43.6703244148
132	1.0	43.6323260598
132	1.0	43.6301834661
132	1.0	43.6600669895
132	1.0	43.6829094793
132	1.0	43.591708893
132	1.0	43.6760622048
132	1.0	43.6364164975
132	1.0	43.5925589614
132	1.0	43.6748919759
132	1.0	43.6222576718
132	1.0	43.6534604423
132	1.0	43.6795444927
132	1.0	43.5477603217
132	1.0	43.6077048634
132	1.0	43.7233328943
132	1.0	43.6451322253
132	1.0	43.6253696691
132	1.0	43.5567699884
132	1.0	43.6154962597
132	1.0	43.6773441862
132	1.0	43.5767492158
132	1.0	43.5655051417
132	1.0	43.6649147338
132	1.0	43.6382053412
132	1.0	43.6738357225
132	1.0	43.6377941032
132	1.0	43.509378682
132	1.0	43.5341292334
132	1.0	43.6238192329
132	1.0	43.6114849234
132	1.0	43.5854071582
132	1.0	43.6936621566
132	1.0	43.6738693437
132	1.0	43.656069108
132	1.0	43.6693509176
132	1.0	43.6960536959
132	1.0	43.658209916
132	1.0	43.5739999768
132	1.0	43.6350316101
132	1.0	43.5971232411
132	1.0	43.6489990349
132	1.0	43.6217297589
132	1.0	43.6591377791
132	1.0	43.6329623003
132	1.0	43.7236184439
132	1.0	43.5888017246
132	1.0	43.5883333794
132	1.0	43.5945602704
132	1.0	43.6765128193
132	1.0	43.6330504348
132	1.0	43.5693587386
132	1.0	43.6521055388
132	1.0	43.7076171391
132	1.0	43.6161856324
132	1.0	43.6201768479
132	1.0	43.6791069929
132	1.0	43.6802515933
132	1.0	43.6640069467
132	1.0	43.6602531363
132	1.0	43.5612103897
132	1.0	43.6549212592
132	1.0	43.6126917228
132	1.0	43.634248434
132	1.0	43.6040387576
132	1.0	43.6574750578
132	1.0	43.6799818719
132	1.0	43.5604448616
132	1.0	43.6955089147
132	1.0	43.5707435523
132	1.0	43.625185577
132	1.0	43.6350673345
132	1.0	43.6430071839
132	1.0	43.6909719344
132	1.0	43.6129866878
132	1.0	43.4972443378
132	1.0	43.6206394774
132	1.0	43.5700135988
132	1.0	43.7119757621
132	1.0	43.6658778639
132	1.0	43.6843549865
132	1.0	43.6700871704
132	1.0	43.4829139196
132	1.0	43.5925513988
132	1.0	43.507906942
132	1.0	43.6415521667
132	1.0	43.5194847739
132	1.0	43.5845639605
132	1.0	43.6216322302
132	1.0	43.6224637506
132	1.0	43.5769059359
132	1.0	43.7137390364
132	1.0	43.5997534762
132	1.0	43.6114246979
132	1.0	43.6066653381
132	1.0	43.6871158281
132	1.0	43.5699187786
132	1.0	43.6636631865
132	1.0	43.631170406
132	1.0	43.6743508846
132	1.0	43.7097496577
