# Supplementary material for: Unique membrane properties and enhanced signal processing in human neocortical neurons
Source: eLife. 2016 Oct 6;5:e16553. doi: 10.7554/eLife.16553 (PMC5100995; doi:10.7554/eLife.16553)
Supplement: Source code 1. — DOI: http://dx.doi.org/10.7554/eLife.16553.014 [file elife-16553-code1.zip › Fig3/Fig3b/DIST_045_SYNC/Mon_Apr_11_11_35_14_2016/syns_133/sync_stim_seed_839.txt]

NUMBER_OF_SYNAPSES	APC_N	MAX_VOLTAGE
133	1.0	43.6475870236
133	1.0	43.6842329166
133	1.0	43.653672012
133	1.0	43.6331716333
133	1.0	43.5596959418
133	1.0	43.6821016587
133	1.0	43.6491997829
133	1.0	43.6800613625
133	1.0	43.7200138024
133	1.0	43.6212376661
133	1.0	43.6086521448
133	1.0	43.7066773592
133	1.0	43.7071954958
133	1.0	43.6017785327
133	1.0	43.678923511
133	1.0	43.7032776913
133	1.0	43.6698967147
133	1.0	43.6509003963
133	1.0	43.5674049242
133	1.0	43.6848928535
133	1.0	43.721693
133	1.0	43.6078769844
133	1.0	43.5738579291
133	1.0	43.6547915129
133	1.0	43.5724283339
133	1.0	43.6560222334
133	1.0	43.6175983857
133	1.0	43.6548893281
133	1.0	43.6603394281
133	1.0	43.6338451602
133	1.0	43.629354179
133	1.0	43.3840471903
133	1.0	43.6717123145
133	1.0	43.6786877091
133	1.0	43.5737477552
133	1.0	43.6759442289
133	1.0	43.6526957164
133	1.0	43.6405676127
133	1.0	43.6196371697
133	1.0	43.5070581245
133	1.0	43.596767061
133	1.0	43.6884052123
133	1.0	43.6171857948
133	1.0	43.6443535483
133	1.0	43.6901770413
133	1.0	43.6491061874
133	1.0	43.6845293954
133	1.0	43.7086229958
133	1.0	43.6671316064
133	1.0	43.677784022
133	1.0	43.6842758386
133	1.0	43.6186198614
133	1.0	43.6682435284
133	1.0	43.6515471692
133	1.0	43.657162238
133	1.0	43.7118074766
133	1.0	43.6639962887
133	1.0	43.6373324946
133	1.0	43.6882236127
133	1.0	43.6685355573
133	1.0	43.6062764844
133	1.0	43.5532764684
133	1.0	43.6931395628
133	1.0	43.5957751532
133	1.0	43.651097082
133	1.0	43.6563712742
133	1.0	43.6108473672
133	1.0	43.6651173883
133	1.0	43.6447945301
133	1.0	43.6494704669
133	1.0	43.6087238125
133	1.0	43.579967311
133	1.0	43.6531907128
133	1.0	43.5844100882
133	1.0	43.6024323014
133	1.0	43.5770425654
133	1.0	43.6234956356
133	1.0	43.662457283
133	1.0	43.7246264575
133	1.0	43.6689791872
133	1.0	43.6392041529
133	1.0	43.6258340753
133	1.0	43.6834892331
133	1.0	43.6730595259
133	1.0	43.642949375
133	1.0	43.6295986167
133	1.0	43.5754560131
133	1.0	43.5821781288
133	1.0	43.6988576525
133	1.0	43.6157920638
133	1.0	43.5669831817
133	1.0	43.6824877192
133	1.0	43.6563771873
133	1.0	43.6142192491
133	1.0	43.6472014621
133	1.0	43.7047159781
133	1.0	43.6990768673
133	1.0	43.7126332324
133	1.0	43.6700273472
133	1.0	43.6488696206
133	1.0	43.6385328564
133	1.0	43.6293595004
133	1.0	43.718737315
133	1.0	43.6032947028
133	1.0	43.586045727
133	1.0	43.700731312
133	1.0	43.6759032149
133	1.0	43.6284857364
133	1.0	43.601274445
133	1.0	43.7245049268
133	1.0	43.6865327468
133	1.0	43.6600195705
133	1.0	43.7195217467
133	1.0	43.715594676
133	1.0	43.6770103946
133	1.0	43.5930867981
133	1.0	43.6511192156
133	1.0	43.6788606804
133	1.0	43.6696884016
133	1.0	43.5762502218
133	1.0	43.6442190974
133	1.0	43.5672885012
133	1.0	43.7006958239
133	1.0	43.6996982277
133	1.0	43.6794339334
133	1.0	43.6463742624
133	1.0	43.6883533724
133	1.0	43.5588670569
133	1.0	43.6929427023
133	1.0	43.6749102047
133	1.0	43.6234018655
133	1.0	43.563710352
133	1.0	43.6430354373
133	1.0	43.5338474756
133	1.0	43.6302492127
133	1.0	43.7239355199
133	1.0	43.6384473426
133	1.0	43.6840283876
133	1.0	43.7183086956
133	1.0	43.5778671744
133	1.0	43.6901768886
133	1.0	43.6896253247
133	1.0	43.5379943627
133	1.0	43.6078919942
133	1.0	43.6420121648
133	1.0	43.7403516246
133	1.0	43.7339846454
133	1.0	43.6423832781
133	1.0	43.7162421154
133	1.0	43.5732475844
133	1.0	43.6830908574
133	1.0	43.6217647088
133	1.0	43.662316068
133	1.0	43.6807430667
133	1.0	43.7020241713
133	1.0	43.6762517361
133	1.0	43.4957971886
133	1.0	43.6144972666
133	1.0	43.5820282443
133	1.0	43.6083232203
133	1.0	43.6136562622
133	1.0	43.7121735284
133	1.0	43.6208229514
133	1.0	43.6346844542
133	1.0	43.6781658174
133	1.0	43.6487471469
133	1.0	43.7042799006
133	1.0	43.6672478355
133	1.0	43.5962631036
133	1.0	43.6679988485
133	1.0	43.2564671819
133	1.0	43.5008460603
133	1.0	43.5760099258
133	1.0	43.6787205812
133	1.0	43.6967585603
133	1.0	43.7190001454
133	1.0	43.6542241095
133	1.0	43.6906809323
133	1.0	43.6195752459
133	1.0	43.6271346342
133	1.0	43.659804872
133	1.0	43.67234681
133	1.0	43.6560636845
133	1.0	43.6121314675
133	1.0	43.6174603474
133	1.0	43.5319489675
133	1.0	43.6980641394
133	1.0	43.7346506471
133	1.0	43.6775143717
133	1.0	43.6398191529
133	1.0	43.6539815616
133	1.0	43.6817289604
133	1.0	43.475470448
133	1.0	43.4147710049
133	1.0	43.5969939602
133	1.0	43.6194177792
133	1.0	43.6963393027
133	1.0	43.6865113378
133	1.0	43.5682286711
133	1.0	43.4557987581
133	1.0	43.7208904345
133	1.0	43.6542681776
133	1.0	43.6508927139
133	1.0	43.6108828541
133	1.0	43.5939804816
133	1.0	43.6907082264
133	1.0	43.6233860082
133	1.0	43.5329520581
133	1.0	43.6555894196
133	1.0	43.6788813634
133	1.0	43.6227843999
133	1.0	43.675169572
133	1.0	43.6405344129
133	1.0	43.6780525337
133	1.0	43.6753401975
133	1.0	43.6463258992
133	1.0	43.6910906575
133	1.0	43.6721226883
133	1.0	43.5645644865
133	1.0	43.6164677306
133	1.0	43.591284884
133	1.0	43.5993792433
133	1.0	43.6627184826
133	1.0	43.6289160053
133	1.0	43.651115084
133	1.0	43.6718084069
133	1.0	43.6585183328
133	1.0	43.6933436783
133	1.0	43.6388162306
133	1.0	43.7032493383
133	1.0	43.7095966127
133	1.0	43.6717290425
133	1.0	43.6190868974
133	1.0	43.6222398067
133	1.0	43.7444661417
133	1.0	43.6454727866
133	1.0	43.657459975
133	1.0	43.617839099
133	1.0	43.5419481068
133	1.0	43.7107655924
133	1.0	43.6384560732
133	1.0	43.6671479413
133	1.0	43.6669938702
133	1.0	43.4783605562
133	1.0	43.5590897697
133	1.0	43.640802374
133	1.0	43.460603794
133	1.0	43.731233251
133	1.0	43.7137725733
133	1.0	43.6406973237
133	1.0	43.6630005514
133	1.0	43.6867130888
133	1.0	43.668759238
133	1.0	43.4825679381
133	1.0	43.6585950096
133	1.0	43.6369774875
133	1.0	43.6292671089
133	1.0	43.6434582126
133	1.0	43.6458533153
133	1.0	43.684366043
133	1.0	43.4600224973
133	1.0	43.5399061482
133	1.0	43.6675688877
133	1.0	43.6710194372
133	1.0	43.6820339927
133	1.0	43.5622089289
133	1.0	43.6778332441
133	1.0	43.6911051215
133	1.0	43.6967871104
133	1.0	43.6139416377
133	1.0	43.6846211614
133	1.0	43.6214296216
133	1.0	43.7472765755
133	1.0	43.582506728
133	1.0	43.7246548642
133	1.0	43.7323777737
133	1.0	43.6519017541
133	1.0	43.6119357638
133	1.0	43.6066824335
133	1.0	43.5552208435
133	1.0	43.5548142021
133	1.0	43.6315029078
133	1.0	43.6445532637
133	1.0	43.7267651555
133	1.0	43.6893665288
133	1.0	43.6812710207
133	1.0	43.622557626
133	1.0	43.6487991214
133	1.0	43.7014806407
133	1.0	43.6426655217
133	1.0	43.6824254098
133	1.0	43.6549759052
133	1.0	43.6782247812
133	1.0	43.7128469432
133	1.0	43.5252953532
133	1.0	43.5648176493
133	1.0	43.6220541103
133	1.0	43.5510800375
133	1.0	43.535682063
133	1.0	43.6470491384
133	1.0	43.6850245215
133	1.0	43.5610491381
133	1.0	43.6038625049
133	1.0	43.6174028237
133	1.0	43.5507197708
133	1.0	43.5686117921
133	1.0	43.6720857537
133	1.0	43.6408057241
133	1.0	43.6434677329
133	1.0	43.5435792206
133	1.0	43.6209437025
133	1.0	43.6013723332
133	1.0	43.6304427107
133	1.0	43.5229563861
133	1.0	43.5386279882
133	1.0	43.641259957
133	1.0	43.6870535649
133	1.0	43.6586190238
133	1.0	43.6211867569
133	1.0	43.6479235379
133	1.0	43.6185676572
133	1.0	43.7032173405
133	1.0	43.531903656
133	1.0	43.5080324006
133	1.0	43.5823910096
133	1.0	43.604257409
133	1.0	43.7057609378
133	1.0	43.5269925526
133	1.0	43.5910311255
133	1.0	43.7099917733
133	1.0	43.6418594659
133	1.0	43.6697849627
133	1.0	43.6469477513
133	1.0	43.6699796398
133	1.0	43.6546873456
133	1.0	43.6148216417
133	1.0	43.6268765934
133	1.0	43.6983041483
133	1.0	43.6988583046
133	1.0	43.663883744
133	1.0	43.6691314812
133	1.0	43.6557368457
133	1.0	43.6729306865
133	1.0	43.6715795918
133	1.0	43.6769364745
133	1.0	43.5189188967
133	1.0	43.6500688193
133	1.0	43.6933556437
133	1.0	43.6617368354
133	1.0	43.7027464556
133	1.0	43.5703835755
133	1.0	43.6415909759
133	1.0	43.6763236737
133	1.0	43.5455668587
133	1.0	43.6236302915
133	1.0	43.6870258088
133	1.0	43.6001160855
133	1.0	43.5677787817
133	1.0	43.5665676274
133	1.0	43.7071093194
133	1.0	43.5828367617
133	1.0	43.6630116935
133	1.0	43.6083872691
133	1.0	43.6790929741
133	1.0	43.6818548831
133	1.0	43.5602142408
133	1.0	43.5194199348
133	1.0	43.6724587297
133	1.0	43.6251180223
133	1.0	43.6770377329
133	1.0	43.7017041592
133	1.0	43.5464321716
133	1.0	43.6856626894
133	1.0	43.6248095969
133	1.0	43.6720659248
133	1.0	43.6478825449
133	1.0	43.4287600344
133	1.0	43.5426179029
133	1.0	43.7009703528
133	1.0	43.6561967887
133	1.0	43.6770187817
133	1.0	43.5024227285
133	1.0	43.6668345208
133	1.0	43.7050161216
133	1.0	43.6423372515
133	1.0	43.6203661347
133	1.0	43.6576008198
133	1.0	43.6705275529
133	1.0	43.6826049087
133	1.0	43.6712127388
133	1.0	43.6581939311
133	1.0	43.6309239077
133	1.0	43.6656736234
133	1.0	43.6839800061
133	1.0	43.6879987309
133	1.0	43.6385353559
133	1.0	43.6242845783
133	1.0	43.6619526996
133	1.0	43.6150231026
133	1.0	43.666545509
133	1.0	43.5915074311
133	1.0	43.6313209546
133	1.0	43.6483696106
133	1.0	43.6262366421
133	1.0	43.5566826976
133	1.0	43.6400409344
133	1.0	43.5836201098
133	1.0	43.649427696
133	1.0	43.6908948465
133	1.0	43.6557313223
133	1.0	43.6875920981
133	1.0	43.5733652275
133	1.0	43.6682412352
133	1.0	43.6515097903
133	1.0	43.5250386995
133	1.0	43.6133922244
133	1.0	43.6720566873
133	1.0	43.5608455384
133	1.0	43.6488245905
133	1.0	43.5886943403
133	1.0	43.6865933609
133	1.0	43.5696091768
133	1.0	43.6375369413
133	1.0	43.6279782358
133	1.0	43.7106523706
133	1.0	43.727619495
133	1.0	43.6772367192
133	1.0	43.6712133166
133	1.0	43.6487218769
133	1.0	43.6716476401
133	1.0	43.5782412961
133	1.0	43.6146795992
133	1.0	43.6644357752
133	1.0	43.6970217593
133	1.0	43.6107495987
133	1.0	43.6201114445
133	1.0	43.5924907557
133	1.0	43.6598807121
133	1.0	43.7306210139
133	1.0	43.7129368733
133	1.0	43.5726364534
133	1.0	43.6544566667
133	1.0	43.5547578479
133	1.0	43.5639034614
133	1.0	43.674062175
133	1.0	43.6154537163
133	1.0	43.653775048
133	1.0	43.5395156049
133	1.0	43.6086582665
133	1.0	43.6310046979
133	1.0	43.6148110992
133	1.0	43.7032842026
133	1.0	43.7310015537
133	1.0	43.6732752747
133	1.0	43.7009525457
133	1.0	43.7119059911
133	1.0	43.6322335993
133	1.0	43.6526252531
133	1.0	43.5469087578
133	1.0	43.6491706779
133	1.0	43.5743518545
133	1.0	43.6908627182
133	1.0	43.6501792719
133	1.0	43.6605546044
133	1.0	43.634316124
133	1.0	43.7294939999
133	1.0	43.5512456667
133	1.0	43.6462845242
133	1.0	43.6318836705
133	1.0	43.694492116
133	1.0	43.5438571132
133	1.0	43.6884044339
133	1.0	43.6167291358
133	1.0	43.6589115849
133	1.0	43.6301227404
133	1.0	43.6671554478
133	1.0	43.6264098531
133	1.0	43.6071165602
133	1.0	43.584280529
133	1.0	43.6681382804
133	1.0	43.6622546575
133	1.0	43.6854147934
133	1.0	43.7640833649
133	1.0	43.6774564454
133	1.0	43.7466043984
133	1.0	43.6047175615
133	1.0	43.7155025529
133	1.0	43.6899908414
133	1.0	43.6623914447
133	1.0	43.6265585491
133	1.0	43.6251984474
133	1.0	43.6549132541
133	1.0	43.6573149965
133	1.0	43.6187906624
133	1.0	43.7010890251
133	1.0	43.6206431306
133	1.0	43.6833028831
133	1.0	43.6673574349
133	1.0	43.6816943143
133	1.0	43.5877155971
133	1.0	43.6272405201
133	1.0	43.6461231902
133	1.0	43.6151563434
133	1.0	43.6057769896
133	1.0	43.6138145934
133	1.0	43.6036383506
133	1.0	43.6285844203
133	1.0	43.5824420735
133	1.0	43.6487104532
133	1.0	43.6546273221
133	1.0	43.5628564337
133	1.0	43.6489081067
133	1.0	43.5983085645
133	1.0	43.7008565419
133	1.0	43.6012045436
133	1.0	43.6939307109
133	1.0	43.7092899407
133	1.0	43.7000116063
133	1.0	43.6869827246
133	1.0	43.6629106444
133	1.0	43.6894298908
133	1.0	43.6591681081
133	1.0	43.5551946829
133	1.0	43.7039438755
133	1.0	43.6507089809
133	1.0	43.6559889263
133	1.0	43.6062810636
133	1.0	43.6976436919
133	1.0	43.6812950739
133	1.0	43.6373697085
133	1.0	43.6856180255
133	1.0	43.598428753
133	1.0	43.6385895255
133	1.0	43.6371371008
133	1.0	43.6145437189
133	1.0	43.574682614
133	1.0	43.6380116133
133	1.0	43.6400106348
133	1.0	43.5833644702
133	1.0	43.6797307103
133	1.0	43.7572312164
133	1.0	43.5989266283
133	1.0	43.6451005415
133	1.0	43.5594857597
133	1.0	43.6383892781
133	1.0	43.7204607603
133	1.0	43.5960474612
133	1.0	43.6502198205
133	1.0	43.3562963887
133	1.0	43.6521539172
133	1.0	43.6481913309
133	1.0	43.6492640565
133	1.0	43.5993070571
133	1.0	43.5444480972
133	1.0	43.7054258557
133	1.0	43.6129431701
133	1.0	43.61915201
133	1.0	43.6019109661
133	1.0	43.593453436
133	1.0	43.6162371497
133	1.0	43.6509885934
133	1.0	43.6614915301
133	1.0	43.6088592046
133	1.0	43.6098990265
133	1.0	43.648353022
133	1.0	43.6267998238
133	1.0	43.6924030949
133	1.0	43.6145429233
133	1.0	43.6701036942
133	1.0	43.6731489691
133	1.0	43.6602718632
133	1.0	43.7059067064
133	1.0	43.6863164032
133	1.0	43.628582844
133	1.0	43.5915254275
133	1.0	43.7022248038
133	1.0	43.7121762963
133	1.0	43.7214883965
133	1.0	43.6686609095
133	1.0	43.7336848093
133	1.0	43.6605077321
133	1.0	43.6933565181
133	1.0	43.583449978
133	1.0	43.6398780481
133	1.0	43.6659109764
133	1.0	43.6698292575
133	1.0	43.6799120847
133	1.0	43.6436161874
133	1.0	43.6907961932
133	1.0	43.6144940742
133	1.0	43.6442658345
133	1.0	43.5999277894
133	1.0	43.6627106959
133	1.0	43.7195630373
133	1.0	43.6555926932
133	1.0	43.6402506673
133	1.0	43.5252614353
133	1.0	43.6518958294
133	1.0	43.5724657594
133	1.0	43.5784526609
133	1.0	43.4943783385
133	1.0	43.6657721557
133	1.0	43.6162066243
133	1.0	43.7108438686
133	1.0	43.6845325789
133	1.0	43.6556535397
133	1.0	43.6687465485
133	1.0	43.6328585158
133	1.0	43.6520063508
133	1.0	43.5506603046
133	1.0	43.6940274661
133	1.0	43.7054340161
133	1.0	43.497692787
133	1.0	43.3946158112
133	1.0	43.6277354942
133	1.0	43.6903979512
133	1.0	43.7291253954
133	1.0	43.5969199333
133	1.0	43.4934736899
133	1.0	43.6826826838
133	1.0	43.5498212204
133	1.0	43.680409019
133	1.0	43.6768399919
133	1.0	43.6612347902
133	1.0	43.6491483644
133	1.0	43.6074127788
133	1.0	43.6437152354
133	1.0	43.5831400813
133	1.0	43.6337230275
133	1.0	43.7007476346
133	1.0	43.6717546711
133	1.0	43.7438376146
133	1.0	43.7009582953
133	1.0	43.6343669408
133	1.0	43.651854418
133	1.0	43.728442808
133	1.0	43.7032066501
133	1.0	43.656371277
133	1.0	43.6041576389
133	1.0	43.7036760171
133	1.0	43.6258734087
133	1.0	43.6323954921
133	1.0	43.6411504198
133	1.0	43.5801523018
133	1.0	43.5866584446
133	1.0	43.6960779278
133	1.0	43.6128290521
133	1.0	43.7056371114
133	1.0	43.6595646606
133	1.0	43.6430614489
133	1.0	43.5934336269
133	1.0	43.6155728762
133	1.0	43.6482138958
133	1.0	43.6239170309
133	1.0	43.7114533356
133	1.0	43.6753123872
133	1.0	43.6061406096
133	1.0	43.5713896225
133	1.0	43.541601505
133	1.0	43.6466442092
133	1.0	43.6495297803
133	1.0	43.5534601017
133	1.0	43.5531147012
133	1.0	43.6149302977
133	1.0	43.6769668222
133	1.0	43.6917291917
133	1.0	43.6115687378
133	1.0	43.6123118177
133	1.0	43.7381218128
133	1.0	43.7049702156
133	1.0	43.5620714168
133	1.0	43.6246542199
133	1.0	43.6679049038
133	1.0	43.654509556
133	1.0	43.6073046492
133	1.0	43.6421648428
133	1.0	43.704763942
133	1.0	43.7172644561
133	1.0	43.6957126863
133	1.0	43.648181921
133	1.0	43.6600340551
133	1.0	43.710280875
133	1.0	43.6020042631
133	1.0	43.6261605322
133	1.0	43.585147999
133	1.0	43.5927101794
133	1.0	43.6349517998
133	1.0	43.6411249515
133	1.0	43.6508025887
133	1.0	43.6930093111
133	1.0	43.6326318934
133	1.0	43.5998455353
133	1.0	43.6303974137
133	1.0	43.7160200738
133	1.0	43.6966297843
133	1.0	43.5980829427
133	1.0	43.674453306
133	1.0	43.5540018477
133	1.0	43.6445133118
133	1.0	43.6312054019
133	1.0	43.7068452006
133	1.0	43.5719518677
133	1.0	43.6902574223
133	1.0	43.6333297122
133	1.0	43.6765191221
133	1.0	43.5763817793
133	1.0	43.7087075545
133	1.0	43.5864006665
133	1.0	43.6257010492
133	1.0	43.6153412066
133	1.0	43.692576739
133	1.0	43.6623254627
133	1.0	43.6671122079
133	1.0	43.6100480756
133	1.0	43.6751954902
133	1.0	43.6483207929
133	1.0	43.6014322962
133	1.0	43.6301911334
133	1.0	43.6336527831
133	1.0	43.645981571
133	1.0	43.7096381102
133	1.0	43.6533494041
133	1.0	43.6336508832
133	1.0	43.6484288484
133	1.0	43.6857568061
133	1.0	43.6587979023
133	1.0	43.6237335345
133	1.0	43.6477448304
133	1.0	43.6956730937
133	1.0	43.7279846873
133	1.0	43.6771518845
133	1.0	43.6323848959
133	1.0	43.6489716788
133	1.0	43.60692936
133	1.0	43.6188651527
133	1.0	43.7159702842
133	1.0	43.5657208244
133	1.0	43.6238705359
133	1.0	43.6735315354
133	1.0	43.6408801493
133	1.0	43.5092494605
133	1.0	43.5949660515
133	1.0	43.6945864296
133	1.0	43.62444318
133	1.0	43.703703008
133	1.0	43.5661700976
133	1.0	43.6867203175
133	1.0	43.6426594899
133	1.0	43.6758759424
133	1.0	43.6559020347
133	1.0	43.6821311099
133	1.0	43.5825817227
133	1.0	43.59307382
133	1.0	43.6640618677
133	1.0	43.5906460565
133	1.0	43.6889718102
133	1.0	43.6325308228
133	1.0	43.6373319195
133	1.0	43.6475010092
133	1.0	43.7214187156
133	1.0	43.7287039789
133	1.0	43.5562594494
133	1.0	43.6248643284
133	1.0	43.6852230259
133	1.0	43.5584507841
133	1.0	43.7026345996
133	1.0	43.635106833
133	1.0	43.5725607402
133	1.0	43.647115215
133	1.0	43.6337549547
133	1.0	43.6305282557
133	1.0	43.680283949
133	1.0	43.4966056059
133	1.0	43.5961830691
133	1.0	43.6516828923
133	1.0	43.6754195282
133	1.0	43.6013474359
133	1.0	43.6260650317
133	1.0	43.5944390134
133	1.0	43.6868925028
133	1.0	43.6928397361
133	1.0	43.6461283849
133	1.0	43.6437773291
133	1.0	43.7066056505
133	1.0	43.6536872437
133	1.0	43.6714023383
133	1.0	43.7299610744
133	1.0	43.6786569404
133	1.0	43.6332634151
133	1.0	43.6418072899
133	1.0	43.5853860815
133	1.0	43.7058591969
133	1.0	43.5292190492
133	1.0	43.6071018348
133	1.0	43.6656887754
133	1.0	43.6080139505
133	1.0	43.6188634082
133	1.0	43.5653524806
133	1.0	43.6047590254
133	1.0	43.5908795103
133	1.0	43.593114594
133	1.0	43.6684246605
133	1.0	43.5776051783
133	1.0	43.6929178018
133	1.0	43.6381176182
133	1.0	43.6661074926
133	1.0	43.6019542255
133	1.0	43.6272874814
133	1.0	43.6605561001
133	1.0	43.7162560282
133	1.0	43.6171941525
133	1.0	43.7279053093
133	1.0	43.6378881558
133	1.0	43.4618524198
133	1.0	43.6174257042
133	1.0	43.6692604034
133	1.0	43.4988147847
133	1.0	43.5894903021
133	1.0	43.6487035435
133	1.0	43.6999572752
133	1.0	43.6680322829
133	1.0	43.6183661722
133	1.0	43.6651400345
133	1.0	43.6987614236
133	1.0	43.7128179861
133	1.0	43.5250168629
133	1.0	43.6570764321
133	1.0	43.7008444974
133	1.0	43.6031036664
133	1.0	43.571826924
133	1.0	43.536625518
133	1.0	43.6248477409
133	1.0	43.694089957
133	1.0	43.6009622197
133	1.0	43.68074367
133	1.0	43.6680792503
133	1.0	43.5250433829
133	1.0	43.623617199
133	1.0	43.7272291577
133	1.0	43.6341183174
133	1.0	43.6569322668
133	1.0	43.5031045568
133	1.0	43.6437594102
133	1.0	43.669808173
133	1.0	43.6025536423
133	1.0	43.5882891315
133	1.0	43.6054763723
133	1.0	43.6973116785
133	1.0	43.6632324746
133	1.0	43.613604213
133	1.0	43.5479830266
133	1.0	43.6541717578
133	1.0	43.6858296149
133	1.0	43.5086950832
133	1.0	43.6744156823
133	1.0	43.6250902134
133	1.0	43.5376598586
133	1.0	43.7060743344
133	1.0	43.6673432097
133	1.0	43.600293629
133	1.0	43.6290385069
133	1.0	43.6672754167
133	1.0	43.5615952277
133	1.0	43.6172279166
133	1.0	43.6340554939
133	1.0	43.5849751391
133	1.0	43.6172260958
133	1.0	43.6471000629
133	1.0	43.6081670957
133	1.0	43.5887479893
133	1.0	43.6358050891
133	1.0	43.7206767501
133	1.0	43.6728073241
133	1.0	43.6465678345
133	1.0	43.7256492502
133	1.0	43.5927819417
133	1.0	43.5986314575
133	1.0	43.7240571612
133	1.0	43.6237188183
133	1.0	43.6759035059
133	1.0	43.6398085556
133	1.0	43.6535141778
133	1.0	43.5538280531
133	1.0	43.6288931011
133	1.0	43.5959418168
133	1.0	43.6850849118
133	1.0	43.5356734795
133	1.0	43.6530586627
133	1.0	43.679864808
133	1.0	43.7076289666
133	1.0	43.6212124742
133	1.0	43.6338864
133	1.0	43.6387358599
133	1.0	43.6644609249
133	1.0	43.649627784
133	1.0	43.5556787082
133	1.0	43.6407965731
133	1.0	43.6730056091
133	1.0	43.6417219982
133	1.0	43.6159900842
133	1.0	43.7036511641
133	1.0	43.6142698083
133	1.0	43.7128109338
133	1.0	43.4661022002
133	1.0	43.6574250643
133	1.0	43.5944254203
133	1.0	43.720715446
133	1.0	43.5124924313
133	1.0	43.5723696033
133	1.0	43.5869365361
133	1.0	43.6442887645
133	1.0	43.6728554086
133	1.0	43.6719270817
133	1.0	43.6144577213
133	1.0	43.6864891602
133	1.0	43.6351783024
133	1.0	43.7103608974
133	1.0	43.6508156973
133	1.0	43.6519545163
133	1.0	43.6503626623
133	1.0	43.6959385014
133	1.0	43.6447876622
133	1.0	43.502537011
133	1.0	43.7051057759
133	1.0	43.6238227833
133	1.0	43.6614837064
133	1.0	43.6337337213
133	1.0	43.6939531239
133	1.0	43.4343874338
133	1.0	43.6867316689
133	1.0	43.5316244075
133	1.0	43.6275893016
133	1.0	43.7278741393
133	1.0	43.7086935999
133	1.0	43.636726034
133	1.0	43.6281333538
133	1.0	43.6471090633
133	1.0	43.6932101376
133	1.0	43.7000784716
133	1.0	43.6443243072
133	1.0	43.5629445084
133	1.0	43.6485619149
133	1.0	43.6689315954
133	1.0	43.6987449276
133	1.0	43.6196983495
133	1.0	43.6629440679
133	1.0	43.6788877398
133	1.0	43.6252876053
133	1.0	43.6938707317
133	1.0	43.6601918589
133	1.0	43.680477086
133	1.0	43.6078471126
133	1.0	43.6910313234
133	1.0	43.6087819498
133	1.0	43.6884539492
133	1.0	43.6830090898
133	1.0	43.6661226823
133	1.0	43.6502681722
133	1.0	43.5677402876
133	1.0	43.4986033676
133	1.0	43.6521523045
133	1.0	43.617411489
133	1.0	43.6399184948
133	1.0	43.6247047013
133	1.0	43.6278128746
133	1.0	43.57491164
133	1.0	43.6573658699
133	1.0	43.5989817805
133	1.0	43.6347770382
133	1.0	43.6190713606
133	1.0	43.6831984921
133	1.0	43.5633312017
133	1.0	43.6772175132
133	1.0	43.595976464
133	1.0	43.6239462146
133	1.0	43.6226812173
133	1.0	43.6833136381
133	1.0	43.4036011473
133	1.0	43.5460928118
133	1.0	43.6435880269
133	1.0	43.5624457735
133	1.0	43.5835971578
133	1.0	43.6619044382
133	1.0	43.7169601538
133	1.0	43.7060814714
133	1.0	43.6361669861
133	1.0	43.6743420472
133	1.0	43.7174431581
133	1.0	43.5758801954
133	1.0	43.609372534
133	1.0	43.6094348074
133	1.0	43.5994496918
133	1.0	43.6729464023
133	1.0	43.7363226973
133	1.0	43.6845352059
133	1.0	43.6509130865
133	1.0	43.6652454484
133	1.0	43.583867881
133	1.0	43.6037540051
133	1.0	43.6377815059
