# Supplementary material for: Unique membrane properties and enhanced signal processing in human neocortical neurons
Source: eLife. 2016 Oct 6;5:e16553. doi: 10.7554/eLife.16553 (PMC5100995; doi:10.7554/eLife.16553)
Supplement: Source code 1. — DOI: http://dx.doi.org/10.7554/eLife.16553.014 [file elife-16553-code1.zip › Fig3/Fig3b/DIST_045_SYNC/Mon_Apr_11_11_35_14_2016/syns_134/sync_stim_seed_838.txt]

NUMBER_OF_SYNAPSES	APC_N	MAX_VOLTAGE
134	1.0	43.7204362808
134	1.0	43.6501489891
134	1.0	43.6982395465
134	1.0	43.6187145169
134	1.0	43.5963543011
134	1.0	43.6265620147
134	1.0	43.6351012293
134	1.0	43.7180327757
134	1.0	43.6518041924
134	1.0	43.6448192067
134	1.0	43.7502387623
134	1.0	43.6800666873
134	1.0	43.7295644077
134	1.0	43.6362513304
134	1.0	43.6762493226
134	1.0	43.5757666777
134	1.0	43.5282061863
134	1.0	43.6532688064
134	1.0	43.667260412
134	1.0	43.5402343834
134	1.0	43.6705116854
134	1.0	43.644954609
134	1.0	43.6387798815
134	1.0	43.6381849609
134	1.0	43.7086056515
134	1.0	43.6991859256
134	1.0	43.7398231417
134	1.0	43.7171355222
134	1.0	43.6545837143
134	1.0	43.6884884783
134	1.0	43.7121596386
134	1.0	43.6624438356
134	1.0	43.6078253348
134	1.0	43.6086146694
134	1.0	43.634250955
134	1.0	43.5976245392
134	1.0	43.6211670245
134	1.0	43.5581124717
134	1.0	43.6651704465
134	1.0	43.6873986738
134	1.0	43.6316101479
134	1.0	43.6388567754
134	1.0	43.6202163042
134	1.0	43.626933751
134	1.0	43.6126589767
134	1.0	43.6547611485
134	1.0	43.6104873534
134	1.0	43.5663329425
134	1.0	43.604827199
134	1.0	43.6159833793
134	1.0	43.6423154956
134	1.0	43.660123615
134	1.0	43.6407307362
134	1.0	43.6824008508
134	1.0	43.6953829365
134	1.0	43.7198081482
134	1.0	43.6171314612
134	1.0	43.6478186482
134	1.0	43.6456357731
134	1.0	43.6160287159
134	1.0	43.6148379291
134	1.0	43.679640832
134	1.0	43.6300532607
134	1.0	43.5602693286
134	1.0	43.6777336727
134	1.0	43.6339261051
134	1.0	43.6336182341
134	1.0	43.6427043131
134	1.0	43.7053189173
134	1.0	43.5866893962
134	1.0	43.6182000168
134	1.0	43.6764688766
134	1.0	43.5275283642
134	1.0	43.6486151359
134	1.0	43.6305410288
134	1.0	43.6332227241
134	1.0	43.7124117334
134	1.0	43.6345489379
134	1.0	43.6326735439
134	1.0	43.5972477773
134	1.0	43.6294113769
134	1.0	43.6527938767
134	1.0	43.6478709604
134	1.0	43.5511856908
134	1.0	43.5567059866
134	1.0	43.5986383766
134	1.0	43.7033362928
134	1.0	43.5014161845
134	1.0	43.6596518553
134	1.0	43.7168179616
134	1.0	43.7003023661
134	1.0	43.6528264453
134	1.0	43.667935125
134	1.0	43.5489072812
134	1.0	43.6265350809
134	1.0	43.5631881225
134	1.0	43.7058704615
134	1.0	43.5539068255
134	1.0	43.6173079679
134	1.0	43.7063651355
134	1.0	43.7100994684
134	1.0	43.5954838036
134	1.0	43.5965086349
134	1.0	43.5849063528
134	1.0	43.6234340859
134	1.0	43.5637218022
134	1.0	43.6304028767
134	1.0	43.6552519474
134	1.0	43.5820255646
134	1.0	43.5989950069
134	1.0	43.6763943174
134	1.0	43.6995254394
134	1.0	43.6911900784
134	1.0	43.6709635503
134	1.0	43.5819338317
134	1.0	43.5598012013
134	1.0	43.6585247856
134	1.0	43.6914052132
134	1.0	43.6879428537
134	1.0	43.6667788421
134	1.0	43.6027096722
134	1.0	43.6440771873
134	1.0	43.6277946106
134	1.0	43.599894216
134	1.0	43.636271657
134	1.0	43.6030352094
134	1.0	43.559761246
134	1.0	43.652174357
134	1.0	43.7054990786
134	1.0	43.6954207776
134	1.0	43.6550772732
134	1.0	43.6540772105
134	1.0	43.6469217045
134	1.0	43.57312872
134	1.0	43.5758807696
134	1.0	43.6899505081
134	1.0	43.5784341651
134	1.0	43.725440688
134	1.0	43.6909927168
134	1.0	43.6570260754
134	1.0	43.7130632313
134	1.0	43.6577596579
134	1.0	43.7003980411
134	1.0	43.629603232
134	1.0	43.6062156385
134	1.0	43.7083876805
134	1.0	43.6131913025
134	1.0	43.6926243914
134	1.0	43.7534931806
134	1.0	43.5702496262
134	1.0	43.6931265509
134	1.0	43.6107518429
134	1.0	43.6249771768
134	1.0	43.6022452806
134	1.0	43.6337879426
134	1.0	43.6695776138
134	1.0	43.497829618
134	1.0	43.7262691957
134	1.0	43.6665013431
134	1.0	43.5161476215
134	1.0	43.6721937485
134	1.0	43.6387639181
134	1.0	43.6760233182
134	1.0	43.698202597
134	1.0	43.6470391801
134	1.0	43.5994644414
134	1.0	43.6444642756
134	1.0	43.6935686242
134	1.0	43.6944987105
134	1.0	43.6560342225
134	1.0	43.6462095261
134	1.0	43.6835611009
134	1.0	43.5671298423
134	1.0	43.721043615
134	1.0	43.6460728495
134	1.0	43.6453693262
134	1.0	43.6759093633
134	1.0	43.6713368817
134	1.0	43.5975420894
134	1.0	43.6764195997
134	1.0	43.6380770184
134	1.0	43.6998787492
134	1.0	43.6365482381
134	1.0	43.2861436494
134	1.0	43.6576130968
134	1.0	43.638783715
134	1.0	43.5941167686
134	1.0	43.5292051797
134	1.0	43.6457375615
134	1.0	43.6320162676
134	1.0	43.649723142
134	1.0	43.7146664706
134	1.0	43.6310893765
134	1.0	43.6437167875
134	1.0	43.6188750264
134	1.0	43.6407092374
134	1.0	43.5945064905
134	1.0	43.6610685046
134	1.0	43.6819092071
134	1.0	43.6987803148
134	1.0	43.627849454
134	1.0	43.5874565109
134	1.0	43.6366683779
134	1.0	43.6115239716
134	1.0	43.4887949619
134	1.0	43.6818495964
134	1.0	43.6270801819
134	1.0	43.7044163786
134	1.0	43.5853781372
134	1.0	43.6666022401
134	1.0	43.6592358394
134	1.0	43.5943341005
134	1.0	43.5642158676
134	1.0	43.6740531991
134	1.0	43.6426941538
134	1.0	43.6322361228
134	1.0	43.7323551677
134	1.0	43.6659674386
134	1.0	43.5975005019
134	1.0	43.6073450162
134	1.0	43.6682317583
134	1.0	43.7236297418
134	1.0	43.6629435165
134	1.0	43.6825292433
134	1.0	43.6166728009
134	1.0	43.6869956408
134	1.0	43.6488921387
134	1.0	43.7201451276
134	1.0	43.6786841609
134	1.0	43.630901809
134	1.0	43.7271456503
134	1.0	43.7389194696
134	1.0	43.6875220726
134	1.0	43.6632340062
134	1.0	43.6865836035
134	1.0	43.6591528979
134	1.0	43.6632013113
134	1.0	43.6125145295
134	1.0	43.6297623802
134	1.0	43.710790402
134	1.0	43.6051002088
134	1.0	43.7520805031
134	1.0	43.65577918
134	1.0	43.6557453646
134	1.0	43.6622341348
134	1.0	43.6135794366
134	1.0	43.6464529142
134	1.0	43.6626927833
134	1.0	43.7136557758
134	1.0	43.6340651731
134	1.0	43.6333278828
134	1.0	43.6751857053
134	1.0	43.6224468293
134	1.0	43.5817009289
134	1.0	43.6758652564
134	1.0	43.6662008146
134	1.0	43.6088934408
134	1.0	43.5928796697
134	1.0	43.5601761205
134	1.0	43.6658354524
134	1.0	43.6060902096
134	1.0	43.5729710223
134	1.0	43.6571822708
134	1.0	43.6732867902
134	1.0	43.6198658395
134	1.0	43.6880905747
134	1.0	43.7587215047
134	1.0	43.6092472144
134	1.0	43.6229736205
134	1.0	43.6528130014
134	1.0	43.6735965344
134	1.0	43.6912682133
134	1.0	43.6844691761
134	1.0	43.6971537269
134	1.0	43.6518281152
134	1.0	43.5423681144
134	1.0	43.6163988751
134	1.0	43.6688941912
134	1.0	43.6167871205
134	1.0	43.6866026837
134	1.0	43.660029598
134	1.0	43.6767108241
134	1.0	43.7043866045
134	1.0	43.6504415815
134	1.0	43.6339868607
134	1.0	43.6461958439
134	1.0	43.5657310071
134	1.0	43.6053295298
134	1.0	43.6844693935
134	1.0	43.6252394678
134	1.0	43.6444213008
134	1.0	43.6621610717
134	1.0	43.6389946453
134	1.0	43.6106622606
134	1.0	43.6319551956
134	1.0	43.644054039
134	1.0	43.6223138426
134	1.0	43.5667079893
134	1.0	43.6487022434
134	1.0	43.5825793817
134	1.0	43.7060752538
134	1.0	43.663749654
134	1.0	43.6764171888
134	1.0	43.7008327778
134	1.0	43.6111372743
134	1.0	43.5915246916
134	1.0	43.639057364
134	1.0	43.7018085116
134	1.0	43.6179381587
134	1.0	43.6127239186
134	1.0	43.6758022666
134	1.0	43.6553145759
134	1.0	43.7006511811
134	1.0	43.5696054643
134	1.0	43.6291647172
134	1.0	43.6762361706
134	1.0	43.6452663209
134	1.0	43.6432960167
134	1.0	43.6223911586
134	1.0	43.6546588831
134	1.0	43.6731346694
134	1.0	43.5304026649
134	1.0	43.6473254274
134	1.0	43.6758721396
134	1.0	43.641486502
134	1.0	43.6800294742
134	1.0	43.5274382471
134	1.0	43.654294977
134	1.0	43.617179759
134	1.0	43.6984287004
134	1.0	43.5643561413
134	1.0	43.6867486088
134	1.0	43.6479369458
134	1.0	43.6496017355
134	1.0	43.5851917604
134	1.0	43.6273541104
134	1.0	43.5512685771
134	1.0	43.5969197709
134	1.0	43.6765842837
134	1.0	43.4692438747
134	1.0	43.6331557053
134	1.0	43.6409337348
134	1.0	43.5954197337
134	1.0	43.7044226149
134	1.0	43.6278267332
134	1.0	43.6081624201
134	1.0	43.6841326014
134	1.0	43.6424358733
134	1.0	43.6728872576
134	1.0	43.583767918
134	1.0	43.5686701477
134	1.0	43.7033868896
134	1.0	43.6567161331
134	1.0	43.6209621795
134	1.0	43.6189145532
134	1.0	43.695652299
134	1.0	43.5577141918
134	1.0	43.5883887592
134	1.0	43.6920469739
134	1.0	43.6773538609
134	1.0	43.5634039247
134	1.0	43.6874140486
134	1.0	43.6774102174
134	1.0	43.5950975599
134	1.0	43.5779395141
134	1.0	43.6374839752
134	1.0	43.6771244628
134	1.0	43.6542150073
134	1.0	43.6570923053
134	1.0	43.5683307504
134	1.0	43.6658026548
134	1.0	43.6254469626
134	1.0	43.6642668039
134	1.0	43.4934394382
134	1.0	43.6397433235
134	1.0	43.6096114003
134	1.0	43.5279874176
134	1.0	43.6239094387
134	1.0	43.6383042798
134	1.0	43.5492008959
134	1.0	43.5565832753
134	1.0	43.5353271929
134	1.0	43.6416039704
134	1.0	43.5289591513
134	1.0	43.6894340739
134	1.0	43.5991177708
134	1.0	43.7022183623
134	1.0	43.5945807167
134	1.0	43.5946384195
134	1.0	43.6964006358
134	1.0	43.5729798948
134	1.0	43.6609701752
134	1.0	43.6853780556
134	1.0	43.6641172377
134	1.0	43.6246505319
134	1.0	43.6832558529
134	1.0	43.6797389614
134	1.0	43.6449898214
134	1.0	43.6921485468
134	1.0	43.6321699469
134	1.0	43.6481975347
134	1.0	43.6105813467
134	1.0	43.6540485484
134	1.0	43.673100406
134	1.0	43.571017509
134	1.0	43.6520623621
134	1.0	43.650804147
134	1.0	43.55828434
134	1.0	43.6488202465
134	1.0	43.555900857
134	1.0	43.5880667929
134	1.0	43.5637856641
134	1.0	43.6001978147
134	1.0	43.7295789318
134	1.0	43.6720680478
134	1.0	43.593553666
134	1.0	43.7060996336
134	1.0	43.5717181242
134	1.0	43.6605203349
134	1.0	43.5687958796
134	1.0	43.5255854399
134	1.0	43.5966599918
134	1.0	43.6715014562
134	1.0	43.6903813695
134	1.0	43.6742240593
134	1.0	43.5253949718
134	1.0	43.6860569776
134	1.0	43.6726932308
134	1.0	43.6487141842
134	1.0	43.5576666037
134	1.0	43.6586019116
134	1.0	43.6956685396
134	1.0	43.6548263753
134	1.0	43.627779889
134	1.0	43.6643147178
134	1.0	43.6399392308
134	1.0	43.6641213709
134	1.0	43.6959139033
134	1.0	43.6528970242
134	1.0	43.6918638495
134	1.0	43.6339372163
134	1.0	43.6391929054
134	1.0	43.5677240444
134	1.0	43.6728917886
134	1.0	43.6673010325
134	1.0	43.6488416708
134	1.0	43.6071567721
134	1.0	43.6278725841
134	1.0	43.6793883183
134	1.0	43.6650159075
134	1.0	43.7404691853
134	1.0	43.6305951218
134	1.0	43.2645688392
134	1.0	43.6556944714
134	1.0	43.6228796207
134	1.0	43.6400176243
134	1.0	43.5495647484
134	1.0	43.6654868405
134	1.0	43.5801934021
134	1.0	43.5665759941
134	1.0	43.7071477513
134	1.0	43.7126828634
134	1.0	43.6296135404
134	1.0	43.6592255525
134	1.0	43.6728545244
134	1.0	43.6773455032
134	1.0	43.6871528844
134	1.0	43.5475330676
134	1.0	43.6880889277
134	1.0	43.6884255839
134	1.0	43.6642344412
134	1.0	43.5959471696
134	1.0	43.6221435736
134	1.0	43.6175760774
134	1.0	43.5788196155
134	1.0	43.6153779954
134	1.0	43.6857559565
134	1.0	43.5756351139
134	1.0	43.6513049685
134	1.0	43.7009297857
134	1.0	43.633867704
134	1.0	43.6357556889
134	1.0	43.6587684981
134	1.0	43.6016095088
134	1.0	43.6377383222
134	1.0	43.6003281829
134	1.0	43.6504279872
134	1.0	43.6657491212
134	1.0	43.6637281112
134	1.0	43.5603911122
134	1.0	43.6688287491
134	1.0	43.7297597306
134	1.0	43.6893591217
134	1.0	43.5566774834
134	1.0	43.6740249315
134	1.0	43.554388942
134	1.0	43.6053969204
134	1.0	43.6418224291
134	1.0	43.713415089
134	1.0	43.6091983378
134	1.0	43.7071168523
134	1.0	43.6939363306
134	1.0	43.6340248555
134	1.0	43.5593786804
134	1.0	43.6749514292
134	1.0	43.7243412231
134	1.0	43.5883178546
134	1.0	43.7274690018
134	1.0	43.6288887887
134	1.0	43.7102626566
134	1.0	43.7170440258
134	1.0	43.6478338781
134	1.0	43.6961347629
134	1.0	43.6952854059
134	1.0	43.7102214504
134	1.0	43.6533158103
134	1.0	43.594748413
134	1.0	43.6525212901
134	1.0	43.5915717768
134	1.0	43.6597039748
134	1.0	43.6608927863
134	1.0	43.6921000101
134	1.0	43.6047264782
134	1.0	43.6362806483
134	1.0	43.7311963292
134	1.0	43.6900804233
134	1.0	43.7121532435
134	1.0	43.7152914673
134	1.0	43.624230324
134	1.0	43.7350914426
134	1.0	43.628970458
134	1.0	43.6341695596
134	1.0	43.6721112986
134	1.0	43.720762879
134	1.0	43.5761274712
134	1.0	43.699349
134	1.0	43.7142183877
134	1.0	43.6544969489
134	1.0	43.6434428912
134	1.0	43.6786872408
134	1.0	43.6502640644
134	1.0	43.5392361974
134	1.0	43.7409488468
134	1.0	43.6584014651
134	1.0	43.633204561
134	1.0	43.6395361325
134	1.0	43.6312869054
134	1.0	43.6745940023
134	1.0	43.6458364836
134	1.0	43.6045492196
134	1.0	43.712004602
134	1.0	43.5874666211
134	1.0	43.6762674241
134	1.0	43.63510092
134	1.0	43.6602437601
134	1.0	43.6404910157
134	1.0	43.6012256575
134	1.0	43.6459904437
134	1.0	43.7261953329
134	1.0	43.6452510723
134	1.0	43.6579732386
134	1.0	43.5656887859
134	1.0	43.6625956348
134	1.0	43.6658900516
134	1.0	43.619590438
134	1.0	43.589885042
134	1.0	43.5246443885
134	1.0	43.6248848135
134	1.0	43.6978083569
134	1.0	43.6265770373
134	1.0	43.6432925859
134	1.0	43.6440846705
134	1.0	43.6814239376
134	1.0	43.6174109169
134	1.0	43.6919694195
134	1.0	43.7052935583
134	1.0	43.6991837326
134	1.0	43.6123297746
134	1.0	43.6855487639
134	1.0	43.6543550741
134	1.0	43.6331021031
134	1.0	43.7095470312
134	1.0	43.7265669544
134	1.0	43.6876056829
134	1.0	43.6246469783
134	1.0	43.6227094985
134	1.0	43.6963131642
134	1.0	43.6150141996
134	1.0	43.6025309384
134	1.0	43.6007280534
134	1.0	43.5077582594
134	1.0	43.6623366095
134	1.0	43.6930502138
134	1.0	43.582999403
134	1.0	43.7249128388
134	1.0	43.6424373263
134	1.0	43.6134880002
134	1.0	43.503668967
134	1.0	43.6357108398
134	1.0	43.6335899135
134	1.0	43.6132550826
134	1.0	43.6665776276
134	1.0	43.6469403141
134	1.0	43.6566728082
134	1.0	43.6487298749
134	1.0	43.658602016
134	1.0	43.6397216479
134	1.0	43.6100593395
134	1.0	43.6014944743
134	1.0	43.6349551843
134	1.0	43.6920111581
134	1.0	43.628602463
134	1.0	43.5250608338
134	1.0	43.5890508165
134	1.0	43.6266043572
134	1.0	43.6524693774
134	1.0	43.6717479644
134	1.0	43.5728942174
134	1.0	43.5663917199
134	1.0	43.6506902581
134	1.0	43.6289314958
134	1.0	43.678875579
134	1.0	43.6533675948
134	1.0	43.5982423329
134	1.0	43.6526054729
134	1.0	43.6045582844
134	1.0	43.6006072396
134	1.0	43.6916563963
134	1.0	43.594303898
134	1.0	43.705501951
134	1.0	43.5624318156
134	1.0	43.7255798795
134	1.0	43.6630185621
134	1.0	43.7166049284
134	1.0	43.6893617143
134	1.0	43.7071409804
134	1.0	43.6346756828
134	1.0	43.6014944769
134	1.0	43.6647436505
134	1.0	43.7381613774
134	1.0	43.6085211626
134	1.0	43.6031780985
134	1.0	43.6461294383
134	1.0	43.7014543658
134	1.0	43.6588261189
134	1.0	43.6469587929
134	1.0	43.6059600972
134	1.0	43.7110697124
134	1.0	43.6222366067
134	1.0	43.5615881635
134	1.0	43.6288900695
134	1.0	43.7286863158
134	1.0	43.6710891765
134	1.0	43.5451001816
134	1.0	43.6632665296
134	1.0	43.6240615282
134	1.0	43.6400139421
134	1.0	43.6751838395
134	1.0	43.3175712989
134	1.0	43.6316909473
134	1.0	43.6811707199
134	1.0	43.7373249303
134	1.0	43.596501059
134	1.0	43.7044775771
134	1.0	43.5644785824
134	1.0	43.5453379884
134	1.0	43.6341008813
134	1.0	43.6712048997
134	1.0	43.68847729
134	1.0	43.7023848886
134	1.0	43.5242244175
134	1.0	43.6313483023
134	1.0	43.6840939663
134	1.0	43.6925478581
134	1.0	43.5960663426
134	1.0	43.7079472453
134	1.0	43.5957298402
134	1.0	43.6022910737
134	1.0	43.6303302273
134	1.0	43.6780840114
134	1.0	43.5933633366
134	1.0	43.6609288622
134	1.0	43.5783141329
134	1.0	43.6629484265
134	1.0	43.6698789351
134	1.0	43.6002758772
134	1.0	43.5433813604
134	1.0	43.6346615045
134	1.0	43.6542706073
134	1.0	43.6177547042
134	1.0	43.6686850138
134	1.0	43.5458316424
134	1.0	43.6514581659
134	1.0	43.6376527017
134	1.0	43.6737533299
134	1.0	43.6737050132
134	1.0	43.5134678318
134	1.0	43.6745857796
134	1.0	43.5626667496
134	1.0	43.7046638619
134	1.0	43.6316257178
134	1.0	43.6863983644
134	1.0	43.4856472165
134	1.0	43.6278462859
134	1.0	43.7035666899
134	1.0	43.6449882794
134	1.0	43.6422565028
134	1.0	43.6892866282
134	1.0	43.6258122559
134	1.0	43.6953094607
134	1.0	43.6150354065
134	1.0	43.6466702186
134	1.0	43.7143162762
134	1.0	43.6779931488
134	1.0	43.648843743
134	1.0	43.6188615298
134	1.0	43.6137232688
134	1.0	43.5757262772
134	1.0	43.6341824857
134	1.0	43.6393763316
134	1.0	43.5824789967
134	1.0	43.591389634
134	1.0	43.6252767817
134	1.0	43.5440979716
134	1.0	43.6671967106
134	1.0	43.6045783529
134	1.0	43.6667345116
134	1.0	43.6224137031
134	1.0	43.6782617282
134	1.0	43.6454422232
134	1.0	43.7041718038
134	1.0	43.6306994771
134	1.0	43.6855950552
134	1.0	43.5595599501
134	1.0	43.6979934822
134	1.0	43.6694132368
134	1.0	43.6480162095
134	1.0	43.5899373737
134	1.0	43.6916032671
134	1.0	43.7131053598
134	1.0	43.6860134173
134	1.0	43.7139550724
134	1.0	43.6577450306
134	1.0	43.5221771459
134	1.0	43.5744487504
134	1.0	43.6161077377
134	1.0	43.6229849186
134	1.0	43.6512079571
134	1.0	43.7032901161
134	1.0	43.661584343
134	1.0	43.6492711225
134	1.0	43.67132193
134	1.0	43.7142669683
134	1.0	43.620261444
134	1.0	43.67084477
134	1.0	43.5936040432
134	1.0	43.6397449097
134	1.0	43.688198873
134	1.0	43.7335558378
134	1.0	43.6779337338
134	1.0	43.5788080128
134	1.0	43.6913965502
134	1.0	43.6752817782
134	1.0	43.6888299289
134	1.0	43.6427894134
134	1.0	43.6280360753
134	1.0	43.5437604805
134	1.0	43.7008503352
134	0.0	-63.5718880186
134	1.0	43.6211382043
134	1.0	43.5961844878
134	1.0	43.6352860678
134	1.0	43.5821765252
134	1.0	43.6857283894
134	1.0	43.5771542888
134	1.0	43.6907924628
134	1.0	43.6141445197
134	1.0	43.6541874672
134	1.0	43.7101567592
134	1.0	43.5755732624
134	1.0	43.6179167998
134	1.0	43.7250241503
134	1.0	43.5775953074
134	1.0	43.6267492785
134	1.0	43.6803473934
134	1.0	43.6239592894
134	1.0	43.672262526
134	1.0	43.6400190659
134	1.0	43.6380627975
134	1.0	43.5942158832
134	1.0	43.7250005149
134	1.0	43.5767235266
134	1.0	43.6300841857
134	1.0	43.6389521544
134	1.0	43.587071589
134	1.0	43.6121243749
134	1.0	43.5413273231
134	1.0	43.6167277883
134	1.0	43.6793133437
134	1.0	43.6510799088
134	1.0	43.7041226117
134	1.0	43.652794233
134	1.0	43.5843682343
134	1.0	43.623985977
134	1.0	43.7070751742
134	1.0	43.5529998077
134	1.0	43.5020409323
134	1.0	43.7317929052
134	1.0	43.610781647
134	1.0	43.6537019425
134	1.0	43.7259325147
134	1.0	43.6678654301
134	1.0	43.6674668269
134	1.0	43.5492874031
134	1.0	43.6650236584
134	1.0	43.6549632006
134	1.0	43.6115278195
134	1.0	43.6657204601
134	1.0	43.6460585832
134	1.0	43.5654209142
134	1.0	43.6394611063
134	1.0	43.622243371
134	1.0	43.5904419792
134	1.0	43.6787151836
134	1.0	43.6214040321
134	1.0	43.7194008445
134	1.0	43.7218112325
134	1.0	43.6561988472
134	1.0	43.687160213
134	1.0	43.573384892
134	1.0	43.6655323287
134	1.0	43.6509296825
134	1.0	43.6534936303
134	1.0	43.5789619041
134	1.0	43.5425496427
134	1.0	43.6768510938
134	1.0	43.6776270894
134	1.0	43.6220009358
134	1.0	43.7473894343
134	1.0	43.7181007936
134	1.0	43.6719839311
134	1.0	43.6717453268
134	1.0	43.6342368633
134	1.0	43.6463901552
134	1.0	43.6973086791
134	1.0	43.6413648719
134	1.0	43.6878495257
134	1.0	43.6913438263
134	1.0	43.5056423895
134	1.0	43.6143611393
134	1.0	43.6507562251
134	1.0	43.640042305
134	1.0	43.6474266946
134	1.0	43.5655857668
134	1.0	43.7124606735
134	1.0	43.4664388489
134	1.0	43.6355243095
134	1.0	43.5867985775
134	1.0	43.7075418683
134	1.0	43.7188334239
134	1.0	43.6671192604
134	1.0	43.6006658499
134	1.0	43.5867563508
134	1.0	43.6423113049
134	1.0	43.6585572194
134	1.0	43.6924200972
134	1.0	43.6074503793
134	1.0	43.4804587754
134	1.0	43.3656019519
134	1.0	43.6386117518
134	1.0	43.6659507289
134	1.0	43.6383802333
134	1.0	43.6788612327
134	1.0	43.6797528147
134	1.0	43.6704107972
134	1.0	43.6934839522
134	1.0	43.5300010228
134	1.0	43.5607795517
134	1.0	43.7391684339
134	1.0	43.708790945
134	1.0	43.6312028947
134	1.0	43.6949796231
134	1.0	43.6100131767
134	1.0	43.7398567288
134	1.0	43.647826143
134	1.0	43.6154625143
134	1.0	43.6826788563
134	1.0	43.6265879676
134	1.0	43.6135089722
134	1.0	43.7223212485
134	1.0	43.6809105327
134	1.0	43.659131707
134	1.0	43.6461779424
134	1.0	43.5413012299
134	1.0	43.623723816
134	1.0	43.6998495277
134	1.0	43.5904369394
134	1.0	43.7086005407
134	1.0	43.6328405497
134	1.0	43.6532506553
134	1.0	43.5963965981
134	1.0	43.6512228438
134	1.0	43.6129985837
134	1.0	43.5953058884
134	1.0	43.6646567803
134	1.0	43.628209101
134	1.0	43.6266064068
134	1.0	43.7089256746
134	1.0	43.6536977718
134	1.0	43.59746458
134	1.0	43.6962706084
134	1.0	43.5967963223
134	1.0	43.5788622117
134	1.0	43.6337465212
134	1.0	43.6904140777
134	1.0	43.7122748572
134	1.0	43.6563051101
134	1.0	43.7014015466
134	1.0	43.6835662466
134	1.0	43.6941661775
134	1.0	43.5877373291
134	1.0	43.6270379674
134	1.0	43.5858290787
134	1.0	43.6647992562
134	1.0	43.71624786
134	1.0	43.5479226514
134	1.0	43.6387374795
134	1.0	43.6637714863
134	1.0	43.5824891042
134	1.0	43.7054220587
134	1.0	43.6708511619
134	1.0	43.6832256361
134	1.0	43.675162734
134	1.0	43.7124373495
134	1.0	43.7066305127
134	1.0	43.668286032
134	1.0	43.5935895899
134	1.0	43.5148146994
134	1.0	43.6834572596
134	1.0	43.6737633
134	1.0	43.6797500403
134	1.0	43.585591284
134	1.0	43.6682208339
134	1.0	43.6558575339
134	1.0	43.6895118694
134	1.0	43.7067488942
134	1.0	43.7020807893
134	1.0	43.5845176233
134	1.0	43.6418653254
134	1.0	43.6232861337
134	1.0	43.613172749
134	1.0	43.7075479769
134	1.0	43.6126389888
134	1.0	43.5766565796
134	1.0	43.6943224325
134	1.0	43.6507868415
134	1.0	43.5510619577
134	1.0	43.6283609079
134	1.0	43.6680579829
134	1.0	43.6465500185
134	1.0	43.7125436866
134	1.0	43.6291571016
134	1.0	43.6729096866
134	1.0	43.6431530004
134	1.0	43.6574331405
134	1.0	43.689165571
134	1.0	43.627791067
134	1.0	43.6861876574
134	1.0	43.7000404201
134	1.0	43.6630415246
134	1.0	43.6695172185
134	1.0	43.7342935657
134	1.0	43.506009287
134	1.0	43.68527766
134	1.0	43.6510514355
134	1.0	43.5939229373
134	1.0	43.7182899335
134	1.0	43.7134894931
134	1.0	43.6375201889
134	1.0	43.5370823917
134	1.0	43.6368648395
134	1.0	43.5963671678
134	1.0	43.6396312452
134	1.0	43.6110537465
134	1.0	43.6086429968
134	1.0	43.6388192371
134	1.0	43.6392535484
134	1.0	43.7005539374
134	1.0	43.6377571644
134	1.0	43.5460190251
134	1.0	43.7172938594
134	1.0	43.6502772027
134	1.0	43.6281225611
134	1.0	43.7467478973
134	1.0	43.6239851779
134	1.0	43.6533603644
134	1.0	43.6994672667
134	1.0	43.6043685808
134	1.0	43.6995945609
134	1.0	43.6373754938
