# Supplementary material for: Unique membrane properties and enhanced signal processing in human neocortical neurons
Source: eLife. 2016 Oct 6;5:e16553. doi: 10.7554/eLife.16553 (PMC5100995; doi:10.7554/eLife.16553)
Supplement: Source code 1. — DOI: http://dx.doi.org/10.7554/eLife.16553.014 [file elife-16553-code1.zip › Fig3/Fig3b/DIST_045_SYNC/Mon_Apr_11_11_35_14_2016/syns_135/sync_stim_seed_836.txt]

NUMBER_OF_SYNAPSES	APC_N	MAX_VOLTAGE
135	1.0	43.7195907041
135	1.0	43.7274825001
135	1.0	43.6335688958
135	1.0	43.6580214644
135	1.0	43.669747317
135	1.0	43.6459108962
135	1.0	43.5098573731
135	1.0	43.6809217482
135	1.0	43.7239040386
135	1.0	43.668810292
135	1.0	43.4506671938
135	1.0	43.7263325087
135	1.0	43.6726366418
135	1.0	43.6981398061
135	1.0	43.6913303565
135	1.0	43.7487683792
135	1.0	43.7107689183
135	1.0	43.6098332079
135	1.0	43.7294935943
135	1.0	43.624466421
135	1.0	43.6401821508
135	1.0	43.7039627156
135	1.0	43.6305818512
135	1.0	43.676948604
135	1.0	43.4784495846
135	1.0	43.5998244728
135	1.0	43.5515103665
135	1.0	43.7036603575
135	1.0	43.7204660824
135	1.0	43.6420769763
135	1.0	43.647512973
135	1.0	43.6657571728
135	1.0	43.7088345346
135	1.0	43.7026290342
135	1.0	43.6816800434
135	1.0	43.6939939332
135	1.0	43.6008132896
135	1.0	43.6024746218
135	1.0	43.6487552277
135	1.0	43.6475832556
135	1.0	43.5720421005
135	1.0	43.7085254784
135	1.0	43.6515898033
135	1.0	43.5752387787
135	1.0	43.5824117504
135	1.0	43.6036153805
135	1.0	43.613782594
135	1.0	43.7175947236
135	1.0	43.6518853632
135	1.0	43.6657117697
135	1.0	43.6557469787
135	1.0	43.6337402805
135	1.0	43.6551393086
135	1.0	43.6017103892
135	1.0	43.7130088886
135	1.0	43.6669825747
135	1.0	43.6514925768
135	1.0	43.6918500502
135	1.0	43.4976474644
135	1.0	43.6467094682
135	1.0	43.491065306
135	1.0	43.6418470285
135	1.0	43.6314558031
135	1.0	43.6952057712
135	1.0	43.6101856885
135	1.0	43.7349819248
135	1.0	43.6529868935
135	1.0	43.6295344095
135	1.0	43.5874405078
135	1.0	43.6610474846
135	1.0	43.6617036998
135	1.0	43.6771978334
135	1.0	43.6702557821
135	1.0	43.5790919231
135	1.0	43.6794971467
135	1.0	43.6587308579
135	1.0	43.645345736
135	1.0	43.6450673372
135	1.0	43.7367829242
135	1.0	43.7478691745
135	1.0	43.5641640382
135	1.0	43.6619058727
135	1.0	43.7665726852
135	1.0	43.5505423299
135	1.0	43.6590719535
135	1.0	43.7290371349
135	1.0	43.6889149233
135	1.0	43.7083867662
135	1.0	43.6340125951
135	1.0	43.5422877005
135	1.0	43.6843496485
135	1.0	43.6670863527
135	1.0	43.6733870733
135	1.0	43.71706549
135	1.0	43.6886700339
135	1.0	43.7107317987
135	1.0	43.6659134766
135	1.0	43.5990095717
135	1.0	43.7018627911
135	1.0	43.5960908278
135	1.0	43.6724649425
135	1.0	43.6468600094
135	1.0	43.6030084912
135	1.0	43.7078174261
135	1.0	43.6246964522
135	1.0	43.6613034762
135	1.0	43.6771606493
135	1.0	43.6137591371
135	1.0	43.5698299775
135	1.0	43.6513794679
135	1.0	43.6390520547
135	1.0	43.5804951596
135	1.0	43.673292243
135	1.0	43.700077278
135	1.0	43.6951632602
135	1.0	43.6855954815
135	1.0	43.6344489898
135	1.0	43.6769329077
135	1.0	43.7178127934
135	1.0	43.6250159823
135	1.0	43.688867651
135	1.0	43.6975781196
135	1.0	43.6127071154
135	1.0	43.7027279667
135	1.0	43.682790023
135	1.0	43.6217108604
135	1.0	43.6871253333
135	1.0	43.6386911613
135	1.0	43.5462204477
135	1.0	43.6560436012
135	1.0	43.7175655602
135	1.0	43.7560622213
135	1.0	43.6654707203
135	1.0	43.6444512457
135	1.0	43.6413952101
135	1.0	43.6605869121
135	1.0	43.6721357876
135	1.0	43.6432326013
135	1.0	43.637693085
135	1.0	43.6961710485
135	1.0	43.6713685433
135	1.0	43.6552288686
135	1.0	43.6128429977
135	1.0	43.6907387794
135	1.0	43.7159401102
135	1.0	43.7036188314
135	1.0	43.6696972645
135	1.0	43.5943722266
135	1.0	43.7082787225
135	1.0	43.685802471
135	1.0	43.6578172886
135	1.0	43.6884223113
135	1.0	43.7017496662
135	1.0	43.6553919803
135	1.0	43.6160831004
135	1.0	43.6507110617
135	1.0	43.6181821592
135	1.0	43.6950474666
135	1.0	43.5672941386
135	1.0	43.6204660371
135	1.0	43.6190134609
135	1.0	43.6967500957
135	1.0	43.6382989005
135	1.0	43.696093354
135	1.0	43.6401403469
135	1.0	43.7278563909
135	1.0	43.5711370388
135	1.0	43.6358694502
135	1.0	43.6665408474
135	1.0	43.7060214294
135	1.0	43.6912964325
135	1.0	43.6297831861
135	1.0	43.5775009554
135	1.0	43.6367681943
135	1.0	43.6761491746
135	1.0	43.591111382
135	1.0	43.6684563731
135	1.0	43.6191633423
135	1.0	43.7132803219
135	1.0	43.5593575537
135	1.0	43.6261254431
135	1.0	43.7170375765
135	1.0	43.6708351737
135	1.0	43.6795204692
135	1.0	43.6820748478
135	1.0	43.7163166687
135	1.0	43.740406752
135	1.0	43.675966649
135	1.0	43.5915214751
135	1.0	43.6663580396
135	1.0	43.6181648657
135	1.0	43.6616871518
135	1.0	43.5625540613
135	1.0	43.5872173002
135	1.0	43.6518761185
135	1.0	43.662251862
135	1.0	43.6655634626
135	1.0	43.6204647832
135	1.0	43.6053478508
135	1.0	43.637689042
135	1.0	43.6125951491
135	1.0	43.7113279911
135	1.0	43.5945922729
135	1.0	43.5559691815
135	1.0	43.6674498033
135	1.0	43.6369950318
135	1.0	43.6616541045
135	1.0	43.5505379522
135	1.0	43.6509000328
135	1.0	43.6781491689
135	1.0	43.6658074049
135	1.0	43.604517126
135	1.0	43.6532332741
135	1.0	43.6527616048
135	1.0	43.6342933978
135	1.0	43.6720039843
135	1.0	43.61372388
135	1.0	43.6297798183
135	1.0	43.6387007363
135	1.0	43.6416072271
135	1.0	43.6015329725
135	1.0	43.5903256326
135	1.0	43.6070266354
135	1.0	43.643372671
135	1.0	43.6492974302
135	1.0	43.5407105154
135	1.0	43.7085285413
135	1.0	43.6876721977
135	1.0	43.6582421725
135	1.0	43.6227754414
135	1.0	43.7176522327
135	1.0	43.4856615848
135	1.0	43.625814432
135	1.0	43.6599589774
135	1.0	43.7607356422
135	1.0	43.6777907296
135	1.0	43.630106456
135	1.0	43.7244944405
135	1.0	43.6404327054
135	1.0	43.6128044566
135	1.0	43.6958195131
135	1.0	43.6724838761
135	1.0	43.6058388033
135	1.0	43.6759780991
135	1.0	43.6654194266
135	1.0	43.7089651345
135	1.0	43.6118985193
135	1.0	43.6557669527
135	1.0	43.659266693
135	1.0	43.6529230045
135	1.0	43.6793195478
135	1.0	43.653321358
135	1.0	43.5830757497
135	1.0	43.636408124
135	1.0	43.5277351556
135	1.0	43.6094962693
135	1.0	43.6585016077
135	1.0	43.6377664173
135	1.0	43.6967082147
135	1.0	43.6432042745
135	1.0	43.6247267321
135	1.0	43.7359252161
135	1.0	43.546580298
135	1.0	43.613483861
135	1.0	43.647878888
135	1.0	43.5409377284
135	1.0	43.561468773
135	1.0	43.704587717
135	1.0	43.6456526101
135	1.0	43.6316945157
135	1.0	43.6262005739
135	1.0	43.5112697358
135	1.0	43.7149520134
135	1.0	43.5684784322
135	1.0	43.6939695123
135	1.0	43.6269796113
135	1.0	43.6629525424
135	1.0	43.7235040507
135	1.0	43.6581094572
135	1.0	43.6368915298
135	1.0	43.7014051255
135	1.0	43.5872844316
135	1.0	43.7096717705
135	1.0	43.4400588912
135	1.0	43.6657485228
135	1.0	43.7318715817
135	1.0	43.7361525589
135	1.0	43.5910059192
135	1.0	43.497965721
135	1.0	43.6891898584
135	1.0	43.6700484683
135	1.0	43.5062055683
135	1.0	43.667408803
135	1.0	43.665496962
135	1.0	43.6656363642
135	1.0	43.6014372227
135	1.0	43.7440904534
135	1.0	43.6549479225
135	1.0	43.6755845132
135	1.0	43.6495178736
135	1.0	43.6732806543
135	1.0	43.6441606913
135	1.0	43.643899351
135	1.0	43.6917014146
135	1.0	43.6430399377
135	1.0	43.6438565141
135	1.0	43.6269160911
135	1.0	43.6751827776
135	1.0	43.5763343319
135	1.0	43.7247424526
135	1.0	43.6964981694
135	1.0	43.5831399684
135	1.0	43.7098613169
135	1.0	43.6897337555
135	1.0	43.7257609406
135	1.0	43.6093399712
135	1.0	43.5267733008
135	1.0	43.6112366208
135	1.0	43.5940301499
135	1.0	43.6194225046
135	1.0	43.4295724555
135	1.0	43.7042710149
135	1.0	43.6673079638
135	1.0	43.6243754584
135	1.0	43.7193981231
135	1.0	43.7320554507
135	1.0	43.5163972445
135	1.0	43.6791789034
135	1.0	43.5984105154
135	1.0	43.5482022152
135	1.0	43.6978532115
135	1.0	43.7189211161
135	1.0	43.7029835289
135	1.0	43.6205902265
135	1.0	43.5855795427
135	1.0	43.6680343868
135	1.0	43.6695999404
135	1.0	43.7158128326
135	1.0	43.738316243
135	1.0	43.6744112984
135	1.0	43.7050961232
135	1.0	43.5632339409
135	1.0	43.6177132352
135	1.0	43.625289089
135	1.0	43.6647765981
135	1.0	43.641481597
135	1.0	43.6119437931
135	1.0	43.6463156299
135	1.0	43.6415145688
135	1.0	43.5704490511
135	1.0	43.6602644959
135	1.0	43.6563418083
135	1.0	43.6935527924
135	1.0	43.7195379369
135	1.0	43.6058435682
135	1.0	43.6622467733
135	1.0	43.6613292229
135	1.0	43.6875107516
135	1.0	43.6114865881
135	1.0	43.705715264
135	1.0	43.7055840599
135	1.0	43.7257538575
135	1.0	43.6121007674
135	1.0	43.7166735929
135	1.0	43.7338039931
135	1.0	43.6329446929
135	1.0	43.7265168398
135	1.0	43.640089112
135	1.0	43.6714753364
135	1.0	43.6769886846
135	1.0	43.6551782057
135	1.0	43.7235403789
135	1.0	43.6451006733
135	1.0	43.6839743601
135	1.0	43.6086472352
135	1.0	43.6755201949
135	1.0	43.6834259398
135	1.0	43.6648008174
135	1.0	43.6516734727
135	1.0	43.6450233365
135	1.0	43.6480342777
135	1.0	43.697790542
135	1.0	43.6233322225
135	1.0	43.4859672816
135	1.0	43.6258126746
135	1.0	43.6490626432
135	1.0	43.555578157
135	1.0	43.5165325427
135	1.0	43.7065928646
135	1.0	43.6111328327
135	1.0	43.6645785313
135	1.0	43.5965652627
135	1.0	43.6346818991
135	1.0	43.6418628577
135	1.0	43.6456462
135	1.0	43.6667662671
135	1.0	43.5951508979
135	1.0	43.5918213761
135	1.0	43.5907012249
135	1.0	43.6062197825
135	1.0	43.5225997112
135	1.0	43.7446564449
135	1.0	43.7030364311
135	1.0	43.6115032274
135	1.0	43.7037494579
135	1.0	43.5965006714
135	1.0	43.6162744368
135	1.0	43.6606750506
135	1.0	43.654672611
135	1.0	43.6335516336
135	1.0	43.7107265013
135	1.0	43.703174359
135	1.0	43.7157806217
135	1.0	43.702070297
135	1.0	43.5519994592
135	1.0	43.6527768639
135	1.0	43.6092942097
135	1.0	43.7117436167
135	1.0	43.7089356707
135	1.0	43.6990233185
135	1.0	43.6819683331
135	1.0	43.6688075533
135	1.0	43.6446117642
135	1.0	43.6921585207
135	1.0	43.6735400548
135	1.0	43.7006682893
135	1.0	43.6557733325
135	1.0	43.5895063265
135	1.0	43.6680862081
135	1.0	43.6785528863
135	1.0	43.5545310196
135	1.0	43.6476778076
135	1.0	43.6128573003
135	1.0	43.5712377506
135	1.0	43.6434433667
135	1.0	43.6192674944
135	1.0	43.6855472235
135	1.0	43.6629654723
135	1.0	43.6288561611
135	1.0	43.6122906343
135	1.0	43.6675298363
135	1.0	43.6734456131
135	1.0	43.6957619063
135	1.0	43.6556013511
135	1.0	43.6393069969
135	1.0	43.635932209
135	1.0	43.6223299617
135	1.0	43.6007623628
135	1.0	43.6216630333
135	1.0	43.7070162483
135	1.0	43.623011938
135	1.0	43.6169885193
135	1.0	43.5404811309
135	1.0	43.5982125557
135	1.0	43.7081289568
135	1.0	43.6790090952
135	1.0	43.5274054458
135	1.0	43.73948913
135	1.0	43.5615170204
135	1.0	43.667124913
135	1.0	43.5932556986
135	1.0	43.6256529459
135	1.0	43.6502474607
135	1.0	43.5587078585
135	1.0	43.6562438529
135	1.0	43.6423743338
135	1.0	43.6142606563
135	1.0	43.5146248097
135	1.0	43.6771483553
135	1.0	43.6871832609
135	1.0	43.5875200748
135	1.0	43.7395427459
135	1.0	43.6718956152
135	1.0	43.6851867281
135	1.0	43.5739350907
135	1.0	43.6793793156
135	1.0	43.6596900312
135	1.0	43.7063180347
135	1.0	43.6814174631
135	1.0	43.6353245275
135	1.0	43.6662665952
135	1.0	43.5993931398
135	1.0	43.616745846
135	1.0	43.687722208
135	1.0	43.5048400523
135	1.0	43.6793869677
135	1.0	43.6535729251
135	1.0	43.6330605746
135	1.0	43.6931338562
135	1.0	43.7353038603
135	1.0	43.6895979677
135	1.0	43.6518261348
135	1.0	43.5908159025
135	1.0	43.6638238921
135	1.0	43.6876174316
135	1.0	43.5731651127
135	1.0	43.6681423946
135	1.0	43.6576078422
135	1.0	43.5690130306
135	1.0	43.6980389554
135	1.0	43.6260498438
135	1.0	43.544298818
135	1.0	43.5946810984
135	1.0	43.6119271209
135	1.0	43.6585818359
135	1.0	43.6003165547
135	1.0	43.6515381836
135	1.0	43.7176934366
135	1.0	43.6737529995
135	1.0	43.6729040947
135	1.0	43.7226620243
135	1.0	43.7110565325
135	1.0	43.5984709357
135	1.0	43.6419727302
135	1.0	43.5946304256
135	1.0	43.60002729
135	1.0	43.5164698276
135	1.0	43.6461113953
135	1.0	43.3499630868
135	1.0	43.6007430566
135	1.0	43.6287094846
135	1.0	43.6232907238
135	1.0	43.6214001862
135	1.0	43.7285469519
135	1.0	43.6657913624
135	1.0	43.5944837742
135	1.0	43.5901983901
135	1.0	43.6586908199
135	1.0	43.6633211028
135	1.0	43.6847160875
135	1.0	43.6753195238
135	1.0	43.7201239788
135	1.0	43.7062226639
135	1.0	43.6910856668
135	1.0	43.6847101163
135	1.0	43.6301770588
135	1.0	43.5879078935
135	1.0	43.6941505675
135	1.0	43.5113378384
135	1.0	43.6969422269
135	1.0	43.6117120383
135	1.0	43.7291934962
135	1.0	43.6409752814
135	1.0	43.6866131776
135	1.0	43.709984618
135	1.0	43.6105366798
135	1.0	43.58582338
135	1.0	43.6553692847
135	1.0	43.6924481738
135	1.0	43.7209682444
135	1.0	43.6664615537
135	1.0	43.6738747921
135	1.0	43.7183244569
135	1.0	43.6873774514
135	1.0	43.7040209867
135	1.0	43.6278961728
135	1.0	43.6706155601
135	1.0	43.5793042149
135	1.0	43.6851459638
135	1.0	43.7039566788
135	1.0	43.6914709119
135	1.0	43.638590807
135	1.0	43.7362286013
135	1.0	43.5545047384
135	1.0	43.7029061743
135	1.0	43.5689657157
135	1.0	43.7229355547
135	1.0	43.6244541876
135	1.0	43.6845243742
135	1.0	43.6382996613
135	1.0	43.6330577057
135	1.0	43.6540200935
135	1.0	43.6973185787
135	1.0	43.7120600722
135	1.0	43.5944869085
135	1.0	43.6796669225
135	1.0	43.6141499947
135	1.0	43.7049412479
135	1.0	43.672956604
135	1.0	43.5762766799
135	1.0	43.6749612861
135	1.0	43.7231533888
135	1.0	43.644872983
135	1.0	43.6675953322
135	1.0	43.6310412118
135	1.0	43.6055551433
135	1.0	43.7123187726
135	1.0	43.6379145035
135	1.0	43.7465623163
135	1.0	43.5694191232
135	1.0	43.7038181502
135	1.0	43.5562521874
135	1.0	43.7018346476
135	1.0	43.7050213654
135	1.0	43.6097996188
135	1.0	43.6125821161
135	1.0	43.7510333946
135	1.0	43.5910635027
135	1.0	43.6021783661
135	1.0	43.5451056405
135	1.0	43.6761179125
135	1.0	43.6351972193
135	1.0	43.6163862028
135	1.0	43.6508833296
135	1.0	43.7312881602
135	1.0	43.6250087158
135	1.0	43.646075564
135	1.0	43.7113702431
135	1.0	43.5982172721
135	1.0	43.6807812871
135	1.0	43.6857978438
135	1.0	43.628603991
135	1.0	43.6481776608
135	1.0	43.6055845744
135	1.0	43.625917534
135	1.0	43.6317275736
135	1.0	43.5844049824
135	1.0	43.689227646
135	1.0	43.6829026139
135	1.0	43.6689672948
135	1.0	43.6713069082
135	1.0	43.6918612836
135	1.0	43.6645429328
135	1.0	43.5980512856
135	1.0	43.6338908489
135	1.0	43.6595094236
135	1.0	43.6649877187
135	1.0	43.6354174105
135	1.0	43.6160178312
135	1.0	43.6003029074
135	1.0	43.6485097606
135	1.0	43.5068874037
135	1.0	43.6495039683
135	1.0	43.7143222551
135	1.0	43.6272768076
135	1.0	43.4310925172
135	1.0	43.6038104944
135	1.0	43.6628778067
135	1.0	43.6663531046
135	1.0	43.6914073915
135	1.0	43.6877794748
135	1.0	43.6510905578
135	1.0	43.695719615
135	1.0	43.6930792509
135	1.0	43.7213874377
135	1.0	43.6549314751
135	1.0	43.6997289667
135	1.0	43.5954030083
135	1.0	43.6595458838
135	1.0	43.6838070502
135	1.0	43.7257413415
135	1.0	43.5928024257
135	1.0	43.5968299723
135	1.0	43.6962220173
135	1.0	43.7014142638
135	1.0	43.6581400052
135	1.0	43.710464678
135	1.0	43.6215260743
135	1.0	43.5412982782
135	1.0	43.6495119425
135	1.0	43.6640129805
135	1.0	43.6270118042
135	1.0	43.5739198616
135	1.0	43.7212473576
135	1.0	43.6737435186
135	1.0	43.4179023847
135	1.0	43.6093931241
135	1.0	43.7071323593
135	1.0	43.6819527522
135	1.0	43.5809920113
135	1.0	43.6839585187
135	1.0	43.630660697
135	1.0	43.7106189309
135	1.0	43.6904640757
135	1.0	43.5850356475
135	1.0	43.5842431447
135	1.0	43.6601723747
135	1.0	43.6793247283
135	1.0	43.7028977187
135	1.0	43.648056089
135	1.0	43.6611764265
135	1.0	43.7234524363
135	1.0	43.6327657611
135	1.0	43.6490377097
135	1.0	43.7170517984
135	1.0	43.6399615909
135	1.0	43.6852119187
135	1.0	43.6179135438
135	1.0	43.6704475922
135	1.0	43.5483294372
135	1.0	43.6569614871
135	1.0	43.5668746376
135	1.0	43.7013313994
135	1.0	43.6781340485
135	1.0	43.5964185298
135	1.0	43.6927828252
135	1.0	43.6773185532
135	1.0	43.7179088131
135	1.0	43.5967090734
135	1.0	43.5688304121
135	1.0	43.6037845976
135	1.0	43.6418020038
135	1.0	43.6948060408
135	1.0	43.5773195461
135	1.0	43.6468136555
135	1.0	43.6566274715
135	1.0	43.6202732807
135	1.0	43.730015126
135	1.0	43.6805033661
135	1.0	43.5883619374
135	1.0	43.5940575788
135	1.0	43.6206819525
135	1.0	43.6376826407
135	1.0	43.6145281999
135	1.0	43.7010406216
135	1.0	43.6921526241
135	1.0	43.6295881299
135	1.0	43.6893311561
135	1.0	43.6352764327
135	1.0	43.6575814276
135	1.0	43.6775168857
135	1.0	43.6828333843
135	1.0	43.6095578254
135	1.0	43.6843722611
135	1.0	43.7189765015
135	1.0	43.6349329301
135	1.0	43.6414976197
135	1.0	43.6768897873
135	1.0	43.6737795044
135	1.0	43.7414402465
135	1.0	43.614460238
135	1.0	43.6639432642
135	1.0	43.6037687497
135	1.0	43.6395033156
135	1.0	43.6097506273
135	1.0	43.5447647538
135	1.0	43.6165875046
135	1.0	43.6488859186
135	1.0	43.6381953651
135	1.0	43.6271975648
135	1.0	43.490181154
135	1.0	43.6129692238
135	1.0	43.5854757398
135	1.0	43.7198135605
135	1.0	43.6334875878
135	1.0	43.6514957004
135	1.0	43.7205504544
135	1.0	43.6687207926
135	1.0	43.6630961
135	1.0	43.6228095548
135	1.0	43.6477605197
135	1.0	43.5973649615
135	1.0	43.6547756685
135	1.0	43.6653277483
135	1.0	43.6722410112
135	1.0	43.6747199696
135	1.0	43.6660973588
135	1.0	43.6652360674
135	1.0	43.6877983849
135	1.0	43.6487292593
135	1.0	43.6412183976
135	1.0	43.5512563482
135	1.0	43.5360600234
135	1.0	43.6807358333
135	1.0	43.5938209627
135	1.0	43.6292385842
135	1.0	43.6164309107
135	1.0	43.6467281953
135	1.0	43.6394885881
135	1.0	43.5637445126
135	1.0	43.6589977443
135	1.0	43.6795028698
135	1.0	43.6344525781
135	1.0	43.6096623147
135	1.0	43.6593205548
135	1.0	43.6412570493
135	1.0	43.6712489128
135	1.0	43.7062971308
135	1.0	43.6464605257
135	1.0	43.6210360612
135	1.0	43.6735587063
135	1.0	43.7152533076
135	1.0	43.7112842461
135	1.0	43.6815204044
135	1.0	43.6530782263
135	1.0	43.6603240067
135	1.0	43.680446686
135	1.0	43.6849695278
135	1.0	43.6020130361
135	1.0	43.6289811749
135	1.0	43.6897988631
135	1.0	43.6071539215
135	1.0	43.5302553838
135	1.0	43.6427647205
135	1.0	43.5305514288
135	1.0	43.6230185352
135	1.0	43.6610601119
135	1.0	43.6340129854
135	1.0	43.5860489328
135	1.0	43.645215182
135	1.0	43.6614953316
135	1.0	43.6295601715
135	1.0	43.6679063978
135	1.0	43.5425562401
135	1.0	43.7075597279
135	1.0	43.6567371003
135	1.0	43.7136209064
135	1.0	43.7036713088
135	1.0	43.5246952884
135	1.0	43.7182652677
135	1.0	43.6679326753
135	1.0	43.6593962076
135	1.0	43.6418936707
135	1.0	43.4914877952
135	1.0	43.6122987835
135	1.0	43.6558553134
135	1.0	43.7173949693
135	1.0	43.720933599
135	1.0	43.6864178114
135	1.0	43.6502457829
135	1.0	43.637501214
135	1.0	43.6543264167
135	1.0	43.747674684
135	1.0	43.6503069685
135	1.0	43.5957900674
135	1.0	43.6788630275
135	1.0	43.6484923919
135	1.0	43.6844342858
135	1.0	43.6547525786
135	1.0	43.6631917786
135	1.0	43.664597589
135	1.0	43.6415324916
135	1.0	43.668595239
135	1.0	43.767200486
135	1.0	43.6441950506
135	1.0	43.6244310323
135	1.0	43.6742280852
135	1.0	43.6634277756
135	1.0	43.6162399587
135	1.0	43.6018350627
135	1.0	43.6925829824
135	1.0	43.7145301733
135	1.0	43.6428751078
135	1.0	43.6705009662
135	1.0	43.6876957947
135	1.0	43.7192960027
135	1.0	43.7161386954
135	1.0	43.6824802022
135	1.0	43.7007096312
135	1.0	43.7005509351
135	1.0	43.5539070549
135	1.0	43.6153871988
135	1.0	43.6819072337
135	1.0	43.6694437831
135	1.0	43.732510486
135	1.0	43.637706091
135	1.0	43.6328473948
135	1.0	43.7291396466
135	1.0	43.6300822594
135	1.0	43.5536721611
135	1.0	43.6997844155
135	1.0	43.6593356375
135	1.0	43.5918346494
135	1.0	43.6871599923
135	1.0	43.6997869524
135	1.0	43.6636052266
135	1.0	43.5904303701
135	1.0	43.6217520546
135	1.0	43.6422084009
135	1.0	43.6833700544
135	1.0	43.7397245532
135	1.0	43.6608207211
135	1.0	43.7095626025
135	1.0	43.6815540599
135	1.0	43.6430779355
135	1.0	43.6820686801
135	1.0	43.7037656503
135	1.0	43.7170109001
135	1.0	43.6714641017
135	1.0	43.5848520887
135	1.0	43.6940251398
135	1.0	43.4918902163
135	1.0	43.5924822678
135	1.0	43.406396398
135	1.0	43.6276285184
135	1.0	43.6759144644
135	1.0	43.5681478005
135	1.0	43.5682366196
135	1.0	43.6401622742
135	1.0	43.5494403253
135	1.0	43.6739378396
135	1.0	43.621260648
135	1.0	43.6884404399
135	1.0	43.5941862659
135	1.0	43.7237608868
135	1.0	43.5949363087
135	1.0	43.6358477493
135	1.0	43.6169520869
135	1.0	43.7558007868
135	1.0	43.6611714273
135	1.0	43.7276023073
135	1.0	43.6705557078
135	1.0	43.6725776588
135	1.0	43.6903187829
135	1.0	43.6161584993
135	1.0	43.7139440901
135	1.0	43.6059367452
135	1.0	43.7291065839
135	1.0	43.7191540776
135	1.0	43.6183801672
135	1.0	43.6135418685
135	1.0	43.5925077442
135	1.0	43.7290638557
135	1.0	43.64294743
135	1.0	43.7192491544
135	1.0	43.4784151717
135	1.0	43.742173259
135	1.0	43.6827584724
135	1.0	43.6215479093
135	1.0	43.6834597343
135	1.0	43.5794784501
135	1.0	43.7061163227
135	1.0	43.6378156536
135	1.0	43.625756086
135	1.0	43.6798945513
135	1.0	43.6944887487
135	1.0	43.6590367151
135	1.0	43.6662689745
135	1.0	43.6997049139
135	1.0	43.5918873987
135	1.0	43.6999784761
135	1.0	43.6029459522
135	1.0	43.6237219573
135	1.0	43.6123950282
135	1.0	43.5774664134
135	1.0	43.7022494192
135	1.0	43.5998649271
135	1.0	43.6614513316
135	1.0	43.66356304
135	1.0	43.5317467873
135	1.0	43.6352713244
135	1.0	43.6895783017
135	1.0	43.6194962718
135	1.0	43.6184761324
135	1.0	43.6856655456
135	1.0	43.7068706719
135	1.0	43.6715734007
135	1.0	43.6036591278
135	1.0	43.5990044844
135	1.0	43.6833699777
135	1.0	43.747811721
135	1.0	43.6901612194
135	1.0	43.588637156
135	1.0	43.6323478836
135	1.0	43.6805450406
135	1.0	43.6621190038
135	1.0	43.5808319478
135	1.0	43.6735599829
135	1.0	43.6796939583
135	1.0	43.715907214
135	1.0	43.6226596256
135	1.0	43.618436899
135	1.0	43.6950949985
135	1.0	43.701808879
135	1.0	43.6909712355
135	1.0	43.5755636531
135	1.0	43.596504359
135	1.0	43.6570245089
135	1.0	43.6739143586
135	1.0	43.5986906448
135	1.0	43.7035598952
135	1.0	43.6322115957
135	1.0	43.6644414593
135	1.0	43.5554199059
135	1.0	43.6522778115
135	1.0	43.6046088212
135	1.0	43.7010883891
135	1.0	43.5781358643
135	1.0	43.6612475654
135	1.0	43.7230686926
135	1.0	43.6749192628
135	1.0	43.6405968321
135	1.0	43.6673431515
135	1.0	43.688085587
135	1.0	43.6184764648
135	1.0	43.7191203989
135	1.0	43.6305724445
135	1.0	43.566751109
135	1.0	43.6359845928
135	1.0	43.6703392513
135	1.0	43.6947846198
135	1.0	43.6547265931
135	1.0	43.6850870583
135	1.0	43.7179777147
135	1.0	43.6297725644
135	1.0	43.7023709645
135	1.0	43.6473570636
135	1.0	43.6375349111
135	1.0	43.7147659007
135	1.0	43.6440727931
