# Supplementary material for: Unique membrane properties and enhanced signal processing in human neocortical neurons
Source: eLife. 2016 Oct 6;5:e16553. doi: 10.7554/eLife.16553 (PMC5100995; doi:10.7554/eLife.16553)
Supplement: Source code 1. — DOI: http://dx.doi.org/10.7554/eLife.16553.014 [file elife-16553-code1.zip › Fig3/Fig3b/DIST_045_SYNC/Mon_Apr_11_11_35_14_2016/syns_136/sync_stim_seed_834.txt]

NUMBER_OF_SYNAPSES	APC_N	MAX_VOLTAGE
136	1.0	43.5153164405
136	1.0	43.7029779925
136	1.0	43.6101307036
136	1.0	43.6698277686
136	1.0	43.7230943286
136	1.0	43.703414785
136	1.0	43.6560616468
136	1.0	43.6723587879
136	1.0	43.6308321178
136	1.0	43.7322565817
136	1.0	43.616334574
136	1.0	43.6034025609
136	1.0	43.6996425275
136	1.0	43.6286480793
136	1.0	43.5963958625
136	1.0	43.6947979395
136	1.0	43.4838496661
136	1.0	43.6215591188
136	1.0	43.6175700744
136	1.0	43.6317945032
136	1.0	43.6317030278
136	1.0	43.6650344448
136	1.0	43.5596808355
136	1.0	43.5489482605
136	1.0	43.7114490639
136	1.0	43.6764656569
136	1.0	43.6905721944
136	1.0	43.6928178193
136	1.0	43.7456738878
136	1.0	43.6096028633
136	1.0	43.5171816115
136	1.0	43.6276284443
136	1.0	43.6643292791
136	1.0	43.6099796994
136	1.0	43.5971939705
136	1.0	43.7058410087
136	1.0	43.6377522031
136	1.0	43.6847623346
136	1.0	43.6688398168
136	1.0	43.6610532929
136	1.0	43.6638488446
136	1.0	43.5770786694
136	1.0	43.6878029172
136	1.0	43.6748794992
136	1.0	43.6583778088
136	1.0	43.7145279808
136	1.0	43.6246041608
136	1.0	43.6296410166
136	1.0	43.6880312083
136	1.0	43.6513601394
136	1.0	43.6923654943
136	1.0	43.6929141243
136	1.0	43.6900472277
136	1.0	43.6234706498
136	1.0	43.6295625632
136	1.0	43.6914437539
136	1.0	43.6131383714
136	1.0	43.5710794157
136	1.0	43.6364458215
136	1.0	43.5441906881
136	1.0	43.5954089327
136	1.0	43.6867194488
136	1.0	43.6762248421
136	1.0	43.6857193062
136	1.0	43.5071330271
136	1.0	43.6212269598
136	1.0	43.7325525046
136	1.0	43.6836624174
136	1.0	43.5991034614
136	1.0	43.582804717
136	1.0	43.7655495231
136	1.0	43.7132242813
136	1.0	43.6569367382
136	1.0	43.6013084267
136	1.0	43.7347459814
136	1.0	43.6296653404
136	1.0	43.6673325163
136	1.0	43.686369992
136	1.0	43.6460018327
136	1.0	43.6757618634
136	1.0	43.7240988681
136	1.0	43.6123867808
136	1.0	43.6643717912
136	1.0	43.6827587557
136	1.0	43.5789804353
136	1.0	43.6731992093
136	1.0	43.6444923216
136	1.0	43.6584749671
136	1.0	43.6572671646
136	1.0	43.727516589
136	1.0	43.6874120682
136	1.0	43.7033578068
136	1.0	43.6742034737
136	1.0	43.6142540889
136	1.0	43.656360336
136	1.0	43.7028154169
136	1.0	43.6258151074
136	1.0	43.7074480351
136	1.0	43.5913427181
136	1.0	43.6671373553
136	1.0	43.640260936
136	1.0	43.7216382444
136	1.0	43.7139516592
136	1.0	43.5977910395
136	1.0	43.7071796825
136	1.0	43.4111764748
136	1.0	43.6942540207
136	1.0	43.6594684503
136	1.0	43.6387246586
136	1.0	43.6216180647
136	1.0	43.680566088
136	1.0	43.7323538394
136	1.0	43.6683365238
136	1.0	43.6334591667
136	1.0	43.6621119792
136	1.0	43.6108658626
136	1.0	43.6401696841
136	1.0	43.693769707
136	1.0	43.6233544115
136	1.0	43.6690664704
136	1.0	43.6094675708
136	1.0	43.6980646294
136	1.0	43.6204360593
136	1.0	43.6496821563
136	1.0	43.5916891987
136	1.0	43.7005845024
136	1.0	43.6920012873
136	1.0	43.6375452058
136	1.0	43.6970423378
136	1.0	43.6932339168
136	1.0	43.7121171074
136	1.0	43.6765614251
136	1.0	43.6174688934
136	1.0	43.6817777675
136	1.0	43.7167202668
136	1.0	43.6608796189
136	1.0	43.6833657291
136	1.0	43.6116842599
136	1.0	43.7168179141
136	1.0	43.6520209756
136	1.0	43.6157117012
136	1.0	43.6441704481
136	1.0	43.6924620343
136	1.0	43.6683068998
136	1.0	43.6709009854
136	1.0	43.6864860263
136	1.0	43.7126394311
136	1.0	43.6461801356
136	1.0	43.7044880658
136	1.0	43.6904102852
136	1.0	43.6523488444
136	1.0	43.655717689
136	1.0	43.6292775428
136	1.0	43.6790991049
136	1.0	43.6598168709
136	1.0	43.6239570217
136	1.0	43.5786472515
136	1.0	43.6823947923
136	1.0	43.5653487416
136	1.0	43.6961825459
136	1.0	43.5105576893
136	1.0	43.6906317126
136	1.0	43.6438576649
136	1.0	43.6907906362
136	1.0	43.5961637636
136	1.0	43.6790023317
136	1.0	43.6084566826
136	1.0	43.7233934438
136	1.0	43.7085038193
136	1.0	43.678875677
136	1.0	43.6239122448
136	1.0	43.6240742229
136	1.0	43.7147015234
136	1.0	43.671152467
136	1.0	43.6432666781
136	1.0	43.6989384889
136	1.0	43.5704504051
136	1.0	43.6163485137
136	1.0	43.7309503855
136	1.0	43.6206192069
136	1.0	43.7200469282
136	1.0	43.6864868555
136	1.0	43.6441440932
136	1.0	43.6397048517
136	1.0	43.6300562525
136	1.0	43.6559505011
136	1.0	43.6031894176
136	1.0	43.6565389516
136	1.0	43.6557766871
136	1.0	43.6199819323
136	1.0	43.6406404638
136	1.0	43.689449349
136	1.0	43.6715909717
136	1.0	43.5337091826
136	1.0	43.6299425113
136	1.0	43.5920009507
136	1.0	43.6575269758
136	1.0	43.6899872612
136	1.0	43.7338953517
136	1.0	43.694844857
136	1.0	43.6150174499
136	1.0	43.6174620864
136	1.0	43.6058526868
136	1.0	43.7141002515
136	1.0	43.6673586178
136	1.0	43.7372755733
136	1.0	43.6706571905
136	1.0	43.6781698534
136	1.0	43.6769065797
136	1.0	43.491274856
136	1.0	43.6925810142
136	1.0	43.7066984691
136	1.0	43.692081244
136	1.0	43.6749698068
136	1.0	43.6109018493
136	1.0	43.6507778382
136	1.0	43.4159337545
136	1.0	43.6285139748
136	1.0	43.6044601794
136	1.0	43.6776310218
136	1.0	43.6732667626
136	1.0	43.628350052
136	1.0	43.6552705442
136	1.0	43.6072447581
136	1.0	43.6419516951
136	1.0	43.6137401077
136	1.0	43.6808146578
136	1.0	43.4898049321
136	1.0	43.5512643946
136	1.0	43.6831429734
136	1.0	43.6756552771
136	1.0	43.6601783027
136	1.0	43.7018744167
136	1.0	43.6024102732
136	1.0	43.6531656895
136	1.0	43.6933682104
136	1.0	43.5449641545
136	1.0	43.5851201252
136	1.0	43.6166045528
136	1.0	43.6105366568
136	1.0	43.6990051705
136	1.0	43.6160945188
136	1.0	43.5763760404
136	1.0	43.6648869059
136	1.0	43.7033932073
136	1.0	43.4845301345
136	1.0	43.705907089
136	1.0	43.563720937
136	1.0	43.6881024421
136	1.0	43.6030393266
136	1.0	43.6453410019
136	1.0	43.5773907418
136	1.0	43.6769332781
136	1.0	43.5867842345
136	1.0	43.6159508611
136	1.0	43.7437432106
136	1.0	43.6369619446
136	1.0	43.7129311784
136	1.0	43.6476437036
136	1.0	43.7173418718
136	1.0	43.6571789235
136	1.0	43.7131839219
136	1.0	43.6232532035
136	1.0	43.6298843495
136	1.0	43.6406813291
136	1.0	43.6525507071
136	1.0	43.7065604051
136	1.0	43.6954534385
136	1.0	43.6725169128
136	1.0	43.5928224159
136	1.0	43.6803980531
136	1.0	43.7017192101
136	1.0	43.6065836669
136	1.0	43.6747813831
136	1.0	43.6216437311
136	1.0	43.6467598109
136	1.0	43.709860664
136	1.0	43.6930414541
136	1.0	43.6938741371
136	1.0	43.6996245974
136	1.0	43.7182955233
136	1.0	43.656100416
136	1.0	43.7041642447
136	1.0	43.6912571105
136	1.0	43.618385033
136	1.0	43.5579666248
136	1.0	43.6413830756
136	1.0	43.6543313501
136	1.0	43.6627170611
136	1.0	43.5845768145
136	1.0	43.5921261532
136	1.0	43.6609821006
136	1.0	43.6893230345
136	1.0	43.7070875449
136	1.0	43.5852146212
136	1.0	43.6308754664
136	1.0	43.5828825005
136	1.0	43.6816030637
136	1.0	43.6273267611
136	1.0	43.710805018
136	1.0	43.5826882331
136	1.0	43.67398931
136	1.0	43.6874888837
136	1.0	43.6577830087
136	1.0	43.63919218
136	1.0	43.5817865909
136	1.0	43.6804140342
136	1.0	43.6462777554
136	1.0	43.7318386507
136	1.0	43.6326481156
136	1.0	43.6605421112
136	1.0	43.6619639781
136	1.0	43.7068078602
136	1.0	43.6553759257
136	1.0	43.6198822663
136	1.0	43.6598623596
136	1.0	43.6743134225
136	1.0	43.7267761065
136	1.0	43.5281131356
136	1.0	43.5847916848
136	1.0	43.6637048797
136	1.0	43.6295169272
136	1.0	43.6640881472
136	1.0	43.72331309
136	1.0	43.6783633743
136	1.0	43.708749791
136	1.0	43.6390999838
136	1.0	43.6964962988
136	1.0	43.6806788311
136	1.0	43.7213051622
136	1.0	43.6513484861
136	1.0	43.6666096626
136	1.0	43.674526414
136	1.0	43.6317403388
136	1.0	43.6841786787
136	1.0	43.6132547266
136	1.0	43.6750289708
136	1.0	43.5158609945
136	1.0	43.7451230102
136	1.0	43.6252680504
136	1.0	43.6043931634
136	1.0	43.6378686031
136	1.0	43.6934763616
136	1.0	43.7106182758
136	1.0	43.7107777567
136	1.0	43.676541304
136	1.0	43.6763066045
136	1.0	43.6478164174
136	1.0	43.6945246283
136	1.0	43.646212578
136	1.0	43.5781631743
136	1.0	43.7148541092
136	1.0	43.7595116567
136	1.0	43.6363388969
136	1.0	43.6147398477
136	1.0	43.6545970786
136	1.0	43.6810108088
136	1.0	43.704952807
136	1.0	43.6763446943
136	1.0	43.6665513904
136	1.0	43.5797174838
136	1.0	43.6967070118
136	1.0	43.6861964356
136	1.0	43.614703052
136	1.0	43.6546975774
136	1.0	43.6191960736
136	1.0	43.7323968038
136	1.0	43.6461692621
136	1.0	43.6330971505
136	1.0	43.6713903936
136	1.0	43.7308679782
136	1.0	43.6339280815
136	1.0	43.6807803321
136	1.0	43.6363199722
136	1.0	43.71553657
136	1.0	43.6839572003
136	1.0	43.7438180312
136	1.0	43.611145466
136	1.0	43.6583700665
136	1.0	43.6664039052
136	1.0	43.6154995334
136	1.0	43.6091322359
136	1.0	43.6408913024
136	1.0	43.659216862
136	1.0	43.7085031241
136	1.0	43.6040545677
136	1.0	43.7088776296
136	1.0	43.6141060886
136	1.0	43.6895158584
136	1.0	43.6373536512
136	1.0	43.6749702903
136	1.0	43.7383899577
136	1.0	43.472516144
136	1.0	43.6886960829
136	1.0	43.5869148235
136	1.0	43.6570617
136	1.0	43.6491457633
136	1.0	43.6073034167
136	1.0	43.6172869686
136	1.0	43.5866239227
136	1.0	43.6115777136
136	1.0	43.6829241982
136	1.0	43.5814372563
136	1.0	43.7113565728
136	1.0	43.6247314454
136	1.0	43.6644927319
136	1.0	43.7192764726
136	1.0	43.6244756196
136	1.0	43.6718896921
136	1.0	43.712201293
136	1.0	43.7022200647
136	1.0	43.6359466462
136	1.0	43.5638541837
136	1.0	43.7028663511
136	1.0	43.6574015284
136	1.0	43.5607066901
136	1.0	43.6211039251
136	1.0	43.7476895597
136	1.0	43.6909530508
136	1.0	43.6537580952
136	1.0	43.7135661921
136	1.0	43.6826491202
136	1.0	43.6528714628
136	1.0	43.5523613812
136	1.0	43.683572911
136	1.0	43.6676167631
136	1.0	43.5779634866
136	1.0	43.6824395172
136	1.0	43.6705387053
136	1.0	43.5485677513
136	1.0	43.6886764193
136	1.0	43.6913454402
136	1.0	43.6509354992
136	1.0	43.6387939136
136	1.0	43.6703028182
136	1.0	43.6983299064
136	1.0	43.5463852679
136	1.0	43.6389695386
136	1.0	43.7102180355
136	1.0	43.6802802636
136	1.0	43.6027544576
136	1.0	43.6515551326
136	1.0	43.6294800414
136	1.0	43.628368729
136	1.0	43.6924559019
136	1.0	43.6592095055
136	1.0	43.5443328468
136	1.0	43.6711574999
136	1.0	43.6336793469
136	1.0	43.6237279478
136	1.0	43.6453374794
136	1.0	43.7114091744
136	1.0	43.7162736558
136	1.0	43.682562815
136	1.0	43.6181084366
136	1.0	43.6618086948
136	1.0	43.6174680288
136	1.0	43.7436867828
136	1.0	43.7259692166
136	1.0	43.6904234662
136	1.0	43.7097166229
136	1.0	43.6626679211
136	1.0	43.7167775692
136	1.0	43.6272703493
136	1.0	43.6775301568
136	1.0	43.6362239015
136	1.0	43.7141802988
136	1.0	43.7036711905
136	1.0	43.6192398331
136	1.0	43.649278974
136	1.0	43.5643688413
136	1.0	43.6285918926
136	1.0	43.6528469127
136	1.0	43.5967997081
136	1.0	43.6871873319
136	1.0	43.6415811898
136	1.0	43.7040782007
136	1.0	43.6555494202
136	1.0	43.6568701881
136	1.0	43.6623527791
136	1.0	43.6642803246
136	1.0	43.7153608565
136	1.0	43.6885922522
136	1.0	43.6760549012
136	1.0	43.5602955676
136	1.0	43.6446364095
136	1.0	43.6189896629
136	1.0	43.6764598608
136	1.0	43.7067640807
136	1.0	43.7046447387
136	1.0	43.7016777066
136	1.0	43.6361653732
136	1.0	43.695654565
136	1.0	43.65853407
136	1.0	43.6730874303
136	1.0	43.6110890842
136	1.0	43.7153489744
136	1.0	43.6830957957
136	1.0	43.5729152608
136	1.0	43.6931863477
136	1.0	43.4873158079
136	1.0	43.6752254089
136	1.0	43.6765551688
136	1.0	43.5820547317
136	1.0	43.678434553
136	1.0	43.6487998987
136	1.0	43.6809863668
136	1.0	43.7224541232
136	1.0	43.6519803792
136	1.0	43.6701645581
136	1.0	43.5737565367
136	1.0	43.6119600331
136	1.0	43.6678729678
136	1.0	43.5643241286
136	1.0	43.7202380363
136	1.0	43.6839709288
136	1.0	43.6985487523
136	1.0	43.6240999801
136	1.0	43.6926156728
136	1.0	43.6500064714
136	1.0	43.6631801326
136	1.0	43.7319843945
136	1.0	43.62755664
136	1.0	43.6665258849
136	1.0	43.6367555763
136	1.0	43.5664826161
136	1.0	43.6914074175
136	1.0	43.5664547129
136	1.0	43.624387983
136	1.0	43.695673455
136	1.0	43.6786896229
136	1.0	43.669369951
136	1.0	43.7206023294
136	1.0	43.6476010661
136	1.0	43.7209221806
136	1.0	43.6760263066
136	1.0	43.6879015712
136	1.0	43.7024657759
136	1.0	43.6231152423
136	1.0	43.6567290269
136	1.0	43.6185490671
136	1.0	43.6998749529
136	1.0	43.6315726211
136	1.0	43.6297624113
136	1.0	43.5937342465
136	1.0	43.6487706689
136	1.0	43.67962958
136	1.0	43.6241979758
136	1.0	43.628110004
136	1.0	43.7078044601
136	1.0	43.6979482137
136	1.0	43.6456804495
136	1.0	43.7031421261
136	1.0	43.6058245301
136	1.0	43.6802521518
136	1.0	43.6054306194
136	1.0	43.68838856
136	1.0	43.6388470985
136	1.0	43.680439378
136	1.0	43.5955312816
136	1.0	43.6469600385
136	1.0	43.6988884776
136	1.0	43.6792186672
136	1.0	43.5366541087
136	1.0	43.5804835618
136	1.0	43.590145122
136	1.0	43.7384388946
136	1.0	43.6840414326
136	1.0	43.7643570781
136	1.0	43.7509785346
136	1.0	43.7102596124
136	1.0	43.6590997256
136	1.0	43.6369403229
136	1.0	43.7011151576
136	1.0	43.5463396099
136	1.0	43.6780033817
136	1.0	43.5851564712
136	1.0	43.5884261595
136	1.0	43.623067264
136	1.0	43.7273192218
136	1.0	43.7018998799
136	1.0	43.7154141543
136	1.0	43.5641182202
136	1.0	43.6521603567
136	1.0	43.6997149412
136	1.0	43.5549596401
136	1.0	43.6700727467
136	1.0	43.7325380938
136	1.0	43.638992601
136	1.0	43.6879564485
136	1.0	43.6422740556
136	1.0	43.6485889371
136	1.0	43.6956777744
136	1.0	43.6798771218
136	1.0	43.709251842
136	1.0	43.6104375275
136	1.0	43.6386495807
136	1.0	43.6156566788
136	1.0	43.6742841516
136	1.0	43.6938051006
136	1.0	43.6062390005
136	1.0	43.6704796438
136	1.0	43.6541541639
136	1.0	43.6424828088
136	1.0	43.624808593
136	1.0	43.5821524371
136	1.0	43.6546549885
136	1.0	43.6104870093
136	1.0	43.6211072821
136	1.0	43.7173168723
136	1.0	43.6482738664
136	1.0	43.6146305407
136	1.0	43.5777958321
136	1.0	43.6779617906
136	1.0	43.5754393606
136	1.0	43.6985435969
136	1.0	43.6888466028
136	1.0	43.6884973549
136	1.0	43.690808918
136	1.0	43.6310656384
136	1.0	43.5946928688
136	1.0	43.6572950686
136	1.0	43.6446342228
136	1.0	43.6277714334
136	1.0	43.5976469968
136	1.0	43.5920428301
136	1.0	43.7180247387
136	1.0	43.6508478303
136	1.0	43.6845493557
136	1.0	43.5806580821
136	1.0	43.6603053387
136	1.0	43.5277344626
136	1.0	43.6770643832
136	1.0	43.5634061156
136	1.0	43.6840993251
136	1.0	43.726687276
136	0.0	-64.2793320969
136	1.0	43.6652551844
136	1.0	43.584239876
136	1.0	43.7241063182
136	1.0	43.6085488532
136	1.0	43.684308428
136	1.0	43.6862284479
136	1.0	43.670920738
136	1.0	43.7383085622
136	1.0	43.707884057
136	1.0	43.6773361225
136	1.0	43.5940553597
136	1.0	43.7229015936
136	1.0	43.7181413456
136	1.0	43.6751423793
136	1.0	43.5638411372
136	1.0	43.6183271338
136	1.0	43.6687354927
136	1.0	43.7214837099
136	1.0	43.6794255962
136	1.0	43.6828429321
136	1.0	43.6071919026
136	1.0	43.6176714996
136	1.0	43.6220926437
136	1.0	43.5905277096
136	1.0	43.671206999
136	1.0	43.711154496
136	1.0	43.6970210007
136	1.0	43.7178767399
136	1.0	43.6343708973
136	1.0	43.5830597119
136	1.0	43.6896953782
136	1.0	43.5574823107
136	1.0	43.5957756581
136	1.0	43.617633763
136	1.0	43.6045854751
136	1.0	43.7218061774
136	1.0	43.6336683971
136	1.0	43.6337329317
136	1.0	43.6405062261
136	1.0	43.6547262783
136	1.0	43.6663466139
136	1.0	43.6256744397
136	1.0	43.6894526027
136	1.0	43.6020455064
136	1.0	43.5707582797
136	1.0	43.6715070693
136	1.0	43.6973176885
136	1.0	43.5819920155
136	1.0	43.6384845255
136	1.0	43.6561454235
136	1.0	43.7036679413
136	1.0	43.6514137477
136	1.0	43.6335310555
136	1.0	43.6801377159
136	1.0	43.6738751283
136	1.0	43.6833209653
136	1.0	43.6427141453
136	1.0	43.6640760988
136	1.0	43.6400265649
136	1.0	43.7099054066
136	1.0	43.6632131074
136	1.0	43.7188519848
136	1.0	43.6172291665
136	1.0	43.6498939547
136	1.0	43.6012988962
136	1.0	43.669479482
136	1.0	43.7019713223
136	1.0	43.6418954903
136	1.0	43.7342871979
136	1.0	43.6300592038
136	1.0	43.5726626127
136	1.0	43.6912869826
136	1.0	43.6975678558
136	1.0	43.6212675801
136	1.0	43.7010998608
136	1.0	43.6556580911
136	1.0	43.5876762713
136	1.0	43.6771231665
136	1.0	43.7058857474
136	1.0	43.6083803337
136	1.0	43.6600227264
136	1.0	43.620394057
136	1.0	43.7235350884
136	1.0	43.6061619934
136	1.0	43.619678056
136	1.0	43.683698191
136	1.0	43.6915930379
136	1.0	43.6407628602
136	1.0	43.7202944605
136	1.0	43.6274764985
136	1.0	43.7436756156
136	1.0	43.6452693195
136	1.0	43.6780367137
136	1.0	43.7129354696
136	1.0	43.6648360799
136	1.0	43.6197526594
136	1.0	43.661264355
136	1.0	43.584111549
136	1.0	43.5003707246
136	1.0	43.6664801625
136	1.0	43.5576525465
136	1.0	43.6499816797
136	1.0	43.6887909906
136	1.0	43.6871971849
136	1.0	43.7444811299
136	1.0	43.6800491165
136	1.0	43.6451477943
136	1.0	43.6884393341
136	1.0	43.7060106859
136	1.0	43.591574383
136	1.0	43.6022883414
136	1.0	43.7195696256
136	1.0	43.5913205301
136	1.0	43.5085953465
136	1.0	43.6662593999
136	1.0	43.5899350327
136	1.0	43.7020230748
136	1.0	43.679445264
136	1.0	43.6615665505
136	1.0	43.5921074298
136	1.0	43.5589678664
136	1.0	43.6291939841
136	1.0	43.695906111
136	1.0	43.7505734607
136	1.0	43.7536848777
136	1.0	43.7166882498
136	1.0	43.5718172348
136	1.0	43.6025365875
136	1.0	43.639850784
136	1.0	43.6283434457
136	1.0	43.6593442377
136	1.0	43.6626561785
136	1.0	43.6059786996
136	1.0	43.6865256993
136	1.0	43.7187751937
136	1.0	43.6580437263
136	1.0	43.6739884197
136	1.0	43.5587575532
136	1.0	43.7325200796
136	1.0	43.7121841105
136	1.0	43.6597813498
136	1.0	43.6909880918
136	1.0	43.5996914329
136	1.0	43.7100608681
136	1.0	43.6767790498
136	1.0	43.6628305782
136	1.0	43.7089344632
136	1.0	43.6763012376
136	1.0	43.6112270653
136	1.0	43.4774122536
136	1.0	43.7366170687
136	1.0	43.6634983642
136	1.0	43.6713732338
136	1.0	43.7573518603
136	1.0	43.5918505087
136	1.0	43.6403934519
136	1.0	43.692670726
136	1.0	43.5869888989
136	1.0	43.6975850822
136	1.0	43.7220863944
136	1.0	43.6966457953
136	1.0	43.6296094736
136	1.0	43.7029971965
136	1.0	43.6289993579
136	1.0	43.6924372144
136	1.0	43.6083857664
136	1.0	43.620950568
136	1.0	43.6078447004
136	1.0	43.708059585
136	1.0	43.6341950569
136	1.0	43.6881241328
136	1.0	43.6134927374
136	1.0	43.6828074137
136	1.0	43.6269699194
136	1.0	43.6672147624
136	1.0	43.6822132593
136	1.0	43.6351559985
136	1.0	43.7024475465
136	1.0	43.6933563918
136	1.0	43.6361998916
136	1.0	43.61044502
136	1.0	43.6108468482
136	1.0	43.6172543447
136	1.0	43.6943815674
136	1.0	43.706838779
136	1.0	43.6786674797
136	1.0	43.6937524113
136	1.0	43.6396441442
136	1.0	43.7102493572
136	1.0	43.7160394961
136	1.0	43.7190649141
136	1.0	43.7388423979
136	1.0	43.6101424361
136	1.0	43.735080587
136	1.0	43.5788199702
136	1.0	43.6824253931
136	1.0	43.6078717001
136	1.0	43.5814784177
136	1.0	43.6636586919
136	1.0	43.6957570887
136	1.0	43.69206425
136	1.0	43.7016560092
136	1.0	43.7086074293
136	1.0	43.6600747651
136	1.0	43.6763699875
136	1.0	43.6575743613
136	1.0	43.6253217127
136	1.0	43.5636270621
136	1.0	43.6462141079
136	1.0	43.6843659545
136	1.0	43.6236469028
136	1.0	43.6375462995
136	1.0	43.613968104
136	1.0	43.664468786
136	1.0	43.6451883776
136	1.0	43.6417456748
136	1.0	43.6631094369
136	1.0	43.6351471646
136	1.0	43.6375579502
136	1.0	43.5782335845
136	1.0	43.6413352972
136	1.0	43.6798573895
136	1.0	43.6371200964
136	1.0	43.7379245254
136	1.0	43.7100378736
136	1.0	43.6957220002
136	1.0	43.6942907637
136	1.0	43.6255677975
136	1.0	43.6854520931
136	1.0	43.7167601727
136	1.0	43.673276364
136	1.0	43.6810668027
136	1.0	43.4983468106
136	1.0	43.5681578201
136	1.0	43.6347474684
136	1.0	43.6829524086
136	1.0	43.7065788509
136	1.0	43.6822375769
136	1.0	43.7288841919
136	1.0	43.5382824581
136	1.0	43.5958172556
136	1.0	43.684766483
136	1.0	43.7103001614
136	1.0	43.624616071
136	1.0	43.6931682926
136	1.0	43.5935118275
136	1.0	43.6117649008
136	1.0	43.7332056423
136	1.0	43.5737069964
136	1.0	43.6397889192
136	1.0	43.6657917846
136	1.0	43.7030706622
136	1.0	43.6380858168
136	1.0	43.7071562765
136	1.0	43.6997655007
136	1.0	43.731418376
136	1.0	43.5717329128
136	1.0	43.673732635
136	1.0	43.7263828523
136	1.0	43.6316927794
136	1.0	43.6677033714
136	1.0	43.6278165753
136	1.0	43.7194703434
136	1.0	43.7038442113
136	1.0	43.600563521
136	1.0	43.7236383978
136	1.0	43.607107546
136	1.0	43.6718709947
136	1.0	43.6795077414
136	1.0	43.5900939588
136	1.0	43.6836272809
136	1.0	43.590212573
136	1.0	43.6184162153
136	1.0	43.5815319615
136	1.0	43.6873633918
136	1.0	43.5546989639
136	1.0	43.6825327981
136	1.0	43.6795092375
136	1.0	43.7273328602
136	1.0	43.5923826784
136	1.0	43.6295923209
136	1.0	43.6483097188
136	1.0	43.7299003385
136	1.0	43.6938193426
136	1.0	43.6950110596
136	1.0	43.7166428219
136	1.0	43.5102259658
136	1.0	43.6674859849
136	1.0	43.662339642
136	1.0	43.6871000172
136	1.0	43.6365794782
136	1.0	43.5609989248
136	1.0	43.7008271594
136	1.0	43.6125489091
136	1.0	43.4261101226
136	1.0	43.6061879255
136	1.0	43.6723672628
136	1.0	43.5698118644
136	1.0	43.7068699264
136	1.0	43.5857383104
136	1.0	43.6669801474
136	1.0	43.71406055
136	1.0	43.6437681379
136	1.0	43.6999997415
136	1.0	43.6593390112
136	1.0	43.6658269603
136	1.0	43.7360688005
136	1.0	43.6418344267
136	1.0	43.7389134026
136	1.0	43.6179837451
136	1.0	43.7126284707
136	1.0	43.6305359814
136	1.0	43.7181338533
136	1.0	43.624815983
136	1.0	43.6476988013
136	1.0	43.6862865928
136	1.0	43.7095763926
136	1.0	43.6181910514
136	1.0	43.6696409827
136	1.0	43.6018124129
136	1.0	43.6640654228
136	1.0	43.6751998972
136	1.0	43.6937100675
136	1.0	43.5749119559
136	1.0	43.6953189422
136	1.0	43.589613211
136	1.0	43.6599862917
136	1.0	43.6736759068
136	1.0	43.6651288757
136	1.0	43.740477778
136	1.0	43.661700012
136	1.0	43.6725107272
136	1.0	43.6723007614
136	1.0	43.6092743108
136	1.0	43.6476119497
136	1.0	43.4597020698
136	1.0	43.6843795881
136	1.0	43.6503936556
136	1.0	43.5924300884
136	1.0	43.630507815
136	1.0	43.7415388376
136	1.0	43.5701980087
136	1.0	43.7217578722
136	1.0	43.6881572059
136	1.0	43.7582305193
136	1.0	43.6875608725
136	1.0	43.6152942332
136	1.0	43.6569829925
136	1.0	43.6736685991
136	1.0	43.6590636005
136	1.0	43.5993124254
136	1.0	43.6486988812
136	1.0	43.6666946903
136	1.0	43.7119638687
136	1.0	43.5883991786
136	1.0	43.6509572711
136	1.0	43.7255767184
136	1.0	43.6082730601
136	1.0	43.6507678146
136	1.0	43.627293366
136	1.0	43.7327908344
136	1.0	43.6730521339
136	1.0	43.7031256819
