# Supplementary material for: Unique membrane properties and enhanced signal processing in human neocortical neurons
Source: eLife. 2016 Oct 6;5:e16553. doi: 10.7554/eLife.16553 (PMC5100995; doi:10.7554/eLife.16553)
Supplement: Source code 1. — DOI: http://dx.doi.org/10.7554/eLife.16553.014 [file elife-16553-code1.zip › Fig3/Fig3b/DIST_045_SYNC/Mon_Apr_11_11_35_14_2016/syns_137/sync_stim_seed_833.txt]

NUMBER_OF_SYNAPSES	APC_N	MAX_VOLTAGE
137	1.0	43.6030294126
137	1.0	43.7056586023
137	1.0	43.5888039207
137	1.0	43.6104651138
137	1.0	43.7344813364
137	1.0	43.7073029591
137	1.0	43.602360471
137	1.0	43.6967851739
137	1.0	43.6972457655
137	1.0	43.6776077065
137	1.0	43.6885100602
137	1.0	43.632243009
137	1.0	43.6754338336
137	1.0	43.6786119264
137	1.0	43.7023213971
137	1.0	43.7066422006
137	1.0	43.6393367231
137	1.0	43.6891416478
137	1.0	43.7408663676
137	1.0	43.6206539332
137	1.0	43.7213754248
137	1.0	43.713263763
137	1.0	43.654832536
137	1.0	43.7329426436
137	1.0	43.6998629448
137	1.0	43.6685402144
137	1.0	43.6728506985
137	1.0	43.6519337202
137	1.0	43.6198822792
137	1.0	43.7207080974
137	1.0	43.6508430431
137	1.0	43.636381561
137	1.0	43.7340354584
137	1.0	43.6308836287
137	1.0	43.6445851882
137	1.0	43.7088409844
137	1.0	43.7291001718
137	1.0	43.6085335488
137	1.0	43.7179653745
137	1.0	43.6197384315
137	1.0	43.5596968856
137	1.0	43.7192141292
137	1.0	43.6894950197
137	1.0	43.6993941394
137	1.0	43.6786384015
137	1.0	43.674215209
137	1.0	43.6871355296
137	1.0	43.6686193875
137	1.0	43.6921457577
137	1.0	43.6778518464
137	1.0	43.6805789849
137	1.0	43.6125191853
137	1.0	43.6667814612
137	1.0	43.6366966211
137	1.0	43.5896158648
137	1.0	43.6424158434
137	1.0	43.6468525212
137	1.0	43.7263275868
137	1.0	43.6442657879
137	1.0	43.725462867
137	1.0	43.7144821196
137	1.0	43.7061065075
137	1.0	43.7124798795
137	1.0	43.7494641012
137	1.0	43.6358744158
137	1.0	43.6920646606
137	1.0	43.7166326863
137	1.0	43.6641077686
137	1.0	43.6371481486
137	1.0	43.7035841422
137	1.0	43.7013341534
137	1.0	43.5985841974
137	1.0	43.5881431763
137	1.0	43.5475794578
137	1.0	43.7279809906
137	1.0	43.6276210238
137	1.0	43.7112298707
137	1.0	43.6599302479
137	1.0	43.6846073299
137	1.0	43.7239080105
137	1.0	43.6604182292
137	1.0	43.6399052515
137	1.0	43.7014579739
137	1.0	43.6751643665
137	1.0	43.6756839367
137	1.0	43.6923966356
137	1.0	43.6487276006
137	1.0	43.7371476429
137	1.0	43.6784390476
137	1.0	43.724918954
137	1.0	43.5155399772
137	1.0	43.5818586421
137	1.0	43.7375530677
137	1.0	43.6852856466
137	1.0	43.6962182
137	1.0	43.6228225579
137	1.0	43.7009618242
137	1.0	43.5601943217
137	1.0	43.6609153994
137	1.0	43.704614328
137	1.0	43.6897655987
137	1.0	43.7382827899
137	1.0	43.6077240189
137	1.0	43.6845018667
137	1.0	43.7027377219
137	1.0	43.5404503744
137	1.0	43.69742777
137	1.0	43.7153413143
137	1.0	43.5807263028
137	1.0	43.7049506331
137	1.0	43.6392682152
137	1.0	43.5603358894
137	1.0	43.6421736133
137	1.0	43.6793414081
137	1.0	43.608420131
137	1.0	43.6714291597
137	1.0	43.6989286147
137	1.0	43.7130103985
137	1.0	43.6536903909
137	1.0	43.6900915758
137	1.0	43.6927285207
137	1.0	43.5296516823
137	1.0	43.7092660803
137	1.0	43.6536164075
137	1.0	43.6817446968
137	1.0	43.7084437859
137	1.0	43.7115043631
137	1.0	43.644833736
137	1.0	43.6971433437
137	1.0	43.6126794029
137	1.0	43.6240325971
137	1.0	43.6382852663
137	1.0	43.6886856683
137	1.0	43.708097702
137	1.0	43.5472542185
137	1.0	43.5905628587
137	1.0	43.6589539585
137	1.0	43.7155742852
137	1.0	43.5871244443
137	1.0	43.7003118352
137	1.0	43.6383579017
137	1.0	43.6730669707
137	1.0	43.6722577431
137	1.0	43.6972395337
137	1.0	43.5954230497
137	1.0	43.6329916647
137	1.0	43.6955999342
137	1.0	43.6973724935
137	1.0	43.6680864504
137	1.0	43.5658490776
137	1.0	43.6572597721
137	1.0	43.6276472026
137	1.0	43.7082041584
137	1.0	43.6742637916
137	1.0	43.5349381974
137	1.0	43.713392074
137	1.0	43.6218066994
137	1.0	43.660917219
137	1.0	43.7045248913
137	1.0	43.637577448
137	1.0	43.6833104268
137	1.0	43.7203276918
137	1.0	43.6574736621
137	1.0	43.694350391
137	1.0	43.5999003623
137	1.0	43.6219929588
137	1.0	43.7038995752
137	1.0	43.6089357896
137	1.0	43.7070287504
137	1.0	43.6413455945
137	1.0	43.6443696138
137	1.0	43.673212787
137	1.0	43.690422726
137	1.0	43.7127214358
137	1.0	43.6965200614
137	1.0	43.5229763079
137	1.0	43.6261406993
137	1.0	43.6811169601
137	1.0	43.6610782999
137	1.0	43.7160631941
137	1.0	43.6879980462
137	1.0	43.6964385351
137	1.0	43.5561307676
137	1.0	43.6614144838
137	1.0	43.6302228063
137	1.0	43.6650737129
137	1.0	43.6816193066
137	1.0	43.6531111255
137	1.0	43.7053141243
137	1.0	43.5558719929
137	1.0	43.6743190735
137	1.0	43.6750394009
137	1.0	43.7266454779
137	1.0	43.6081935387
137	1.0	43.6218139726
137	1.0	43.6672939714
137	1.0	43.6858194981
137	1.0	43.6480842213
137	1.0	43.7073890614
137	1.0	43.7003255904
137	1.0	43.7003172757
137	1.0	43.5908192563
137	1.0	43.5473218414
137	1.0	43.6817926728
137	1.0	43.6466776047
137	1.0	43.6608941049
137	1.0	43.6727221066
137	1.0	43.6795553885
137	1.0	43.6644628926
137	1.0	43.6958446419
137	1.0	43.6328732026
137	1.0	43.7065082528
137	1.0	43.6886257949
137	1.0	43.6416276194
137	1.0	43.6276636268
137	1.0	43.717710923
137	1.0	43.618358206
137	1.0	43.6358288358
137	1.0	43.658061406
137	1.0	43.6428607179
137	1.0	43.7137878557
137	1.0	43.5922902447
137	1.0	43.7072439768
137	1.0	43.568181186
137	1.0	43.7163247243
137	1.0	43.6566303246
137	1.0	43.6023079204
137	1.0	43.713000957
137	1.0	43.6178617145
137	1.0	43.6347615341
137	1.0	43.6450204809
137	1.0	43.7084594603
137	1.0	43.6908775607
137	1.0	43.6417093828
137	1.0	43.6267846342
137	1.0	43.6289239028
137	1.0	43.6853899607
137	1.0	43.6655316121
137	1.0	43.6652976492
137	1.0	43.7004788452
137	1.0	43.5552567359
137	1.0	43.748304564
137	1.0	43.7088445644
137	1.0	43.6937321287
137	1.0	43.7411652248
137	1.0	43.6516285601
137	1.0	43.7650821015
137	1.0	43.6138309698
137	1.0	43.7004745369
137	1.0	43.6490828504
137	1.0	43.5954994311
137	1.0	43.6330365583
137	1.0	43.6272950716
137	1.0	43.6718561506
137	1.0	43.6461198536
137	1.0	43.6659140393
137	1.0	43.5988582079
137	1.0	43.6936406137
137	1.0	43.6815137395
137	1.0	43.5522584001
137	1.0	43.6236277073
137	1.0	43.6447388927
137	1.0	43.7371297622
137	1.0	43.6946594034
137	1.0	43.689743916
137	1.0	43.6500147604
137	1.0	43.6387246844
137	1.0	43.6992217753
137	1.0	43.6075887455
137	1.0	43.7031241797
137	1.0	43.7059605901
137	1.0	43.6146543408
137	1.0	43.6731490316
137	1.0	43.664574089
137	1.0	43.6168308367
137	1.0	43.6215325862
137	1.0	43.5415354515
137	1.0	43.6413145298
137	1.0	43.6559154638
137	1.0	43.6384136281
137	1.0	43.6732613193
137	1.0	43.6915011986
137	1.0	43.7468539232
137	1.0	43.7074298333
137	1.0	43.7490097269
137	1.0	43.6739557585
137	1.0	43.6473922609
137	1.0	43.5421267863
137	1.0	43.704626284
137	1.0	43.5306850108
137	1.0	43.5924570522
137	1.0	43.6154139379
137	1.0	43.6785113681
137	1.0	43.6520808391
137	1.0	43.6832074582
137	1.0	43.7441262764
137	1.0	43.7180230698
137	1.0	43.6435614356
137	1.0	43.6458579298
137	1.0	43.6013162329
137	1.0	43.6031322698
137	1.0	43.6770849482
137	1.0	43.7335540468
137	1.0	43.6571158937
137	1.0	43.7151700515
137	1.0	43.6375749824
137	1.0	43.7080090926
137	1.0	43.5479111425
137	1.0	43.6010405436
137	1.0	43.6191686704
137	1.0	43.6809527347
137	1.0	43.6181537349
137	1.0	43.736301883
137	1.0	43.7044993666
137	1.0	43.5917266931
137	1.0	43.7066469548
137	1.0	43.6401587447
137	1.0	43.6020336953
137	1.0	43.6021654487
137	1.0	43.6928145928
137	1.0	43.721634273
137	1.0	43.7118457999
137	1.0	43.7034863536
137	1.0	43.6479049062
137	1.0	43.6402544903
137	1.0	43.6840728229
137	1.0	43.6422073463
137	1.0	43.5628565061
137	1.0	43.5793086756
137	1.0	43.6858474594
137	1.0	43.6377981396
137	1.0	43.6753085669
137	1.0	43.6449970922
137	1.0	43.6543255452
137	1.0	43.6594651326
137	1.0	43.7138445553
137	1.0	43.7155230161
137	1.0	43.7235176492
137	1.0	43.6059599679
137	1.0	43.5814219078
137	1.0	43.707946114
137	1.0	43.5964819189
137	1.0	43.5757098656
137	1.0	43.6422705798
137	1.0	43.6873444155
137	1.0	43.6936931033
137	1.0	43.5996379354
137	1.0	43.6794674534
137	1.0	43.611843366
137	1.0	43.6659069872
137	1.0	43.6339834533
137	1.0	43.6954416061
137	1.0	43.6913636089
137	1.0	43.6838503855
137	1.0	43.7157832354
137	1.0	43.7019140365
137	1.0	43.6920426788
137	1.0	43.6597904848
137	1.0	43.7163470981
137	1.0	43.6924372315
137	1.0	43.6914534889
137	1.0	43.6699455362
137	1.0	43.6664850446
137	1.0	43.6694334929
137	1.0	43.6309251685
137	1.0	43.6082281494
137	1.0	43.6325572417
137	1.0	43.658701927
137	1.0	43.6171563082
137	1.0	43.6318132361
137	1.0	43.7071426114
137	1.0	43.7160383766
137	1.0	43.6011786947
137	1.0	43.7120131311
137	1.0	43.6162221996
137	1.0	43.6489439487
137	1.0	43.5571595871
137	1.0	43.7197391704
137	1.0	43.6855902654
137	1.0	43.6626113659
137	1.0	43.6533184586
137	1.0	43.6842931557
137	1.0	43.6061669572
137	1.0	43.672868752
137	1.0	43.6590938225
137	1.0	43.64883644
137	1.0	43.7512012893
137	1.0	43.6613366386
137	1.0	43.6393397401
137	1.0	43.6251621177
137	1.0	43.698306098
137	1.0	43.7009014645
137	1.0	43.6452758092
137	1.0	43.6266466325
137	1.0	43.7485639866
137	1.0	43.5843691314
137	1.0	43.6664450184
137	1.0	43.6916577146
137	1.0	43.6252901307
137	1.0	43.593352034
137	1.0	43.6465108692
137	1.0	43.645520789
137	1.0	43.7435418875
137	1.0	43.6702776882
137	1.0	43.5669586855
137	1.0	43.6360667419
137	1.0	43.7272098912
137	1.0	43.6302404079
137	1.0	43.6379915422
137	1.0	43.6909349278
137	1.0	43.6006414565
137	1.0	43.5916902268
137	1.0	43.5976298009
137	1.0	43.5481882486
137	1.0	43.6665867761
137	1.0	43.6963802112
137	1.0	43.5974507273
137	1.0	43.6510520088
137	1.0	43.6337293359
137	1.0	43.7070920762
137	1.0	43.5537625875
137	1.0	43.6825610982
137	1.0	43.667680868
137	1.0	43.6766431772
137	1.0	43.6560901946
137	1.0	43.6370539251
137	1.0	43.6688166575
137	1.0	43.7418217844
137	1.0	43.6762061236
137	1.0	43.7144998052
137	1.0	43.7084516057
137	1.0	43.6418895393
137	1.0	43.5223308542
137	1.0	43.6862258146
137	1.0	43.683480303
137	1.0	43.679729029
137	1.0	43.7045838187
137	1.0	43.606230328
137	1.0	43.5385154537
137	1.0	43.5687270869
137	1.0	43.711470777
137	1.0	43.7262463684
137	1.0	43.7009361418
137	1.0	43.6179685367
137	1.0	43.6487925543
137	1.0	43.703543177
137	1.0	43.7117455729
137	1.0	43.7202455702
137	1.0	43.6064638665
137	1.0	43.6603811197
137	1.0	43.6512068322
137	1.0	43.6231448739
137	1.0	43.6878178188
137	1.0	43.568146714
137	1.0	43.7238438545
137	1.0	43.6725423901
137	1.0	43.6108645386
137	1.0	43.7273647975
137	1.0	43.6730747626
137	1.0	43.7259141593
137	1.0	43.6114394743
137	1.0	43.746516426
137	1.0	43.7327076942
137	1.0	43.5978498237
137	1.0	43.6795525321
137	1.0	43.6766764283
137	1.0	43.6377762728
137	1.0	43.6871160386
137	1.0	43.6347879226
137	1.0	43.7271688082
137	1.0	43.597172818
137	1.0	43.733793467
137	1.0	43.5815417152
137	1.0	43.661134143
137	1.0	43.6963779572
137	1.0	43.7085671001
137	1.0	43.6515492837
137	1.0	43.6563185401
137	1.0	43.6245057608
137	1.0	43.6988013526
137	1.0	43.7330678283
137	1.0	43.695442827
137	1.0	43.6380090646
137	1.0	43.6759357166
137	1.0	43.6051006043
137	1.0	43.6109814832
137	1.0	43.6632610332
137	1.0	43.6605667999
137	1.0	43.6433463482
137	1.0	43.6962768159
137	1.0	43.7330016397
137	1.0	43.6297100216
137	1.0	43.7171264163
137	1.0	43.7079328035
137	1.0	43.7279091285
137	1.0	43.7104158183
137	1.0	43.6243940696
137	1.0	43.6349626531
137	1.0	43.6324786501
137	1.0	43.6851421709
137	1.0	43.6862034971
137	1.0	43.5888593784
137	1.0	43.6081257444
137	1.0	43.6541197278
137	1.0	43.6110657291
137	1.0	43.6242051244
137	1.0	43.6451627636
137	1.0	43.6807281925
137	1.0	43.6034565501
137	1.0	43.5785610541
137	1.0	43.6795375257
137	1.0	43.6296860818
137	1.0	43.6613026395
137	1.0	43.5732210863
137	1.0	43.6052625679
137	1.0	43.6631716237
137	1.0	43.7039261419
137	1.0	43.651153455
137	1.0	43.6916506593
137	1.0	43.7123455958
137	1.0	43.5923628423
137	1.0	43.6970929548
137	1.0	43.674437915
137	1.0	43.6192895158
137	1.0	43.692918098
137	1.0	43.6301183829
137	1.0	43.6705448075
137	1.0	43.6643921464
137	1.0	43.5840182353
137	1.0	43.550639994
137	1.0	43.6629841154
137	1.0	43.5923176221
137	1.0	43.7049591529
137	1.0	43.6871173306
137	1.0	43.6110163625
137	1.0	43.7162420127
137	1.0	43.6171509465
137	1.0	43.6096664205
137	1.0	43.6668232281
137	1.0	43.7024380539
137	1.0	43.5846911942
137	1.0	43.7075921681
137	1.0	43.7177759859
137	1.0	43.6637252452
137	1.0	43.6262564652
137	1.0	43.6923872583
137	1.0	43.5328721992
137	1.0	43.6736388404
137	1.0	43.6273832749
137	1.0	43.5728652898
137	1.0	43.7525021222
137	1.0	43.686380489
137	1.0	43.7247013213
137	1.0	43.7419404642
137	1.0	43.6664323717
137	1.0	43.6666036152
137	1.0	43.6355653974
137	1.0	43.6650739047
137	1.0	43.737482935
137	1.0	43.6463645096
137	1.0	43.6833550061
137	1.0	43.6260614026
137	1.0	43.7091163081
137	1.0	43.71516169
137	1.0	43.6408605971
137	1.0	43.6616100247
137	1.0	43.6568837419
137	1.0	43.7154488474
137	1.0	43.673504191
137	1.0	43.7011645865
137	1.0	43.6791443331
137	1.0	43.6660553817
137	1.0	43.6423449026
137	1.0	43.6694476351
137	1.0	43.6149855438
137	1.0	43.6875833699
137	1.0	43.6618868831
137	1.0	43.7079777538
137	1.0	43.5689382876
137	1.0	43.6566578178
137	1.0	43.646032597
137	1.0	43.5833672064
137	1.0	43.5437089686
137	1.0	43.6403940655
137	1.0	43.6971583374
137	1.0	43.66127046
137	1.0	43.5885556632
137	1.0	43.7239045611
137	1.0	43.6755203516
137	1.0	43.6956586178
137	1.0	43.684665581
137	1.0	43.6573966589
137	1.0	43.735145196
137	1.0	43.6284104979
137	1.0	43.6484023001
137	1.0	43.6585519268
137	1.0	43.6014708715
137	1.0	43.5970697768
137	1.0	43.6816534416
137	1.0	43.7054002946
137	1.0	43.6876571287
137	1.0	43.6268137356
137	1.0	43.7121972591
137	1.0	43.6169529078
137	1.0	43.7446889983
137	1.0	43.6803497157
137	1.0	43.6977537538
137	1.0	43.6166774619
137	1.0	43.5817746792
137	1.0	43.7783473296
137	1.0	43.6969521035
137	1.0	43.6862641477
137	1.0	43.6925495194
137	1.0	43.6899446445
137	1.0	43.6761304255
137	1.0	43.6303606238
137	1.0	43.7123759311
137	1.0	43.6509869565
137	1.0	43.6412396724
137	1.0	43.6195524606
137	1.0	43.6565987408
137	1.0	43.5802437415
137	1.0	43.7189205589
137	1.0	43.6729289306
137	1.0	43.6655673454
137	1.0	43.5294219126
137	1.0	43.6267121623
137	1.0	43.617021173
137	1.0	43.5528106474
137	1.0	43.6331116531
137	1.0	43.7880917465
137	1.0	43.7405806343
137	1.0	43.6750254287
137	1.0	43.6239194022
137	1.0	43.6789534428
137	1.0	43.7305761888
137	1.0	43.6990579767
137	1.0	43.6850381373
137	1.0	43.638741885
137	1.0	43.6096630578
137	1.0	43.6303452789
137	1.0	43.6690364083
137	1.0	43.6717134365
137	1.0	43.6358308876
137	1.0	43.6334369316
137	1.0	43.5969737997
137	1.0	43.6701472887
137	1.0	43.6592241251
137	1.0	43.5984316929
137	1.0	43.6442293608
137	1.0	43.7317944846
137	1.0	43.6297508309
137	1.0	43.7211708082
137	1.0	43.7084828104
137	1.0	43.6989636875
137	1.0	43.7038016388
137	1.0	43.687099922
137	1.0	43.6964107012
137	1.0	43.6054201149
137	1.0	43.6460041561
137	1.0	43.6141883867
137	1.0	43.66552266
137	1.0	43.6252339625
137	1.0	43.6169987986
137	1.0	43.7037462456
137	1.0	43.6501776291
137	1.0	43.7198950868
137	1.0	43.636954218
137	1.0	43.6544374354
137	1.0	43.7110897571
137	1.0	43.6857985541
137	1.0	43.6961214807
137	1.0	43.6191742439
137	1.0	43.7096693849
137	1.0	43.6518981446
137	1.0	43.7102413595
137	1.0	43.5757914191
137	1.0	43.7163274658
137	1.0	43.703840205
137	1.0	43.6233725903
137	1.0	43.6606341392
137	1.0	43.6072525277
137	1.0	43.6805714261
137	1.0	43.7392481008
137	1.0	43.6512542472
137	1.0	43.623843362
137	1.0	43.6134985257
137	1.0	43.615402189
137	1.0	43.6914066059
137	1.0	43.6427635602
137	1.0	43.5675814231
137	1.0	43.6668408515
137	1.0	43.605605489
137	1.0	43.6843632546
137	1.0	43.6026465939
137	1.0	43.5879860997
137	1.0	43.6292621992
137	1.0	43.6355203799
137	1.0	43.7348348476
137	1.0	43.6773790975
137	1.0	43.6427407383
137	1.0	43.6569528594
137	1.0	43.6158380154
137	1.0	43.6139198303
137	1.0	43.6717901684
137	1.0	43.7336044448
137	1.0	43.6418348174
137	1.0	43.6439487975
137	1.0	43.6579656407
137	1.0	43.7131901373
137	1.0	43.712585608
137	1.0	43.6525480981
137	1.0	43.6576756639
137	1.0	43.643677419
137	1.0	43.717236342
137	1.0	43.6471330387
137	1.0	43.71865954
137	1.0	43.6996642839
137	1.0	43.5516941568
137	1.0	43.6919086253
137	1.0	43.5971688362
137	1.0	43.6608591958
137	1.0	43.6143825922
137	1.0	43.6901081191
137	1.0	43.635327755
137	1.0	43.703699787
137	1.0	43.6680318477
137	1.0	43.6159178668
137	1.0	43.7043231598
137	1.0	43.588156543
137	1.0	43.6360228863
137	1.0	43.6072172711
137	1.0	43.7140153686
137	1.0	43.7713959565
137	1.0	43.6106597799
137	1.0	43.7012266283
137	1.0	43.6607358533
137	1.0	43.686694023
137	1.0	43.6923221774
137	1.0	43.6897830406
137	1.0	43.7276028831
137	1.0	43.6778912706
137	1.0	43.7043203025
137	1.0	43.6434616928
137	1.0	43.5876893914
137	1.0	43.6145358723
137	1.0	43.5957428748
137	1.0	43.6404168964
137	1.0	43.6540781915
137	1.0	43.6652187688
137	1.0	43.6623374036
137	1.0	43.7341360355
137	1.0	43.6821233274
137	1.0	43.6794464964
137	1.0	43.7283154058
137	1.0	43.7189908054
137	1.0	43.6018847266
137	1.0	43.7373820636
137	1.0	43.555762456
137	1.0	43.6406635722
137	1.0	43.6672610646
137	1.0	43.7170988293
137	1.0	43.6767225599
137	1.0	43.6120145551
137	1.0	43.673689422
137	1.0	43.6650815316
137	1.0	43.6970230333
137	1.0	43.7116162025
137	1.0	43.689798936
137	1.0	43.7311821295
137	1.0	43.7350967208
137	1.0	43.7281814152
137	1.0	43.5803286112
137	1.0	43.6309287944
137	1.0	43.636045052
137	1.0	43.7108048789
137	1.0	43.619443091
137	1.0	43.6119962677
137	1.0	43.6176510493
137	1.0	43.6922014344
137	1.0	43.6569371569
137	1.0	43.6379360093
137	1.0	43.5859890415
137	1.0	43.6637836198
137	1.0	43.6205628156
137	1.0	43.5019047301
137	1.0	43.6382646015
137	1.0	43.6951478522
137	1.0	43.6646063654
137	1.0	43.7403126651
137	1.0	43.6789484757
137	1.0	43.6537775341
137	1.0	43.7170223376
137	1.0	43.6902099064
137	1.0	43.6989866564
137	1.0	43.6047241416
137	1.0	43.6683437255
137	1.0	43.6117180692
137	1.0	43.619176974
137	1.0	43.6969861729
137	1.0	43.7034080808
137	1.0	43.599353377
137	1.0	43.5936934263
137	1.0	43.6757341716
137	1.0	43.7041243791
137	1.0	43.7025644889
137	1.0	43.6256778974
137	1.0	43.707002642
137	1.0	43.6942243989
137	1.0	43.6366675281
137	1.0	43.6178221278
137	1.0	43.6191716888
137	1.0	43.6653551022
137	1.0	43.6243257366
137	1.0	43.7052090343
137	1.0	43.7067217272
137	1.0	43.6432702245
137	1.0	43.6363458772
137	1.0	43.6819899795
137	1.0	43.6798047311
137	1.0	43.6838793787
137	1.0	43.6904856589
137	1.0	43.6862138438
137	1.0	43.6769248525
137	1.0	43.6131933293
137	1.0	43.6254751444
137	1.0	43.6619520996
137	1.0	43.5626787633
137	1.0	43.6616011101
137	1.0	43.635955588
137	1.0	43.6641193661
137	1.0	43.7052952697
137	1.0	43.7010624866
137	1.0	43.6546016994
137	1.0	43.6783183848
137	1.0	43.5863939982
137	1.0	43.6849122247
137	1.0	43.627566885
137	1.0	43.6743100232
137	1.0	43.6931827609
137	1.0	43.6945711005
137	1.0	43.6371056319
137	1.0	43.6623987303
137	1.0	43.6109099506
137	1.0	43.6553543657
137	1.0	43.7403789227
137	1.0	43.7052279152
137	1.0	43.6815799663
137	1.0	43.4748298788
137	1.0	43.6935829186
137	1.0	43.6777223937
137	1.0	43.5385758052
137	1.0	43.6620874957
137	1.0	43.7060780943
137	1.0	43.6720282386
137	1.0	43.6964655089
137	1.0	43.7204580493
137	1.0	43.7288597588
137	1.0	43.6895865368
137	1.0	43.711082017
137	1.0	43.6763196785
137	1.0	43.5935567786
137	1.0	43.5911500497
137	1.0	43.5912957602
137	1.0	43.6109030092
137	1.0	43.7290509102
137	1.0	43.6810062423
137	1.0	43.5607699861
137	1.0	43.6809100919
137	1.0	43.5847547598
137	1.0	43.7005318772
137	1.0	43.5155263366
137	1.0	43.6925402826
137	1.0	43.6714645209
137	1.0	43.6346094144
137	1.0	43.6577144983
137	1.0	43.7032502081
137	1.0	43.6549457036
137	1.0	43.6910228734
137	1.0	43.604311602
137	1.0	43.6688349109
137	1.0	43.7423172617
137	1.0	43.639896944
137	1.0	43.7097859732
137	1.0	43.6212522989
137	1.0	43.6582582112
137	1.0	43.6777643318
137	1.0	43.6807777848
137	1.0	43.6599753161
137	1.0	43.7547674415
137	1.0	43.6602307904
137	1.0	43.6681124213
137	1.0	43.7241057641
137	1.0	43.6616534258
137	1.0	43.6482464435
137	1.0	43.636836465
137	1.0	43.63848525
137	1.0	43.5549789422
137	1.0	43.5996324606
137	1.0	43.5645180637
137	1.0	43.6917874487
137	1.0	43.7150119583
137	1.0	43.6949582693
137	1.0	43.6325425302
137	1.0	43.5984301809
137	1.0	43.7125699761
137	1.0	43.6002440547
137	1.0	43.6697645386
137	1.0	43.703565562
137	1.0	43.6900461179
137	1.0	43.7120779089
137	1.0	43.6873795018
137	1.0	43.6621268122
137	1.0	43.5695502412
137	1.0	43.7032012657
137	1.0	43.7379316294
137	1.0	43.6043452856
137	1.0	43.7302392656
137	1.0	43.6553283381
137	1.0	43.7011179282
137	1.0	43.5846509693
137	1.0	43.5993727227
137	1.0	43.555197296
137	1.0	43.6646481529
137	1.0	43.6382801829
137	1.0	43.6952451556
137	1.0	43.6888268806
137	1.0	43.6831254479
137	1.0	43.6419846091
137	1.0	43.6868056703
137	1.0	43.6181532621
137	1.0	43.6191089126
137	1.0	43.5754013827
137	1.0	43.6520664763
137	1.0	43.6695086395
137	1.0	43.6292160975
137	1.0	43.6658418619
137	1.0	43.720674335
137	1.0	43.6759914772
137	1.0	43.6887901856
137	1.0	43.6773737222
137	1.0	43.694216084
137	1.0	43.5827764962
137	1.0	43.7111548297
137	1.0	43.644295492
137	1.0	43.6850441471
137	1.0	43.6707057158
137	1.0	43.6530963907
137	1.0	43.710672625
137	1.0	43.5610369949
137	1.0	43.7521753693
137	1.0	43.5583458853
137	1.0	43.6600464002
137	1.0	43.5810779985
137	1.0	43.7030964547
137	1.0	43.6479033802
137	1.0	43.6423789803
137	1.0	43.6523038396
137	1.0	43.6798161676
137	1.0	43.6843556187
137	1.0	43.6963814578
137	1.0	43.7022263513
137	1.0	43.6175053655
137	1.0	43.6201042418
137	1.0	43.621739919
137	1.0	43.6252665163
137	1.0	43.6496541409
137	1.0	43.6110999309
137	1.0	43.7262363603
137	1.0	43.7310623218
137	1.0	43.6401928096
137	1.0	43.4762096166
137	1.0	43.5864694614
137	1.0	43.6564593286
137	1.0	43.6745637745
137	1.0	43.5433443713
137	1.0	43.6955744198
137	1.0	43.571028267
137	1.0	43.5954719607
137	1.0	43.6619272214
137	1.0	43.7631993342
137	1.0	43.6634257876
137	1.0	43.681122722
137	1.0	43.6858186144
137	1.0	43.605551141
137	1.0	43.6156788216
137	1.0	43.6717600156
137	1.0	43.7234600759
137	1.0	43.6823913481
137	1.0	43.6800674825
137	1.0	43.6006441163
137	1.0	43.6440630266
137	1.0	43.7161629729
137	1.0	43.7163784809
137	1.0	43.6728344316
137	1.0	43.6244780305
137	1.0	43.5070333628
137	1.0	43.6813096329
137	1.0	43.6405104964
137	1.0	43.7383221205
