# Supplementary material for: Unique membrane properties and enhanced signal processing in human neocortical neurons
Source: eLife. 2016 Oct 6;5:e16553. doi: 10.7554/eLife.16553 (PMC5100995; doi:10.7554/eLife.16553)
Supplement: Source code 1. — DOI: http://dx.doi.org/10.7554/eLife.16553.014 [file elife-16553-code1.zip › Fig3/Fig3b/DIST_045_SYNC/Mon_Apr_11_11_35_14_2016/syns_138/sync_stim_seed_835.txt]

NUMBER_OF_SYNAPSES	APC_N	MAX_VOLTAGE
138	1.0	43.7074023998
138	1.0	43.6815615783
138	1.0	43.6363161958
138	1.0	43.5535804333
138	1.0	43.6628453527
138	1.0	43.6742827898
138	1.0	43.7039860781
138	1.0	43.6808153515
138	1.0	43.7244234768
138	1.0	43.6915397712
138	1.0	43.6512441642
138	1.0	43.6872868135
138	1.0	43.6034245131
138	1.0	43.6517872206
138	1.0	43.6708312356
138	1.0	43.5502684605
138	1.0	43.7318197529
138	1.0	43.6746450158
138	1.0	43.5921461098
138	1.0	43.5908147307
138	1.0	43.6383038912
138	1.0	43.6745938232
138	1.0	43.6701166859
138	1.0	43.6139484396
138	1.0	43.6385905013
138	1.0	43.707773958
138	1.0	43.6882713645
138	1.0	43.682811453
138	1.0	43.6963659103
138	1.0	43.6486058198
138	1.0	43.6712158288
138	1.0	43.7072581265
138	1.0	43.6782193442
138	1.0	43.7126350541
138	1.0	43.631930266
138	1.0	43.7175382663
138	1.0	43.6377359114
138	1.0	43.7402387939
138	1.0	43.5346457449
138	1.0	43.7638467484
138	1.0	43.5999441548
138	1.0	43.719103498
138	1.0	43.7269106011
138	1.0	43.7004665254
138	1.0	43.6691309488
138	1.0	43.7082939078
138	1.0	43.685118077
138	1.0	43.6814038334
138	1.0	43.6757732329
138	1.0	43.6303024969
138	1.0	43.714843434
138	1.0	43.6218259295
138	1.0	43.5822002406
138	1.0	43.7253189274
138	1.0	43.6899266301
138	1.0	43.676774079
138	1.0	43.6282263712
138	1.0	43.7061856034
138	1.0	43.5466328419
138	1.0	43.7327840657
138	1.0	43.6506020853
138	1.0	43.6157561494
138	1.0	43.7050962878
138	1.0	43.6842343487
138	1.0	43.7301472626
138	1.0	43.5856302797
138	1.0	43.7092422814
138	1.0	43.7381209553
138	1.0	43.7207438334
138	1.0	43.685050999
138	1.0	43.6177349713
138	1.0	43.7067487467
138	1.0	43.5936376195
138	1.0	43.67738196
138	1.0	43.7135148495
138	1.0	43.6113295988
138	1.0	43.6342740735
138	1.0	43.684106665
138	1.0	43.6594404014
138	1.0	43.6670217961
138	1.0	43.6730000843
138	1.0	43.7315004441
138	1.0	43.6215477027
138	1.0	43.6149720236
138	1.0	43.6493110266
138	1.0	43.6796535008
138	1.0	43.722741375
138	1.0	43.5537051376
138	1.0	43.6355031885
138	1.0	43.7421757178
138	1.0	43.6213111582
138	1.0	43.5786698505
138	1.0	43.7068746403
138	1.0	43.5986155471
138	1.0	43.7258189613
138	1.0	43.7181894192
138	1.0	43.6963650822
138	1.0	43.66932254
138	1.0	43.6545707077
138	1.0	43.746161936
138	1.0	43.6613512261
138	1.0	43.6402686981
138	1.0	43.5941459378
138	1.0	43.6464135858
138	1.0	43.6002757841
138	1.0	43.6318577936
138	1.0	43.6169550639
138	1.0	43.7015757578
138	1.0	43.600443738
138	1.0	43.6320628132
138	1.0	43.7002213845
138	1.0	43.6840740162
138	1.0	43.7179938931
138	1.0	43.6600192363
138	1.0	43.6755682965
138	1.0	43.7253933892
138	1.0	43.7008596421
138	1.0	43.5791368456
138	1.0	43.648083971
138	1.0	43.7286284194
138	1.0	43.6923047627
138	1.0	43.6455369653
138	1.0	43.6195843701
138	1.0	43.6035890583
138	1.0	43.6920144063
138	1.0	43.7197166425
138	1.0	43.5904760963
138	1.0	43.6716684215
138	1.0	43.7152688752
138	1.0	43.6997424117
138	1.0	43.7062452261
138	1.0	43.6859343488
138	1.0	43.6966743805
138	1.0	43.6625190322
138	1.0	43.6183755477
138	1.0	43.7229504228
138	1.0	43.5062639611
138	1.0	43.6280313898
138	1.0	43.6340562896
138	1.0	43.598706368
138	1.0	43.6767047095
138	1.0	43.654960822
138	1.0	43.6840472287
138	1.0	43.7197051114
138	1.0	43.6917090187
138	1.0	43.6233330508
138	1.0	43.7428212381
138	1.0	43.7123565833
138	1.0	43.642013731
138	1.0	43.6632181681
138	1.0	43.6533739006
138	1.0	43.698951315
138	1.0	43.737208632
138	1.0	43.7057470646
138	1.0	43.6718721345
138	1.0	43.7231368481
138	1.0	43.73679003
138	1.0	43.6308920067
138	1.0	43.6822962343
138	1.0	43.7167174536
138	1.0	43.7447363521
138	1.0	43.6411520019
138	1.0	43.6638468902
138	1.0	43.7062926803
138	1.0	43.7280545374
138	1.0	43.67255789
138	1.0	43.7185807329
138	1.0	43.6005563825
138	1.0	43.7139000868
138	1.0	43.769534363
138	1.0	43.7159440202
138	1.0	43.672401035
138	1.0	43.6701176547
138	1.0	43.7015269269
138	1.0	43.6430979282
138	1.0	43.6862024527
138	1.0	43.660274989
138	1.0	43.5714758306
138	1.0	43.6546614264
138	1.0	43.6606962301
138	1.0	43.7538476755
138	1.0	43.6749455356
138	1.0	43.7155455667
138	1.0	43.7563331058
138	1.0	43.628102078
138	1.0	43.6065034652
138	1.0	43.6165327172
138	1.0	43.7078561661
138	1.0	43.6420800114
138	1.0	43.6655053249
138	1.0	43.6124002353
138	1.0	43.6559378819
138	1.0	43.5138551026
138	1.0	43.6713895036
138	1.0	43.7122168329
138	1.0	43.6914260248
138	1.0	43.6788013589
138	1.0	43.695016862
138	1.0	43.5275945332
138	1.0	43.7271209058
138	1.0	43.5474766899
138	1.0	43.7182372861
138	1.0	43.5953031954
138	1.0	43.6851028963
138	1.0	43.6311442756
138	1.0	43.7258914859
138	1.0	43.691154884
138	1.0	43.7425062811
138	1.0	43.6110532502
138	1.0	43.6685380377
138	1.0	43.6876187933
138	1.0	43.6669453794
138	1.0	43.7165734007
138	1.0	43.7006102143
138	1.0	43.6279538878
138	1.0	43.6761531649
138	1.0	43.6769858694
138	1.0	43.637416616
138	1.0	43.6350427643
138	1.0	43.6658259083
138	1.0	43.6812018321
138	1.0	43.6643477484
138	1.0	43.6495437095
138	1.0	43.6871856771
138	1.0	43.684294411
138	1.0	43.7219663518
138	1.0	43.7325112505
138	1.0	43.6688230384
138	1.0	43.7047542672
138	1.0	43.6405914379
138	1.0	43.6914426779
138	1.0	43.6550005163
138	1.0	43.6264494682
138	1.0	43.5899165599
138	1.0	43.6884961935
138	1.0	43.6713223298
138	1.0	43.6920954654
138	1.0	43.6286776904
138	1.0	43.6373328898
138	1.0	43.6320312798
138	1.0	43.6700320136
138	1.0	43.6659759505
138	1.0	43.6569884426
138	1.0	43.6413133594
138	1.0	43.7193540966
138	1.0	43.5623676419
138	1.0	43.6802352373
138	1.0	43.6669390607
138	1.0	43.6219988676
138	1.0	43.5597474773
138	1.0	43.7485692852
138	1.0	43.6792089888
138	1.0	43.685672577
138	1.0	43.7045690669
138	1.0	43.6483076825
138	1.0	43.6180979992
138	1.0	43.7160906758
138	1.0	43.622845282
138	1.0	43.6415188462
138	1.0	43.7351103564
138	1.0	43.6640560832
138	1.0	43.6569946007
138	1.0	43.7025017201
138	1.0	43.6696232689
138	1.0	43.6657983172
138	1.0	43.7386251386
138	1.0	43.5950569324
138	1.0	43.6739488051
138	1.0	43.6122650271
138	1.0	43.7370992068
138	1.0	43.6958222672
138	1.0	43.6651354666
138	1.0	43.6731389825
138	1.0	43.5753685605
138	1.0	43.661042954
138	1.0	43.6903615595
138	1.0	43.6260707062
138	1.0	43.6331739075
138	1.0	43.6932101222
138	1.0	43.6846033922
138	1.0	43.6712611762
138	1.0	43.6826978009
138	1.0	43.6046678236
138	1.0	43.7289929136
138	1.0	43.6321628568
138	1.0	43.6615696793
138	1.0	43.6856909927
138	1.0	43.6549851039
138	1.0	43.6975779353
138	1.0	43.6233732666
138	1.0	43.7037287641
138	1.0	43.6469918058
138	1.0	43.7105650307
138	1.0	43.7139040401
138	1.0	43.6372257592
138	1.0	43.699580959
138	1.0	43.652544168
138	1.0	43.7505750036
138	1.0	43.6661438808
138	1.0	43.6809060104
138	1.0	43.4984153007
138	1.0	43.5819432279
138	1.0	43.5891358094
138	1.0	43.719332411
138	1.0	43.67210391
138	1.0	43.6664840033
138	1.0	43.7127802177
138	1.0	43.7096678538
138	1.0	43.6301106827
138	1.0	43.7428511573
138	1.0	43.6022636037
138	1.0	43.6835739051
138	1.0	43.7324317059
138	1.0	43.6761779694
138	1.0	43.6387052724
138	1.0	43.5722867965
138	1.0	43.7255326811
138	1.0	43.7253745501
138	1.0	43.6420239923
138	1.0	43.6842610385
138	1.0	43.6785692488
138	1.0	43.3991817031
138	1.0	43.7347031762
138	1.0	43.523153691
138	1.0	43.5619533495
138	1.0	43.5808146727
138	1.0	43.7154407541
138	1.0	43.6436440213
138	1.0	43.5503794693
138	1.0	43.6856346488
138	1.0	43.551005652
138	1.0	43.6701323507
138	1.0	43.6959882501
138	1.0	43.6618349213
138	1.0	43.67311578
138	1.0	43.6405088784
138	1.0	43.5336080979
138	1.0	43.6903339431
138	1.0	43.708715068
138	1.0	43.7405137788
138	1.0	43.6641458788
138	1.0	43.6800684901
138	1.0	43.6046730408
138	1.0	43.699763097
138	1.0	43.662558351
138	1.0	43.7097467638
138	1.0	43.5952245823
138	1.0	43.7039704636
138	1.0	43.6562077712
138	1.0	43.6849260339
138	1.0	43.6425744409
138	1.0	43.6739783774
138	1.0	43.715152937
138	1.0	43.6015702371
138	1.0	43.6411364074
138	1.0	43.7145972031
138	1.0	43.7147419535
138	1.0	43.6593664164
138	1.0	43.6303842786
138	1.0	43.6914795647
138	1.0	43.6644988782
138	1.0	43.6462345121
138	1.0	43.6886440534
138	1.0	43.627925387
138	1.0	43.6497628412
138	1.0	43.6377783947
138	1.0	43.6857258594
138	1.0	43.6802723777
138	1.0	43.6907502544
138	1.0	43.7508777391
138	1.0	43.5769536089
138	1.0	43.5988764288
138	1.0	43.6843148201
138	1.0	43.6400545015
138	1.0	43.6224335595
138	1.0	43.6867290626
138	1.0	43.6829304619
138	1.0	43.6223611243
138	1.0	43.7586736748
138	1.0	43.6417051884
138	1.0	43.6164620268
138	1.0	43.7095059403
138	1.0	43.6853152661
138	1.0	43.5888269723
138	1.0	43.6653013308
138	1.0	43.7120810795
138	1.0	43.6691156926
138	1.0	43.6660855039
138	1.0	43.6302423791
138	1.0	43.6164925464
138	1.0	43.7084420658
138	1.0	43.7318950079
138	1.0	43.6716640599
138	1.0	43.6324471413
138	1.0	43.6179806697
138	1.0	43.6219144024
138	1.0	43.7081473929
138	1.0	43.7295894584
138	1.0	43.6868093323
138	1.0	43.7029057402
138	1.0	43.6396531319
138	1.0	43.6880914277
138	1.0	43.6870071652
138	1.0	43.6357014168
138	1.0	43.6862520171
138	1.0	43.6776612234
138	1.0	43.7616765788
138	1.0	43.7087123818
138	1.0	43.6915893911
138	1.0	43.6306696778
138	1.0	43.641726917
138	1.0	43.7524936385
138	1.0	43.605938513
138	1.0	43.7016310172
138	1.0	43.62703674
138	1.0	43.6849706643
138	1.0	43.6773832386
138	1.0	43.6970136801
138	1.0	43.7057516802
138	1.0	43.6362520426
138	1.0	43.6402987094
138	1.0	43.6296534776
138	1.0	43.6614006017
138	1.0	43.6620451672
138	1.0	43.6374799432
138	1.0	43.6459762814
138	1.0	43.6752078674
138	1.0	43.6472158431
138	1.0	43.7040130983
138	1.0	43.6849842122
138	1.0	43.5809700757
138	1.0	43.6765275467
138	1.0	43.6836693206
138	1.0	43.7114747471
138	1.0	43.728065263
138	1.0	43.6642522074
138	1.0	43.6661186802
138	1.0	43.6701202495
138	1.0	43.6863900582
138	1.0	43.632851866
138	1.0	43.5947505939
138	1.0	43.6874213824
138	1.0	43.6639590847
138	1.0	43.6220654411
138	1.0	43.6553408938
138	1.0	43.6138968959
138	1.0	43.5661727067
138	1.0	43.574515068
138	1.0	43.6903917798
138	1.0	43.6045000625
138	1.0	43.7279464437
138	1.0	43.6744012652
138	1.0	43.6975829457
138	1.0	43.7295635375
138	1.0	43.6491960518
138	1.0	43.5626516373
138	1.0	43.6069550126
138	1.0	43.6347537161
138	1.0	43.6141207712
138	1.0	43.711499991
138	1.0	43.6476123604
138	1.0	43.7241920124
138	1.0	43.6093642958
138	1.0	43.6558797307
138	1.0	43.6686409156
138	1.0	43.7542708363
138	1.0	43.7170016202
138	1.0	43.6339634154
138	1.0	43.6982318471
138	1.0	43.6184748192
138	1.0	43.7002685874
138	1.0	43.704441424
138	1.0	43.6594951603
138	1.0	43.6964721477
138	1.0	43.5558192892
138	1.0	43.6673886401
138	1.0	43.7174142687
138	1.0	43.6929715107
138	1.0	43.6931055374
138	1.0	43.7058220765
138	1.0	43.6409475011
138	1.0	43.5588076704
138	1.0	43.7191476844
138	1.0	43.6633573235
138	1.0	43.73447211
138	1.0	43.6991703966
138	1.0	43.6857550954
138	1.0	43.6896482827
138	1.0	43.7009678519
138	1.0	43.6339466743
138	1.0	43.720162986
138	1.0	43.622496198
138	1.0	43.6648109828
138	1.0	43.5998710438
138	1.0	43.6519635631
138	1.0	43.6451191154
138	1.0	43.6167936465
138	1.0	43.6855425529
138	1.0	43.6543233657
138	1.0	43.6643888537
138	1.0	43.601276596
138	1.0	43.7339256672
138	1.0	43.6459019891
138	1.0	43.7134661205
138	1.0	43.7142403828
138	1.0	43.730114557
138	1.0	43.6548102893
138	1.0	43.7547312727
138	1.0	43.6521955369
138	1.0	43.6478865514
138	1.0	43.6108684743
138	1.0	43.6613113719
138	1.0	43.6801956293
138	1.0	43.6281428459
138	1.0	43.700202997
138	1.0	43.7280853765
138	1.0	43.6790346321
138	1.0	43.6284307432
138	1.0	43.6775682584
138	1.0	43.7297608508
138	1.0	43.659163925
138	1.0	43.6395032517
138	1.0	43.7211624401
138	1.0	43.651442211
138	1.0	43.6506468096
138	1.0	43.7401362931
138	1.0	43.6344620722
138	1.0	43.6321457266
138	1.0	43.6774206992
138	1.0	43.7531209023
138	1.0	43.7285625094
138	1.0	43.6946754833
138	1.0	43.6610375559
138	1.0	43.6576460287
138	1.0	43.6860796293
138	1.0	43.7257906498
138	1.0	43.7244320513
138	1.0	43.7312116112
138	1.0	43.6863854628
138	1.0	43.7398895977
138	1.0	43.6023940494
138	1.0	43.5893954124
138	1.0	43.6715175383
138	1.0	43.6318621126
138	1.0	43.62793109
138	1.0	43.6134442286
138	1.0	43.6661236149
138	1.0	43.6637328745
138	1.0	43.7171933433
138	1.0	43.6192022952
138	1.0	43.6860308998
138	1.0	43.7000237954
138	1.0	43.5999574542
138	1.0	43.73202643
138	1.0	43.7135085747
138	1.0	43.5959388037
138	1.0	43.7405727137
138	1.0	43.6781053673
138	1.0	43.6827297075
138	1.0	43.665338472
138	1.0	43.6455642765
138	1.0	43.6893417445
138	1.0	43.6016671067
138	1.0	43.7067803138
138	1.0	43.6888938985
138	1.0	43.5932391074
138	1.0	43.6898505086
138	1.0	43.6612768265
138	1.0	43.6021212631
138	1.0	43.6253811306
138	1.0	43.6592553684
138	1.0	43.6886153697
138	1.0	43.6947721055
138	1.0	43.6494092969
138	1.0	43.6207142482
138	1.0	43.6969531358
138	1.0	43.6168340651
138	1.0	43.7292996698
138	1.0	43.6801591223
138	1.0	43.5638670403
138	1.0	43.5103046757
138	1.0	43.6911538017
138	1.0	43.7253151825
138	1.0	43.6129315442
138	1.0	43.609502062
138	1.0	43.6654199208
138	1.0	43.6258425537
138	1.0	43.7140224517
138	1.0	43.5747592125
138	1.0	43.6958433209
138	1.0	43.7009550739
138	1.0	43.6688491781
138	1.0	43.5698761955
138	1.0	43.6824686586
138	1.0	43.6766187878
138	1.0	43.6590740596
138	1.0	43.6459899809
138	1.0	43.5934588398
138	1.0	43.6597989909
138	1.0	43.6538126689
138	1.0	43.7270930416
138	1.0	43.671654242
138	1.0	43.7095187889
138	1.0	43.5906302538
138	1.0	43.6059744611
138	1.0	43.6115548965
138	1.0	43.6359188661
138	1.0	43.639602241
138	1.0	43.7159379845
138	1.0	43.696529608
138	1.0	43.6838800157
138	1.0	43.6792694299
138	1.0	43.6011777892
138	1.0	43.6024325535
138	1.0	43.6904111743
138	1.0	43.6624260729
138	1.0	43.6739742505
138	1.0	43.6528124112
138	1.0	43.700710743
138	1.0	43.6502572056
138	1.0	43.6968382696
138	1.0	43.652953263
138	1.0	43.696894955
138	1.0	43.7001626305
138	1.0	43.6983837761
138	1.0	43.6519660472
138	1.0	43.6347983871
138	1.0	43.6365854747
138	1.0	43.5008219921
138	1.0	43.7099956087
138	1.0	43.6572599728
138	1.0	43.5726260578
138	1.0	43.6948013023
138	1.0	43.6209150206
138	1.0	43.6327093751
138	1.0	43.6961648864
138	1.0	43.6041212095
138	1.0	43.6814241596
138	1.0	43.6492650005
138	1.0	43.6669634701
138	1.0	43.6878351351
138	1.0	43.6005486544
138	1.0	43.6394741359
138	1.0	43.613875986
138	1.0	43.6078298
138	1.0	43.6286818096
138	1.0	43.7340368595
138	1.0	43.7469984982
138	1.0	43.6962740848
138	1.0	43.7199150673
138	1.0	43.647770078
138	1.0	43.6957014348
138	1.0	43.6496479693
138	1.0	43.6766740482
138	1.0	43.6733062755
138	1.0	43.5610680183
138	1.0	43.5999704879
138	1.0	43.6790263569
138	1.0	43.7116851791
138	1.0	43.459046743
138	1.0	43.6825505662
138	1.0	43.6138272232
138	1.0	43.6439674004
138	1.0	43.6255491047
138	1.0	43.614382618
138	1.0	43.6533509654
138	1.0	43.7019769596
138	1.0	43.6795910322
138	1.0	43.7251444058
138	1.0	43.6968184007
138	1.0	43.7131936281
138	1.0	43.6823778769
138	1.0	43.747572461
138	1.0	43.6638343477
138	1.0	43.7033230818
138	1.0	43.6403410245
138	1.0	43.7216874344
138	1.0	43.7178590349
138	1.0	43.6622760021
138	1.0	43.647048918
138	1.0	43.7028037033
138	1.0	43.6640817215
138	1.0	43.6711646737
138	1.0	43.6747726497
138	1.0	43.6963850309
138	1.0	43.6801536897
138	1.0	43.5782577918
138	1.0	43.6538701774
138	1.0	43.669047044
138	1.0	43.6764969087
138	1.0	43.7072855239
138	1.0	43.6012476595
138	1.0	43.6672494598
138	1.0	43.6015674921
138	1.0	43.7284816123
138	1.0	43.646601589
138	1.0	43.6437031965
138	1.0	43.6754001357
138	1.0	43.5842452678
138	1.0	43.572222029
138	1.0	43.646541132
138	1.0	43.7079432707
138	1.0	43.633800221
138	1.0	43.6990885087
138	1.0	43.7332178811
138	1.0	43.6715058324
138	1.0	43.7428178991
138	1.0	43.6491925732
138	1.0	43.6442440764
138	1.0	43.6234717564
138	1.0	43.6659218796
138	1.0	43.5936235409
138	1.0	43.626027085
138	1.0	43.6549358215
138	1.0	43.6334727393
138	1.0	43.5906474942
138	1.0	43.636479929
138	1.0	43.5818184999
138	1.0	43.5717456426
138	1.0	43.7060622863
138	1.0	43.7204055445
138	1.0	43.5932252724
138	1.0	43.6466351343
138	1.0	43.7661584256
138	1.0	43.7140160462
138	1.0	43.6962476442
138	1.0	43.6410342045
138	1.0	43.5986483129
138	1.0	43.593955317
138	1.0	43.7103956299
138	1.0	43.6483688197
138	1.0	43.6692324791
138	1.0	43.6290640737
138	1.0	43.6077559622
138	1.0	43.6891026945
138	1.0	43.6690916804
138	1.0	43.6208322027
138	1.0	43.7302334858
138	1.0	43.5626568332
138	1.0	43.710867224
138	1.0	43.6567200467
138	1.0	43.6443870936
138	1.0	43.6086451789
138	1.0	43.6428877753
138	1.0	43.6265931875
138	1.0	43.6736547309
138	1.0	43.6689055741
138	1.0	43.6973176793
138	1.0	43.6408503685
138	1.0	43.6490866891
138	1.0	43.6702504348
138	1.0	43.7196468469
138	1.0	43.6467986574
138	1.0	43.6502666331
138	1.0	43.6740225431
138	1.0	43.6178429509
138	1.0	43.6279954153
138	1.0	43.6448520759
138	1.0	43.658786967
138	1.0	43.5612361279
138	1.0	43.6912486015
138	1.0	43.585282367
138	1.0	43.5978374904
138	1.0	43.6327606498
138	1.0	43.6915592621
138	1.0	43.7163010659
138	1.0	43.6245348665
138	1.0	43.6887263721
138	1.0	43.663241012
138	1.0	43.6143867335
138	1.0	43.6487099976
138	1.0	43.7033244526
138	1.0	43.6780251943
138	1.0	43.6178942595
138	1.0	43.6882516678
138	1.0	43.6088801496
138	1.0	43.6323084168
138	1.0	43.6643004716
138	1.0	43.7008911488
138	1.0	43.6736217368
138	1.0	43.6609678306
138	1.0	43.6788998362
138	1.0	43.665223425
138	1.0	43.6969186797
138	1.0	43.6827890273
138	1.0	43.7112383469
138	1.0	43.6693750139
138	1.0	43.674464452
138	1.0	43.6806514299
138	1.0	43.6219377973
138	1.0	43.7219144428
138	1.0	43.6433979501
138	1.0	43.7282092887
138	1.0	43.6883513722
138	1.0	43.5819277133
138	1.0	43.6252344671
138	1.0	43.6318845921
138	1.0	43.6566070903
138	1.0	43.5981755201
138	1.0	43.7072634798
138	1.0	43.6194439065
138	1.0	43.7581230242
138	1.0	43.7222888106
138	1.0	43.6749404841
138	1.0	43.6620825225
138	1.0	43.627289656
138	1.0	43.749226995
138	1.0	43.6968576909
138	1.0	43.6552555874
138	1.0	43.6573044905
138	1.0	43.687181453
138	1.0	43.7159457321
138	1.0	43.7179895671
138	1.0	43.6592014465
138	1.0	43.6507236399
138	1.0	43.6710569937
138	1.0	43.6507119709
138	1.0	43.6968417855
138	1.0	43.6956651313
138	1.0	43.6928501347
138	1.0	43.6995137017
138	1.0	43.6444852213
138	1.0	43.6337758617
138	1.0	43.5665419384
138	1.0	43.6488420215
138	1.0	43.6550322574
138	1.0	43.6654417643
138	1.0	43.7248105363
138	1.0	43.5202002715
138	1.0	43.7169379602
138	1.0	43.7075599206
138	1.0	43.6096341891
138	1.0	43.7048978004
138	1.0	43.6527552982
138	1.0	43.6561368085
138	1.0	43.6270534744
138	1.0	43.7483247224
138	1.0	43.7183415824
138	1.0	43.7189676514
138	1.0	43.6421300373
138	1.0	43.6198159694
138	1.0	43.6353599245
138	1.0	43.6749422634
138	1.0	43.565029552
138	1.0	43.6920657777
138	1.0	43.7119438609
138	1.0	43.6308843634
138	1.0	43.6704121109
138	1.0	43.6416741966
138	1.0	43.6733609226
138	1.0	43.6646188768
138	1.0	43.7058385556
138	1.0	43.6795345463
138	1.0	43.6644729959
138	1.0	43.6623570556
138	1.0	43.6789788614
138	1.0	43.7012633849
138	1.0	43.6000384162
138	1.0	43.692393491
138	1.0	43.6342611623
138	1.0	43.6340838238
138	1.0	43.5914394596
138	1.0	43.6311051898
138	1.0	43.6207280455
138	1.0	43.7192388144
138	1.0	43.599908089
138	1.0	43.6686436583
138	1.0	43.6891373947
138	1.0	43.6254582902
138	1.0	43.6883679224
138	1.0	43.6914946485
138	1.0	43.7149572647
138	1.0	43.6566364754
138	1.0	43.7272617691
138	1.0	43.6996706706
138	1.0	43.5813198274
138	1.0	43.7220132675
138	1.0	43.6456152805
138	1.0	43.559200781
138	1.0	43.5893660161
138	1.0	43.7175433466
138	1.0	43.7209403455
138	1.0	43.5800516136
138	1.0	43.7184985512
138	1.0	43.6593866726
138	1.0	43.7376500276
138	1.0	43.6676364278
138	1.0	43.6612595634
138	1.0	43.7070985613
138	1.0	43.6719504963
138	1.0	43.7702567864
138	1.0	43.6095964185
138	1.0	43.7037501217
138	1.0	43.7267765724
138	1.0	43.6477199106
138	1.0	43.7060461155
138	1.0	43.6922635
138	1.0	43.7082697206
138	1.0	43.6495752517
138	1.0	43.6923033351
138	1.0	43.6566639143
138	1.0	43.7185608368
138	1.0	43.7502959365
138	1.0	43.7473895607
138	1.0	43.6693502372
138	1.0	43.6867929688
138	1.0	43.7048298395
138	1.0	43.7232016084
138	1.0	43.7334347984
138	1.0	43.7114338853
138	1.0	43.6998335002
138	1.0	43.6155043674
138	1.0	43.6315469914
138	1.0	43.6196126013
138	1.0	43.644659729
138	1.0	43.6483020791
138	1.0	43.649384212
138	1.0	43.6144319728
138	1.0	43.5660325038
138	1.0	43.6876187351
138	1.0	43.5865115667
138	1.0	43.6628572441
138	1.0	43.5879218338
138	1.0	43.6140999607
138	1.0	43.6019548881
138	1.0	43.6896391177
138	1.0	43.672469019
138	1.0	43.6894299579
138	1.0	43.7023464896
138	1.0	43.6082231833
138	1.0	43.6687611945
138	1.0	43.7010403612
138	1.0	43.6404623882
138	1.0	43.6266239301
138	1.0	43.6882539503
138	1.0	43.5859560435
138	1.0	43.745289323
138	1.0	43.655385502
138	1.0	43.6716991572
138	1.0	43.5879780145
138	1.0	43.6803234833
138	1.0	43.7020603708
138	1.0	43.6335930852
138	1.0	43.7186744879
138	1.0	43.7497212966
138	1.0	43.7123012092
138	1.0	43.6156813977
138	1.0	43.6531864899
138	1.0	43.6714761474
138	1.0	43.676157183
138	1.0	43.658091738
138	1.0	43.6950425742
138	1.0	43.7471606046
138	1.0	43.6174175713
138	1.0	43.5881263894
138	1.0	43.6872223998
138	1.0	43.6699536298
138	1.0	43.5031898224
138	1.0	43.6351894907
138	1.0	43.590267423
138	1.0	43.6978936547
138	1.0	43.7359313294
138	1.0	43.6823039705
138	1.0	43.5886948052
138	1.0	43.6732182605
138	1.0	43.6025772676
138	1.0	43.6861516769
138	1.0	43.6694338917
138	1.0	43.678240157
138	1.0	43.6801107534
138	1.0	43.6126794096
138	1.0	43.6981567309
138	1.0	43.6240133061
138	1.0	43.7076872534
138	1.0	43.6696036121
138	1.0	43.6472305679
138	1.0	43.6988620091
138	1.0	43.5878348719
138	1.0	43.6135645657
138	1.0	43.6769727736
138	1.0	43.6189330993
138	1.0	43.6116068953
138	1.0	43.6334693252
138	1.0	43.7219156981
138	1.0	43.7011413394
138	1.0	43.6984593597
138	1.0	43.6220191609
138	1.0	43.5419625255
138	1.0	43.7131816214
138	1.0	43.6922568385
138	1.0	43.6248068516
138	1.0	43.7407811877
138	1.0	43.7038885235
138	1.0	43.7123025559
138	1.0	43.6145385279
138	1.0	43.7175511031
138	1.0	43.5788422464
138	1.0	43.690498514
138	1.0	43.6179706452
138	1.0	43.693330487
