# Supplementary material for: Unique membrane properties and enhanced signal processing in human neocortical neurons
Source: eLife. 2016 Oct 6;5:e16553. doi: 10.7554/eLife.16553 (PMC5100995; doi:10.7554/eLife.16553)
Supplement: Source code 1. — DOI: http://dx.doi.org/10.7554/eLife.16553.014 [file elife-16553-code1.zip › Fig3/Fig3b/DIST_045_SYNC/Mon_Apr_11_11_35_14_2016/syns_139/sync_stim_seed_837.txt]

NUMBER_OF_SYNAPSES	APC_N	MAX_VOLTAGE
139	1.0	43.7464791963
139	1.0	43.7079781569
139	1.0	43.6616206547
139	1.0	43.6458239422
139	1.0	43.7237303793
139	1.0	43.7274240198
139	1.0	43.735991424
139	1.0	43.6626853132
139	1.0	43.7396181358
139	1.0	43.7116459632
139	1.0	43.6057719375
139	1.0	43.6802632903
139	1.0	43.5927298978
139	1.0	43.6993199487
139	1.0	43.644121818
139	1.0	43.6100703671
139	1.0	43.6315189309
139	1.0	43.5897856194
139	1.0	43.7292919374
139	1.0	43.6802926323
139	1.0	43.6561239913
139	1.0	43.5832258244
139	1.0	43.7337226813
139	1.0	43.6317288309
139	1.0	43.7154661444
139	1.0	43.6905314053
139	1.0	43.6646453462
139	1.0	43.6451413431
139	1.0	43.7281491596
139	1.0	43.7217734809
139	1.0	43.5510903198
139	1.0	43.7232500628
139	1.0	43.7050054542
139	1.0	43.6343799797
139	1.0	43.7557393281
139	1.0	43.6880561066
139	1.0	43.6300788025
139	1.0	43.7225332109
139	1.0	43.6594364991
139	1.0	43.6923554847
139	1.0	43.5780784347
139	1.0	43.6423619741
139	1.0	43.7027994753
139	1.0	43.6570586648
139	1.0	43.6889867696
139	1.0	43.6831755732
139	1.0	43.6191403392
139	1.0	43.7329550956
139	1.0	43.5993219682
139	1.0	43.6387488982
139	1.0	43.6706328417
139	1.0	43.6839397273
139	1.0	43.6438537556
139	1.0	43.6277569232
139	1.0	43.7184989438
139	1.0	43.7021173299
139	1.0	43.591921051
139	1.0	43.6888989955
139	1.0	43.6728912165
139	1.0	43.6960296156
139	1.0	43.7647801912
139	1.0	43.7009000855
139	1.0	43.6708677246
139	1.0	43.6081928754
139	1.0	43.6286234681
139	1.0	43.6858925552
139	1.0	43.6584540811
139	1.0	43.6736479872
139	1.0	43.6856845505
139	1.0	43.5891709953
139	1.0	43.5975229554
139	1.0	43.6537346828
139	1.0	43.5947843118
139	1.0	43.6769407541
139	1.0	43.6435971957
139	1.0	43.6222052465
139	1.0	43.698189209
139	1.0	43.7195538028
139	1.0	43.5849244711
139	1.0	43.6374616522
139	1.0	43.7420043592
139	1.0	43.6593450647
139	1.0	43.6317003275
139	1.0	43.6566783234
139	1.0	43.6528445822
139	1.0	43.63733459
139	1.0	43.6365002244
139	1.0	43.6812572422
139	1.0	43.7099333882
139	1.0	43.723305245
139	1.0	43.6070586907
139	1.0	43.5976751101
139	1.0	43.6675135417
139	1.0	43.6769350901
139	1.0	43.6484028083
139	1.0	43.7230997415
139	1.0	43.7322986442
139	1.0	43.643628233
139	1.0	43.6012215792
139	1.0	43.6894303615
139	1.0	43.652997326
139	1.0	43.6200643322
139	1.0	43.6468638046
139	1.0	43.6434604573
139	1.0	43.5756090265
139	1.0	43.6619052582
139	1.0	43.732864808
139	1.0	43.7150018447
139	1.0	43.690432508
139	1.0	43.6955893806
139	1.0	43.6268731379
139	1.0	43.5508141753
139	1.0	43.6655855663
139	1.0	43.6981785662
139	1.0	43.6394175278
139	1.0	43.70348687
139	1.0	43.5913479351
139	1.0	43.5991194327
139	1.0	43.7037374427
139	1.0	43.7112312718
139	1.0	43.6841250266
139	1.0	43.6190011024
139	1.0	43.6475229894
139	1.0	43.6184563894
139	1.0	43.646320687
139	1.0	43.7300716908
139	1.0	43.6467686581
139	1.0	43.6515196207
139	1.0	43.6849974922
139	1.0	43.7202880064
139	1.0	43.5862813976
139	1.0	43.6244194676
139	1.0	43.7158679683
139	1.0	43.6723358009
139	1.0	43.5892317426
139	1.0	43.6897764373
139	1.0	43.7062018459
139	1.0	43.6936025234
139	1.0	43.6541949472
139	1.0	43.6804780739
139	1.0	43.6958199237
139	1.0	43.6270480326
139	1.0	43.6132616432
139	1.0	43.6293116944
139	1.0	43.6824473282
139	1.0	43.6915956059
139	1.0	43.6813444064
139	1.0	43.6848622168
139	1.0	43.6614516224
139	1.0	43.6944203037
139	1.0	43.6751303695
139	1.0	43.7071123639
139	1.0	43.6515062375
139	1.0	43.6465374102
139	1.0	43.6719760854
139	1.0	43.715373487
139	1.0	43.7066912478
139	1.0	43.717957119
139	1.0	43.7082543633
139	1.0	43.6673530445
139	1.0	43.7144456734
139	1.0	43.5902871221
139	1.0	43.657848197
139	1.0	43.7502605326
139	1.0	43.6035871979
139	1.0	43.6762484378
139	1.0	43.7004940961
139	1.0	43.6438535818
139	1.0	43.7316190781
139	1.0	43.6810818429
139	1.0	43.706236587
139	1.0	43.7075263321
139	1.0	43.7033086957
139	1.0	43.6075311287
139	1.0	43.7523668136
139	1.0	43.6838678246
139	1.0	43.7002827646
139	1.0	43.6632790774
139	1.0	43.6850931717
139	1.0	43.7048434545
139	1.0	43.6547252803
139	1.0	43.6192201121
139	1.0	43.7443836432
139	1.0	43.6804150907
139	1.0	43.6859140014
139	1.0	43.6431188082
139	1.0	43.5881456213
139	1.0	43.6821500472
139	1.0	43.7082086927
139	1.0	43.6307406611
139	1.0	43.6410388924
139	1.0	43.66159453
139	1.0	43.6235523439
139	1.0	43.613955977
139	1.0	43.6011429393
139	1.0	43.6287106129
139	1.0	43.5758660345
139	1.0	43.760663948
139	1.0	43.666536311
139	1.0	43.7057979891
139	1.0	43.7063840081
139	1.0	43.620774488
139	1.0	43.6786737225
139	1.0	43.6457040187
139	1.0	43.6976954753
139	1.0	43.6698021148
139	1.0	43.6364945647
139	1.0	43.6759623426
139	1.0	43.7067045752
139	1.0	43.6614781794
139	1.0	43.5991195494
139	1.0	43.7182983032
139	1.0	43.6430180794
139	1.0	43.6705273806
139	1.0	43.7346844445
139	1.0	43.6252357108
139	1.0	43.5808612535
139	1.0	43.6939648973
139	1.0	43.5956425563
139	1.0	43.6796595639
139	1.0	43.6288543425
139	1.0	43.6332863955
139	1.0	43.663657125
139	1.0	43.6994208056
139	1.0	43.7060511596
139	1.0	43.7519771443
139	1.0	43.6957729574
139	1.0	43.6965477457
139	1.0	43.6586182013
139	1.0	43.6464549322
139	1.0	43.666329073
139	1.0	43.6791430059
139	1.0	43.6052216706
139	1.0	43.7112602627
139	1.0	43.6567306334
139	1.0	43.5894365837
139	1.0	43.6368076364
139	1.0	43.6225091814
139	1.0	43.6164305452
139	1.0	43.686415765
139	1.0	43.6865697005
139	1.0	43.7452187906
139	1.0	43.7528845489
139	1.0	43.7192248664
139	1.0	43.6757310187
139	1.0	43.6155370588
139	1.0	43.6699795339
139	1.0	43.7033866868
139	1.0	43.7273439337
139	1.0	43.6482171488
139	1.0	43.6263461228
139	1.0	43.7142111827
139	1.0	43.6640069764
139	1.0	43.5966139278
139	1.0	43.724965786
139	1.0	43.685163239
139	1.0	43.7372477265
139	1.0	43.5681418299
139	1.0	43.6416186067
139	1.0	43.6318118225
139	1.0	43.7079260694
139	1.0	43.5777867425
139	1.0	43.6660426627
139	1.0	43.6247288609
139	1.0	43.6678074581
139	1.0	43.5372552541
139	1.0	43.6809827568
139	1.0	43.6005253165
139	1.0	43.7472534072
139	1.0	43.6857578261
139	1.0	43.6425489237
139	1.0	43.6266171923
139	1.0	43.6631838129
139	1.0	43.6947267325
139	1.0	43.5649020415
139	1.0	43.6447955634
139	1.0	43.6568859858
139	1.0	43.6868376253
139	1.0	43.58398163
139	1.0	43.6142042623
139	1.0	43.7196604006
139	1.0	43.7115846509
139	1.0	43.6274833361
139	1.0	43.6733330838
139	1.0	43.6806786739
139	1.0	43.6972253326
139	1.0	43.6245675402
139	1.0	43.503618088
139	1.0	43.6659146694
139	1.0	43.6782665443
139	1.0	43.7147875276
139	1.0	43.5513924205
139	1.0	43.6278638048
139	1.0	43.6808168685
139	1.0	43.698193648
139	1.0	43.729364664
139	1.0	43.7095543192
139	1.0	43.6486478169
139	1.0	43.6932901359
139	1.0	43.6755878254
139	1.0	43.6414599757
139	1.0	43.6136346165
139	1.0	43.6469435385
139	1.0	43.6916531802
139	1.0	43.6299946163
139	1.0	43.7094899098
139	1.0	43.6156470162
139	1.0	43.6647941584
139	1.0	43.7272232913
139	1.0	43.7155244949
139	1.0	43.6571400458
139	1.0	43.6162510374
139	1.0	43.7538190569
139	1.0	43.7123751899
139	1.0	43.586716723
139	1.0	43.6497675403
139	1.0	43.5809025523
139	1.0	43.6402455456
139	1.0	43.635701593
139	1.0	43.6129475589
139	1.0	43.5786637419
139	1.0	43.7619977649
139	1.0	43.6949098357
139	1.0	43.5904195633
139	1.0	43.668428454
139	1.0	43.7267428003
139	1.0	43.708876658
139	1.0	43.692259091
139	1.0	43.643463768
139	1.0	43.6339829044
139	1.0	43.6515890333
139	1.0	43.7246513444
139	1.0	43.676763242
139	1.0	43.6922486623
139	1.0	43.7030528094
139	1.0	43.7565164373
139	1.0	43.6670299805
139	1.0	43.691465826
139	1.0	43.69447134
139	1.0	43.7163939882
139	1.0	43.6954880199
139	1.0	43.7299038253
139	1.0	43.6732509462
139	1.0	43.6935840132
139	1.0	43.6420180599
139	1.0	43.593691605
139	1.0	43.6823437908
139	1.0	43.6578042201
139	1.0	43.6847012542
139	1.0	43.6786126411
139	1.0	43.7061423964
139	1.0	43.6047442528
139	1.0	43.6988752627
139	1.0	43.7348727936
139	1.0	43.713754474
139	1.0	43.7086143077
139	1.0	43.7482863921
139	1.0	43.7585738782
139	1.0	43.7064265797
139	1.0	43.6235510776
139	1.0	43.6885537618
139	1.0	43.7010138286
139	1.0	43.5881758759
139	1.0	43.5935120321
139	1.0	43.7076785594
139	1.0	43.6403317647
139	1.0	43.6333919598
139	1.0	43.6963765121
139	1.0	43.6446704321
139	1.0	43.7421709082
139	1.0	43.6074504671
139	1.0	43.6465112182
139	1.0	43.6953630278
139	1.0	43.6825700286
139	1.0	43.596137143
139	1.0	43.6924982083
139	1.0	43.7126923995
139	1.0	43.626685937
139	1.0	43.6649864619
139	1.0	43.7210885812
139	1.0	43.7040928019
139	1.0	43.6650161537
139	1.0	43.722747479
139	1.0	43.6672505683
139	1.0	43.7339598676
139	1.0	43.7164940771
139	1.0	43.704273777
139	1.0	43.6121438234
139	1.0	43.6790858205
139	1.0	43.6319200785
139	1.0	43.7236583081
139	1.0	43.7273508493
139	1.0	43.7457497049
139	1.0	43.646184315
139	1.0	43.5839600615
139	1.0	43.6941330501
139	1.0	43.6505026548
139	1.0	43.6601376483
139	1.0	43.6892946907
139	1.0	43.6748990996
139	1.0	43.5665375112
139	1.0	43.6840800796
139	1.0	43.6561454782
139	1.0	43.6246704466
139	1.0	43.6154466557
139	1.0	43.6568133957
139	1.0	43.6157248716
139	1.0	43.5994852761
139	1.0	43.6893076016
139	1.0	43.6622538008
139	1.0	43.6122741099
139	1.0	43.6545051157
139	1.0	43.7230526977
139	1.0	43.6247708519
139	1.0	43.6969473307
139	1.0	43.372086114
139	1.0	43.6400585496
139	1.0	43.6793457826
139	1.0	43.6749151828
139	1.0	43.6868239251
139	1.0	43.7177585393
139	1.0	43.6562556862
139	1.0	43.6578023396
139	1.0	43.6751764364
139	1.0	43.6588912351
139	1.0	43.6326433664
139	1.0	43.6663006242
139	1.0	43.6512002082
139	1.0	43.6531307789
139	1.0	43.6621173431
139	1.0	43.6747062468
139	1.0	43.6222944689
139	1.0	43.6160812981
139	1.0	43.6897357425
139	1.0	43.6922962733
139	1.0	43.6187029776
139	1.0	43.5753058745
139	1.0	43.6894659203
139	1.0	43.7087968243
139	1.0	43.666386783
139	1.0	43.6776764436
139	1.0	43.6799531629
139	1.0	43.6575270071
139	1.0	43.7307057446
139	1.0	43.6582961121
139	1.0	43.5918598759
139	1.0	43.6825897185
139	1.0	43.7047808111
139	1.0	43.6484662106
139	1.0	43.6835982663
139	1.0	43.6179789722
139	1.0	43.7263979923
139	1.0	43.6985310391
139	1.0	43.6718894549
139	1.0	43.6294346898
139	1.0	43.6648694156
139	1.0	43.6851625257
139	1.0	43.7195425052
139	1.0	43.701397532
139	1.0	43.6431031298
139	1.0	43.6372794821
139	1.0	43.6376094172
139	1.0	43.6510812234
139	1.0	43.7233868508
139	1.0	43.5255505657
139	1.0	43.6796337926
139	1.0	43.6032324638
139	1.0	43.7069862519
139	1.0	43.625334038
139	1.0	43.6637747323
139	1.0	43.6440827637
139	1.0	43.6375809375
139	1.0	43.7473969701
139	1.0	43.7354548737
139	1.0	43.616159697
139	1.0	43.5724508032
139	1.0	43.5821230967
139	1.0	43.6729263075
139	1.0	43.6533413718
139	1.0	43.5978077236
139	1.0	43.7156804041
139	1.0	43.6450115802
139	1.0	43.5440811791
139	1.0	43.7694666422
139	1.0	43.6176332671
139	1.0	43.6531700279
139	1.0	43.6600526151
139	1.0	43.7186992676
139	1.0	43.6951127409
139	1.0	43.6484280252
139	1.0	43.6742926739
139	1.0	43.6334611066
139	1.0	43.6235143066
139	1.0	43.7217892057
139	1.0	43.6069167763
139	1.0	43.6263813273
139	1.0	43.6427263724
139	1.0	43.6556246544
139	1.0	43.7196171266
139	1.0	43.6315735882
139	1.0	43.7056493568
139	1.0	43.6365781167
139	1.0	43.5630908636
139	1.0	43.6748715842
139	1.0	43.6940265478
139	1.0	43.602861068
139	1.0	43.6396900541
139	1.0	43.6943466614
139	1.0	43.7376261101
139	1.0	43.6802472095
139	1.0	43.6362257559
139	1.0	43.6109593079
139	1.0	43.7548528962
139	1.0	43.7161649206
139	1.0	43.6476681721
139	1.0	43.7763506606
139	1.0	43.6509621959
139	1.0	43.7230233208
139	1.0	43.6214190508
139	1.0	43.635262046
139	1.0	43.6990511777
139	1.0	43.634179682
139	1.0	43.6700009916
139	1.0	43.7200299101
139	1.0	43.68728935
139	1.0	43.7686932263
139	1.0	43.6478942051
139	1.0	43.760580437
139	1.0	43.5528861093
139	1.0	43.5905116573
139	1.0	43.680953903
139	1.0	43.6860658368
139	1.0	43.6942832522
139	1.0	43.6684347706
139	1.0	43.6222017474
139	1.0	43.6729882009
139	1.0	43.6729834027
139	1.0	43.7013302216
139	1.0	43.703491236
139	1.0	43.6176588268
139	1.0	43.6511436239
139	1.0	43.7420565432
139	1.0	43.7044495809
139	1.0	43.6208767323
139	1.0	43.6817935301
139	1.0	43.6628573431
139	1.0	43.7197461711
139	1.0	43.6348261163
139	1.0	43.7256652786
139	1.0	43.6186277492
139	1.0	43.586537421
139	1.0	43.6515739482
139	1.0	43.7200334081
139	1.0	43.6256256244
139	1.0	43.6965460604
139	1.0	43.6812148045
139	1.0	43.6271920437
139	1.0	43.7058667488
139	1.0	43.6693970007
139	1.0	43.7125206295
139	1.0	43.7258436184
139	1.0	43.6913723566
139	1.0	43.694265445
139	1.0	43.7017583669
139	1.0	43.6940610161
139	1.0	43.6744774332
139	1.0	43.6619197945
139	1.0	43.6613694567
139	1.0	43.6992087309
139	1.0	43.6563560802
139	1.0	43.741176737
139	1.0	43.6556425704
139	1.0	43.6527338344
139	1.0	43.5756597182
139	1.0	43.5940096281
139	1.0	43.6844333936
139	1.0	43.6906224131
139	1.0	43.7544447695
139	1.0	43.7158068104
139	1.0	43.7107696743
139	1.0	43.6465026924
139	1.0	43.7249502209
139	1.0	43.6466229529
139	1.0	43.7086293933
139	1.0	43.6823854872
139	1.0	43.6180170833
139	1.0	43.7166110212
139	1.0	43.6853190383
139	1.0	43.6867905093
139	1.0	43.6670114305
139	1.0	43.6627628115
139	1.0	43.7039461171
139	1.0	43.6167926778
139	1.0	43.7433541111
139	1.0	43.7484082082
139	1.0	43.6278148657
139	1.0	43.7068463355
139	1.0	43.6542844201
139	1.0	43.7392101849
139	1.0	43.7406158018
139	1.0	43.6544510343
139	1.0	43.6908296967
139	1.0	43.6757797923
139	1.0	43.6094519986
139	1.0	43.6890205086
139	1.0	43.7420112414
139	1.0	43.6947367024
139	1.0	43.6977210467
139	1.0	43.563181407
139	1.0	43.636700137
139	1.0	43.6341383575
139	1.0	43.5582943208
139	1.0	43.6787699567
139	1.0	43.6221903103
139	1.0	43.715679983
139	1.0	43.7474807903
139	1.0	43.6217098816
139	1.0	43.6922071035
139	1.0	43.696386483
139	1.0	43.7364987567
139	1.0	43.7343760935
139	1.0	43.6934250108
139	1.0	43.6392037039
139	1.0	43.6639546756
139	1.0	43.6792227522
139	1.0	43.5828163978
139	1.0	43.7164332145
139	1.0	43.7269389065
139	1.0	43.645943851
139	1.0	43.6287047869
139	1.0	43.6495800437
139	1.0	43.6249801539
139	1.0	43.7098794368
139	1.0	43.6564547343
139	1.0	43.5739573998
139	1.0	43.6039417016
139	1.0	43.704529057
139	1.0	43.6662786501
139	1.0	43.6515336741
139	1.0	43.5623650484
139	1.0	43.7220998345
139	1.0	43.7201683783
139	1.0	43.6157931123
139	1.0	43.6666248913
139	1.0	43.6848619704
139	1.0	43.6358143415
139	1.0	43.7352555766
139	1.0	43.6849877716
139	1.0	43.604164154
139	1.0	43.7317134323
139	1.0	43.6522180827
139	1.0	43.6504774429
139	1.0	43.7297708035
139	1.0	43.6234080148
139	1.0	43.6827207025
139	1.0	43.6964888519
139	1.0	43.7535070466
139	1.0	43.6241157598
139	1.0	43.6995846838
139	1.0	43.6760020947
139	1.0	43.5994534207
139	1.0	43.6616441157
139	1.0	43.6576862326
139	1.0	43.6566289022
139	1.0	43.7283859332
139	1.0	43.6442267102
139	1.0	43.6796600022
139	1.0	43.6740334546
139	1.0	43.7214984975
139	1.0	43.6952486656
139	1.0	43.6424878913
139	1.0	43.7287137593
139	1.0	43.6303096837
139	1.0	43.6772210613
139	1.0	43.6596637562
139	1.0	43.7252007645
139	1.0	43.645391915
139	1.0	43.6343047768
139	1.0	43.7333482371
139	1.0	43.7232286588
139	1.0	43.7099073409
139	1.0	43.6980419477
139	1.0	43.6852396951
139	1.0	43.7506972169
139	1.0	43.6965397434
139	1.0	43.6514046491
139	1.0	43.683766887
139	1.0	43.7050533499
139	1.0	43.6987811949
139	1.0	43.6649014268
139	1.0	43.6692927615
139	1.0	43.659683485
139	1.0	43.6501681723
139	1.0	43.7232578772
139	1.0	43.6457408528
139	1.0	43.6933719744
139	1.0	43.7207173059
139	1.0	43.633624522
139	1.0	43.7499748225
139	1.0	43.7395327644
139	1.0	43.6538860534
139	1.0	43.6728067489
139	1.0	43.6680730945
139	1.0	43.6804937661
139	1.0	43.6748403653
139	1.0	43.6840486295
139	1.0	43.7228923621
139	1.0	43.7017208502
139	1.0	43.6175669696
139	1.0	43.6564834247
139	1.0	43.6114470726
139	1.0	43.7262348154
139	1.0	43.6703976681
139	1.0	43.6372263746
139	1.0	43.6855581468
139	1.0	43.6481538052
139	1.0	43.656337429
139	1.0	43.6470063635
139	1.0	43.6257433683
139	1.0	43.6882884652
139	1.0	43.6587366226
139	1.0	43.6204449697
139	1.0	43.7262590676
139	1.0	43.6863620027
139	1.0	43.7310748447
139	1.0	43.7047369549
139	1.0	43.6697616221
139	1.0	43.5915679889
139	1.0	43.6702479069
139	1.0	43.6696710208
139	1.0	43.7016785291
139	1.0	43.608924777
139	1.0	43.5636158129
139	1.0	43.7331562754
139	1.0	43.7021736509
139	1.0	43.7134100043
139	1.0	43.6548548753
139	1.0	43.6868180068
139	1.0	43.6719389535
139	1.0	43.6929846834
139	1.0	43.6480140456
139	1.0	43.7340333165
139	1.0	43.7108246227
139	1.0	43.6337154404
139	1.0	43.6870600293
139	1.0	43.6700103502
139	1.0	43.6763960698
139	1.0	43.705819427
139	1.0	43.6450601443
139	1.0	43.6892835922
139	1.0	43.6626148354
139	1.0	43.7019999807
139	1.0	43.7353974435
139	1.0	43.68965599
139	1.0	43.7126862627
139	1.0	43.7402864189
139	1.0	43.7195052168
139	1.0	43.6896970581
139	1.0	43.6721124768
139	1.0	43.706402215
139	1.0	43.7182281253
139	1.0	43.740186326
139	1.0	43.6520762232
139	1.0	43.6295279718
139	1.0	43.5831402003
139	1.0	43.6730100978
139	1.0	43.7372559055
139	1.0	43.5977948837
139	1.0	43.7266209359
139	1.0	43.6413541831
139	1.0	43.736116738
139	1.0	43.6707424235
139	1.0	43.7243628233
139	1.0	43.7243846692
139	1.0	43.6663672458
139	1.0	43.6317475702
139	1.0	43.6344849985
139	1.0	43.6724178347
139	1.0	43.6748479021
139	1.0	43.6311064457
139	1.0	43.6322401246
139	1.0	43.6990166406
139	1.0	43.6829844407
139	1.0	43.7048981234
139	1.0	43.5776882522
139	1.0	43.6267551322
139	1.0	43.7169461829
139	1.0	43.6261674398
139	1.0	43.6562081039
139	1.0	43.5425038591
139	1.0	43.7246913588
139	1.0	43.7183246823
139	1.0	43.6273896709
139	1.0	43.6951307204
139	1.0	43.614289918
139	1.0	43.526175076
139	1.0	43.5933121638
139	1.0	43.6574668984
139	1.0	43.7099733398
139	1.0	43.6312731971
139	1.0	43.6512608843
139	1.0	43.5579426401
139	1.0	43.6889399294
139	1.0	43.6721810664
139	1.0	43.6715722162
139	1.0	43.5909195635
139	1.0	43.6804752059
139	1.0	43.6923151061
139	1.0	43.7139943148
139	1.0	43.6925074515
139	1.0	43.6773446317
139	1.0	43.6068917213
139	1.0	43.6405126679
139	1.0	43.727138486
139	1.0	43.6478315588
139	1.0	43.7066102697
139	1.0	43.7185078469
139	1.0	43.7030709471
139	1.0	43.6994086648
139	1.0	43.5960246551
139	1.0	43.6629564114
139	1.0	43.7086098955
139	1.0	43.6947234224
139	1.0	43.6854825184
139	1.0	43.7016083124
139	1.0	43.5012064292
139	1.0	43.7048233029
139	1.0	43.7154874687
139	1.0	43.6341554826
139	1.0	43.6459773908
139	1.0	43.5723804109
139	1.0	43.6936063302
139	1.0	43.6475642317
139	1.0	43.5887146704
139	1.0	43.7014182126
139	1.0	43.6216893085
139	1.0	43.7373733893
139	1.0	43.6953211223
139	1.0	43.6760450201
139	1.0	43.6610618422
139	1.0	43.6437965088
139	1.0	43.6620843425
139	1.0	43.7113639272
139	1.0	43.6927548779
139	1.0	43.6777902078
139	1.0	43.7020727863
139	1.0	43.5838362881
139	1.0	43.660414479
139	1.0	43.5899168098
139	1.0	43.6735542655
139	1.0	43.7160154258
139	1.0	43.6063885345
139	1.0	43.5740280097
139	1.0	43.6265170296
139	1.0	43.7315601708
139	1.0	43.7110280453
139	1.0	43.7099201014
139	1.0	43.6744683397
139	1.0	43.6383480832
139	1.0	43.7060684918
139	1.0	43.5746262252
139	1.0	43.6763970599
139	1.0	43.6676282716
139	1.0	43.6405484611
139	1.0	43.7050682452
139	1.0	43.7262043717
139	1.0	43.6405616996
139	1.0	43.6488026625
139	1.0	43.7379165934
139	1.0	43.6434530986
139	1.0	43.7426057588
139	1.0	43.6025893831
139	1.0	43.6209770498
139	1.0	43.6383302542
139	1.0	43.7217957965
139	1.0	43.6762719894
139	1.0	43.6933464855
139	1.0	43.6438458145
139	1.0	43.6450909612
139	1.0	43.5818244065
139	1.0	43.6473965504
139	1.0	43.6783176905
139	1.0	43.7288575624
139	1.0	43.6240660227
139	1.0	43.6761121961
139	1.0	43.6493020959
139	1.0	43.588132673
139	1.0	43.6298908458
139	1.0	43.6718483176
139	1.0	43.6491154452
139	1.0	43.7205801122
139	1.0	43.6146249058
139	1.0	43.6780199507
139	1.0	43.707661687
139	1.0	43.608319248
139	1.0	43.6975297131
139	1.0	43.6708159644
139	1.0	43.6671901023
139	1.0	43.5803606951
139	1.0	43.7309145606
139	1.0	43.7726712799
139	1.0	43.7408769343
139	1.0	43.6501671107
139	1.0	43.7083597032
139	1.0	43.6698321544
139	1.0	43.672392591
139	1.0	43.6613978971
139	1.0	43.6877182813
139	1.0	43.6907937375
139	1.0	43.7240232434
139	1.0	43.6537827221
139	1.0	43.6240633974
139	1.0	43.6277515205
139	1.0	43.6283568183
139	1.0	43.756118857
139	1.0	43.6266319416
139	1.0	43.7059844002
139	1.0	43.647854007
139	1.0	43.6583187289
139	1.0	43.6509408895
139	1.0	43.6697993528
139	1.0	43.7064897013
139	1.0	43.6506237395
139	1.0	43.6335719611
139	1.0	43.7023702027
139	1.0	43.7012921516
139	1.0	43.6681110246
139	1.0	43.7077626893
139	1.0	43.6848109876
139	1.0	43.6583218676
139	1.0	43.621163187
139	1.0	43.7502738063
139	1.0	43.5904737737
139	1.0	43.7308949481
139	1.0	43.7294917462
139	1.0	43.7277405795
139	1.0	43.7209423319
139	1.0	43.6636809782
139	1.0	43.644435297
139	1.0	43.6561837077
139	1.0	43.6735453082
139	1.0	43.701535318
139	1.0	43.6517394165
139	1.0	43.5876750166
139	1.0	43.626485039
139	1.0	43.6348645902
139	1.0	43.668457122
139	1.0	43.5731282303
139	1.0	43.6795285472
139	1.0	43.6973564187
139	1.0	43.5871870006
139	1.0	43.7237755549
139	1.0	43.7303400621
139	1.0	43.5195761402
139	1.0	43.6851511859
139	1.0	43.5945875333
139	1.0	43.7459399173
139	1.0	43.6360293961
139	1.0	43.7524449245
139	1.0	43.7228314239
139	1.0	43.6789061371
139	1.0	43.5895584211
139	1.0	43.6174640281
139	1.0	43.6615051357
139	1.0	43.6947425779
139	1.0	43.6979457747
139	1.0	43.6925856761
139	1.0	43.7081110355
139	1.0	43.721912082
139	1.0	43.6894144092
139	1.0	43.6723142038
139	1.0	43.6481372035
139	1.0	43.6257968194
139	1.0	43.7216464323
139	1.0	43.6732124257
139	1.0	43.7168437847
139	1.0	43.6139678034
139	1.0	43.6558398162
139	1.0	43.5285467847
139	1.0	43.583329373
139	1.0	43.6640578588
139	1.0	43.6800740713
139	1.0	43.6929261603
139	1.0	43.7090873716
139	1.0	43.5393159886
139	1.0	43.6935151657
139	1.0	43.6370069789
139	1.0	43.6003513712
139	1.0	43.7177730642
139	1.0	43.6852033436
139	1.0	43.7175436079
139	1.0	43.654535643
139	1.0	43.6280393191
139	1.0	43.7009498811
139	1.0	43.6179803131
139	1.0	43.6245737062
139	1.0	43.6652691437
139	1.0	43.7106266271
139	1.0	43.6695011846
139	1.0	43.7150666948
