# Supplementary material for: Unique membrane properties and enhanced signal processing in human neocortical neurons
Source: eLife. 2016 Oct 6;5:e16553. doi: 10.7554/eLife.16553 (PMC5100995; doi:10.7554/eLife.16553)
Supplement: Source code 1. — DOI: http://dx.doi.org/10.7554/eLife.16553.014 [file elife-16553-code1.zip › Fig3/Fig3b/DIST_045_SYNC/Mon_Apr_11_11_35_14_2016/syns_14/sync_stim_seed_957.txt]

NUMBER_OF_SYNAPSES	APC_N	MAX_VOLTAGE
14	0.0	-83.1028127303
14	0.0	-83.6895279391
14	0.0	-83.5110763705
14	0.0	-82.9064608885
14	0.0	-83.0491607203
14	0.0	-82.9120065539
14	0.0	-82.4925176459
14	0.0	-83.286654527
14	0.0	-83.1859708812
14	0.0	-82.9536595116
14	0.0	-82.8476305721
14	0.0	-83.1336738315
14	0.0	-82.5838504435
14	0.0	-83.0660687416
14	0.0	-83.2670665636
14	0.0	-83.3970525547
14	0.0	-83.2617642947
14	0.0	-83.6197699254
14	0.0	-83.199716445
14	0.0	-82.3779687742
14	0.0	-84.3038480922
14	0.0	-82.8252329602
14	0.0	-82.6427604273
14	0.0	-83.5137317038
14	0.0	-82.7324538597
14	0.0	-83.3597538574
14	0.0	-83.265414376
14	0.0	-82.5500158141
14	0.0	-82.9918565502
14	0.0	-83.7463129565
14	0.0	-83.2121115391
14	0.0	-83.4435213946
14	0.0	-83.9376522904
14	0.0	-84.2632432508
14	0.0	-83.340241846
14	0.0	-82.8045188182
14	0.0	-83.239598095
14	0.0	-84.1095643368
14	0.0	-83.2564255622
14	0.0	-82.8623298815
14	0.0	-83.22731184
14	0.0	-83.3663867626
14	0.0	-83.4666418303
14	0.0	-82.5060939378
14	0.0	-82.8757271789
14	0.0	-82.9045481979
14	0.0	-82.913548268
14	0.0	-83.4454550104
14	0.0	-83.1549100155
14	0.0	-83.1936520014
14	0.0	-83.3036170447
14	0.0	-83.7737009844
14	0.0	-82.9683971692
14	0.0	-83.2664551394
14	0.0	-83.8660505718
14	0.0	-83.2971634717
14	0.0	-82.3557060069
14	0.0	-84.0115421549
14	0.0	-82.7791160885
14	0.0	-83.150305421
14	0.0	-83.2279944808
14	0.0	-82.9763215272
14	0.0	-83.2804286437
14	0.0	-83.5428297814
14	0.0	-83.117681097
14	0.0	-84.1775752642
14	0.0	-82.8438561344
14	0.0	-83.3858707923
14	0.0	-82.9346497025
14	0.0	-82.9915126025
14	0.0	-83.4937154942
14	0.0	-83.2856991373
14	0.0	-83.3653204646
14	0.0	-82.0845705105
14	0.0	-82.3256499724
14	0.0	-83.3808768987
14	0.0	-83.7598404149
14	0.0	-83.0590048848
14	0.0	-82.7905551235
14	0.0	-83.3580595902
14	0.0	-83.3557804475
14	0.0	-82.8850375353
14	0.0	-84.1954063166
14	0.0	-82.9980072093
14	0.0	-83.2622243529
14	0.0	-83.1069932041
14	0.0	-83.218719777
14	0.0	-83.564865945
14	0.0	-82.4944716784
14	0.0	-83.1836224848
14	0.0	-82.4777623974
14	0.0	-83.9270643324
14	0.0	-82.03004907
14	0.0	-83.4595277261
14	0.0	-83.8369829942
14	0.0	-83.0842930819
14	0.0	-82.8972607482
14	0.0	-83.1685500684
14	0.0	-83.5086374222
14	0.0	-82.9081706288
14	0.0	-83.394256988
14	0.0	-83.1488852011
14	0.0	-83.9017646972
14	0.0	-82.6857436357
14	0.0	-83.5221246523
14	0.0	-83.2565923316
14	0.0	-83.0107901356
14	0.0	-83.7384179991
14	0.0	-83.3021232194
14	0.0	-83.9174537036
14	0.0	-83.0451966145
14	0.0	-82.7629061267
14	0.0	-82.7830201955
14	0.0	-83.3052430875
14	0.0	-83.2326214969
14	0.0	-82.6175863251
14	0.0	-82.9561354035
14	0.0	-83.353928144
14	0.0	-83.0755033633
14	0.0	-83.0322095526
14	0.0	-82.3304073698
14	0.0	-82.9235382391
14	0.0	-84.5405826931
14	0.0	-82.8996433964
14	0.0	-83.525924821
14	0.0	-82.8611675417
14	0.0	-82.7823372344
14	0.0	-82.711718381
14	0.0	-82.4912174522
14	0.0	-83.226199552
14	0.0	-82.5050221251
14	0.0	-82.6534062758
14	0.0	-83.7920197285
14	0.0	-82.7403396229
14	0.0	-82.6103293341
14	0.0	-83.6978539556
14	0.0	-83.910284711
14	0.0	-82.8688235355
14	0.0	-82.5143498041
14	0.0	-82.7316473141
14	0.0	-83.5334204953
14	0.0	-82.849201704
14	0.0	-83.5964347157
14	0.0	-83.3886161501
14	0.0	-83.0667814201
14	0.0	-83.5227344313
14	0.0	-82.6000594993
14	0.0	-83.1505515343
14	0.0	-82.6760067896
14	0.0	-84.4067825161
14	0.0	-83.5441252799
14	0.0	-82.9655146926
14	0.0	-82.7224217205
14	0.0	-83.5876903601
14	0.0	-84.3099989209
14	0.0	-83.7296644191
14	0.0	-83.0115939332
14	0.0	-82.832662743
14	0.0	-83.8558390424
14	0.0	-83.7923248915
14	0.0	-82.6387389627
14	0.0	-83.5821537049
14	0.0	-83.361141606
14	0.0	-83.7907448734
14	0.0	-83.0437513571
14	0.0	-83.1505454296
14	0.0	-83.7952822897
14	0.0	-83.7697350452
14	0.0	-82.7019397545
14	0.0	-83.5233868848
14	0.0	-82.7492594766
14	0.0	-83.03364871
14	0.0	-82.6128424753
14	0.0	-82.9367890694
14	0.0	-82.983554063
14	0.0	-82.3241075424
14	0.0	-82.9245689041
14	0.0	-83.2999282574
14	0.0	-83.0514776987
14	0.0	-83.7878155646
14	0.0	-83.5013674907
14	0.0	-83.5943566293
14	0.0	-82.932884479
14	0.0	-82.9029537651
14	0.0	-82.6597568141
14	0.0	-83.4568150734
14	0.0	-82.923889172
14	0.0	-83.0124625002
14	0.0	-83.0765566389
14	0.0	-83.6235835108
14	0.0	-83.4591969767
14	0.0	-83.3776661757
14	0.0	-82.8937384178
14	0.0	-83.3478573649
14	0.0	-82.8797481236
14	0.0	-83.7709341109
14	0.0	-82.4029017043
14	0.0	-82.5989721467
14	0.0	-82.8610390016
14	0.0	-83.2302071363
14	0.0	-83.9014787741
14	0.0	-82.9520057322
14	0.0	-82.7692331291
14	0.0	-84.0517069857
14	0.0	-82.9829152119
14	0.0	-82.4769210927
14	0.0	-83.2464590783
14	0.0	-83.430858121
14	0.0	-83.4307477624
14	0.0	-82.6036777364
14	0.0	-83.732586481
14	0.0	-83.0546513606
14	0.0	-83.4440983422
14	0.0	-83.9076639883
14	0.0	-83.8055105224
14	0.0	-83.1975492275
14	0.0	-83.294118596
14	0.0	-82.1154575224
14	0.0	-82.0558173144
14	0.0	-82.9391218215
14	0.0	-83.2535445236
14	0.0	-83.4850489545
14	0.0	-83.8340210092
14	0.0	-82.9838253596
14	0.0	-83.9944217631
14	0.0	-83.2900158575
14	0.0	-83.2297559071
14	0.0	-83.0484040353
14	0.0	-83.0862805893
14	0.0	-82.5798523055
14	0.0	-83.5340568464
14	0.0	-82.6400153595
14	0.0	-82.7593896501
14	0.0	-83.9469850284
14	0.0	-84.1539829317
14	0.0	-82.4305906483
14	0.0	-82.7801057905
14	0.0	-82.4895684654
14	0.0	-82.98377989
14	0.0	-82.5582812997
14	0.0	-82.5903842816
14	0.0	-83.641512342
14	0.0	-83.8513865156
14	0.0	-83.0285617898
14	0.0	-83.1880873747
14	0.0	-82.9103490544
14	0.0	-83.6473421504
14	0.0	-83.5659802611
14	0.0	-82.6838515365
14	0.0	-83.9031780243
14	0.0	-83.2698542685
14	0.0	-82.2812835954
14	0.0	-82.575593088
14	0.0	-82.3315664136
14	0.0	-82.4815349707
14	0.0	-83.1483799176
14	0.0	-83.3908991554
14	0.0	-82.864167219
14	0.0	-82.8210383669
14	0.0	-83.0400790963
14	0.0	-83.076863368
14	0.0	-82.9133464044
14	0.0	-82.7030225012
14	0.0	-82.8769529914
14	0.0	-83.1946421602
14	0.0	-82.7852659158
14	0.0	-82.373614693
14	0.0	-83.2793391187
14	0.0	-83.7864883176
14	0.0	-83.0298887714
14	0.0	-83.8795098125
14	0.0	-82.8427381797
14	0.0	-83.3950653228
14	0.0	-82.3660550799
14	0.0	-82.9717935553
14	0.0	-83.5713943398
14	0.0	-83.1008281179
14	0.0	-82.903982324
14	0.0	-83.4689936962
14	0.0	-83.972172346
14	0.0	-83.7237715545
14	0.0	-82.932683095
14	0.0	-82.7407579717
14	0.0	-83.0178083091
14	0.0	-83.3243073696
14	0.0	-83.0798839487
14	0.0	-83.2602876127
14	0.0	-82.5549012891
14	0.0	-82.80685422
14	0.0	-82.8852185757
14	0.0	-83.3444142488
14	0.0	-82.9645645195
14	0.0	-82.8837254583
14	0.0	-83.5004627616
14	0.0	-83.2098592294
14	0.0	-82.3398436985
14	0.0	-83.1125152645
14	0.0	-83.1425828644
14	0.0	-83.2146782699
14	0.0	-83.0321889267
14	0.0	-83.1352372214
14	0.0	-83.5416490173
14	0.0	-83.2751555036
14	0.0	-83.4266516827
14	0.0	-82.7081784909
14	0.0	-82.8007308158
14	0.0	-82.990575454
14	0.0	-82.3925231122
14	0.0	-82.7505198104
14	0.0	-83.8729153856
14	0.0	-82.57955269
14	0.0	-83.7181973922
14	0.0	-82.5679220293
14	0.0	-83.2157788028
14	0.0	-82.4191850305
14	0.0	-82.5718436969
14	0.0	-83.3792281095
14	0.0	-83.3419544416
14	0.0	-83.4511883025
14	0.0	-83.1267198164
14	0.0	-83.4630614935
14	0.0	-82.9604488119
14	0.0	-83.3724015253
14	0.0	-83.2793966172
14	0.0	-83.3012757216
14	0.0	-82.9156509314
14	0.0	-83.1400131681
14	0.0	-82.6443892721
14	0.0	-83.7902798986
14	0.0	-83.4930673779
14	0.0	-82.7573479576
14	0.0	-83.4472830842
14	0.0	-83.5620741314
14	0.0	-83.2550085466
14	0.0	-83.0140114365
14	0.0	-83.1753318398
14	0.0	-83.214541684
14	0.0	-83.0016457668
14	0.0	-83.4841949743
14	0.0	-82.5791467178
14	0.0	-82.7207355927
14	0.0	-82.8617526743
14	0.0	-82.9086536516
14	0.0	-83.5158107796
14	0.0	-83.1120707214
14	0.0	-83.9432520984
14	0.0	-83.780744904
14	0.0	-83.8693617228
14	0.0	-83.5836380866
14	0.0	-83.1121872024
14	0.0	-83.1176904363
14	0.0	-83.3176889882
14	0.0	-83.0522970749
14	0.0	-83.1181228146
14	0.0	-83.2002669237
14	0.0	-82.6132296375
14	0.0	-83.0979126277
14	0.0	-84.232243189
14	0.0	-83.2211444792
14	0.0	-82.5534054387
14	0.0	-82.7095451384
14	0.0	-83.1832553048
14	0.0	-83.148253167
14	0.0	-82.6743730772
14	0.0	-83.5471020794
14	0.0	-83.0603684322
14	0.0	-83.9001535335
14	0.0	-83.2835298325
14	0.0	-82.4476725606
14	0.0	-83.4443674253
14	0.0	-82.8071891599
14	0.0	-82.4625429637
14	0.0	-83.162194157
14	0.0	-83.3987310422
14	0.0	-83.6874546862
14	0.0	-83.3875506835
14	0.0	-82.4403863758
14	0.0	-83.3608251008
14	0.0	-82.9865186905
14	0.0	-83.1685815491
14	0.0	-83.0418076792
14	0.0	-82.6454149426
14	0.0	-82.8634201659
14	0.0	-82.9265299717
14	0.0	-83.5857021319
14	0.0	-82.7901732929
14	0.0	-83.55718305
14	0.0	-83.6416879536
14	0.0	-82.5551554759
14	0.0	-83.9661539012
14	0.0	-83.3351548756
14	0.0	-82.5773026294
14	0.0	-83.0129824944
14	0.0	-83.8403153009
14	0.0	-82.9171063889
14	0.0	-83.407072666
14	0.0	-83.0649225252
14	0.0	-83.5582999399
14	0.0	-82.3934088741
14	0.0	-83.07845947
14	0.0	-82.9997439573
14	0.0	-83.103212587
14	0.0	-83.2258158559
14	0.0	-83.6585250759
14	0.0	-82.7782180724
14	0.0	-84.1975841547
14	0.0	-82.5026059699
14	0.0	-83.0913653263
14	0.0	-83.2044709204
14	0.0	-83.1500417493
14	0.0	-83.2396975351
14	0.0	-82.2508375074
14	0.0	-83.5991762445
14	0.0	-82.4843658663
14	0.0	-82.938634117
14	0.0	-82.9210874295
14	0.0	-83.8376487999
14	0.0	-83.044103583
14	0.0	-83.0634306628
14	0.0	-83.7524977621
14	0.0	-82.3352932128
14	0.0	-82.0236656251
14	0.0	-83.5453390215
14	0.0	-83.105217958
14	0.0	-82.9276362331
14	0.0	-82.8257195144
14	0.0	-83.0208988508
14	0.0	-82.2277251379
14	0.0	-82.4850927613
14	0.0	-83.0145243495
14	0.0	-83.2303159802
14	0.0	-83.8011226462
14	0.0	-82.7353248115
14	0.0	-83.1503502484
14	0.0	-83.910409671
14	0.0	-82.2483275278
14	0.0	-83.6075092423
14	0.0	-83.1354535752
14	0.0	-82.9481544221
14	0.0	-83.3634160249
14	0.0	-83.9378983316
14	0.0	-82.6916574639
14	0.0	-82.8759718928
14	0.0	-83.0677031668
14	0.0	-83.216527689
14	0.0	-83.3951263287
14	0.0	-82.9317922663
14	0.0	-83.0689429108
14	0.0	-82.7463962196
14	0.0	-82.9882317219
14	0.0	-82.6982099233
14	0.0	-82.0974688468
14	0.0	-83.1444510496
14	0.0	-83.5131095779
14	0.0	-82.0785082593
14	0.0	-82.9916135697
14	0.0	-83.5460565931
14	0.0	-83.0028904716
14	0.0	-83.3215246323
14	0.0	-83.7134149442
14	0.0	-83.5223818785
14	0.0	-83.4428310369
14	0.0	-82.9449236685
14	0.0	-84.596381651
14	0.0	-83.163179097
14	0.0	-82.8465940714
14	0.0	-82.9382154756
14	0.0	-83.2109340529
14	0.0	-83.1110523138
14	0.0	-82.8862789902
14	0.0	-83.4782996139
14	0.0	-83.7001783619
14	0.0	-82.5835419945
14	0.0	-83.1236326972
14	0.0	-84.2513003871
14	0.0	-83.1088046464
14	0.0	-83.2649696747
14	0.0	-83.2792643039
14	0.0	-83.1257241792
14	0.0	-84.7552662799
14	0.0	-84.0465891794
14	0.0	-83.8219236005
14	0.0	-83.0391198561
14	0.0	-83.5498188418
14	0.0	-82.786627028
14	0.0	-83.2684204148
14	0.0	-82.8831259462
14	0.0	-83.1465188254
14	0.0	-83.2046980545
14	0.0	-83.3080736414
14	0.0	-83.6681833156
14	0.0	-83.1037304439
14	0.0	-82.4645162934
14	0.0	-82.3591758484
14	0.0	-82.2948800539
14	0.0	-83.0334185272
14	0.0	-83.1822757314
14	0.0	-83.6397735224
14	0.0	-82.80970636
14	0.0	-83.9490034598
14	0.0	-83.02097984
14	0.0	-83.2446498349
14	0.0	-83.2821234883
14	0.0	-82.055573343
14	0.0	-84.0553025512
14	0.0	-83.1500241734
14	0.0	-82.6715048848
14	0.0	-82.8081886265
14	0.0	-82.9426023842
14	0.0	-84.0582148431
14	0.0	-82.6798845287
14	0.0	-83.087544536
14	0.0	-83.8337161882
14	0.0	-82.2553703902
14	0.0	-83.3161766414
14	0.0	-82.7120485823
14	0.0	-82.6459039059
14	0.0	-83.2131567259
14	0.0	-83.4002220366
14	0.0	-82.9350682593
14	0.0	-82.8182307199
14	0.0	-82.6682115706
14	0.0	-83.1643866137
14	0.0	-83.2631884146
14	0.0	-82.7464256048
14	0.0	-82.8573552312
14	0.0	-82.74966097
14	0.0	-82.9140045872
14	0.0	-84.2269542287
14	0.0	-82.8642459965
14	0.0	-81.9267261329
14	0.0	-82.8380272752
14	0.0	-82.3883614055
14	0.0	-82.9888582935
14	0.0	-83.5866418567
14	0.0	-82.5104903125
14	0.0	-83.3463920425
14	0.0	-82.3727233587
14	0.0	-83.0232848096
14	0.0	-83.2583810259
14	0.0	-83.2948522293
14	0.0	-83.772085249
14	0.0	-83.9360708844
14	0.0	-83.053159036
14	0.0	-83.5158352016
14	0.0	-83.5055779598
14	0.0	-83.7599952578
14	0.0	-83.5237745922
14	0.0	-82.6763672348
14	0.0	-82.976253031
14	0.0	-83.5743968393
14	0.0	-83.1050914651
14	0.0	-83.1833679808
14	0.0	-83.2979942908
14	0.0	-83.0818494692
14	0.0	-82.6037701927
14	0.0	-82.9668695563
14	0.0	-83.3793660102
14	0.0	-82.4839119088
14	0.0	-83.1372133814
14	0.0	-82.6822812012
14	0.0	-83.4428600372
14	0.0	-83.5017465518
14	0.0	-83.5906218197
14	0.0	-83.1017632284
14	0.0	-82.6848141773
14	0.0	-83.1921750435
14	0.0	-82.6073818077
14	0.0	-82.5802575196
14	0.0	-84.2165462033
14	0.0	-83.294885587
14	0.0	-83.1069727952
14	0.0	-83.9858888926
14	0.0	-82.4717731732
14	0.0	-83.5899632439
14	0.0	-82.6063212969
14	0.0	-83.5921200882
14	0.0	-82.1534285523
14	0.0	-84.0284239757
14	0.0	-82.8978590104
14	0.0	-82.7138581005
14	0.0	-83.5022456674
14	0.0	-83.8579170008
14	0.0	-83.1393311455
14	0.0	-83.0421537147
14	0.0	-83.626260194
14	0.0	-83.790623052
14	0.0	-82.7415361173
14	0.0	-83.6681890783
14	0.0	-83.6411561416
14	0.0	-82.9031823266
14	0.0	-82.8714743241
14	0.0	-82.6774770242
14	0.0	-82.6744207639
14	0.0	-83.4882314389
14	0.0	-83.7927130938
14	0.0	-83.4185262283
14	0.0	-83.652771093
14	0.0	-83.5543136541
14	0.0	-83.3206013611
14	0.0	-82.4318274782
14	0.0	-84.1469671802
14	0.0	-82.4101675481
14	0.0	-83.0593678099
14	0.0	-82.7954288426
14	0.0	-82.4165073993
14	0.0	-83.440773358
14	0.0	-82.722509294
14	0.0	-83.3037589609
14	0.0	-82.6539491486
14	0.0	-83.2243359882
14	0.0	-82.9006554843
14	0.0	-82.6618632687
14	0.0	-82.8903536322
14	0.0	-83.9797529346
14	0.0	-83.5234023058
14	0.0	-83.4827377012
14	0.0	-83.3930665413
14	0.0	-82.342750084
14	0.0	-83.0486905218
14	0.0	-82.9218915072
14	0.0	-82.3006164848
14	0.0	-83.1570972451
14	0.0	-83.5224528839
14	0.0	-82.8233473497
14	0.0	-82.6353334615
14	0.0	-84.2164730143
14	0.0	-83.0551986866
14	0.0	-84.2165142729
14	0.0	-82.7808639235
14	0.0	-82.7379032757
14	0.0	-83.5040584534
14	0.0	-83.2598404282
14	0.0	-83.3918336012
14	0.0	-82.4489242071
14	0.0	-82.6546151728
14	0.0	-83.5789587305
14	0.0	-82.6459647253
14	0.0	-82.8474072433
14	0.0	-82.5328541386
14	0.0	-82.7682447352
14	0.0	-84.173128623
14	0.0	-83.3766350613
14	0.0	-83.0133298043
14	0.0	-82.7171632181
14	0.0	-83.358558893
14	0.0	-82.7236202259
14	0.0	-82.8208594398
14	0.0	-84.127460984
14	0.0	-83.5351145886
14	0.0	-82.4323149612
14	0.0	-83.6345977607
14	0.0	-83.7123323609
14	0.0	-83.974145617
14	0.0	-83.1850857413
14	0.0	-84.0973563372
14	0.0	-82.6039916982
14	0.0	-82.6771428922
14	0.0	-83.1297454824
14	0.0	-82.971890232
14	0.0	-82.9723458563
14	0.0	-83.6690726128
14	0.0	-83.2689039425
14	0.0	-83.4059471582
14	0.0	-82.7442229436
14	0.0	-83.6052839006
14	0.0	-82.4946012174
14	0.0	-83.0970875452
14	0.0	-83.3391063793
14	0.0	-82.803171213
14	0.0	-83.0280601828
14	0.0	-82.831927112
14	0.0	-83.5204006317
14	0.0	-83.224651659
14	0.0	-83.3252863533
14	0.0	-83.2862793379
14	0.0	-82.5637129302
14	0.0	-82.7888378565
14	0.0	-83.3710219267
14	0.0	-82.77276379
14	0.0	-83.2389072111
14	0.0	-82.5988291807
14	0.0	-82.6798120457
14	0.0	-83.0869942821
14	0.0	-83.8914607782
14	0.0	-82.8757507584
14	0.0	-82.6064720872
14	0.0	-83.7524466305
14	0.0	-84.010443938
14	0.0	-82.6523145273
14	0.0	-84.1846628964
14	0.0	-83.0801216908
14	0.0	-83.9106400707
14	0.0	-82.4425103288
14	0.0	-83.107075761
14	0.0	-83.4203117611
14	0.0	-83.166390685
14	0.0	-83.1123455426
14	0.0	-82.5171347607
14	0.0	-83.6433801766
14	0.0	-83.3175543438
14	0.0	-82.6897863119
14	0.0	-83.3722653383
14	0.0	-83.0852197998
14	0.0	-82.4784797433
14	0.0	-82.9459767949
14	0.0	-83.237315906
14	0.0	-82.9435600247
14	0.0	-82.7119926922
14	0.0	-82.494775496
14	0.0	-82.8812642644
14	0.0	-82.7722069389
14	0.0	-82.5047826681
14	0.0	-82.8682142856
14	0.0	-82.939001479
14	0.0	-82.5077573803
14	0.0	-82.8362080533
14	0.0	-83.4828952187
14	0.0	-83.2679622863
14	0.0	-82.2690601248
14	0.0	-83.5355233068
14	0.0	-82.6453625432
14	0.0	-83.8470134894
14	0.0	-82.8899457387
14	0.0	-83.1520654002
14	0.0	-83.7705944041
14	0.0	-83.0840661828
14	0.0	-82.6689456446
14	0.0	-82.7442131889
14	0.0	-83.9391812638
14	0.0	-82.7476284699
14	0.0	-84.3596636159
14	0.0	-83.0509029827
14	0.0	-82.7396035967
14	0.0	-83.3463427498
14	0.0	-82.3474457909
14	0.0	-83.0995466911
14	0.0	-82.8320135365
14	0.0	-83.1802724436
14	0.0	-83.3490924082
14	0.0	-83.5705642093
14	0.0	-83.6811401177
14	0.0	-82.4694081922
14	0.0	-83.0865743497
14	0.0	-83.4740116855
14	0.0	-82.9083139018
14	0.0	-83.569773446
14	0.0	-83.1868100007
14	0.0	-82.8745527466
14	0.0	-83.0738523193
14	0.0	-82.6579261088
14	0.0	-82.9677553467
14	0.0	-82.9121268936
14	0.0	-82.6900448144
14	0.0	-83.5862930631
14	0.0	-83.5889216238
14	0.0	-82.8870736362
14	0.0	-83.4926291786
14	0.0	-83.064111851
14	0.0	-83.5456611808
14	0.0	-83.3638009053
14	0.0	-82.4141028882
14	0.0	-83.8802644387
14	0.0	-82.7995940307
14	0.0	-82.6502463564
14	0.0	-82.9501691059
14	0.0	-84.1053758914
14	0.0	-83.2550225526
14	0.0	-83.0178974969
14	0.0	-82.7335314205
14	0.0	-83.3584876624
14	0.0	-83.1455252341
14	0.0	-82.8097163273
14	0.0	-82.1805610877
14	0.0	-83.6395499364
14	0.0	-83.5861653249
14	0.0	-83.7612123161
14	0.0	-83.4661735209
14	0.0	-83.0563142554
14	0.0	-83.1201940874
14	0.0	-83.599107541
14	0.0	-82.9969400881
14	0.0	-82.6234113671
14	0.0	-83.414539959
14	0.0	-83.0574471201
14	0.0	-83.2582253855
14	0.0	-83.2088249619
14	0.0	-83.0751870694
14	0.0	-84.0175783486
14	0.0	-83.070813704
14	0.0	-82.9947021737
14	0.0	-83.7024520648
14	0.0	-82.8863405517
14	0.0	-84.0672037375
14	0.0	-83.1650454465
14	0.0	-82.8639325921
14	0.0	-83.4618470373
14	0.0	-83.0785616059
14	0.0	-82.5690410693
14	0.0	-82.6293530277
14	0.0	-83.3534530506
14	0.0	-83.5098742438
14	0.0	-82.7766345735
14	0.0	-82.898113442
14	0.0	-82.8843257793
14	0.0	-82.905199153
14	0.0	-82.3315211424
14	0.0	-83.4693836989
14	0.0	-83.5303370275
14	0.0	-84.1400853724
14	0.0	-84.0753460075
14	0.0	-84.0520270611
14	0.0	-83.1855694005
14	0.0	-83.0545424841
14	0.0	-83.0652287398
14	0.0	-83.7282556904
14	0.0	-83.0539102745
14	0.0	-83.0198383583
14	0.0	-82.3321803804
14	0.0	-83.129117446
14	0.0	-82.7357477716
14	0.0	-83.4535114792
14	0.0	-82.8088081208
14	0.0	-83.2045670958
14	0.0	-83.2159931832
14	0.0	-83.5019979549
14	0.0	-83.875899706
14	0.0	-83.0746545585
14	0.0	-83.338539219
14	0.0	-83.1438562199
14	0.0	-83.245885617
14	0.0	-82.9188061536
14	0.0	-83.013773107
14	0.0	-82.6192365455
14	0.0	-84.0183490756
14	0.0	-83.4233108433
14	0.0	-83.0281842538
14	0.0	-83.0838562622
14	0.0	-83.4227396383
14	0.0	-84.4563459272
14	0.0	-82.2502690551
14	0.0	-83.9639711322
14	0.0	-82.6645306023
14	0.0	-82.946443797
14	0.0	-83.5521222837
14	0.0	-83.1135239436
14	0.0	-82.7361726898
14	0.0	-83.1796527452
14	0.0	-83.4678529566
14	0.0	-82.8170202542
14	0.0	-83.0695582132
14	0.0	-83.4822137625
14	0.0	-83.4313969883
14	0.0	-82.8603749026
14	0.0	-82.4713788041
14	0.0	-82.6285933202
14	0.0	-83.1368255804
14	0.0	-83.3349303853
14	0.0	-83.1059469691
14	0.0	-82.4435719395
14	0.0	-81.8874337403
14	0.0	-82.7086035219
14	0.0	-82.6303472928
14	0.0	-82.9139026805
14	0.0	-83.3668002708
14	0.0	-82.966463143
14	0.0	-83.0963549162
14	0.0	-83.2674566006
14	0.0	-84.0956723675
14	0.0	-83.9564493106
14	0.0	-83.5347539136
14	0.0	-83.4196040311
14	0.0	-82.7496358617
14	0.0	-82.8649155032
14	0.0	-82.8599487441
14	0.0	-83.584453535
14	0.0	-83.5384941751
14	0.0	-82.5625352372
14	0.0	-83.5818532785
14	0.0	-83.7168185024
14	0.0	-82.2571691333
14	0.0	-83.9600527493
14	0.0	-82.8244298687
14	0.0	-83.8375478328
14	0.0	-84.0289884537
14	0.0	-82.7684660871
14	0.0	-83.4855985675
14	0.0	-83.8414079544
14	0.0	-82.8169382105
14	0.0	-83.5137489299
14	0.0	-83.5011943173
14	0.0	-83.4759206695
14	0.0	-83.3946455152
14	0.0	-82.957180197
14	0.0	-82.6075425617
14	0.0	-83.4707763235
14	0.0	-82.0886023064
14	0.0	-83.4918552324
14	0.0	-83.6778649357
14	0.0	-83.2815507493
14	0.0	-82.1697967088
14	0.0	-82.8174264546
14	0.0	-82.6070772487
14	0.0	-83.0612032717
14	0.0	-83.8947195397
14	0.0	-83.364759737
14	0.0	-82.9969574378
14	0.0	-83.0178749373
14	0.0	-83.1420417675
14	0.0	-82.3707255746
14	0.0	-82.737301413
14	0.0	-83.5287615386
14	0.0	-84.0139900416
14	0.0	-82.7207778277
14	0.0	-83.623382475
14	0.0	-83.6241569794
14	0.0	-83.9860037467
14	0.0	-83.7869938469
14	0.0	-83.522519367
14	0.0	-83.3931260629
14	0.0	-83.9002667869
14	0.0	-83.2920804814
14	0.0	-83.2223564181
14	0.0	-82.8817864099
14	0.0	-82.7586105665
14	0.0	-83.2875767058
14	0.0	-83.5743494307
14	0.0	-82.3893307014
14	0.0	-83.9826648321
14	0.0	-82.3758842622
14	0.0	-83.1320843387
14	0.0	-83.0079588137
14	0.0	-83.3640772123
14	0.0	-82.9638888954
14	0.0	-83.3766833682
14	0.0	-82.6998418585
14	0.0	-83.0119168828
14	0.0	-82.7837394625
14	0.0	-83.099840267
14	0.0	-82.8635613411
14	0.0	-82.7389949685
14	0.0	-83.1566579829
14	0.0	-82.6658276543
14	0.0	-84.2065983712
14	0.0	-82.9619797896
14	0.0	-83.4316256086
14	0.0	-82.3944404968
14	0.0	-83.7405692105
14	0.0	-83.6587379011
14	0.0	-83.6247183766
14	0.0	-83.1389563649
14	0.0	-83.1604050729
14	0.0	-83.226565563
14	0.0	-83.0935384222
14	0.0	-82.8010232042
14	0.0	-83.2215432618
14	0.0	-82.7962861697
14	0.0	-83.5010564478
14	0.0	-83.188563105
14	0.0	-83.3470671211
14	0.0	-83.0101920644
14	0.0	-82.6817318112
14	0.0	-82.7748655944
14	0.0	-83.5288605121
14	0.0	-83.7185726711
14	0.0	-83.2556663571
14	0.0	-82.4506445195
14	0.0	-83.1451466524
14	0.0	-83.6674330002
14	0.0	-82.5331174024
14	0.0	-83.0387161782
14	0.0	-82.4686408198
14	0.0	-82.8389470578
14	0.0	-82.214867197
14	0.0	-83.5090426539
14	0.0	-82.8871968274
14	0.0	-83.7657742267
14	0.0	-83.7323674131
14	0.0	-82.9109749843
14	0.0	-83.223532734
14	0.0	-83.3366393454
14	0.0	-83.2226250231
14	0.0	-81.9152773573
14	0.0	-83.1235483192
14	0.0	-84.137883933
14	0.0	-83.3278215292
14	0.0	-82.4736147922
14	0.0	-82.3502137547
14	0.0	-82.8124122469
14	0.0	-82.8759519585
14	0.0	-83.4600839056
14	0.0	-82.8679450233
14	0.0	-82.1956320174
14	0.0	-83.5396115846
14	0.0	-82.9647984555
14	0.0	-83.5340458644
14	0.0	-83.4546541943
14	0.0	-82.3643108834
14	0.0	-82.989319518
14	0.0	-83.3182983679
