# Supplementary material for: Unique membrane properties and enhanced signal processing in human neocortical neurons
Source: eLife. 2016 Oct 6;5:e16553. doi: 10.7554/eLife.16553 (PMC5100995; doi:10.7554/eLife.16553)
Supplement: Source code 1. — DOI: http://dx.doi.org/10.7554/eLife.16553.014 [file elife-16553-code1.zip › Fig3/Fig3b/DIST_045_SYNC/Mon_Apr_11_11_35_14_2016/syns_140/sync_stim_seed_832.txt]

NUMBER_OF_SYNAPSES	APC_N	MAX_VOLTAGE
140	1.0	43.6095385248
140	1.0	43.7741350341
140	1.0	43.6887701493
140	1.0	43.6844659819
140	1.0	43.6315729178
140	1.0	43.6852566526
140	1.0	43.701447091
140	1.0	43.6836105477
140	1.0	43.7131809432
140	1.0	43.742617298
140	1.0	43.6130787218
140	1.0	43.6837081764
140	1.0	43.5251676515
140	1.0	43.6037492903
140	1.0	43.6479860928
140	1.0	43.6759620358
140	1.0	43.5807488655
140	1.0	43.6388317425
140	1.0	43.551174406
140	1.0	43.7492529731
140	1.0	43.6734528601
140	1.0	43.676066932
140	1.0	43.6969529283
140	1.0	43.7250167691
140	1.0	43.6756757718
140	1.0	43.6766510395
140	1.0	43.7210109809
140	1.0	43.7165832361
140	1.0	43.7353041215
140	1.0	43.7213535241
140	1.0	43.6392851454
140	1.0	43.6517213601
140	1.0	43.6829718238
140	1.0	43.6991111036
140	1.0	43.610344581
140	1.0	43.7445008701
140	1.0	43.6412714138
140	1.0	43.7186287828
140	1.0	43.6140413141
140	1.0	43.6840573848
140	1.0	43.6676122179
140	1.0	43.6931740464
140	1.0	43.6939026662
140	1.0	43.6947593996
140	1.0	43.7195612438
140	1.0	43.6667126548
140	1.0	43.6890644236
140	1.0	43.7237651327
140	1.0	43.7332840588
140	1.0	43.6983955568
140	1.0	43.6394409356
140	1.0	43.7235234864
140	1.0	43.6258587112
140	1.0	43.6463106086
140	1.0	43.6946341015
140	1.0	43.6389945473
140	1.0	43.7373177148
140	1.0	43.6923184667
140	1.0	43.6501270853
140	1.0	43.7042018139
140	1.0	43.6318826424
140	1.0	43.7105192177
140	1.0	43.7277603075
140	1.0	43.7367242599
140	1.0	43.6900096755
140	1.0	43.6104029589
140	1.0	43.7636119855
140	1.0	43.7107276767
140	1.0	43.6752590012
140	1.0	43.6676715254
140	1.0	43.7179431087
140	1.0	43.6016075017
140	1.0	43.7005352351
140	1.0	43.692342206
140	1.0	43.625068963
140	1.0	43.6839039842
140	1.0	43.6620675513
140	1.0	43.6392219225
140	1.0	43.6758979795
140	1.0	43.7166269052
140	1.0	43.6850620386
140	1.0	43.6272613673
140	1.0	43.734657065
140	1.0	43.7240773
140	1.0	43.6855147758
140	1.0	43.6329977427
140	1.0	43.693542052
140	1.0	43.6159009323
140	1.0	43.6608098422
140	1.0	43.6394521585
140	1.0	43.6872421662
140	1.0	43.72734329
140	1.0	43.663228724
140	1.0	43.5936341877
140	1.0	43.6802707422
140	1.0	43.6887260815
140	1.0	43.7300216899
140	1.0	43.6240807085
140	1.0	43.6810382127
140	1.0	43.6631122573
140	1.0	43.6422355696
140	1.0	43.6907126948
140	1.0	43.6580696024
140	1.0	43.6780433755
140	1.0	43.5582316787
140	1.0	43.6699673465
140	1.0	43.6960799312
140	1.0	43.683342795
140	1.0	43.6282317648
140	1.0	43.7129615225
140	1.0	43.638187801
140	1.0	43.6773246719
140	1.0	43.6377803974
140	1.0	43.6458463557
140	1.0	43.7251557906
140	1.0	43.6727170346
140	1.0	43.6615882254
140	1.0	43.7430033776
140	1.0	43.5311644253
140	1.0	43.6600592313
140	1.0	43.6386179419
140	1.0	43.7019462466
140	1.0	43.6636495321
140	1.0	43.56416589
140	1.0	43.6418170686
140	1.0	43.6456777955
140	1.0	43.7253134219
140	1.0	43.7070511523
140	1.0	43.6498095821
140	1.0	43.6513180169
140	1.0	43.6172786227
140	1.0	43.6938700146
140	1.0	43.68980874
140	1.0	43.6842935931
140	1.0	43.7046006829
140	1.0	43.6854665863
140	1.0	43.5989443203
140	1.0	43.6062715055
140	1.0	43.673407184
140	1.0	43.6609545829
140	1.0	43.6652108769
140	1.0	43.7099807833
140	1.0	43.681867298
140	1.0	43.7111224199
140	1.0	43.6981068352
140	1.0	43.7015070848
140	1.0	43.6845277647
140	1.0	43.740765382
140	1.0	43.6851032453
140	1.0	43.670036939
140	1.0	43.7075642123
140	1.0	43.6332836043
140	1.0	43.6247542407
140	1.0	43.6687199468
140	1.0	43.7047109561
140	1.0	43.7290085521
140	1.0	43.6394469648
140	1.0	43.747760944
140	1.0	43.6426757394
140	1.0	43.7062434981
140	1.0	43.6430341068
140	1.0	43.6398219598
140	1.0	43.7013717691
140	1.0	43.6362486479
140	1.0	43.636568618
140	1.0	43.6462361786
140	1.0	43.6055500966
140	1.0	43.6984288237
140	1.0	43.6755945816
140	1.0	43.7087394906
140	1.0	43.6069080092
140	1.0	43.672373327
140	1.0	43.6688478856
140	1.0	43.7613201681
140	1.0	43.708760458
140	1.0	43.6384115853
140	1.0	43.7136580492
140	1.0	43.7431752129
140	1.0	43.685515828
140	1.0	43.6777967164
140	1.0	43.7070434324
140	1.0	43.7200332028
140	1.0	43.6879084749
140	1.0	43.7095774158
140	1.0	43.6816326785
140	1.0	43.6372451444
140	1.0	43.7304020586
140	1.0	43.6221396028
140	1.0	43.7105684722
140	1.0	43.7235158697
140	1.0	43.7225246611
140	1.0	43.6764144668
140	1.0	43.6443379951
140	1.0	43.6432914489
140	1.0	43.7283398816
140	1.0	43.6897604105
140	1.0	43.6543891281
140	1.0	43.6944274299
140	1.0	43.6590626442
140	1.0	43.6558181148
140	1.0	43.7315912544
140	1.0	43.7178411072
140	1.0	43.7250995466
140	1.0	43.6607455166
140	1.0	43.6682947352
140	1.0	43.6295736446
140	1.0	43.6284048194
140	1.0	43.6675920661
140	1.0	43.7329944994
140	1.0	43.6926981303
140	1.0	43.641727625
140	1.0	43.542759005
140	1.0	43.7121893685
140	1.0	43.6685729396
140	1.0	43.6111251929
140	1.0	43.554457107
140	1.0	43.7341854938
140	1.0	43.7145133038
140	1.0	43.7089792939
140	1.0	43.6820081889
140	1.0	43.6515773439
140	1.0	43.7006864943
140	1.0	43.698362996
140	1.0	43.6824062606
140	1.0	43.720020748
140	1.0	43.7387292065
140	1.0	43.7452262235
140	1.0	43.5640961416
140	1.0	43.6286416679
140	1.0	43.7361728367
140	1.0	43.7044507712
140	1.0	43.6983295877
140	1.0	43.7157843133
140	1.0	43.5911336434
140	1.0	43.5615601348
140	1.0	43.7222905568
140	1.0	43.571388061
140	1.0	43.6484035553
140	1.0	43.7066503484
140	1.0	43.6682952341
140	1.0	43.6364201291
140	1.0	43.6617632886
140	1.0	43.7165040949
140	1.0	43.6953242671
140	1.0	43.5671383364
140	1.0	43.6880344452
140	1.0	43.7253244733
140	1.0	43.6903397888
140	1.0	43.6654324333
140	1.0	43.7005060272
140	1.0	43.6947734688
140	1.0	43.753096582
140	1.0	43.6396928811
140	1.0	43.6726087304
140	1.0	43.7071540116
140	1.0	43.6431731419
140	1.0	43.6759061121
140	1.0	43.6838768498
140	1.0	43.7093032063
140	1.0	43.5858956661
140	1.0	43.6778721366
140	1.0	43.5620369218
140	1.0	43.6305608941
140	1.0	43.6458851136
140	1.0	43.633820046
140	1.0	43.6894528497
140	1.0	43.7575021114
140	1.0	43.7334362868
140	1.0	43.7068728314
140	1.0	43.6674876662
140	1.0	43.7221576685
140	1.0	43.6183807054
140	1.0	43.6395013412
140	1.0	43.6527711721
140	1.0	43.6962373733
140	1.0	43.7105053095
140	1.0	43.6679933359
140	1.0	43.6620978017
140	1.0	43.6290325565
140	1.0	43.6124532403
140	1.0	43.6440080188
140	1.0	43.7002915336
140	1.0	43.6295391377
140	1.0	43.717921579
140	1.0	43.687832665
140	1.0	43.609406602
140	1.0	43.6775879437
140	1.0	43.6622706545
140	1.0	43.6889000442
140	1.0	43.7388221505
140	1.0	43.7251310223
140	1.0	43.6990162189
140	1.0	43.7152712782
140	1.0	43.6896491276
140	1.0	43.6414442865
140	1.0	43.5867198911
140	1.0	43.6847220553
140	1.0	43.6442758542
140	1.0	43.7047669593
140	1.0	43.605701752
140	1.0	43.7153385575
140	1.0	43.7050940896
140	1.0	43.6717761578
140	1.0	43.6920443076
140	1.0	43.7000624054
140	1.0	43.7436128428
140	1.0	43.6645955499
140	1.0	43.7584927982
140	1.0	43.6160613142
140	1.0	43.7620720079
140	1.0	43.6599259795
140	1.0	43.7081111073
140	1.0	43.753185121
140	1.0	43.6505684386
140	1.0	43.6652584989
140	1.0	43.5971859843
140	1.0	43.6488127363
140	1.0	43.5998960399
140	1.0	43.7779329037
140	1.0	43.7360331624
140	1.0	43.7222762451
140	1.0	43.7060560559
140	1.0	43.6681598473
140	1.0	43.7056856688
140	1.0	43.6449616359
140	1.0	43.6318713331
140	1.0	43.7277481723
140	1.0	43.6441444188
140	1.0	43.6678857183
140	1.0	43.702729743
140	1.0	43.7458564946
140	1.0	43.5928149291
140	1.0	43.6935623623
140	1.0	43.6849306418
140	1.0	43.7123454799
140	1.0	43.7382405323
140	1.0	43.7173072453
140	1.0	43.6595352184
140	1.0	43.6471166834
140	1.0	43.6870132467
140	1.0	43.6125446682
140	1.0	43.5615159361
140	1.0	43.7471683413
140	1.0	43.7025390785
140	1.0	43.6240614698
140	1.0	43.7466776806
140	1.0	43.700915916
140	1.0	43.6885290291
140	1.0	43.6608910928
140	1.0	43.6173677532
140	1.0	43.726363545
140	1.0	43.6793218977
140	1.0	43.7089663498
140	1.0	43.6313394892
140	1.0	43.7423319162
140	1.0	43.7490070301
140	1.0	43.6607048529
140	1.0	43.663477232
140	1.0	43.6102135634
140	1.0	43.694679358
140	1.0	43.7215853918
140	1.0	43.7541814479
140	1.0	43.6723008478
140	1.0	43.7004056698
140	1.0	43.7283102456
140	1.0	43.716455637
140	1.0	43.6173115537
140	1.0	43.7024795949
140	1.0	43.7176598217
140	1.0	43.7363142699
140	1.0	43.6827288746
140	1.0	43.7061661776
140	1.0	43.7186410784
140	1.0	43.6881737477
140	1.0	43.6979316199
140	1.0	43.7076665875
140	1.0	43.7381972481
140	1.0	43.7038281619
140	1.0	43.6478965445
140	1.0	43.658895286
140	1.0	43.609015052
140	1.0	43.6728658107
140	1.0	43.7289855875
140	1.0	43.6575936449
140	1.0	43.7386619934
140	1.0	43.7214897401
140	1.0	43.6916387734
140	1.0	43.7226135978
140	1.0	43.7408252652
140	1.0	43.7220262682
140	1.0	43.6381720365
140	1.0	43.7327367907
140	1.0	43.7323995126
140	1.0	43.7154720072
140	1.0	43.7216573659
140	1.0	43.7209198241
140	1.0	43.6734824118
140	1.0	43.6847958424
140	1.0	43.7137360253
140	1.0	43.7379826585
140	1.0	43.6769525784
140	1.0	43.707531109
140	1.0	43.6523800296
140	1.0	43.7316198833
140	1.0	43.6561734027
140	1.0	43.7151761963
140	1.0	43.6953137775
140	1.0	43.7365983782
140	1.0	43.70225947
140	1.0	43.7164978927
140	1.0	43.7051140448
140	1.0	43.62447413
140	1.0	43.7132174226
140	1.0	43.7283143556
140	1.0	43.7055576688
140	1.0	43.6461100479
140	1.0	43.6484788129
140	1.0	43.6538814552
140	1.0	43.5941037577
140	1.0	43.6881677874
140	1.0	43.5958985466
140	1.0	43.6360603757
140	1.0	43.60986404
140	1.0	43.6668823779
140	1.0	43.6996821545
140	1.0	43.6151420346
140	1.0	43.7000209879
140	1.0	43.5713192755
140	1.0	43.6227206734
140	1.0	43.6664877002
140	1.0	43.70985062
140	1.0	43.6890202776
140	1.0	43.7297715322
140	1.0	43.7607133391
140	1.0	43.7178978329
140	1.0	43.6868860518
140	1.0	43.6336411217
140	1.0	43.6917486634
140	1.0	43.7389892074
140	1.0	43.6876889808
140	1.0	43.6286880788
140	1.0	43.6922422388
140	1.0	43.706324812
140	1.0	43.7288666071
140	1.0	43.7172619471
140	1.0	43.6791091674
140	1.0	43.6245794341
140	1.0	43.6749113925
140	1.0	43.7560532364
140	1.0	43.6641322097
140	1.0	43.5958341025
140	1.0	43.7023969904
140	1.0	43.719189103
140	1.0	43.694389616
140	1.0	43.60065959
140	1.0	43.6371729971
140	1.0	43.6170950061
140	1.0	43.6193283468
140	1.0	43.6495967151
140	1.0	43.6653227857
140	1.0	43.6101842055
140	1.0	43.6872793967
140	1.0	43.7101364552
140	1.0	43.7113869002
140	1.0	43.5954979179
140	1.0	43.6935496567
140	1.0	43.6584638401
140	1.0	43.6658846222
140	1.0	43.7415697316
140	1.0	43.6799606806
140	1.0	43.6099961326
140	1.0	43.6732680608
140	1.0	43.72788103
140	1.0	43.7054186274
140	1.0	43.7240680022
140	1.0	43.7004804033
140	1.0	43.6217774595
140	1.0	43.7059644804
140	1.0	43.706300506
140	1.0	43.6522594774
140	1.0	43.7374114533
140	1.0	43.6809242
140	1.0	43.7025297063
140	1.0	43.653881381
140	1.0	43.6416968712
140	1.0	43.709958891
140	1.0	43.6490639116
140	1.0	43.6300678889
140	1.0	43.6223277427
140	1.0	43.6563050845
140	1.0	43.7345583499
140	1.0	43.6229006251
140	1.0	43.6402363666
140	1.0	43.6864355302
140	1.0	43.70212833
140	1.0	43.7638350958
140	1.0	43.7260381917
140	1.0	43.6072054512
140	1.0	43.7102608589
140	1.0	43.6754487135
140	1.0	43.7045852953
140	1.0	43.6377278124
140	1.0	43.7235077424
140	1.0	43.6290553986
140	1.0	43.7209880018
140	1.0	43.6141905853
140	1.0	43.6273028311
140	1.0	43.7109161631
140	1.0	43.5775102208
140	1.0	43.6286142249
140	1.0	43.7239878229
140	1.0	43.6576143724
140	1.0	43.6429322914
140	1.0	43.6737976794
140	1.0	43.5799539323
140	1.0	43.7002099303
140	1.0	43.6812951878
140	1.0	43.7287738846
140	1.0	43.6267363332
140	1.0	43.5704587147
140	1.0	43.7180509574
140	1.0	43.7058311168
140	1.0	43.5993324381
140	1.0	43.6849262068
140	1.0	43.6207539878
140	1.0	43.6933325213
140	1.0	43.693278282
140	1.0	43.6891813687
140	1.0	43.6691025259
140	1.0	43.691527462
140	1.0	43.7123294742
140	1.0	43.6492668411
140	1.0	43.6294917407
140	1.0	43.6705581677
140	1.0	43.7052364217
140	1.0	43.6955212642
140	1.0	43.6384381146
140	1.0	43.6967381001
140	1.0	43.6336257904
140	1.0	43.6956111794
140	1.0	43.6539099411
140	1.0	43.6779908754
140	1.0	43.74526618
140	1.0	43.7352736061
140	1.0	43.6037110645
140	1.0	43.7032520238
140	1.0	43.6917044511
140	1.0	43.6867098815
140	1.0	43.7313077525
140	1.0	43.6680333378
140	1.0	43.7461653807
140	1.0	43.6839041112
140	1.0	43.7021966358
140	1.0	43.7312125664
140	1.0	43.722178349
140	1.0	43.5542419969
140	1.0	43.6727522301
140	1.0	43.6366391239
140	1.0	43.583587614
140	1.0	43.6125955562
140	1.0	43.5732449947
140	1.0	43.7217959831
140	1.0	43.7012153268
140	1.0	43.621697856
140	1.0	43.6835708212
140	1.0	43.7111732755
140	1.0	43.7054258291
140	1.0	43.7090830882
140	1.0	43.6735037968
140	1.0	43.711474068
140	1.0	43.6446792088
140	1.0	43.6866178981
140	1.0	43.6549660706
140	1.0	43.7015297279
140	1.0	43.6932436481
140	1.0	43.6498687131
140	1.0	43.6099762532
140	1.0	43.6466013045
140	1.0	43.7517226411
140	1.0	43.6586135402
140	1.0	43.6337566192
140	1.0	43.5702540956
140	1.0	43.6764209695
140	1.0	43.7197439582
140	1.0	43.7310746394
140	1.0	43.716356079
140	1.0	43.6895961877
140	1.0	43.5544575091
140	1.0	43.6862741047
140	1.0	43.5957301799
140	1.0	43.5994576994
140	1.0	43.6101993406
140	1.0	43.675646868
140	1.0	43.6989124946
140	1.0	43.7098115663
140	1.0	43.6902596681
140	1.0	43.6836133212
140	1.0	43.675682857
140	1.0	43.6353515947
140	1.0	43.6824299945
140	1.0	43.7379628528
140	1.0	43.6729098611
140	1.0	43.7157154455
140	1.0	43.5461669521
140	1.0	43.7551147497
140	1.0	43.7564617044
140	1.0	43.6785966889
140	1.0	43.7396262576
140	1.0	43.7169761091
140	1.0	43.7466967735
140	1.0	43.7276841776
140	1.0	43.5999982721
140	1.0	43.6800141133
140	1.0	43.5902612876
140	1.0	43.7197698163
140	1.0	43.7383051621
140	1.0	43.7262309869
140	1.0	43.7070759308
140	1.0	43.6015115958
140	1.0	43.6977000121
140	1.0	43.6781499548
140	1.0	43.6688120338
140	1.0	43.7187920522
140	1.0	43.6493850513
140	1.0	43.7106531298
140	1.0	43.689073592
140	1.0	43.6420927718
140	1.0	43.7266434403
140	1.0	43.6806114143
140	1.0	43.6473163025
140	1.0	43.7320615827
140	1.0	43.6734350351
140	1.0	43.6930004875
140	1.0	43.6903455004
140	1.0	43.6674800277
140	1.0	43.6822935131
140	1.0	43.7009747961
140	1.0	43.7082210578
140	1.0	43.7259613798
140	1.0	43.7105843133
140	1.0	43.6962037945
140	1.0	43.5903395784
140	1.0	43.668538428
140	1.0	43.6279002389
140	1.0	43.7109304299
140	1.0	43.6350345855
140	1.0	43.7021702624
140	1.0	43.6980302103
140	1.0	43.7235318298
140	1.0	43.7127608429
140	1.0	43.6571363043
140	1.0	43.7353913954
140	1.0	43.7497745263
140	1.0	43.6770981932
140	1.0	43.6470594493
140	1.0	43.6369823612
140	1.0	43.6248499934
140	1.0	43.6345464228
140	1.0	43.7497184401
140	1.0	43.6138289703
140	1.0	43.6229271242
140	1.0	43.577834432
140	1.0	43.6732884945
140	1.0	43.6483452093
140	1.0	43.7193956935
140	1.0	43.7388896796
140	1.0	43.6968336424
140	1.0	43.6629126346
140	1.0	43.6493309305
140	1.0	43.6781818749
140	1.0	43.6470464719
140	1.0	43.6881817229
140	1.0	43.6447763292
140	1.0	43.6984611653
140	1.0	43.6783884362
140	1.0	43.7131985369
140	1.0	43.614804422
140	1.0	43.707437389
140	1.0	43.6737931164
140	1.0	43.7658124475
140	1.0	43.6225894501
140	1.0	43.7133094698
140	1.0	43.5852477133
140	1.0	43.7504026987
140	1.0	43.7078342178
140	1.0	43.7379611654
140	1.0	43.7092444329
140	1.0	43.6826628576
140	1.0	43.6253820169
140	1.0	43.6889229358
140	1.0	43.6920281217
140	1.0	43.7465345399
140	1.0	43.7017087224
140	1.0	43.7531410432
140	1.0	43.6598404448
140	1.0	43.6867941617
140	1.0	43.7075130349
140	1.0	43.6300230616
140	1.0	43.6239152182
140	1.0	43.6729442009
140	1.0	43.5986888578
140	1.0	43.7027479645
140	1.0	43.6566860683
140	1.0	43.726778103
140	1.0	43.711894682
140	1.0	43.5828223632
140	1.0	43.652558137
140	1.0	43.7402070693
140	1.0	43.7173423525
140	1.0	43.7303500891
140	1.0	43.6764088235
140	1.0	43.6464281861
140	1.0	43.7165704687
140	1.0	43.7155512905
140	1.0	43.6155745079
140	1.0	43.6118402078
140	1.0	43.7301173728
140	1.0	43.6236279683
140	1.0	43.6962067372
140	1.0	43.7251399214
140	1.0	43.6401858497
140	1.0	43.7038220777
140	1.0	43.6083167539
140	1.0	43.6000267983
140	1.0	43.7308021894
140	1.0	43.6139011165
140	1.0	43.7191527779
140	1.0	43.5902867666
140	1.0	43.6031280956
140	1.0	43.6317367086
140	1.0	43.7154841613
140	1.0	43.7437236847
140	1.0	43.6850109917
140	1.0	43.7167710651
140	1.0	43.5156354341
140	1.0	43.7302555468
140	1.0	43.721167993
140	1.0	43.7354702163
140	1.0	43.6354233058
140	1.0	43.6383948272
140	1.0	43.6449917364
140	1.0	43.7343882876
140	1.0	43.6533980387
140	1.0	43.6716331775
140	1.0	43.5510406925
140	1.0	43.5833433934
140	1.0	43.6579479572
140	1.0	43.721003004
140	1.0	43.707156194
140	1.0	43.7099175068
140	1.0	43.673496508
140	1.0	43.7264142115
140	1.0	43.6327273727
140	1.0	43.7400981406
140	1.0	43.6770963806
140	1.0	43.6937743194
140	1.0	43.7471259623
140	1.0	43.7338726426
140	1.0	43.7041297753
140	1.0	43.6637774444
140	1.0	43.7429559068
140	1.0	43.6679649774
140	1.0	43.7356706162
140	1.0	43.6867180558
140	1.0	43.7279407763
140	1.0	43.6342543709
140	1.0	43.6888621434
140	1.0	43.6761063576
140	1.0	43.7007768092
140	1.0	43.6538985127
140	1.0	43.6617262838
140	1.0	43.6520274105
140	1.0	43.6115028991
140	1.0	43.6846196005
140	1.0	43.6308607731
140	1.0	43.6468729428
140	1.0	43.6818338372
140	1.0	43.6741784295
140	1.0	43.7245959496
140	1.0	43.7545160982
140	1.0	43.7330374286
140	1.0	43.6893986318
140	1.0	43.6867695545
140	1.0	43.6897331157
140	1.0	43.7148611778
140	1.0	43.6980339738
140	1.0	43.662599112
140	1.0	43.6898606287
140	1.0	43.6221479006
140	1.0	43.6878762535
140	1.0	43.6338410052
140	1.0	43.6527595183
140	1.0	43.7094661604
140	1.0	43.7195583339
140	1.0	43.6056775926
140	1.0	43.6744529195
140	1.0	43.663099723
140	1.0	43.738410589
140	1.0	43.7001178242
140	1.0	43.7251181307
140	1.0	43.6622772012
140	1.0	43.6675721012
140	1.0	43.7062711476
140	1.0	43.6932058894
140	1.0	43.7026417909
140	1.0	43.7210326256
140	1.0	43.7208174662
140	1.0	43.6082913152
140	1.0	43.7212351017
140	1.0	43.7035395474
140	1.0	43.7073795729
140	1.0	43.6253179184
140	1.0	43.5330905156
140	1.0	43.6560356093
140	1.0	43.6925738711
140	1.0	43.7604146562
140	1.0	43.6236445556
140	1.0	43.6765427403
140	1.0	43.652926717
140	1.0	43.697764767
140	1.0	43.6389552446
140	1.0	43.6520782849
140	1.0	43.7394970725
140	1.0	43.5984266042
140	1.0	43.6858121637
140	1.0	43.6064196768
140	1.0	43.7184458202
140	1.0	43.7035522238
140	1.0	43.7251782486
140	1.0	43.6394954499
140	1.0	43.6345954052
140	1.0	43.7122367518
140	1.0	43.6448914282
140	1.0	43.6312316662
140	1.0	43.671396034
140	1.0	43.7024822439
140	1.0	43.7090290415
140	1.0	43.7075511819
140	1.0	43.6695286286
140	1.0	43.6781023788
140	1.0	43.6825637169
140	1.0	43.677786179
140	1.0	43.6418004033
140	1.0	43.5987304869
140	1.0	43.6765678057
140	1.0	43.57474823
140	1.0	43.7101116937
140	1.0	43.7215160738
140	1.0	43.6952730236
140	1.0	43.6442212425
140	1.0	43.7075723078
140	1.0	43.6814950658
140	1.0	43.6350372593
140	1.0	43.6607195448
140	1.0	43.620858346
140	1.0	43.677047466
140	1.0	43.7054401312
140	1.0	43.53682826
140	1.0	43.6870108618
140	1.0	43.6427138287
140	1.0	43.6553657335
140	1.0	43.6165412198
140	1.0	43.730402284
140	1.0	43.7202932974
140	1.0	43.7255435797
140	1.0	43.6877472711
140	1.0	43.714539383
140	1.0	43.675808621
140	1.0	43.7353795104
140	1.0	43.650496142
140	1.0	43.6908475729
140	1.0	43.7379031543
140	1.0	43.7380395568
140	1.0	43.6002836536
140	1.0	43.6568710033
140	1.0	43.6391299916
140	1.0	43.6056537372
140	1.0	43.7163167132
140	1.0	43.6902034171
140	1.0	43.6511116001
140	1.0	43.747549619
140	1.0	43.5804995932
140	1.0	43.6096501749
140	1.0	43.6825460759
140	1.0	43.7031827108
140	1.0	43.5634360674
140	1.0	43.6791637839
140	1.0	43.6458499218
140	1.0	43.6490198732
140	1.0	43.6691923935
140	1.0	43.7101630645
140	1.0	43.7418973212
140	1.0	43.6035740707
140	1.0	43.6910155642
140	1.0	43.714447364
140	1.0	43.6918015733
140	1.0	43.6407497213
140	1.0	43.66114623
140	1.0	43.6430902722
140	1.0	43.6638007841
140	1.0	43.6367864002
140	1.0	43.6902433229
140	1.0	43.7238644609
140	1.0	43.7146892766
140	1.0	43.6226085916
140	1.0	43.660117788
140	1.0	43.6195122059
140	1.0	43.6977976312
140	1.0	43.696918144
140	1.0	43.6192384058
140	1.0	43.6682051065
140	1.0	43.6365728368
140	1.0	43.6762135612
140	1.0	43.6975872303
140	1.0	43.7028387662
140	1.0	43.6514624087
140	1.0	43.7115112961
140	1.0	43.689849508
140	1.0	43.7420127638
140	1.0	43.6850795137
140	1.0	43.6932152499
140	1.0	43.6621167798
140	1.0	43.7335628047
140	1.0	43.7327004217
140	1.0	43.6916813594
140	1.0	43.6508951955
140	1.0	43.6729011465
140	1.0	43.7216905776
140	1.0	43.5994834027
140	1.0	43.6026600891
140	1.0	43.7159492097
140	1.0	43.6389847329
140	1.0	43.6818198883
140	1.0	43.6828656661
140	1.0	43.6741990724
140	1.0	43.6970665786
140	1.0	43.747408733
140	1.0	43.7087317541
140	1.0	43.5988708328
140	1.0	43.660766257
140	1.0	43.6928648828
140	1.0	43.7059939082
140	1.0	43.7181695377
140	1.0	43.6522307296
140	1.0	43.6215859685
140	1.0	43.6035953269
140	1.0	43.714809067
140	1.0	43.6922302956
140	1.0	43.6636242808
140	1.0	43.7301858568
140	1.0	43.6561150812
140	1.0	43.6934094718
140	1.0	43.690647089
140	1.0	43.6520253108
140	1.0	43.6102575235
140	1.0	43.7124261272
140	1.0	43.678783176
140	1.0	43.6873225697
140	1.0	43.619044369
140	1.0	43.6996424588
140	1.0	43.7059296235
140	1.0	43.6945566688
140	1.0	43.5945698795
140	1.0	43.6975851702
140	1.0	43.6708422483
140	1.0	43.6913635545
140	1.0	43.5535081769
140	1.0	43.5098949987
140	1.0	43.6859971979
140	1.0	43.706480047
140	1.0	43.6425637767
140	1.0	43.7568850638
140	1.0	43.6840629602
140	1.0	43.6897965774
140	1.0	43.6827173228
140	1.0	43.6210130781
140	1.0	43.5816617676
140	1.0	43.653737567
140	1.0	43.6886390188
140	1.0	43.7166807304
140	1.0	43.5943213585
140	1.0	43.6024549203
140	1.0	43.6481860152
140	1.0	43.7254471357
140	1.0	43.7233086499
140	1.0	43.6873815401
140	1.0	43.723046722
140	1.0	43.7141708108
140	1.0	43.6454924425
140	1.0	43.6127760946
140	1.0	43.5486861288
140	1.0	43.7238154203
140	1.0	43.6677648771
140	1.0	43.5906637293
140	1.0	43.6265541819
140	1.0	43.7044042513
140	1.0	43.5603449908
140	1.0	43.6530594701
140	1.0	43.6432355929
140	1.0	43.7022804663
