# Supplementary material for: Unique membrane properties and enhanced signal processing in human neocortical neurons
Source: eLife. 2016 Oct 6;5:e16553. doi: 10.7554/eLife.16553 (PMC5100995; doi:10.7554/eLife.16553)
Supplement: Source code 1. — DOI: http://dx.doi.org/10.7554/eLife.16553.014 [file elife-16553-code1.zip › Fig3/Fig3b/DIST_045_SYNC/Mon_Apr_11_11_35_14_2016/syns_141/sync_stim_seed_828.txt]

NUMBER_OF_SYNAPSES	APC_N	MAX_VOLTAGE
141	1.0	43.6985024954
141	1.0	43.7054012946
141	1.0	43.670756117
141	1.0	43.6674729787
141	1.0	43.6237080157
141	1.0	43.6471970456
141	1.0	43.6058054978
141	1.0	43.6978829296
141	1.0	43.6632835159
141	1.0	43.7296128706
141	1.0	43.6835274038
141	1.0	43.7155855939
141	1.0	43.5981421696
141	1.0	43.6814014888
141	1.0	43.6677703158
141	1.0	43.7391544312
141	1.0	43.6660407875
141	1.0	43.7192028093
141	1.0	43.6891590817
141	1.0	43.677059056
141	1.0	43.7391752438
141	1.0	43.6381192455
141	1.0	43.7025353923
141	1.0	43.6447357404
141	1.0	43.6345747071
141	1.0	43.7198635113
141	1.0	43.6654476464
141	1.0	43.7222582681
141	1.0	43.738170865
141	1.0	43.6906634341
141	1.0	43.7191472048
141	1.0	43.6604859127
141	1.0	43.6390103145
141	1.0	43.7819126882
141	1.0	43.5941448277
141	1.0	43.6769875058
141	1.0	43.7321430622
141	1.0	43.7377310976
141	1.0	43.6193873249
141	1.0	43.6002482957
141	1.0	43.7502023978
141	1.0	43.5534870237
141	1.0	43.7420692008
141	1.0	43.6490869909
141	1.0	43.5781962142
141	1.0	43.7211164079
141	1.0	43.6696961714
141	1.0	43.5667052865
141	1.0	43.7031717323
141	1.0	43.7302515115
141	1.0	43.7492461929
141	1.0	43.6893532342
141	1.0	43.7024713279
141	1.0	43.7267691436
141	1.0	43.6071472118
141	1.0	43.6676967665
141	1.0	43.6956611003
141	1.0	43.6109194945
141	1.0	43.6915905643
141	1.0	43.7367796748
141	1.0	43.6402090763
141	1.0	43.671761312
141	1.0	43.6748119244
141	1.0	43.6825369338
141	1.0	43.6905889027
141	1.0	43.7286422447
141	1.0	43.544668427
141	1.0	43.6490993953
141	1.0	43.6401613554
141	1.0	43.61534607
141	1.0	43.7028339893
141	1.0	43.6900472365
141	1.0	43.666329944
141	1.0	43.6613673677
141	1.0	43.5925006807
141	1.0	43.6678189806
141	1.0	43.6511458115
141	1.0	43.6785403073
141	1.0	43.7094972909
141	1.0	43.6236404941
141	1.0	43.6928579064
141	1.0	43.7266883311
141	1.0	43.6705085457
141	1.0	43.6258149655
141	1.0	43.7245836917
141	1.0	43.6830400205
141	1.0	43.6417007502
141	1.0	43.639270558
141	1.0	43.7154274723
141	1.0	43.6418894162
141	1.0	43.6037478576
141	1.0	43.7091639398
141	1.0	43.5690444753
141	1.0	43.6932208878
141	1.0	43.68931304
141	1.0	43.7304899911
141	1.0	43.6362166984
141	1.0	43.6671492843
141	1.0	43.6879825713
141	1.0	43.652314641
141	1.0	43.6588475684
141	1.0	43.6946363492
141	1.0	43.700913159
141	1.0	43.6740419139
141	1.0	43.6720964448
141	1.0	43.752193785
141	1.0	43.712604371
141	1.0	43.6937242394
141	1.0	43.7065491158
141	1.0	43.7083550706
141	1.0	43.5980725298
141	1.0	43.6594477175
141	1.0	43.6255043023
141	1.0	43.617258137
141	1.0	43.7132300084
141	1.0	43.7470169056
141	1.0	43.6939479818
141	1.0	43.7019824153
141	1.0	43.6844684816
141	1.0	43.7350533604
141	1.0	43.6490439971
141	1.0	43.7316676867
141	1.0	43.6615704076
141	1.0	43.6947001042
141	1.0	43.6462759619
141	1.0	43.5640436963
141	1.0	43.6251983023
141	1.0	43.7044389403
141	1.0	43.7355878626
141	1.0	43.6999235608
141	1.0	43.7456348663
141	1.0	43.6951071109
141	1.0	43.7240005896
141	1.0	43.6420674926
141	1.0	43.6853160273
141	1.0	43.6443942616
141	1.0	43.6725749272
141	1.0	43.7018996767
141	1.0	43.6682427566
141	1.0	43.5658051374
141	1.0	43.7204802047
141	1.0	43.7106433644
141	1.0	43.6985568335
141	1.0	43.7470316589
141	1.0	43.6752763852
141	1.0	43.714383287
141	1.0	43.5864547728
141	1.0	43.7115239318
141	1.0	43.6378483661
141	1.0	43.6318548952
141	1.0	43.6947434782
141	1.0	43.6895455185
141	1.0	43.7353239059
141	1.0	43.7031955987
141	1.0	43.7169054067
141	1.0	43.7154824943
141	1.0	43.6816554123
141	1.0	43.77213532
141	1.0	43.714241534
141	1.0	43.6994604102
141	1.0	43.7049768145
141	1.0	43.6590149808
141	1.0	43.6982582373
141	1.0	43.6766432017
141	1.0	43.63391754
141	1.0	43.6990743632
141	1.0	43.6528489407
141	1.0	43.7001298091
141	1.0	43.6833361076
141	1.0	43.6699510198
141	1.0	43.6154972964
141	1.0	43.6771708722
141	1.0	43.7281083869
141	1.0	43.6341497399
141	1.0	43.5934008699
141	1.0	43.6784536926
141	1.0	43.704783781
141	1.0	43.6694672454
141	1.0	43.6671086304
141	1.0	43.7024249428
141	1.0	43.7131854979
141	1.0	43.6905072118
141	1.0	43.7565180025
141	1.0	43.6937684107
141	1.0	43.5999066041
141	1.0	43.6173260309
141	1.0	43.6481576831
141	1.0	43.7300198286
141	1.0	43.640098099
141	1.0	43.7091523539
141	1.0	43.7037966806
141	1.0	43.7212997325
141	1.0	43.7126572299
141	1.0	43.6953552191
141	1.0	43.6478770843
141	1.0	43.6462975563
141	1.0	43.6578949971
141	1.0	43.7041565677
141	1.0	43.6759832737
141	1.0	43.7184624947
141	1.0	43.7182975005
141	1.0	43.7301429036
141	1.0	43.6855242883
141	1.0	43.6831252674
141	1.0	43.711624922
141	1.0	43.6238593963
141	1.0	43.7374256753
141	1.0	43.6520970379
141	1.0	43.6830892303
141	1.0	43.7129918748
141	1.0	43.7162477054
141	1.0	43.7595340958
141	1.0	43.6469546154
141	1.0	43.7277291754
141	1.0	43.7269943836
141	1.0	43.6303985523
141	1.0	43.5531665603
141	1.0	43.7052709823
141	1.0	43.7107578287
141	1.0	43.7122244047
141	1.0	43.7553535615
141	1.0	43.6376838407
141	1.0	43.7206068494
141	1.0	43.6726710639
141	1.0	43.6914551366
141	1.0	43.6384568242
141	1.0	43.6865865639
141	1.0	43.7205219023
141	1.0	43.6177945108
141	1.0	43.729379549
141	1.0	43.6798521764
141	1.0	43.5445201077
141	1.0	43.7187406507
141	1.0	43.7281204037
141	1.0	43.7079704613
141	1.0	43.673572681
141	1.0	43.6886474651
141	1.0	43.6719458216
141	1.0	43.7384107751
141	1.0	43.6502972258
141	1.0	43.6605964811
141	1.0	43.6455477743
141	1.0	43.5717899454
141	1.0	43.6455599131
141	1.0	43.630066842
141	1.0	43.6540407319
141	1.0	43.7193811708
141	1.0	43.7173506617
141	1.0	43.64570027
141	1.0	43.6736559908
141	1.0	43.7464833098
141	1.0	43.6572163251
141	1.0	43.6868453451
141	1.0	43.6871993989
141	1.0	43.7451194955
141	1.0	43.6902779157
141	1.0	43.6824926343
141	1.0	43.6733628023
141	1.0	43.6258870353
141	1.0	43.741203678
141	1.0	43.6836528564
141	1.0	43.6895123669
141	1.0	43.7275595656
141	1.0	43.6424724194
141	1.0	43.7303599553
141	1.0	43.7090622458
141	1.0	43.7197576023
141	1.0	43.6952628648
141	1.0	43.5928963156
141	1.0	43.6695859796
141	1.0	43.5440358187
141	1.0	43.7063441492
141	1.0	43.7038212486
141	1.0	43.7548165032
141	1.0	43.6774508726
141	1.0	43.6569269388
141	1.0	43.6880010506
141	1.0	43.6263925832
141	1.0	43.6657251783
141	1.0	43.6228170345
141	1.0	43.6276104342
141	1.0	43.6463124532
141	1.0	43.7550570981
141	1.0	43.651821821
141	1.0	43.7155029455
141	1.0	43.7125709238
141	1.0	43.6741498804
141	1.0	43.7314503233
141	1.0	43.7233934025
141	1.0	43.7301041872
141	1.0	43.6323215903
141	1.0	43.6692347288
141	1.0	43.7532057231
141	1.0	43.6651474465
141	1.0	43.7656669602
141	1.0	43.6737040418
141	1.0	43.66935232
141	1.0	43.7297095898
141	1.0	43.6540181299
141	1.0	43.6054105855
141	1.0	43.599548156
141	1.0	43.7649035174
141	1.0	43.7414255271
141	1.0	43.6625358949
141	1.0	43.6816055407
141	1.0	43.6683666541
141	1.0	43.7023109807
141	1.0	43.6181015632
141	1.0	43.7375520777
141	1.0	43.6405942603
141	1.0	43.7352090658
141	1.0	43.6599943707
141	1.0	43.6839122637
141	1.0	43.6538300735
141	1.0	43.5788443252
141	1.0	43.7286647982
141	1.0	43.6798181163
141	1.0	43.7084819468
141	1.0	43.6438779678
141	1.0	43.5758802547
141	1.0	43.6865494967
141	1.0	43.6189627822
141	1.0	43.6989455472
141	1.0	43.7051716473
141	1.0	43.6586937068
141	1.0	43.7434677818
141	1.0	43.6977086097
141	1.0	43.6985549916
141	1.0	43.5989982823
141	1.0	43.663213241
141	1.0	43.7142979731
141	1.0	43.6866202353
141	1.0	43.6398572158
141	1.0	43.7149583765
141	1.0	43.6580662714
141	1.0	43.6809979093
141	1.0	43.6502606159
141	1.0	43.657033612
141	1.0	43.6467713317
141	1.0	43.7006096348
141	1.0	43.7055142648
141	1.0	43.6206550002
141	1.0	43.701258737
141	1.0	43.6595231968
141	1.0	43.6762831502
141	1.0	43.7061960834
141	1.0	43.6613423965
141	1.0	43.6963866079
141	1.0	43.7067354194
141	1.0	43.6918260367
141	1.0	43.6120350249
141	1.0	43.6525847724
141	1.0	43.6605483002
141	1.0	43.7237548554
141	1.0	43.7303488671
141	1.0	43.7142382984
141	1.0	43.6113878843
141	1.0	43.6137174757
141	1.0	43.7147825674
141	1.0	43.5682841995
141	1.0	43.7556427609
141	1.0	43.7172686865
141	1.0	43.7069999283
141	1.0	43.6706413333
141	1.0	43.6031871504
141	1.0	43.6346590735
141	1.0	43.6965337784
141	1.0	43.6100730521
141	1.0	43.7353600796
141	1.0	43.6868385791
141	1.0	43.7279814166
141	1.0	43.6454964081
141	1.0	43.6759630923
141	1.0	43.6642333251
141	1.0	43.6741378794
141	1.0	43.6253726953
141	1.0	43.703546443
141	1.0	43.6067085761
141	1.0	43.7100174234
141	1.0	43.6961950473
141	1.0	43.7147966375
141	1.0	43.5429096143
141	1.0	43.6154310785
141	1.0	43.7168010185
141	1.0	43.7342538975
141	1.0	43.6850017686
141	1.0	43.7136479849
141	1.0	43.6807921477
141	1.0	43.6242538489
141	1.0	43.7106162979
141	1.0	43.7120462458
141	1.0	43.6490008619
141	1.0	43.7017890156
141	1.0	43.6673786706
141	1.0	43.7046108024
141	1.0	43.6728248124
141	1.0	43.7234691819
141	1.0	43.6681706261
141	1.0	43.6930827357
141	1.0	43.7471676041
141	1.0	43.675037905
141	1.0	43.6783831185
141	1.0	43.6278024689
141	1.0	43.6729256376
141	1.0	43.6226712007
141	1.0	43.636758702
141	1.0	43.6605286298
141	1.0	43.6514444846
141	1.0	43.7287798244
141	1.0	43.6672304256
141	1.0	43.746474971
141	1.0	43.7389548722
141	1.0	43.7329848887
141	1.0	43.6563578525
141	1.0	43.6714704145
141	1.0	43.6674538091
141	1.0	43.7363228183
141	1.0	43.6690353568
141	1.0	43.6938086062
141	1.0	43.7007989992
141	1.0	43.7244848518
141	1.0	43.7280343183
141	1.0	43.5992225076
141	1.0	43.7488380412
141	1.0	43.6785080948
141	1.0	43.6535338324
141	1.0	43.7330292629
141	1.0	43.7036829469
141	1.0	43.6830683827
141	1.0	43.7453501776
141	1.0	43.7392433136
141	1.0	43.6614959772
141	1.0	43.6702454317
141	1.0	43.6796225277
141	1.0	43.6748721172
141	1.0	43.6443038899
141	1.0	43.7262963705
141	1.0	43.5927161528
141	1.0	43.7073597979
141	1.0	43.6747369286
141	1.0	43.6780722026
141	1.0	43.6620556944
141	1.0	43.6889031442
141	1.0	43.6742016839
141	1.0	43.6545517278
141	1.0	43.6835777498
141	1.0	43.732374473
141	1.0	43.6735869385
141	1.0	43.674530557
141	1.0	43.5654562526
141	1.0	43.7181356442
141	1.0	43.7510217609
141	1.0	43.754755746
141	1.0	43.7058984938
141	1.0	43.6425253097
141	1.0	43.6143793332
141	1.0	43.6392203781
141	1.0	43.7272435086
141	1.0	43.6678566205
141	1.0	43.7253355493
141	1.0	43.7067091736
141	1.0	43.7011164754
141	1.0	43.6483584112
141	1.0	43.6768658091
141	1.0	43.7098014148
141	1.0	43.5920630862
141	1.0	43.6862045426
141	1.0	43.7494002878
141	1.0	43.678178323
141	1.0	43.6290130397
141	1.0	43.6678192638
141	1.0	43.6577334946
141	1.0	43.7242655708
141	1.0	43.6525973539
141	1.0	43.6942216134
141	1.0	43.6485321505
141	1.0	43.7290219466
141	1.0	43.7070378468
141	1.0	43.7345825291
141	1.0	43.6850180304
141	1.0	43.6047218414
141	1.0	43.5970799587
141	1.0	43.7264377024
141	1.0	43.7021207019
141	1.0	43.6719775337
141	1.0	43.7395973263
141	1.0	43.6588382372
141	1.0	43.7071741959
141	1.0	43.7372344001
141	1.0	43.6116069343
141	1.0	43.6993016286
141	1.0	43.701272621
141	1.0	43.5738883669
141	1.0	43.71882517
141	1.0	43.6084461952
141	1.0	43.71774757
141	1.0	43.6570024085
141	1.0	43.7618226415
141	1.0	43.634474049
141	1.0	43.6947253887
141	1.0	43.6887268994
141	1.0	43.6477220713
141	1.0	43.6948702161
141	1.0	43.7211141924
141	1.0	43.6727828276
141	1.0	43.6344245827
141	1.0	43.7076971707
141	1.0	43.663208425
141	1.0	43.6646794284
141	1.0	43.6398872456
141	1.0	43.7085414904
141	1.0	43.6867788577
141	1.0	43.6535456177
141	1.0	43.6620592542
141	1.0	43.6945625222
141	1.0	43.6895159215
141	1.0	43.6684078827
141	1.0	43.750360998
141	1.0	43.6524287945
141	1.0	43.7342631434
141	1.0	43.7261597901
141	1.0	43.6650517497
141	1.0	43.6267112439
141	1.0	43.6379886375
141	1.0	43.6975134672
141	1.0	43.725944944
141	1.0	43.7095420862
141	1.0	43.7123047557
141	1.0	43.6399910728
141	1.0	43.6749372323
141	1.0	43.6813504601
141	1.0	43.6950595834
141	1.0	43.6682016956
141	1.0	43.7196782083
141	1.0	43.7168767679
141	1.0	43.6352667365
141	1.0	43.6727970208
141	1.0	43.6272011119
141	1.0	43.7013084606
141	1.0	43.7273410608
141	1.0	43.7102637519
141	1.0	43.6223213345
141	1.0	43.7249888304
141	1.0	43.6516493395
141	1.0	43.623489693
141	1.0	43.71624469
141	1.0	43.6802862528
141	1.0	43.6671469233
141	1.0	43.6896769947
141	1.0	43.6719862743
141	1.0	43.743315831
141	1.0	43.7547238009
141	1.0	43.6518228154
141	1.0	43.637353874
141	1.0	43.6586500739
141	1.0	43.7362931405
141	1.0	43.6462356381
141	1.0	43.7463545652
141	1.0	43.6171908776
141	1.0	43.5769500334
141	1.0	43.6696594086
141	1.0	43.6009909328
141	1.0	43.6874175785
141	1.0	43.6950250932
141	1.0	43.601985227
141	1.0	43.6510645356
141	1.0	43.6949497828
141	1.0	43.6982306115
141	1.0	43.6918555065
141	1.0	43.7375494645
141	1.0	43.6595218584
141	1.0	43.648521724
141	1.0	43.7035437314
141	1.0	43.5989545998
141	1.0	43.5932759409
141	1.0	43.6954277065
141	1.0	43.7189918705
141	1.0	43.6878983547
141	1.0	43.6871572891
141	1.0	43.6165270275
141	1.0	43.7324237287
141	1.0	43.6764887111
141	1.0	43.6614347553
141	1.0	43.7282481786
141	1.0	43.6523637208
141	1.0	43.7495355305
141	1.0	43.6842318181
141	1.0	43.6821279475
141	1.0	43.6769046781
141	1.0	43.6614499826
141	1.0	43.7367442064
141	1.0	43.6748661864
141	1.0	43.6547527019
141	1.0	43.7129257612
141	1.0	43.7016341934
141	1.0	43.6981659572
141	1.0	43.6250408013
141	1.0	43.7234807029
141	1.0	43.7276509356
141	1.0	43.6825942564
141	1.0	43.6685927463
141	1.0	43.6449896643
141	1.0	43.6866091769
141	1.0	43.7267360253
141	1.0	43.5971988148
141	1.0	43.6829473853
141	1.0	43.7318049859
141	1.0	43.5938920667
141	1.0	43.5988501162
141	1.0	43.6154821104
141	1.0	43.6391788531
141	1.0	43.6855546409
141	1.0	43.6786283052
141	1.0	43.7658699063
141	1.0	43.6762276457
141	1.0	43.7236177754
141	1.0	43.6639709147
141	1.0	43.7001247151
141	1.0	43.6946864405
141	1.0	43.5657062392
141	1.0	43.6932296249
141	1.0	43.58936362
141	1.0	43.6797471298
141	1.0	43.6673871073
141	1.0	43.663411477
141	1.0	43.622534914
141	1.0	43.6883368696
141	1.0	43.6652631437
141	1.0	43.69564062
141	1.0	43.6836485226
141	1.0	43.6556048717
141	1.0	43.7015973671
141	1.0	43.6491397171
141	1.0	43.6091036195
141	1.0	43.6508985049
141	1.0	43.6727048465
141	1.0	43.6704347266
141	1.0	43.7140825367
141	1.0	43.6631260097
141	1.0	43.6514007115
141	1.0	43.6424045874
141	1.0	43.6486235435
141	1.0	43.6048994286
141	1.0	43.6073516027
141	1.0	43.7720016256
141	1.0	43.6056989273
141	1.0	43.6715131685
141	1.0	43.704438
141	1.0	43.6979255746
141	1.0	43.7234616002
141	1.0	43.7043799086
141	1.0	43.6576791114
141	1.0	43.696957857
141	1.0	43.6777932957
141	1.0	43.6035853206
141	1.0	43.6189411319
141	1.0	43.6252293571
141	1.0	43.6141493525
141	1.0	43.6240867152
141	1.0	43.6539220962
141	1.0	43.6304255027
141	1.0	43.6399903681
141	1.0	43.6969988437
141	1.0	43.6694473732
141	1.0	43.7345977567
141	1.0	43.4902373198
141	1.0	43.6135248418
141	1.0	43.6111942123
141	1.0	43.7332532855
141	1.0	43.652832454
141	1.0	43.6801997778
141	1.0	43.7015507909
141	1.0	43.6815647359
141	1.0	43.7038872611
141	1.0	43.605142094
141	1.0	43.705437532
141	1.0	43.6820918682
141	1.0	43.6920177826
141	1.0	43.7486499989
141	1.0	43.5941324134
141	1.0	43.6802201534
141	1.0	43.6654692932
141	1.0	43.7310041546
141	1.0	43.6805115742
141	1.0	43.6607540349
141	1.0	43.676954553
141	1.0	43.6813183901
141	1.0	43.6157257204
141	1.0	43.686228116
141	1.0	43.7136886049
141	1.0	43.6211192183
141	1.0	43.661842281
141	1.0	43.7052151861
141	1.0	43.6551623302
141	1.0	43.5937457827
141	1.0	43.7193282781
141	1.0	43.6304737974
141	1.0	43.6735098143
141	1.0	43.7092525672
141	1.0	43.7178277934
141	1.0	43.7061627591
141	1.0	43.6896100611
141	1.0	43.6996150054
141	1.0	43.7097342336
141	1.0	43.6679442118
141	1.0	43.7287297587
141	1.0	43.6559198646
141	1.0	43.5800869169
141	1.0	43.6996737851
141	1.0	43.7179535586
141	1.0	43.6768133833
141	1.0	43.6859082221
141	1.0	43.6608774972
141	1.0	43.6778215038
141	1.0	43.6730749246
141	1.0	43.7174792565
141	1.0	43.6482272277
141	1.0	43.6547221764
141	1.0	43.6489010083
141	1.0	43.5769768046
141	1.0	43.7082506828
141	1.0	43.7268578727
141	1.0	43.706131094
141	1.0	43.6768405647
141	1.0	43.7364244875
141	1.0	43.7257265359
141	1.0	43.6209454112
141	1.0	43.741828191
141	1.0	43.6361083228
141	1.0	43.6528675528
141	1.0	43.7163251968
141	1.0	43.6494735142
141	1.0	43.6227958316
141	1.0	43.741692604
141	1.0	43.6445680791
141	1.0	43.6876155852
141	1.0	43.6888301396
141	1.0	43.6543993186
141	1.0	43.5789681864
141	1.0	43.7042932239
141	1.0	43.6997731123
141	1.0	43.6230078203
141	1.0	43.7101251169
141	1.0	43.674339258
141	1.0	43.7442044303
141	1.0	43.6582378671
141	1.0	43.63999094
141	1.0	43.6902153405
141	1.0	43.7046947578
141	1.0	43.6638711567
141	1.0	43.6759679168
141	1.0	43.71972591
141	1.0	43.726216581
141	1.0	43.7016745192
141	1.0	43.6222414435
141	1.0	43.7071225848
141	1.0	43.6853054024
141	1.0	43.6871455692
141	1.0	43.7153429484
141	1.0	43.7245337783
141	1.0	43.6896909295
141	1.0	43.747699678
141	1.0	43.7427113296
141	1.0	43.7163629
141	1.0	43.6960312214
141	1.0	43.6926815815
141	1.0	43.6736631481
141	1.0	43.5844147884
141	1.0	43.6572189714
141	1.0	43.5953811649
141	1.0	43.6925270221
141	1.0	43.5666574579
141	1.0	43.7065184101
141	1.0	43.6857924657
141	1.0	43.6667743502
141	1.0	43.648146688
141	1.0	43.6834350488
141	1.0	43.6545804128
141	1.0	43.6298512957
141	1.0	43.7372501408
141	1.0	43.6998694772
141	1.0	43.6784673338
141	1.0	43.6978431305
141	1.0	43.7098458702
141	1.0	43.6962607988
141	1.0	43.7098660328
141	1.0	43.7118503196
141	1.0	43.6684854983
141	1.0	43.6908003891
141	1.0	43.7153404152
141	1.0	43.5987786768
141	1.0	43.6937810955
141	1.0	43.7494424972
141	1.0	43.5972945471
141	1.0	43.746803292
141	1.0	43.7140857533
141	1.0	43.6824390012
141	1.0	43.6663974622
141	1.0	43.7190017681
141	1.0	43.7005796182
141	1.0	43.7021482419
141	1.0	43.7230254702
141	1.0	43.7153997494
141	1.0	43.7139524344
141	1.0	43.6686297233
141	1.0	43.6127543319
141	1.0	43.7001544643
141	1.0	43.7387368893
141	1.0	43.7161706195
141	1.0	43.698933239
141	1.0	43.7304950423
141	1.0	43.6903422534
141	1.0	43.6704135285
141	1.0	43.6621448849
141	1.0	43.5839047355
141	1.0	43.6734594806
141	1.0	43.6728609513
141	1.0	43.6550918625
141	1.0	43.5649789252
141	1.0	43.6330937699
141	1.0	43.6888761669
141	1.0	43.6423901433
141	1.0	43.6409369989
141	1.0	43.7244754886
141	1.0	43.7315193552
141	1.0	43.7047987134
141	1.0	43.7545468129
141	1.0	43.7104691591
141	1.0	43.7126457803
141	1.0	43.7210279235
141	1.0	43.7345551715
141	1.0	43.6733646664
141	1.0	43.702463709
141	1.0	43.6491941537
141	1.0	43.7172876005
141	1.0	43.5720275857
141	1.0	43.676370463
141	1.0	43.6988222364
141	1.0	43.6491834997
141	1.0	43.6251922924
141	1.0	43.7259996805
141	1.0	43.7122493685
141	1.0	43.597353252
141	1.0	43.6314972731
141	1.0	43.6747140902
141	1.0	43.6942261811
141	1.0	43.7466835331
141	1.0	43.6658856362
141	1.0	43.7335287987
141	1.0	43.7460941436
141	1.0	43.6323708344
141	1.0	43.6955566443
141	1.0	43.6575134526
141	1.0	43.6183467735
141	1.0	43.6879936888
141	1.0	43.6185301403
141	1.0	43.744522
141	1.0	43.6392506007
141	1.0	43.6509842251
141	1.0	43.5089436312
141	1.0	43.6922595239
141	1.0	43.718359832
141	1.0	43.639058542
141	1.0	43.6053130913
141	1.0	43.6455732403
141	1.0	43.6437854622
141	1.0	43.7541298819
141	1.0	43.6030079044
141	1.0	43.6463734489
141	1.0	43.5923158379
141	1.0	43.6887927738
141	1.0	43.66499458
141	1.0	43.6917919584
141	1.0	43.6698475511
141	1.0	43.6837623329
141	1.0	43.7394223682
141	1.0	43.6628063055
141	1.0	43.7448839788
141	1.0	43.7091313551
141	1.0	43.6926044719
141	1.0	43.6638631462
141	1.0	43.7536398425
141	1.0	43.6873845698
141	1.0	43.7169952496
141	1.0	43.6199601654
141	1.0	43.7061525275
141	1.0	43.7236072607
141	1.0	43.5432962109
141	1.0	43.6680781347
141	1.0	43.60520843
141	1.0	43.6260496044
141	1.0	43.7429388045
141	1.0	43.5946614573
141	1.0	43.7381261804
141	1.0	43.6207956136
141	1.0	43.6373296121
141	1.0	43.724214332
141	1.0	43.6441577428
141	1.0	43.6859798679
141	1.0	43.6371562933
141	1.0	43.6746791412
141	1.0	43.5891101986
141	1.0	43.6241969228
141	1.0	43.7002853112
141	1.0	43.6763106575
141	1.0	43.6701030455
141	1.0	43.7460545501
141	1.0	43.6895328897
141	1.0	43.6630241641
141	1.0	43.5902699584
141	1.0	43.644942227
141	1.0	43.6938765899
141	1.0	43.6921170984
141	1.0	43.6714946727
141	1.0	43.7107661102
141	1.0	43.6886654169
141	1.0	43.7108074203
141	1.0	43.7372308765
141	1.0	43.7029722075
141	1.0	43.7094975371
141	1.0	43.6399935763
141	1.0	43.5434451795
141	1.0	43.743499409
141	1.0	43.7329103217
141	1.0	43.6302872784
141	1.0	43.6807277923
141	1.0	43.6507604157
141	1.0	43.6950910539
141	1.0	43.5855895904
141	1.0	43.6996687367
141	1.0	43.7161555646
141	1.0	43.6947240962
141	1.0	43.648373339
141	1.0	43.6930111948
141	1.0	43.6852170219
141	1.0	43.6929965192
141	1.0	43.6774110126
141	1.0	43.7002036578
141	1.0	43.6281917844
141	1.0	43.6977431396
141	1.0	43.7047832825
141	1.0	43.7355905801
141	1.0	43.6993853924
141	1.0	43.6700058082
141	1.0	43.688778781
141	1.0	43.752631539
141	1.0	43.6476339741
141	1.0	43.6574534561
141	1.0	43.7144186483
141	1.0	43.6742209322
141	1.0	43.7182729875
141	1.0	43.6640764699
141	1.0	43.655327955
141	1.0	43.6944669928
141	1.0	43.6335771243
141	1.0	43.6901270578
141	1.0	43.6019071117
141	1.0	43.698686036
141	1.0	43.5974512588
141	1.0	43.6481048712
141	1.0	43.6427465741
141	1.0	43.6355528114
141	1.0	43.6146634591
141	1.0	43.7063037245
141	1.0	43.7489656069
141	1.0	43.6602354121
141	1.0	43.6712590472
141	1.0	43.7527807723
141	1.0	43.59524576
141	1.0	43.6588526841
141	1.0	43.7458934741
141	1.0	43.7157436482
141	1.0	43.651448397
141	1.0	43.6816259637
141	1.0	43.7325860568
141	1.0	43.6970624997
141	1.0	43.6670670145
141	1.0	43.723247217
141	1.0	43.7138282724
141	1.0	43.6024070683
141	1.0	43.67429166
141	1.0	43.6642898711
141	1.0	43.6792622486
141	1.0	43.7011559188
141	1.0	43.6443275345
141	1.0	43.6921851162
141	1.0	43.7259903083
141	1.0	43.6386638963
141	1.0	43.6435663879
141	1.0	43.6902205734
141	1.0	43.6296804702
141	1.0	43.689296262
141	1.0	43.712087692
141	1.0	43.7281491777
141	1.0	43.7628809789
141	1.0	43.6888103778
141	1.0	43.6819935851
141	1.0	43.6522213284
141	1.0	43.7156514067
141	1.0	43.7077447111
