# Supplementary material for: Unique membrane properties and enhanced signal processing in human neocortical neurons
Source: eLife. 2016 Oct 6;5:e16553. doi: 10.7554/eLife.16553 (PMC5100995; doi:10.7554/eLife.16553)
Supplement: Source code 1. — DOI: http://dx.doi.org/10.7554/eLife.16553.014 [file elife-16553-code1.zip › Fig3/Fig3b/DIST_045_SYNC/Mon_Apr_11_11_35_14_2016/syns_142/sync_stim_seed_831.txt]

NUMBER_OF_SYNAPSES	APC_N	MAX_VOLTAGE
142	1.0	43.6599281772
142	1.0	43.7026133873
142	1.0	43.6308947246
142	1.0	43.6635682212
142	1.0	43.646007315
142	1.0	43.6370400026
142	1.0	43.6480955232
142	1.0	43.639361307
142	1.0	43.6354141869
142	1.0	43.6788949881
142	1.0	43.7234669767
142	1.0	43.6720357278
142	1.0	43.6937343675
142	1.0	43.6159664751
142	1.0	43.6722268579
142	1.0	43.6856651849
142	1.0	43.7078344642
142	1.0	43.5615970623
142	1.0	43.7233293182
142	1.0	43.6967444433
142	1.0	43.7032216014
142	1.0	43.7059183811
142	1.0	43.6615142311
142	1.0	43.5859956985
142	1.0	43.645597222
142	1.0	43.7343172213
142	1.0	43.7046127439
142	1.0	43.7388831203
142	1.0	43.6746710831
142	1.0	43.6204908516
142	1.0	43.6547992856
142	1.0	43.72878339
142	1.0	43.6759466078
142	1.0	43.6237297434
142	1.0	43.7099493811
142	1.0	43.6130589071
142	1.0	43.6097655231
142	1.0	43.6595328853
142	1.0	43.6622481059
142	1.0	43.6879931214
142	1.0	43.6644459034
142	1.0	43.7107904352
142	1.0	43.6719374292
142	1.0	43.6937427525
142	1.0	43.6895259276
142	1.0	43.7061830736
142	1.0	43.6316907922
142	1.0	43.6354050903
142	1.0	43.7401504709
142	1.0	43.7304128107
142	1.0	43.6713736576
142	1.0	43.6872759746
142	1.0	43.6690866477
142	1.0	43.7144801369
142	1.0	43.6688479341
142	1.0	43.5778404563
142	1.0	43.6936202173
142	1.0	43.5901057004
142	1.0	43.7165383314
142	1.0	43.6523912938
142	1.0	43.6440211394
142	1.0	43.7139408905
142	1.0	43.6344004139
142	1.0	43.6992535038
142	1.0	43.7414328258
142	1.0	43.6929892363
142	1.0	43.6436918837
142	1.0	43.6891946224
142	1.0	43.6112589614
142	1.0	43.7054072963
142	1.0	43.6868490889
142	1.0	43.7228096394
142	1.0	43.644989119
142	1.0	43.690109328
142	1.0	43.6658496914
142	1.0	43.629892006
142	1.0	43.7402446911
142	1.0	43.6069731119
142	1.0	43.662982648
142	1.0	43.751606643
142	1.0	43.717625853
142	1.0	43.596247819
142	1.0	43.6539633488
142	1.0	43.7113096968
142	1.0	43.6894619243
142	1.0	43.5987562896
142	1.0	43.6614464933
142	1.0	43.6646878008
142	1.0	43.7293494343
142	1.0	43.5546229964
142	1.0	43.7232292992
142	1.0	43.5929989419
142	1.0	43.6847737304
142	1.0	43.7568200927
142	1.0	43.6327897801
142	1.0	43.7290819362
142	1.0	43.690723444
142	1.0	43.7079166707
142	1.0	43.7780151113
142	1.0	43.6482977742
142	1.0	43.7419476555
142	1.0	43.7315334984
142	1.0	43.6809945677
142	1.0	43.6384090242
142	1.0	43.6647505196
142	1.0	43.7093564529
142	1.0	43.6424652387
142	1.0	43.6521492124
142	1.0	43.6654739773
142	1.0	43.6592693911
142	1.0	43.6791955014
142	1.0	43.5957200397
142	1.0	43.6112288548
142	1.0	43.6507707477
142	1.0	43.7520104842
142	1.0	43.723726245
142	1.0	43.7414838642
142	1.0	43.7011324134
142	1.0	43.6171750229
142	1.0	43.6451264815
142	1.0	43.7220403724
142	1.0	43.6752475129
142	1.0	43.6090566004
142	1.0	43.7025837989
142	1.0	43.7594564885
142	1.0	43.7418684319
142	1.0	43.6854644868
142	1.0	43.6989193425
142	1.0	43.7249054972
142	1.0	43.6582028727
142	1.0	43.672915368
142	1.0	43.6599571721
142	1.0	43.7004463127
142	1.0	43.6440842151
142	1.0	43.7428469918
142	1.0	43.596592898
142	1.0	43.7062741883
142	1.0	43.7119661385
142	1.0	43.6937729335
142	1.0	43.6381187335
142	1.0	43.6790383758
142	1.0	43.6805302475
142	1.0	43.6160892487
142	1.0	43.6621788548
142	1.0	43.6392596686
142	1.0	43.7533403685
142	1.0	43.7244921249
142	1.0	43.6958397773
142	1.0	43.6864339851
142	1.0	43.7521577928
142	1.0	43.7269348709
142	1.0	43.6911495024
142	1.0	43.6962142619
142	1.0	43.645022957
142	1.0	43.7139543818
142	1.0	43.6881274373
142	1.0	43.6763807956
142	1.0	43.6977721994
142	1.0	43.6060014289
142	1.0	43.6451729879
142	1.0	43.6366672102
142	1.0	43.6308802882
142	1.0	43.7314609412
142	1.0	43.6719950401
142	1.0	43.6527478755
142	1.0	43.7008063105
142	1.0	43.6898566712
142	1.0	43.7315827604
142	1.0	43.6887379514
142	1.0	43.7248968511
142	1.0	43.6650107243
142	1.0	43.7082214141
142	1.0	43.7418057323
142	1.0	43.7252626031
142	1.0	43.7025252731
142	1.0	43.7323987137
142	1.0	43.7026249785
142	1.0	43.7058887492
142	1.0	43.6133414574
142	1.0	43.7070857761
142	1.0	43.7073476906
142	1.0	43.663671336
142	1.0	43.658386422
142	1.0	43.7099843994
142	1.0	43.7029749316
142	1.0	43.6136600889
142	1.0	43.7279094765
142	1.0	43.6106251201
142	1.0	43.6806759362
142	1.0	43.6363909756
142	1.0	43.6424624341
142	1.0	43.663072123
142	1.0	43.6972774248
142	1.0	43.6942952675
142	1.0	43.7171658638
142	1.0	43.7162557353
142	1.0	43.7250004341
142	1.0	43.7019894978
142	1.0	43.6900633438
142	1.0	43.7029925351
142	1.0	43.7023230584
142	1.0	43.7413587737
142	1.0	43.6680167923
142	1.0	43.6834138874
142	1.0	43.6551566075
142	1.0	43.7109560484
142	1.0	43.7321353851
142	1.0	43.6401962076
142	1.0	43.6713378399
142	1.0	43.7135578884
142	1.0	43.7290264901
142	1.0	43.6119337136
142	1.0	43.7398039197
142	1.0	43.6805750077
142	1.0	43.6745684314
142	1.0	43.6172617631
142	1.0	43.6613369499
142	1.0	43.6893208689
142	1.0	43.660593752
142	1.0	43.6762338551
142	1.0	43.705570939
142	1.0	43.7233669107
142	1.0	43.7353843078
142	1.0	43.6158820105
142	1.0	43.6660502485
142	1.0	43.721098291
142	1.0	43.698557273
142	1.0	43.7414009137
142	1.0	43.7016720202
142	1.0	43.6600949174
142	1.0	43.5725611829
142	1.0	43.6999171976
142	1.0	43.6939452944
142	1.0	43.7184346923
142	1.0	43.7496936851
142	1.0	43.6293858937
142	1.0	43.6470195382
142	1.0	43.6010119834
142	1.0	43.7585057619
142	1.0	43.6520779202
142	1.0	43.6615955987
142	1.0	43.7309232692
142	1.0	43.7217212615
142	1.0	43.6447313441
142	1.0	43.6920739164
142	1.0	43.6950826889
142	1.0	43.6769043235
142	1.0	43.6450607294
142	1.0	43.602248492
142	1.0	43.7348257822
142	1.0	43.6934976762
142	1.0	43.634754836
142	1.0	43.6883456772
142	1.0	43.6897227212
142	1.0	43.680125861
142	1.0	43.6869266493
142	1.0	43.6499250593
142	1.0	43.6641920258
142	1.0	43.6968624287
142	1.0	43.6415615626
142	1.0	43.7322045444
142	1.0	43.6785359462
142	1.0	43.7021243254
142	1.0	43.6798254756
142	1.0	43.6433350103
142	1.0	43.7101098142
142	1.0	43.6800557445
142	1.0	43.7207629882
142	1.0	43.7086584753
142	1.0	43.6110438805
142	1.0	43.6314377924
142	1.0	43.7405424079
142	1.0	43.6577898486
142	1.0	43.6439100579
142	1.0	43.5498111766
142	1.0	43.6308353597
142	1.0	43.6564524077
142	1.0	43.6178875983
142	1.0	43.6806565103
142	1.0	43.6821509336
142	1.0	43.7506284913
142	1.0	43.6621349892
142	1.0	43.6812703991
142	1.0	43.7715233642
142	1.0	43.7402887462
142	1.0	43.6973890476
142	1.0	43.6730477457
142	1.0	43.6707561565
142	1.0	43.7542752332
142	1.0	43.7165816398
142	1.0	43.7156228458
142	1.0	43.6833033527
142	1.0	43.6442507631
142	1.0	43.7104293461
142	1.0	43.6771127256
142	1.0	43.6995814142
142	1.0	43.7213232741
142	1.0	43.6868928929
142	1.0	43.7079004148
142	1.0	43.6837062976
142	1.0	43.5647363728
142	1.0	43.7278795574
142	1.0	43.6944483156
142	1.0	43.7534226643
142	1.0	43.6766300286
142	1.0	43.6347589075
142	1.0	43.6643072924
142	1.0	43.5777667339
142	1.0	43.7350243888
142	1.0	43.7045990772
142	1.0	43.5947268311
142	1.0	43.7285797308
142	1.0	43.6576699031
142	1.0	43.6094048317
142	1.0	43.7014713778
142	1.0	43.6025323999
142	1.0	43.6695708619
142	1.0	43.6359126292
142	1.0	43.6300044327
142	1.0	43.6827142889
142	1.0	43.6465753378
142	1.0	43.7374485344
142	1.0	43.7049524751
142	1.0	43.6727878666
142	1.0	43.6681169108
142	1.0	43.6929817649
142	1.0	43.6946509415
142	1.0	43.6442920977
142	1.0	43.7608781655
142	1.0	43.73887405
142	1.0	43.6492010816
142	1.0	43.7017498484
142	1.0	43.7079798215
142	1.0	43.6880888934
142	1.0	43.6579257167
142	1.0	43.7135784324
142	1.0	43.7033766824
142	1.0	43.6426127185
142	1.0	43.7252750237
142	1.0	43.6278409928
142	1.0	43.7216654199
142	1.0	43.6630340501
142	1.0	43.697851905
142	1.0	43.7049751704
142	1.0	43.6693804991
142	1.0	43.6273761055
142	1.0	43.7219563773
142	1.0	43.6268029977
142	1.0	43.6767236423
142	1.0	43.6671522238
142	1.0	43.664168853
142	1.0	43.6922760638
142	1.0	43.7398740123
142	1.0	43.6801847979
142	1.0	43.6711799588
142	1.0	43.7231396373
142	1.0	43.6949752377
142	1.0	43.6023242687
142	1.0	43.7136294549
142	1.0	43.7476247045
142	1.0	43.7149638796
142	1.0	43.64368455
142	1.0	43.7100748651
142	1.0	43.6131276019
142	1.0	43.7098539461
142	1.0	43.6809961528
142	1.0	43.7568045494
142	1.0	43.6365992912
142	1.0	43.7279329456
142	1.0	43.7076661664
142	1.0	43.6210567583
142	1.0	43.6716186459
142	1.0	43.7456771447
142	1.0	43.6897967478
142	1.0	43.68720846
142	1.0	43.7372100402
142	1.0	43.6281329787
142	1.0	43.5760018362
142	1.0	43.6757814276
142	1.0	43.6508298223
142	1.0	43.6949020194
142	1.0	43.7173035148
142	1.0	43.6719370126
142	1.0	43.7548763035
142	1.0	43.6547719762
142	1.0	43.7063245411
142	1.0	43.6720620942
142	1.0	43.6654057456
142	1.0	43.7272981887
142	1.0	43.6109204341
142	1.0	43.6309029282
142	1.0	43.6391288097
142	1.0	43.7137584563
142	1.0	43.7213849888
142	1.0	43.651455562
142	1.0	43.652713103
142	1.0	43.6539807022
142	1.0	43.624089942
142	1.0	43.659331383
142	1.0	43.6717534894
142	1.0	43.566165461
142	1.0	43.6959716094
142	1.0	43.738620234
142	1.0	43.6754370393
142	1.0	43.6647014483
142	1.0	43.675566427
142	1.0	43.7053651114
142	1.0	43.6909567265
142	1.0	43.6586258594
142	1.0	43.7226697505
142	1.0	43.716099376
142	1.0	43.7329768589
142	1.0	43.7168467472
142	1.0	43.6693979853
142	1.0	43.6266531236
142	1.0	43.6659149052
142	1.0	43.7130035477
142	1.0	43.6956714853
142	1.0	43.7207519742
142	1.0	43.6900577607
142	1.0	43.5694790843
142	1.0	43.6533396534
142	1.0	43.7096810191
142	1.0	43.7285681748
142	1.0	43.602511557
142	1.0	43.6673068782
142	1.0	43.7209884874
142	1.0	43.7048493763
142	1.0	43.6609412492
142	1.0	43.6725640669
142	1.0	43.6654171439
142	1.0	43.6261416294
142	1.0	43.7117297802
142	1.0	43.5957579205
142	1.0	43.6700764809
142	1.0	43.7184234209
142	1.0	43.6332956194
142	1.0	43.6970670833
142	1.0	43.6655070964
142	1.0	43.7086456719
142	1.0	43.7170845583
142	1.0	43.6941457321
142	1.0	43.7038547583
142	1.0	43.6762398765
142	1.0	43.7073044243
142	1.0	43.7202625388
142	1.0	43.7576044723
142	1.0	43.7001064012
142	1.0	43.6955572515
142	1.0	43.7427061315
142	1.0	43.6891203209
142	1.0	43.6601876113
142	1.0	43.619532544
142	1.0	43.6497531948
142	1.0	43.6555732509
142	1.0	43.7246528162
142	1.0	43.7115302029
142	1.0	43.7268810489
142	1.0	43.6514763538
142	1.0	43.6379972929
142	1.0	43.6076891799
142	1.0	43.6357328652
142	1.0	43.698397542
142	1.0	43.7345122803
142	1.0	43.7052285327
142	1.0	43.6228421263
142	1.0	43.7011935048
142	1.0	43.7264563141
142	1.0	43.6928492422
142	1.0	43.7095913507
142	1.0	43.7010118334
142	1.0	43.7188359774
142	1.0	43.5873857093
142	1.0	43.6671131591
142	1.0	43.6468671849
142	1.0	43.6970585375
142	1.0	43.6026272526
142	1.0	43.6868127429
142	1.0	43.7565807
142	1.0	43.7374704424
142	1.0	43.730939078
142	1.0	43.7417694814
142	1.0	43.6760304905
142	1.0	43.6459086039
142	1.0	43.7239011936
142	1.0	43.6817853762
142	1.0	43.6886763116
142	1.0	43.6568990804
142	1.0	43.5887759353
142	1.0	43.6110514113
142	1.0	43.7046133378
142	1.0	43.6848019448
142	1.0	43.6900486341
142	1.0	43.6264794963
142	1.0	43.6937364657
142	1.0	43.69341181
142	1.0	43.7705168122
142	1.0	43.6858424012
142	1.0	43.6365210795
142	1.0	43.6889951636
142	1.0	43.7261393137
142	1.0	43.6460953379
142	1.0	43.6648360461
142	1.0	43.6638555881
142	1.0	43.6866928383
142	1.0	43.662671616
142	1.0	43.6899943441
142	1.0	43.7393334207
142	1.0	43.6779014448
142	1.0	43.6892178911
142	1.0	43.6899441361
142	1.0	43.6560889537
142	1.0	43.7034260091
142	1.0	43.7036800153
142	1.0	43.6841263411
142	1.0	43.6115805672
142	1.0	43.6210673901
142	1.0	43.6784507177
142	1.0	43.6660207826
142	1.0	43.7006168667
142	1.0	43.6810509807
142	1.0	43.6476859947
142	1.0	43.6224074753
142	1.0	43.7252714018
142	1.0	43.6692258758
142	1.0	43.706874844
142	1.0	43.6681853467
142	1.0	43.5959720539
142	1.0	43.4675237676
142	1.0	43.6462722379
142	1.0	43.6600758985
142	1.0	43.6303054436
142	1.0	43.6815622694
142	1.0	43.6694789678
142	1.0	43.6943013261
142	1.0	43.6369389537
142	1.0	43.6655693411
142	1.0	43.744422085
142	1.0	43.6734837084
142	1.0	43.6874917822
142	1.0	43.659446264
142	1.0	43.7469880688
142	1.0	43.7184464342
142	1.0	43.6484060685
142	1.0	43.7358942773
142	1.0	43.7098033614
142	1.0	43.7089367034
142	1.0	43.7276975062
142	1.0	43.6306192689
142	1.0	43.6707602336
142	1.0	43.715169454
142	1.0	43.6478244815
142	1.0	43.6435829222
142	1.0	43.7209328339
142	1.0	43.660469762
142	1.0	43.5817223192
142	1.0	43.6417687323
142	1.0	43.6892174868
142	1.0	43.6876665523
142	1.0	43.6827961922
142	1.0	43.7030425318
142	1.0	43.6966822248
142	1.0	43.6709460823
142	1.0	43.6694709418
142	1.0	43.6693718519
142	1.0	43.6615740441
142	1.0	43.729859216
142	1.0	43.7056136852
142	1.0	43.7275290827
142	1.0	43.6097363677
142	1.0	43.6658605818
142	1.0	43.735479595
142	1.0	43.6847469032
142	1.0	43.677732485
142	1.0	43.7477073841
142	1.0	43.7209457035
142	1.0	43.6405526583
142	1.0	43.7047560731
142	1.0	43.6805053622
142	1.0	43.7178767295
142	1.0	43.6614471512
142	1.0	43.7098080188
142	1.0	43.6458514735
142	1.0	43.6766114462
142	1.0	43.6513710223
142	1.0	43.7195088426
142	1.0	43.5653625171
142	1.0	43.6682294219
142	1.0	43.6538490334
142	1.0	43.6921934108
142	1.0	43.7065163978
142	1.0	43.6672531877
142	1.0	43.7156305286
142	1.0	43.6661470057
142	1.0	43.6491283683
142	1.0	43.710784232
142	1.0	43.6896089763
142	1.0	43.6898621897
142	1.0	43.6712400523
142	1.0	43.5601330983
142	1.0	43.6500267588
142	1.0	43.6656590274
142	1.0	43.7199716134
142	1.0	43.6899815067
142	1.0	43.6747444691
142	1.0	43.7007335876
142	1.0	43.7039744352
142	1.0	43.7494981473
142	1.0	43.7360531739
142	1.0	43.7290813012
142	1.0	43.6882570029
142	1.0	43.6529250137
142	1.0	43.6377873687
142	1.0	43.6667768162
142	1.0	43.6402054563
142	1.0	43.6274791708
142	1.0	43.7236020996
142	1.0	43.7084292303
142	1.0	43.6036105261
142	1.0	43.7211755474
142	1.0	43.7050250959
142	1.0	43.715540343
142	1.0	43.713961174
142	1.0	43.7001005185
142	1.0	43.6718442541
142	1.0	43.7303793435
142	1.0	43.7330452416
142	1.0	43.7221955869
142	1.0	43.6701421497
142	1.0	43.6160093134
142	1.0	43.6703150555
142	1.0	43.6454635041
142	1.0	43.7550408192
142	1.0	43.6647730422
142	1.0	43.6413790565
142	1.0	43.7206299407
142	1.0	43.7449282386
142	1.0	43.7029057234
142	1.0	43.744317567
142	1.0	43.7356039547
142	1.0	43.6680116666
142	1.0	43.6747390902
142	1.0	43.6784436698
142	1.0	43.6934420728
142	1.0	43.7197825282
142	1.0	43.6277221056
142	1.0	43.6719701281
142	1.0	43.7505958958
142	1.0	43.7318590551
142	1.0	43.6444598694
142	1.0	43.6917165568
142	1.0	43.7495777177
142	1.0	43.6546804324
142	1.0	43.7318455088
142	1.0	43.7220609542
142	1.0	43.7330364084
142	1.0	43.6833968727
142	1.0	43.6204338337
142	1.0	43.6284943791
142	1.0	43.7281268135
142	1.0	43.6784198249
142	1.0	43.6357425586
142	1.0	43.6797083682
142	1.0	43.5265295253
142	1.0	43.6742527692
142	1.0	43.7239794339
142	1.0	43.7169807903
142	1.0	43.7276847378
142	1.0	43.6973125851
142	1.0	43.5929355392
142	1.0	43.7245463395
142	1.0	43.6980795513
142	1.0	43.6992278598
142	1.0	43.6972520171
142	1.0	43.6777935498
142	1.0	43.6876227405
142	1.0	43.7278046874
142	1.0	43.7173434841
142	1.0	43.6931918957
142	1.0	43.6939208289
142	1.0	43.7269439634
142	1.0	43.6930551539
142	1.0	43.7435418089
142	1.0	43.6492313389
142	1.0	43.6456790776
142	1.0	43.7208284059
142	1.0	43.6016633535
142	1.0	43.6152835932
142	1.0	43.6676114047
142	1.0	43.7224034903
142	1.0	43.6275043006
142	1.0	43.6611760576
142	1.0	43.651963167
142	1.0	43.7444858949
142	1.0	43.6246258174
142	1.0	43.7113028761
142	1.0	43.6973306018
142	1.0	43.7172795004
142	1.0	43.6886644973
142	1.0	43.6507391868
142	1.0	43.65963174
142	1.0	43.6630191683
142	1.0	43.7061262949
142	1.0	43.709053875
142	1.0	43.610754632
142	1.0	43.7361423311
142	1.0	43.6666190326
142	1.0	43.7376037769
142	1.0	43.7453860339
142	1.0	43.7374151717
142	1.0	43.6581123897
142	1.0	43.6842989611
142	1.0	43.7511070262
142	1.0	43.7256163499
142	1.0	43.6161157124
142	1.0	43.6455719219
142	1.0	43.7217061329
142	1.0	43.6529198292
142	1.0	43.6315502118
142	1.0	43.6843354761
142	1.0	43.6831696013
142	1.0	43.6907776627
142	1.0	43.7455016453
142	1.0	43.629700457
142	1.0	43.730455961
142	1.0	43.7146041496
142	1.0	43.7081686602
142	1.0	43.6682765234
142	1.0	43.7450655088
142	1.0	43.6985719946
142	1.0	43.6402549618
142	1.0	43.6734419647
142	1.0	43.7028578966
142	1.0	43.6295950221
142	1.0	43.7359682517
142	1.0	43.6858631811
142	1.0	43.6788919091
142	1.0	43.6186017142
142	1.0	43.6799362211
142	1.0	43.6799439599
142	1.0	43.6385839111
142	1.0	43.7031429259
142	1.0	43.6778245931
142	1.0	43.6998732792
142	1.0	43.6082771175
142	1.0	43.711012969
142	1.0	43.6622993835
142	1.0	43.6845257805
142	1.0	43.6681684575
142	1.0	43.723051946
142	1.0	43.6987834863
142	1.0	43.6968214
142	1.0	43.7327737071
142	1.0	43.6988730909
142	1.0	43.5852124569
142	1.0	43.7286241442
142	1.0	43.6171498259
142	1.0	43.5908410847
142	1.0	43.7312279241
142	1.0	43.649885161
142	1.0	43.6789903415
142	1.0	43.6547874363
142	1.0	43.7128454146
142	1.0	43.7112048921
142	1.0	43.7281142305
142	1.0	43.7224626263
142	1.0	43.5883068282
142	1.0	43.6494666388
142	1.0	43.7357703012
142	1.0	43.6343240293
142	1.0	43.6941408999
142	1.0	43.677610094
142	1.0	43.6047645397
142	1.0	43.7329128225
142	1.0	43.7073949752
142	1.0	43.6527452614
142	1.0	43.6681086143
142	1.0	43.5562475946
142	1.0	43.7404705094
142	1.0	43.6745012087
142	1.0	43.6813087333
142	1.0	43.6232528124
142	1.0	43.7500817599
142	1.0	43.7054821286
142	1.0	43.6602355198
142	1.0	43.678918953
142	1.0	43.7574622135
142	1.0	43.6978008291
142	1.0	43.660966954
142	1.0	43.6095567589
142	1.0	43.6711665572
142	1.0	43.737228784
142	1.0	43.6807240134
142	1.0	43.6713429282
142	1.0	43.6557485009
142	1.0	43.7322764045
142	1.0	43.6754226822
142	1.0	43.5970073352
142	1.0	43.7344200114
142	1.0	43.5975199523
142	1.0	43.628824914
142	1.0	43.7119540139
142	1.0	43.7179768899
142	1.0	43.6240710676
142	1.0	43.7262846058
142	1.0	43.6406865084
142	1.0	43.6926545639
142	1.0	43.7210150176
142	1.0	43.6142830523
142	1.0	43.6608316043
142	1.0	43.5821794897
142	1.0	43.5301316942
142	1.0	43.7006422381
142	1.0	43.6950762526
142	1.0	43.7357126381
142	1.0	43.6997085982
142	1.0	43.6127829853
142	1.0	43.7041102994
142	1.0	43.6709156827
142	1.0	43.6480186206
142	1.0	43.7008566358
142	1.0	43.6996570885
142	1.0	43.6954729631
142	1.0	43.7193823852
142	1.0	43.6819342771
142	1.0	43.669048702
142	1.0	43.7013355072
142	1.0	43.6665339722
142	1.0	43.6841016992
142	1.0	43.6741967137
142	1.0	43.660362943
142	1.0	43.6874069334
142	1.0	43.6255442592
142	1.0	43.7005316414
142	1.0	43.640558588
142	1.0	43.6952781182
142	1.0	43.6271316268
142	1.0	43.6797411077
142	1.0	43.7195414291
142	1.0	43.6405449704
142	1.0	43.6892956824
142	1.0	43.6675449422
142	1.0	43.6721310494
142	1.0	43.6295258661
142	1.0	43.6891529586
142	1.0	43.7501986581
142	1.0	43.7730903086
142	1.0	43.7222626643
142	1.0	43.7234446707
142	1.0	43.7094510198
142	1.0	43.6081793557
142	1.0	43.6817309087
142	1.0	43.679122201
142	1.0	43.7291324434
142	1.0	43.6995203907
142	1.0	43.6900637794
142	1.0	43.6901232737
142	1.0	43.6743610693
142	1.0	43.6210136624
142	1.0	43.6242737739
142	1.0	43.7290761104
142	1.0	43.7223651692
142	1.0	43.7507622014
142	1.0	43.6965378362
142	1.0	43.7129386521
142	1.0	43.7231678465
142	1.0	43.6900521529
142	1.0	43.6973803094
142	1.0	43.6826478633
142	1.0	43.7315043033
142	1.0	43.6313887716
142	1.0	43.7095970645
142	1.0	43.6708616392
142	1.0	43.7177790088
142	1.0	43.7022879416
142	1.0	43.652235028
142	1.0	43.7215727844
142	1.0	43.7023835025
142	1.0	43.67098178
142	1.0	43.6282152213
142	1.0	43.6137864977
142	1.0	43.6391213691
142	1.0	43.5657110948
142	1.0	43.7082507522
142	1.0	43.6807737336
142	1.0	43.6571033901
142	1.0	43.7471647484
142	1.0	43.6765349017
142	1.0	43.7290205376
142	1.0	43.5357735557
142	1.0	43.7411268701
142	1.0	43.6176749107
142	1.0	43.6735880408
142	1.0	43.6773345859
142	1.0	43.7096623789
142	1.0	43.703133936
142	1.0	43.6554233487
142	1.0	43.6930406365
142	1.0	43.72657825
142	1.0	43.6793248164
142	1.0	43.5826266179
142	1.0	43.6649368965
142	1.0	43.7380316585
142	1.0	43.6816063664
142	1.0	43.7086026308
142	1.0	43.6895143709
142	1.0	43.6641391596
142	1.0	43.5673214748
142	1.0	43.6577819957
142	1.0	43.7009498439
142	1.0	43.7753712202
142	1.0	43.6922033766
142	1.0	43.7195719663
142	1.0	43.7062047479
142	1.0	43.6852390487
142	1.0	43.674605249
142	1.0	43.6904617309
142	1.0	43.6424119846
142	1.0	43.6229484322
142	1.0	43.7268890869
142	1.0	43.752709217
142	1.0	43.6765614488
142	1.0	43.643381565
142	1.0	43.7397562159
142	1.0	43.6742347407
142	1.0	43.7208644028
142	1.0	43.7411612512
142	1.0	43.5924166796
142	1.0	43.6639546744
142	1.0	43.7145842175
142	1.0	43.7238067894
142	1.0	43.7005696575
142	1.0	43.7614149161
142	1.0	43.6754807878
142	1.0	43.6245258494
142	1.0	43.6768390531
142	1.0	43.7317305587
142	1.0	43.6216222731
142	1.0	43.7257468914
142	1.0	43.7247238542
142	1.0	43.6228392713
142	1.0	43.666318864
142	1.0	43.6982200631
142	1.0	43.6948087682
142	1.0	43.650068067
142	1.0	43.6393674695
142	1.0	43.6650182134
142	1.0	43.7042244927
142	1.0	43.7433565561
142	1.0	43.7345770071
142	1.0	43.6921742976
142	1.0	43.7317769755
142	1.0	43.6431032898
142	1.0	43.7258428971
142	1.0	43.5815320803
142	1.0	43.7191105385
142	1.0	43.7201719594
142	1.0	43.7424947183
142	1.0	43.6664973721
142	1.0	43.6923743609
142	1.0	43.673671368
142	1.0	43.699387967
142	1.0	43.7243836586
142	1.0	43.6905009624
142	1.0	43.7599607706
142	1.0	43.7059620268
142	1.0	43.6242742355
142	1.0	43.6237009776
142	1.0	43.6415886822
142	1.0	43.7050526666
142	1.0	43.7496887908
142	1.0	43.7391092226
142	1.0	43.6205960579
142	1.0	43.6977919626
142	1.0	43.73603539
142	1.0	43.6437661516
142	1.0	43.6476411917
142	1.0	43.7461828083
142	1.0	43.7243991459
142	1.0	43.602050405
142	1.0	43.7228901633
142	1.0	43.5965094744
142	1.0	43.7285927505
142	1.0	43.6432636256
142	1.0	43.6883759026
142	1.0	43.6918399677
142	1.0	43.6390126037
142	1.0	43.7030740564
142	1.0	43.7010951164
142	1.0	43.5939231094
142	1.0	43.6723655625
142	1.0	43.7029276158
142	1.0	43.5992433843
142	1.0	43.7596007626
142	1.0	43.724660839
142	1.0	43.7244209059
142	1.0	43.6678753703
142	1.0	43.7127434478
142	1.0	43.6788831175
142	1.0	43.6963776474
