# Supplementary material for: Unique membrane properties and enhanced signal processing in human neocortical neurons
Source: eLife. 2016 Oct 6;5:e16553. doi: 10.7554/eLife.16553 (PMC5100995; doi:10.7554/eLife.16553)
Supplement: Source code 1. — DOI: http://dx.doi.org/10.7554/eLife.16553.014 [file elife-16553-code1.zip › Fig3/Fig3b/DIST_045_SYNC/Mon_Apr_11_11_35_14_2016/syns_143/sync_stim_seed_829.txt]

NUMBER_OF_SYNAPSES	APC_N	MAX_VOLTAGE
143	1.0	43.6402615309
143	1.0	43.6607221777
143	1.0	43.676790979
143	1.0	43.7119280275
143	1.0	43.7089578337
143	1.0	43.6066957863
143	1.0	43.6741587494
143	1.0	43.6353737953
143	1.0	43.6183554145
143	1.0	43.7138493364
143	1.0	43.7217574433
143	1.0	43.5711937762
143	1.0	43.6463176479
143	1.0	43.7192074214
143	1.0	43.663609456
143	1.0	43.6625470208
143	1.0	43.7043007119
143	1.0	43.6892667413
143	1.0	43.6652930944
143	1.0	43.7022544277
143	1.0	43.681863265
143	1.0	43.6541042575
143	1.0	43.6897106937
143	1.0	43.6069575276
143	1.0	43.6955773807
143	1.0	43.7263834012
143	1.0	43.7434095067
143	1.0	43.636129579
143	1.0	43.7058765358
143	1.0	43.6931313768
143	1.0	43.5825100666
143	1.0	43.7309341907
143	1.0	43.6653429894
143	1.0	43.7540909851
143	1.0	43.6766307085
143	1.0	43.6842236481
143	1.0	43.6688403254
143	1.0	43.6846175768
143	1.0	43.6821126834
143	1.0	43.7242046141
143	1.0	43.6895301166
143	1.0	43.7213255338
143	1.0	43.7074209871
143	1.0	43.662912847
143	1.0	43.6489505935
143	1.0	43.6327660591
143	1.0	43.6934414512
143	1.0	43.6944399399
143	1.0	43.6819084973
143	1.0	43.7068193102
143	1.0	43.7031576746
143	1.0	43.7594725758
143	1.0	43.669269731
143	1.0	43.6437034617
143	1.0	43.6709383203
143	1.0	43.5922727734
143	1.0	43.6300210482
143	1.0	43.6540058622
143	1.0	43.6941608825
143	1.0	43.7193004388
143	1.0	43.7321384303
143	1.0	43.6623007406
143	1.0	43.6803871308
143	1.0	43.673481818
143	1.0	43.735906137
143	1.0	43.7075330285
143	1.0	43.7440462241
143	1.0	43.6792268733
143	1.0	43.7294165851
143	1.0	43.5920459266
143	1.0	43.6615496312
143	1.0	43.6902838385
143	1.0	43.7264106283
143	1.0	43.6546921336
143	1.0	43.6661015474
143	1.0	43.6030805734
143	1.0	43.6783529915
143	1.0	43.7323082653
143	1.0	43.7075061924
143	1.0	43.6370586749
143	1.0	43.6867537854
143	1.0	43.7343945864
143	1.0	43.6726313326
143	1.0	43.7261329366
143	1.0	43.7322320355
143	1.0	43.7079107709
143	1.0	43.6618968387
143	1.0	43.6916040634
143	1.0	43.7272894453
143	1.0	43.7145515857
143	1.0	43.6195794065
143	1.0	43.6779619623
143	1.0	43.6375566193
143	1.0	43.58939506
143	1.0	43.7204646694
143	1.0	43.69781074
143	1.0	43.6975899348
143	1.0	43.6991275425
143	1.0	43.7188800435
143	1.0	43.6765944646
143	1.0	43.6427512842
143	1.0	43.6188625196
143	1.0	43.590678348
143	1.0	43.6091386812
143	1.0	43.6882772838
143	1.0	43.674216633
143	1.0	43.6705913106
143	1.0	43.7043211478
143	1.0	43.6881089744
143	1.0	43.6979078158
143	1.0	43.7175337549
143	1.0	43.667298214
143	1.0	43.7043666923
143	1.0	43.624179761
143	1.0	43.6981908033
143	1.0	43.7012953202
143	1.0	43.6632909254
143	1.0	43.6692674359
143	1.0	43.7015888927
143	1.0	43.6293297008
143	1.0	43.7113227813
143	1.0	43.7407004717
143	1.0	43.7045314029
143	1.0	43.6640870536
143	1.0	43.7270501082
143	1.0	43.7003946415
143	1.0	43.7150482084
143	1.0	43.6647657187
143	1.0	43.6259299052
143	1.0	43.6897702225
143	1.0	43.6661376931
143	1.0	43.6091306388
143	1.0	43.6783698163
143	1.0	43.7219680246
143	1.0	43.6727737304
143	1.0	43.6988669466
143	1.0	43.754779643
143	1.0	43.6717267738
143	1.0	43.7164574995
143	1.0	43.6709074073
143	1.0	43.7446122105
143	1.0	43.7286264193
143	1.0	43.6659660753
143	1.0	43.6228862164
143	1.0	43.75074309
143	1.0	43.6873521202
143	1.0	43.6830197202
143	1.0	43.6611188144
143	1.0	43.6528496925
143	1.0	43.712465877
143	1.0	43.6744703828
143	1.0	43.6413569375
143	1.0	43.7153580303
143	1.0	43.7254121619
143	1.0	43.6995777651
143	1.0	43.749026534
143	1.0	43.7089238866
143	1.0	43.7069196932
143	1.0	43.6531594237
143	1.0	43.6635254196
143	1.0	43.5850594754
143	1.0	43.7269652454
143	1.0	43.599270455
143	1.0	43.7338205177
143	1.0	43.7257155071
143	1.0	43.6881445354
143	1.0	43.7171955291
143	1.0	43.6778777122
143	1.0	43.6734148253
143	1.0	43.6901045488
143	1.0	43.7071609505
143	1.0	43.7147657837
143	1.0	43.5901583877
143	1.0	43.743631763
143	1.0	43.6645864701
143	1.0	43.7742817553
143	1.0	43.7067380535
143	1.0	43.7028852621
143	1.0	43.6477631053
143	1.0	43.769071176
143	1.0	43.7201033806
143	1.0	43.6172856173
143	1.0	43.7367396237
143	1.0	43.6978693664
143	1.0	43.7353239519
143	1.0	43.6474182537
143	1.0	43.6092260144
143	1.0	43.6920017447
143	1.0	43.7504455237
143	1.0	43.7202086423
143	1.0	43.7333359873
143	1.0	43.5885322204
143	1.0	43.7066021406
143	1.0	43.7283861845
143	1.0	43.7117775108
143	1.0	43.6992511565
143	1.0	43.7256358557
143	1.0	43.7074564462
143	1.0	43.7261785047
143	1.0	43.7023025844
143	1.0	43.6737174873
143	1.0	43.6462895596
143	1.0	43.6872439575
143	1.0	43.6952150236
143	1.0	43.6217493027
143	1.0	43.6909589573
143	1.0	43.6969851517
143	1.0	43.6778399284
143	1.0	43.6381012254
143	1.0	43.6624305024
143	1.0	43.7176978383
143	1.0	43.6830500401
143	1.0	43.7164584898
143	1.0	43.7298145823
143	1.0	43.7067290395
143	1.0	43.6730726971
143	1.0	43.6839225939
143	1.0	43.6303710064
143	1.0	43.7469264565
143	1.0	43.7449586893
143	1.0	43.7235244907
143	1.0	43.6401502192
143	1.0	43.6644246766
143	1.0	43.6706571102
143	1.0	43.706500576
143	1.0	43.63841984
143	1.0	43.7474780196
143	1.0	43.7549959629
143	1.0	43.6784467337
143	1.0	43.6021632914
143	1.0	43.6729006664
143	1.0	43.5305941793
143	1.0	43.6881011179
143	1.0	43.649803491
143	1.0	43.7131117605
143	1.0	43.6013252506
143	1.0	43.5786725093
143	1.0	43.6974668923
143	1.0	43.6388042723
143	1.0	43.6589746476
143	1.0	43.7183145473
143	1.0	43.7204519487
143	1.0	43.647404115
143	1.0	43.5979146456
143	1.0	43.6992797972
143	1.0	43.6918336802
143	1.0	43.7228255854
143	1.0	43.6991371648
143	1.0	43.7783337228
143	1.0	43.7021163617
143	1.0	43.6470541245
143	1.0	43.6449736194
143	1.0	43.6995853878
143	1.0	43.7595839289
143	1.0	43.6689016435
143	1.0	43.6990266845
143	1.0	43.6949954986
143	1.0	43.6925152363
143	1.0	43.684293274
143	1.0	43.6723598252
143	1.0	43.65866386
143	1.0	43.7046407988
143	1.0	43.5497911295
143	1.0	43.750640064
143	1.0	43.7075397757
143	1.0	43.6919600787
143	1.0	43.7015589531
143	1.0	43.7264875722
143	1.0	43.6615428836
143	1.0	43.6222965099
143	1.0	43.7061765509
143	1.0	43.6241737468
143	1.0	43.6634734303
143	1.0	43.6611341528
143	1.0	43.7139886464
143	1.0	43.696588862
143	1.0	43.6495164429
143	1.0	43.6128970319
143	1.0	43.6892970947
143	1.0	43.7155689685
143	1.0	43.7279024179
143	1.0	43.6191954414
143	1.0	43.7017232411
143	1.0	43.7220054638
143	1.0	43.6798429678
143	1.0	43.6845803266
143	1.0	43.6899577054
143	1.0	43.6558624771
143	1.0	43.7150232129
143	1.0	43.7276924153
143	1.0	43.6590746521
143	1.0	43.6710078019
143	1.0	43.6286342705
143	1.0	43.7519011849
143	1.0	43.677783159
143	1.0	43.7120815825
143	1.0	43.7076072427
143	1.0	43.6371512096
143	1.0	43.7196126916
143	1.0	43.6725726821
143	1.0	43.6292687002
143	1.0	43.6297900765
143	1.0	43.7080116684
143	1.0	43.7427803544
143	1.0	43.6630696069
143	1.0	43.6252924327
143	1.0	43.740024955
143	1.0	43.6519688221
143	1.0	43.6898933059
143	1.0	43.7258582614
143	1.0	43.6814069205
143	1.0	43.6710122
143	1.0	43.6030714995
143	1.0	43.724633566
143	1.0	43.6967010383
143	1.0	43.6405991812
143	1.0	43.7212377161
143	1.0	43.6693095345
143	1.0	43.707317457
143	1.0	43.6805637791
143	1.0	43.6994726577
143	1.0	43.5938163507
143	1.0	43.685859358
143	1.0	43.6839681531
143	1.0	43.6733442423
143	1.0	43.6550331667
143	1.0	43.6741325225
143	1.0	43.6968657404
143	1.0	43.6931291988
143	1.0	43.7171658372
143	1.0	43.638352092
143	1.0	43.6391069876
143	1.0	43.6470327038
143	1.0	43.6658803412
143	1.0	43.7542238232
143	1.0	43.7107990677
143	1.0	43.7433468481
143	1.0	43.7275620972
143	1.0	43.7000292119
143	1.0	43.7143134662
143	1.0	43.695185436
143	1.0	43.6986706072
143	1.0	43.705527039
143	1.0	43.6027968423
143	1.0	43.736040661
143	1.0	43.6750195052
143	1.0	43.6989588217
143	1.0	43.7155807225
143	1.0	43.5353457195
143	1.0	43.7373528345
143	1.0	43.6790781104
143	1.0	43.598483725
143	1.0	43.5987504273
143	1.0	43.7082322603
143	1.0	43.6838938222
143	1.0	43.6848051787
143	1.0	43.7367562939
143	1.0	43.719671097
143	1.0	43.7100650453
143	1.0	43.6487183597
143	1.0	43.7217991758
143	1.0	43.6700605779
143	1.0	43.6693547969
143	1.0	43.6689017823
143	1.0	43.7306096933
143	1.0	43.6394858257
143	1.0	43.6844316952
143	1.0	43.7654572816
143	1.0	43.6694165618
143	1.0	43.6967117793
143	1.0	43.7210870772
143	1.0	43.6138188781
143	1.0	43.7303052711
143	1.0	43.7000451721
143	1.0	43.6642182885
143	1.0	43.7381550292
143	1.0	43.7321381953
143	1.0	43.712038765
143	1.0	43.6617266899
143	1.0	43.7055190205
143	1.0	43.6790799672
143	1.0	43.7398053873
143	1.0	43.585423734
143	1.0	43.6802700472
143	1.0	43.6677504098
143	1.0	43.57310789
143	1.0	43.6494650216
143	1.0	43.7042754395
143	1.0	43.6454557298
143	1.0	43.7061701549
143	1.0	43.6514566472
143	1.0	43.6134010928
143	1.0	43.701559892
143	1.0	43.6917150842
143	1.0	43.6247002167
143	1.0	43.6914439448
143	1.0	43.5897231942
143	1.0	43.64506933
143	1.0	43.6762340414
143	1.0	43.6150611206
143	1.0	43.6759522902
143	1.0	43.7514283859
143	1.0	43.6339508534
143	1.0	43.6588180513
143	1.0	43.7269954559
143	1.0	43.593353047
143	1.0	43.7232419973
143	1.0	43.654926401
143	1.0	43.7413634302
143	1.0	43.6155691961
143	1.0	43.6565842081
143	1.0	43.694505918
143	1.0	43.6730283323
143	1.0	43.7467670797
143	1.0	43.7182256352
143	1.0	43.6725345765
143	1.0	43.6867298496
143	1.0	43.6575214064
143	1.0	43.7531815793
143	1.0	43.6468677892
143	1.0	43.6912408029
143	1.0	43.6097420166
143	1.0	43.6409144607
143	1.0	43.7240994313
143	1.0	43.6954542956
143	1.0	43.6714665614
143	1.0	43.7366107746
143	1.0	43.6765327141
143	1.0	43.6797721757
143	1.0	43.6582612732
143	1.0	43.6187178754
143	1.0	43.652332786
143	1.0	43.6827000634
143	1.0	43.6897442144
143	1.0	43.6192231918
143	1.0	43.6553213869
143	1.0	43.7492606706
143	1.0	43.5128086965
143	1.0	43.7091447725
143	1.0	43.7200415039
143	1.0	43.6359312774
143	1.0	43.7316439973
143	1.0	43.6920813536
143	1.0	43.7013174562
143	1.0	43.6504642636
143	1.0	43.6271580123
143	1.0	43.6260018624
143	1.0	43.7583292893
143	1.0	43.7223524783
143	1.0	43.6632438163
143	1.0	43.6533333272
143	1.0	43.7361005082
143	1.0	43.6916255898
143	1.0	43.7447438172
143	1.0	43.7204473659
143	1.0	43.622168541
143	1.0	43.66502268
143	1.0	43.7080571823
143	1.0	43.7261275392
143	1.0	43.7070545723
143	1.0	43.6749970635
143	1.0	43.6544166529
143	1.0	43.650053753
143	1.0	43.6867290042
143	1.0	43.7428032194
143	1.0	43.7061652362
143	1.0	43.6834492578
143	1.0	43.6711934149
143	1.0	43.7172466053
143	1.0	43.6707857934
143	1.0	43.7309202911
143	1.0	43.7062051283
143	1.0	43.6956262091
143	1.0	43.6634602524
143	1.0	43.5704257186
143	1.0	43.6522380167
143	1.0	43.7148357486
143	1.0	43.6640735934
143	1.0	43.5751436832
143	1.0	43.700203309
143	1.0	43.682583447
143	1.0	43.6704734946
143	1.0	43.7429605038
143	1.0	43.7155004237
143	1.0	43.7037008622
143	1.0	43.6341373259
143	1.0	43.6711947914
143	1.0	43.6968724184
143	1.0	43.7619005327
143	1.0	43.7108028998
143	1.0	43.7289383259
143	1.0	43.7434906306
143	1.0	43.5933842357
143	1.0	43.7219971557
143	1.0	43.6628208093
143	1.0	43.6791282577
143	1.0	43.6934121311
143	1.0	43.7452752334
143	1.0	43.7313516235
143	1.0	43.695541261
143	1.0	43.7438079292
143	1.0	43.6805694346
143	1.0	43.7032944135
143	1.0	43.6217161017
143	1.0	43.6093507577
143	1.0	43.7390684985
143	1.0	43.6504936454
143	1.0	43.736758641
143	1.0	43.7146743747
143	1.0	43.6311365396
143	1.0	43.6369861688
143	1.0	43.692993505
143	1.0	43.6774342033
143	1.0	43.6495341957
143	1.0	43.7416967064
143	1.0	43.6008460162
143	1.0	43.6780765133
143	1.0	43.6620787563
143	1.0	43.7351088961
143	1.0	43.612063092
143	1.0	43.6392178296
143	1.0	43.7254454405
143	1.0	43.6631592876
143	1.0	43.7260368848
143	1.0	43.6398944398
143	1.0	43.6637323444
143	1.0	43.6142160992
143	1.0	43.6929722995
143	1.0	43.6832966017
143	1.0	43.7027312338
143	1.0	43.6204158736
143	1.0	43.6398464496
143	1.0	43.6781429492
143	1.0	43.7010758515
143	1.0	43.6691117766
143	1.0	43.6599935486
143	1.0	43.6079139524
143	1.0	43.6297646816
143	1.0	43.6910546896
143	1.0	43.7225507401
143	1.0	43.7386055998
143	1.0	43.6896464745
143	1.0	43.6773361862
143	1.0	43.7485834293
143	1.0	43.7118536958
143	1.0	43.712235089
143	1.0	43.7030795991
143	1.0	43.7229879077
143	1.0	43.7348343415
143	1.0	43.6753391384
143	1.0	43.6520622887
143	1.0	43.5759377691
143	1.0	43.7004898874
143	1.0	43.5371224325
143	1.0	43.6768008015
143	1.0	43.7263885637
143	1.0	43.6282587903
143	1.0	43.7629207468
143	1.0	43.6153843618
143	1.0	43.7735451335
143	1.0	43.6529320994
143	1.0	43.6910026692
143	1.0	43.6865827485
143	1.0	43.7296121441
143	1.0	43.7031282217
143	1.0	43.7445964214
143	1.0	43.7116982832
143	1.0	43.7609536031
143	1.0	43.6781532197
143	1.0	43.6293163844
143	1.0	43.7091016688
143	1.0	43.7109148045
143	1.0	43.5486793517
143	1.0	43.6781519732
143	1.0	43.7095151923
143	1.0	43.7080270605
143	1.0	43.6656409473
143	1.0	43.6579594014
143	1.0	43.6640537184
143	1.0	43.7218000258
143	1.0	43.7462595345
143	1.0	43.6457186583
143	1.0	43.6387978916
143	1.0	43.7044428498
143	1.0	43.6906946439
143	1.0	43.7008789592
143	1.0	43.684948469
143	1.0	43.6934462497
143	1.0	43.5993086064
143	1.0	43.7663286983
143	1.0	43.642167686
143	1.0	43.6967104596
143	1.0	43.7268703266
143	1.0	43.6393552298
143	1.0	43.6894566858
143	1.0	43.7313863894
143	1.0	43.7241062593
143	1.0	43.7358148519
143	1.0	43.6639442958
143	1.0	43.60698821
143	1.0	43.6039667139
143	1.0	43.7064494784
143	1.0	43.6132668818
143	1.0	43.7432869787
143	1.0	43.6605540384
143	1.0	43.7581757116
143	1.0	43.6554153452
143	1.0	43.6253362953
143	1.0	43.6717941235
143	1.0	43.6873451954
143	1.0	43.6073450451
143	1.0	43.6566354088
143	1.0	43.6716696998
143	1.0	43.5889192948
143	1.0	43.6622581206
143	1.0	43.7093581705
143	1.0	43.6385033277
143	1.0	43.6503094663
143	1.0	43.6915361646
143	1.0	43.7090322797
143	1.0	43.7472821039
143	1.0	43.6299997366
143	1.0	43.6235888842
143	1.0	43.6988133508
143	1.0	43.6203895869
143	1.0	43.7179030285
143	1.0	43.7098718599
143	1.0	43.7010420151
143	1.0	43.714313312
143	1.0	43.6391524512
143	1.0	43.6808231215
143	1.0	43.6855823434
143	1.0	43.6014823835
143	1.0	43.5983694471
143	1.0	43.671740313
143	1.0	43.7328959834
143	1.0	43.6918259575
143	1.0	43.6924512646
143	1.0	43.7253815903
143	1.0	43.7361772927
143	1.0	43.6847240734
143	1.0	43.6875871784
143	1.0	43.7808218537
143	1.0	43.6966222392
143	1.0	43.7128790748
143	1.0	43.5884668336
143	1.0	43.6639002142
143	1.0	43.6418112802
143	1.0	43.7299212588
143	1.0	43.7078087742
143	1.0	43.7181379867
143	1.0	43.6999564833
143	1.0	43.6772558291
143	1.0	43.7235123522
143	1.0	43.7142429682
143	1.0	43.7622960252
143	1.0	43.740868625
143	1.0	43.6726601252
143	1.0	43.7017503667
143	1.0	43.7047543992
143	1.0	43.6939398589
143	1.0	43.7178110707
143	1.0	43.6817699372
143	1.0	43.6640587854
143	1.0	43.7007076049
143	1.0	43.6689052612
143	1.0	43.6505518537
143	1.0	43.7007333042
143	1.0	43.7168487229
143	1.0	43.7223062114
143	1.0	43.7056451431
143	1.0	43.6747989206
143	1.0	43.6382136479
143	1.0	43.6234555806
143	1.0	43.7597503403
143	1.0	43.6260400898
143	1.0	43.7396887287
143	1.0	43.7209098974
143	1.0	43.624913875
143	1.0	43.731254093
143	1.0	43.7175196358
143	1.0	43.6400943277
143	1.0	43.7289196742
143	1.0	43.7251743332
143	1.0	43.6907186582
143	1.0	43.6814478013
143	1.0	43.6727042189
143	1.0	43.5969943429
143	1.0	43.6803980633
143	1.0	43.6792216994
143	1.0	43.6572537751
143	1.0	43.7219677076
143	1.0	43.7021748224
143	1.0	43.6394016434
143	1.0	43.7186270589
143	1.0	43.7433273012
143	1.0	43.7059004025
143	1.0	43.7218397118
143	1.0	43.7041365532
143	1.0	43.6722361947
143	1.0	43.6420436908
143	1.0	43.6774623882
143	1.0	43.7513505661
143	1.0	43.7146339684
143	1.0	43.7010441885
143	1.0	43.6693027229
143	1.0	43.7080172836
143	1.0	43.6701581744
143	1.0	43.7274000165
143	1.0	43.7003025336
143	1.0	43.7314787269
143	1.0	43.7351948942
143	1.0	43.6765931085
143	1.0	43.6418262717
143	1.0	43.7449098595
143	1.0	43.7450734746
143	1.0	43.7121801394
143	1.0	43.7409064656
143	1.0	43.6609242906
143	1.0	43.731221211
143	1.0	43.6314327117
143	1.0	43.7702249375
143	1.0	43.7280931085
143	1.0	43.6517662206
143	1.0	43.7234045451
143	1.0	43.6743701275
143	1.0	43.697511047
143	1.0	43.7248779306
143	1.0	43.6031275677
143	1.0	43.6851355192
143	1.0	43.7155743869
143	1.0	43.725311434
143	1.0	43.7242556516
143	1.0	43.7112423061
143	1.0	43.7123668569
143	1.0	43.6885329397
143	1.0	43.6293052799
143	1.0	43.6857680655
143	1.0	43.7015091572
143	1.0	43.658318745
143	1.0	43.6951075924
143	1.0	43.6222824568
143	1.0	43.7365031538
143	1.0	43.6831610828
143	1.0	43.7626386698
143	1.0	43.7467064951
143	1.0	43.6038707234
143	1.0	43.7315884646
143	1.0	43.7131752976
143	1.0	43.6686222071
143	1.0	43.6250213255
143	1.0	43.6359665301
143	1.0	43.7242030888
143	1.0	43.7089337091
143	1.0	43.7367310826
143	1.0	43.7430561333
143	1.0	43.6466204221
143	1.0	43.7051121816
143	1.0	43.7000610655
143	1.0	43.7308897879
143	1.0	43.7254639614
143	1.0	43.6941128588
143	1.0	43.6783044353
143	1.0	43.6880501443
143	1.0	43.6789970971
143	1.0	43.643051009
143	1.0	43.7179233836
143	1.0	43.6692718427
143	1.0	43.7109891993
143	1.0	43.712580171
143	1.0	43.7405869253
143	1.0	43.7302243622
143	1.0	43.6810342959
143	1.0	43.7474085979
143	1.0	43.6940556547
143	1.0	43.614205987
143	1.0	43.6832711967
143	1.0	43.6468523177
143	1.0	43.7133685199
143	1.0	43.6199109507
143	1.0	43.7110447854
143	1.0	43.6461513423
143	1.0	43.6460479321
143	1.0	43.684318026
143	1.0	43.74297168
143	1.0	43.7042113368
143	1.0	43.7064154008
143	1.0	43.691750277
143	1.0	43.7230639633
143	1.0	43.7450456291
143	1.0	43.6762805066
143	1.0	43.6798244182
143	1.0	43.6599956524
143	1.0	43.6860172704
143	1.0	43.717227052
143	1.0	43.6925936726
143	1.0	43.658692772
143	1.0	43.7267125626
143	1.0	43.6737382413
143	1.0	43.7515667699
143	1.0	43.7057246186
143	1.0	43.6880804428
143	1.0	43.6861881335
143	1.0	43.7379887687
143	1.0	43.6844486402
143	1.0	43.6774965741
143	1.0	43.6709456137
143	1.0	43.664841109
143	1.0	43.6400416755
143	1.0	43.6855344782
143	1.0	43.6306526991
143	1.0	43.6908664992
143	1.0	43.6939486339
143	1.0	43.7419743421
143	1.0	43.7245289066
143	1.0	43.7650576208
143	1.0	43.662428503
143	1.0	43.6122657157
143	1.0	43.7274152687
143	1.0	43.6752243904
143	1.0	43.6744076013
143	1.0	43.7168431258
143	1.0	43.6938844206
143	1.0	43.752065345
143	1.0	43.7360813445
143	1.0	43.7086049834
143	1.0	43.7254205566
143	1.0	43.7409021253
143	1.0	43.6709382315
143	1.0	43.6087399189
143	1.0	43.7052190907
143	1.0	43.753469179
143	1.0	43.7018674006
143	1.0	43.669285195
143	1.0	43.7343312089
143	1.0	43.7394939562
143	1.0	43.6606964488
143	1.0	43.6834530974
143	1.0	43.6929450228
143	1.0	43.7184263836
143	1.0	43.5702782954
143	1.0	43.6913060336
143	1.0	43.6121612741
143	1.0	43.6352439946
143	1.0	43.6621748
143	1.0	43.6629152448
143	1.0	43.6332181164
143	1.0	43.7148653075
143	1.0	43.7132945287
143	1.0	43.6991276586
143	1.0	43.7187043831
143	1.0	43.5414147429
143	1.0	43.6398947268
143	1.0	43.764417601
143	1.0	43.7088221774
143	1.0	43.6610211438
143	1.0	43.5947478773
143	1.0	43.6733539371
143	1.0	43.7600090985
143	1.0	43.6700517676
143	1.0	43.7552466225
143	1.0	43.6859652009
143	1.0	43.7040739127
143	1.0	43.6937904901
143	1.0	43.7368764292
143	1.0	43.7303234112
143	1.0	43.7022592228
143	1.0	43.6814307411
143	1.0	43.6928868218
143	1.0	43.7314263535
143	1.0	43.6418477503
143	1.0	43.73120981
143	1.0	43.6229047867
143	1.0	43.6479608005
143	1.0	43.7448072689
143	1.0	43.7359577918
143	1.0	43.6751025449
143	1.0	43.6447095296
143	1.0	43.6825450148
143	1.0	43.6469700795
143	1.0	43.6340167084
143	1.0	43.6988681746
143	1.0	43.70546641
143	1.0	43.7242321923
143	1.0	43.6915642567
143	1.0	43.6287832999
143	1.0	43.6832579274
143	1.0	43.6755660051
143	1.0	43.7150374596
143	1.0	43.7051991881
143	1.0	43.6528972073
143	1.0	43.5686945088
143	1.0	43.6759079511
143	1.0	43.7494261562
143	1.0	43.7655492533
143	1.0	43.6583945255
143	1.0	43.7184755403
143	1.0	43.6508124569
143	1.0	43.535210368
143	1.0	43.6705349252
143	1.0	43.7468784916
143	1.0	43.6107376837
143	1.0	43.7063877411
143	1.0	43.7503598552
143	1.0	43.678179288
143	1.0	43.7144390966
143	1.0	43.655389292
143	1.0	43.7082537358
143	1.0	43.6815210003
143	1.0	43.6827365839
143	1.0	43.6456885595
143	1.0	43.6523186285
143	1.0	43.7154427239
143	1.0	43.6497579665
143	1.0	43.7383452301
143	1.0	43.6621961813
143	1.0	43.7065419283
143	1.0	43.7641366924
143	1.0	43.6735959489
143	1.0	43.543447324
143	1.0	43.5775370025
143	1.0	43.676400044
143	1.0	43.7128936032
143	1.0	43.6925751067
143	1.0	43.7365401583
143	1.0	43.7094006009
143	1.0	43.6758381725
143	1.0	43.6573413747
143	1.0	43.6572542152
143	1.0	43.6677615702
143	1.0	43.7423124723
143	1.0	43.6583884521
143	1.0	43.6695222227
143	1.0	43.7588787615
143	1.0	43.6349553897
143	1.0	43.7082271598
143	1.0	43.6120827919
143	1.0	43.645864945
143	1.0	43.6267331136
143	1.0	43.6910049831
143	1.0	43.6867859505
143	1.0	43.7543275739
143	1.0	43.7146081306
143	1.0	43.6883686603
143	1.0	43.6790545686
143	1.0	43.6078132951
143	1.0	43.7256479511
143	1.0	43.727474666
143	1.0	43.6377748955
143	1.0	43.6454289306
143	1.0	43.7447589743
143	1.0	43.7406858536
143	1.0	43.6158971269
143	1.0	43.6496875258
143	1.0	43.6875411285
143	1.0	43.6497478434
143	1.0	43.7199816214
143	1.0	43.7075256051
143	1.0	43.7385524952
143	1.0	43.7003505617
143	1.0	43.6354740445
143	1.0	43.6898024641
143	1.0	43.689539231
143	1.0	43.6473114197
143	1.0	43.6502824987
143	1.0	43.6273784475
143	1.0	43.7105718072
143	1.0	43.6747800534
143	1.0	43.6226766089
143	1.0	43.7572202473
143	1.0	43.71593121
143	1.0	43.6285955621
143	1.0	43.600881139
143	1.0	43.6988689596
143	1.0	43.710579513
143	1.0	43.6321817698
143	1.0	43.7007176736
143	1.0	43.7521971726
143	1.0	43.7108823933
143	1.0	43.6624351897
143	1.0	43.7248705681
143	1.0	43.7378099048
143	1.0	43.6604462784
143	1.0	43.6638200604
143	1.0	43.7147418926
143	1.0	43.7326250435
143	1.0	43.7104930313
143	1.0	43.6916855938
143	1.0	43.7372682465
143	1.0	43.6788653181
143	1.0	43.704755264
143	1.0	43.6847831582
143	1.0	43.6764273452
143	1.0	43.6403638955
143	1.0	43.7252378636
143	1.0	43.6367402004
143	1.0	43.5794249293
143	1.0	43.745946236
143	1.0	43.6787917929
143	1.0	43.6796557994
