# Supplementary material for: Unique membrane properties and enhanced signal processing in human neocortical neurons
Source: eLife. 2016 Oct 6;5:e16553. doi: 10.7554/eLife.16553 (PMC5100995; doi:10.7554/eLife.16553)
Supplement: Source code 1. — DOI: http://dx.doi.org/10.7554/eLife.16553.014 [file elife-16553-code1.zip › Fig3/Fig3b/DIST_045_SYNC/Mon_Apr_11_11_35_14_2016/syns_144/sync_stim_seed_830.txt]

NUMBER_OF_SYNAPSES	APC_N	MAX_VOLTAGE
144	1.0	43.6610868402
144	1.0	43.7128854383
144	1.0	43.6960906879
144	1.0	43.7054316627
144	1.0	43.7242508524
144	1.0	43.6460043314
144	1.0	43.6358114532
144	1.0	43.7397497226
144	1.0	43.7320651962
144	1.0	43.7732550931
144	1.0	43.7260247442
144	1.0	43.6564317341
144	1.0	43.6341847026
144	1.0	43.6441174442
144	1.0	43.7215819674
144	1.0	43.7366092685
144	1.0	43.7334004085
144	1.0	43.701311858
144	1.0	43.7146467279
144	1.0	43.6968013
144	1.0	43.6376876169
144	1.0	43.7029575269
144	1.0	43.6759825241
144	1.0	43.7647159045
144	1.0	43.5620928611
144	1.0	43.6515152
144	1.0	43.7563696243
144	1.0	43.5736532175
144	1.0	43.6833292478
144	1.0	43.7212203049
144	1.0	43.651294518
144	1.0	43.7409905413
144	1.0	43.7289315806
144	1.0	43.6728094163
144	1.0	43.6367694456
144	1.0	43.671747773
144	1.0	43.7208493952
144	1.0	43.684881932
144	1.0	43.7304555013
144	1.0	43.7308050846
144	1.0	43.6286804164
144	1.0	43.7229124172
144	1.0	43.7317582932
144	1.0	43.6994020916
144	1.0	43.7584839223
144	1.0	43.7384766493
144	1.0	43.6191996649
144	1.0	43.6593186203
144	1.0	43.7648423674
144	1.0	43.6331632508
144	1.0	43.7216310122
144	1.0	43.7164992236
144	1.0	43.7170771002
144	1.0	43.670190665
144	1.0	43.6618875274
144	1.0	43.7213997692
144	1.0	43.7420181311
144	1.0	43.7114979209
144	1.0	43.7008855322
144	1.0	43.6070290109
144	1.0	43.7186297244
144	1.0	43.7324179734
144	1.0	43.706894846
144	1.0	43.5832566617
144	1.0	43.6975399687
144	1.0	43.5693803519
144	1.0	43.6545556906
144	1.0	43.6216792771
144	1.0	43.749843171
144	1.0	43.7398709937
144	1.0	43.5746880719
144	1.0	43.6765890295
144	1.0	43.6071911374
144	1.0	43.70234591
144	1.0	43.7063249844
144	1.0	43.7120062674
144	1.0	43.6993210438
144	1.0	43.6911590893
144	1.0	43.6934928988
144	1.0	43.6185748392
144	1.0	43.6167936871
144	1.0	43.717613512
144	1.0	43.6626267191
144	1.0	43.6050691353
144	1.0	43.6888009687
144	1.0	43.6985415047
144	1.0	43.7209982224
144	1.0	43.65984145
144	1.0	43.7103489996
144	1.0	43.700852535
144	1.0	43.6043947679
144	1.0	43.7208733922
144	1.0	43.6858089129
144	1.0	43.7322105071
144	1.0	43.6752630013
144	1.0	43.6855099149
144	1.0	43.6705596803
144	1.0	43.6791290849
144	1.0	43.7311219292
144	1.0	43.6934764276
144	1.0	43.7171901829
144	1.0	43.6368280008
144	1.0	43.6632275744
144	1.0	43.6542077203
144	1.0	43.6438801271
144	1.0	43.7033178182
144	1.0	43.725980894
144	1.0	43.6142650725
144	1.0	43.6627253329
144	1.0	43.7135544074
144	1.0	43.6423767844
144	1.0	43.6939712937
144	1.0	43.6768370968
144	1.0	43.6667741191
144	1.0	43.7221297606
144	1.0	43.7131938779
144	1.0	43.6855560323
144	1.0	43.6903423308
144	1.0	43.7186611927
144	1.0	43.6776426867
144	1.0	43.6721802956
144	1.0	43.724422536
144	1.0	43.6694195404
144	1.0	43.679285918
144	1.0	43.6900690563
144	1.0	43.6980294517
144	1.0	43.6433043649
144	1.0	43.7191658517
144	1.0	43.7027871224
144	1.0	43.7263368273
144	1.0	43.7052339463
144	1.0	43.7130480014
144	1.0	43.7291523677
144	1.0	43.7371216487
144	1.0	43.7113748467
144	1.0	43.7152910502
144	1.0	43.6954989809
144	1.0	43.7314838401
144	1.0	43.670346538
144	1.0	43.7620434123
144	1.0	43.7318481364
144	1.0	43.660927867
144	1.0	43.7341535353
144	1.0	43.6499979273
144	1.0	43.7654771375
144	1.0	43.7494890398
144	1.0	43.6450682199
144	1.0	43.6885520211
144	1.0	43.7371387221
144	1.0	43.7287142201
144	1.0	43.7198850336
144	1.0	43.6930479027
144	1.0	43.6505105027
144	1.0	43.6672890259
144	1.0	43.7352598216
144	1.0	43.7142218806
144	1.0	43.7058154321
144	1.0	43.5819268324
144	1.0	43.6640224442
144	1.0	43.6414812246
144	1.0	43.7161806902
144	1.0	43.6867070537
144	1.0	43.6892448358
144	1.0	43.6170182335
144	1.0	43.6162925218
144	1.0	43.6056891571
144	1.0	43.7177200662
144	1.0	43.6414469468
144	1.0	43.696202469
144	1.0	43.6607508924
144	1.0	43.6234203817
144	1.0	43.6866402001
144	1.0	43.6907347323
144	1.0	43.6908072476
144	1.0	43.6133214214
144	1.0	43.6724026304
144	1.0	43.7181959124
144	1.0	43.6762823366
144	1.0	43.6231450346
144	1.0	43.7169340234
144	1.0	43.6555868943
144	1.0	43.7711302032
144	1.0	43.6135160873
144	1.0	43.6120315977
144	1.0	43.6912159491
144	1.0	43.7096616323
144	1.0	43.7017245985
144	1.0	43.7380064795
144	1.0	43.7120963022
144	1.0	43.6515473834
144	1.0	43.7283629967
144	1.0	43.731327388
144	1.0	43.7034143088
144	1.0	43.6857425007
144	1.0	43.7115211321
144	1.0	43.5830642372
144	1.0	43.7110347263
144	1.0	43.7056857516
144	1.0	43.6171770529
144	1.0	43.6087918638
144	1.0	43.6952646933
144	1.0	43.4712423867
144	1.0	43.6409406568
144	1.0	43.7249547845
144	1.0	43.7165517668
144	1.0	43.748815733
144	1.0	43.6211143835
144	1.0	43.7528330192
144	1.0	43.6693938087
144	1.0	43.6867932187
144	1.0	43.6572926329
144	1.0	43.6665678465
144	1.0	43.761595357
144	1.0	43.6010170525
144	1.0	43.7258581679
144	1.0	43.7324916685
144	1.0	43.6833777049
144	1.0	43.7007472045
144	1.0	43.7196722986
144	1.0	43.7291324245
144	1.0	43.6539475269
144	1.0	43.6386112684
144	1.0	43.7543367645
144	1.0	43.6747383284
144	1.0	43.6955309995
144	1.0	43.7593428544
144	1.0	43.6760520697
144	1.0	43.7336378372
144	1.0	43.6536302715
144	1.0	43.713929412
144	1.0	43.6836743056
144	1.0	43.7286826178
144	1.0	43.6728621095
144	1.0	43.6765795937
144	1.0	43.6799114936
144	1.0	43.6619833535
144	1.0	43.7410251406
144	1.0	43.7160507966
144	1.0	43.7083720729
144	1.0	43.7223720173
144	1.0	43.7308280816
144	1.0	43.7242358762
144	1.0	43.6589891305
144	1.0	43.6118238975
144	1.0	43.7099538296
144	1.0	43.6019220698
144	1.0	43.7168657258
144	1.0	43.7141956269
144	1.0	43.7114476806
144	1.0	43.6393496688
144	1.0	43.6368453951
144	1.0	43.657895975
144	1.0	43.6971163965
144	1.0	43.7719019071
144	1.0	43.6814579795
144	1.0	43.6447412158
144	1.0	43.7463396601
144	1.0	43.7336732538
144	1.0	43.7851930353
144	1.0	43.6443733957
144	1.0	43.6952657737
144	1.0	43.6553278513
144	1.0	43.7050382143
144	1.0	43.7533161955
144	1.0	43.7097487498
144	1.0	43.6836170374
144	1.0	43.6144207008
144	1.0	43.6674845151
144	1.0	43.7442365066
144	1.0	43.6819068482
144	1.0	43.633238149
144	1.0	43.7459930847
144	1.0	43.6427344159
144	1.0	43.6565667305
144	1.0	43.7328303789
144	1.0	43.7087435832
144	1.0	43.7165477631
144	1.0	43.7518952753
144	1.0	43.7674206405
144	1.0	43.7017884542
144	1.0	43.7016068227
144	1.0	43.7148742351
144	1.0	43.6956405028
144	1.0	43.6627667445
144	1.0	43.712971248
144	1.0	43.7566018629
144	1.0	43.712442072
144	1.0	43.709565353
144	1.0	43.7536568092
144	1.0	43.6063371101
144	1.0	43.6638609228
144	1.0	43.6742204574
144	1.0	43.7213182241
144	1.0	43.7324192146
144	1.0	43.6568160168
144	1.0	43.5805539684
144	1.0	43.6400034888
144	1.0	43.750303774
144	1.0	43.6127999356
144	1.0	43.671882753
144	1.0	43.7217600248
144	1.0	43.6197048632
144	1.0	43.7279233307
144	1.0	43.6851174822
144	1.0	43.6491691106
144	1.0	43.6952401972
144	1.0	43.7155704242
144	1.0	43.6757287668
144	1.0	43.7275543174
144	1.0	43.6663368331
144	1.0	43.6988942928
144	1.0	43.7181449822
144	1.0	43.6482027256
144	1.0	43.6600908459
144	1.0	43.7375905132
144	1.0	43.6812348221
144	1.0	43.7278829449
144	1.0	43.6873355073
144	1.0	43.7126322113
144	1.0	43.6907558164
144	1.0	43.6710345833
144	1.0	43.6677341411
144	1.0	43.6690681167
144	1.0	43.6027558577
144	1.0	43.6794295887
144	1.0	43.6913464008
144	1.0	43.7432969062
144	1.0	43.6280449529
144	1.0	43.687492795
144	1.0	43.6912981516
144	1.0	43.7141388944
144	1.0	43.675703291
144	1.0	43.7074311175
144	1.0	43.7199426993
144	1.0	43.7412443105
144	1.0	43.7582404085
144	1.0	43.7146744668
144	1.0	43.7363262351
144	1.0	43.681905414
144	1.0	43.7574679048
144	1.0	43.6709761021
144	1.0	43.7304223786
144	1.0	43.7038137072
144	1.0	43.6881317728
144	1.0	43.750444639
144	1.0	43.6829327167
144	1.0	43.7208892089
144	1.0	43.7320651848
144	1.0	43.6323392815
144	1.0	43.7373897871
144	1.0	43.683962591
144	1.0	43.7488647886
144	1.0	43.7071205949
144	1.0	43.7605857714
144	1.0	43.7069862934
144	1.0	43.6736578623
144	1.0	43.6176127261
144	1.0	43.7179239011
144	1.0	43.6623041542
144	1.0	43.6125576884
144	1.0	43.6706620599
144	1.0	43.7294491924
144	1.0	43.7030493356
144	1.0	43.7216245735
144	1.0	43.743720999
144	1.0	43.655931458
144	1.0	43.6411552384
144	1.0	43.6269488401
144	1.0	43.6700760078
144	1.0	43.6619464842
144	1.0	43.7141919978
144	1.0	43.6947388041
144	1.0	43.7414703589
144	1.0	43.6751246944
144	1.0	43.7166388535
144	1.0	43.6759290504
144	1.0	43.7498315762
144	1.0	43.7416038866
144	1.0	43.6629312206
144	1.0	43.6171761012
144	1.0	43.7389293933
144	1.0	43.6853118815
144	1.0	43.6850564931
144	1.0	43.7271452741
144	1.0	43.732851206
144	1.0	43.7335664911
144	1.0	43.7097045375
144	1.0	43.7124839276
144	1.0	43.7221891417
144	1.0	43.7386401007
144	1.0	43.6977457887
144	1.0	43.694580011
144	1.0	43.714455058
144	1.0	43.7030066447
144	1.0	43.6576579608
144	1.0	43.6890078175
144	1.0	43.637944906
144	1.0	43.6547819828
144	1.0	43.6627010441
144	1.0	43.675754495
144	1.0	43.7354243959
144	1.0	43.7021138725
144	1.0	43.6985066505
144	1.0	43.6942134398
144	1.0	43.6592967269
144	1.0	43.6591833936
144	1.0	43.7148674195
144	1.0	43.6942870328
144	1.0	43.603797576
144	1.0	43.6632373097
144	1.0	43.7057781486
144	1.0	43.7747659141
144	1.0	43.7366136078
144	1.0	43.6891822277
144	1.0	43.6142689694
144	1.0	43.6474172624
144	1.0	43.747989784
144	1.0	43.6751709894
144	1.0	43.6962043745
144	1.0	43.6116923648
144	1.0	43.6855764753
144	1.0	43.7433793601
144	1.0	43.6350908774
144	1.0	43.6960750037
144	1.0	43.6329176091
144	1.0	43.682947107
144	1.0	43.6376453863
144	1.0	43.6797319823
144	1.0	43.675844703
144	1.0	43.6115177224
144	1.0	43.6400929335
144	1.0	43.7398105886
144	1.0	43.7234184697
144	1.0	43.6287463352
144	1.0	43.7468451115
144	1.0	43.6981066035
144	1.0	43.7016638303
144	1.0	43.7266644631
144	1.0	43.7034493501
144	1.0	43.6423200503
144	1.0	43.7357753799
144	1.0	43.5973547498
144	1.0	43.6498850491
144	1.0	43.7353882752
144	1.0	43.7257200459
144	1.0	43.6277809553
144	1.0	43.762596789
144	1.0	43.6618159714
144	1.0	43.7477436612
144	1.0	43.7141151522
144	1.0	43.7462854863
144	1.0	43.6718579679
144	1.0	43.631644616
144	1.0	43.7003136964
144	1.0	43.7348746054
144	1.0	43.6985801078
144	1.0	43.6262150929
144	1.0	43.7164365554
144	1.0	43.7093401859
144	1.0	43.7465200269
144	1.0	43.673842223
144	1.0	43.7388743655
144	1.0	43.6558628298
144	1.0	43.7442537475
144	1.0	43.7695839064
144	1.0	43.5689689565
144	1.0	43.7176721119
144	1.0	43.6814157536
144	1.0	43.6526136548
144	1.0	43.7143927533
144	1.0	43.6743083186
144	1.0	43.6303118865
144	1.0	43.6286213084
144	1.0	43.616904265
144	1.0	43.7063511661
144	1.0	43.6463029649
144	1.0	43.7206540164
144	1.0	43.6680709038
144	1.0	43.694049475
144	1.0	43.7428311624
144	1.0	43.7239037718
144	1.0	43.6520282703
144	1.0	43.7045264564
144	1.0	43.6532748574
144	1.0	43.6695615102
144	1.0	43.6920059225
144	1.0	43.7285756032
144	1.0	43.7001646202
144	1.0	43.6453715071
144	1.0	43.6909404466
144	1.0	43.7000351534
144	1.0	43.7420006219
144	1.0	43.7031321228
144	1.0	43.7284960675
144	1.0	43.6629585177
144	1.0	43.6803225723
144	1.0	43.5954465435
144	1.0	43.7567535277
144	1.0	43.6610482332
144	1.0	43.6344532999
144	1.0	43.6764807459
144	1.0	43.6719690645
144	1.0	43.6512322901
144	1.0	43.6686225146
144	1.0	43.6811447335
144	1.0	43.5943698007
144	1.0	43.7439727665
144	1.0	43.6494452319
144	1.0	43.7305780272
144	1.0	43.6862510227
144	1.0	43.7293384712
144	1.0	43.6762289905
144	1.0	43.6527973979
144	1.0	43.7380991075
144	1.0	43.7112425853
144	1.0	43.7522919013
144	1.0	43.7710825326
144	1.0	43.7618523196
144	1.0	43.609259643
144	1.0	43.7152981926
144	1.0	43.7064759158
144	1.0	43.6957056402
144	1.0	43.6701456527
144	1.0	43.6503718424
144	1.0	43.7362603877
144	1.0	43.7300390114
144	1.0	43.7191501156
144	1.0	43.7189757971
144	1.0	43.6815741936
144	1.0	43.7623027183
144	1.0	43.7408936865
144	1.0	43.6201617058
144	1.0	43.6721393175
144	1.0	43.7329770072
144	1.0	43.6157319503
144	1.0	43.7128615264
144	1.0	43.6565442893
144	1.0	43.7337639116
144	1.0	43.7157817452
144	1.0	43.7431739971
144	1.0	43.692197276
144	1.0	43.7216380054
144	1.0	43.616189613
144	1.0	43.7191003819
144	1.0	43.7088166064
144	1.0	43.7531212489
144	1.0	43.681532077
144	1.0	43.6655013414
144	1.0	43.6812380531
144	1.0	43.6033200005
144	1.0	43.6606704301
144	1.0	43.6882406636
144	1.0	43.6728442986
144	1.0	43.6114899898
144	1.0	43.6425681001
144	1.0	43.7268917764
144	1.0	43.7469900335
144	1.0	43.698711999
144	1.0	43.6507996232
144	1.0	43.7090393765
144	1.0	43.6603472692
144	1.0	43.6596126698
144	1.0	43.7022540837
144	1.0	43.6638060052
144	1.0	43.6257722075
144	1.0	43.7064140367
144	1.0	43.6558488038
144	1.0	43.713682646
144	1.0	43.7408682213
144	1.0	43.7371072338
144	1.0	43.6924923549
144	1.0	43.6506023574
144	1.0	43.6553235387
144	1.0	43.6801916392
144	1.0	43.6735011054
144	1.0	43.6683744559
144	1.0	43.6728023253
144	1.0	43.6863803034
144	1.0	43.7357872394
144	1.0	43.7260342429
144	1.0	43.6316499885
144	1.0	43.6048148341
144	1.0	43.6359796805
144	1.0	43.6806198487
144	1.0	43.7338936346
144	1.0	43.7199882732
144	1.0	43.7391678565
144	1.0	43.7145064978
144	1.0	43.6972139584
144	1.0	43.6844664265
144	1.0	43.6518049027
144	1.0	43.6915098681
144	1.0	43.5769287255
144	1.0	43.710163916
144	1.0	43.6684766823
144	1.0	43.7570873088
144	1.0	43.726753285
144	1.0	43.7156354855
144	1.0	43.6887168704
144	1.0	43.6437779986
144	1.0	43.7051468204
144	1.0	43.7468132476
144	1.0	43.615161521
144	1.0	43.744399028
144	1.0	43.5694653001
144	1.0	43.6973073249
144	1.0	43.6997147187
144	1.0	43.6671715847
144	1.0	43.7109103773
144	1.0	43.7445851392
144	1.0	43.6817295107
144	1.0	43.6926063848
144	1.0	43.6688429972
144	1.0	43.7030762845
144	1.0	43.6866806734
144	1.0	43.676810078
144	1.0	43.7277007714
144	1.0	43.7303559269
144	1.0	43.7253022834
144	1.0	43.6409644757
144	1.0	43.7154777977
144	1.0	43.6754242972
144	1.0	43.7016008129
144	1.0	43.6330665112
144	1.0	43.6625338846
144	1.0	43.6742103851
144	1.0	43.6972160261
144	1.0	43.7328189437
144	1.0	43.6711924643
144	1.0	43.7190284553
144	1.0	43.730400293
144	1.0	43.6595784408
144	1.0	43.7249929185
144	1.0	43.6293640879
144	1.0	43.7407373807
144	1.0	43.6657965161
144	1.0	43.7012646741
144	1.0	43.6739802745
144	1.0	43.7425308162
144	1.0	43.7209372574
144	1.0	43.6573305385
144	1.0	43.6879909615
144	1.0	43.7132346602
144	1.0	43.6508442853
144	1.0	43.7038323796
144	1.0	43.7186642913
144	1.0	43.7034932536
144	1.0	43.6525251463
144	1.0	43.6719873339
144	1.0	43.7136156382
144	1.0	43.7010454631
144	1.0	43.6321058985
144	1.0	43.7246879489
144	1.0	43.7029892116
144	1.0	43.6527444728
144	1.0	43.7028609693
144	1.0	43.6677027854
144	1.0	43.6407533977
144	1.0	43.7032510184
144	1.0	43.7212616003
144	1.0	43.7060842788
144	1.0	43.6882702765
144	1.0	43.7044932312
144	1.0	43.6108223024
144	1.0	43.7508563685
144	1.0	43.6666897362
144	1.0	43.6985733027
144	1.0	43.7158224229
144	1.0	43.6756609827
144	1.0	43.744057081
144	1.0	43.6746249863
144	1.0	43.6910495786
144	1.0	43.7271273447
144	1.0	43.6898031582
144	1.0	43.7292189342
144	1.0	43.6170768851
144	1.0	43.5520487094
144	1.0	43.6981889751
144	1.0	43.7524766449
144	1.0	43.7129437635
144	1.0	43.6540399791
144	1.0	43.6715416656
144	1.0	43.7197507258
144	1.0	43.6988528427
144	1.0	43.7016922779
144	1.0	43.6870207038
144	1.0	43.7000089354
144	1.0	43.6418268276
144	1.0	43.7236767794
144	1.0	43.6580679676
144	1.0	43.6872605569
144	1.0	43.6347952196
144	1.0	43.7449687405
144	1.0	43.609508548
144	1.0	43.7271106361
144	1.0	43.6793007203
144	1.0	43.6632923762
144	1.0	43.729822966
144	1.0	43.6966297153
144	1.0	43.6669909031
144	1.0	43.6415540673
144	1.0	43.7443656418
144	1.0	43.6766703798
144	1.0	43.5868873619
144	1.0	43.6358982975
144	1.0	43.7023409769
144	1.0	43.6091569966
144	1.0	43.7489887007
144	1.0	43.7271702873
144	1.0	43.6980349229
144	1.0	43.7378081852
144	1.0	43.7195739874
144	1.0	43.7091504578
144	1.0	43.7075899464
144	1.0	43.69176505
144	1.0	43.5804680097
144	1.0	43.6628624675
144	1.0	43.6096869057
144	1.0	43.7256087144
144	1.0	43.7282008099
144	1.0	43.6837723032
144	1.0	43.6901464743
144	1.0	43.7561496416
144	1.0	43.6509096477
144	1.0	43.7344239701
144	1.0	43.736693976
144	1.0	43.7043818487
144	1.0	43.6805878252
144	1.0	43.6293366453
144	1.0	43.682707898
144	1.0	43.6509166831
144	1.0	43.6334949339
144	1.0	43.7304165706
144	1.0	43.7506382053
144	1.0	43.7155723776
144	1.0	43.6706035129
144	1.0	43.6755851803
144	1.0	43.6036800667
144	1.0	43.6687856796
144	1.0	43.6927200042
144	1.0	43.6576289935
144	1.0	43.7188671896
144	1.0	43.6666063861
144	1.0	43.7321980105
144	1.0	43.6514857089
144	1.0	43.7465666683
144	1.0	43.6696127057
144	1.0	43.7352802712
144	1.0	43.7763468552
144	1.0	43.7636500689
144	1.0	43.6829793043
144	1.0	43.7403898545
144	1.0	43.6678026454
144	1.0	43.7388828629
144	1.0	43.5462487219
144	1.0	43.6846439005
144	1.0	43.6930031433
144	1.0	43.6327955508
144	1.0	43.6680194404
144	1.0	43.7162967072
144	1.0	43.6976756497
144	1.0	43.6634976309
144	1.0	43.702500442
144	1.0	43.6644681145
144	1.0	43.6680707097
144	1.0	43.6590319076
144	1.0	43.7381714167
144	1.0	43.7282388165
144	1.0	43.6698459164
144	1.0	43.6652036578
144	1.0	43.7074100075
144	1.0	43.7306983422
144	1.0	43.7484366291
144	1.0	43.6375919369
144	1.0	43.6942546662
144	1.0	43.6717484771
144	1.0	43.696913133
144	1.0	43.669606194
144	1.0	43.5885831629
144	1.0	43.6986257538
144	1.0	43.7215222441
144	1.0	43.6331525173
144	1.0	43.7148119116
144	1.0	43.6833473531
144	1.0	43.6786461138
144	1.0	43.6808924517
144	1.0	43.7348293622
144	1.0	43.7029521832
144	1.0	43.7112129702
144	1.0	43.7136776601
144	1.0	43.7096032833
144	1.0	43.7233508045
144	1.0	43.634217237
144	1.0	43.7339309141
144	1.0	43.7329286036
144	1.0	43.6614929034
144	1.0	43.7075253497
144	1.0	43.7028414863
144	1.0	43.6931028334
144	1.0	43.7370300057
144	1.0	43.7665078264
144	1.0	43.7137011758
144	1.0	43.5957965232
144	1.0	43.6947700108
144	1.0	43.7079537099
144	1.0	43.7198388885
144	1.0	43.7726813513
144	1.0	43.7293443234
144	1.0	43.6260741702
144	1.0	43.700263093
144	1.0	43.6953411144
144	1.0	43.6184710791
144	1.0	43.6916347238
144	1.0	43.6518190827
144	1.0	43.711034313
144	1.0	43.7381631031
144	1.0	43.6923157276
144	1.0	43.730734608
144	1.0	43.696718212
144	1.0	43.7294302945
144	1.0	43.679687699
144	1.0	43.6800154495
144	1.0	43.7099931242
144	1.0	43.68419028
144	1.0	43.7321918585
144	1.0	43.7194667574
144	1.0	43.7057367471
144	1.0	43.6636592843
144	1.0	43.6835712053
144	1.0	43.6692917888
144	1.0	43.6195088859
144	1.0	43.6255503911
144	1.0	43.6916455057
144	1.0	43.6926203159
144	1.0	43.62370977
144	1.0	43.7238097019
144	1.0	43.6734989646
144	1.0	43.6535533594
144	1.0	43.7162964339
144	1.0	43.6360688679
144	1.0	43.6558254845
144	1.0	43.6898888333
144	1.0	43.6112211083
144	1.0	43.688579391
144	1.0	43.6580806164
144	1.0	43.6456311924
144	1.0	43.7245191683
144	1.0	43.668798615
144	1.0	43.6624364843
144	1.0	43.6562842775
144	1.0	43.7487633486
144	1.0	43.7410692202
144	1.0	43.7115170193
144	1.0	43.6609853917
144	1.0	43.6514050728
144	1.0	43.6530194843
144	1.0	43.7372656309
144	1.0	43.7666224828
144	1.0	43.693166709
144	1.0	43.7211877766
144	1.0	43.6638016867
144	1.0	43.7486123361
144	1.0	43.6544686307
144	1.0	43.7325516401
144	1.0	43.7676548152
144	1.0	43.6105044569
144	1.0	43.7059190437
144	1.0	43.6474234578
144	1.0	43.65851497
144	1.0	43.7257240496
144	1.0	43.7258078721
144	1.0	43.6652378104
144	1.0	43.6829121979
144	1.0	43.7256610518
144	1.0	43.7101553771
144	1.0	43.6995309246
144	1.0	43.722378528
144	1.0	43.739528167
144	1.0	43.7491891561
144	1.0	43.6933592035
144	1.0	43.7487589074
144	1.0	43.7258865894
144	1.0	43.7066791369
144	1.0	43.7223164786
144	1.0	43.7560052448
144	1.0	43.6952173394
144	1.0	43.6133459153
144	1.0	43.750462381
144	1.0	43.6989087512
144	1.0	43.6941737174
144	1.0	43.7221791064
144	1.0	43.6325013939
144	1.0	43.7387089717
144	1.0	43.6386249624
144	1.0	43.7483369679
144	1.0	43.692570896
144	1.0	43.6806641815
144	1.0	43.7320195339
144	1.0	43.6989876884
144	1.0	43.6491282486
144	1.0	43.5962848334
144	1.0	43.6447938248
144	1.0	43.6535273672
144	1.0	43.7334003708
144	1.0	43.7249920924
144	1.0	43.7214469348
144	1.0	43.5914303041
144	1.0	43.6547916618
144	1.0	43.6732995125
144	1.0	43.7481840842
144	1.0	43.6642807114
144	1.0	43.7439527442
144	1.0	43.6963254624
144	1.0	43.6889329853
144	1.0	43.7226025135
144	1.0	43.7293301015
144	1.0	43.7204297958
144	1.0	43.6185639286
144	1.0	43.6969759515
144	1.0	43.6846257288
144	1.0	43.7010120922
144	1.0	43.6699137482
144	1.0	43.7487869739
144	1.0	43.7275485871
144	1.0	43.6875799225
144	1.0	43.7376608976
144	1.0	43.749723089
144	1.0	43.6753672054
144	1.0	43.6577764193
144	1.0	43.6589228618
144	1.0	43.7079376379
144	1.0	43.68142212
144	1.0	43.7096638179
144	1.0	43.7499632168
144	1.0	43.6950810864
144	1.0	43.7370325876
144	1.0	43.725935825
144	1.0	43.6678395094
144	1.0	43.672869699
144	1.0	43.6640653854
144	1.0	43.724212932
144	1.0	43.6972882581
144	1.0	43.7247253073
144	1.0	43.7419877814
144	1.0	43.7319527889
144	1.0	43.6511852436
144	1.0	43.6506486965
144	1.0	43.7163856118
144	1.0	43.6193304224
144	1.0	43.6949646982
144	1.0	43.6936002807
144	1.0	43.6221027347
144	1.0	43.7091908798
144	1.0	43.5813711488
144	1.0	43.6948269826
144	1.0	43.7018421086
144	1.0	43.6675742564
144	1.0	43.664415039
144	1.0	43.6818779662
144	1.0	43.6454339918
144	1.0	43.7291154487
144	1.0	43.6594187342
144	1.0	43.5997892562
144	1.0	43.69726788
144	1.0	43.6318304113
144	1.0	43.7004454049
144	1.0	43.7135398993
144	1.0	43.6958941241
144	1.0	43.7640916306
144	1.0	43.7236326832
144	1.0	43.6749054243
144	1.0	43.7192526852
144	1.0	43.6154298944
144	1.0	43.702990521
144	1.0	43.6852175902
144	1.0	43.4989843779
144	1.0	43.6011105605
144	1.0	43.6717162849
144	1.0	43.6973405182
144	1.0	43.6777831639
144	1.0	43.707277917
144	1.0	43.6889485859
144	1.0	43.6989887055
144	1.0	43.7270733019
144	1.0	43.71815849
144	1.0	43.6770087257
144	1.0	43.7056703748
144	1.0	43.7040379633
144	1.0	43.5906779961
144	1.0	43.667419058
144	1.0	43.6900360069
144	1.0	43.6408208443
144	1.0	43.681517869
144	1.0	43.5979120569
144	1.0	43.6303959818
144	1.0	43.7161480511
144	1.0	43.734681775
144	1.0	43.6853018183
144	1.0	43.7593857946
144	1.0	43.6799840342
