# Supplementary material for: Unique membrane properties and enhanced signal processing in human neocortical neurons
Source: eLife. 2016 Oct 6;5:e16553. doi: 10.7554/eLife.16553 (PMC5100995; doi:10.7554/eLife.16553)
Supplement: Source code 1. — DOI: http://dx.doi.org/10.7554/eLife.16553.014 [file elife-16553-code1.zip › Fig3/Fig3b/DIST_045_SYNC/Mon_Apr_11_11_35_14_2016/syns_145/sync_stim_seed_827.txt]

NUMBER_OF_SYNAPSES	APC_N	MAX_VOLTAGE
145	1.0	43.6601535598
145	1.0	43.7163749234
145	1.0	43.7356942566
145	1.0	43.7248922914
145	1.0	43.6948633889
145	1.0	43.6437543138
145	1.0	43.6201651248
145	1.0	43.7515354716
145	1.0	43.6920667346
145	1.0	43.6912727631
145	1.0	43.7235060276
145	1.0	43.7253133806
145	1.0	43.6565958346
145	1.0	43.7576893139
145	1.0	43.6314710355
145	1.0	43.7352120784
145	1.0	43.7372199395
145	1.0	43.7033418887
145	1.0	43.7508411856
145	1.0	43.7239153519
145	1.0	43.7049717958
145	1.0	43.7392776765
145	1.0	43.6240338739
145	1.0	43.7798613905
145	1.0	43.7333333755
145	1.0	43.7309360533
145	1.0	43.6053243077
145	1.0	43.6276362186
145	1.0	43.6335175768
145	1.0	43.7041691586
145	1.0	43.7684359734
145	1.0	43.7083924372
145	1.0	43.6769843547
145	1.0	43.7368327871
145	1.0	43.6803017025
145	1.0	43.6911595534
145	1.0	43.6344420123
145	1.0	43.7359011694
145	1.0	43.6810345967
145	1.0	43.7425568837
145	1.0	43.6643726499
145	1.0	43.7458112709
145	1.0	43.6523177316
145	1.0	43.6406810919
145	1.0	43.7329126722
145	1.0	43.696183323
145	1.0	43.7160629674
145	1.0	43.7261640919
145	1.0	43.6488525814
145	1.0	43.6828334388
145	1.0	43.6903861377
145	1.0	43.6639550487
145	1.0	43.7090874296
145	1.0	43.7410940436
145	1.0	43.7449554916
145	1.0	43.7607125397
145	1.0	43.6717851709
145	1.0	43.6083746492
145	1.0	43.71575164
145	1.0	43.7042351216
145	1.0	43.7478047639
145	1.0	43.6528506711
145	1.0	43.654897834
145	1.0	43.7094341401
145	1.0	43.6201916064
145	1.0	43.7197596382
145	1.0	43.6459008015
145	1.0	43.6810724492
145	1.0	43.7005204454
145	1.0	43.7167611626
145	1.0	43.7720490596
145	1.0	43.6804511615
145	1.0	43.7404051095
145	1.0	43.6527658413
145	1.0	43.7122676317
145	1.0	43.6794699916
145	1.0	43.676638594
145	1.0	43.6739775368
145	1.0	43.6776333112
145	1.0	43.6840556943
145	1.0	43.6916188304
145	1.0	43.6611210672
145	1.0	43.7343716254
145	1.0	43.6408831697
145	1.0	43.6707686058
145	1.0	43.6783115386
145	1.0	43.7084555329
145	1.0	43.7335688783
145	1.0	43.6842960671
145	1.0	43.7088641957
145	1.0	43.6569399039
145	1.0	43.7386632142
145	1.0	43.7530892062
145	1.0	43.7422769917
145	1.0	43.6263402473
145	1.0	43.7471668061
145	1.0	43.71232077
145	1.0	43.6900217805
145	1.0	43.7345757474
145	1.0	43.7187855568
145	1.0	43.7531342136
145	1.0	43.7107391792
145	1.0	43.729114073
145	1.0	43.5782039199
145	1.0	43.7185456573
145	1.0	43.6511301957
145	1.0	43.6851204984
145	1.0	43.647791029
145	1.0	43.7304968752
145	1.0	43.7067080447
145	1.0	43.6742506815
145	1.0	43.6784466665
145	1.0	43.7077804439
145	1.0	43.7038561871
145	1.0	43.7294195969
145	1.0	43.6340576306
145	1.0	43.738013485
145	1.0	43.6555965854
145	1.0	43.6485260878
145	1.0	43.7565883027
145	1.0	43.6550152043
145	1.0	43.6396510276
145	1.0	43.7258604736
145	1.0	43.6462213458
145	1.0	43.7675425079
145	1.0	43.6556633329
145	1.0	43.7451586995
145	1.0	43.7085626381
145	1.0	43.6373851291
145	1.0	43.6750337031
145	1.0	43.7392551548
145	1.0	43.6347443484
145	1.0	43.6589367943
145	1.0	43.7502238951
145	1.0	43.715601725
145	1.0	43.7254421709
145	1.0	43.6600757212
145	1.0	43.6897171409
145	1.0	43.7105557487
145	1.0	43.6976118756
145	1.0	43.5833292426
145	1.0	43.5699093907
145	1.0	43.6784068849
145	1.0	43.6320662285
145	1.0	43.7553287403
145	1.0	43.7104356876
145	1.0	43.7392762935
145	1.0	43.713020693
145	1.0	43.6983596437
145	1.0	43.7309052456
145	1.0	43.7048897241
145	1.0	43.6887074294
145	1.0	43.6515351381
145	1.0	43.6777499359
145	1.0	43.7807115005
145	1.0	43.7383579139
145	1.0	43.6467006856
145	1.0	43.6398966986
145	1.0	43.6658601219
145	1.0	43.7005750854
145	1.0	43.6569238719
145	1.0	43.6322250046
145	1.0	43.6995402343
145	1.0	43.6397791689
145	1.0	43.7123845994
145	1.0	43.7216404974
145	1.0	43.623044886
145	1.0	43.6488264029
145	1.0	43.6542511135
145	1.0	43.7209438511
145	1.0	43.7792854481
145	1.0	43.7048384173
145	1.0	43.745037115
145	1.0	43.7248441017
145	1.0	43.6639809337
145	1.0	43.6843512933
145	1.0	43.6622693929
145	1.0	43.6309827271
145	1.0	43.7403778137
145	1.0	43.7641369097
145	1.0	43.6436571111
145	1.0	43.6526577782
145	1.0	43.6393370121
145	1.0	43.7128765949
145	1.0	43.6893182418
145	1.0	43.7094778088
145	1.0	43.7187018679
145	1.0	43.6860057999
145	1.0	43.6080750694
145	1.0	43.6012563777
145	1.0	43.6061491247
145	1.0	43.6535053712
145	1.0	43.7109424321
145	1.0	43.7191908492
145	1.0	43.6784728354
145	1.0	43.6768430233
145	1.0	43.7602768317
145	1.0	43.6920585137
145	1.0	43.6985377767
145	1.0	43.7270610276
145	1.0	43.7263314284
145	1.0	43.6695584358
145	1.0	43.7250435439
145	1.0	43.6710073867
145	1.0	43.7229224654
145	1.0	43.6411384374
145	1.0	43.6357737797
145	1.0	43.7458549732
145	1.0	43.7230016475
145	1.0	43.6998556246
145	1.0	43.6053264106
145	1.0	43.7444098162
145	1.0	43.6527844851
145	1.0	43.6794764282
145	1.0	43.7454453316
145	1.0	43.7167556431
145	1.0	43.6803644403
145	1.0	43.6851372516
145	1.0	43.6375106304
145	1.0	43.6562164278
145	1.0	43.67016071
145	1.0	43.633258682
145	1.0	43.6961268305
145	1.0	43.6735395986
145	1.0	43.6513164718
145	1.0	43.7504435525
145	1.0	43.7357762543
145	1.0	43.7463173364
145	1.0	43.7526530966
145	1.0	43.7211519007
145	1.0	43.7095203204
145	1.0	43.713671639
145	1.0	43.5996096545
145	1.0	43.7125044015
145	1.0	43.6831791496
145	1.0	43.7181486093
145	1.0	43.6156957529
145	1.0	43.687612874
145	1.0	43.7122057386
145	1.0	43.6700878027
145	1.0	43.687528916
145	1.0	43.6605021623
145	1.0	43.6974566176
145	1.0	43.6018829046
145	1.0	43.7040674606
145	1.0	43.7235493738
145	1.0	43.646932972
145	1.0	43.5633172416
145	1.0	43.7325170903
145	1.0	43.6640339977
145	1.0	43.7054725279
145	1.0	43.6148518047
145	1.0	43.6849701145
145	1.0	43.6755155579
145	1.0	43.7125510957
145	1.0	43.703159849
145	1.0	43.6801224803
145	1.0	43.723036965
145	1.0	43.7329140782
145	1.0	43.6553283051
145	1.0	43.7203213397
145	1.0	43.7252154596
145	1.0	43.6266938078
145	1.0	43.6353171053
145	1.0	43.7326405842
145	1.0	43.6476932688
145	1.0	43.7121034119
145	1.0	43.7081650673
145	1.0	43.7181873369
145	1.0	43.6470286506
145	1.0	43.6875731345
145	1.0	43.7199957584
145	1.0	43.6974899669
145	1.0	43.6301902093
145	1.0	43.7491538064
145	1.0	43.7171485177
145	1.0	43.6924941252
145	1.0	43.7383576292
145	1.0	43.646440528
145	1.0	43.6732207377
145	1.0	43.6280465626
145	1.0	43.7611612844
145	1.0	43.7337726423
145	1.0	43.6581579998
145	1.0	43.699522113
145	1.0	43.7242488086
145	1.0	43.7373640008
145	1.0	43.6284396703
145	1.0	43.7119111287
145	1.0	43.7418810462
145	1.0	43.6333769176
145	1.0	43.5713675874
145	1.0	43.7670411787
145	1.0	43.7330979785
145	1.0	43.6620745352
145	1.0	43.582480558
145	1.0	43.6726546328
145	1.0	43.6556439128
145	1.0	43.730314893
145	1.0	43.7484451999
145	1.0	43.7638796611
145	1.0	43.6652775694
145	1.0	43.6706399769
145	1.0	43.6615573017
145	1.0	43.7219929124
145	1.0	43.6616423091
145	1.0	43.6996147153
145	1.0	43.6517634788
145	1.0	43.6396400848
145	1.0	43.737921865
145	1.0	43.7256638502
145	1.0	43.6941498623
145	1.0	43.7278505695
145	1.0	43.7376062613
145	1.0	43.7366704926
145	1.0	43.6532995675
145	1.0	43.6984653159
145	1.0	43.6346457739
145	1.0	43.6882115502
145	1.0	43.6342181356
145	1.0	43.7131963196
145	1.0	43.6800568695
145	1.0	43.7168465643
145	1.0	43.7365090065
145	1.0	43.719223095
145	1.0	43.6877983143
145	1.0	43.6472449625
145	1.0	43.6621517897
145	1.0	43.7432917514
145	1.0	43.6753139558
145	1.0	43.6625116277
145	1.0	43.660407125
145	1.0	43.6334526413
145	1.0	43.6753088769
145	1.0	43.7152072417
145	1.0	43.7180219495
145	1.0	43.6850962847
145	1.0	43.7133579089
145	1.0	43.6913185609
145	1.0	43.7333035176
145	1.0	43.5440735629
145	1.0	43.6899839047
145	1.0	43.6696492483
145	1.0	43.7186634552
145	1.0	43.6496639336
145	1.0	43.7299477021
145	1.0	43.666069212
145	1.0	43.7014243755
145	1.0	43.7224904523
145	1.0	43.7584061874
145	1.0	43.7318472467
145	1.0	43.766155245
145	1.0	43.7176847933
145	1.0	43.6773955752
145	1.0	43.6399905956
145	1.0	43.7026995027
145	1.0	43.6605889388
145	1.0	43.7300649865
145	1.0	43.6669654442
145	1.0	43.7059746112
145	1.0	43.7294313451
145	1.0	43.6851038568
145	1.0	43.6909179352
145	1.0	43.668731045
145	1.0	43.6454232887
145	1.0	43.6889305964
145	1.0	43.724954017
145	1.0	43.6444065539
145	1.0	43.6823755048
145	1.0	43.7102858517
145	1.0	43.7478113132
145	1.0	43.771912037
145	1.0	43.7160443334
145	1.0	43.7126716767
145	1.0	43.725047869
145	1.0	43.7297582364
145	1.0	43.7057001828
145	1.0	43.6422938436
145	1.0	43.735314436
145	1.0	43.7099819054
145	1.0	43.7055519522
145	1.0	43.6932146736
145	1.0	43.6693216715
145	1.0	43.7069167953
145	1.0	43.6835488158
145	1.0	43.5867503819
145	1.0	43.6362215706
145	1.0	43.6129185028
145	1.0	43.6723309585
145	1.0	43.6840024288
145	1.0	43.7079977174
145	1.0	43.7161502119
145	1.0	43.676498743
145	1.0	43.6952660701
145	1.0	43.60880682
145	1.0	43.7046748709
145	1.0	43.7241089532
145	1.0	43.6921659882
145	1.0	43.7003734115
145	1.0	43.7193113467
145	1.0	43.6255863819
145	1.0	43.7157909301
145	1.0	43.7313189812
145	1.0	43.6637478681
145	1.0	43.7575191999
145	1.0	43.732155869
145	1.0	43.6143937063
145	1.0	43.6161528872
145	1.0	43.6486154615
145	1.0	43.7473008301
145	1.0	43.6929120713
145	1.0	43.7078473328
145	1.0	43.7275873038
145	1.0	43.6906829133
145	1.0	43.696985951
145	1.0	43.6884168074
145	1.0	43.650518552
145	1.0	43.7100341214
145	1.0	43.7377173144
145	1.0	43.7377393491
145	1.0	43.7239170292
145	1.0	43.6479010079
145	1.0	43.6956768404
145	1.0	43.6444925391
145	1.0	43.7603685518
145	1.0	43.6981977096
145	1.0	43.6672275447
145	1.0	43.6879519387
145	1.0	43.6825885073
145	1.0	43.7331734639
145	1.0	43.6767413084
145	1.0	43.584787116
145	1.0	43.6271073943
145	1.0	43.6907077764
145	1.0	43.6870208379
145	1.0	43.6918526517
145	1.0	43.6834559354
145	1.0	43.7079151499
145	1.0	43.6456094489
145	1.0	43.7020175849
145	1.0	43.6295174025
145	1.0	43.652659224
145	1.0	43.6250216634
145	1.0	43.7026993639
145	1.0	43.6482473374
145	1.0	43.6588120651
145	1.0	43.66007794
145	1.0	43.6990214783
145	1.0	43.7599936555
145	1.0	43.7116809409
145	1.0	43.6836141407
145	1.0	43.6323056456
145	1.0	43.7300356761
145	1.0	43.6666089184
145	1.0	43.6149646025
145	1.0	43.7041806153
145	1.0	43.7342233959
145	1.0	43.6277421729
145	1.0	43.6897972111
145	1.0	43.7009547985
145	1.0	43.5965045494
145	1.0	43.5610755481
145	1.0	43.7533125807
145	1.0	43.6780745414
145	1.0	43.5642256372
145	1.0	43.6991526914
145	1.0	43.581076713
145	1.0	43.7520677321
145	1.0	43.7242276129
145	1.0	43.7061780153
145	1.0	43.7155925147
145	1.0	43.5903502553
145	1.0	43.6142500488
145	1.0	43.7476322813
145	1.0	43.6048727839
145	1.0	43.6993920924
145	1.0	43.7612661888
145	1.0	43.6908859771
145	1.0	43.7076901789
145	1.0	43.6647413768
145	1.0	43.7049889694
145	1.0	43.7509851767
145	1.0	43.6955071224
145	1.0	43.7100498551
145	1.0	43.7220852174
145	1.0	43.6791171909
145	1.0	43.7233802909
145	1.0	43.6506909773
145	1.0	43.6962571598
145	1.0	43.7510292992
145	1.0	43.6626866157
145	1.0	43.7542140603
145	1.0	43.7609521996
145	1.0	43.6793331613
145	1.0	43.7149757502
145	1.0	43.7008191612
145	1.0	43.6748268801
145	1.0	43.6675987823
145	1.0	43.6125433934
145	1.0	43.7066631282
145	1.0	43.7043201625
145	1.0	43.6921121544
145	1.0	43.7065890412
145	1.0	43.5804141473
145	1.0	43.6608012531
145	1.0	43.6841781711
145	1.0	43.6971370357
145	1.0	43.6661198981
145	1.0	43.6461082434
145	1.0	43.704766602
145	1.0	43.7667536315
145	1.0	43.6632483865
145	1.0	43.7273116868
145	1.0	43.7054299908
145	1.0	43.6795414869
145	1.0	43.6964143704
145	1.0	43.68565507
145	1.0	43.7309855438
145	1.0	43.6824771339
145	1.0	43.6613847009
145	1.0	43.6490899376
145	1.0	43.6683063177
145	1.0	43.6515042148
145	1.0	43.6968535212
145	1.0	43.5906722623
145	1.0	43.6338335616
145	1.0	43.5980066234
145	1.0	43.6807240994
145	1.0	43.6478422439
145	1.0	43.7193310367
145	1.0	43.7387589588
145	1.0	43.6233454621
145	1.0	43.6777079719
145	1.0	43.6353896089
145	1.0	43.724587946
145	1.0	43.7199334263
145	1.0	43.6935631306
145	1.0	43.7384195037
145	1.0	43.6744845707
145	1.0	43.7877171468
145	1.0	43.7428385029
145	1.0	43.6982362157
145	1.0	43.6736817997
145	1.0	43.6449990253
145	1.0	43.6778097417
145	1.0	43.6506262159
145	1.0	43.6864454756
145	1.0	43.6737697777
145	1.0	43.7164276113
145	1.0	43.6956285515
145	1.0	43.6770952241
145	1.0	43.6883490889
145	1.0	43.7416146013
145	1.0	43.7202102542
145	1.0	43.7457360488
145	1.0	43.7407701393
145	1.0	43.6357297895
145	1.0	43.5419649229
145	1.0	43.641379257
145	1.0	43.6805241717
145	1.0	43.719133897
145	1.0	43.6994787192
145	1.0	43.6425856843
145	1.0	43.6648248987
145	1.0	43.6805202177
145	1.0	43.7276548939
145	1.0	43.7215060018
145	1.0	43.7162911067
145	1.0	43.6552924157
145	1.0	43.7044850692
145	1.0	43.7199805912
145	1.0	43.7445279889
145	1.0	43.6021606241
145	1.0	43.7159729467
145	1.0	43.7261663232
145	1.0	43.6756668259
145	1.0	43.6202003675
145	1.0	43.7315913837
145	1.0	43.6792443153
145	1.0	43.5417720269
145	1.0	43.6695074937
145	1.0	43.6638947938
145	1.0	43.6776097891
145	1.0	43.7566320152
145	1.0	43.6758612258
145	1.0	43.7555645901
145	1.0	43.7159061819
145	1.0	43.6695511743
145	1.0	43.6623529777
145	1.0	43.7219933309
145	1.0	43.7238313811
145	1.0	43.6488401952
145	1.0	43.6660154343
145	1.0	43.6073839978
145	1.0	43.6956316018
145	1.0	43.5727264926
145	1.0	43.629509421
145	1.0	43.6684720911
145	1.0	43.7314417494
145	1.0	43.7098675775
145	1.0	43.706244569
145	1.0	43.6081475148
145	1.0	43.7444327264
145	1.0	43.6020356289
145	1.0	43.6530697332
145	1.0	43.6764393483
145	1.0	43.706283683
145	1.0	43.7588243989
145	1.0	43.6091259079
145	1.0	43.7194360609
145	1.0	43.678784409
145	1.0	43.7096192925
145	1.0	43.6904777007
145	1.0	43.7043379635
145	1.0	43.7443593837
145	1.0	43.7508856073
145	1.0	43.765186444
145	1.0	43.6904642596
145	1.0	43.6975426245
145	1.0	43.7153343011
145	1.0	43.5903842748
145	1.0	43.7165110808
145	1.0	43.6607478815
145	1.0	43.7214658508
145	1.0	43.6920888663
145	1.0	43.604934115
145	1.0	43.6990410915
145	1.0	43.6338260455
145	1.0	43.6581715977
145	1.0	43.7319539996
145	1.0	43.6868995552
145	1.0	43.6669190977
145	1.0	43.6796595868
145	1.0	43.7669768817
145	1.0	43.6917668737
145	1.0	43.7083692726
145	1.0	43.6413435409
145	1.0	43.6651923464
145	1.0	43.690776151
145	1.0	43.6545390269
145	1.0	43.7307993359
145	1.0	43.7099215343
145	1.0	43.6970388868
145	1.0	43.7566787151
145	1.0	43.7558045513
145	1.0	43.5892966343
145	1.0	43.6180723921
145	1.0	43.7223714404
145	1.0	43.6821703897
145	1.0	43.7291789846
145	1.0	43.7696334349
145	1.0	43.7134632295
145	1.0	43.6734840068
145	1.0	43.7062823795
145	1.0	43.7294265203
145	1.0	43.7450378489
145	1.0	43.6523306623
145	1.0	43.7162030144
145	1.0	43.7088719167
145	1.0	43.7012023488
145	1.0	43.664371717
145	1.0	43.6890719472
145	1.0	43.7371752485
145	1.0	43.7695794607
145	1.0	43.6879662273
145	1.0	43.6705287071
145	1.0	43.7286597907
145	1.0	43.763943641
145	1.0	43.7217503917
145	1.0	43.7149678266
145	1.0	43.6938086307
145	1.0	43.6842533106
145	1.0	43.6862083388
145	1.0	43.7416719228
145	1.0	43.7252830375
145	1.0	43.5743761421
145	1.0	43.6775730688
145	1.0	43.7365032685
145	1.0	43.685205949
145	1.0	43.7409382066
145	1.0	43.67615228
145	1.0	43.6247886234
145	1.0	43.7054116159
145	1.0	43.6839442221
145	1.0	43.6691761774
145	1.0	43.7292266028
145	1.0	43.7053378934
145	1.0	43.7326695335
145	1.0	43.7734276629
145	1.0	43.7559224403
145	1.0	43.700687517
145	1.0	43.7710268424
145	1.0	43.5758796003
145	1.0	43.6223260609
145	1.0	43.7008977235
145	1.0	43.7480514877
145	1.0	43.7531543373
145	1.0	43.6419997253
145	1.0	43.7747173597
145	1.0	43.6987776792
145	1.0	43.6898515981
145	1.0	43.7134453862
145	1.0	43.6861255768
145	1.0	43.690377261
145	1.0	43.7011672936
145	1.0	43.6499211302
145	1.0	43.6751168783
145	1.0	43.6875276697
145	1.0	43.6418483938
145	1.0	43.5990692607
145	1.0	43.7350838227
145	1.0	43.6510041268
145	1.0	43.6671037103
145	1.0	43.6251412548
145	1.0	43.6809354332
145	1.0	43.6823998609
145	1.0	43.7442370387
145	1.0	43.694867065
145	1.0	43.6885157961
145	1.0	43.6646808298
145	1.0	43.6049261258
145	1.0	43.7167623627
145	1.0	43.7623102265
145	1.0	43.6919818927
145	1.0	43.612480777
145	1.0	43.6766989227
145	1.0	43.742813303
145	1.0	43.6540301447
145	1.0	43.733955615
145	1.0	43.7048912487
145	1.0	43.663294349
145	1.0	43.6628857317
145	1.0	43.6923257335
145	1.0	43.6976385783
145	1.0	43.7263710419
145	1.0	43.7429821904
145	1.0	43.7328288276
145	1.0	43.7054580336
145	1.0	43.7335896672
145	1.0	43.6793842277
145	1.0	43.6458650559
145	1.0	43.6544663734
145	1.0	43.6878937303
145	1.0	43.69873873
145	1.0	43.7210570499
145	1.0	43.7373792667
145	1.0	43.7364005712
145	1.0	43.6920933809
145	1.0	43.7155656282
145	1.0	43.6937642484
145	1.0	43.7351394164
145	1.0	43.7023442363
145	1.0	43.713585052
145	1.0	43.715254094
145	1.0	43.6754123821
145	1.0	43.7496051404
145	1.0	43.5339239925
145	1.0	43.6945424888
145	1.0	43.6535611012
145	1.0	43.7405857106
145	1.0	43.6317583234
145	1.0	43.6684122918
145	1.0	43.6838445605
145	1.0	43.7217740954
145	1.0	43.6795125196
145	1.0	43.5768850801
145	1.0	43.7119376664
145	1.0	43.6561217006
145	1.0	43.6454857084
145	1.0	43.7398642055
145	1.0	43.5948983565
145	1.0	43.6481865533
145	1.0	43.6768764802
145	1.0	43.675192909
145	1.0	43.6513225615
145	1.0	43.6149220196
145	1.0	43.6953480258
145	1.0	43.5893210374
145	1.0	43.718514235
145	1.0	43.7419512214
145	1.0	43.6531512011
145	1.0	43.7561412034
145	1.0	43.6858444231
145	1.0	43.6674527035
145	1.0	43.6633310932
145	1.0	43.6364542301
145	1.0	43.7584011058
145	1.0	43.7019738281
145	1.0	43.6237931922
145	1.0	43.7153623798
145	1.0	43.6742823346
145	1.0	43.6670627519
145	1.0	43.6776983326
145	1.0	43.7095032608
145	1.0	43.6850424535
145	1.0	43.6967548355
145	1.0	43.7165293318
145	1.0	43.6448551637
145	1.0	43.7346383852
145	1.0	43.7287755085
145	1.0	43.6868759751
145	1.0	43.6709656735
145	1.0	43.7477035597
145	1.0	43.6593932344
145	1.0	43.7064860758
145	1.0	43.5947297692
145	1.0	43.6767559466
145	1.0	43.7609640301
145	1.0	43.6302573491
145	1.0	43.6454897089
145	1.0	43.6955800726
145	1.0	43.6712060934
145	1.0	43.691059969
145	1.0	43.7251374216
145	1.0	43.6822744935
145	1.0	43.6996433352
145	1.0	43.6612338513
145	1.0	43.6420296032
145	1.0	43.6526485779
145	1.0	43.7309173143
145	1.0	43.6752494175
145	1.0	43.7059693914
145	1.0	43.6678283889
145	1.0	43.685096057
145	1.0	43.684036168
145	1.0	43.6260862572
145	1.0	43.7358077064
145	1.0	43.6827926168
145	1.0	43.6745427873
145	1.0	43.7391919802
145	1.0	43.6586471829
145	1.0	43.6768028537
145	1.0	43.7150387358
145	1.0	43.6451991589
145	1.0	43.6805792362
145	1.0	43.7091865444
145	1.0	43.6753633098
145	1.0	43.7295617153
145	1.0	43.6693171977
145	1.0	43.630190526
145	1.0	43.7216037584
145	1.0	43.7224710876
145	1.0	43.6932823985
145	1.0	43.7270323416
145	1.0	43.696508098
145	1.0	43.6739102006
145	1.0	43.6636157334
145	1.0	43.7188760862
145	1.0	43.6093884193
145	1.0	43.741269965
145	1.0	43.6466648728
145	1.0	43.6578514413
145	1.0	43.6788508962
145	1.0	43.674789692
145	1.0	43.6620993154
145	1.0	43.7475625787
145	1.0	43.6776555783
145	1.0	43.6698263933
145	1.0	43.7087610424
145	1.0	43.7312706562
145	1.0	43.7723209398
145	1.0	43.6404807633
145	1.0	43.7618994474
145	1.0	43.6738970932
145	1.0	43.6446171071
145	1.0	43.6914453113
145	1.0	43.7245486123
145	1.0	43.6841213588
145	1.0	43.6292440244
145	1.0	43.7016040245
145	1.0	43.7317986326
145	1.0	43.678442271
145	1.0	43.6464705013
145	1.0	43.6834154522
145	1.0	43.7675895627
145	1.0	43.6654054628
145	1.0	43.6451597628
145	1.0	43.6183621252
145	1.0	43.6809365023
145	1.0	43.7117223898
145	1.0	43.6406797413
145	1.0	43.6723956554
145	1.0	43.7124186016
145	1.0	43.7116475259
145	1.0	43.7299005992
145	1.0	43.6900011775
145	1.0	43.7046711018
145	1.0	43.6117900789
145	1.0	43.6609418469
145	1.0	43.7005311481
145	1.0	43.7423986257
145	1.0	43.7086760829
145	1.0	43.7357392776
145	1.0	43.6567888413
145	1.0	43.6675365848
145	1.0	43.7040778851
145	1.0	43.6262257122
145	1.0	43.7846191066
145	1.0	43.6977450946
145	1.0	43.7642697094
145	1.0	43.6581076372
145	1.0	43.6560768121
145	1.0	43.7191792416
145	1.0	43.7108175494
145	1.0	43.6819117364
145	1.0	43.6548931913
145	1.0	43.7160367494
145	1.0	43.6823446987
145	1.0	43.7260280456
145	1.0	43.7193773514
145	1.0	43.7425847975
145	1.0	43.722528602
145	1.0	43.5903037762
145	1.0	43.7190981568
145	1.0	43.6472372219
145	1.0	43.6467442771
145	1.0	43.7136755883
145	1.0	43.7203282593
145	1.0	43.7041404989
145	1.0	43.7420646833
145	1.0	43.67684038
145	1.0	43.6738402543
145	1.0	43.7097888199
145	1.0	43.7752018683
145	1.0	43.7032679598
145	1.0	43.6555631861
145	1.0	43.7265018511
145	1.0	43.6135136415
145	1.0	43.6879557906
145	1.0	43.745689687
145	1.0	43.7308467628
145	1.0	43.6325304897
145	1.0	43.7129330192
145	1.0	43.7483539534
145	1.0	43.6565182482
145	1.0	43.6737709492
145	1.0	43.7266696891
145	1.0	43.7065099612
145	1.0	43.6466197107
145	1.0	43.6884759546
145	1.0	43.7314945185
145	1.0	43.7001621312
145	1.0	43.6595785262
145	1.0	43.6611473541
145	1.0	43.675948089
145	1.0	43.7393012703
145	1.0	43.7193809089
145	1.0	43.7186923769
145	1.0	43.7216524218
145	1.0	43.7344630103
145	1.0	43.7395717477
145	1.0	43.7593428307
145	1.0	43.697849984
145	1.0	43.6543000535
145	1.0	43.7307478905
145	1.0	43.6585305628
145	1.0	43.7688669265
145	1.0	43.6619107232
145	1.0	43.7401119773
145	1.0	43.7189261818
145	1.0	43.7037962274
145	1.0	43.7168619324
145	1.0	43.7176070823
145	1.0	43.7601449281
145	1.0	43.7269906365
145	1.0	43.7045333058
145	1.0	43.6321138652
145	1.0	43.6702100312
145	1.0	43.7324542602
145	1.0	43.6671130606
145	1.0	43.7003414359
145	1.0	43.7072041643
145	1.0	43.7080710582
145	1.0	43.5887703883
145	1.0	43.7065185238
145	1.0	43.6770484504
145	1.0	43.6766134846
145	1.0	43.7142081084
145	1.0	43.7127005644
145	1.0	43.6832799554
145	1.0	43.7018848089
145	1.0	43.6556406192
145	1.0	43.6309290413
145	1.0	43.7564846324
145	1.0	43.6919438554
145	1.0	43.697137879
145	1.0	43.6793433096
145	1.0	43.6944460881
145	1.0	43.7385997471
145	1.0	43.740903446
145	1.0	43.7084825323
145	1.0	43.7343986521
145	1.0	43.6631248294
145	1.0	43.7084329789
145	1.0	43.6914754815
145	1.0	43.6477350427
145	1.0	43.6989754863
145	1.0	43.667986255
145	1.0	43.642147587
145	1.0	43.6838428155
