# Supplementary material for: Unique membrane properties and enhanced signal processing in human neocortical neurons
Source: eLife. 2016 Oct 6;5:e16553. doi: 10.7554/eLife.16553 (PMC5100995; doi:10.7554/eLife.16553)
Supplement: Source code 1. — DOI: http://dx.doi.org/10.7554/eLife.16553.014 [file elife-16553-code1.zip › Fig3/Fig3b/DIST_045_SYNC/Mon_Apr_11_11_35_14_2016/syns_146/sync_stim_seed_826.txt]

NUMBER_OF_SYNAPSES	APC_N	MAX_VOLTAGE
146	1.0	43.6907182559
146	1.0	43.7171537071
146	1.0	43.683138579
146	1.0	43.7201740056
146	1.0	43.7225047475
146	1.0	43.7116141027
146	1.0	43.6979141533
146	1.0	43.6495142858
146	1.0	43.6217606819
146	1.0	43.6589712978
146	1.0	43.7307581746
146	1.0	43.6553609281
146	1.0	43.7321414887
146	1.0	43.7225760945
146	1.0	43.6247704364
146	1.0	43.7094951033
146	1.0	43.6829588085
146	1.0	43.701290268
146	1.0	43.6914822784
146	1.0	43.6545610452
146	1.0	43.7466096167
146	1.0	43.6636571362
146	1.0	43.7205875497
146	1.0	43.7442841296
146	1.0	43.7975202843
146	1.0	43.7294915845
146	1.0	43.7773631266
146	1.0	43.6784172625
146	1.0	43.6164612935
146	1.0	43.750234093
146	1.0	43.7346439701
146	1.0	43.6207333663
146	1.0	43.7027705246
146	1.0	43.7397831071
146	1.0	43.7203651945
146	1.0	43.6477580379
146	1.0	43.6840659642
146	1.0	43.6818561162
146	1.0	43.68190002
146	1.0	43.637580311
146	1.0	43.6751536788
146	1.0	43.7263763786
146	1.0	43.7029387834
146	1.0	43.6702279364
146	1.0	43.7614739962
146	1.0	43.693560175
146	1.0	43.7408262679
146	1.0	43.7417827845
146	1.0	43.6071344542
146	1.0	43.7035476698
146	1.0	43.7411506418
146	1.0	43.7223230132
146	1.0	43.7122453768
146	1.0	43.7319659771
146	1.0	43.7110298566
146	1.0	43.7179935144
146	1.0	43.7211687512
146	1.0	43.6953391122
146	1.0	43.7311004487
146	1.0	43.7245858521
146	1.0	43.7097736379
146	1.0	43.6173507203
146	1.0	43.7131413804
146	1.0	43.6420859529
146	1.0	43.6823314665
146	1.0	43.710822214
146	1.0	43.6712682667
146	1.0	43.5466831843
146	1.0	43.6020094868
146	1.0	43.6404535673
146	1.0	43.6614717746
146	1.0	43.7603104444
146	1.0	43.6527941695
146	1.0	43.7087861974
146	1.0	43.6219852232
146	1.0	43.6471104785
146	1.0	43.7060570232
146	1.0	43.7152279346
146	1.0	43.7638141953
146	1.0	43.6628210782
146	1.0	43.7253376929
146	1.0	43.7513791438
146	1.0	43.7305314563
146	1.0	43.6408248975
146	1.0	43.699130082
146	1.0	43.6504123995
146	1.0	43.7540936372
146	1.0	43.7329401756
146	1.0	43.6475351659
146	1.0	43.7404483019
146	1.0	43.733687064
146	1.0	43.7799566395
146	1.0	43.6846011858
146	1.0	43.6555919789
146	1.0	43.6869860939
146	1.0	43.6265296745
146	1.0	43.6336575109
146	1.0	43.6854993206
146	1.0	43.6971502141
146	1.0	43.6628339109
146	1.0	43.6898947141
146	1.0	43.6695455157
146	1.0	43.7109549314
146	1.0	43.7617206672
146	1.0	43.6454130161
146	1.0	43.6616175275
146	1.0	43.6334361794
146	1.0	43.7023781021
146	1.0	43.672807355
146	1.0	43.717607377
146	1.0	43.7179218809
146	1.0	43.6972839898
146	1.0	43.7213111686
146	1.0	43.7408992131
146	1.0	43.72861704
146	1.0	43.6603721746
146	1.0	43.6654591289
146	1.0	43.6841904466
146	1.0	43.7110685369
146	1.0	43.6768238593
146	1.0	43.681275634
146	1.0	43.7249667055
146	1.0	43.6750633866
146	1.0	43.718778158
146	1.0	43.7507543432
146	1.0	43.7135216143
146	1.0	43.6504431358
146	1.0	43.7149792831
146	1.0	43.6693509274
146	1.0	43.6810754266
146	1.0	43.6822658383
146	1.0	43.6881822024
146	1.0	43.5977868468
146	1.0	43.6462256079
146	1.0	43.7238574629
146	1.0	43.6396741274
146	1.0	43.7396248274
146	1.0	43.6281761563
146	1.0	43.6813101352
146	1.0	43.7472529626
146	1.0	43.633641591
146	1.0	43.6340107765
146	1.0	43.6717590593
146	1.0	43.7606269683
146	1.0	43.7171750763
146	1.0	43.6928955963
146	1.0	43.7386512786
146	1.0	43.7216434075
146	1.0	43.7512714747
146	1.0	43.6796594947
146	1.0	43.7467215278
146	1.0	43.5889313917
146	1.0	43.6559424846
146	1.0	43.6610690535
146	1.0	43.6170495145
146	1.0	43.6793086018
146	1.0	43.7366879324
146	1.0	43.7090325623
146	1.0	43.7517168585
146	1.0	43.6474966858
146	1.0	43.687669428
146	1.0	43.607757091
146	1.0	43.6983032467
146	1.0	43.6744821092
146	1.0	43.7094285405
146	1.0	43.7217804306
146	1.0	43.6324228382
146	1.0	43.5645585993
146	1.0	43.6504928862
146	1.0	43.6914455722
146	1.0	43.6451529999
146	1.0	43.722563238
146	1.0	43.7447678772
146	1.0	43.7244106637
146	1.0	43.705661422
146	1.0	43.7543134891
146	1.0	43.6505883247
146	1.0	43.703980215
146	1.0	43.7856186908
146	1.0	43.7327320964
146	1.0	43.6826549418
146	1.0	43.7303234773
146	1.0	43.6662865363
146	1.0	43.7505451001
146	1.0	43.7330656046
146	1.0	43.7117996248
146	1.0	43.6760270495
146	1.0	43.7086827662
146	1.0	43.7250581812
146	1.0	43.6349078045
146	1.0	43.7046808783
146	1.0	43.6827324561
146	1.0	43.7433721249
146	1.0	43.725195595
146	1.0	43.6306851874
146	1.0	43.7261295186
146	1.0	43.6076913037
146	1.0	43.7221047046
146	1.0	43.6758904293
146	1.0	43.6612824619
146	1.0	43.6994620241
146	1.0	43.6336127842
146	1.0	43.7010527946
146	1.0	43.7261774384
146	1.0	43.642673727
146	1.0	43.7421240663
146	1.0	43.6771364937
146	1.0	43.705057749
146	1.0	43.6572506338
146	1.0	43.6807593412
146	1.0	43.6694900842
146	1.0	43.6684386587
146	1.0	43.7231095626
146	1.0	43.7326281673
146	1.0	43.6138159916
146	1.0	43.6650086978
146	1.0	43.7675550485
146	1.0	43.7050603142
146	1.0	43.7422301116
146	1.0	43.6990629162
146	1.0	43.6957625958
146	1.0	43.7262624514
146	1.0	43.7005830452
146	1.0	43.7028114902
146	1.0	43.7063676959
146	1.0	43.6932292314
146	1.0	43.7134105934
146	1.0	43.6563243853
146	1.0	43.6778341547
146	1.0	43.7266865141
146	1.0	43.7310513064
146	1.0	43.7291530865
146	1.0	43.6649067001
146	1.0	43.701121954
146	1.0	43.6741120366
146	1.0	43.7228555667
146	1.0	43.7134658567
146	1.0	43.699034393
146	1.0	43.7511268152
146	1.0	43.6756480368
146	1.0	43.6868797562
146	1.0	43.704842004
146	1.0	43.6977065697
146	1.0	43.6272389803
146	1.0	43.6533780422
146	1.0	43.64334835
146	1.0	43.6515940696
146	1.0	43.768367066
146	1.0	43.6361458606
146	1.0	43.6328775777
146	1.0	43.711061777
146	1.0	43.72372269
146	1.0	43.6308476381
146	1.0	43.7400714327
146	1.0	43.7217871186
146	1.0	43.6924546946
146	1.0	43.7101646642
146	1.0	43.664061473
146	1.0	43.6915148171
146	1.0	43.7565891861
146	1.0	43.7236719159
146	1.0	43.7445351351
146	1.0	43.7195435033
146	1.0	43.6221369257
146	1.0	43.6698806909
146	1.0	43.7611319398
146	1.0	43.6759668461
146	1.0	43.6756474999
146	1.0	43.6367581393
146	1.0	43.696497922
146	1.0	43.736421413
146	1.0	43.7225835838
146	1.0	43.7411360171
146	1.0	43.5494010894
146	1.0	43.7259693148
146	1.0	43.7512802168
146	1.0	43.6840309488
146	1.0	43.6536114212
146	1.0	43.7721813122
146	1.0	43.6870131913
146	1.0	43.7355218973
146	1.0	43.6620076434
146	1.0	43.6558669428
146	1.0	43.6437801208
146	1.0	43.7677283542
146	1.0	43.7047842653
146	1.0	43.7146498807
146	1.0	43.608636657
146	1.0	43.5254900727
146	1.0	43.6740208156
146	1.0	43.6982500795
146	1.0	43.6524008787
146	1.0	43.675272664
146	1.0	43.7385110298
146	1.0	43.736484036
146	1.0	43.7494197669
146	1.0	43.6987929533
146	1.0	43.7527892868
146	1.0	43.6791290551
146	1.0	43.7114964303
146	1.0	43.6700858923
146	1.0	43.683858882
146	1.0	43.7314515009
146	1.0	43.6979814597
146	1.0	43.6614497767
146	1.0	43.6614412684
146	1.0	43.7023643519
146	1.0	43.721148995
146	1.0	43.6597326175
146	1.0	43.7010351242
146	1.0	43.617321227
146	1.0	43.6433014631
146	1.0	43.7645882571
146	1.0	43.6781099652
146	1.0	43.7322209891
146	1.0	43.729200007
146	1.0	43.687831165
146	1.0	43.6503454609
146	1.0	43.756052939
146	1.0	43.6640954547
146	1.0	43.675331529
146	1.0	43.7167937634
146	1.0	43.7518058739
146	1.0	43.6087406478
146	1.0	43.7358609145
146	1.0	43.6926494657
146	1.0	43.7474228375
146	1.0	43.7281834549
146	1.0	43.7491262455
146	1.0	43.7324945184
146	1.0	43.756022929
146	1.0	43.7307851301
146	1.0	43.7222415851
146	1.0	43.7343629496
146	1.0	43.758815514
146	1.0	43.666268604
146	1.0	43.6966187301
146	1.0	43.7014061697
146	1.0	43.71990603
146	1.0	43.6667288312
146	1.0	43.7106181619
146	1.0	43.5913766273
146	1.0	43.7288557766
146	1.0	43.7051784185
146	1.0	43.6673312284
146	1.0	43.7231500341
146	1.0	43.6581549217
146	1.0	43.6435349249
146	1.0	43.6909582615
146	1.0	43.7401420015
146	1.0	43.6910639508
146	1.0	43.6828340107
146	1.0	43.7124279517
146	1.0	43.7662964861
146	1.0	43.6821264885
146	1.0	43.6376071444
146	1.0	43.6522277082
146	1.0	43.6978497711
146	1.0	43.6482670573
146	1.0	43.6281071884
146	1.0	43.7091686068
146	1.0	43.6679799507
146	1.0	43.7153578142
146	1.0	43.7373492382
146	1.0	43.6220889305
146	1.0	43.7285538385
146	1.0	43.6889427284
146	1.0	43.6662358337
146	1.0	43.7534165583
146	1.0	43.7048767065
146	1.0	43.6246577041
146	1.0	43.6317056018
146	1.0	43.7046813934
146	1.0	43.647132102
146	1.0	43.7494662878
146	1.0	43.6958139099
146	1.0	43.7363107461
146	1.0	43.6409726615
146	1.0	43.7270819638
146	1.0	43.7234352554
146	1.0	43.707084004
146	1.0	43.7030019807
146	1.0	43.7492886579
146	1.0	43.7430699862
146	1.0	43.6700685323
146	1.0	43.6801639
146	1.0	43.6688264569
146	1.0	43.7193149997
146	1.0	43.7167512537
146	1.0	43.6882184336
146	1.0	43.756052387
146	1.0	43.637034558
146	1.0	43.6585884241
146	1.0	43.7193764597
146	1.0	43.6678650166
146	1.0	43.719895556
146	1.0	43.7457867429
146	1.0	43.7157796763
146	1.0	43.5668908181
146	1.0	43.695489546
146	1.0	43.6632698149
146	1.0	43.7379811803
146	1.0	43.7035363124
146	1.0	43.61379705
146	1.0	43.7225135587
146	1.0	43.7019694405
146	1.0	43.6447524556
146	1.0	43.6547074714
146	1.0	43.7015258354
146	1.0	43.6646060305
146	1.0	43.7081712404
146	1.0	43.6272344816
146	1.0	43.695558456
146	1.0	43.6901781355
146	1.0	43.5959730386
146	1.0	43.7070915029
146	1.0	43.7224220432
146	1.0	43.6948696032
146	1.0	43.6944268781
146	1.0	43.7042119349
146	1.0	43.707988493
146	1.0	43.6884643044
146	1.0	43.6670962221
146	1.0	43.6632112798
146	1.0	43.702831573
146	1.0	43.6789209011
146	1.0	43.7129857248
146	1.0	43.7562553616
146	1.0	43.708818894
146	1.0	43.7350533248
146	1.0	43.7211641057
146	1.0	43.7491856576
146	1.0	43.6681715781
146	1.0	43.7085805315
146	1.0	43.6309863221
146	1.0	43.6574833976
146	1.0	43.7078812436
146	1.0	43.7039246069
146	1.0	43.6654507738
146	1.0	43.711290745
146	1.0	43.7497462865
146	1.0	43.7323382889
146	1.0	43.7523222259
146	1.0	43.6836027911
146	1.0	43.689175866
146	1.0	43.6614851471
146	1.0	43.6974393132
146	1.0	43.6449758292
146	1.0	43.7273250264
146	1.0	43.6444042614
146	1.0	43.6493425668
146	1.0	43.6930454879
146	1.0	43.7639926328
146	1.0	43.709594883
146	1.0	43.665363389
146	1.0	43.653840416
146	1.0	43.6798874934
146	1.0	43.7318589856
146	1.0	43.689618982
146	1.0	43.6320581754
146	1.0	43.7137284371
146	1.0	43.6204103168
146	1.0	43.6723345776
146	1.0	43.7128543051
146	1.0	43.6945884124
146	1.0	43.7199306757
146	1.0	43.6528093098
146	1.0	43.6257078704
146	1.0	43.7398869089
146	1.0	43.6430116855
146	1.0	43.6992693159
146	1.0	43.728984389
146	1.0	43.7407592657
146	1.0	43.7243826434
146	1.0	43.7259767521
146	1.0	43.7369391264
146	1.0	43.6268629292
146	1.0	43.7207844082
146	1.0	43.743465489
146	1.0	43.7504432884
146	1.0	43.6496231219
146	1.0	43.6143132358
146	1.0	43.6018810136
146	1.0	43.6904958486
146	1.0	43.7116114899
146	1.0	43.7425526896
146	1.0	43.7541641047
146	1.0	43.7400773561
146	1.0	43.7694049242
146	1.0	43.7131132809
146	1.0	43.7152793047
146	1.0	43.7283102358
146	1.0	43.7015455448
146	1.0	43.7428217447
146	1.0	43.6960682115
146	1.0	43.6950886994
146	1.0	43.7143226104
146	1.0	43.7947536971
146	1.0	43.7312747798
146	1.0	43.6426886454
146	1.0	43.7137981851
146	1.0	43.6582651964
146	1.0	43.7778911783
146	1.0	43.6655652076
146	1.0	43.7352869737
146	1.0	43.7273085437
146	1.0	43.7586878364
146	1.0	43.6818888942
146	1.0	43.7615561611
146	1.0	43.7407028579
146	1.0	43.6660628139
146	1.0	43.6616831129
146	1.0	43.7589741865
146	1.0	43.6668699965
146	1.0	43.6597439942
146	1.0	43.6853071917
146	1.0	43.7526219993
146	1.0	43.7209476425
146	1.0	43.7281066729
146	1.0	43.6923390882
146	1.0	43.7072265657
146	1.0	43.6668118323
146	1.0	43.7451163095
146	1.0	43.6769968176
146	1.0	43.7142848012
146	1.0	43.599366279
146	1.0	43.7030981494
146	1.0	43.6978573187
146	1.0	43.635585232
146	1.0	43.7131474591
146	1.0	43.7159045
146	1.0	43.6883469911
146	1.0	43.7553947331
146	1.0	43.7294535441
146	1.0	43.7108117257
146	1.0	43.6717165572
146	1.0	43.7329637487
146	1.0	43.6780146615
146	1.0	43.7477877954
146	1.0	43.7259134142
146	1.0	43.7239509921
146	1.0	43.7045153806
146	1.0	43.7064582772
146	1.0	43.6997765171
146	1.0	43.6162950021
146	1.0	43.7015607904
146	1.0	43.7650923705
146	1.0	43.7091267738
146	1.0	43.6540848584
146	1.0	43.7084985579
146	1.0	43.6763168185
146	1.0	43.7393438162
146	1.0	43.6271116068
146	1.0	43.6821975371
146	1.0	43.71577443
146	1.0	43.6911837802
146	1.0	43.6581334705
146	1.0	43.7484828046
146	1.0	43.7224248924
146	1.0	43.735357273
146	1.0	43.6930090437
146	1.0	43.7378142163
146	1.0	43.7363595587
146	1.0	43.6738403236
146	1.0	43.7003856364
146	1.0	43.6169169844
146	1.0	43.6710052049
146	1.0	43.7281243643
146	1.0	43.6741942715
146	1.0	43.6632075448
146	1.0	43.7123906379
146	1.0	43.6190244343
146	1.0	43.6865730186
146	1.0	43.664449558
146	1.0	43.7284985084
146	1.0	43.7638303494
146	1.0	43.6123631746
146	1.0	43.7010089438
146	1.0	43.690253618
146	1.0	43.7286285758
146	1.0	43.7318480983
146	1.0	43.71575635
146	1.0	43.7264084408
146	1.0	43.724534846
146	1.0	43.6675277418
146	1.0	43.7135041111
146	1.0	43.6960852724
146	1.0	43.6213568051
146	1.0	43.6986471898
146	1.0	43.7375251713
146	1.0	43.7419197642
146	1.0	43.7444885979
146	1.0	43.7401515221
146	1.0	43.7278135126
146	1.0	43.7360304117
146	1.0	43.7551021479
146	1.0	43.6379533857
146	1.0	43.6341366094
146	1.0	43.7232888221
146	1.0	43.6573455084
146	1.0	43.6818360156
146	1.0	43.7310684033
146	1.0	43.7307184485
146	1.0	43.7190898749
146	1.0	43.6747874083
146	1.0	43.6739054222
146	1.0	43.7296042618
146	1.0	43.777869855
146	1.0	43.6278168393
146	1.0	43.7170357377
146	1.0	43.7267329541
146	1.0	43.6644641338
146	1.0	43.7060350317
146	1.0	43.6010458341
146	1.0	43.6514386656
146	1.0	43.6926301199
146	1.0	43.6724474187
146	1.0	43.7047287997
146	1.0	43.7383093141
146	1.0	43.6387789835
146	1.0	43.5548605644
146	1.0	43.7221504779
146	1.0	43.7073079947
146	1.0	43.7336277559
146	1.0	43.7121362513
146	1.0	43.7381305495
146	1.0	43.6349379396
146	1.0	43.5676209779
146	1.0	43.6196061965
146	1.0	43.7073822676
146	1.0	43.7338162364
146	1.0	43.6238789583
146	1.0	43.6415960492
146	1.0	43.7189895777
146	1.0	43.7016758899
146	1.0	43.7311678881
146	1.0	43.6737144902
146	1.0	43.6654004552
146	1.0	43.7446802056
146	1.0	43.6858542856
146	1.0	43.6660012743
146	1.0	43.6823443756
146	1.0	43.6682988804
146	1.0	43.7358621755
146	1.0	43.6699320436
146	1.0	43.7188053084
146	1.0	43.6536422927
146	1.0	43.7327349409
146	1.0	43.7215910215
146	1.0	43.6888854696
146	1.0	43.681547875
146	1.0	43.7075469016
146	1.0	43.6377682597
146	1.0	43.6541312441
146	1.0	43.7480158409
146	1.0	43.6815568624
146	1.0	43.7318129411
146	1.0	43.6995282358
146	1.0	43.7510194488
146	1.0	43.7283437825
146	1.0	43.6782559278
146	1.0	43.6915231821
146	1.0	43.7390101503
146	1.0	43.6286404054
146	1.0	43.636321508
146	1.0	43.587460533
146	1.0	43.6615076208
146	1.0	43.7285090342
146	1.0	43.7526763966
146	1.0	43.652367947
146	1.0	43.7184423592
146	1.0	43.7489183402
146	1.0	43.6869893919
146	1.0	43.740372517
146	1.0	43.6882773507
146	1.0	43.623197952
146	1.0	43.6894093079
146	1.0	43.7043079678
146	1.0	43.6796420143
146	1.0	43.7367953887
146	1.0	43.6127972052
146	1.0	43.6683397133
146	1.0	43.6138158046
146	1.0	43.6756267079
146	1.0	43.7179761886
146	1.0	43.6614315889
146	1.0	43.7271706079
146	1.0	43.697781791
146	1.0	43.737772941
146	1.0	43.7328776882
146	1.0	43.7174106996
146	1.0	43.6312334178
146	1.0	43.6306264198
146	1.0	43.681549679
146	1.0	43.6815120509
146	1.0	43.7411635388
146	1.0	43.6411809599
146	1.0	43.7510977049
146	1.0	43.7758945117
146	1.0	43.6151518608
146	1.0	43.6829893538
146	1.0	43.6905229843
146	1.0	43.6451123553
146	1.0	43.7266585878
146	1.0	43.7248695237
146	1.0	43.7500757467
146	1.0	43.7307719088
146	1.0	43.6882464844
146	1.0	43.7657885934
146	1.0	43.6360343269
146	1.0	43.7473339584
146	1.0	43.6126542456
146	1.0	43.7391012387
146	1.0	43.7830502553
146	1.0	43.6751945823
146	1.0	43.6190407221
146	1.0	43.6931671794
146	1.0	43.761687218
146	1.0	43.7300452171
146	1.0	43.5963486703
146	1.0	43.5911784764
146	1.0	43.7230321428
146	1.0	43.7051679144
146	1.0	43.6720120392
146	1.0	43.7115621503
146	1.0	43.7409173821
146	1.0	43.6931019665
146	1.0	43.6550532685
146	1.0	43.7464884005
146	1.0	43.7386523655
146	1.0	43.6719978006
146	1.0	43.6198293534
146	1.0	43.7108134165
146	1.0	43.6835211743
146	1.0	43.7555569312
146	1.0	43.6585896902
146	1.0	43.7232647758
146	1.0	43.6756366597
146	1.0	43.7021032052
146	1.0	43.6656160648
146	1.0	43.6807262637
146	1.0	43.7317961409
146	1.0	43.7239125181
146	1.0	43.7452945721
146	1.0	43.7178557987
146	1.0	43.6336526144
146	1.0	43.7448638185
146	1.0	43.6958345775
146	1.0	43.6969370808
146	1.0	43.7273741919
146	1.0	43.6487169885
146	1.0	43.7295883104
146	1.0	43.7163353061
146	1.0	43.6815120602
146	1.0	43.7513147325
146	1.0	43.6772602585
146	1.0	43.6847469511
146	1.0	43.6977283397
146	1.0	43.7416497977
146	1.0	43.7015429106
146	1.0	43.7635881611
146	1.0	43.7451050623
146	1.0	43.7355169512
146	1.0	43.7278282639
146	1.0	43.7329397981
146	1.0	43.6872350053
146	1.0	43.6859289769
146	1.0	43.691479624
146	1.0	43.6676989525
146	1.0	43.6445864031
146	1.0	43.6538596615
146	1.0	43.6361055523
146	1.0	43.6938821723
146	1.0	43.7622051848
146	1.0	43.7535911829
146	1.0	43.7599874084
146	1.0	43.7147596505
146	1.0	43.7295804824
146	1.0	43.665337184
146	1.0	43.7037635774
146	1.0	43.6514919326
146	1.0	43.7278536549
146	1.0	43.6732071543
146	1.0	43.753523049
146	1.0	43.7270766817
146	1.0	43.7091081826
146	1.0	43.6828455271
146	1.0	43.7284179256
146	1.0	43.7009807841
146	1.0	43.6565593752
146	1.0	43.707623949
146	1.0	43.7167580835
146	1.0	43.7576377868
146	1.0	43.7197457012
146	1.0	43.6960974983
146	1.0	43.6238562302
146	1.0	43.7401486106
146	1.0	43.7063125778
146	1.0	43.6842680992
146	1.0	43.7468193691
146	1.0	43.6346760672
146	1.0	43.7237759542
146	1.0	43.7758208048
146	1.0	43.6446588513
146	1.0	43.6345927351
146	1.0	43.6864996615
146	1.0	43.7413001948
146	1.0	43.7430264954
146	1.0	43.7538830702
146	1.0	43.700745376
146	1.0	43.6990685729
146	1.0	43.7477325983
146	1.0	43.5923329483
146	1.0	43.627090768
146	1.0	43.6907917066
146	1.0	43.6620020485
146	1.0	43.7617526479
146	1.0	43.7224670421
146	1.0	43.6216621862
146	1.0	43.7463346754
146	1.0	43.6836592368
146	1.0	43.7141684979
146	1.0	43.6131112597
146	1.0	43.6301773489
146	1.0	43.739787319
146	1.0	43.7133151236
146	1.0	43.7014000227
146	1.0	43.7121538468
146	1.0	43.6496030038
146	1.0	43.7436769642
146	1.0	43.725526962
146	1.0	43.7342366509
146	1.0	43.7335483139
146	1.0	43.7251801078
146	1.0	43.6777824204
146	1.0	43.5950020911
146	1.0	43.7388437457
146	1.0	43.7539524116
146	1.0	43.6959703304
146	1.0	43.6865590159
146	1.0	43.6912941469
146	1.0	43.6682057003
146	1.0	43.6794956245
146	1.0	43.6590306133
146	1.0	43.647862205
146	1.0	43.6991175953
146	1.0	43.7583783636
146	1.0	43.6562886471
146	1.0	43.7134296723
146	1.0	43.6838068468
146	1.0	43.7372327332
146	1.0	43.6861906667
146	1.0	43.7177697312
146	1.0	43.6887360514
146	1.0	43.69101118
146	1.0	43.688502249
146	1.0	43.6587133453
146	1.0	43.687656147
146	1.0	43.7134549282
146	1.0	43.6686072587
146	1.0	43.6565221932
146	1.0	43.725356098
146	1.0	43.7197341945
146	1.0	43.6774399353
146	1.0	43.7203898492
146	1.0	43.7670433498
146	1.0	43.7410426558
146	1.0	43.6383800554
146	1.0	43.7035802297
146	1.0	43.6953120569
146	1.0	43.6571631872
146	1.0	43.7459086642
146	1.0	43.6750292114
146	1.0	43.6625029902
146	1.0	43.6715438878
146	1.0	43.7253098283
146	1.0	43.6876679809
146	1.0	43.7272739409
146	1.0	43.7054503492
146	1.0	43.7257577921
146	1.0	43.6860097215
146	1.0	43.7212951386
146	1.0	43.742908628
146	1.0	43.70281827
146	1.0	43.6932435982
146	1.0	43.6766596111
146	1.0	43.6887805645
146	1.0	43.5955840315
146	1.0	43.7049618931
146	1.0	43.7139255638
146	1.0	43.6252766468
146	1.0	43.7440989639
146	1.0	43.6209058369
146	1.0	43.745136803
146	1.0	43.6934194573
146	1.0	43.6782539919
146	1.0	43.7270023324
146	1.0	43.7485216073
146	1.0	43.7200367662
146	1.0	43.6577827924
146	1.0	43.6296076799
146	1.0	43.6487000406
146	1.0	43.7523165656
146	1.0	43.7151152231
146	1.0	43.6712715629
146	1.0	43.6179309557
146	1.0	43.7528372171
146	1.0	43.7395418476
146	1.0	43.7042640207
146	1.0	43.6936091135
146	1.0	43.6268564118
146	1.0	43.7211774554
146	1.0	43.7269362845
146	1.0	43.6499976047
146	1.0	43.6804175185
146	1.0	43.7410569386
146	1.0	43.6672747513
146	1.0	43.7196388027
146	1.0	43.7656187443
146	1.0	43.719587967
146	1.0	43.7103736058
146	1.0	43.7254596775
146	1.0	43.6538195012
146	1.0	43.5699157809
146	1.0	43.722742046
146	1.0	43.6262639347
146	1.0	43.7109950135
146	1.0	43.6992707679
146	1.0	43.7628606624
146	1.0	43.6342374459
146	1.0	43.6276989379
146	1.0	43.7205701047
146	1.0	43.7000243268
146	1.0	43.7227445945
146	1.0	43.7269727085
146	1.0	43.6484775535
146	1.0	43.6123594934
146	1.0	43.7458340908
146	1.0	43.5739230278
146	1.0	43.7016032238
146	1.0	43.7133228623
146	1.0	43.7180865525
146	1.0	43.6449264927
146	1.0	43.6721308653
146	1.0	43.763959003
146	1.0	43.695457622
146	1.0	43.7370861503
146	1.0	43.7319318382
146	1.0	43.6735976221
146	1.0	43.6945700507
146	1.0	43.6299687515
146	1.0	43.7547616063
146	1.0	43.7454042307
146	1.0	43.6850986118
146	1.0	43.665569157
146	1.0	43.7250799907
146	1.0	43.6816891445
146	1.0	43.6553750885
146	1.0	43.6556068303
146	1.0	43.545581721
146	1.0	43.6749983126
146	1.0	43.6145608315
146	1.0	43.6444490602
146	1.0	43.7265427676
146	1.0	43.7318567375
146	1.0	43.6704805471
146	1.0	43.7393853497
146	1.0	43.7357790264
146	1.0	43.6373929392
146	1.0	43.7035769641
146	1.0	43.7569583769
146	1.0	43.6339310997
146	1.0	43.6654040165
146	1.0	43.717596307
146	1.0	43.7361633274
146	1.0	43.7135353578
146	1.0	43.6899450411
146	1.0	43.7149293655
146	1.0	43.741191626
146	1.0	43.6918471374
146	1.0	43.5784707375
146	1.0	43.6713229409
146	1.0	43.6318528626
146	1.0	43.7545087919
146	1.0	43.6999738052
146	1.0	43.7536828913
146	1.0	43.7635231246
146	1.0	43.7017378602
146	1.0	43.6298424027
146	1.0	43.7093663327
146	1.0	43.7596816554
146	1.0	43.7030832094
146	1.0	43.748062288
146	1.0	43.673504803
146	1.0	43.7416929213
146	1.0	43.6743086257
146	1.0	43.6852180147
146	1.0	43.7345644864
146	1.0	43.7028654323
146	1.0	43.6808107709
