# Supplementary material for: Unique membrane properties and enhanced signal processing in human neocortical neurons
Source: eLife. 2016 Oct 6;5:e16553. doi: 10.7554/eLife.16553 (PMC5100995; doi:10.7554/eLife.16553)
Supplement: Source code 1. — DOI: http://dx.doi.org/10.7554/eLife.16553.014 [file elife-16553-code1.zip › Fig3/Fig3b/DIST_045_SYNC/Mon_Apr_11_11_35_14_2016/syns_147/sync_stim_seed_825.txt]

NUMBER_OF_SYNAPSES	APC_N	MAX_VOLTAGE
147	1.0	43.7064965772
147	1.0	43.7312866597
147	1.0	43.6776552272
147	1.0	43.6585290356
147	1.0	43.7396905883
147	1.0	43.6313093725
147	1.0	43.71226945
147	1.0	43.672043373
147	1.0	43.7280902575
147	1.0	43.749639894
147	1.0	43.7083847592
147	1.0	43.6774673488
147	1.0	43.6604580569
147	1.0	43.7022793934
147	1.0	43.6461811743
147	1.0	43.7025647652
147	1.0	43.7178261273
147	1.0	43.7426021722
147	1.0	43.7021858244
147	1.0	43.6615807364
147	1.0	43.7411163539
147	1.0	43.7120752487
147	1.0	43.7194294982
147	1.0	43.7369859176
147	1.0	43.757733509
147	1.0	43.7376887983
147	1.0	43.7710299317
147	1.0	43.5823188498
147	1.0	43.758533811
147	1.0	43.7297374324
147	1.0	43.7073517704
147	1.0	43.6603918228
147	1.0	43.6757721109
147	1.0	43.6294180406
147	1.0	43.7440121086
147	1.0	43.6913077974
147	1.0	43.6539901834
147	1.0	43.64065974
147	1.0	43.6742556531
147	1.0	43.7018071435
147	1.0	43.6876098451
147	1.0	43.7262519781
147	1.0	43.7406138595
147	1.0	43.6322482474
147	1.0	43.6969928506
147	1.0	43.7020774229
147	1.0	43.6478297636
147	1.0	43.6562123797
147	1.0	43.7399307464
147	1.0	43.7123948723
147	1.0	43.7714505547
147	1.0	43.7128938752
147	1.0	43.7432964412
147	1.0	43.7156825851
147	1.0	43.7525362103
147	1.0	43.6369760095
147	1.0	43.7269576084
147	1.0	43.7208941927
147	1.0	43.6304751979
147	1.0	43.7096576208
147	1.0	43.6850125353
147	1.0	43.6734280416
147	1.0	43.6942458632
147	1.0	43.7597663422
147	1.0	43.7466572188
147	1.0	43.7333237463
147	1.0	43.7337865651
147	1.0	43.644162551
147	1.0	43.6499000638
147	1.0	43.725777617
147	1.0	43.7429234571
147	1.0	43.6360702364
147	1.0	43.7562454643
147	1.0	43.6656262957
147	1.0	43.7360473274
147	1.0	43.658162735
147	1.0	43.6868526191
147	1.0	43.7555259325
147	1.0	43.6891887048
147	1.0	43.6792339154
147	1.0	43.6277946192
147	1.0	43.7177388322
147	1.0	43.6244449386
147	1.0	43.7278162572
147	1.0	43.73170875
147	1.0	43.7459427648
147	1.0	43.5586438643
147	1.0	43.7134182508
147	1.0	43.7178894289
147	1.0	43.6463701666
147	1.0	43.708504075
147	1.0	43.6464565591
147	1.0	43.6940213711
147	1.0	43.6325963814
147	1.0	43.7155031585
147	1.0	43.7384000059
147	1.0	43.6952808133
147	1.0	43.670670269
147	1.0	43.7101861951
147	1.0	43.7360693491
147	1.0	43.7468692482
147	1.0	43.6407645019
147	1.0	43.7442877527
147	1.0	43.7507781959
147	1.0	43.6713999572
147	1.0	43.6730866529
147	1.0	43.7078106296
147	1.0	43.7653412859
147	1.0	43.762122984
147	1.0	43.728019064
147	1.0	43.7415496524
147	1.0	43.7607424184
147	1.0	43.7306260391
147	1.0	43.7200380947
147	1.0	43.735778506
147	1.0	43.7214014279
147	1.0	43.7264014684
147	1.0	43.7398908927
147	1.0	43.6550098441
147	1.0	43.6764190139
147	1.0	43.7020592036
147	1.0	43.7210667341
147	1.0	43.6217202643
147	1.0	43.7286292444
147	1.0	43.6827821138
147	1.0	43.7035071679
147	1.0	43.6966528696
147	1.0	43.6983489534
147	1.0	43.6300546141
147	1.0	43.7431341424
147	1.0	43.7080860446
147	1.0	43.7217617645
147	1.0	43.6791417888
147	1.0	43.7439496036
147	1.0	43.6996321356
147	1.0	43.6459222753
147	1.0	43.7385226183
147	1.0	43.7331132145
147	1.0	43.6457605356
147	1.0	43.7494073421
147	1.0	43.6726542861
147	1.0	43.6415303235
147	1.0	43.7508081995
147	1.0	43.6744996716
147	1.0	43.6566869485
147	1.0	43.772384366
147	1.0	43.6241312444
147	1.0	43.735540775
147	1.0	43.740639229
147	1.0	43.7183429371
147	1.0	43.6733074447
147	1.0	43.7341568458
147	1.0	43.723288894
147	1.0	43.7045084042
147	1.0	43.6464366827
147	1.0	43.7220310559
147	1.0	43.7196942278
147	1.0	43.7568651961
147	1.0	43.7510687367
147	1.0	43.6608034706
147	1.0	43.7009502944
147	1.0	43.7460381739
147	1.0	43.7430753124
147	1.0	43.7502760891
147	1.0	43.6917238891
147	1.0	43.717395211
147	1.0	43.641672211
147	1.0	43.6422157677
147	1.0	43.7413116602
147	1.0	43.6765892659
147	1.0	43.7023708351
147	1.0	43.6711227989
147	1.0	43.625162
147	1.0	43.6822928714
147	1.0	43.6480953864
147	1.0	43.6999444921
147	1.0	43.653924809
147	1.0	43.685338207
147	1.0	43.7301863263
147	1.0	43.6977731236
147	1.0	43.7803502371
147	1.0	43.6546719392
147	1.0	43.6959412981
147	1.0	43.581291779
147	1.0	43.7128314764
147	1.0	43.7473286884
147	1.0	43.6860422924
147	1.0	43.6606400657
147	1.0	43.7196271242
147	1.0	43.6471204483
147	1.0	43.7361750328
147	1.0	43.7322720505
147	1.0	43.7153834731
147	1.0	43.6525595865
147	1.0	43.7268281407
147	1.0	43.6960668921
147	1.0	43.7363396955
147	1.0	43.7732878979
147	1.0	43.7485275857
147	1.0	43.5824368434
147	1.0	43.6764789744
147	1.0	43.7184669062
147	1.0	43.671363623
147	1.0	43.6696322483
147	1.0	43.6749860908
147	1.0	43.7022457407
147	1.0	43.6935226001
147	1.0	43.7192268079
147	1.0	43.6931382199
147	1.0	43.7283805787
147	1.0	43.7144810383
147	1.0	43.7222066922
147	1.0	43.7225474676
147	1.0	43.7338652346
147	1.0	43.7444520598
147	1.0	43.7373370201
147	1.0	43.6906530721
147	1.0	43.7636994661
147	1.0	43.6943761978
147	1.0	43.6873593306
147	1.0	43.7550097776
147	1.0	43.7051505539
147	1.0	43.7280717
147	1.0	43.6656361595
147	1.0	43.6467274201
147	1.0	43.6987734337
147	1.0	43.6202942096
147	1.0	43.750916187
147	1.0	43.7457928702
147	1.0	43.7235197821
147	1.0	43.7173807063
147	1.0	43.7665089417
147	1.0	43.6756982717
147	1.0	43.76967341
147	1.0	43.7106463924
147	1.0	43.6384081742
147	1.0	43.6717247305
147	1.0	43.7186721248
147	1.0	43.752162977
147	1.0	43.7358245575
147	1.0	43.6453182605
147	1.0	43.6985854956
147	1.0	43.6468109614
147	1.0	43.6736000243
147	1.0	43.7422406134
147	1.0	43.7312277254
147	1.0	43.7111301081
147	1.0	43.6307021555
147	1.0	43.7615706828
147	1.0	43.745833521
147	1.0	43.6781861992
147	1.0	43.6491948223
147	1.0	43.6731595226
147	1.0	43.7553550585
147	1.0	43.6589594229
147	1.0	43.6456869379
147	1.0	43.654821068
147	1.0	43.7389173145
147	1.0	43.6645623412
147	1.0	43.7026886329
147	1.0	43.7541033808
147	1.0	43.7028166336
147	1.0	43.688689888
147	1.0	43.7118667076
147	1.0	43.7396999197
147	1.0	43.7272441563
147	1.0	43.7526603369
147	1.0	43.6793883364
147	1.0	43.6428165316
147	1.0	43.7414971177
147	1.0	43.5823444062
147	1.0	43.7686794182
147	1.0	43.6636646311
147	1.0	43.7041224828
147	1.0	43.6888887926
147	1.0	43.6456456014
147	1.0	43.6092480346
147	1.0	43.7184394926
147	1.0	43.6585773371
147	1.0	43.6504772542
147	1.0	43.6954702093
147	1.0	43.655576348
147	1.0	43.6407399004
147	1.0	43.7390508201
147	1.0	43.6407805382
147	1.0	43.7081343749
147	1.0	43.7130000191
147	1.0	43.6825659676
147	1.0	43.6476456563
147	1.0	43.6124086451
147	1.0	43.6558979219
147	1.0	43.6431028464
147	1.0	43.697694288
147	1.0	43.7512992868
147	1.0	43.6445387731
147	1.0	43.6644620509
147	1.0	43.7062319142
147	1.0	43.687109798
147	1.0	43.7113600543
147	1.0	43.7088118375
147	1.0	43.7047291793
147	1.0	43.7228152178
147	1.0	43.6838065256
147	1.0	43.6664748492
147	1.0	43.6826765291
147	1.0	43.7020610524
147	1.0	43.6777149215
147	1.0	43.6043920187
147	1.0	43.7159677843
147	1.0	43.6749123204
147	1.0	43.7081475293
147	1.0	43.6220379576
147	1.0	43.6360413811
147	1.0	43.7510776853
147	1.0	43.7358563924
147	1.0	43.7189672395
147	1.0	43.7340147802
147	1.0	43.6819377676
147	1.0	43.7164169295
147	1.0	43.7665141285
147	1.0	43.725556681
147	1.0	43.7258420807
147	1.0	43.7393211983
147	1.0	43.6611611649
147	1.0	43.6665853955
147	1.0	43.6045786985
147	1.0	43.6845522568
147	1.0	43.6584581712
147	1.0	43.6479432756
147	1.0	43.7213515979
147	1.0	43.648970539
147	1.0	43.7084334185
147	1.0	43.6235851672
147	1.0	43.6846242419
147	1.0	43.694923089
147	1.0	43.7339346256
147	1.0	43.7487037205
147	1.0	43.7411242536
147	1.0	43.6143041535
147	1.0	43.7184867382
147	1.0	43.7160058102
147	1.0	43.7456032341
147	1.0	43.6190292133
147	1.0	43.7132289663
147	1.0	43.7600741627
147	1.0	43.7096986828
147	1.0	43.7429310813
147	1.0	43.7100450504
147	1.0	43.71544204
147	1.0	43.6504092781
147	1.0	43.6743582391
147	1.0	43.7181391229
147	1.0	43.7554660014
147	1.0	43.7074118926
147	1.0	43.7063133804
147	1.0	43.5722653225
147	1.0	43.737909883
147	1.0	43.7350030204
147	1.0	43.7206167454
147	1.0	43.7040618199
147	1.0	43.6949394935
147	1.0	43.6830386231
147	1.0	43.7529034758
147	1.0	43.7344096878
147	1.0	43.7398605852
147	1.0	43.6522477798
147	1.0	43.70917085
147	1.0	43.6685296524
147	1.0	43.7134567017
147	1.0	43.6875390016
147	1.0	43.7012939859
147	1.0	43.6211835749
147	1.0	43.7082510754
147	1.0	43.7102710502
147	1.0	43.7161245802
147	1.0	43.7461294921
147	1.0	43.6122627581
147	1.0	43.7398040483
147	1.0	43.7291121758
147	1.0	43.650250959
147	1.0	43.751085722
147	1.0	43.7611784453
147	1.0	43.6931123372
147	1.0	43.7040160341
147	1.0	43.7039920744
147	1.0	43.6426129422
147	1.0	43.7315113819
147	1.0	43.6592306107
147	1.0	43.6770611831
147	1.0	43.7168850953
147	1.0	43.6650262673
147	1.0	43.6894463846
147	1.0	43.6750003146
147	1.0	43.7454922166
147	1.0	43.7560663866
147	1.0	43.6468843022
147	1.0	43.6733326041
147	1.0	43.6595800424
147	1.0	43.7555848208
147	1.0	43.722753561
147	1.0	43.7077102405
147	1.0	43.7169166682
147	1.0	43.7028168183
147	1.0	43.6889251524
147	1.0	43.7166420007
147	1.0	43.7239327135
147	1.0	43.7068309061
147	1.0	43.6968287369
147	1.0	43.6778025302
147	1.0	43.744851285
147	1.0	43.7587444217
147	1.0	43.6720165819
147	1.0	43.7254848962
147	1.0	43.7019557692
147	1.0	43.6437075798
147	1.0	43.6687428203
147	1.0	43.6573842622
147	1.0	43.7118369408
147	1.0	43.7292083727
147	1.0	43.6556822035
147	1.0	43.6813620984
147	1.0	43.7476254439
147	1.0	43.7018181011
147	1.0	43.6621359005
147	1.0	43.7502938958
147	1.0	43.7290718176
147	1.0	43.6970494278
147	1.0	43.7135536469
147	1.0	43.7380311605
147	1.0	43.7051792745
147	1.0	43.698022665
147	1.0	43.6915372228
147	1.0	43.668236789
147	1.0	43.6916952647
147	1.0	43.7160716301
147	1.0	43.7066378817
147	1.0	43.7005325785
147	1.0	43.7427334593
147	1.0	43.7128321707
147	1.0	43.670671031
147	1.0	43.7305413802
147	1.0	43.6730212261
147	1.0	43.7292488984
147	1.0	43.659912059
147	1.0	43.6292408569
147	1.0	43.6492298168
147	1.0	43.7472844122
147	1.0	43.6986839119
147	1.0	43.7402015328
147	1.0	43.7123810475
147	1.0	43.658118182
147	1.0	43.7429131785
147	1.0	43.7039523728
147	1.0	43.6545549465
147	1.0	43.7199213642
147	1.0	43.7247284694
147	1.0	43.6716599793
147	1.0	43.7463908879
147	1.0	43.7089719623
147	1.0	43.7244883773
147	1.0	43.7212188816
147	1.0	43.7214899254
147	1.0	43.7566859439
147	1.0	43.6822024386
147	1.0	43.6457310289
147	1.0	43.6738678232
147	1.0	43.7396995079
147	1.0	43.7214963207
147	1.0	43.6294882218
147	1.0	43.7167786461
147	1.0	43.740446087
147	1.0	43.6180558796
147	1.0	43.6358939319
147	1.0	43.6904554959
147	1.0	43.6942539805
147	1.0	43.7007533515
147	1.0	43.7116134234
147	1.0	43.7004322642
147	1.0	43.6601631647
147	1.0	43.6893087113
147	1.0	43.6603058403
147	1.0	43.6707458886
147	1.0	43.6264404047
147	1.0	43.6605879207
147	1.0	43.6762184997
147	1.0	43.6886511504
147	1.0	43.6846952819
147	1.0	43.6882217459
147	1.0	43.703063789
147	1.0	43.669769264
147	1.0	43.6838239344
147	1.0	43.6532706352
147	1.0	43.633378493
147	1.0	43.6955481904
147	1.0	43.7646454526
147	1.0	43.6838942401
147	1.0	43.6970271732
147	1.0	43.679901069
147	1.0	43.6408908236
147	1.0	43.7275899803
147	1.0	43.6700543421
147	1.0	43.7525945865
147	1.0	43.6922920033
147	1.0	43.7067028575
147	1.0	43.7690527207
147	1.0	43.6938772129
147	1.0	43.6750551978
147	1.0	43.630583788
147	1.0	43.6913225009
147	1.0	43.7173816012
147	1.0	43.6620973104
147	1.0	43.6670721694
147	1.0	43.7518636953
147	1.0	43.6625649907
147	1.0	43.7372533492
147	1.0	43.7344563077
147	1.0	43.7527166484
147	1.0	43.7364384703
147	1.0	43.6659003557
147	1.0	43.7804875132
147	1.0	43.6621573441
147	1.0	43.6179910004
147	1.0	43.7523703764
147	1.0	43.6997535951
147	1.0	43.7318202484
147	1.0	43.6217547978
147	1.0	43.7319491146
147	1.0	43.7470636528
147	1.0	43.6641338466
147	1.0	43.7017360786
147	1.0	43.7464120208
147	1.0	43.7423760052
147	1.0	43.6257850273
147	1.0	43.7136677156
147	1.0	43.6881837215
147	1.0	43.7524888076
147	1.0	43.6635292514
147	1.0	43.7365596101
147	1.0	43.6993686979
147	1.0	43.7428141398
147	1.0	43.7530735255
147	1.0	43.699664389
147	1.0	43.6933929546
147	1.0	43.6952175386
147	1.0	43.7690498748
147	1.0	43.6752220976
147	1.0	43.7147256058
147	1.0	43.7149626432
147	1.0	43.6900516927
147	1.0	43.6720227664
147	1.0	43.6542276831
147	1.0	43.6925576845
147	1.0	43.7275381378
147	1.0	43.6940272917
147	1.0	43.7284938615
147	1.0	43.7405635416
147	1.0	43.7206547348
147	1.0	43.6675244083
147	1.0	43.7029510778
147	1.0	43.6438631141
147	1.0	43.7473655484
147	1.0	43.7154675086
147	1.0	43.669151749
147	1.0	43.7443200924
147	1.0	43.740852023
147	1.0	43.7742042537
147	1.0	43.718001779
147	1.0	43.6793939862
147	1.0	43.7589672767
147	1.0	43.6675974984
147	1.0	43.7521890575
147	1.0	43.6968776477
147	1.0	43.741523049
147	1.0	43.7034112869
147	1.0	43.6397602753
147	1.0	43.5547751131
147	1.0	43.6048468239
147	1.0	43.5802018827
147	1.0	43.7068148505
147	1.0	43.6937721995
147	1.0	43.6717449528
147	1.0	43.7620211077
147	1.0	43.7303213881
147	1.0	43.749375048
147	1.0	43.7161482004
147	1.0	43.7326316517
147	1.0	43.6847278938
147	1.0	43.6511754734
147	1.0	43.7169097739
147	1.0	43.7215997034
147	1.0	43.6227197342
147	1.0	43.6917218442
147	1.0	43.7127002853
147	1.0	43.69360783
147	1.0	43.7188773257
147	1.0	43.7699720359
147	1.0	43.6416131868
147	1.0	43.6133656887
147	1.0	43.6655922834
147	1.0	43.6636146129
147	1.0	43.6786865003
147	1.0	43.6551419765
147	1.0	43.6298526527
147	1.0	43.6626512993
147	1.0	43.6963654494
147	1.0	43.7369628139
147	1.0	43.6327396279
147	1.0	43.6545013919
147	1.0	43.6829360237
147	1.0	43.6713036691
147	1.0	43.681597406
147	1.0	43.700022369
147	1.0	43.7231158009
147	1.0	43.6919174696
147	1.0	43.7029088492
147	1.0	43.6891148712
147	1.0	43.6904849392
147	1.0	43.6750056516
147	1.0	43.6657980216
147	1.0	43.7055947936
147	1.0	43.7128971461
147	1.0	43.6732379764
147	1.0	43.6069244354
147	1.0	43.6768760402
147	1.0	43.7239332639
147	1.0	43.6234702716
147	1.0	43.7406461053
147	1.0	43.7222927433
147	1.0	43.6749934075
147	1.0	43.6575247665
147	1.0	43.7061583728
147	1.0	43.6152477679
147	1.0	43.7154247457
147	1.0	43.6539107523
147	1.0	43.5982761208
147	1.0	43.6677831483
147	1.0	43.6394856272
147	1.0	43.7479067053
147	1.0	43.6766006749
147	1.0	43.7394139008
147	1.0	43.6849988251
147	1.0	43.7158754974
147	1.0	43.6667671628
147	1.0	43.7399956348
147	1.0	43.6996208363
147	1.0	43.7029496168
147	1.0	43.698710874
147	1.0	43.6800828251
147	1.0	43.6831369677
147	1.0	43.6718613523
147	1.0	43.7177859647
147	1.0	43.6741972691
147	1.0	43.7126300145
147	1.0	43.7451572233
147	1.0	43.6734137877
147	1.0	43.6582630838
147	1.0	43.737680326
147	1.0	43.685194256
147	1.0	43.775390554
147	1.0	43.6378694525
147	1.0	43.6522120226
147	1.0	43.7083181852
147	1.0	43.7203265631
147	1.0	43.6657625825
147	1.0	43.634258631
147	1.0	43.7550025372
147	1.0	43.6755488094
147	1.0	43.6239272039
147	1.0	43.7543054903
147	1.0	43.6454651769
147	1.0	43.6436832789
147	1.0	43.6495632707
147	1.0	43.7057598348
147	1.0	43.6626217107
147	1.0	43.6308188881
147	1.0	43.687075741
147	1.0	43.7032699554
147	1.0	43.6794360708
147	1.0	43.7084663128
147	1.0	43.6327539782
147	1.0	43.6102388392
147	1.0	43.72440713
147	1.0	43.7370470746
147	1.0	43.6460136181
147	1.0	43.7356387236
147	1.0	43.6940051969
147	1.0	43.6869612347
147	1.0	43.7356561106
147	1.0	43.6509423624
147	1.0	43.6488310955
147	1.0	43.6702750387
147	1.0	43.7267364899
147	1.0	43.6428101915
147	1.0	43.6897477952
147	1.0	43.6658343149
147	1.0	43.7415022629
147	1.0	43.7576243117
147	1.0	43.7082070782
147	1.0	43.6667664718
147	1.0	43.6470839114
147	1.0	43.7592946553
147	1.0	43.7026629476
147	1.0	43.6389795349
147	1.0	43.6236291202
147	1.0	43.6563235391
147	1.0	43.7488065533
147	1.0	43.6827102813
147	1.0	43.6399245731
147	1.0	43.7081612865
147	1.0	43.6584103908
147	1.0	43.6901485982
147	1.0	43.7077660441
147	1.0	43.7215981293
147	1.0	43.7213608404
147	1.0	43.664258953
147	1.0	43.7301670282
147	1.0	43.7073220998
147	1.0	43.7293415101
147	1.0	43.7413843847
147	1.0	43.6823937254
147	1.0	43.743352763
147	1.0	43.7336571511
147	1.0	43.6903466264
147	1.0	43.718144384
147	1.0	43.7276393267
147	1.0	43.6526456528
147	1.0	43.7400259893
147	1.0	43.6371735329
147	1.0	43.6747398803
147	1.0	43.7098434804
147	1.0	43.7600837794
147	1.0	43.7018341726
147	1.0	43.7334007777
147	1.0	43.6915923232
147	1.0	43.6639257919
147	1.0	43.6275467271
147	1.0	43.7441270602
147	1.0	43.6844851597
147	1.0	43.7374895812
147	1.0	43.7318188553
147	1.0	43.6883894794
147	1.0	43.762218965
147	1.0	43.723819633
147	1.0	43.6248938972
147	1.0	43.6761166558
147	1.0	43.7108568771
147	1.0	43.6275331793
147	1.0	43.683024964
147	1.0	43.6436512478
147	1.0	43.7541958801
147	1.0	43.6956772668
147	1.0	43.576180103
147	1.0	43.7410325576
147	1.0	43.6916625073
147	1.0	43.6885018642
147	1.0	43.7403078387
147	1.0	43.6369059016
147	1.0	43.7082199163
147	1.0	43.7124854115
147	1.0	43.6399804434
147	1.0	43.6509703443
147	1.0	43.7414082431
147	1.0	43.739684398
147	1.0	43.6729304664
147	1.0	43.6837380951
147	1.0	43.6532979041
147	1.0	43.7216061492
147	1.0	43.7533219683
147	1.0	43.6750644943
147	1.0	43.7381742004
147	1.0	43.6499597914
147	1.0	43.6723777209
147	1.0	43.6958745928
147	1.0	43.7565633469
147	1.0	43.7099250917
147	1.0	43.6109381353
147	1.0	43.7165450727
147	1.0	43.6613264984
147	1.0	43.7461286473
147	1.0	43.6841645169
147	1.0	43.5991218005
147	1.0	43.6216968627
147	1.0	43.7065338312
147	1.0	43.6770560793
147	1.0	43.7488484069
147	1.0	43.6502684001
147	1.0	43.5832726711
147	1.0	43.7500988531
147	1.0	43.6891242674
147	1.0	43.7100260379
147	1.0	43.7005212812
147	1.0	43.7760662062
147	1.0	43.6815901511
147	1.0	43.7292027739
147	1.0	43.7348973933
147	1.0	43.6978220636
147	1.0	43.6497692996
147	1.0	43.7177093334
147	1.0	43.7000438182
147	1.0	43.6506317034
147	1.0	43.7057384833
147	1.0	43.5905659248
147	1.0	43.7477814986
147	1.0	43.6597178748
147	1.0	43.7246924542
147	1.0	43.7230216889
147	1.0	43.6963347607
147	1.0	43.7333409154
147	1.0	43.7210221519
147	1.0	43.6481857754
147	1.0	43.7017669544
147	1.0	43.704899215
147	1.0	43.7578155996
147	1.0	43.7556906054
147	1.0	43.7478089223
147	1.0	43.5691020181
147	1.0	43.7076516406
147	1.0	43.703307802
147	1.0	43.7149624296
147	1.0	43.6955596204
147	1.0	43.6989154145
147	1.0	43.6432375289
147	1.0	43.7205965823
147	1.0	43.7096607467
147	1.0	43.7155959426
147	1.0	43.6928289387
147	1.0	43.7574140852
147	1.0	43.6979216441
147	1.0	43.6963590866
147	1.0	43.7324716012
147	1.0	43.6954320016
147	1.0	43.7120124741
147	1.0	43.7117207192
147	1.0	43.7179920413
147	1.0	43.6837470897
147	1.0	43.6570572254
147	1.0	43.7452561234
147	1.0	43.6897177425
147	1.0	43.7512446693
147	1.0	43.7201310812
147	1.0	43.6919074133
147	1.0	43.7159249945
147	1.0	43.7534483772
147	1.0	43.7282282623
147	1.0	43.6444054665
147	1.0	43.7371312065
147	1.0	43.6694944606
147	1.0	43.7530836111
147	1.0	43.740330193
147	1.0	43.6804987619
147	1.0	43.7721703357
147	1.0	43.6982040684
147	1.0	43.709581192
147	1.0	43.7484119374
147	1.0	43.6835313831
147	1.0	43.7259396389
147	1.0	43.6994956011
147	1.0	43.6842925332
147	1.0	43.7237801934
147	1.0	43.6734017423
147	1.0	43.7275842833
147	1.0	43.741813879
147	1.0	43.6243568102
147	1.0	43.7430766049
147	1.0	43.678902004
147	1.0	43.7180651128
147	1.0	43.7791075071
147	1.0	43.6984132139
147	1.0	43.6639960931
147	1.0	43.7489371033
147	1.0	43.7309386312
147	1.0	43.7607922027
147	1.0	43.7354585442
147	1.0	43.7359539568
147	1.0	43.7320278422
147	1.0	43.7056886231
147	1.0	43.637534534
147	1.0	43.6417928258
147	1.0	43.6492910901
147	1.0	43.7167487003
147	1.0	43.7247260194
147	1.0	43.7312670582
147	1.0	43.7125654742
147	1.0	43.6804772898
147	1.0	43.6800544473
147	1.0	43.6792819611
147	1.0	43.701813462
147	1.0	43.727009945
147	1.0	43.6972751138
147	1.0	43.6329177151
147	1.0	43.7479093194
147	1.0	43.608839997
147	1.0	43.6562604858
147	1.0	43.7559574
147	1.0	43.7112146457
147	1.0	43.7038596315
147	1.0	43.6489988309
147	1.0	43.648356655
147	1.0	43.712174004
147	1.0	43.6573031783
147	1.0	43.7146345087
147	1.0	43.6406362006
147	1.0	43.754161092
147	1.0	43.6275708202
147	1.0	43.7540489315
147	1.0	43.6907431875
147	1.0	43.6753089356
147	1.0	43.6983576987
147	1.0	43.6001742313
147	1.0	43.7226976111
147	1.0	43.6984013911
147	1.0	43.7502985641
147	1.0	43.6579285285
147	1.0	43.7769028403
147	1.0	43.7149943351
147	1.0	43.7141974646
147	1.0	43.7359212011
147	1.0	43.7431736302
147	1.0	43.6922700324
147	1.0	43.6491191717
147	1.0	43.7396894901
147	1.0	43.6607857114
147	1.0	43.6571664037
147	1.0	43.7218783412
147	1.0	43.7537963658
147	1.0	43.7336961624
147	1.0	43.6789979054
147	1.0	43.6212335587
147	1.0	43.6818976962
147	1.0	43.6706776202
147	1.0	43.6930317265
147	1.0	43.723861288
147	1.0	43.7540280704
147	1.0	43.7725426071
147	1.0	43.6862555806
147	1.0	43.7190039345
147	1.0	43.7057797709
147	1.0	43.6782307985
147	1.0	43.6359085214
147	1.0	43.7203288846
147	1.0	43.7218253402
147	1.0	43.7315234634
147	1.0	43.7077018124
147	1.0	43.7200621332
147	1.0	43.7214345377
147	1.0	43.7217392874
147	1.0	43.739346801
147	1.0	43.7266270456
147	1.0	43.7228816684
147	1.0	43.6332555048
147	1.0	43.6783486683
147	1.0	43.7198852508
147	1.0	43.7474082114
147	1.0	43.7581036493
147	1.0	43.7579800398
147	1.0	43.6692231539
147	1.0	43.773083231
147	1.0	43.6854089794
147	1.0	43.7619304696
147	1.0	43.7186721597
147	1.0	43.6983024622
147	1.0	43.7605943195
147	1.0	43.6981747276
147	1.0	43.7092311427
147	1.0	43.6988481786
147	1.0	43.681827621
147	1.0	43.6883836314
147	1.0	43.7420214547
147	1.0	43.6453170187
147	1.0	43.7537095901
147	1.0	43.7223707646
147	1.0	43.7354094505
147	1.0	43.6383352986
147	1.0	43.7027350354
147	1.0	43.640297115
147	1.0	43.6923739606
147	1.0	43.6729943124
147	1.0	43.7153626662
147	1.0	43.7805857166
147	1.0	43.6708213266
147	1.0	43.6539036421
147	1.0	43.7593323555
147	1.0	43.7328085058
147	1.0	43.7493414053
147	1.0	43.7250769341
147	1.0	43.6799752028
147	1.0	43.6522481034
147	1.0	43.7406673577
147	1.0	43.6952726647
147	1.0	43.7382780532
147	1.0	43.6403158866
147	1.0	43.7130112261
147	1.0	43.6067405879
147	1.0	43.7092744886
147	1.0	43.6697890992
147	1.0	43.7198363456
147	1.0	43.6043261403
147	1.0	43.6899414885
147	1.0	43.7322666775
147	1.0	43.6538817348
