# Supplementary material for: Unique membrane properties and enhanced signal processing in human neocortical neurons
Source: eLife. 2016 Oct 6;5:e16553. doi: 10.7554/eLife.16553 (PMC5100995; doi:10.7554/eLife.16553)
Supplement: Source code 1. — DOI: http://dx.doi.org/10.7554/eLife.16553.014 [file elife-16553-code1.zip › Fig3/Fig3b/DIST_045_SYNC/Mon_Apr_11_11_35_14_2016/syns_148/sync_stim_seed_823.txt]

NUMBER_OF_SYNAPSES	APC_N	MAX_VOLTAGE
148	1.0	43.6139553351
148	1.0	43.7500779049
148	1.0	43.7191304301
148	1.0	43.627913793
148	1.0	43.7248394729
148	1.0	43.775507172
148	1.0	43.7478973666
148	1.0	43.6514850351
148	1.0	43.6466589043
148	1.0	43.704063172
148	1.0	43.7638601709
148	1.0	43.69367046
148	1.0	43.7341393762
148	1.0	43.7385029707
148	1.0	43.7282147953
148	1.0	43.7185900262
148	1.0	43.6393878416
148	1.0	43.6967093144
148	1.0	43.6754373763
148	1.0	43.7332181132
148	1.0	43.6877669767
148	1.0	43.7395026353
148	1.0	43.7064650567
148	1.0	43.7185804321
148	1.0	43.7113812361
148	1.0	43.7601815585
148	1.0	43.7273205213
148	1.0	43.7036472417
148	1.0	43.7624209347
148	1.0	43.7142573051
148	1.0	43.6513088028
148	1.0	43.7224054639
148	1.0	43.633088002
148	1.0	43.767302642
148	1.0	43.7228370836
148	1.0	43.7195584193
148	1.0	43.7155214842
148	1.0	43.7146569416
148	1.0	43.7449585921
148	1.0	43.7288626853
148	1.0	43.713208952
148	1.0	43.7171705383
148	1.0	43.6584867547
148	1.0	43.6506143107
148	1.0	43.7373129103
148	1.0	43.704953549
148	1.0	43.6805833759
148	1.0	43.6973216193
148	1.0	43.6750839241
148	1.0	43.645365406
148	1.0	43.7515569634
148	1.0	43.7249993001
148	1.0	43.6871459029
148	1.0	43.6651467507
148	1.0	43.6773615673
148	1.0	43.6517763079
148	1.0	43.6991311405
148	1.0	43.7171758183
148	1.0	43.6797976759
148	1.0	43.7420599902
148	1.0	43.7109111061
148	1.0	43.6993147514
148	1.0	43.7211755651
148	1.0	43.697099743
148	1.0	43.7233895362
148	1.0	43.764454632
148	1.0	43.7526429353
148	1.0	43.7150098155
148	1.0	43.7050851088
148	1.0	43.7049080547
148	1.0	43.6585254686
148	1.0	43.7103141081
148	1.0	43.73252014
148	1.0	43.7420285286
148	1.0	43.6909355389
148	1.0	43.7183674049
148	1.0	43.7607333922
148	1.0	43.7535499258
148	1.0	43.698696947
148	1.0	43.7056559685
148	1.0	43.7207283575
148	1.0	43.7282632531
148	1.0	43.6699734518
148	1.0	43.7558061287
148	1.0	43.7222141029
148	1.0	43.6593325691
148	1.0	43.6829467282
148	1.0	43.7209080815
148	1.0	43.6360999188
148	1.0	43.6428221588
148	1.0	43.6985095204
148	1.0	43.6484959843
148	1.0	43.7497096089
148	1.0	43.7086527568
148	1.0	43.7125038007
148	1.0	43.7173220699
148	1.0	43.6800217459
148	1.0	43.7478390811
148	1.0	43.7019365435
148	1.0	43.7801064052
148	1.0	43.6659666596
148	1.0	43.5626324748
148	1.0	43.6354907955
148	1.0	43.7380977794
148	1.0	43.7055701786
148	1.0	43.7513963715
148	1.0	43.7197481334
148	1.0	43.7362139923
148	1.0	43.6746448033
148	1.0	43.6742951798
148	1.0	43.7098764607
148	1.0	43.7296900027
148	1.0	43.7227435143
148	1.0	43.7789418878
148	1.0	43.7548632514
148	1.0	43.7229692378
148	1.0	43.7158421807
148	1.0	43.6902989775
148	1.0	43.6776264163
148	1.0	43.7269420356
148	1.0	43.760121252
148	1.0	43.6928010276
148	1.0	43.7289792727
148	1.0	43.6065872367
148	1.0	43.6578287408
148	1.0	43.6042117485
148	1.0	43.7476814089
148	1.0	43.6049546232
148	1.0	43.6740782362
148	1.0	43.7505927932
148	1.0	43.6757571099
148	1.0	43.7417298072
148	1.0	43.6462189444
148	1.0	43.6899786946
148	1.0	43.7581616342
148	1.0	43.7226128831
148	1.0	43.6960015139
148	1.0	43.6812587373
148	1.0	43.6931424576
148	1.0	43.6665003652
148	1.0	43.6855430356
148	1.0	43.7517202607
148	1.0	43.6425334795
148	1.0	43.7461097791
148	1.0	43.7475959477
148	1.0	43.7660263478
148	1.0	43.7043307746
148	1.0	43.5772291045
148	1.0	43.6995721837
148	1.0	43.6780320095
148	1.0	43.719514163
148	1.0	43.7180231304
148	1.0	43.6370482663
148	1.0	43.7196960975
148	1.0	43.612252593
148	1.0	43.6992281677
148	1.0	43.7248358521
148	1.0	43.761691531
148	1.0	43.6814185218
148	1.0	43.7349518247
148	1.0	43.7142062927
148	1.0	43.6767676799
148	1.0	43.6628633981
148	1.0	43.7384066056
148	1.0	43.6861792353
148	1.0	43.6597773989
148	1.0	43.7285177044
148	1.0	43.7697329134
148	1.0	43.6577127388
148	1.0	43.7246842109
148	1.0	43.6213958403
148	1.0	43.6952923951
148	1.0	43.7297299178
148	1.0	43.7259877074
148	1.0	43.7209608614
148	1.0	43.6568846311
148	1.0	43.6370118543
148	1.0	43.7046886235
148	1.0	43.7339374139
148	1.0	43.7337410954
148	1.0	43.663521474
148	1.0	43.7289603421
148	1.0	43.6972063297
148	1.0	43.7562686296
148	1.0	43.6806896036
148	1.0	43.7030667511
148	1.0	43.6854485122
148	1.0	43.7186815544
148	1.0	43.7145509873
148	1.0	43.6815860306
148	1.0	43.7166048596
148	1.0	43.68143059
148	1.0	43.6823701654
148	1.0	43.7118016536
148	1.0	43.7093788085
148	1.0	43.5321332444
148	1.0	43.7522175925
148	1.0	43.732877358
148	1.0	43.7099146715
148	1.0	43.7370293975
148	1.0	43.678265049
148	1.0	43.7758142669
148	1.0	43.7392094974
148	1.0	43.7519446195
148	1.0	43.769178991
148	1.0	43.6949007771
148	1.0	43.7040899614
148	1.0	43.7600314978
148	1.0	43.755628073
148	1.0	43.6520958357
148	1.0	43.707297279
148	1.0	43.6558761857
148	1.0	43.7115498221
148	1.0	43.622045104
148	1.0	43.6763741546
148	1.0	43.6327401651
148	1.0	43.6957268325
148	1.0	43.7139268271
148	1.0	43.6437173937
148	1.0	43.631458988
148	1.0	43.7720370142
148	1.0	43.618053081
148	1.0	43.7101321332
148	1.0	43.6224470507
148	1.0	43.6711110442
148	1.0	43.6883003052
148	1.0	43.70413111
148	1.0	43.7482171142
148	1.0	43.6768650003
148	1.0	43.6519016647
148	1.0	43.7318839101
148	1.0	43.7213996595
148	1.0	43.6465079417
148	1.0	43.6565880307
148	1.0	43.7068680181
148	1.0	43.7242082542
148	1.0	43.6734198392
148	1.0	43.766285319
148	1.0	43.6289690361
148	1.0	43.7033301081
148	1.0	43.7210342661
148	1.0	43.7396197244
148	1.0	43.7531119629
148	1.0	43.6694785536
148	1.0	43.6405330673
148	1.0	43.675281157
148	1.0	43.7024366386
148	1.0	43.7696738458
148	1.0	43.7057062174
148	1.0	43.7517557905
148	1.0	43.7180599415
148	1.0	43.6913783335
148	1.0	43.6798999829
148	1.0	43.6264809643
148	1.0	43.7656013184
148	1.0	43.7212996321
148	1.0	43.6945792237
148	1.0	43.7318435197
148	1.0	43.6900293178
148	1.0	43.7143690541
148	1.0	43.727732467
148	1.0	43.7110310769
148	1.0	43.5885895785
148	1.0	43.7128677287
148	1.0	43.7296729312
148	1.0	43.726476611
148	1.0	43.6602381868
148	1.0	43.6930036049
148	1.0	43.6912708646
148	1.0	43.7103274591
148	1.0	43.7591255875
148	1.0	43.6261777056
148	1.0	43.6711260512
148	1.0	43.6387023527
148	1.0	43.691693682
148	1.0	43.7369498501
148	1.0	43.7484249099
148	1.0	43.7122669372
148	1.0	43.7417110998
148	1.0	43.7200301331
148	1.0	43.7435760196
148	1.0	43.7213493924
148	1.0	43.6933483325
148	1.0	43.7469772521
148	1.0	43.6304992496
148	1.0	43.7063363489
148	1.0	43.6316617478
148	1.0	43.6791283685
148	1.0	43.6322666818
148	1.0	43.7621954291
148	1.0	43.7308621878
148	1.0	43.7403144322
148	1.0	43.6736804457
148	1.0	43.698253857
148	1.0	43.7466878483
148	1.0	43.6860728203
148	1.0	43.6615170388
148	1.0	43.6896966581
148	1.0	43.6610922368
148	1.0	43.7368029167
148	1.0	43.6904654126
148	1.0	43.7133484291
148	1.0	43.7116538119
148	1.0	43.5676476035
148	1.0	43.7213031178
148	1.0	43.7638722608
148	1.0	43.6443457537
148	1.0	43.7401392567
148	1.0	43.6713232443
148	1.0	43.7358564211
148	1.0	43.7432030816
148	1.0	43.7039409206
148	1.0	43.7149462849
148	1.0	43.7354574511
148	1.0	43.6966027323
148	1.0	43.6999832244
148	1.0	43.652581786
148	1.0	43.7547802683
148	1.0	43.6968865637
148	1.0	43.7088734452
148	1.0	43.6978875971
148	1.0	43.6364516091
148	1.0	43.7621052423
148	1.0	43.7011930129
148	1.0	43.6904401619
148	1.0	43.7604120323
148	1.0	43.7218325756
148	1.0	43.7000359352
148	1.0	43.7139421465
148	1.0	43.7196967583
148	1.0	43.6823069321
148	1.0	43.7261409098
148	1.0	43.6757137194
148	1.0	43.7005974055
148	1.0	43.6530108967
148	1.0	43.6720331933
148	1.0	43.7174890049
148	1.0	43.7291166516
148	1.0	43.6514922411
148	1.0	43.623426737
148	1.0	43.7612104036
148	1.0	43.6772504244
148	1.0	43.731467568
148	1.0	43.6703493881
148	1.0	43.7323588412
148	1.0	43.7002257568
148	1.0	43.7157474073
148	1.0	43.7609768787
148	1.0	43.7741177167
148	1.0	43.7133820504
148	1.0	43.6951594929
148	1.0	43.7191310122
148	1.0	43.7521595549
148	1.0	43.7544651544
148	1.0	43.7312155648
148	1.0	43.7158981159
148	1.0	43.6627240915
148	1.0	43.6722331783
148	1.0	43.638498945
148	1.0	43.7697976902
148	1.0	43.7388781103
148	1.0	43.6811253099
148	1.0	43.6786969845
148	1.0	43.7571434995
148	1.0	43.6834108886
148	1.0	43.7190952592
148	1.0	43.6842325059
148	1.0	43.7032499921
148	1.0	43.6993371927
148	1.0	43.711964312
148	1.0	43.64708434
148	1.0	43.6765856675
148	1.0	43.7391008043
148	1.0	43.6285544672
148	1.0	43.6887494952
148	1.0	43.7478049145
148	1.0	43.7420567267
148	1.0	43.743341492
148	1.0	43.6422366724
148	1.0	43.6756694315
148	1.0	43.7852052723
148	1.0	43.6657409298
148	1.0	43.7223768703
148	1.0	43.7185800376
148	1.0	43.6698276646
148	1.0	43.7123243187
148	1.0	43.7278361995
148	1.0	43.7613676112
148	1.0	43.6840096955
148	1.0	43.747393367
148	1.0	43.7505856081
148	1.0	43.6761727947
148	1.0	43.6848390237
148	1.0	43.6767448313
148	1.0	43.7902637304
148	1.0	43.7617424534
148	1.0	43.5957215211
148	1.0	43.7009408326
148	1.0	43.715600677
148	1.0	43.6598650485
148	1.0	43.7331321428
148	1.0	43.6729145819
148	1.0	43.7227118059
148	1.0	43.7129939631
148	1.0	43.6200957538
148	1.0	43.7246839748
148	1.0	43.6914335569
148	1.0	43.659748943
148	1.0	43.6698996948
148	1.0	43.6988716099
148	1.0	43.6792945345
148	1.0	43.7491899071
148	1.0	43.7068288678
148	1.0	43.6588892327
148	1.0	43.7025765413
148	1.0	43.7032270831
148	1.0	43.6982206439
148	1.0	43.6588837387
148	1.0	43.6816479098
148	1.0	43.6983536223
148	1.0	43.6895696242
148	1.0	43.6556755863
148	1.0	43.7328326335
148	1.0	43.6992117012
148	1.0	43.7377711874
148	1.0	43.7420752183
148	1.0	43.6839985534
148	1.0	43.7467446283
148	1.0	43.7594605236
148	1.0	43.753577714
148	1.0	43.6559768632
148	1.0	43.734510224
148	1.0	43.7831711715
148	1.0	43.6593190875
148	1.0	43.708331891
148	1.0	43.7440104558
148	1.0	43.6878738363
148	1.0	43.6660027913
148	1.0	43.6501060854
148	1.0	43.7110012985
148	1.0	43.7274845369
148	1.0	43.7126534666
148	1.0	43.7349929123
148	1.0	43.7329029235
148	1.0	43.6415425038
148	1.0	43.6956422582
148	1.0	43.6397301349
148	1.0	43.7289235134
148	1.0	43.7197788676
148	1.0	43.7271427899
148	1.0	43.6693673217
148	1.0	43.6354070564
148	1.0	43.6960637868
148	1.0	43.7121742189
148	1.0	43.7211136044
148	1.0	43.7273731844
148	1.0	43.6843248378
148	1.0	43.6237715765
148	1.0	43.6819863575
148	1.0	43.7272663277
148	1.0	43.7175012725
148	1.0	43.7620226881
148	1.0	43.6470458718
148	1.0	43.7192347222
148	1.0	43.7247550922
148	1.0	43.7719492566
148	1.0	43.7065791048
148	1.0	43.7241201209
148	1.0	43.7384280194
148	1.0	43.6132865716
148	1.0	43.7724309147
148	1.0	43.6917641924
148	1.0	43.6756310387
148	1.0	43.6788393601
148	1.0	43.6237540817
148	1.0	43.7191798723
148	1.0	43.6773849222
148	1.0	43.7474484925
148	1.0	43.787410798
148	1.0	43.6604167743
148	1.0	43.6323598262
148	1.0	43.7343835901
148	1.0	43.6205744134
148	1.0	43.6821211605
148	1.0	43.7760380266
148	1.0	43.7080250389
148	1.0	43.711362514
148	1.0	43.6091586756
148	1.0	43.7344756024
148	1.0	43.666133472
148	1.0	43.6812288477
148	1.0	43.726250865
148	1.0	43.7334789365
148	1.0	43.6974046607
148	1.0	43.7400470175
148	1.0	43.7181321638
148	1.0	43.7403000082
148	1.0	43.7519206716
148	1.0	43.6873233996
148	1.0	43.7413622226
148	1.0	43.7173770027
148	1.0	43.657026753
148	1.0	43.7472561437
148	1.0	43.6886326907
148	1.0	43.7304574753
148	1.0	43.7343654826
148	1.0	43.654187685
148	1.0	43.6655992769
148	1.0	43.6526047645
148	1.0	43.7208156781
148	1.0	43.7692217617
148	1.0	43.6771018646
148	1.0	43.7373425453
148	1.0	43.7529815807
148	1.0	43.719704816
148	1.0	43.6538164005
148	1.0	43.7032041658
148	1.0	43.7044462633
148	1.0	43.7283862345
148	1.0	43.6263245281
148	1.0	43.7583653475
148	1.0	43.6974701748
148	1.0	43.7051420914
148	1.0	43.6375876697
148	1.0	43.6262334569
148	1.0	43.7177762355
148	1.0	43.7100071725
148	1.0	43.6640083091
148	1.0	43.6648543056
148	1.0	43.6604196883
148	1.0	43.6662081259
148	1.0	43.6485387722
148	1.0	43.6640024758
148	1.0	43.7166218746
148	1.0	43.7239394567
148	1.0	43.6850571452
148	1.0	43.7463690126
148	1.0	43.6988807166
148	1.0	43.6337743905
148	1.0	43.7105975329
148	1.0	43.6483710635
148	1.0	43.6523418213
148	1.0	43.7244247273
148	1.0	43.6136833669
148	1.0	43.7239039941
148	1.0	43.5881523512
148	1.0	43.7217225114
148	1.0	43.733568504
148	1.0	43.7566595421
148	1.0	43.7324533274
148	1.0	43.6174485588
148	1.0	43.6942692759
148	1.0	43.6819598244
148	1.0	43.7146704901
148	1.0	43.7269150697
148	1.0	43.6937776957
148	1.0	43.710360967
148	1.0	43.6879786348
148	1.0	43.6913902306
148	1.0	43.6303691556
148	1.0	43.6513135636
148	1.0	43.7164371843
148	1.0	43.7354593709
148	1.0	43.7469436588
148	1.0	43.6629847348
148	1.0	43.7685027026
148	1.0	43.6705917392
148	1.0	43.6820418802
148	1.0	43.7104669539
148	1.0	43.7220546772
148	1.0	43.6771453615
148	1.0	43.7635617129
148	1.0	43.7265116621
148	1.0	43.7528771731
148	1.0	43.6819602237
148	1.0	43.7284327377
148	1.0	43.6655829866
148	1.0	43.7129258877
148	1.0	43.6734643697
148	1.0	43.722649409
148	1.0	43.6992637387
148	1.0	43.6219725159
148	1.0	43.6739593205
148	1.0	43.7478139933
148	1.0	43.7414807208
148	1.0	43.6659440992
148	1.0	43.6853317862
148	1.0	43.7297625279
148	1.0	43.7007728789
148	1.0	43.7027309951
148	1.0	43.7459172503
148	1.0	43.7054296092
148	1.0	43.7016745565
148	1.0	43.7076245678
148	1.0	43.7035762613
148	1.0	43.6448109908
148	1.0	43.6802854382
148	1.0	43.7872908561
148	1.0	43.7081048112
148	1.0	43.6716468322
148	1.0	43.6899204371
148	1.0	43.7244083759
148	1.0	43.731502052
148	1.0	43.6567105565
148	1.0	43.6277758967
148	1.0	43.7062557095
148	1.0	43.7707709711
148	1.0	43.7021424661
148	1.0	43.6934383868
148	1.0	43.6897744889
148	1.0	43.6956189655
148	1.0	43.7779123187
148	1.0	43.7175730805
148	1.0	43.7512049481
148	1.0	43.7423904695
148	1.0	43.7214587798
148	1.0	43.6966910206
148	1.0	43.7645787005
148	1.0	43.6677317755
148	1.0	43.7144749756
148	1.0	43.7262773587
148	1.0	43.7506474847
148	1.0	43.7223638574
148	1.0	43.6419498833
148	1.0	43.6966895071
148	1.0	43.6991532466
148	1.0	43.5930839822
148	1.0	43.7363177516
148	1.0	43.6510679094
148	1.0	43.71298968
148	1.0	43.6579600821
148	1.0	43.6819374655
148	1.0	43.6253484252
148	1.0	43.7639298885
148	1.0	43.6364587231
148	1.0	43.6922656451
148	1.0	43.7422190635
148	1.0	43.6967819947
148	1.0	43.6822519375
148	1.0	43.7065099768
148	1.0	43.6373986551
148	1.0	43.7054381164
148	1.0	43.7092319726
148	1.0	43.7515951111
148	1.0	43.7161208428
148	1.0	43.7673913596
148	1.0	43.7389005332
148	1.0	43.6637807254
148	1.0	43.7282033736
148	1.0	43.6649470574
148	1.0	43.7023995324
148	1.0	43.6954072888
148	1.0	43.689451655
148	1.0	43.6467593606
148	1.0	43.7044155398
148	1.0	43.7272858816
148	1.0	43.6806662594
148	1.0	43.7313557615
148	1.0	43.6412445235
148	1.0	43.6155526247
148	1.0	43.6546801051
148	1.0	43.761375724
148	1.0	43.6397411522
148	1.0	43.6917822776
148	1.0	43.6835695061
148	1.0	43.7440681483
148	1.0	43.6453245819
148	1.0	43.6766526803
148	1.0	43.7331416004
148	1.0	43.608960045
148	1.0	43.6640265504
148	1.0	43.7196564208
148	1.0	43.6691898528
148	1.0	43.6647163697
148	1.0	43.7777882261
148	1.0	43.6641562783
148	1.0	43.6638704684
148	1.0	43.7253563499
148	1.0	43.746330625
148	1.0	43.6677076036
148	1.0	43.6973975922
148	1.0	43.7010280451
148	1.0	43.6913399204
148	1.0	43.7614254296
148	1.0	43.7011282696
148	1.0	43.712619493
148	1.0	43.7075723966
148	1.0	43.6433415181
148	1.0	43.685127739
148	1.0	43.7153134699
148	1.0	43.6608944841
148	1.0	43.6744988004
148	1.0	43.631737224
148	1.0	43.7371506987
148	1.0	43.7543725725
148	1.0	43.7003756915
148	1.0	43.7354107636
148	1.0	43.6395050731
148	1.0	43.7139002507
148	1.0	43.6125830281
148	1.0	43.6888998261
148	1.0	43.7319665132
148	1.0	43.7433362285
148	1.0	43.6664089851
148	1.0	43.6893830894
148	1.0	43.7279464685
148	1.0	43.7009906817
148	1.0	43.7162722
148	1.0	43.7139040554
148	1.0	43.7251231229
148	1.0	43.6921714131
148	1.0	43.6434249493
148	1.0	43.7270163909
148	1.0	43.7318929265
148	1.0	43.6762450617
148	1.0	43.6658883881
148	1.0	43.7516975025
148	1.0	43.7243705849
148	1.0	43.7038463909
148	1.0	43.6291507447
148	1.0	43.6904349743
148	1.0	43.7349448476
148	1.0	43.7076705396
148	1.0	43.6330487187
148	1.0	43.6763251859
148	1.0	43.6916419166
148	1.0	43.7405025472
148	1.0	43.6301989292
148	1.0	43.6953053641
148	1.0	43.663716072
148	1.0	43.6939135415
148	1.0	43.6889424329
148	1.0	43.7380760873
148	1.0	43.7405774936
148	1.0	43.675950034
148	1.0	43.7338505291
148	1.0	43.7135631903
148	1.0	43.7116901631
148	1.0	43.7028984488
148	1.0	43.7145942521
148	1.0	43.7646375672
148	1.0	43.7139052257
148	1.0	43.6853856668
148	1.0	43.6926742826
148	1.0	43.6977701071
148	1.0	43.6686664717
148	1.0	43.7241426288
148	1.0	43.6995055171
148	1.0	43.7245605775
148	1.0	43.7682667264
148	1.0	43.6700930093
148	1.0	43.6681049305
148	1.0	43.7017141261
148	1.0	43.6578505336
148	1.0	43.698910947
148	1.0	43.7771512347
148	1.0	43.7227559318
148	1.0	43.7653907658
148	1.0	43.7521638425
148	1.0	43.7633855236
148	1.0	43.7603892385
148	1.0	43.7362531001
148	1.0	43.6977014082
148	1.0	43.7195640608
148	1.0	43.5979392056
148	1.0	43.6467117079
148	1.0	43.6640848857
148	1.0	43.6892951501
148	1.0	43.7417950362
148	1.0	43.6903878446
148	1.0	43.7637552264
148	1.0	43.747307172
148	1.0	43.6345902211
148	1.0	43.6162571541
148	1.0	43.6384580021
148	1.0	43.7354171819
148	1.0	43.7249596539
148	1.0	43.7444507759
148	1.0	43.6940246336
148	1.0	43.7473475792
148	1.0	43.7067210985
148	1.0	43.6806854486
148	1.0	43.6891945568
148	1.0	43.7360111881
148	1.0	43.7469615841
148	1.0	43.7271700002
148	1.0	43.7078931078
148	1.0	43.7394167256
148	1.0	43.72898294
148	1.0	43.711101978
148	1.0	43.7029683481
148	1.0	43.7510477623
148	1.0	43.6868573897
148	1.0	43.7098906199
148	1.0	43.6986227948
148	1.0	43.6926129941
148	1.0	43.7483783895
148	1.0	43.7190862724
148	1.0	43.7077022744
148	1.0	43.7388436511
148	1.0	43.6644523218
148	1.0	43.7511573355
148	1.0	43.7500195789
148	1.0	43.679217751
148	1.0	43.7453441352
148	1.0	43.7298475327
148	1.0	43.6564849826
148	1.0	43.6881180291
148	1.0	43.6970071226
148	1.0	43.7312093901
148	1.0	43.6404800664
148	1.0	43.7399721509
148	1.0	43.6307214121
148	1.0	43.7371409934
148	1.0	43.6536784484
148	1.0	43.6790501992
148	1.0	43.6995932743
148	1.0	43.7442607597
148	1.0	43.6643866155
148	1.0	43.7247039498
148	1.0	43.6973955181
148	1.0	43.7078068809
148	1.0	43.675575314
148	1.0	43.5614775034
148	1.0	43.6636568963
148	1.0	43.7440023166
148	1.0	43.7006609881
148	1.0	43.63903338
148	1.0	43.7126539574
148	1.0	43.6726595531
148	1.0	43.7640173756
148	1.0	43.6725132991
148	1.0	43.7269028111
148	1.0	43.6539954956
148	1.0	43.7314575644
148	1.0	43.7352691228
148	1.0	43.6842136543
148	1.0	43.6983007534
148	1.0	43.6821034855
148	1.0	43.680707892
148	1.0	43.762840297
148	1.0	43.6886728136
148	1.0	43.6292826255
148	1.0	43.7272829112
148	1.0	43.7079482397
148	1.0	43.6794339707
148	1.0	43.7318026099
148	1.0	43.6787978693
148	1.0	43.7045946398
148	1.0	43.6663696082
148	1.0	43.6579111704
148	1.0	43.7449870881
148	1.0	43.6293633907
148	1.0	43.7043413033
148	1.0	43.7304007757
148	1.0	43.641528934
148	1.0	43.6647047841
148	1.0	43.6816515196
148	1.0	43.7100091154
148	1.0	43.741803281
148	1.0	43.7624978007
148	1.0	43.7260124733
148	1.0	43.6457301885
148	1.0	43.7562060964
148	1.0	43.7455421844
148	1.0	43.706003192
148	1.0	43.7202302915
148	1.0	43.7592391901
148	1.0	43.7680760913
148	1.0	43.6803482156
148	1.0	43.6227987113
148	1.0	43.7619584516
148	1.0	43.6671010792
148	1.0	43.7647846329
148	1.0	43.7534690601
148	1.0	43.6429518937
148	1.0	43.7563104413
148	1.0	43.6742805259
148	1.0	43.6402671507
148	1.0	43.5916019046
148	1.0	43.7571082001
148	1.0	43.7527133714
148	1.0	43.7141351828
148	1.0	43.7159467127
148	1.0	43.746784221
148	1.0	43.5981438454
148	1.0	43.6534131966
148	1.0	43.6274885778
148	1.0	43.6277927569
148	1.0	43.6983057544
148	1.0	43.731936444
148	1.0	43.7126581228
148	1.0	43.6747683289
148	1.0	43.6689463458
148	1.0	43.6600972978
148	1.0	43.6731363738
148	1.0	43.683530146
148	1.0	43.7524549242
148	1.0	43.7099681562
148	1.0	43.6867658643
148	1.0	43.6942848377
148	1.0	43.6909282537
148	1.0	43.7211170964
148	1.0	43.7260385533
148	1.0	43.6598734791
148	1.0	43.7494669458
148	1.0	43.7030279609
148	1.0	43.6554726328
148	1.0	43.6778287001
148	1.0	43.6442387998
148	1.0	43.723909121
148	1.0	43.7640267454
148	1.0	43.7544337836
148	1.0	43.6530397773
148	1.0	43.6661385378
148	1.0	43.6582893017
148	1.0	43.7052279817
148	1.0	43.6785636123
148	1.0	43.681866753
148	1.0	43.6913581938
148	1.0	43.5732240841
148	1.0	43.6147567939
148	1.0	43.7408911882
148	1.0	43.6919093846
148	1.0	43.6543550309
148	1.0	43.6795648037
148	1.0	43.6912526841
148	1.0	43.6627098018
148	1.0	43.7064624276
148	1.0	43.6024890329
148	1.0	43.7225763557
148	1.0	43.740856748
148	1.0	43.768258081
148	1.0	43.7468716824
148	1.0	43.6673954213
148	1.0	43.6156382478
148	1.0	43.619846748
148	1.0	43.6372060386
148	1.0	43.7322293562
148	1.0	43.6978645088
148	1.0	43.7409843686
148	1.0	43.6746879993
148	1.0	43.7032591021
148	1.0	43.6343915447
148	1.0	43.7346029053
148	1.0	43.7521269737
148	1.0	43.7239106542
148	1.0	43.7057173202
148	1.0	43.6351802772
148	1.0	43.7261232095
148	1.0	43.7059498108
148	1.0	43.6440345047
148	1.0	43.6881474128
148	1.0	43.6108459936
148	1.0	43.644847327
148	1.0	43.7571017111
148	1.0	43.7480319288
148	1.0	43.6219843814
148	1.0	43.6365783009
148	1.0	43.7190901253
148	1.0	43.6553236319
148	1.0	43.7174243185
148	1.0	43.6883832674
148	1.0	43.6512483049
148	1.0	43.6876243149
148	1.0	43.6818745599
148	1.0	43.6037675553
148	1.0	43.7117251646
148	1.0	43.7141616819
148	1.0	43.6663564813
148	1.0	43.730583583
148	1.0	43.6834749881
148	1.0	43.6662713843
148	1.0	43.7025688814
148	1.0	43.7482692648
148	1.0	43.6500717123
148	1.0	43.7198858347
148	1.0	43.6871288765
148	1.0	43.6673783136
148	1.0	43.765833429
148	1.0	43.7491600491
148	1.0	43.7667435754
148	1.0	43.6570428441
148	1.0	43.647898731
148	1.0	43.6563086448
148	1.0	43.6917168226
148	1.0	43.69980649
148	1.0	43.6868870163
148	1.0	43.6814609657
148	1.0	43.7105189091
148	1.0	43.734023391
148	1.0	43.6961280309
148	1.0	43.7326730872
148	1.0	43.7399714914
148	1.0	43.7613892303
148	1.0	43.7215087199
148	1.0	43.6556517531
148	1.0	43.7340853036
148	1.0	43.7303922726
148	1.0	43.7743642425
