# Supplementary material for: Unique membrane properties and enhanced signal processing in human neocortical neurons
Source: eLife. 2016 Oct 6;5:e16553. doi: 10.7554/eLife.16553 (PMC5100995; doi:10.7554/eLife.16553)
Supplement: Source code 1. — DOI: http://dx.doi.org/10.7554/eLife.16553.014 [file elife-16553-code1.zip › Fig3/Fig3b/DIST_045_SYNC/Mon_Apr_11_11_35_14_2016/syns_149/sync_stim_seed_821.txt]

NUMBER_OF_SYNAPSES	APC_N	MAX_VOLTAGE
149	1.0	43.669029955
149	1.0	43.7517937922
149	1.0	43.610698815
149	1.0	43.6996563955
149	1.0	43.7242001575
149	1.0	43.7190450522
149	1.0	43.6907654585
149	1.0	43.711601794
149	1.0	43.5397028605
149	1.0	43.635806024
149	1.0	43.6666823393
149	1.0	43.7367183098
149	1.0	43.7502629144
149	1.0	43.7729821297
149	1.0	43.7314016119
149	1.0	43.6684322278
149	1.0	43.7681259921
149	1.0	43.635237844
149	1.0	43.7600307431
149	1.0	43.6696236748
149	1.0	43.700977582
149	1.0	43.7439452809
149	1.0	43.7469843488
149	1.0	43.6452143561
149	1.0	43.7240811659
149	1.0	43.7194080452
149	1.0	43.7072134265
149	1.0	43.7317157215
149	1.0	43.7383535354
149	1.0	43.7160921764
149	1.0	43.7223520866
149	1.0	43.7326872181
149	1.0	43.7305985378
149	1.0	43.7248404893
149	1.0	43.6838509116
149	1.0	43.7618209851
149	1.0	43.7188326878
149	1.0	43.6760469819
149	1.0	43.687643428
149	1.0	43.6685253627
149	1.0	43.746178908
149	1.0	43.7502834315
149	1.0	43.7122601795
149	1.0	43.6569225622
149	1.0	43.7613556143
149	1.0	43.7280839685
149	1.0	43.7014632776
149	1.0	43.6508714536
149	1.0	43.7554743658
149	1.0	43.659053679
149	1.0	43.6638866946
149	1.0	43.7529878627
149	1.0	43.7248146325
149	1.0	43.6778215779
149	1.0	43.6538845872
149	1.0	43.6571249523
149	1.0	43.7199739117
149	1.0	43.658101862
149	1.0	43.7716232183
149	1.0	43.743534903
149	1.0	43.6874229132
149	1.0	43.6452124928
149	1.0	43.7502713741
149	1.0	43.722654312
149	1.0	43.707042359
149	1.0	43.7278632992
149	1.0	43.6493246554
149	1.0	43.6950350611
149	1.0	43.7165777598
149	1.0	43.6635075023
149	1.0	43.6539859029
149	1.0	43.735250095
149	1.0	43.7570126943
149	1.0	43.6979335782
149	1.0	43.6552174442
149	1.0	43.7426847631
149	1.0	43.7102005849
149	1.0	43.7401720374
149	1.0	43.7180037527
149	1.0	43.6278082369
149	1.0	43.7301207461
149	1.0	43.6978548546
149	1.0	43.7454423445
149	1.0	43.7149655795
149	1.0	43.7294932673
149	1.0	43.7118617313
149	1.0	43.675130967
149	1.0	43.7349702982
149	1.0	43.7376514786
149	1.0	43.7273103554
149	1.0	43.6221862049
149	1.0	43.680964282
149	1.0	43.7136802815
149	1.0	43.67976457
149	1.0	43.6672682016
149	1.0	43.6602238415
149	1.0	43.6081184699
149	1.0	43.7524989493
149	1.0	43.7408959661
149	1.0	43.720000879
149	1.0	43.7376373557
149	1.0	43.7410108076
149	1.0	43.6250633624
149	1.0	43.7288814674
149	1.0	43.7177897928
149	1.0	43.7200459972
149	1.0	43.6143849133
149	1.0	43.7459380674
149	1.0	43.7930013687
149	1.0	43.6786707647
149	1.0	43.7471018637
149	1.0	43.7379567736
149	1.0	43.6677237261
149	1.0	43.7315053612
149	1.0	43.6936294359
149	1.0	43.6157825018
149	1.0	43.6954161819
149	1.0	43.6960146132
149	1.0	43.7037246327
149	1.0	43.6977611862
149	1.0	43.720487551
149	1.0	43.6872252568
149	1.0	43.7476797502
149	1.0	43.6448263905
149	1.0	43.7126861051
149	1.0	43.6814103787
149	1.0	43.7223916725
149	1.0	43.7425506589
149	1.0	43.7888161311
149	1.0	43.7275136714
149	1.0	43.7627856508
149	1.0	43.6511260959
149	1.0	43.738752642
149	1.0	43.6392475294
149	1.0	43.6823531287
149	1.0	43.6670507513
149	1.0	43.7319368499
149	1.0	43.7134004357
149	1.0	43.7088931185
149	1.0	43.7610692638
149	1.0	43.6982161847
149	1.0	43.6689888178
149	1.0	43.7842486229
149	1.0	43.7144237067
149	1.0	43.6313446849
149	1.0	43.666348605
149	1.0	43.730631511
149	1.0	43.6288305949
149	1.0	43.6801746593
149	1.0	43.7339974022
149	1.0	43.6731893182
149	1.0	43.7017193275
149	1.0	43.7250844839
149	1.0	43.7705621343
149	1.0	43.7376679328
149	1.0	43.6946935177
149	1.0	43.6934151396
149	1.0	43.7193161624
149	1.0	43.7306139778
149	1.0	43.7153409101
149	1.0	43.678070078
149	1.0	43.6356386937
149	1.0	43.6973628864
149	1.0	43.7285831262
149	1.0	43.7442265298
149	1.0	43.7099134705
149	1.0	43.6560095132
149	1.0	43.7340313519
149	1.0	43.7118109731
149	1.0	43.702939913
149	1.0	43.7206702431
149	1.0	43.7080430046
149	1.0	43.6337570539
149	1.0	43.6503673414
149	1.0	43.6876663253
149	1.0	43.7628187287
149	1.0	43.7306341498
149	1.0	43.6711689406
149	1.0	43.7443474448
149	1.0	43.6979351493
149	1.0	43.7105837726
149	1.0	43.638130036
149	1.0	43.6739728738
149	1.0	43.7652649163
149	1.0	43.6955125138
149	1.0	43.7266512896
149	1.0	43.7748322309
149	1.0	43.7062041833
149	1.0	43.7463441468
149	1.0	43.7516573595
149	1.0	43.6623834487
149	1.0	43.6778516212
149	1.0	43.5885926053
149	1.0	43.7488407631
149	1.0	43.6502551657
149	1.0	43.6470252436
149	1.0	43.6271332641
149	1.0	43.6958240557
149	1.0	43.7000613373
149	1.0	43.778053344
149	1.0	43.6618282608
149	1.0	43.6605138307
149	1.0	43.7714219794
149	1.0	43.6598459422
149	1.0	43.696687196
149	1.0	43.6151638103
149	1.0	43.7184097127
149	1.0	43.7087162866
149	1.0	43.7385882242
149	1.0	43.7055556231
149	1.0	43.6658224312
149	1.0	43.7787418938
149	1.0	43.7438851796
149	1.0	43.7241060337
149	1.0	43.6401486482
149	1.0	43.7441796083
149	1.0	43.7351834549
149	1.0	43.7249020989
149	1.0	43.6643772165
149	1.0	43.7493268813
149	1.0	43.6631041106
149	1.0	43.641158413
149	1.0	43.7532766738
149	1.0	43.7166966713
149	1.0	43.708320271
149	1.0	43.7677382244
149	1.0	43.7349014425
149	1.0	43.6676454981
149	1.0	43.6677012262
149	1.0	43.6759312728
149	1.0	43.7632427858
149	1.0	43.7429624966
149	1.0	43.6947092913
149	1.0	43.7599225409
149	1.0	43.7436759316
149	1.0	43.7704763721
149	1.0	43.6875603233
149	1.0	43.6642860486
149	1.0	43.7184462812
149	1.0	43.7781112527
149	1.0	43.7126929827
149	1.0	43.653346065
149	1.0	43.7318211141
149	1.0	43.7306009376
149	1.0	43.6795083222
149	1.0	43.6373601583
149	1.0	43.7156179776
149	1.0	43.6970306206
149	1.0	43.6457046791
149	1.0	43.7043659778
149	1.0	43.6774625835
149	1.0	43.597856134
149	1.0	43.6932384044
149	1.0	43.7442654372
149	1.0	43.6856224232
149	1.0	43.7455503257
149	1.0	43.7033433142
149	1.0	43.7283735135
149	1.0	43.70711619
149	1.0	43.7138813379
149	1.0	43.6958115781
149	1.0	43.7298702794
149	1.0	43.7483062085
149	1.0	43.7162889642
149	1.0	43.7204287279
149	1.0	43.6714215619
149	1.0	43.7212738076
149	1.0	43.7631763147
149	1.0	43.7125555555
149	1.0	43.7207299806
149	1.0	43.6731812555
149	1.0	43.6824130837
149	1.0	43.7049085521
149	1.0	43.6839167162
149	1.0	43.6939933478
149	1.0	43.7257936623
149	1.0	43.7005655468
149	1.0	43.752819521
149	1.0	43.7250818867
149	1.0	43.7557537742
149	1.0	43.6794179216
149	1.0	43.5983302142
149	1.0	43.6773321191
149	1.0	43.757400472
149	1.0	43.7026884407
149	1.0	43.7513408647
149	1.0	43.686866064
149	1.0	43.6806146804
149	1.0	43.5864653413
149	1.0	43.6868917243
149	1.0	43.6634507996
149	1.0	43.71907081
149	1.0	43.7127965455
149	1.0	43.7345230821
149	1.0	43.6980740888
149	1.0	43.7670007841
149	1.0	43.6387777889
149	1.0	43.6839638351
149	1.0	43.7339264963
149	1.0	43.7428656719
149	1.0	43.7180316205
149	1.0	43.7551849605
149	1.0	43.6075003656
149	1.0	43.6804964674
149	1.0	43.6862493711
149	1.0	43.6870316761
149	1.0	43.7054516489
149	1.0	43.716159381
149	1.0	43.74910535
149	1.0	43.7367925943
149	1.0	43.636159761
149	1.0	43.7141887199
149	1.0	43.6373273896
149	1.0	43.7365076621
149	1.0	43.7347604995
149	1.0	43.6905879943
149	1.0	43.7469349344
149	1.0	43.7111479167
149	1.0	43.7250085144
149	1.0	43.6831512018
149	1.0	43.7632445552
149	1.0	43.7524766623
149	1.0	43.7035179689
149	1.0	43.6892092242
149	1.0	43.6412211026
149	1.0	43.7513341092
149	1.0	43.7013835726
149	1.0	43.6762151166
149	1.0	43.7119302176
149	1.0	43.6270559322
149	1.0	43.6982785573
149	1.0	43.6908733125
149	1.0	43.7564875011
149	1.0	43.6579390644
149	1.0	43.6316077937
149	1.0	43.6564711069
149	1.0	43.7420183024
149	1.0	43.7584983747
149	1.0	43.7559043928
149	1.0	43.7365883658
149	1.0	43.6926498387
149	1.0	43.6779338315
149	1.0	43.7755250781
149	1.0	43.7602276273
149	1.0	43.5998689254
149	1.0	43.6449229799
149	1.0	43.6504816849
149	1.0	43.648600694
149	1.0	43.7421172149
149	1.0	43.6805328278
149	1.0	43.6553704229
149	1.0	43.7422678915
149	1.0	43.7299945674
149	1.0	43.755213732
149	1.0	43.7040559009
149	1.0	43.6936511584
149	1.0	43.6352370961
149	1.0	43.7484995301
149	1.0	43.7747712821
149	1.0	43.6773400988
149	1.0	43.7754816416
149	1.0	43.7031886362
149	1.0	43.6433564651
149	1.0	43.7039456834
149	1.0	43.7292981986
149	1.0	43.6835122039
149	1.0	43.7302156009
149	1.0	43.7045417994
149	1.0	43.7525561189
149	1.0	43.6438295269
149	1.0	43.6832639412
149	1.0	43.7359565903
149	1.0	43.6768169704
149	1.0	43.7361251186
149	1.0	43.7243517315
149	1.0	43.7231855975
149	1.0	43.6630651115
149	1.0	43.7435052421
149	1.0	43.7418553924
149	1.0	43.6979707919
149	1.0	43.7257382014
149	1.0	43.7250241416
149	1.0	43.7342639776
149	1.0	43.7109413503
149	1.0	43.7374701154
149	1.0	43.722844713
149	1.0	43.6529528652
149	1.0	43.6918812828
149	1.0	43.7193920089
149	1.0	43.6863377267
149	1.0	43.7344486478
149	1.0	43.6289997497
149	1.0	43.7440101222
149	1.0	43.7201681312
149	1.0	43.6686937609
149	1.0	43.744453013
149	1.0	43.7579111866
149	1.0	43.7503105814
149	1.0	43.5878791596
149	1.0	43.629638687
149	1.0	43.7624252986
149	1.0	43.7311410385
149	1.0	43.7278630275
149	1.0	43.6541710181
149	1.0	43.6898923596
149	1.0	43.6955256816
149	1.0	43.7351663494
149	1.0	43.6584430882
149	1.0	43.7748385425
149	1.0	43.6452117713
149	1.0	43.7600772548
149	1.0	43.6706725488
149	1.0	43.7179639575
149	1.0	43.7101062113
149	1.0	43.7129536118
149	1.0	43.7001351701
149	1.0	43.7426915374
149	1.0	43.7324127951
149	1.0	43.737478036
149	1.0	43.7763635432
149	1.0	43.7287015344
149	1.0	43.7312102651
149	1.0	43.7034287675
149	1.0	43.6360659694
149	1.0	43.705844045
149	1.0	43.7221204039
149	1.0	43.7361039734
149	1.0	43.7094631737
149	1.0	43.7469376407
149	1.0	43.6364142723
149	1.0	43.7164932407
149	1.0	43.6794624878
149	1.0	43.7242924644
149	1.0	43.7559830316
149	1.0	43.7526810129
149	1.0	43.5965765945
149	1.0	43.7107428761
149	1.0	43.7178835313
149	1.0	43.6896135627
149	1.0	43.6243751658
149	1.0	43.6726081979
149	1.0	43.718978757
149	1.0	43.646270616
149	1.0	43.7130440871
149	1.0	43.7110959882
149	1.0	43.7025720806
149	1.0	43.6728804892
149	1.0	43.7163737369
149	1.0	43.6899920142
149	1.0	43.6868323251
149	1.0	43.7683388286
149	1.0	43.7087833092
149	1.0	43.6887144728
149	1.0	43.6311344946
149	1.0	43.6632216204
149	1.0	43.6940188154
149	1.0	43.7422713383
149	1.0	43.6601411549
149	1.0	43.6861397555
149	1.0	43.6799011983
149	1.0	43.6832611738
149	1.0	43.7395937358
149	1.0	43.729101933
149	1.0	43.6978256248
149	1.0	43.649294112
149	1.0	43.7572026868
149	1.0	43.719526653
149	1.0	43.7013458488
149	1.0	43.6674156717
149	1.0	43.6588518696
149	1.0	43.7225924859
149	1.0	43.7054668656
149	1.0	43.7025673835
149	1.0	43.6825440533
149	1.0	43.6701364961
149	1.0	43.714239365
149	1.0	43.7092384786
149	1.0	43.7009320304
149	1.0	43.6770027359
149	1.0	43.7238099345
149	1.0	43.707686609
149	1.0	43.7200399869
149	1.0	43.6922434697
149	1.0	43.7662262955
149	1.0	43.6845966351
149	1.0	43.7270681904
149	1.0	43.746598135
149	1.0	43.6758904088
149	1.0	43.7416379595
149	1.0	43.6677580737
149	1.0	43.7113977607
149	1.0	43.7183532495
149	1.0	43.7237595665
149	1.0	43.7628104784
149	1.0	43.5555431127
149	1.0	43.6713007488
149	1.0	43.6703639308
149	1.0	43.7192423103
149	1.0	43.7020566319
149	1.0	43.7146505422
149	1.0	43.7280505533
149	1.0	43.6257413708
149	1.0	43.7211765712
149	1.0	43.7585620109
149	1.0	43.7150092862
149	1.0	43.7215798296
149	1.0	43.7012366162
149	1.0	43.7109264687
149	1.0	43.7250996819
149	1.0	43.7586469745
149	1.0	43.6823891118
149	1.0	43.6822247033
149	1.0	43.7053467034
149	1.0	43.7570017397
149	1.0	43.7395912809
149	1.0	43.7207260694
149	1.0	43.7582691842
149	1.0	43.6914172384
149	1.0	43.6997676792
149	1.0	43.7037612012
149	1.0	43.669023545
149	1.0	43.6456706884
149	1.0	43.7341867298
149	1.0	43.7357276543
149	1.0	43.7163105841
149	1.0	43.7093089446
149	1.0	43.7348162218
149	1.0	43.7388673737
149	1.0	43.6814181462
149	1.0	43.7281167274
149	1.0	43.7371951786
149	1.0	43.7354073853
149	1.0	43.6823280216
149	1.0	43.745518037
149	1.0	43.5870250793
149	1.0	43.728584605
149	1.0	43.6730916578
149	1.0	43.6608521525
149	1.0	43.5951146016
149	1.0	43.7423300668
149	1.0	43.7284566602
149	1.0	43.7365291084
149	1.0	43.6442577172
149	1.0	43.6379571335
149	1.0	43.7590773932
149	1.0	43.7238118461
149	1.0	43.7023212423
149	1.0	43.7391468788
149	1.0	43.6735040345
149	1.0	43.7499917787
149	1.0	43.7614193179
149	1.0	43.7674185263
149	1.0	43.6825330332
149	1.0	43.6629758763
149	1.0	43.6714676308
149	1.0	43.7171648423
149	1.0	43.7206067129
149	1.0	43.7162218917
149	1.0	43.6739972503
149	1.0	43.7130405505
149	1.0	43.7535465323
149	1.0	43.6923070919
149	1.0	43.753961113
149	1.0	43.7479744827
149	1.0	43.6731025551
149	1.0	43.7139476081
149	1.0	43.7360357827
149	1.0	43.7753759962
149	1.0	43.6747436815
149	1.0	43.6972923779
149	1.0	43.7474076843
149	1.0	43.6282778502
149	1.0	43.7074707501
149	1.0	43.7031870008
149	1.0	43.7501677738
149	1.0	43.6825913789
149	1.0	43.7624711067
149	1.0	43.7355647891
149	1.0	43.7573637537
149	1.0	43.7967832128
149	1.0	43.691946329
149	1.0	43.741350594
149	1.0	43.6922176931
149	1.0	43.7709249471
149	1.0	43.677258388
149	1.0	43.679758066
149	1.0	43.6628568611
149	1.0	43.7490570286
149	1.0	43.7499435512
149	1.0	43.7517354092
149	1.0	43.6928925004
149	1.0	43.7685684141
149	1.0	43.6802532941
149	1.0	43.6332050508
149	1.0	43.7327607592
149	1.0	43.7318015518
149	1.0	43.7085641682
149	1.0	43.6895472244
149	1.0	43.6598705805
149	1.0	43.6499505051
149	1.0	43.7270358777
149	1.0	43.6664195159
149	1.0	43.7703762224
149	1.0	43.6707833607
149	1.0	43.7170347823
149	1.0	43.6853419657
149	1.0	43.7496202593
149	1.0	43.6410009285
149	1.0	43.7078548225
149	1.0	43.7068809538
149	1.0	43.7515080477
149	1.0	43.6383702663
149	1.0	43.6722628923
149	1.0	43.7425728685
149	1.0	43.6713484426
149	1.0	43.6968112599
149	1.0	43.6753536766
149	1.0	43.655733803
149	1.0	43.7052130676
149	1.0	43.7165309889
149	1.0	43.7414196317
149	1.0	43.7616177202
149	1.0	43.7492559668
149	1.0	43.709582654
149	1.0	43.7357561231
149	1.0	43.6318307719
149	1.0	43.643532555
149	1.0	43.7091272405
149	1.0	43.6749341469
149	1.0	43.6459801718
149	1.0	43.6651835681
149	1.0	43.6637553986
149	1.0	43.6520261117
149	1.0	43.7578234866
149	1.0	43.7517773699
149	1.0	43.6551497957
149	1.0	43.7454951374
149	1.0	43.5814038956
149	1.0	43.6762013987
149	1.0	43.707805806
149	1.0	43.6597079473
149	1.0	43.7462563617
149	1.0	43.7243215279
149	1.0	43.6946505513
149	1.0	43.6809133305
149	1.0	43.7458896603
149	1.0	43.6727761489
149	1.0	43.6962069422
149	1.0	43.7072520193
149	1.0	43.7454304693
149	1.0	43.6842480482
149	1.0	43.7583975611
149	1.0	43.7180727854
149	1.0	43.6799510152
149	1.0	43.7841148433
149	1.0	43.6850717742
149	1.0	43.7498372173
149	1.0	43.6709932762
149	1.0	43.6318144788
149	1.0	43.776827996
149	1.0	43.6885777145
149	1.0	43.7446075442
149	1.0	43.7187699687
149	1.0	43.6825220392
149	1.0	43.6489677594
149	1.0	43.7115761424
149	1.0	43.7045363834
149	1.0	43.7375493406
149	1.0	43.7276609668
149	1.0	43.6715743668
149	1.0	43.7127208974
149	1.0	43.7401848074
149	1.0	43.7420493923
149	1.0	43.6395500168
149	1.0	43.6852889631
149	1.0	43.716601616
149	1.0	43.727918756
149	1.0	43.7035427704
149	1.0	43.6181242989
149	1.0	43.672859709
149	1.0	43.7468705749
149	1.0	43.6990797989
149	1.0	43.6482884266
149	1.0	43.6889502561
149	1.0	43.6673985121
149	1.0	43.6815386512
149	1.0	43.723278403
149	1.0	43.7170067703
149	1.0	43.7470204119
149	1.0	43.7535431327
149	1.0	43.7468173699
149	1.0	43.682621205
149	1.0	43.7605990777
149	1.0	43.6326737776
149	1.0	43.721758321
149	1.0	43.7402373142
149	1.0	43.7076728868
149	1.0	43.7467520845
149	1.0	43.6929727408
149	1.0	43.7290504368
149	1.0	43.6401361454
149	1.0	43.6988149318
149	1.0	43.7024718266
149	1.0	43.7366853203
149	1.0	43.7370825137
149	1.0	43.6786213874
149	1.0	43.7123529817
149	1.0	43.7656320866
149	1.0	43.7627929993
149	1.0	43.6716389745
149	1.0	43.727132287
149	1.0	43.6907738125
149	1.0	43.7379844543
149	1.0	43.5772854506
149	1.0	43.6639181253
149	1.0	43.6524921805
149	1.0	43.7274685906
149	1.0	43.7089868294
149	1.0	43.6876825166
149	1.0	43.7237911899
149	1.0	43.7578267275
149	1.0	43.7437254639
149	1.0	43.7638107463
149	1.0	43.7746805363
149	1.0	43.62264666
149	1.0	43.6309479129
149	1.0	43.7074741846
149	1.0	43.6115388364
149	1.0	43.7068066602
149	1.0	43.6811170334
149	1.0	43.6828013921
149	1.0	43.7366212952
149	1.0	43.6373546553
149	1.0	43.6863829776
149	1.0	43.6549183909
149	1.0	43.6802296153
149	1.0	43.6484875927
149	1.0	43.7221499315
149	1.0	43.7554466375
149	1.0	43.6907027027
149	1.0	43.6331582963
149	1.0	43.6631316337
149	1.0	43.7566121792
149	1.0	43.6779701051
149	1.0	43.7817039119
149	1.0	43.7033728169
149	1.0	43.6839482119
149	1.0	43.7238659955
149	1.0	43.7151762995
149	1.0	43.7183182831
149	1.0	43.7472315807
149	1.0	43.6895679752
149	1.0	43.7320081109
149	1.0	43.7356839062
149	1.0	43.681966212
149	1.0	43.6836437936
149	1.0	43.7350071429
149	1.0	43.6748298397
149	1.0	43.749844937
149	1.0	43.7367525661
149	1.0	43.6423387775
149	1.0	43.7684986214
149	1.0	43.6795314168
149	1.0	43.6378959177
149	1.0	43.6907523011
149	1.0	43.6944134306
149	1.0	43.7035867216
149	1.0	43.7213855365
149	1.0	43.7548075775
149	1.0	43.6472823066
149	1.0	43.6208747638
149	1.0	43.7020938395
149	1.0	43.7202194829
149	1.0	43.7001021357
149	1.0	43.6953446414
149	1.0	43.744170086
149	1.0	43.7412119555
149	1.0	43.7223150315
149	1.0	43.6602156786
149	1.0	43.7128676514
149	1.0	43.7206679715
149	1.0	43.6596294344
149	1.0	43.721129564
149	1.0	43.6902521901
149	1.0	43.611733914
149	1.0	43.6376750505
149	1.0	43.7112434563
149	1.0	43.6632925963
149	1.0	43.7288994807
149	1.0	43.7555783955
149	1.0	43.7214296945
149	1.0	43.5677937294
149	1.0	43.6778091397
149	1.0	43.7278455554
149	1.0	43.7302191368
149	1.0	43.7398676167
149	1.0	43.68687976
149	1.0	43.6967144848
149	1.0	43.7182136776
149	1.0	43.7403944186
149	1.0	43.7384705172
149	1.0	43.6423131507
149	1.0	43.6674803397
149	1.0	43.7192415303
149	1.0	43.7072611318
149	1.0	43.6624619324
149	1.0	43.6856384491
149	1.0	43.7444940562
149	1.0	43.5985677217
149	1.0	43.6856663743
149	1.0	43.669764921
149	1.0	43.6680953703
149	1.0	43.7413410462
149	1.0	43.7373753876
149	1.0	43.7347875832
149	1.0	43.7748437197
149	1.0	43.6695848844
149	1.0	43.7200037915
149	1.0	43.6640227344
149	1.0	43.7500258882
149	1.0	43.6409556453
149	1.0	43.6983710466
149	1.0	43.7189770462
149	1.0	43.6889093246
149	1.0	43.6614643912
149	1.0	43.7752728386
149	1.0	43.662727574
149	1.0	43.644173794
149	1.0	43.7222161085
149	1.0	43.6678986457
149	1.0	43.7232658036
149	1.0	43.7542837297
149	1.0	43.7487580834
149	1.0	43.6873184182
149	1.0	43.7285747647
149	1.0	43.6341556769
149	1.0	43.6944024099
149	1.0	43.6442834564
149	1.0	43.6297788507
149	1.0	43.738408347
149	1.0	43.6301532402
149	1.0	43.6132531846
149	1.0	43.6869355735
149	1.0	43.6869709095
149	1.0	43.6849148591
149	1.0	43.6804542489
149	1.0	43.6918848572
149	1.0	43.730851792
149	1.0	43.7788999171
149	1.0	43.7187969522
149	1.0	43.7574847213
149	1.0	43.6916097573
149	1.0	43.7231940241
149	1.0	43.6814966348
149	1.0	43.7368075135
149	1.0	43.6793431138
149	1.0	43.7415383442
149	1.0	43.7408960612
149	1.0	43.7260373163
149	1.0	43.7429937676
149	1.0	43.6274431386
149	1.0	43.7705192192
149	1.0	43.7099084713
149	1.0	43.7145538187
149	1.0	43.6241110801
149	1.0	43.6917827464
149	1.0	43.7031280956
149	1.0	43.6508454907
149	1.0	43.6555645491
149	1.0	43.7288967285
149	1.0	43.7580641853
149	1.0	43.7575109027
149	1.0	43.7475114837
149	1.0	43.6807886149
149	1.0	43.6752390826
149	1.0	43.7600007616
149	1.0	43.7333401417
149	1.0	43.7143574373
149	1.0	43.635251523
149	1.0	43.7079557691
149	1.0	43.6570863483
149	1.0	43.7419794536
149	1.0	43.7202474922
149	1.0	43.7169026356
149	1.0	43.7324598027
149	1.0	43.6266327344
149	1.0	43.7331550588
149	1.0	43.6697375134
149	1.0	43.7552676431
149	1.0	43.7277881167
149	1.0	43.6827788057
149	1.0	43.7600600711
149	1.0	43.7131520842
149	1.0	43.6689263
149	1.0	43.6937532264
149	1.0	43.6981395315
149	1.0	43.6543293299
149	1.0	43.7290491137
149	1.0	43.6520842914
149	1.0	43.7188956931
149	1.0	43.7249335456
149	1.0	43.764326222
149	1.0	43.6508934267
149	1.0	43.6427010658
149	1.0	43.7607567894
149	1.0	43.7411515772
149	1.0	43.7044315336
149	1.0	43.766512926
149	1.0	43.6198513928
149	1.0	43.6490931131
149	1.0	43.7457827871
149	1.0	43.7499717653
149	1.0	43.7343447653
149	1.0	43.7171976239
149	1.0	43.6753457409
149	1.0	43.6715745962
149	1.0	43.7537521248
149	1.0	43.7713317804
149	1.0	43.6098480667
149	1.0	43.7697719132
149	1.0	43.6821914621
149	1.0	43.7302982422
149	1.0	43.7244851828
149	1.0	43.6077675484
149	1.0	43.670535098
149	1.0	43.7176163067
149	1.0	43.7394925548
149	1.0	43.6981940939
149	1.0	43.7055066767
149	1.0	43.6737425279
149	1.0	43.7514444955
149	1.0	43.6731772366
149	1.0	43.7442551461
149	1.0	43.6362826688
149	1.0	43.6984284973
149	1.0	43.7082984187
149	1.0	43.6994947784
149	1.0	43.6846176699
149	1.0	43.7609628151
149	1.0	43.7303150242
149	1.0	43.7651855886
149	1.0	43.7302071644
149	1.0	43.7147631889
149	1.0	43.6971640127
149	1.0	43.6397273118
149	1.0	43.7474917545
149	1.0	43.6569598858
149	1.0	43.7147906638
149	1.0	43.7661053452
149	1.0	43.6030051327
149	1.0	43.7514990437
149	1.0	43.6960773839
149	1.0	43.6582368564
149	1.0	43.7103671216
149	1.0	43.7222666654
149	1.0	43.7420900454
149	1.0	43.6985800949
149	1.0	43.712403879
149	1.0	43.759165884
149	1.0	43.6544520803
149	1.0	43.7752712033
149	1.0	43.6625630092
149	1.0	43.6905678538
149	1.0	43.6866647247
149	1.0	43.6637724514
149	1.0	43.6577185101
149	1.0	43.649449661
149	1.0	43.7496324629
149	1.0	43.7485970361
149	1.0	43.7444595346
149	1.0	43.6677082961
149	1.0	43.637147315
149	1.0	43.7001967146
149	1.0	43.687925983
149	1.0	43.6425342852
149	1.0	43.6454297057
149	1.0	43.7429351332
149	1.0	43.7278994853
149	1.0	43.7340719644
149	1.0	43.7306120184
149	1.0	43.6932322895
149	1.0	43.7524147524
149	1.0	43.7393533902
149	1.0	43.7689190452
149	1.0	43.6329755594
149	1.0	43.5828069738
149	1.0	43.7472982394
149	1.0	43.7549119902
149	1.0	43.6757635642
149	1.0	43.7065708287
149	1.0	43.6354992128
149	1.0	43.724304592
149	1.0	43.7067576932
149	1.0	43.732534929
149	1.0	43.7692929827
149	1.0	43.7447299018
149	1.0	43.6528108079
149	1.0	43.7390470398
149	1.0	43.573705582
149	1.0	43.7098888982
