# Supplementary material for: Unique membrane properties and enhanced signal processing in human neocortical neurons
Source: eLife. 2016 Oct 6;5:e16553. doi: 10.7554/eLife.16553 (PMC5100995; doi:10.7554/eLife.16553)
Supplement: Source code 1. — DOI: http://dx.doi.org/10.7554/eLife.16553.014 [file elife-16553-code1.zip › Fig3/Fig3b/DIST_045_SYNC/Mon_Apr_11_11_35_14_2016/syns_15/sync_stim_seed_954.txt]

NUMBER_OF_SYNAPSES	APC_N	MAX_VOLTAGE
15	0.0	-82.5244847279
15	0.0	-82.6173318371
15	0.0	-82.6122545984
15	0.0	-83.6026627469
15	0.0	-82.9122350257
15	0.0	-82.6747686707
15	0.0	-83.2039777952
15	0.0	-82.9745803772
15	0.0	-84.3943586678
15	0.0	-82.3912216666
15	0.0	-82.9022869512
15	0.0	-82.8344143799
15	0.0	-83.0298489203
15	0.0	-82.4315420013
15	0.0	-82.8352691634
15	0.0	-82.2777808235
15	0.0	-82.8875949231
15	0.0	-82.6147344321
15	0.0	-83.3981434275
15	0.0	-82.7753058941
15	0.0	-81.5201653355
15	0.0	-82.041681112
15	0.0	-82.8134161584
15	0.0	-83.2685399918
15	0.0	-82.9985465546
15	0.0	-82.960139105
15	0.0	-82.5695059345
15	0.0	-82.8048261911
15	0.0	-82.923602023
15	0.0	-82.9597292236
15	0.0	-84.0589668462
15	0.0	-82.3288660646
15	0.0	-83.107419308
15	0.0	-83.3627718093
15	0.0	-81.8514681939
15	0.0	-82.9678137821
15	0.0	-82.2731442851
15	0.0	-82.6391305899
15	0.0	-83.3000796622
15	0.0	-82.36308839
15	0.0	-82.6985186089
15	0.0	-82.6421754352
15	0.0	-83.340665156
15	0.0	-82.2438505214
15	0.0	-82.3404358195
15	0.0	-83.274631278
15	0.0	-83.9069880136
15	0.0	-82.6223139062
15	0.0	-82.8574473753
15	0.0	-83.7538656447
15	0.0	-81.8375702188
15	0.0	-82.9921866096
15	0.0	-83.0748028617
15	0.0	-83.4743407408
15	0.0	-82.3647612715
15	0.0	-82.4868662286
15	0.0	-83.2110681382
15	0.0	-83.6790496132
15	0.0	-83.0400187506
15	0.0	-83.4490278633
15	0.0	-82.7729309592
15	0.0	-83.1213608152
15	0.0	-83.3717561716
15	0.0	-83.3156957098
15	0.0	-82.9651241297
15	0.0	-83.0404880621
15	0.0	-82.7645879466
15	0.0	-83.3188522622
15	0.0	-82.5198617898
15	0.0	-82.1347324641
15	0.0	-83.2471411064
15	0.0	-83.5836650451
15	0.0	-82.8686757192
15	0.0	-82.3723791301
15	0.0	-82.5654509071
15	0.0	-82.5471678122
15	0.0	-83.5200583381
15	0.0	-82.5776064579
15	0.0	-82.412706067
15	0.0	-82.3345224904
15	0.0	-82.7999180396
15	0.0	-82.6687191686
15	0.0	-82.8479065108
15	0.0	-82.9767991245
15	0.0	-82.9065458419
15	0.0	-82.8449473511
15	0.0	-83.0269555663
15	0.0	-82.8130520466
15	0.0	-82.629855441
15	0.0	-82.9032273859
15	0.0	-81.936712404
15	0.0	-82.0515199191
15	0.0	-83.0703181899
15	0.0	-82.1663066318
15	0.0	-83.6719236114
15	0.0	-83.4503817632
15	0.0	-83.0858742071
15	0.0	-83.191821394
15	0.0	-82.5032536545
15	0.0	-82.7724776539
15	0.0	-83.3228947415
15	0.0	-82.6407691779
15	0.0	-83.062241993
15	0.0	-82.2363522081
15	0.0	-83.1049001581
15	0.0	-83.0311035339
15	0.0	-82.9976893492
15	0.0	-83.1998039578
15	0.0	-82.6646588176
15	0.0	-82.6552562174
15	0.0	-82.8411125162
15	0.0	-82.7595665689
15	0.0	-82.3183804377
15	0.0	-82.7823119801
15	0.0	-83.4543970981
15	0.0	-82.9668896878
15	0.0	-83.8983929597
15	0.0	-83.3882888793
15	0.0	-82.8803227887
15	0.0	-82.5179699654
15	0.0	-82.8376225393
15	0.0	-83.8518732223
15	0.0	-82.7848348885
15	0.0	-83.7603178548
15	0.0	-83.3199616345
15	0.0	-82.7024574417
15	0.0	-83.0236667965
15	0.0	-82.3402300252
15	0.0	-83.0061473185
15	0.0	-83.1846624786
15	0.0	-82.8319345094
15	0.0	-82.6690721433
15	0.0	-82.9050595489
15	0.0	-82.7008379098
15	0.0	-82.258899307
15	0.0	-82.4892694545
15	0.0	-83.0260582993
15	0.0	-83.1132689774
15	0.0	-83.1396437499
15	0.0	-82.7973962293
15	0.0	-82.4024299804
15	0.0	-82.930244442
15	0.0	-83.5308702732
15	0.0	-83.0921924841
15	0.0	-83.1153879291
15	0.0	-82.0778270799
15	0.0	-82.8031103666
15	0.0	-82.8298274337
15	0.0	-83.4317540937
15	0.0	-83.8501157877
15	0.0	-83.4028215547
15	0.0	-82.4509671608
15	0.0	-82.9430051085
15	0.0	-82.724443709
15	0.0	-82.6107172877
15	0.0	-82.5407465851
15	0.0	-83.5691466198
15	0.0	-82.9259068584
15	0.0	-82.9223470548
15	0.0	-83.3631726231
15	0.0	-82.7914649441
15	0.0	-82.2811173829
15	0.0	-83.4712293438
15	0.0	-83.3855774906
15	0.0	-82.5492590992
15	0.0	-83.3783310409
15	0.0	-83.2750845768
15	0.0	-83.078087529
15	0.0	-83.5170907015
15	0.0	-82.2555915714
15	0.0	-82.5425399705
15	0.0	-83.54823729
15	0.0	-83.3167410321
15	0.0	-84.1779785044
15	0.0	-83.2951337282
15	0.0	-83.5272040517
15	0.0	-82.255499858
15	0.0	-83.5199744406
15	0.0	-83.0500840675
15	0.0	-83.1057723219
15	0.0	-82.230025315
15	0.0	-83.0715305604
15	0.0	-82.4886852253
15	0.0	-82.1711111617
15	0.0	-82.3744096721
15	0.0	-83.1905788804
15	0.0	-83.3098941198
15	0.0	-82.9750523352
15	0.0	-83.600794549
15	0.0	-83.0606606524
15	0.0	-82.7429361659
15	0.0	-83.7579289436
15	0.0	-82.7303466556
15	0.0	-82.9979226433
15	0.0	-82.7259454146
15	0.0	-83.0889951515
15	0.0	-83.2810403455
15	0.0	-82.8645300783
15	0.0	-82.7507051535
15	0.0	-82.6492285148
15	0.0	-83.3105884744
15	0.0	-82.6971882448
15	0.0	-82.0406145444
15	0.0	-82.9047463062
15	0.0	-83.562069868
15	0.0	-82.7679643757
15	0.0	-82.8396761814
15	0.0	-81.8540130251
15	0.0	-83.6618986361
15	0.0	-82.3635250487
15	0.0	-82.7111356929
15	0.0	-82.8217215238
15	0.0	-82.0847518076
15	0.0	-82.6898663926
15	0.0	-82.6959444037
15	0.0	-83.3810887023
15	0.0	-82.6311665985
15	0.0	-83.0703143658
15	0.0	-82.3969704506
15	0.0	-82.6879722176
15	0.0	-82.4667874802
15	0.0	-81.9030650436
15	0.0	-83.2165368059
15	0.0	-82.4014992058
15	0.0	-83.4536277484
15	0.0	-82.1703996703
15	0.0	-82.8086616584
15	0.0	-83.0742611171
15	0.0	-83.2866923892
15	0.0	-82.4987013276
15	0.0	-82.9105811792
15	0.0	-82.8406071956
15	0.0	-83.4138031961
15	0.0	-83.0515789885
15	0.0	-83.9597702866
15	0.0	-83.4874874919
15	0.0	-83.3531043497
15	0.0	-83.3083604639
15	0.0	-82.3376677828
15	0.0	-83.247972359
15	0.0	-82.7760932202
15	0.0	-83.5881311819
15	0.0	-83.0469141799
15	0.0	-82.9617906444
15	0.0	-83.3240936908
15	0.0	-83.4808130382
15	0.0	-82.624012592
15	0.0	-82.5212627463
15	0.0	-82.5717574536
15	0.0	-83.1644242134
15	0.0	-83.4389243432
15	0.0	-82.0468255021
15	0.0	-83.0494812117
15	0.0	-83.1054013923
15	0.0	-83.2348746665
15	0.0	-82.6739172154
15	0.0	-82.6915637105
15	0.0	-83.9365598842
15	0.0	-82.7951011032
15	0.0	-83.7983965626
15	0.0	-82.9652451263
15	0.0	-83.4621266793
15	0.0	-82.6304115258
15	0.0	-83.9097360527
15	0.0	-83.8744551594
15	0.0	-82.0870163207
15	0.0	-83.6009512001
15	0.0	-83.4356345602
15	0.0	-82.9760849059
15	0.0	-83.0963497995
15	0.0	-82.8072647269
15	0.0	-82.868911246
15	0.0	-82.6285233204
15	0.0	-81.9930700772
15	0.0	-82.8663976873
15	0.0	-81.8141120337
15	0.0	-82.8363868899
15	0.0	-82.9788394479
15	0.0	-82.7282412486
15	0.0	-82.6970015632
15	0.0	-84.0895218426
15	0.0	-83.0334936701
15	0.0	-82.4241985661
15	0.0	-82.7983540211
15	0.0	-82.3524538013
15	0.0	-82.7596960776
15	0.0	-83.479988459
15	0.0	-83.6055194062
15	0.0	-83.0809008557
15	0.0	-82.543647654
15	0.0	-82.9465709288
15	0.0	-82.7148435222
15	0.0	-83.6647563801
15	0.0	-83.8109988027
15	0.0	-82.5608842058
15	0.0	-82.9663540003
15	0.0	-82.1697977036
15	0.0	-82.4829248901
15	0.0	-83.1127495121
15	0.0	-82.5645993239
15	0.0	-82.6775778092
15	0.0	-82.974700861
15	0.0	-83.5388476456
15	0.0	-83.4821146061
15	0.0	-83.5700400025
15	0.0	-82.9529292853
15	0.0	-83.7427775918
15	0.0	-83.4725402213
15	0.0	-81.9506521534
15	0.0	-82.5118888066
15	0.0	-82.6143299107
15	0.0	-82.9207294669
15	0.0	-84.3555155755
15	0.0	-82.4898825236
15	0.0	-82.9369632549
15	0.0	-83.3945546533
15	0.0	-82.6018660124
15	0.0	-82.861275645
15	0.0	-82.784834151
15	0.0	-82.6450071468
15	0.0	-82.9469800829
15	0.0	-82.8173409763
15	0.0	-82.6981021946
15	0.0	-82.9708622644
15	0.0	-82.1439034551
15	0.0	-82.6531444991
15	0.0	-82.5528710164
15	0.0	-83.2407253046
15	0.0	-82.4673238831
15	0.0	-83.3484167548
15	0.0	-82.8308146235
15	0.0	-82.8521035286
15	0.0	-82.8803318187
15	0.0	-82.9196553941
15	0.0	-82.9280145662
15	0.0	-82.7498105968
15	0.0	-82.7245324294
15	0.0	-83.2179131943
15	0.0	-82.6856538782
15	0.0	-82.9126106495
15	0.0	-82.935768246
15	0.0	-82.5335275925
15	0.0	-82.7194421588
15	0.0	-81.8927932941
15	0.0	-83.2853819858
15	0.0	-83.4389809765
15	0.0	-83.2956160691
15	0.0	-82.261608708
15	0.0	-83.9907135484
15	0.0	-82.0993951205
15	0.0	-82.8582081648
15	0.0	-83.5114344003
15	0.0	-81.6580580457
15	0.0	-82.7022465268
15	0.0	-83.2472772238
15	0.0	-82.2543930872
15	0.0	-83.7088284089
15	0.0	-83.1073635186
15	0.0	-82.5980279707
15	0.0	-82.8958703608
15	0.0	-82.6662890338
15	0.0	-83.2037574784
15	0.0	-82.6271716276
15	0.0	-82.7748116475
15	0.0	-82.2546367129
15	0.0	-83.0484127647
15	0.0	-82.303299707
15	0.0	-82.9527750206
15	0.0	-82.7358226954
15	0.0	-83.613369341
15	0.0	-82.6161107308
15	0.0	-83.1007843966
15	0.0	-83.2132058594
15	0.0	-82.2140115001
15	0.0	-82.454919989
15	0.0	-82.9868010062
15	0.0	-82.6274365455
15	0.0	-83.3967917354
15	0.0	-82.8897611009
15	0.0	-82.3371169628
15	0.0	-82.6364331724
15	0.0	-84.6361460396
15	0.0	-82.7435758394
15	0.0	-82.952860087
15	0.0	-82.8853190469
15	0.0	-82.5093414824
15	0.0	-83.0595844716
15	0.0	-83.8133913657
15	0.0	-83.3844106164
15	0.0	-82.9973941587
15	0.0	-82.5680765068
15	0.0	-82.0908076349
15	0.0	-82.4943379278
15	0.0	-83.2576374768
15	0.0	-83.574605084
15	0.0	-82.7014576422
15	0.0	-83.4672006535
15	0.0	-82.7625423372
15	0.0	-82.1802408606
15	0.0	-83.6995343147
15	0.0	-82.9830181256
15	0.0	-83.5159629674
15	0.0	-83.0993631954
15	0.0	-82.9830898355
15	0.0	-83.1889487752
15	0.0	-81.7729767099
15	0.0	-83.7843626856
15	0.0	-83.6559996511
15	0.0	-82.2499719585
15	0.0	-82.6636141151
15	0.0	-82.5629144476
15	0.0	-82.3520444697
15	0.0	-83.5297532897
15	0.0	-82.7254041144
15	0.0	-82.4555269122
15	0.0	-83.084255742
15	0.0	-83.7569714567
15	0.0	-83.9949614669
15	0.0	-83.1105543186
15	0.0	-82.7226180964
15	0.0	-83.0204945936
15	0.0	-82.9436823927
15	0.0	-82.9344806351
15	0.0	-84.0836799663
15	0.0	-83.2217368852
15	0.0	-82.7206673844
15	0.0	-82.4450026431
15	0.0	-82.4057711634
15	0.0	-83.1285733386
15	0.0	-83.0037930475
15	0.0	-82.3617736163
15	0.0	-83.4500783235
15	0.0	-82.0555420428
15	0.0	-83.3197101769
15	0.0	-82.5984481238
15	0.0	-82.6131788323
15	0.0	-82.9435574902
15	0.0	-83.8160700944
15	0.0	-82.8972891004
15	0.0	-82.3051542381
15	0.0	-82.5496482686
15	0.0	-82.5286056445
15	0.0	-83.199020461
15	0.0	-83.0631918806
15	0.0	-82.3322521537
15	0.0	-83.3550793828
15	0.0	-82.0100609267
15	0.0	-83.1304217893
15	0.0	-82.6146993583
15	0.0	-82.29026835
15	0.0	-81.8419637302
15	0.0	-82.8190804729
15	0.0	-82.6738336094
15	0.0	-82.7155839453
15	0.0	-83.3723832921
15	0.0	-82.741778783
15	0.0	-83.2911411676
15	0.0	-83.318144026
15	0.0	-83.72217033
15	0.0	-83.4474705669
15	0.0	-82.6715008072
15	0.0	-83.0728255506
15	0.0	-82.53210863
15	0.0	-82.6059231232
15	0.0	-82.9535745723
15	0.0	-81.7563720777
15	0.0	-82.7503004917
15	0.0	-82.5800082197
15	0.0	-83.352431246
15	0.0	-83.6969826958
15	0.0	-83.2017572126
15	0.0	-82.9068484601
15	0.0	-82.9846637748
15	0.0	-82.7276294502
15	0.0	-83.9255100664
15	0.0	-83.207108899
15	0.0	-82.4373052247
15	0.0	-84.214448158
15	0.0	-83.5477525759
15	0.0	-83.0608058067
15	0.0	-83.0107414233
15	0.0	-83.685580934
15	0.0	-82.9376661487
15	0.0	-82.8138400719
15	0.0	-82.9079431009
15	0.0	-82.5582918108
15	0.0	-82.556894033
15	0.0	-82.0964491687
15	0.0	-82.4315972164
15	0.0	-82.9349540788
15	0.0	-83.3613440271
15	0.0	-82.7178465712
15	0.0	-83.0215118219
15	0.0	-82.7118562987
15	0.0	-83.2603686836
15	0.0	-82.804062683
15	0.0	-82.6532636203
15	0.0	-83.7116642754
15	0.0	-82.6698645239
15	0.0	-83.3012664233
15	0.0	-83.1791455376
15	0.0	-82.7877027298
15	0.0	-81.7049222673
15	0.0	-82.2571448698
15	0.0	-83.3510303134
15	0.0	-82.7721983589
15	0.0	-82.2868902871
15	0.0	-82.848578499
15	0.0	-82.1234518358
15	0.0	-83.1821212055
15	0.0	-82.9091217253
15	0.0	-83.6603599716
15	0.0	-82.7223154871
15	0.0	-82.7388415178
15	0.0	-82.9642993984
15	0.0	-83.134053781
15	0.0	-83.811528769
15	0.0	-82.5274053023
15	0.0	-83.0261446883
15	0.0	-84.2966343513
15	0.0	-82.781875644
15	0.0	-83.1848536599
15	0.0	-82.76861686
15	0.0	-83.3838345474
15	0.0	-83.4260995011
15	0.0	-82.2779076776
15	0.0	-83.2607758784
15	0.0	-83.334088956
15	0.0	-83.6509242016
15	0.0	-82.4521888418
15	0.0	-82.9106328822
15	0.0	-83.2922966707
15	0.0	-82.3496668043
15	0.0	-82.5000584633
15	0.0	-82.8656694187
15	0.0	-82.7912817975
15	0.0	-83.7807961833
15	0.0	-82.221841766
15	0.0	-83.7049399611
15	0.0	-82.4540528444
15	0.0	-83.2056171407
15	0.0	-82.6828164906
15	0.0	-83.2978119313
15	0.0	-82.8665073197
15	0.0	-82.2914223943
15	0.0	-83.7240596751
15	0.0	-83.4813703162
15	0.0	-82.7592720597
15	0.0	-83.0033643604
15	0.0	-83.1592049842
15	0.0	-82.724334793
15	0.0	-83.1174400002
15	0.0	-82.6594081845
15	0.0	-83.6312767335
15	0.0	-84.061145997
15	0.0	-82.9628768927
15	0.0	-83.0931500984
15	0.0	-82.7083453021
15	0.0	-82.6553280781
15	0.0	-82.8491080724
15	0.0	-82.6843687484
15	0.0	-82.7659136029
15	0.0	-83.8414620376
15	0.0	-82.2623814355
15	0.0	-82.6052440989
15	0.0	-82.853687352
15	0.0	-83.7604185806
15	0.0	-83.3413813479
15	0.0	-83.380971832
15	0.0	-82.6331368512
15	0.0	-82.893249168
15	0.0	-82.5037649378
15	0.0	-82.1201359588
15	0.0	-83.406673333
15	0.0	-82.8216555109
15	0.0	-83.0479462968
15	0.0	-82.7504968049
15	0.0	-82.6549006367
15	0.0	-83.0439347744
15	0.0	-82.1339636179
15	0.0	-83.7256673223
15	0.0	-82.6970150335
15	0.0	-82.7269187511
15	0.0	-82.8548282405
15	0.0	-83.0822618677
15	0.0	-82.8194964422
15	0.0	-83.5360676371
15	0.0	-81.8706697576
15	0.0	-82.281021672
15	0.0	-83.0903551849
15	0.0	-82.9285513742
15	0.0	-82.9855786855
15	0.0	-82.1135710122
15	0.0	-83.1279062193
15	0.0	-82.8290945325
15	0.0	-82.4346975668
15	0.0	-83.2933270056
15	0.0	-82.5448286262
15	0.0	-83.498780263
15	0.0	-83.3910068857
15	0.0	-82.9614932217
15	0.0	-83.0371359954
15	0.0	-82.1289078445
15	0.0	-82.7597566456
15	0.0	-82.0262948062
15	0.0	-83.0190593225
15	0.0	-83.701913108
15	0.0	-83.0858717714
15	0.0	-83.1395377212
15	0.0	-83.5061179835
15	0.0	-82.5995531695
15	0.0	-82.6765214272
15	0.0	-82.8090352487
15	0.0	-83.3493498175
15	0.0	-81.9057761626
15	0.0	-82.9037924968
15	0.0	-83.3311492326
15	0.0	-83.3923322109
15	0.0	-82.9712885437
15	0.0	-83.047997352
15	0.0	-82.6301318792
15	0.0	-82.1320034075
15	0.0	-83.3121089483
15	0.0	-83.0318312403
15	0.0	-81.8710194781
15	0.0	-82.6039271123
15	0.0	-82.2752287748
15	0.0	-82.8764968981
15	0.0	-83.1342426575
15	0.0	-83.5225420258
15	0.0	-82.5763258985
15	0.0	-82.9002414759
15	0.0	-82.9826000034
15	0.0	-83.338964425
15	0.0	-82.9759123048
15	0.0	-82.62603872
15	0.0	-82.7609437605
15	0.0	-82.6378314003
15	0.0	-82.5788460469
15	0.0	-83.4830299084
15	0.0	-83.4242805111
15	0.0	-82.4365654643
15	0.0	-82.8805287191
15	0.0	-82.4344299897
15	0.0	-83.0422764911
15	0.0	-83.4866704512
15	0.0	-83.5658139519
15	0.0	-82.0627601945
15	0.0	-82.2055317064
15	0.0	-83.3696518075
15	0.0	-83.1767241363
15	0.0	-82.483292105
15	0.0	-83.2924886522
15	0.0	-83.8084422278
15	0.0	-82.8815638005
15	0.0	-83.5816181105
15	0.0	-82.0774714186
15	0.0	-83.0553832117
15	0.0	-83.1957023381
15	0.0	-82.7592070998
15	0.0	-82.4408375137
15	0.0	-82.2583202535
15	0.0	-82.347645856
15	0.0	-82.8690525237
15	0.0	-82.170330442
15	0.0	-82.9022361195
15	0.0	-82.9657310332
15	0.0	-83.4914259595
15	0.0	-82.2008365182
15	0.0	-83.2480900149
15	0.0	-83.2961469414
15	0.0	-82.9752232267
15	0.0	-82.581253179
15	0.0	-83.0143545947
15	0.0	-83.3170901593
15	0.0	-83.3084734197
15	0.0	-82.4651329995
15	0.0	-82.0052036445
15	0.0	-82.511878618
15	0.0	-83.2290792321
15	0.0	-82.8250792098
15	0.0	-82.7654687149
15	0.0	-83.0830521417
15	0.0	-83.3950290824
15	0.0	-82.0135401427
15	0.0	-82.8110516716
15	0.0	-82.9671554929
15	0.0	-82.6140083793
15	0.0	-82.9811988821
15	0.0	-82.9818566857
15	0.0	-83.5632884443
15	0.0	-82.3807358222
15	0.0	-82.6473372389
15	0.0	-82.754716556
15	0.0	-83.5198530999
15	0.0	-81.969487731
15	0.0	-83.3268552885
15	0.0	-82.7454011023
15	0.0	-82.0841054017
15	0.0	-83.3621008076
15	0.0	-83.453016368
15	0.0	-83.2339855646
15	0.0	-82.9980390583
15	0.0	-83.0986332869
15	0.0	-82.3447973129
15	0.0	-83.4534363512
15	0.0	-82.0201321585
15	0.0	-82.9316020899
15	0.0	-83.275538192
15	0.0	-82.5914426737
15	0.0	-83.5039989855
15	0.0	-82.6863149982
15	0.0	-83.0804222648
15	0.0	-82.9239972495
15	0.0	-82.7279100207
15	0.0	-82.6052102411
15	0.0	-83.1678332213
15	0.0	-82.5874354693
15	0.0	-82.7242040254
15	0.0	-83.3138607634
15	0.0	-82.9804613689
15	0.0	-83.1849186408
15	0.0	-83.0661211447
15	0.0	-83.6187524334
15	0.0	-82.8944708163
15	0.0	-83.6172237535
15	0.0	-83.0835761855
15	0.0	-82.4374018334
15	0.0	-82.808639615
15	0.0	-83.1550102831
15	0.0	-83.6830874354
15	0.0	-83.41455588
15	0.0	-83.1073806117
15	0.0	-83.6798255637
15	0.0	-83.4631072836
15	0.0	-83.3899524602
15	0.0	-82.9096503911
15	0.0	-83.2052141345
15	0.0	-83.0098099393
15	0.0	-82.9829015924
15	0.0	-82.9915932204
15	0.0	-83.2979193184
15	0.0	-82.5209132666
15	0.0	-82.098810137
15	0.0	-83.7498113677
15	0.0	-82.8729266055
15	0.0	-83.2261631593
15	0.0	-82.4898832077
15	0.0	-82.9591032208
15	0.0	-81.9476611852
15	0.0	-82.859540895
15	0.0	-83.110169782
15	0.0	-83.00272732
15	0.0	-83.5310862666
15	0.0	-83.2305348294
15	0.0	-82.8494054118
15	0.0	-82.7505016216
15	0.0	-82.6766467804
15	0.0	-82.5092971093
15	0.0	-82.7137776114
15	0.0	-83.4889513224
15	0.0	-82.5197283936
15	0.0	-82.8916121312
15	0.0	-82.4845155881
15	0.0	-82.7880210464
15	0.0	-82.6986654643
15	0.0	-83.2920525526
15	0.0	-83.6998226622
15	0.0	-82.7822487532
15	0.0	-83.5320919365
15	0.0	-82.5875598312
15	0.0	-82.5223640123
15	0.0	-82.1897193775
15	0.0	-83.069425528
15	0.0	-84.0634806697
15	0.0	-83.6523377421
15	0.0	-82.4184273057
15	0.0	-82.8923226902
15	0.0	-82.8046950023
15	0.0	-82.4610828055
15	0.0	-82.5476296955
15	0.0	-83.1316643552
15	0.0	-83.0973774505
15	0.0	-82.3402866642
15	0.0	-81.6917610664
15	0.0	-83.111009013
15	0.0	-83.3843335504
15	0.0	-82.4550582315
15	0.0	-83.2396879252
15	0.0	-83.4701627384
15	0.0	-82.2367038294
15	0.0	-82.5901078031
15	0.0	-82.5348361401
15	0.0	-82.8853863545
15	0.0	-83.4109734714
15	0.0	-82.4411978165
15	0.0	-82.7153554848
15	0.0	-83.274552725
15	0.0	-82.5999977369
15	0.0	-83.2108968561
15	0.0	-83.6367053632
15	0.0	-83.3757780293
15	0.0	-82.5252494046
15	0.0	-82.6955622611
15	0.0	-82.828713549
15	0.0	-83.1799886853
15	0.0	-82.9842711205
15	0.0	-82.7282888845
15	0.0	-82.9740688811
15	0.0	-82.4752962101
15	0.0	-82.4414267356
15	0.0	-82.5867924507
15	0.0	-83.5318954285
15	0.0	-83.3359226985
15	0.0	-83.19658841
15	0.0	-82.7386299008
15	0.0	-83.0720793497
15	0.0	-82.8625962442
15	0.0	-82.6868060053
15	0.0	-83.4857960959
15	0.0	-83.6816510902
15	0.0	-83.5541592018
15	0.0	-83.1574553775
15	0.0	-83.4555774476
15	0.0	-82.5104861741
15	0.0	-82.3627096547
15	0.0	-82.952975248
15	0.0	-82.7347126566
15	0.0	-83.3141286282
15	0.0	-82.4069704406
15	0.0	-84.011599769
15	0.0	-83.1762347579
15	0.0	-83.1165905229
15	0.0	-83.8089431579
15	0.0	-82.6658780003
15	0.0	-82.5551144613
15	0.0	-83.1093229376
15	0.0	-83.0995864182
15	0.0	-83.0605143852
15	0.0	-82.5850022751
15	0.0	-82.9235754307
15	0.0	-83.8141284466
15	0.0	-82.5454562366
15	0.0	-82.6744172953
15	0.0	-83.115755067
15	0.0	-82.9905442731
15	0.0	-83.4081665287
15	0.0	-82.6708394109
15	0.0	-83.3656353687
15	0.0	-82.7168361654
15	0.0	-82.8724184476
15	0.0	-82.7577719627
15	0.0	-83.4855804539
15	0.0	-84.0320406271
15	0.0	-82.9179988541
15	0.0	-82.7411331735
15	0.0	-83.5422714124
15	0.0	-84.1386355192
15	0.0	-81.8641936172
15	0.0	-83.4508660678
15	0.0	-82.4301241659
15	0.0	-82.1660127456
15	0.0	-82.0026606719
15	0.0	-82.6555851562
15	0.0	-82.0528283003
15	0.0	-82.8170901852
15	0.0	-83.0628305463
15	0.0	-82.2573344819
15	0.0	-83.4607495201
15	0.0	-81.8510928789
15	0.0	-82.6633085377
15	0.0	-82.658839494
15	0.0	-83.4312381369
15	0.0	-83.2118203066
15	0.0	-82.5834868793
15	0.0	-83.5897391367
15	0.0	-83.5379295583
15	0.0	-82.53808855
15	0.0	-83.1625694186
15	0.0	-83.3756580379
15	0.0	-83.558919709
15	0.0	-83.4153992462
15	0.0	-82.9247891999
15	0.0	-83.0791329331
15	0.0	-82.6521213444
15	0.0	-82.7923387424
15	0.0	-83.2240604385
15	0.0	-83.2766094961
15	0.0	-83.7631589862
15	0.0	-82.3681437676
15	0.0	-82.2289613797
15	0.0	-82.6318450904
15	0.0	-83.330305013
15	0.0	-82.2735062404
15	0.0	-83.2907630053
15	0.0	-82.760003669
15	0.0	-82.9065893971
15	0.0	-82.7173258721
15	0.0	-83.4788487239
15	0.0	-82.1945696985
15	0.0	-82.7484753348
15	0.0	-83.3719556019
15	0.0	-82.1311951975
15	0.0	-82.6666859535
15	0.0	-82.5586421548
15	0.0	-83.2914223996
15	0.0	-83.414748564
15	0.0	-83.0941097458
15	0.0	-82.9241472802
15	0.0	-83.1172015119
15	0.0	-82.7607570965
15	0.0	-82.8310593559
15	0.0	-83.1384013947
15	0.0	-82.5673276601
15	0.0	-82.7908884834
15	0.0	-83.0605361868
15	0.0	-82.5320562904
15	0.0	-82.9469757622
15	0.0	-82.6539508292
15	0.0	-83.5086494506
15	0.0	-82.5265585174
15	0.0	-82.5800086163
15	0.0	-83.916846968
15	0.0	-83.0271087379
15	0.0	-82.4914758371
15	0.0	-83.0676142296
15	0.0	-83.5421191488
15	0.0	-83.5861942163
15	0.0	-84.0770958516
15	0.0	-82.7945829369
15	0.0	-82.5001594158
15	0.0	-82.7553251371
15	0.0	-83.1080296149
15	0.0	-82.4545173256
15	0.0	-82.7002084534
15	0.0	-82.2524566843
15	0.0	-83.5177837386
15	0.0	-81.9704012252
15	0.0	-83.5322512976
15	0.0	-82.0317371836
15	0.0	-82.3830773181
15	0.0	-82.7559139195
15	0.0	-83.8140136729
15	0.0	-82.5479882818
15	0.0	-84.0462793828
15	0.0	-82.8741634818
15	0.0	-83.7303968873
15	0.0	-83.4225217689
15	0.0	-82.7733897101
15	0.0	-82.5586667618
15	0.0	-83.5197298074
15	0.0	-83.1799659753
15	0.0	-82.5732487941
15	0.0	-82.7482829588
15	0.0	-82.3296262532
15	0.0	-83.1491573796
15	0.0	-83.6622930476
15	0.0	-83.3573021412
15	0.0	-82.5349349828
15	0.0	-83.4079698444
15	0.0	-82.5664374785
15	0.0	-82.8673383901
15	0.0	-83.7074782707
15	0.0	-83.239573302
15	0.0	-82.9115866222
15	0.0	-82.7520892189
15	0.0	-82.4390952456
15	0.0	-82.1697456631
15	0.0	-82.7417934225
15	0.0	-81.9803203236
15	0.0	-83.3565376216
15	0.0	-82.4710612197
15	0.0	-83.0461232442
15	0.0	-82.597242855
15	0.0	-82.7187161319
15	0.0	-83.0221733042
15	0.0	-82.3137391769
15	0.0	-83.6083922004
15	0.0	-82.9232573263
15	0.0	-83.1015443418
15	0.0	-82.7644793015
15	0.0	-83.2071139834
15	0.0	-82.9491114427
15	0.0	-82.6101471843
15	0.0	-83.1101376202
15	0.0	-83.0983026975
15	0.0	-82.7813855904
15	0.0	-82.5570788151
15	0.0	-82.9024929757
15	0.0	-83.093431669
15	0.0	-82.8434753825
15	0.0	-82.9200963136
15	0.0	-83.1477891314
15	0.0	-82.9670838932
15	0.0	-82.9950751016
15	0.0	-83.2239081424
15	0.0	-82.8206789555
15	0.0	-83.4463654102
15	0.0	-83.0753515484
15	0.0	-81.9891367863
