# Supplementary material for: Unique membrane properties and enhanced signal processing in human neocortical neurons
Source: eLife. 2016 Oct 6;5:e16553. doi: 10.7554/eLife.16553 (PMC5100995; doi:10.7554/eLife.16553)
Supplement: Source code 1. — DOI: http://dx.doi.org/10.7554/eLife.16553.014 [file elife-16553-code1.zip › Fig3/Fig3b/DIST_045_SYNC/Mon_Apr_11_11_35_14_2016/syns_150/sync_stim_seed_820.txt]

NUMBER_OF_SYNAPSES	APC_N	MAX_VOLTAGE
150	1.0	43.7524990828
150	1.0	43.6547582851
150	1.0	43.6724017812
150	1.0	43.690326509
150	1.0	43.7137560128
150	1.0	43.7222346728
150	1.0	43.7336396553
150	1.0	43.7084449036
150	1.0	43.6900803546
150	1.0	43.6557649962
150	1.0	43.7419076914
150	1.0	43.7318396883
150	1.0	43.6962103004
150	1.0	43.7353200793
150	1.0	43.6936885092
150	1.0	43.635938243
150	1.0	43.6598050272
150	1.0	43.6441123196
150	1.0	43.7488920123
150	1.0	43.7867061186
150	1.0	43.7083591392
150	1.0	43.7296456175
150	1.0	43.7685078551
150	1.0	43.7461853143
150	1.0	43.6967752741
150	1.0	43.6921903155
150	1.0	43.6677950316
150	1.0	43.7055763845
150	1.0	43.6910458542
150	1.0	43.6998507009
150	1.0	43.6574992086
150	1.0	43.6815968472
150	1.0	43.6482048848
150	1.0	43.7378399338
150	1.0	43.7421516638
150	1.0	43.6974674714
150	1.0	43.6791878067
150	1.0	43.6773789342
150	1.0	43.6786162294
150	1.0	43.684180258
150	1.0	43.6968608507
150	1.0	43.7388877486
150	1.0	43.7377575031
150	1.0	43.6996512223
150	1.0	43.7302304719
150	1.0	43.778709628
150	1.0	43.7044456998
150	1.0	43.7188821686
150	1.0	43.7096073193
150	1.0	43.7075074699
150	1.0	43.760381542
150	1.0	43.765520127
150	1.0	43.7141293667
150	1.0	43.6538798459
150	1.0	43.6930933055
150	1.0	43.714049713
150	1.0	43.7166130252
150	1.0	43.7170114231
150	1.0	43.689095346
150	1.0	43.6975506472
150	1.0	43.6855913041
150	1.0	43.6879910306
150	1.0	43.749035489
150	1.0	43.6967760311
150	1.0	43.7395190882
150	1.0	43.7053611749
150	1.0	43.7368609001
150	1.0	43.6955247827
150	1.0	43.7742942079
150	1.0	43.700249804
150	1.0	43.7087090229
150	1.0	43.6931507489
150	1.0	43.7276792902
150	1.0	43.7270121314
150	1.0	43.7244149349
150	1.0	43.6615439926
150	1.0	43.7301855494
150	1.0	43.6663512578
150	1.0	43.7282601841
150	1.0	43.6481934092
150	1.0	43.6770492124
150	1.0	43.7345755375
150	1.0	43.7296404278
150	1.0	43.7305353407
150	1.0	43.747537855
150	1.0	43.7041996218
150	1.0	43.6929147071
150	1.0	43.7472460874
150	1.0	43.7476120729
150	1.0	43.7313701208
150	1.0	43.6820135094
150	1.0	43.6944557805
150	1.0	43.6607642279
150	1.0	43.6779866735
150	1.0	43.7291873516
150	1.0	43.7406661463
150	1.0	43.7117965614
150	1.0	43.7604654215
150	1.0	43.6936057662
150	1.0	43.7668049124
150	1.0	43.7078752479
150	1.0	43.6724368218
150	1.0	43.7645261051
150	1.0	43.7185430185
150	1.0	43.7460161827
150	1.0	43.7152335413
150	1.0	43.6914929097
150	1.0	43.7364564836
150	1.0	43.7284894371
150	1.0	43.6940480157
150	1.0	43.7225861931
150	1.0	43.7296956725
150	1.0	43.6619062488
150	1.0	43.6621835799
150	1.0	43.6988052541
150	1.0	43.6816615566
150	1.0	43.7640006588
150	1.0	43.7490188153
150	1.0	43.7180152783
150	1.0	43.7378281518
150	1.0	43.7591199557
150	1.0	43.7611001201
150	1.0	43.6751994216
150	1.0	43.6634213243
150	1.0	43.7556858285
150	1.0	43.7161051937
150	1.0	43.7739280994
150	1.0	43.7471920569
150	1.0	43.7046673135
150	1.0	43.728904708
150	1.0	43.7124432954
150	1.0	43.7742018529
150	1.0	43.6913841224
150	1.0	43.7223965091
150	1.0	43.7541550966
150	1.0	43.753074051
150	1.0	43.6431216839
150	1.0	43.7267879574
150	1.0	43.7630960453
150	1.0	43.6357678451
150	1.0	43.7431618284
150	1.0	43.7184307758
150	1.0	43.7268891426
150	1.0	43.7773830722
150	1.0	43.7049933943
150	1.0	43.7428806491
150	1.0	43.6816234822
150	1.0	43.7649369437
150	1.0	43.6910972628
150	1.0	43.7843446353
150	1.0	43.709760127
150	1.0	43.6968181628
150	1.0	43.7248901265
150	1.0	43.616546168
150	1.0	43.7344192164
150	1.0	43.6854001705
150	1.0	43.7266989193
150	1.0	43.6835338587
150	1.0	43.734275759
150	1.0	43.6986634186
150	1.0	43.7467934927
150	1.0	43.7498688028
150	1.0	43.692964219
150	1.0	43.7164840627
150	1.0	43.7395412651
150	1.0	43.6963585435
150	1.0	43.6132703268
150	1.0	43.7229339958
150	1.0	43.701204034
150	1.0	43.731022617
150	1.0	43.7089246762
150	1.0	43.6848676738
150	1.0	43.6869977667
150	1.0	43.7496927001
150	1.0	43.6480959229
150	1.0	43.7200685863
150	1.0	43.6911309059
150	1.0	43.7219991775
150	1.0	43.748624789
150	1.0	43.7106936009
150	1.0	43.7330991574
150	1.0	43.7035969669
150	1.0	43.7429932764
150	1.0	43.6531725382
150	1.0	43.7025851436
150	1.0	43.7501285945
150	1.0	43.6528884178
150	1.0	43.7251280976
150	1.0	43.7348754656
150	1.0	43.6115625432
150	1.0	43.6303838799
150	1.0	43.6586577439
150	1.0	43.7201078741
150	1.0	43.7472811038
150	1.0	43.7329177576
150	1.0	43.7005341602
150	1.0	43.6966583702
150	1.0	43.7351764912
150	1.0	43.7167634307
150	1.0	43.7090128773
150	1.0	43.77048903
150	1.0	43.7681667418
150	1.0	43.751501222
150	1.0	43.702811216
150	1.0	43.7095355137
150	1.0	43.6557804403
150	1.0	43.7494701792
150	1.0	43.7251412697
150	1.0	43.6931472582
150	1.0	43.7233347356
150	1.0	43.6885746308
150	1.0	43.6558869686
150	1.0	43.6998804943
150	1.0	43.7135568451
150	1.0	43.7371493326
150	1.0	43.7182729866
150	1.0	43.7210462983
150	1.0	43.6236316645
150	1.0	43.6867365304
150	1.0	43.6368244797
150	1.0	43.7393881585
150	1.0	43.7237075018
150	1.0	43.7397166134
150	1.0	43.7053737449
150	1.0	43.6893504022
150	1.0	43.7098498947
150	1.0	43.7701252926
150	1.0	43.7489810164
150	1.0	43.6670435615
150	1.0	43.7133320613
150	1.0	43.7381166311
150	1.0	43.7054184871
150	1.0	43.6933433809
150	1.0	43.743797344
150	1.0	43.712245169
150	1.0	43.7209869454
150	1.0	43.7327667452
150	1.0	43.705056906
150	1.0	43.7363539211
150	1.0	43.6946519924
150	1.0	43.7255634274
150	1.0	43.6491190528
150	1.0	43.7203823448
150	1.0	43.7482665738
150	1.0	43.7603641072
150	1.0	43.7475774083
150	1.0	43.6583354778
150	1.0	43.7374632737
150	1.0	43.6949641434
150	1.0	43.7211897238
150	1.0	43.6494831796
150	1.0	43.7239455675
150	1.0	43.7374096378
150	1.0	43.7425127925
150	1.0	43.6703040987
150	1.0	43.6815346955
150	1.0	43.7181999862
150	1.0	43.6731760932
150	1.0	43.658066925
150	1.0	43.6386054541
150	1.0	43.6705014764
150	1.0	43.7181257258
150	1.0	43.6435126715
150	1.0	43.7543348085
150	1.0	43.7347172594
150	1.0	43.7151975308
150	1.0	43.7182863737
150	1.0	43.6540980333
150	1.0	43.7140620498
150	1.0	43.7514332472
150	1.0	43.7654490548
150	1.0	43.6849000926
150	1.0	43.7365948584
150	1.0	43.7285955056
150	1.0	43.7225657106
150	1.0	43.7347829895
150	1.0	43.7725669351
150	1.0	43.7172545029
150	1.0	43.7349305727
150	1.0	43.7136888608
150	1.0	43.6967058579
150	1.0	43.6908037432
150	1.0	43.7470403069
150	1.0	43.707057224
150	1.0	43.7436745287
150	1.0	43.695220355
150	1.0	43.6955130353
150	1.0	43.673406291
150	1.0	43.7186358226
150	1.0	43.7460079192
150	1.0	43.6210706509
150	1.0	43.6798204259
150	1.0	43.7064180761
150	1.0	43.6687782348
150	1.0	43.6071886229
150	1.0	43.7006099858
150	1.0	43.7457514433
150	1.0	43.7300331543
150	1.0	43.6628099783
150	1.0	43.7264743021
150	1.0	43.6833488112
150	1.0	43.7291334369
150	1.0	43.70789845
150	1.0	43.7416013803
150	1.0	43.6465862389
150	1.0	43.7042525155
150	1.0	43.6736547714
150	1.0	43.7266689441
150	1.0	43.7535452641
150	1.0	43.673528279
150	1.0	43.7526982861
150	1.0	43.74322586
150	1.0	43.7335496925
150	1.0	43.6994851905
150	1.0	43.7217983413
150	1.0	43.6739221016
150	1.0	43.6732069237
150	1.0	43.7191469028
150	1.0	43.5795220561
150	1.0	43.6619822038
150	1.0	43.7222397135
150	1.0	43.7392441498
150	1.0	43.7196125603
150	1.0	43.7282560933
150	1.0	43.6524192039
150	1.0	43.6679937798
150	1.0	43.7573493893
150	1.0	43.6501003125
150	1.0	43.7558830233
150	1.0	43.6292198422
150	1.0	43.7192906636
150	1.0	43.7103626467
150	1.0	43.7445709028
150	1.0	43.7464400474
150	1.0	43.7601573019
150	1.0	43.6223594832
150	1.0	43.6539012289
150	1.0	43.7001009307
150	1.0	43.7803394498
150	1.0	43.6882473838
150	1.0	43.6307882411
150	1.0	43.6832609936
150	1.0	43.7566353834
150	1.0	43.7206334365
150	1.0	43.7229576496
150	1.0	43.7188089299
150	1.0	43.6842023312
150	1.0	43.6402751502
150	1.0	43.7056171475
150	1.0	43.7593394017
150	1.0	43.6527747508
150	1.0	43.6568301356
150	1.0	43.7396699707
150	1.0	43.6918834294
150	1.0	43.6645491177
150	1.0	43.7243466275
150	1.0	43.7782907406
150	1.0	43.755614803
150	1.0	43.6753911829
150	1.0	43.7549619991
150	1.0	43.7460523748
150	1.0	43.6517870034
150	1.0	43.6244916677
150	1.0	43.659676316
150	1.0	43.7410338734
150	1.0	43.7724954626
150	1.0	43.7207387195
150	1.0	43.7414067918
150	1.0	43.6587253226
150	1.0	43.7053525003
150	1.0	43.7162076448
150	1.0	43.6880695765
150	1.0	43.637136136
150	1.0	43.7329341842
150	1.0	43.7349133623
150	1.0	43.695829539
150	1.0	43.7588441755
150	1.0	43.7049076179
150	1.0	43.7043291335
150	1.0	43.6855504273
150	1.0	43.6900895133
150	1.0	43.6374337248
150	1.0	43.711086454
150	1.0	43.6120102412
150	1.0	43.7403887768
150	1.0	43.704749083
150	1.0	43.6267000931
150	1.0	43.7572442884
150	1.0	43.6772667416
150	1.0	43.7161398877
150	1.0	43.7512239463
150	1.0	43.7518111707
150	1.0	43.6626608281
150	1.0	43.7219632958
150	1.0	43.7167074589
150	1.0	43.6411198812
150	1.0	43.6640207473
150	1.0	43.7081428529
150	1.0	43.676729705
150	1.0	43.7206057713
150	1.0	43.6750550866
150	1.0	43.6609775804
150	1.0	43.7300028576
150	1.0	43.6902151585
150	1.0	43.6503995005
150	1.0	43.68791303
150	1.0	43.7179969711
150	1.0	43.5856739741
150	1.0	43.6670726601
150	1.0	43.6431776804
150	1.0	43.6709991493
150	1.0	43.6898716242
150	1.0	43.735716411
150	1.0	43.6985090456
150	1.0	43.6526076939
150	1.0	43.6294371688
150	1.0	43.6768437516
150	1.0	43.71781202
150	1.0	43.7518721569
150	1.0	43.6283652075
150	1.0	43.7029400324
150	1.0	43.6916182634
150	1.0	43.7516534534
150	1.0	43.6686732319
150	1.0	43.7184492598
150	1.0	43.7626317416
150	1.0	43.7138207283
150	1.0	43.732178609
150	1.0	43.735271391
150	1.0	43.7285989747
150	1.0	43.671887189
150	1.0	43.7102864737
150	1.0	43.6900708865
150	1.0	43.6640992028
150	1.0	43.705974763
150	1.0	43.7210367566
150	1.0	43.6652595147
150	1.0	43.6527826099
150	1.0	43.7629201422
150	1.0	43.695812241
150	1.0	43.739806043
150	1.0	43.7206615827
150	1.0	43.6431496078
150	1.0	43.6665618681
150	1.0	43.7335024656
150	1.0	43.6634884157
150	1.0	43.7621212184
150	1.0	43.7345315871
150	1.0	43.7604441383
150	1.0	43.7607178298
150	1.0	43.6629608421
150	1.0	43.6746811784
150	1.0	43.7231465941
150	1.0	43.702813679
150	1.0	43.711838832
150	1.0	43.7526633113
150	1.0	43.7560078882
150	1.0	43.7558137635
150	1.0	43.6476744977
150	1.0	43.7147190665
150	1.0	43.7434167669
150	1.0	43.730385699
150	1.0	43.7548817519
150	1.0	43.7100097965
150	1.0	43.7568161761
150	1.0	43.7602874005
150	1.0	43.6680432171
150	1.0	43.5830705757
150	1.0	43.7119898247
150	1.0	43.7231898436
150	1.0	43.6793000872
150	1.0	43.6548222185
150	1.0	43.7141280596
150	1.0	43.6796487823
150	1.0	43.7159090742
150	1.0	43.6939192448
150	1.0	43.7281494682
150	1.0	43.7656878488
150	1.0	43.6520121382
150	1.0	43.6700407626
150	1.0	43.7523497087
150	1.0	43.6806643871
150	1.0	43.730921791
150	1.0	43.7098015238
150	1.0	43.7232784513
150	1.0	43.7023459252
150	1.0	43.6743205777
150	1.0	43.6602788891
150	1.0	43.6727248775
150	1.0	43.7021182365
150	1.0	43.7517670288
150	1.0	43.736767567
150	1.0	43.7105902627
150	1.0	43.6110311887
150	1.0	43.6661405774
150	1.0	43.7183648798
150	1.0	43.737897028
150	1.0	43.7333333673
150	1.0	43.7433323761
150	1.0	43.6757856813
150	1.0	43.6960185953
150	1.0	43.7583461301
150	1.0	43.691047813
150	1.0	43.7808899617
150	1.0	43.7227408354
150	1.0	43.6210580238
150	1.0	43.7125129684
150	1.0	43.7567707386
150	1.0	43.7016184504
150	1.0	43.6876585012
150	1.0	43.658825318
150	1.0	43.7575114697
150	1.0	43.673869997
150	1.0	43.6958274376
150	1.0	43.7328298386
150	1.0	43.7263786829
150	1.0	43.6016518558
150	1.0	43.7497356373
150	1.0	43.72867985
150	1.0	43.7205170889
150	1.0	43.7330542248
150	1.0	43.6877602798
150	1.0	43.6975851442
150	1.0	43.690410833
150	1.0	43.7642791392
150	1.0	43.7138452804
150	1.0	43.7439518639
150	1.0	43.7044635389
150	1.0	43.7397449729
150	1.0	43.633247911
150	1.0	43.7624224331
150	1.0	43.6870926457
150	1.0	43.7799647815
150	1.0	43.7016889531
150	1.0	43.7077056657
150	1.0	43.7092492773
150	1.0	43.764377106
150	1.0	43.7420824704
150	1.0	43.7110887187
150	1.0	43.695963795
150	1.0	43.69006009
150	1.0	43.6725962085
150	1.0	43.6368882337
150	1.0	43.6412437012
150	1.0	43.7125970885
150	1.0	43.7655165722
150	1.0	43.7462127464
150	1.0	43.6923169259
150	1.0	43.7612630651
150	1.0	43.7072276266
150	1.0	43.6253644552
150	1.0	43.6662263211
150	1.0	43.6387457776
150	1.0	43.7704990239
150	1.0	43.6706604097
150	1.0	43.7373749105
150	1.0	43.6839905424
150	1.0	43.6208914381
150	1.0	43.6871959599
150	1.0	43.6517647227
150	1.0	43.751010469
150	1.0	43.7435924238
150	1.0	43.7290987662
150	1.0	43.684259909
150	1.0	43.6886037835
150	1.0	43.7050823451
150	1.0	43.7278581991
150	1.0	43.684598744
150	1.0	43.6357580558
150	1.0	43.7524187972
150	1.0	43.7324344907
150	1.0	43.6900194364
150	1.0	43.6834761116
150	1.0	43.718736457
150	1.0	43.6681106081
150	1.0	43.7543468353
150	1.0	43.6778319613
150	1.0	43.7400502532
150	1.0	43.7072791142
150	1.0	43.7475687127
150	1.0	43.7063830223
150	1.0	43.6737468032
150	1.0	43.7246681789
150	1.0	43.7136638292
150	1.0	43.672899568
150	1.0	43.6639477662
150	1.0	43.7528715963
150	1.0	43.6527480796
150	1.0	43.6728660853
150	1.0	43.7547137637
150	1.0	43.6920527204
150	1.0	43.7170618379
150	1.0	43.7415674629
150	1.0	43.7508597243
150	1.0	43.5871142424
150	1.0	43.7081364407
150	1.0	43.7460902848
150	1.0	43.7550436054
150	1.0	43.6798479616
150	1.0	43.7401101245
150	1.0	43.727812918
150	1.0	43.6884406347
150	1.0	43.7504185136
150	1.0	43.7275173191
150	1.0	43.7401443031
150	1.0	43.7091603915
150	1.0	43.6710493694
150	1.0	43.7569938582
150	1.0	43.7274621923
150	1.0	43.7275531336
150	1.0	43.7465171205
150	1.0	43.5967847995
150	1.0	43.6875854274
150	1.0	43.6555815743
150	1.0	43.7409129828
150	1.0	43.6940365064
150	1.0	43.7546060947
150	1.0	43.6634629137
150	1.0	43.7129578963
150	1.0	43.7456023379
150	1.0	43.7771359467
150	1.0	43.743211281
150	1.0	43.7461305182
150	1.0	43.6853220559
150	1.0	43.6833116459
150	1.0	43.7165337849
150	1.0	43.7662506036
150	1.0	43.7814337723
150	1.0	43.6674685212
150	1.0	43.6803948324
150	1.0	43.7497156694
150	1.0	43.7590845614
150	1.0	43.6994925629
150	1.0	43.645273596
150	1.0	43.6333896585
150	1.0	43.6383701431
150	1.0	43.7375786779
150	1.0	43.7012652143
150	1.0	43.6703191195
150	1.0	43.6437217652
150	1.0	43.6635807123
150	1.0	43.6915693047
150	1.0	43.678549042
150	1.0	43.7007503183
150	1.0	43.7251899639
150	1.0	43.6612363156
150	1.0	43.6952284773
150	1.0	43.6636724076
150	1.0	43.6741572372
150	1.0	43.6681482795
150	1.0	43.6918206588
150	1.0	43.7535862411
150	1.0	43.7294725743
150	1.0	43.6504620747
150	1.0	43.6919823124
150	1.0	43.7626475322
150	1.0	43.7658798704
150	1.0	43.69213051
150	1.0	43.7297080337
150	1.0	43.6863912193
150	1.0	43.6626075747
150	1.0	43.7339409686
150	1.0	43.6983680158
150	1.0	43.7786786628
150	1.0	43.7277710525
150	1.0	43.7198289047
150	1.0	43.7343890545
150	1.0	43.7064563584
150	1.0	43.7657064847
150	1.0	43.6721636649
150	1.0	43.7159965497
150	1.0	43.7378136719
150	1.0	43.6448640272
150	1.0	43.6377312921
150	1.0	43.7506969271
150	1.0	43.7327762215
150	1.0	43.7946352815
150	1.0	43.7140399009
150	1.0	43.7694925424
150	1.0	43.712943326
150	1.0	43.6190640068
150	1.0	43.735118744
150	1.0	43.7319712394
150	1.0	43.7236191077
150	1.0	43.716272982
150	1.0	43.6556506962
150	1.0	43.7384625457
150	1.0	43.7232899921
150	1.0	43.687092961
150	1.0	43.7335210033
150	1.0	43.7268982245
150	1.0	43.7318696507
150	1.0	43.7356313572
150	1.0	43.707072454
150	1.0	43.7441827607
150	1.0	43.7425774196
150	1.0	43.7469468347
150	1.0	43.7448217905
150	1.0	43.7537648785
150	1.0	43.7420198489
150	1.0	43.7427893258
150	1.0	43.7236242902
150	1.0	43.7116768102
150	1.0	43.7245865552
150	1.0	43.7462391868
150	1.0	43.7170344186
150	1.0	43.7491890185
150	1.0	43.6793938032
150	1.0	43.683927622
150	1.0	43.729918963
150	1.0	43.7014702769
150	1.0	43.6700034306
150	1.0	43.6908668826
150	1.0	43.7199234222
150	1.0	43.6932185607
150	1.0	43.7202059617
150	1.0	43.7466303045
150	1.0	43.6532357535
150	1.0	43.7084617473
150	1.0	43.7755752538
150	1.0	43.6718863252
150	1.0	43.6372546165
150	1.0	43.7487117308
150	1.0	43.6632876724
150	1.0	43.65942083
150	1.0	43.7010520719
150	1.0	43.6738769488
150	1.0	43.6995813324
150	1.0	43.603664881
150	1.0	43.671426913
150	1.0	43.6594346529
150	1.0	43.7500357483
150	1.0	43.7446766231
150	1.0	43.6721515382
150	1.0	43.7930635972
150	1.0	43.7418838461
150	1.0	43.7274474981
150	1.0	43.7413742646
150	1.0	43.7476023561
150	1.0	43.7010455629
150	1.0	43.6260314048
150	1.0	43.6600730126
150	1.0	43.7062253174
150	1.0	43.7486028862
150	1.0	43.7348815051
150	1.0	43.7582039391
150	1.0	43.6507159541
150	1.0	43.7283955191
150	1.0	43.6739032157
150	1.0	43.6918002561
150	1.0	43.7199310919
150	1.0	43.6964839603
150	1.0	43.7217616049
150	1.0	43.6992674744
150	1.0	43.7321363281
150	1.0	43.7423112372
150	1.0	43.7552054488
150	1.0	43.7291226786
150	1.0	43.7243679459
150	1.0	43.6964436917
150	1.0	43.7698090996
150	1.0	43.6718096906
150	1.0	43.7123059814
150	1.0	43.7201412539
150	1.0	43.7162645878
150	1.0	43.7016963898
150	1.0	43.7258445722
150	1.0	43.7017416264
150	1.0	43.6870978436
150	1.0	43.752131666
150	1.0	43.7623041881
150	1.0	43.7274561296
150	1.0	43.6372198352
150	1.0	43.7193726459
150	1.0	43.7287333532
150	1.0	43.7376781616
150	1.0	43.7428009208
150	1.0	43.7423596024
150	1.0	43.7731355781
150	1.0	43.7442481837
150	1.0	43.6737915096
150	1.0	43.7132606387
150	1.0	43.7420692502
150	1.0	43.6555336806
150	1.0	43.7498209526
150	1.0	43.7402108493
150	1.0	43.7112915634
150	1.0	43.7710222141
150	1.0	43.7512280498
150	1.0	43.6927559297
150	1.0	43.7411147478
150	1.0	43.6863982572
150	1.0	43.671891794
150	1.0	43.7648286819
150	1.0	43.6748715562
150	1.0	43.6673768067
150	1.0	43.6986480265
150	1.0	43.6571318419
150	1.0	43.6551990135
150	1.0	43.6967113823
150	1.0	43.6909793619
150	1.0	43.7265403216
150	1.0	43.687236001
150	1.0	43.696283663
150	1.0	43.759526576
150	1.0	43.7483834408
150	1.0	43.7336023168
150	1.0	43.7183741344
150	1.0	43.6816215532
150	1.0	43.6647780349
150	1.0	43.6573232532
150	1.0	43.7366302033
150	1.0	43.6995180778
150	1.0	43.7119462492
150	1.0	43.7086538953
150	1.0	43.7107814646
150	1.0	43.6621500095
150	1.0	43.766009822
150	1.0	43.7165396979
150	1.0	43.7160717783
150	1.0	43.6245982914
150	1.0	43.7390849192
150	1.0	43.7335735756
150	1.0	43.6680428693
150	1.0	43.7351456694
150	1.0	43.7446159376
150	1.0	43.6211011877
150	1.0	43.675981612
150	1.0	43.7561074204
150	1.0	43.6786825254
150	1.0	43.7366286522
150	1.0	43.7120015728
150	1.0	43.6478397487
150	1.0	43.7316492024
150	1.0	43.7845217968
150	1.0	43.7313549222
150	1.0	43.6664195376
150	1.0	43.7035184325
150	1.0	43.6334872043
150	1.0	43.707630285
150	1.0	43.7540867064
150	1.0	43.751916926
150	1.0	43.7560281615
150	1.0	43.7481812271
150	1.0	43.6869830944
150	1.0	43.6480350029
150	1.0	43.7733670083
150	1.0	43.7282263175
150	1.0	43.7336219563
150	1.0	43.7160819968
150	1.0	43.6809466933
150	1.0	43.694358216
150	1.0	43.7492051818
150	1.0	43.6522093476
150	1.0	43.6270125516
150	1.0	43.684197589
150	1.0	43.783532464
150	1.0	43.7331156953
150	1.0	43.7200788691
150	1.0	43.7423827574
150	1.0	43.7192172836
150	1.0	43.6347572503
150	1.0	43.7224536656
150	1.0	43.7037903269
150	1.0	43.6884506371
150	1.0	43.7518341875
150	1.0	43.7319183536
150	1.0	43.6803161746
150	1.0	43.7303397033
150	1.0	43.626660836
150	1.0	43.7084211716
150	1.0	43.6756175006
150	1.0	43.6476933707
150	1.0	43.7173277145
150	1.0	43.6459702679
150	1.0	43.7032185303
150	1.0	43.7284126463
150	1.0	43.6844299802
150	1.0	43.6545757902
150	1.0	43.6885592672
150	1.0	43.735715209
150	1.0	43.7234834468
150	1.0	43.7095917787
150	1.0	43.7402900146
150	1.0	43.6695695527
150	1.0	43.7639580496
150	1.0	43.7386181105
150	1.0	43.6401651892
150	1.0	43.6918869276
150	1.0	43.7218772459
150	1.0	43.696388822
150	1.0	43.7618862493
150	1.0	43.7098284485
150	1.0	43.6893935056
150	1.0	43.6635546163
150	1.0	43.7186144519
150	1.0	43.6942734593
150	1.0	43.716916999
150	1.0	43.7233218359
150	1.0	43.6400182845
150	1.0	43.6530077592
150	1.0	43.6384407443
150	1.0	43.693716455
150	1.0	43.7343586658
150	1.0	43.7099023696
150	1.0	43.6844823463
150	1.0	43.7295020296
150	1.0	43.724345164
150	1.0	43.6600881793
150	1.0	43.732459823
150	1.0	43.7714532413
150	1.0	43.7409106818
150	1.0	43.6641749922
150	1.0	43.7320490136
150	1.0	43.7781545062
150	1.0	43.65850886
150	1.0	43.6096509418
150	1.0	43.7518354063
150	1.0	43.7064461421
150	1.0	43.7040940114
150	1.0	43.7127985413
150	1.0	43.7514611017
150	1.0	43.6731359477
150	1.0	43.6022348713
150	1.0	43.7634055918
150	1.0	43.7190642124
150	1.0	43.7498263574
150	1.0	43.5688566855
150	1.0	43.7283656668
150	1.0	43.7502918588
150	1.0	43.7511459688
150	1.0	43.6875760199
150	1.0	43.7398618082
150	1.0	43.6469019621
150	1.0	43.7629731388
150	1.0	43.6530854319
150	1.0	43.6323499521
150	1.0	43.7898941053
150	1.0	43.7202976051
150	1.0	43.7296326494
150	1.0	43.72981525
150	1.0	43.7090487608
150	1.0	43.7429720544
150	1.0	43.7205794768
150	1.0	43.6992963705
150	1.0	43.6608574524
150	1.0	43.7254272604
150	1.0	43.7215292443
150	1.0	43.7058120772
150	1.0	43.7716328167
150	1.0	43.7643696365
150	1.0	43.7752139011
150	1.0	43.7279951369
150	1.0	43.6597148204
150	1.0	43.6392160974
150	1.0	43.6497979583
150	1.0	43.6668685038
150	1.0	43.7192889677
150	1.0	43.6864946866
150	1.0	43.6485491086
150	1.0	43.7309043583
150	1.0	43.7699114229
150	1.0	43.6747728589
150	1.0	43.6605546781
150	1.0	43.7041369838
150	1.0	43.7335778424
150	1.0	43.7660250356
150	1.0	43.7047843925
150	1.0	43.7383578728
150	1.0	43.705407803
150	1.0	43.679256377
150	1.0	43.7326695512
150	1.0	43.7057653491
150	1.0	43.7714567755
150	1.0	43.7131946539
150	1.0	43.7688386549
150	1.0	43.7130335292
150	1.0	43.7545729253
150	1.0	43.6838995609
150	1.0	43.7054632533
150	1.0	43.7096841131
150	1.0	43.6282342066
150	1.0	43.6621028868
150	1.0	43.7588934243
150	1.0	43.6666127848
150	1.0	43.6981362262
150	1.0	43.7101317503
150	1.0	43.6706279495
150	1.0	43.7258275541
150	1.0	43.65910303
150	1.0	43.7050606977
150	1.0	43.6689081269
150	1.0	43.7478778134
150	1.0	43.7250200681
150	1.0	43.6935908349
150	1.0	43.7213802496
150	1.0	43.7451055923
150	1.0	43.6792598798
150	1.0	43.7137072272
150	1.0	43.7422655172
