# Supplementary material for: Unique membrane properties and enhanced signal processing in human neocortical neurons
Source: eLife. 2016 Oct 6;5:e16553. doi: 10.7554/eLife.16553 (PMC5100995; doi:10.7554/eLife.16553)
Supplement: Source code 1. — DOI: http://dx.doi.org/10.7554/eLife.16553.014 [file elife-16553-code1.zip › Fig3/Fig3b/DIST_045_SYNC/Mon_Apr_11_11_35_14_2016/syns_151/sync_stim_seed_824.txt]

NUMBER_OF_SYNAPSES	APC_N	MAX_VOLTAGE
151	1.0	43.7487232131
151	1.0	43.7374822644
151	1.0	43.7250335508
151	1.0	43.774148103
151	1.0	43.778142862
151	1.0	43.7830989976
151	1.0	43.7844529
151	1.0	43.7491887338
151	1.0	43.7478701093
151	1.0	43.6972842718
151	1.0	43.6899855717
151	1.0	43.7170399796
151	1.0	43.7023072004
151	1.0	43.7408714876
151	1.0	43.6686269456
151	1.0	43.6770197369
151	1.0	43.748099951
151	1.0	43.70266948
151	1.0	43.6611259887
151	1.0	43.7143505639
151	1.0	43.7627010285
151	1.0	43.7312405826
151	1.0	43.7651421937
151	1.0	43.6362141011
151	1.0	43.72751358
151	1.0	43.6748632749
151	1.0	43.635027749
151	1.0	43.6577823506
151	1.0	43.7362299883
151	1.0	43.7399810572
151	1.0	43.7372152354
151	1.0	43.6680013934
151	1.0	43.7024533607
151	1.0	43.6619470887
151	1.0	43.6582805029
151	1.0	43.6250601195
151	1.0	43.709787745
151	1.0	43.7417183176
151	1.0	43.6622643552
151	1.0	43.7705315819
151	1.0	43.6733557551
151	1.0	43.6860034235
151	1.0	43.628652161
151	1.0	43.6116506667
151	1.0	43.6908251351
151	1.0	43.7472530934
151	1.0	43.662068087
151	1.0	43.7568883197
151	1.0	43.6946259067
151	1.0	43.7486451565
151	1.0	43.7300875406
151	1.0	43.7256894532
151	1.0	43.6788718467
151	1.0	43.7186166079
151	1.0	43.7012739936
151	1.0	43.755795637
151	1.0	43.751309497
151	1.0	43.6733616056
151	1.0	43.6779387157
151	1.0	43.7566686193
151	1.0	43.7367176881
151	1.0	43.6787135886
151	1.0	43.6775677822
151	1.0	43.6672784141
151	1.0	43.7431229381
151	1.0	43.6767117377
151	1.0	43.6725458478
151	1.0	43.7683468845
151	1.0	43.6625259829
151	1.0	43.6701932203
151	1.0	43.7014031254
151	1.0	43.703728257
151	1.0	43.7173414905
151	1.0	43.7770735934
151	1.0	43.6325192
151	1.0	43.6714375708
151	1.0	43.6846272205
151	1.0	43.7301129288
151	1.0	43.7203530187
151	1.0	43.7491305853
151	1.0	43.6049931704
151	1.0	43.6783938426
151	1.0	43.6547005698
151	1.0	43.7299626797
151	1.0	43.7509784208
151	1.0	43.6963209606
151	1.0	43.7790604413
151	1.0	43.6556404697
151	1.0	43.7229180299
151	1.0	43.7887397943
151	1.0	43.7086751345
151	1.0	43.7240829707
151	1.0	43.7454235061
151	1.0	43.7630455241
151	1.0	43.7690530294
151	1.0	43.7435469123
151	1.0	43.5934519152
151	1.0	43.7036568605
151	1.0	43.6653446369
151	1.0	43.7386330568
151	1.0	43.7331128475
151	1.0	43.6719343276
151	1.0	43.7705484566
151	1.0	43.7465883056
151	1.0	43.7023883165
151	1.0	43.6680712204
151	1.0	43.7559670572
151	1.0	43.6736598936
151	1.0	43.7224172869
151	1.0	43.6786694913
151	1.0	43.7314219851
151	1.0	43.749914223
151	1.0	43.6390803961
151	1.0	43.6739876025
151	1.0	43.5945959454
151	1.0	43.7361970441
151	1.0	43.7555584762
151	1.0	43.7111024657
151	1.0	43.7098075026
151	1.0	43.7298725072
151	1.0	43.5644525127
151	1.0	43.6413951024
151	1.0	43.669622364
151	1.0	43.7723961052
151	1.0	43.68167359
151	1.0	43.7267252692
151	1.0	43.7824582906
151	1.0	43.7476760453
151	1.0	43.7151098472
151	1.0	43.7346267784
151	1.0	43.6841207947
151	1.0	43.735565998
151	1.0	43.7211124068
151	1.0	43.7305178963
151	1.0	43.7593658656
151	1.0	43.7508632215
151	1.0	43.7398122308
151	1.0	43.7199550996
151	1.0	43.6988043197
151	1.0	43.7369623456
151	1.0	43.7312368707
151	1.0	43.7005884693
151	1.0	43.7248234523
151	1.0	43.7446067363
151	1.0	43.6629442226
151	1.0	43.7528788001
151	1.0	43.6696830431
151	1.0	43.7364161325
151	1.0	43.7164591627
151	1.0	43.6985170739
151	1.0	43.734474525
151	1.0	43.6533052666
151	1.0	43.7261618978
151	1.0	43.6421539058
151	1.0	43.7468151472
151	1.0	43.7360631224
151	1.0	43.7270789575
151	1.0	43.7166571108
151	1.0	43.6852198937
151	1.0	43.7309045428
151	1.0	43.6531470945
151	1.0	43.7488322173
151	1.0	43.6820023039
151	1.0	43.6881499063
151	1.0	43.6391060288
151	1.0	43.7339939101
151	1.0	43.7472915827
151	1.0	43.6629193803
151	1.0	43.7104701088
151	1.0	43.7050843995
151	1.0	43.6781312085
151	1.0	43.6592534544
151	1.0	43.7502464437
151	1.0	43.7472975817
151	1.0	43.7563355926
151	1.0	43.6880074833
151	1.0	43.7592541196
151	1.0	43.6483698135
151	1.0	43.7226691764
151	1.0	43.6722980467
151	1.0	43.6862671972
151	1.0	43.7474808551
151	1.0	43.6970236038
151	1.0	43.7385858548
151	1.0	43.661874791
151	1.0	43.7056695148
151	1.0	43.7432821352
151	1.0	43.6599489139
151	1.0	43.6617296039
151	1.0	43.7153027321
151	1.0	43.6535138601
151	1.0	43.6890173627
151	1.0	43.7495549024
151	1.0	43.7495914897
151	1.0	43.6217472367
151	1.0	43.653516305
151	1.0	43.7287904604
151	1.0	43.6609523288
151	1.0	43.7493973511
151	1.0	43.7389401939
151	1.0	43.7455942282
151	1.0	43.7534347582
151	1.0	43.742086585
151	1.0	43.7345336122
151	1.0	43.7210718772
151	1.0	43.690816104
151	1.0	43.7665366441
151	1.0	43.7186991653
151	1.0	43.6609141507
151	1.0	43.7490002071
151	1.0	43.6737705525
151	1.0	43.7176969999
151	1.0	43.6490100395
151	1.0	43.7391651211
151	1.0	43.6702114542
151	1.0	43.7116148481
151	1.0	43.7448338471
151	1.0	43.705882197
151	1.0	43.7314157877
151	1.0	43.6753923213
151	1.0	43.7064327561
151	1.0	43.7056720472
151	1.0	43.7483413572
151	1.0	43.6787144692
151	1.0	43.7298641321
151	1.0	43.7446734109
151	1.0	43.7050973894
151	1.0	43.64433085
151	1.0	43.726260604
151	1.0	43.7472521643
151	1.0	43.7623367974
151	1.0	43.6853064528
151	1.0	43.6366091735
151	1.0	43.6670328937
151	1.0	43.7591974523
151	1.0	43.7804173631
151	1.0	43.7765833492
151	1.0	43.7218591489
151	1.0	43.7049684961
151	1.0	43.6134571093
151	1.0	43.6715127648
151	1.0	43.6322809541
151	1.0	43.7360864707
151	1.0	43.7365983676
151	1.0	43.6765371585
151	1.0	43.7169587794
151	1.0	43.7552744606
151	1.0	43.7176331607
151	1.0	43.7488457911
151	1.0	43.7225642758
151	1.0	43.7150594892
151	1.0	43.7520512108
151	1.0	43.6126024224
151	1.0	43.7269127655
151	1.0	43.7680368134
151	1.0	43.6970916463
151	1.0	43.7573217535
151	1.0	43.7660732136
151	1.0	43.652683958
151	1.0	43.7165218326
151	1.0	43.682174228
151	1.0	43.7624294479
151	1.0	43.7147820599
151	1.0	43.6795206136
151	1.0	43.7265078852
151	1.0	43.6488137984
151	1.0	43.7257375202
151	1.0	43.6627428751
151	1.0	43.7428097161
151	1.0	43.7786036105
151	1.0	43.7370562633
151	1.0	43.6750197096
151	1.0	43.7697587549
151	1.0	43.7741879893
151	1.0	43.7331438448
151	1.0	43.7406998565
151	1.0	43.699917949
151	1.0	43.6850453168
151	1.0	43.7520756395
151	1.0	43.6911846189
151	1.0	43.7017813902
151	1.0	43.7326959854
151	1.0	43.7085085117
151	1.0	43.6877963827
151	1.0	43.683481212
151	1.0	43.7170465481
151	1.0	43.7709544954
151	1.0	43.6668348384
151	1.0	43.7487423183
151	1.0	43.7196351043
151	1.0	43.6959249503
151	1.0	43.7349125101
151	1.0	43.7415155175
151	1.0	43.6946361853
151	1.0	43.7187668642
151	1.0	43.731572888
151	1.0	43.770973429
151	1.0	43.7525194148
151	1.0	43.7008499187
151	1.0	43.7845696575
151	1.0	43.735288372
151	1.0	43.6741891036
151	1.0	43.7328279691
151	1.0	43.649210024
151	1.0	43.7516997663
151	1.0	43.6586637373
151	1.0	43.6685389318
151	1.0	43.653368168
151	1.0	43.720964733
151	1.0	43.6695883881
151	1.0	43.7422844938
151	1.0	43.7638746706
151	1.0	43.6649705536
151	1.0	43.6760485075
151	1.0	43.7658754075
151	1.0	43.7302773909
151	1.0	43.7298697309
151	1.0	43.6892211894
151	1.0	43.7190498392
151	1.0	43.6799450514
151	1.0	43.7122367757
151	1.0	43.7235000953
151	1.0	43.6732650274
151	1.0	43.6887910029
151	1.0	43.7026646256
151	1.0	43.7515460391
151	1.0	43.6538485911
151	1.0	43.7613307957
151	1.0	43.6703365565
151	1.0	43.6910471319
151	1.0	43.6692057467
151	1.0	43.6334763844
151	1.0	43.7432635107
151	1.0	43.6915151311
151	1.0	43.7920950175
151	1.0	43.7647728119
151	1.0	43.6784114768
151	1.0	43.7450465167
151	1.0	43.7505220677
151	1.0	43.7703695897
151	1.0	43.6644693846
151	1.0	43.7067369864
151	1.0	43.7482510887
151	1.0	43.6272632014
151	1.0	43.6720681331
151	1.0	43.6800908272
151	1.0	43.7329002873
151	1.0	43.670418287
151	1.0	43.7346445523
151	1.0	43.6827380406
151	1.0	43.7725551277
151	1.0	43.7169219641
151	1.0	43.629136901
151	1.0	43.7358047785
151	1.0	43.7830425835
151	1.0	43.7289931926
151	1.0	43.6954375632
151	1.0	43.7012654487
151	1.0	43.7468125284
151	1.0	43.7105108251
151	1.0	43.7510339277
151	1.0	43.7200894634
151	1.0	43.6726383383
151	1.0	43.7119873467
151	1.0	43.7679503468
151	1.0	43.7406436207
151	1.0	43.7474415128
151	1.0	43.738488154
151	1.0	43.6453789398
151	1.0	43.6928530064
151	1.0	43.7171632047
151	1.0	43.7033522338
151	1.0	43.664763812
151	1.0	43.6664008223
151	1.0	43.7427047815
151	1.0	43.7364990398
151	1.0	43.7527827383
151	1.0	43.6832346498
151	1.0	43.6466121821
151	1.0	43.7272267616
151	1.0	43.6852790778
151	1.0	43.6520603827
151	1.0	43.6749681225
151	1.0	43.6882504162
151	1.0	43.7129674424
151	1.0	43.7134037644
151	1.0	43.6700117054
151	1.0	43.681083893
151	1.0	43.7705904704
151	1.0	43.699942477
151	1.0	43.7441783415
151	1.0	43.7266055092
151	1.0	43.6285716087
151	1.0	43.6681243113
151	1.0	43.6692591216
151	1.0	43.661674551
151	1.0	43.7705388922
151	1.0	43.6709330643
151	1.0	43.6604258837
151	1.0	43.7490588511
151	1.0	43.7448990637
151	1.0	43.7712407482
151	1.0	43.6777363897
151	1.0	43.6881783447
151	1.0	43.7698527874
151	1.0	43.6430502485
151	1.0	43.7045508314
151	1.0	43.7040694888
151	1.0	43.7117964252
151	1.0	43.6125800113
151	1.0	43.658173112
151	1.0	43.7769614783
151	1.0	43.7320330322
151	1.0	43.6760844673
151	1.0	43.7709324481
151	1.0	43.6448934695
151	1.0	43.6603057178
151	1.0	43.6184091483
151	1.0	43.7004698162
151	1.0	43.6913507869
151	1.0	43.7219173499
151	1.0	43.7153697025
151	1.0	43.7165778277
151	1.0	43.6563202863
151	1.0	43.704244065
151	1.0	43.7521594266
151	1.0	43.7472370898
151	1.0	43.7402297598
151	1.0	43.6896347702
151	1.0	43.6740726947
151	1.0	43.662760213
151	1.0	43.645704281
151	1.0	43.7397512405
151	1.0	43.7459074186
151	1.0	43.7189960951
151	1.0	43.669086837
151	1.0	43.6805950912
151	1.0	43.7339294626
151	1.0	43.7243285792
151	1.0	43.694401201
151	1.0	43.7304933588
151	1.0	43.6864971102
151	1.0	43.6541879967
151	1.0	43.6611513805
151	1.0	43.7505212454
151	1.0	43.7701944477
151	1.0	43.68744677
151	1.0	43.6946154374
151	1.0	43.7415528634
151	1.0	43.7321108084
151	1.0	43.7170633104
151	1.0	43.6792294679
151	1.0	43.7670984543
151	1.0	43.6208439666
151	1.0	43.6677474742
151	1.0	43.6756787053
151	1.0	43.6822517025
151	1.0	43.5817583134
151	1.0	43.6778837504
151	1.0	43.7514942699
151	1.0	43.7055848281
151	1.0	43.7171362674
151	1.0	43.7572186242
151	1.0	43.6756794234
151	1.0	43.7535659752
151	1.0	43.7142507393
151	1.0	43.673476091
151	1.0	43.7561834776
151	1.0	43.7116790786
151	1.0	43.7375984835
151	1.0	43.7245660308
151	1.0	43.6374146705
151	1.0	43.6517036182
151	1.0	43.6840892457
151	1.0	43.6944891463
151	1.0	43.7599096594
151	1.0	43.727391363
151	1.0	43.6626112496
151	1.0	43.7673373556
151	1.0	43.7648629623
151	1.0	43.7020033701
151	1.0	43.695022482
151	1.0	43.7049805844
151	1.0	43.7349150964
151	1.0	43.7062710966
151	1.0	43.6772045563
151	1.0	43.6707609601
151	1.0	43.7166846696
151	1.0	43.7212072334
151	1.0	43.780399202
151	1.0	43.7280446206
151	1.0	43.6907205312
151	1.0	43.7328562201
151	1.0	43.7312269873
151	1.0	43.6422934796
151	1.0	43.7160752924
151	1.0	43.7280322955
151	1.0	43.6911277069
151	1.0	43.7371135537
151	1.0	43.7551426934
151	1.0	43.6756918839
151	1.0	43.7268675033
151	1.0	43.6276537822
151	1.0	43.7003007472
151	1.0	43.6321221582
151	1.0	43.6833289218
151	1.0	43.6622723345
151	1.0	43.6931714496
151	1.0	43.7116099994
151	1.0	43.666243442
151	1.0	43.6884054372
151	1.0	43.713242186
151	1.0	43.6635985523
151	1.0	43.7511717448
151	1.0	43.6733745237
151	1.0	43.7173358062
151	1.0	43.722358215
151	1.0	43.7044542584
151	1.0	43.6773963542
151	1.0	43.7147218911
151	1.0	43.674821893
151	1.0	43.7470247398
151	1.0	43.7146907791
151	1.0	43.7316954468
151	1.0	43.7687217089
151	1.0	43.7545633608
151	1.0	43.7381006952
151	1.0	43.7069983905
151	1.0	43.6894870464
151	1.0	43.7475082995
151	1.0	43.6923129272
151	1.0	43.6898410523
151	1.0	43.7245205807
151	1.0	43.7165888673
151	1.0	43.7462380381
151	1.0	43.7095914511
151	1.0	43.7181582066
151	1.0	43.650680478
151	1.0	43.7084856135
151	1.0	43.7294734408
151	1.0	43.7006148702
151	1.0	43.7461127579
151	1.0	43.7049719625
151	1.0	43.7066262132
151	1.0	43.6338320112
151	1.0	43.6604312545
151	1.0	43.7508219562
151	1.0	43.7302246469
151	1.0	43.6190333019
151	1.0	43.7068112665
151	1.0	43.6919356532
151	1.0	43.6920156431
151	1.0	43.6857566833
151	1.0	43.7387942503
151	1.0	43.7202211932
151	1.0	43.7100453767
151	1.0	43.6787334977
151	1.0	43.7210500075
151	1.0	43.7747822971
151	1.0	43.6989068814
151	1.0	43.7294286573
151	1.0	43.7406256252
151	1.0	43.7246851511
151	1.0	43.7319367946
151	1.0	43.697978745
151	1.0	43.5859812023
151	1.0	43.6871853555
151	1.0	43.6645854198
151	1.0	43.6560743648
151	1.0	43.6468061574
151	1.0	43.7709863254
151	1.0	43.685717183
151	1.0	43.6982289704
151	1.0	43.7090773946
151	1.0	43.7277655239
151	1.0	43.7369496904
151	1.0	43.7409454067
151	1.0	43.7406848279
151	1.0	43.6973621543
151	1.0	43.68139911
151	1.0	43.6369742879
151	1.0	43.6923276009
151	1.0	43.7013788018
151	1.0	43.6827160755
151	1.0	43.6562010677
151	1.0	43.7182901427
151	1.0	43.7240777513
151	1.0	43.7587247846
151	1.0	43.7309799538
151	1.0	43.6532406222
151	1.0	43.7437942823
151	1.0	43.6950148918
151	1.0	43.6110173925
151	1.0	43.6988367467
151	1.0	43.7547209281
151	1.0	43.738139816
151	1.0	43.7484432212
151	1.0	43.733887712
151	1.0	43.6754965782
151	1.0	43.686022442
151	1.0	43.6957815413
151	1.0	43.6683158865
151	1.0	43.7528027885
151	1.0	43.7098697109
151	1.0	43.7557131601
151	1.0	43.7347646029
151	1.0	43.7521323155
151	1.0	43.6898573388
151	1.0	43.7506240021
151	1.0	43.7243654633
151	1.0	43.6837376771
151	1.0	43.7181696648
151	1.0	43.7795225139
151	1.0	43.733051548
151	1.0	43.6915295693
151	1.0	43.7398061656
151	1.0	43.7161403895
151	1.0	43.7455672003
151	1.0	43.678766034
151	1.0	43.7372730011
151	1.0	43.6509433835
151	1.0	43.6700735155
151	1.0	43.6917263177
151	1.0	43.7034556705
151	1.0	43.7149554173
151	1.0	43.6848635963
151	1.0	43.6765272791
151	1.0	43.7464788542
151	1.0	43.626040591
151	1.0	43.671797475
151	1.0	43.7929957623
151	1.0	43.6732193894
151	1.0	43.7030563084
151	1.0	43.6680883113
151	1.0	43.6470400835
151	1.0	43.7069468792
151	1.0	43.6822849583
151	1.0	43.6546835433
151	1.0	43.6620898794
151	1.0	43.7860538245
151	1.0	43.6801581993
151	1.0	43.759811268
151	1.0	43.6875340986
151	1.0	43.7322914528
151	1.0	43.6890634553
151	1.0	43.7358931617
151	1.0	43.7032674505
151	1.0	43.7529472982
151	1.0	43.6470078814
151	1.0	43.717078391
151	1.0	43.6874460388
151	1.0	43.6927312625
151	1.0	43.6572531228
151	1.0	43.6771574027
151	1.0	43.6876262641
151	1.0	43.7169899206
151	1.0	43.6934651973
151	1.0	43.6036863927
151	1.0	43.6718028151
151	1.0	43.7460961398
151	1.0	43.7035895801
151	1.0	43.7080221637
151	1.0	43.7224927329
151	1.0	43.7031719896
151	1.0	43.6223403391
151	1.0	43.6208305871
151	1.0	43.7651840863
151	1.0	43.6855352415
151	1.0	43.6620471925
151	1.0	43.6812500415
151	1.0	43.7491202777
151	1.0	43.7133616391
151	1.0	43.688243404
151	1.0	43.7176669286
151	1.0	43.7136003488
151	1.0	43.6542473135
151	1.0	43.6719572812
151	1.0	43.6950320201
151	1.0	43.7600210283
151	1.0	43.7384582224
151	1.0	43.6737378793
151	1.0	43.643211799
151	1.0	43.7482894521
151	1.0	43.6906895578
151	1.0	43.7087438972
151	1.0	43.6577565473
151	1.0	43.7131597119
151	1.0	43.7320581649
151	1.0	43.7208278774
151	1.0	43.7531891609
151	1.0	43.7032756502
151	1.0	43.7595116929
151	1.0	43.7396032049
151	1.0	43.7747996124
151	1.0	43.7045137145
151	1.0	43.7219051876
151	1.0	43.7379172959
151	1.0	43.7408650924
151	1.0	43.7367524972
151	1.0	43.7645298348
151	1.0	43.7560731571
151	1.0	43.6447891488
151	1.0	43.7627746959
151	1.0	43.7186295379
151	1.0	43.673655176
151	1.0	43.6991756399
151	1.0	43.7591881296
151	1.0	43.7053450325
151	1.0	43.6428110722
151	1.0	43.6099666161
151	1.0	43.7534599969
151	1.0	43.69429133
151	1.0	43.7251223995
151	1.0	43.704571791
151	1.0	43.6687959249
151	1.0	43.7482871912
151	1.0	43.7776201161
151	1.0	43.7434505914
151	1.0	43.7179775489
151	1.0	43.6001036227
151	1.0	43.6485292152
151	1.0	43.7109124204
151	1.0	43.7565512891
151	1.0	43.6127090451
151	1.0	43.7400647167
151	1.0	43.7118259806
151	1.0	43.7468161012
151	1.0	43.7345069212
151	1.0	43.6787406752
151	1.0	43.7005430235
151	1.0	43.7582210053
151	1.0	43.6554917032
151	1.0	43.7316304689
151	1.0	43.720458559
151	1.0	43.6549043506
151	1.0	43.7508629127
151	1.0	43.7245832194
151	1.0	43.7292952361
151	1.0	43.6398731345
151	1.0	43.6691317753
151	1.0	43.7467442999
151	1.0	43.7544778324
151	1.0	43.7123035493
151	1.0	43.6431584586
151	1.0	43.6457205041
151	1.0	43.7977749647
151	1.0	43.7183002772
151	1.0	43.6711095394
151	1.0	43.7328690775
151	1.0	43.7618181245
151	1.0	43.7466022086
151	1.0	43.6610857036
151	1.0	43.7109016228
151	1.0	43.7386945501
151	1.0	43.6528434722
151	1.0	43.7464784763
151	1.0	43.616482517
151	1.0	43.6237445775
151	1.0	43.7231029063
151	1.0	43.751142329
151	1.0	43.6631557607
151	1.0	43.7282172272
151	1.0	43.7410344944
151	1.0	43.7551446619
151	1.0	43.6999367415
151	1.0	43.7568046966
151	1.0	43.7278032809
151	1.0	43.7235137546
151	1.0	43.6554091531
151	1.0	43.7393208732
151	1.0	43.7375871041
151	1.0	43.7422406748
151	1.0	43.7296813286
151	1.0	43.6835431563
151	1.0	43.749726898
151	1.0	43.7286389712
151	1.0	43.7332698566
151	1.0	43.7562168239
151	1.0	43.6536333278
151	1.0	43.7530634157
151	1.0	43.7609507016
151	1.0	43.7180971965
151	1.0	43.6807065773
151	1.0	43.6311976112
151	1.0	43.6631550362
151	1.0	43.6622954694
151	1.0	43.621670347
151	1.0	43.7262874756
151	1.0	43.7253315302
151	1.0	43.7196335331
151	1.0	43.7467040635
151	1.0	43.7203161646
151	1.0	43.6857347343
151	1.0	43.7645993236
151	1.0	43.7539020841
151	1.0	43.7181372525
151	1.0	43.7220092486
151	1.0	43.7427692947
151	1.0	43.742860853
151	1.0	43.7151302608
151	1.0	43.7377151407
151	1.0	43.7461489659
151	1.0	43.7119109502
151	1.0	43.6942669326
151	1.0	43.6634916916
151	1.0	43.769260501
151	1.0	43.7246400366
151	1.0	43.7446077901
151	1.0	43.7582142182
151	1.0	43.6825917987
151	1.0	43.6922383863
151	1.0	43.6851411835
151	1.0	43.7572966162
151	1.0	43.7152033144
151	1.0	43.6837757376
151	1.0	43.6879770128
151	1.0	43.7591176468
151	1.0	43.7457608823
151	1.0	43.7169288459
151	1.0	43.7219589946
151	1.0	43.738736373
151	1.0	43.6925833437
151	1.0	43.7285712616
151	1.0	43.7312928762
151	1.0	43.7337527915
151	1.0	43.7074767472
151	1.0	43.7150134259
151	1.0	43.7578708007
151	1.0	43.7485411537
151	1.0	43.7158571759
151	1.0	43.7138660846
151	1.0	43.6812499397
151	1.0	43.6193506219
151	1.0	43.6833021975
151	1.0	43.6242613498
151	1.0	43.6258796042
151	1.0	43.7539821641
151	1.0	43.6984986129
151	1.0	43.7073368091
151	1.0	43.7205416492
151	1.0	43.7282842333
151	1.0	43.6474274845
151	1.0	43.7054546701
151	1.0	43.7327958495
151	1.0	43.7231387742
151	1.0	43.7354335353
151	1.0	43.6134046422
151	1.0	43.7117105077
151	1.0	43.6811093076
151	1.0	43.6713096232
151	1.0	43.6755907997
151	1.0	43.6871700202
151	1.0	43.6811215492
151	1.0	43.7115652485
151	1.0	43.6454408707
151	1.0	43.7157873093
151	1.0	43.7419966446
151	1.0	43.6909046309
151	1.0	43.7129291993
151	1.0	43.7039713673
151	1.0	43.7111195296
151	1.0	43.7757601063
151	1.0	43.6730751643
151	1.0	43.7148149714
151	1.0	43.7182925787
151	1.0	43.6312507875
151	1.0	43.7105783334
151	1.0	43.7479096243
151	1.0	43.7161285006
151	1.0	43.7299486771
151	1.0	43.7549754018
151	1.0	43.6864097007
151	1.0	43.6489912156
151	1.0	43.7095019487
151	1.0	43.7897809023
151	1.0	43.7048846417
151	1.0	43.7171120674
151	1.0	43.6367469156
151	1.0	43.7156109144
151	1.0	43.7696357076
151	1.0	43.6915362886
151	1.0	43.7242584574
151	1.0	43.686150435
151	1.0	43.6726557188
151	1.0	43.6403675895
151	1.0	43.7696844334
151	1.0	43.6695040732
151	1.0	43.762667078
151	1.0	43.7043755158
151	1.0	43.7571721201
151	1.0	43.7597150973
151	1.0	43.767503108
151	1.0	43.7253594905
151	1.0	43.5904899256
151	1.0	43.7551780788
151	1.0	43.7021622865
151	1.0	43.696527843
151	1.0	43.7976383605
151	1.0	43.6988975315
151	1.0	43.6636950832
151	1.0	43.7776917894
151	1.0	43.6517823986
151	1.0	43.7495608145
151	1.0	43.7554210652
151	1.0	43.7018240719
151	1.0	43.6369512234
151	1.0	43.7342079206
151	1.0	43.6571275056
151	1.0	43.5796125249
151	1.0	43.7585307821
151	1.0	43.7312817685
151	1.0	43.7511776297
151	1.0	43.6907684471
151	1.0	43.7197605819
151	1.0	43.6787381919
151	1.0	43.6837260086
151	1.0	43.668780622
151	1.0	43.7217422656
151	1.0	43.757685293
151	1.0	43.7061056361
151	1.0	43.7370042921
151	1.0	43.6550477187
151	1.0	43.7144254776
151	1.0	43.7355561621
151	1.0	43.7076087332
151	1.0	43.7455429395
151	1.0	43.6741616555
151	1.0	43.7549865083
151	1.0	43.7631223222
151	1.0	43.7384919699
151	1.0	43.7189935997
151	1.0	43.7354992332
151	1.0	43.746898432
151	1.0	43.6840742348
151	1.0	43.7277433165
151	1.0	43.7468492568
151	1.0	43.749210482
151	1.0	43.6721792644
151	1.0	43.7473974981
151	1.0	43.6774896969
151	1.0	43.7522273201
151	1.0	43.6339556163
151	1.0	43.7321461443
151	1.0	43.7147957001
151	1.0	43.6298250608
151	1.0	43.7003776536
151	1.0	43.6959465464
151	1.0	43.7896235703
151	1.0	43.607501224
151	1.0	43.7322128397
151	1.0	43.6744159163
151	1.0	43.6768240789
151	1.0	43.7460360848
151	1.0	43.7234393584
151	1.0	43.6655412324
151	1.0	43.7394450024
151	1.0	43.7156096295
151	1.0	43.7292889647
151	1.0	43.6403633567
151	1.0	43.6774505358
151	1.0	43.6901571631
151	1.0	43.773303158
151	1.0	43.7020528081
151	1.0	43.7554527707
151	1.0	43.7637715432
151	1.0	43.809502772
151	1.0	43.7352286276
151	1.0	43.6342176258
151	1.0	43.6804343934
151	1.0	43.726587184
151	1.0	43.738060738
151	1.0	43.6699182357
151	1.0	43.7721361653
151	1.0	43.7432418233
151	1.0	43.7004501878
151	1.0	43.6422859771
151	1.0	43.7545909338
151	1.0	43.7536764507
151	1.0	43.7549558806
151	1.0	43.7345627388
151	1.0	43.7406087876
151	1.0	43.7538698689
151	1.0	43.696230683
151	1.0	43.6497814799
151	1.0	43.7272451992
151	1.0	43.7412054749
151	1.0	43.7307286856
151	1.0	43.7441808496
151	1.0	43.7592208256
151	1.0	43.656794229
151	1.0	43.6688105149
151	1.0	43.7260759753
151	1.0	43.6914039695
151	1.0	43.6996402593
151	1.0	43.751445671
151	1.0	43.6577697837
151	1.0	43.6667919945
151	1.0	43.7334440411
151	1.0	43.6948607764
151	1.0	43.6816939615
