# Supplementary material for: Unique membrane properties and enhanced signal processing in human neocortical neurons
Source: eLife. 2016 Oct 6;5:e16553. doi: 10.7554/eLife.16553 (PMC5100995; doi:10.7554/eLife.16553)
Supplement: Source code 1. — DOI: http://dx.doi.org/10.7554/eLife.16553.014 [file elife-16553-code1.zip › Fig3/Fig3b/DIST_045_SYNC/Mon_Apr_11_11_35_14_2016/syns_152/sync_stim_seed_822.txt]

NUMBER_OF_SYNAPSES	APC_N	MAX_VOLTAGE
152	1.0	43.6848364415
152	1.0	43.730231639
152	1.0	43.6281966608
152	1.0	43.7652666117
152	1.0	43.7406089224
152	1.0	43.678021458
152	1.0	43.7614794586
152	1.0	43.7008429128
152	1.0	43.6973700217
152	1.0	43.7808549444
152	1.0	43.6859485936
152	1.0	43.771644399
152	1.0	43.7143522619
152	1.0	43.7312873956
152	1.0	43.7203020938
152	1.0	43.6971866981
152	1.0	43.6983973097
152	1.0	43.7775917567
152	1.0	43.6839749421
152	1.0	43.7491659872
152	1.0	43.7496196188
152	1.0	43.753610278
152	1.0	43.718676734
152	1.0	43.7408230411
152	1.0	43.730281393
152	1.0	43.7557065572
152	1.0	43.6869388238
152	1.0	43.7269453865
152	1.0	43.7366996068
152	1.0	43.7621246309
152	1.0	43.7530537932
152	1.0	43.6988000655
152	1.0	43.748874733
152	1.0	43.6643163154
152	1.0	43.699936755
152	1.0	43.7194194764
152	1.0	43.6618541847
152	1.0	43.6690326736
152	1.0	43.7575496641
152	1.0	43.7123152934
152	1.0	43.7673118725
152	1.0	43.7430545234
152	1.0	43.7424366032
152	1.0	43.653011334
152	1.0	43.6697286672
152	1.0	43.7671749316
152	1.0	43.6673095227
152	1.0	43.6873924743
152	1.0	43.767812995
152	1.0	43.7237290714
152	1.0	43.6350453992
152	1.0	43.7337176836
152	1.0	43.7216836255
152	1.0	43.7250565467
152	1.0	43.7526222632
152	1.0	43.6881866802
152	1.0	43.7537059619
152	1.0	43.7924701041
152	1.0	43.6900155621
152	1.0	43.6793507279
152	1.0	43.7181671304
152	1.0	43.6318814985
152	1.0	43.6977865266
152	1.0	43.7412987256
152	1.0	43.7099689254
152	1.0	43.6259085983
152	1.0	43.6276679763
152	1.0	43.776353608
152	1.0	43.7340560605
152	1.0	43.7513681362
152	1.0	43.6416978633
152	1.0	43.6942115531
152	1.0	43.7586581353
152	1.0	43.7371808127
152	1.0	43.7290516009
152	1.0	43.7129857922
152	1.0	43.7355938798
152	1.0	43.7305630098
152	1.0	43.7518253003
152	1.0	43.7630161086
152	1.0	43.7285055451
152	1.0	43.7133101429
152	1.0	43.6284652454
152	1.0	43.6938300787
152	1.0	43.7285321423
152	1.0	43.5917863394
152	1.0	43.7255500059
152	1.0	43.6875103005
152	1.0	43.6999214578
152	1.0	43.6231732232
152	1.0	43.7020076108
152	1.0	43.6486558363
152	1.0	43.6938593811
152	1.0	43.6683732797
152	1.0	43.7059534563
152	1.0	43.7301075809
152	1.0	43.7481128837
152	1.0	43.705976255
152	1.0	43.7312349496
152	1.0	43.6539558769
152	1.0	43.6309786796
152	1.0	43.7039680199
152	1.0	43.733014155
152	1.0	43.7571172409
152	1.0	43.6256638354
152	1.0	43.6515379267
152	1.0	43.7352573228
152	1.0	43.6544031062
152	1.0	43.7211835832
152	1.0	43.6841630358
152	1.0	43.7274578477
152	1.0	43.7480453086
152	1.0	43.7224365039
152	1.0	43.7195208375
152	1.0	43.712000753
152	1.0	43.6855475247
152	1.0	43.7331626872
152	1.0	43.7029433972
152	1.0	43.6550065556
152	1.0	43.6125299237
152	1.0	43.7393410012
152	1.0	43.7469087527
152	1.0	43.6924404798
152	1.0	43.7684029947
152	1.0	43.6496415969
152	1.0	43.6739000853
152	1.0	43.6732469624
152	1.0	43.7152493357
152	1.0	43.668644462
152	1.0	43.7014680841
152	1.0	43.743899318
152	1.0	43.7375876544
152	1.0	43.7075542798
152	1.0	43.7516479542
152	1.0	43.7330969007
152	1.0	43.7416474663
152	1.0	43.7713008219
152	1.0	43.7501143833
152	1.0	43.630869292
152	1.0	43.7310409545
152	1.0	43.7909173417
152	1.0	43.7057309285
152	1.0	43.7341512351
152	1.0	43.7623985753
152	1.0	43.7466033051
152	1.0	43.7413567263
152	1.0	43.7280087687
152	1.0	43.7616337341
152	1.0	43.6839945126
152	1.0	43.7602663324
152	1.0	43.7586359485
152	1.0	43.6798006676
152	1.0	43.7239328668
152	1.0	43.6899836119
152	1.0	43.7176827332
152	1.0	43.6473075511
152	1.0	43.7194396028
152	1.0	43.7203718391
152	1.0	43.7272655157
152	1.0	43.7299846101
152	1.0	43.7512632158
152	1.0	43.6981729839
152	1.0	43.6682982726
152	1.0	43.7699119156
152	1.0	43.7860833918
152	1.0	43.7100919649
152	1.0	43.7576712647
152	1.0	43.767008004
152	1.0	43.6640756916
152	1.0	43.7479953647
152	1.0	43.7371129526
152	1.0	43.7573848214
152	1.0	43.7383917534
152	1.0	43.7511425833
152	1.0	43.6612500943
152	1.0	43.7222930543
152	1.0	43.762314013
152	1.0	43.7380174936
152	1.0	43.762036507
152	1.0	43.649180869
152	1.0	43.7641206833
152	1.0	43.6711366944
152	1.0	43.7305370598
152	1.0	43.7467753924
152	1.0	43.7806182883
152	1.0	43.7013479493
152	1.0	43.7298645771
152	1.0	43.7617921538
152	1.0	43.7035892616
152	1.0	43.7202834
152	1.0	43.6010325704
152	1.0	43.7094455548
152	1.0	43.6714168996
152	1.0	43.6681059497
152	1.0	43.7848991231
152	1.0	43.7176830744
152	1.0	43.7339239962
152	1.0	43.7481968003
152	1.0	43.7252494235
152	1.0	43.6724836547
152	1.0	43.7059020871
152	1.0	43.6619793603
152	1.0	43.7428772737
152	1.0	43.7368302264
152	1.0	43.6527171359
152	1.0	43.726389381
152	1.0	43.7341432453
152	1.0	43.7382845945
152	1.0	43.7651261126
152	1.0	43.6911468643
152	1.0	43.7645174337
152	1.0	43.713630255
152	1.0	43.7504050183
152	1.0	43.6743869022
152	1.0	43.7525895422
152	1.0	43.7130820284
152	1.0	43.6291085122
152	1.0	43.7785200013
152	1.0	43.6731722085
152	1.0	43.7605163856
152	1.0	43.7570304787
152	1.0	43.7282543555
152	1.0	43.7029156591
152	1.0	43.6942247142
152	1.0	43.7452951892
152	1.0	43.7573024351
152	1.0	43.6782133273
152	1.0	43.6952561313
152	1.0	43.7257370038
152	1.0	43.663210048
152	1.0	43.7680852765
152	1.0	43.6419279308
152	1.0	43.7628870524
152	1.0	43.6814279906
152	1.0	43.7107924766
152	1.0	43.6604712326
152	1.0	43.735744393
152	1.0	43.6893406415
152	1.0	43.7862418719
152	1.0	43.7328116998
152	1.0	43.6414923804
152	1.0	43.7353386356
152	1.0	43.6763373412
152	1.0	43.7364609997
152	1.0	43.6023060878
152	1.0	43.6507099086
152	1.0	43.7033511174
152	1.0	43.7390142041
152	1.0	43.7454083811
152	1.0	43.7587687381
152	1.0	43.6979516152
152	1.0	43.7639120705
152	1.0	43.6472618185
152	1.0	43.6530386351
152	1.0	43.7524114793
152	1.0	43.6923625391
152	1.0	43.7702237067
152	1.0	43.7161043841
152	1.0	43.6987290171
152	1.0	43.7758711489
152	1.0	43.7007037035
152	1.0	43.7455142274
152	1.0	43.7770599317
152	1.0	43.7513157634
152	1.0	43.7711939405
152	1.0	43.7332859642
152	1.0	43.6638992303
152	1.0	43.7210872682
152	1.0	43.6441607215
152	1.0	43.7078817123
152	1.0	43.7771837858
152	1.0	43.7086407639
152	1.0	43.6346442631
152	1.0	43.6999643465
152	1.0	43.6840802987
152	1.0	43.6223482115
152	1.0	43.6828069488
152	1.0	43.5969489566
152	1.0	43.7133664376
152	1.0	43.6752322327
152	1.0	43.6725673192
152	1.0	43.6468524486
152	1.0	43.7533118451
152	1.0	43.7405421372
152	1.0	43.7474416094
152	1.0	43.7310397588
152	1.0	43.6810077038
152	1.0	43.7701800323
152	1.0	43.7285788023
152	1.0	43.6877571256
152	1.0	43.6585117098
152	1.0	43.7349809278
152	1.0	43.7101362244
152	1.0	43.7302834554
152	1.0	43.7613854085
152	1.0	43.7347447149
152	1.0	43.7300715635
152	1.0	43.7615935417
152	1.0	43.6465780848
152	1.0	43.7380103931
152	1.0	43.7158175748
152	1.0	43.6996240955
152	1.0	43.6812101948
152	1.0	43.7171416118
152	1.0	43.7170710072
152	1.0	43.7034492349
152	1.0	43.7398639388
152	1.0	43.6156629722
152	1.0	43.7696466898
152	1.0	43.7238835633
152	1.0	43.7338937099
152	1.0	43.7021446294
152	1.0	43.6615694044
152	1.0	43.7099015657
152	1.0	43.6564653918
152	1.0	43.7560538971
152	1.0	43.7212978029
152	1.0	43.6855630924
152	1.0	43.7063639576
152	1.0	43.7409460839
152	1.0	43.6258984597
152	1.0	43.7066341051
152	1.0	43.7396952351
152	1.0	43.6480055141
152	1.0	43.6594711784
152	1.0	43.7380287752
152	1.0	43.6840665042
152	1.0	43.683937367
152	1.0	43.7649020027
152	1.0	43.7477905922
152	1.0	43.7171855579
152	1.0	43.730844642
152	1.0	43.7537380544
152	1.0	43.7257551923
152	1.0	43.7518820222
152	1.0	43.7747732984
152	1.0	43.6928726419
152	1.0	43.7093778546
152	1.0	43.6232632658
152	1.0	43.7638235249
152	1.0	43.7032012012
152	1.0	43.6356215093
152	1.0	43.7502286376
152	1.0	43.7587824548
152	1.0	43.6748535867
152	1.0	43.6882883061
152	1.0	43.7140732627
152	1.0	43.6469501792
152	1.0	43.6895944323
152	1.0	43.6956689726
152	1.0	43.7371035254
152	1.0	43.6837925126
152	1.0	43.7519749821
152	1.0	43.6844520614
152	1.0	43.6548989465
152	1.0	43.7350494501
152	1.0	43.7154405606
152	1.0	43.7178568418
152	1.0	43.7160706137
152	1.0	43.7378237965
152	1.0	43.7246102802
152	1.0	43.779108005
152	1.0	43.7250742603
152	1.0	43.7024347215
152	1.0	43.739987142
152	1.0	43.7068923268
152	1.0	43.765796689
152	1.0	43.6853260432
152	1.0	43.6875102184
152	1.0	43.7629428674
152	1.0	43.7532586708
152	1.0	43.7080436462
152	1.0	43.6428839265
152	1.0	43.6682927472
152	1.0	43.7366178562
152	1.0	43.7761914165
152	1.0	43.7469267407
152	1.0	43.6580048258
152	1.0	43.6631122867
152	1.0	43.714275222
152	1.0	43.7444410661
152	1.0	43.7369994645
152	1.0	43.7434918711
152	1.0	43.7720098101
152	1.0	43.7414328361
152	1.0	43.6681097134
152	1.0	43.7066232657
152	1.0	43.6290447879
152	1.0	43.6917655844
152	1.0	43.6876653136
152	1.0	43.736467764
152	1.0	43.7554411723
152	1.0	43.649967208
152	1.0	43.6508176969
152	1.0	43.6917360159
152	1.0	43.7388845374
152	1.0	43.6627359726
152	1.0	43.7433382208
152	1.0	43.6620823953
152	1.0	43.6849729204
152	1.0	43.6415073093
152	1.0	43.7120264662
152	1.0	43.669028699
152	1.0	43.7675086986
152	1.0	43.6979135115
152	1.0	43.6904232501
152	1.0	43.6646044133
152	1.0	43.7491691604
152	1.0	43.7387189121
152	1.0	43.707325254
152	1.0	43.8066241052
152	1.0	43.6516512759
152	1.0	43.752853081
152	1.0	43.7525681106
152	1.0	43.7407164261
152	1.0	43.7346025682
152	1.0	43.7621795304
152	1.0	43.7192037743
152	1.0	43.7465550762
152	1.0	43.7102230394
152	1.0	43.7145077076
152	1.0	43.7533844708
152	1.0	43.6827658094
152	1.0	43.7665786528
152	1.0	43.704559818
152	1.0	43.6969651598
152	1.0	43.7239002874
152	1.0	43.7343808219
152	1.0	43.7031984775
152	1.0	43.728329053
152	1.0	43.7621621701
152	1.0	43.7037630728
152	1.0	43.63735853
152	1.0	43.7446606091
152	1.0	43.7067772153
152	1.0	43.7043064331
152	1.0	43.7703419819
152	1.0	43.7227868449
152	1.0	43.7118164081
152	1.0	43.7378805688
152	1.0	43.7415721842
152	1.0	43.6832251266
152	1.0	43.7550649649
152	1.0	43.7155680828
152	1.0	43.7059542617
152	1.0	43.7579273203
152	1.0	43.7346942438
152	1.0	43.6967599414
152	1.0	43.6829467614
152	1.0	43.7609473416
152	1.0	43.7219941735
152	1.0	43.7262556195
152	1.0	43.7168291679
152	1.0	43.7505517194
152	1.0	43.7511213036
152	1.0	43.6252675952
152	1.0	43.7123317722
152	1.0	43.7044971973
152	1.0	43.6510566285
152	1.0	43.6878560436
152	1.0	43.6442746706
152	1.0	43.627991857
152	1.0	43.7159167929
152	1.0	43.7757836469
152	1.0	43.7512991918
152	1.0	43.6966166035
152	1.0	43.6720908702
152	1.0	43.6553293557
152	1.0	43.7479112365
152	1.0	43.6579681311
152	1.0	43.731362613
152	1.0	43.7573004372
152	1.0	43.767743572
152	1.0	43.6999769502
152	1.0	43.6327794319
152	1.0	43.641588617
152	1.0	43.721970144
152	1.0	43.766424732
152	1.0	43.7670292718
152	1.0	43.6740727377
152	1.0	43.7020595949
152	1.0	43.742259857
152	1.0	43.7074619115
152	1.0	43.6924997725
152	1.0	43.7329415656
152	1.0	43.7897221211
152	1.0	43.655718967
152	1.0	43.7325196251
152	1.0	43.6417508477
152	1.0	43.6689228752
152	1.0	43.722793727
152	1.0	43.6560274694
152	1.0	43.7092564703
152	1.0	43.6732043524
152	1.0	43.7447213102
152	1.0	43.6840596056
152	1.0	43.6798884671
152	1.0	43.7240648302
152	1.0	43.6941865145
152	1.0	43.6337470139
152	1.0	43.6540202049
152	1.0	43.7341070134
152	1.0	43.6409644004
152	1.0	43.6991296981
152	1.0	43.7504401216
152	1.0	43.6684603261
152	1.0	43.6845264304
152	1.0	43.6654797887
152	1.0	43.7231875544
152	1.0	43.7552511779
152	1.0	43.7706638212
152	1.0	43.7201534781
152	1.0	43.6605293462
152	1.0	43.7341114392
152	1.0	43.717961352
152	1.0	43.7627549402
152	1.0	43.7338259746
152	1.0	43.761862902
152	1.0	43.7024331903
152	1.0	43.7654124307
152	1.0	43.6781828119
152	1.0	43.6464546683
152	1.0	43.6611481788
152	1.0	43.7586676945
152	1.0	43.7290866633
152	1.0	43.7635502835
152	1.0	43.7631435387
152	1.0	43.6733479402
152	1.0	43.7215173749
152	1.0	43.5966123424
152	1.0	43.7497551287
152	1.0	43.6836301664
152	1.0	43.6562585941
152	1.0	43.671547957
152	1.0	43.7121800757
152	1.0	43.7217731153
152	1.0	43.696554851
152	1.0	43.7583576047
152	1.0	43.7414353366
152	1.0	43.7096947175
152	1.0	43.7620424056
152	1.0	43.7588395566
152	1.0	43.7118882905
152	1.0	43.7508441278
152	1.0	43.661674852
152	1.0	43.6483875223
152	1.0	43.6813946907
152	1.0	43.7354412369
152	1.0	43.7128943307
152	1.0	43.6759729403
152	1.0	43.777609691
152	1.0	43.7240270922
152	1.0	43.6978754685
152	1.0	43.7590808636
152	1.0	43.7381741122
152	1.0	43.7409043978
152	1.0	43.6914323583
152	1.0	43.6793497669
152	1.0	43.755480036
152	1.0	43.7108414866
152	1.0	43.6942386362
152	1.0	43.6734419655
152	1.0	43.7200638709
152	1.0	43.6812234423
152	1.0	43.7042858794
152	1.0	43.7141590854
152	1.0	43.736075415
152	1.0	43.7875684708
152	1.0	43.6753035167
152	1.0	43.7037489492
152	1.0	43.7197307486
152	1.0	43.7322773031
152	1.0	43.6475822901
152	1.0	43.6418644702
152	1.0	43.6213159987
152	1.0	43.7196482621
152	1.0	43.7151791023
152	1.0	43.6432498548
152	1.0	43.7835078985
152	1.0	43.7096681286
152	1.0	43.6761606442
152	1.0	43.6540096628
152	1.0	43.7609079008
152	1.0	43.6871245647
152	1.0	43.7225842452
152	1.0	43.6863054991
152	1.0	43.7648948682
152	1.0	43.6567308266
152	1.0	43.7434699308
152	1.0	43.6764946711
152	1.0	43.7889126876
152	1.0	43.6615741352
152	1.0	43.6572360337
152	1.0	43.7038583868
152	1.0	43.7506287129
152	1.0	43.6954865161
152	1.0	43.7098719847
152	1.0	43.7375916056
152	1.0	43.7257565088
152	1.0	43.6549115245
152	1.0	43.6950145789
152	1.0	43.7225405315
152	1.0	43.7120291341
152	1.0	43.7321309937
152	1.0	43.6911639525
152	1.0	43.7651805695
152	1.0	43.7509437555
152	1.0	43.690480899
152	1.0	43.6363681373
152	1.0	43.754083894
152	1.0	43.6924763969
152	1.0	43.7562755159
152	1.0	43.6937521127
152	1.0	43.6967950233
152	1.0	43.7344454049
152	1.0	43.6937423698
152	1.0	43.7317710833
152	1.0	43.7580910029
152	1.0	43.6461874708
152	1.0	43.7853475584
152	1.0	43.6721694387
152	1.0	43.7085330697
152	1.0	43.7458806192
152	1.0	43.7112409155
152	1.0	43.6620304576
152	1.0	43.7212597897
152	1.0	43.6730357298
152	1.0	43.6347151467
152	1.0	43.7221501986
152	1.0	43.7782197621
152	1.0	43.7643416761
152	1.0	43.7764462837
152	1.0	43.7241764304
152	1.0	43.6865276744
152	1.0	43.724001562
152	1.0	43.7361666927
152	1.0	43.7418879197
152	1.0	43.6558292215
152	1.0	43.7667157172
152	1.0	43.6670302973
152	1.0	43.680916914
152	1.0	43.7330841315
152	1.0	43.7582833633
152	1.0	43.7510473784
152	1.0	43.6753700989
152	1.0	43.7113513366
152	1.0	43.6709275581
152	1.0	43.737152819
152	1.0	43.6849955325
152	1.0	43.6593037944
152	1.0	43.7177761089
152	1.0	43.6941175473
152	1.0	43.7580837448
152	1.0	43.750490036
152	1.0	43.6927846968
152	1.0	43.6510172812
152	1.0	43.6475436506
152	1.0	43.7038514372
152	1.0	43.7061589619
152	1.0	43.7613250497
152	1.0	43.6940461689
152	1.0	43.7617423565
152	1.0	43.7301125572
152	1.0	43.7770375642
152	1.0	43.7442758615
152	1.0	43.6723073261
152	1.0	43.6673323725
152	1.0	43.675458572
152	1.0	43.7027729357
152	1.0	43.6488083808
152	1.0	43.7251638219
152	1.0	43.7301764385
152	1.0	43.6610005201
152	1.0	43.6893716755
152	1.0	43.7038371086
152	1.0	43.7610111063
152	1.0	43.7311181046
152	1.0	43.7550064371
152	1.0	43.7181404024
152	1.0	43.6870112906
152	1.0	43.7655905359
152	1.0	43.707406331
152	1.0	43.7464741807
152	1.0	43.6561995941
152	1.0	43.6862576562
152	1.0	43.7509855764
152	1.0	43.6680669956
152	1.0	43.6163438683
152	1.0	43.6683622436
152	1.0	43.7359229393
152	1.0	43.7547145282
152	1.0	43.71733529
152	1.0	43.7325214018
152	1.0	43.7498038512
152	1.0	43.658406985
152	1.0	43.7372132726
152	1.0	43.7227402886
152	1.0	43.7546633602
152	1.0	43.6566503137
152	1.0	43.6657834258
152	1.0	43.6974004048
152	1.0	43.7427180738
152	1.0	43.6178897047
152	1.0	43.7193442024
152	1.0	43.6573327068
152	1.0	43.7470115122
152	1.0	43.7110699586
152	1.0	43.7012873997
152	1.0	43.7102477
152	1.0	43.7339602741
152	1.0	43.735373345
152	1.0	43.6763382433
152	1.0	43.7623520095
152	1.0	43.6624620215
152	1.0	43.6534513698
152	1.0	43.7756669195
152	1.0	43.655857736
152	1.0	43.7810081462
152	1.0	43.6914720523
152	1.0	43.6537205449
152	1.0	43.7621419103
152	1.0	43.7011324721
152	1.0	43.7014774828
152	1.0	43.7543257481
152	1.0	43.6713173847
152	1.0	43.6743718722
152	1.0	43.723205218
152	1.0	43.7894480405
152	1.0	43.6919793377
152	1.0	43.7124321565
152	1.0	43.7361510493
152	1.0	43.6605629572
152	1.0	43.6938733136
152	1.0	43.6476791361
152	1.0	43.6225288087
152	1.0	43.7817210851
152	1.0	43.6717760822
152	1.0	43.7440313102
152	1.0	43.6434693176
152	1.0	43.6940581466
152	1.0	43.7476661362
152	1.0	43.7443305024
152	1.0	43.7178308647
152	1.0	43.7402473049
152	1.0	43.7089200343
152	1.0	43.6639961693
152	1.0	43.7650508059
152	1.0	43.7497551496
152	1.0	43.6982569503
152	1.0	43.7047623638
152	1.0	43.6719459491
152	1.0	43.7731120923
152	1.0	43.7679226896
152	1.0	43.7275035321
152	1.0	43.6537810517
152	1.0	43.6533715647
152	1.0	43.7786720863
152	1.0	43.6804833721
152	1.0	43.7192274075
152	1.0	43.6640542998
152	1.0	43.6072849577
152	1.0	43.7156562838
152	1.0	43.7268918665
152	1.0	43.6902246988
152	1.0	43.6768431331
152	1.0	43.6676638141
152	1.0	43.7334780885
152	1.0	43.673779702
152	1.0	43.7298289586
152	1.0	43.6759343497
152	1.0	43.6886853012
152	1.0	43.6789553828
152	1.0	43.7515773574
152	1.0	43.7554057824
152	1.0	43.7740764197
152	1.0	43.6871575667
152	1.0	43.6896656569
152	1.0	43.7201055207
152	1.0	43.6409360239
152	1.0	43.7339135002
152	1.0	43.7084522066
152	1.0	43.7609308853
152	1.0	43.7210344429
152	1.0	43.7418096794
152	1.0	43.75396513
152	1.0	43.7810516261
152	1.0	43.6521321002
152	1.0	43.6704556275
152	1.0	43.7717452961
152	1.0	43.6951269703
152	1.0	43.7370817793
152	1.0	43.6946371274
152	1.0	43.7810397316
152	1.0	43.7296763462
152	1.0	43.6632538273
152	1.0	43.6970320446
152	1.0	43.7832630177
152	1.0	43.7067413412
152	1.0	43.6625166521
152	1.0	43.6900553488
152	1.0	43.6964010794
152	1.0	43.7113688264
152	1.0	43.6888646087
152	1.0	43.719855681
152	1.0	43.6933470397
152	1.0	43.6572964179
152	1.0	43.7747529577
152	1.0	43.7072668125
152	1.0	43.6914783992
152	1.0	43.7120898367
152	1.0	43.7543925416
152	1.0	43.7503497653
152	1.0	43.64404949
152	1.0	43.7322684899
152	1.0	43.697607188
152	1.0	43.7201360043
152	1.0	43.7243204823
152	1.0	43.7407211806
152	1.0	43.729272503
152	1.0	43.7005517073
152	1.0	43.6631943697
152	1.0	43.7088088964
152	1.0	43.7504928815
152	1.0	43.7019714457
152	1.0	43.663993121
152	1.0	43.7377911059
152	1.0	43.7918938942
152	1.0	43.7061044009
152	1.0	43.7535668125
152	1.0	43.7489575558
152	1.0	43.7500964003
152	1.0	43.6819170215
152	1.0	43.7253869518
152	1.0	43.7138800834
152	1.0	43.6981461006
152	1.0	43.7053244666
152	1.0	43.7576888487
152	1.0	43.7576563203
152	1.0	43.6527301459
152	1.0	43.7414452068
152	1.0	43.7105230087
152	1.0	43.6743639462
152	1.0	43.6511862842
152	1.0	43.6883817874
152	1.0	43.7142573426
152	1.0	43.670535666
152	1.0	43.7530731004
152	1.0	43.6917141287
152	1.0	43.7056685574
152	1.0	43.6487784449
152	1.0	43.7085956129
152	1.0	43.7205715795
152	1.0	43.7059284443
152	1.0	43.7502152654
152	1.0	43.6935359165
152	1.0	43.7512173106
152	1.0	43.7315051474
152	1.0	43.7173980837
152	1.0	43.7342854808
152	1.0	43.6751006812
152	1.0	43.7453540101
152	1.0	43.6613410908
152	1.0	43.6379144124
152	1.0	43.7557401796
152	1.0	43.7067692105
152	1.0	43.7133055719
152	1.0	43.7002441858
152	1.0	43.6664022591
152	1.0	43.7400562995
152	1.0	43.7740110895
152	1.0	43.725661129
152	1.0	43.7148077122
152	1.0	43.7114625625
152	1.0	43.6480263075
152	1.0	43.7403047135
152	1.0	43.7160702411
152	1.0	43.741001572
152	1.0	43.6769621764
152	1.0	43.8020674991
152	1.0	43.6747928954
152	1.0	43.7221801751
152	1.0	43.756792387
152	1.0	43.733734084
152	1.0	43.6458643928
152	1.0	43.7191630295
152	1.0	43.6909092643
152	1.0	43.7343062151
152	1.0	43.6752250787
152	1.0	43.7249769656
152	1.0	43.74847738
152	1.0	43.7335370092
152	1.0	43.6497784136
152	1.0	43.6789620611
152	1.0	43.6923604971
152	1.0	43.7846460966
152	1.0	43.728399544
152	1.0	43.7618533917
152	1.0	43.6762249807
152	1.0	43.7588541569
152	1.0	43.6693903163
152	1.0	43.7547769583
152	1.0	43.7542044382
152	1.0	43.7571701959
152	1.0	43.7050728419
152	1.0	43.7216505595
152	1.0	43.7492059513
152	1.0	43.7525596652
152	1.0	43.6442403719
152	1.0	43.6659147462
152	1.0	43.7266007777
152	1.0	43.7553596752
152	1.0	43.7302392421
152	1.0	43.6816636262
152	1.0	43.7843592395
152	1.0	43.7425057888
152	1.0	43.7727840794
152	1.0	43.7340328602
152	1.0	43.6868295117
152	1.0	43.753250239
152	1.0	43.7382876767
152	1.0	43.7713213923
152	1.0	43.6237941722
152	1.0	43.6519985919
152	1.0	43.6905527793
152	1.0	43.6469211761
152	1.0	43.7741042062
152	1.0	43.664806163
152	1.0	43.638880028
152	1.0	43.745453396
152	1.0	43.6506209263
152	1.0	43.7265779544
152	1.0	43.7169822901
152	1.0	43.7012931752
152	1.0	43.7506621407
152	1.0	43.7459047927
152	1.0	43.7554353274
152	1.0	43.776217887
152	1.0	43.7272076378
152	1.0	43.7507094762
152	1.0	43.6594454387
152	1.0	43.7567860113
152	1.0	43.7256640582
152	1.0	43.7173334108
152	1.0	43.730192888
152	1.0	43.6864009021
152	1.0	43.7567626351
152	1.0	43.7545285416
152	1.0	43.7604352628
152	1.0	43.6998090375
152	1.0	43.6494727346
152	1.0	43.7099732994
152	1.0	43.7032096216
152	1.0	43.7492952932
152	1.0	43.7423976172
152	1.0	43.7458020191
152	1.0	43.777349322
152	1.0	43.7575375643
152	1.0	43.7204653518
152	1.0	43.7161020713
152	1.0	43.719848099
152	1.0	43.6791517911
152	1.0	43.6741683781
152	1.0	43.6889890136
152	1.0	43.6372980549
152	1.0	43.7220554169
152	1.0	43.7473589536
152	1.0	43.7093271951
152	1.0	43.7305458561
152	1.0	43.7383032761
152	1.0	43.7378477715
152	1.0	43.7408285679
152	1.0	43.6235896054
152	1.0	43.7218688991
152	1.0	43.6964490625
152	1.0	43.7002471613
152	1.0	43.7112445597
152	1.0	43.6669903601
152	1.0	43.6753524938
152	1.0	43.7504243155
152	1.0	43.7093444478
152	1.0	43.7281976717
152	1.0	43.7083641237
152	1.0	43.737586297
152	1.0	43.7292446609
152	1.0	43.7506616456
152	1.0	43.6288808681
152	1.0	43.7328679592
152	1.0	43.6514299628
152	1.0	43.7343065523
152	1.0	43.7431906748
152	1.0	43.7536780578
152	1.0	43.7606833606
152	1.0	43.6769785615
152	1.0	43.7589127301
152	1.0	43.7321513037
152	1.0	43.7435253244
152	1.0	43.6351237864
152	1.0	43.6652743165
152	1.0	43.6885548302
152	1.0	43.7345017635
