# Supplementary material for: Unique membrane properties and enhanced signal processing in human neocortical neurons
Source: eLife. 2016 Oct 6;5:e16553. doi: 10.7554/eLife.16553 (PMC5100995; doi:10.7554/eLife.16553)
Supplement: Source code 1. — DOI: http://dx.doi.org/10.7554/eLife.16553.014 [file elife-16553-code1.zip › Fig3/Fig3b/DIST_045_SYNC/Mon_Apr_11_11_35_14_2016/syns_153/sync_stim_seed_815.txt]

NUMBER_OF_SYNAPSES	APC_N	MAX_VOLTAGE
153	1.0	43.7040303668
153	1.0	43.7408107702
153	1.0	43.7542758204
153	1.0	43.734835506
153	1.0	43.7575106746
153	1.0	43.7458785352
153	1.0	43.6958017933
153	1.0	43.7484761252
153	1.0	43.7719615084
153	1.0	43.7000140608
153	1.0	43.7619600091
153	1.0	43.7421005563
153	1.0	43.7003877027
153	1.0	43.6968330813
153	1.0	43.694338408
153	1.0	43.698476143
153	1.0	43.7672321883
153	1.0	43.7264528729
153	1.0	43.7299266467
153	1.0	43.6980542811
153	1.0	43.708306443
153	1.0	43.7567323601
153	1.0	43.6831634088
153	1.0	43.7091465497
153	1.0	43.7004573209
153	1.0	43.7667825466
153	1.0	43.7324465117
153	1.0	43.7034118109
153	1.0	43.6976303164
153	1.0	43.7658843327
153	1.0	43.7264819602
153	1.0	43.7355988534
153	1.0	43.7483942885
153	1.0	43.6832824652
153	1.0	43.7195868374
153	1.0	43.7153557742
153	1.0	43.699195065
153	1.0	43.7350440853
153	1.0	43.7014128775
153	1.0	43.7198285211
153	1.0	43.679715529
153	1.0	43.7397418527
153	1.0	43.7526069917
153	1.0	43.6677074142
153	1.0	43.7777378526
153	1.0	43.7792952824
153	1.0	43.7089175086
153	1.0	43.7088122471
153	1.0	43.763533214
153	1.0	43.7727595282
153	1.0	43.7989017612
153	1.0	43.7712319696
153	1.0	43.6726602158
153	1.0	43.734524753
153	1.0	43.6985203446
153	1.0	43.6715481454
153	1.0	43.7384500334
153	1.0	43.7237855466
153	1.0	43.7507667746
153	1.0	43.7326502786
153	1.0	43.7133652315
153	1.0	43.7852546787
153	1.0	43.654578402
153	1.0	43.7048539441
153	1.0	43.7421047469
153	1.0	43.6672852077
153	1.0	43.7528866389
153	1.0	43.7050453168
153	1.0	43.6724149156
153	1.0	43.7715224752
153	1.0	43.7451281798
153	1.0	43.716690554
153	1.0	43.7392822785
153	1.0	43.7375398591
153	1.0	43.7241772244
153	1.0	43.7266012219
153	1.0	43.6590131914
153	1.0	43.699849498
153	1.0	43.6805998609
153	1.0	43.7122087079
153	1.0	43.7104761719
153	1.0	43.7662497064
153	1.0	43.6239221251
153	1.0	43.7112770024
153	1.0	43.6151037785
153	1.0	43.76613319
153	1.0	43.6365409117
153	1.0	43.7180730461
153	1.0	43.7414455855
153	1.0	43.6666950488
153	1.0	43.7642083826
153	1.0	43.6474020336
153	1.0	43.6499272752
153	1.0	43.7527673193
153	1.0	43.7080706455
153	1.0	43.779457483
153	1.0	43.7614142733
153	1.0	43.7672331042
153	1.0	43.7016548606
153	1.0	43.6746362721
153	1.0	43.6643476834
153	1.0	43.7563521147
153	1.0	43.7601610363
153	1.0	43.6788629336
153	1.0	43.7021436355
153	1.0	43.7196549752
153	1.0	43.693578185
153	1.0	43.7046852442
153	1.0	43.6714589114
153	1.0	43.6393370964
153	1.0	43.7629382623
153	1.0	43.6791898931
153	1.0	43.7333461321
153	1.0	43.7157274743
153	1.0	43.6708908565
153	1.0	43.7749657855
153	1.0	43.7516122945
153	1.0	43.708502002
153	1.0	43.7405370651
153	1.0	43.739096556
153	1.0	43.7621351947
153	1.0	43.7350950466
153	1.0	43.6473520618
153	1.0	43.7053071467
153	1.0	43.7208507598
153	1.0	43.6715049514
153	1.0	43.6637596059
153	1.0	43.7394903974
153	1.0	43.6940529072
153	1.0	43.73183149
153	1.0	43.7202226022
153	1.0	43.7077468406
153	1.0	43.7372406662
153	1.0	43.7148839946
153	1.0	43.7630043427
153	1.0	43.7090560222
153	1.0	43.7076166999
153	1.0	43.7261889863
153	1.0	43.6672117801
153	1.0	43.7770982726
153	1.0	43.7082792182
153	1.0	43.6712982218
153	1.0	43.6359907527
153	1.0	43.6299983627
153	1.0	43.622261077
153	1.0	43.7585323958
153	1.0	43.7519873319
153	1.0	43.7404547514
153	1.0	43.7721929866
153	1.0	43.7699424022
153	1.0	43.660679822
153	1.0	43.7242850226
153	1.0	43.7173102219
153	1.0	43.7558464399
153	1.0	43.7701348324
153	1.0	43.6936558943
153	1.0	43.7624702389
153	1.0	43.7155880449
153	1.0	43.7302208044
153	1.0	43.714651142
153	1.0	43.670508194
153	1.0	43.6370638051
153	1.0	43.6616236236
153	1.0	43.7185885415
153	1.0	43.7669961032
153	1.0	43.6969401745
153	1.0	43.6855173099
153	1.0	43.7082622834
153	1.0	43.7450878235
153	1.0	43.7645609508
153	1.0	43.7832073183
153	1.0	43.6663339181
153	1.0	43.7480829204
153	1.0	43.7295542664
153	1.0	43.7381384012
153	1.0	43.7725601781
153	1.0	43.7780781438
153	1.0	43.6569562973
153	1.0	43.7613629695
153	1.0	43.7389706977
153	1.0	43.682816272
153	1.0	43.65515332
153	1.0	43.7419998403
153	1.0	43.6169874811
153	1.0	43.7249433714
153	1.0	43.751129404
153	1.0	43.7686537438
153	1.0	43.6660039955
153	1.0	43.648030662
153	1.0	43.730126268
153	1.0	43.7555716348
153	1.0	43.7233480946
153	1.0	43.6711284614
153	1.0	43.7311637104
153	1.0	43.7015213166
153	1.0	43.7489023973
153	1.0	43.7239669213
153	1.0	43.7177555279
153	1.0	43.7195245323
153	1.0	43.7048260507
153	1.0	43.7509696347
153	1.0	43.6917609116
153	1.0	43.6720121785
153	1.0	43.6789354356
153	1.0	43.741911751
153	1.0	43.6966670019
153	1.0	43.7585496484
153	1.0	43.7536753454
153	1.0	43.7559070211
153	1.0	43.6751448973
153	1.0	43.6639660558
153	1.0	43.7463063667
153	1.0	43.7529657651
153	1.0	43.673495268
153	1.0	43.704225496
153	1.0	43.7607746339
153	1.0	43.6820977597
153	1.0	43.639700447
153	1.0	43.7046725274
153	1.0	43.7457990874
153	1.0	43.7266693923
153	1.0	43.751804311
153	1.0	43.6983552344
153	1.0	43.6738306331
153	1.0	43.7504283872
153	1.0	43.7233224372
153	1.0	43.6805581744
153	1.0	43.6918761094
153	1.0	43.6613531258
153	1.0	43.7463883475
153	1.0	43.6662702745
153	1.0	43.73479874
153	1.0	43.7590519469
153	1.0	43.670417166
153	1.0	43.7555895523
153	1.0	43.6578630334
153	1.0	43.683234011
153	1.0	43.7285004965
153	1.0	43.7251037995
153	1.0	43.7193677165
153	1.0	43.7604869433
153	1.0	43.7262825691
153	1.0	43.6929958426
153	1.0	43.6963231077
153	1.0	43.7476581886
153	1.0	43.6823448714
153	1.0	43.7481151444
153	1.0	43.70335126
153	1.0	43.6884031002
153	1.0	43.7531356291
153	1.0	43.7218513358
153	1.0	43.6906240839
153	1.0	43.6267091055
153	1.0	43.7080492954
153	1.0	43.7185728911
153	1.0	43.6813177003
153	1.0	43.7936237619
153	1.0	43.7105301434
153	1.0	43.7773535265
153	1.0	43.7486318158
153	1.0	43.7060522319
153	1.0	43.6767798366
153	1.0	43.728580183
153	1.0	43.7283670983
153	1.0	43.7445012865
153	1.0	43.6579719451
153	1.0	43.768761407
153	1.0	43.6729558709
153	1.0	43.7216387052
153	1.0	43.7682261539
153	1.0	43.7148157649
153	1.0	43.729448918
153	1.0	43.7681196488
153	1.0	43.6828688785
153	1.0	43.7669106364
153	1.0	43.6712887789
153	1.0	43.6815542447
153	1.0	43.6972074345
153	1.0	43.7168997442
153	1.0	43.7335082609
153	1.0	43.7166285858
153	1.0	43.6483139003
153	1.0	43.66373127
153	1.0	43.7460146735
153	1.0	43.6793668132
153	1.0	43.741328817
153	1.0	43.6682534928
153	1.0	43.6747106391
153	1.0	43.6920844136
153	1.0	43.7206948758
153	1.0	43.742141336
153	1.0	43.6143046833
153	1.0	43.6827731354
153	1.0	43.6584158012
153	1.0	43.7167259016
153	1.0	43.7511553111
153	1.0	43.7164319099
153	1.0	43.6906965024
153	1.0	43.767600889
153	1.0	43.7351662185
153	1.0	43.7660417691
153	1.0	43.7400891287
153	1.0	43.7099170439
153	1.0	43.7658219549
153	1.0	43.7759215075
153	1.0	43.7521178363
153	1.0	43.7457602031
153	1.0	43.6811813121
153	1.0	43.7373000135
153	1.0	43.63368525
153	1.0	43.7256790648
153	1.0	43.6815739155
153	1.0	43.7555447499
153	1.0	43.7217699998
153	1.0	43.6806478838
153	1.0	43.7245776737
153	1.0	43.6869390214
153	1.0	43.7390182997
153	1.0	43.6658948523
153	1.0	43.6500189164
153	1.0	43.6334250611
153	1.0	43.6508807333
153	1.0	43.6848058445
153	1.0	43.6242845073
153	1.0	43.7445728036
153	1.0	43.6876754758
153	1.0	43.6485669736
153	1.0	43.740670038
153	1.0	43.7368090387
153	1.0	43.6933715727
153	1.0	43.734975299
153	1.0	43.709569946
153	1.0	43.6116118138
153	1.0	43.7320810875
153	1.0	43.7254897584
153	1.0	43.6636918035
153	1.0	43.7659140612
153	1.0	43.6752226728
153	1.0	43.7313628593
153	1.0	43.701767747
153	1.0	43.6717679397
153	1.0	43.7874530882
153	1.0	43.6773623068
153	1.0	43.7410283011
153	1.0	43.7593331917
153	1.0	43.6529053475
153	1.0	43.7462821531
153	1.0	43.6182083849
153	1.0	43.7444992686
153	1.0	43.6806987125
153	1.0	43.6763341973
153	1.0	43.7188570257
153	1.0	43.7641308418
153	1.0	43.724212223
153	1.0	43.7327696007
153	1.0	43.7222513974
153	1.0	43.6816866598
153	1.0	43.60755278
153	1.0	43.7429753339
153	1.0	43.610045856
153	1.0	43.6417071822
153	1.0	43.7129648713
153	1.0	43.738040536
153	1.0	43.7769265612
153	1.0	43.7215506468
153	1.0	43.7186438778
153	1.0	43.7406414975
153	1.0	43.7809793326
153	1.0	43.7795041469
153	1.0	43.7536400431
153	1.0	43.745328903
153	1.0	43.7474099342
153	1.0	43.7305265286
153	1.0	43.6088226859
153	1.0	43.7384238211
153	1.0	43.6604182871
153	1.0	43.7683421088
153	1.0	43.6849662669
153	1.0	43.7539000946
153	1.0	43.7554083532
153	1.0	43.7527981058
153	1.0	43.7335508323
153	1.0	43.7404778979
153	1.0	43.7596668909
153	1.0	43.7452618439
153	1.0	43.7284244643
153	1.0	43.7641546221
153	1.0	43.7082531489
153	1.0	43.7546217763
153	1.0	43.6574915727
153	1.0	43.7605260639
153	1.0	43.6317970698
153	1.0	43.7401377855
153	1.0	43.7901661602
153	1.0	43.7609712836
153	1.0	43.6969758049
153	1.0	43.7387665614
153	1.0	43.7436945266
153	1.0	43.7450817851
153	1.0	43.6361846991
153	1.0	43.6342531595
153	1.0	43.7573890545
153	1.0	43.7288001877
153	1.0	43.7666698125
153	1.0	43.6349167618
153	1.0	43.7046913367
153	1.0	43.6882681582
153	1.0	43.6975849296
153	1.0	43.6288876886
153	1.0	43.7501318428
153	1.0	43.6924746622
153	1.0	43.6363035027
153	1.0	43.7543289539
153	1.0	43.7421424791
153	1.0	43.7565801127
153	1.0	43.6669843104
153	1.0	43.6626947189
153	1.0	43.7463606363
153	1.0	43.7018170824
153	1.0	43.7675320104
153	1.0	43.6865401319
153	1.0	43.7201486872
153	1.0	43.6306821441
153	1.0	43.746034386
153	1.0	43.7578440576
153	1.0	43.7360931801
153	1.0	43.7260754019
153	1.0	43.7599078745
153	1.0	43.6709087141
153	1.0	43.7357098899
153	1.0	43.6952820913
153	1.0	43.6844203669
153	1.0	43.7266005378
153	1.0	43.6463539993
153	1.0	43.765150954
153	1.0	43.7502566872
153	1.0	43.7175633042
153	1.0	43.7416454709
153	1.0	43.7105325861
153	1.0	43.7022053069
153	1.0	43.7573681139
153	1.0	43.7552494875
153	1.0	43.6717310348
153	1.0	43.7665500695
153	1.0	43.674066233
153	1.0	43.7385929922
153	1.0	43.6769314395
153	1.0	43.7393571813
153	1.0	43.730859191
153	1.0	43.7122901442
153	1.0	43.6508560655
153	1.0	43.6772725572
153	1.0	43.7139894438
153	1.0	43.7534051307
153	1.0	43.6874203514
153	1.0	43.6607689436
153	1.0	43.6833676931
153	1.0	43.7135190606
153	1.0	43.7375164879
153	1.0	43.7450742208
153	1.0	43.7568695397
153	1.0	43.694659747
153	1.0	43.6897401295
153	1.0	43.7375898629
153	1.0	43.6401161771
153	1.0	43.7400564377
153	1.0	43.6626330892
153	1.0	43.7615407605
153	1.0	43.6218602778
153	1.0	43.6677847995
153	1.0	43.7538151087
153	1.0	43.7223446199
153	1.0	43.7044282482
153	1.0	43.7319581026
153	1.0	43.6967817936
153	1.0	43.6853134501
153	1.0	43.7402665542
153	1.0	43.7151058373
153	1.0	43.7321020254
153	1.0	43.7509540347
153	1.0	43.6776843719
153	1.0	43.7457179452
153	1.0	43.7137051239
153	1.0	43.766789952
153	1.0	43.7356294514
153	1.0	43.7637262728
153	1.0	43.6807979662
153	1.0	43.7077555859
153	1.0	43.7410743447
153	1.0	43.7682221284
153	1.0	43.6468641823
153	1.0	43.7387106961
153	1.0	43.7250593183
153	1.0	43.7611681084
153	1.0	43.6718719543
153	1.0	43.7233855566
153	1.0	43.6324219131
153	1.0	43.6912983193
153	1.0	43.769344941
153	1.0	43.6928405744
153	1.0	43.7768624306
153	1.0	43.7532939912
153	1.0	43.703158763
153	1.0	43.6937270384
153	1.0	43.6947526462
153	1.0	43.6060526053
153	1.0	43.7067976348
153	1.0	43.6932500835
153	1.0	43.7369592965
153	1.0	43.6762388968
153	1.0	43.7564941739
153	1.0	43.7518687914
153	1.0	43.6964565462
153	1.0	43.7154337981
153	1.0	43.7171791755
153	1.0	43.7154982476
153	1.0	43.7211501991
153	1.0	43.7649564414
153	1.0	43.7497944847
153	1.0	43.742893416
153	1.0	43.7460170006
153	1.0	43.7517478159
153	1.0	43.7821116402
153	1.0	43.7030098002
153	1.0	43.7390358684
153	1.0	43.7097745291
153	1.0	43.7439660655
153	1.0	43.7243868051
153	1.0	43.703288166
153	1.0	43.6587979264
153	1.0	43.6831285512
153	1.0	43.7592496669
153	1.0	43.7456418802
153	1.0	43.7134148229
153	1.0	43.7544956966
153	1.0	43.6828011224
153	1.0	43.7223678225
153	1.0	43.6446878229
153	1.0	43.6960218793
153	1.0	43.7079767323
153	1.0	43.6850641518
153	1.0	43.7264952166
153	1.0	43.7490507504
153	1.0	43.7554113532
153	1.0	43.7649689517
153	1.0	43.7242365241
153	1.0	43.7533889453
153	1.0	43.6210222614
153	1.0	43.7357294996
153	1.0	43.6721931131
153	1.0	43.7111318869
153	1.0	43.7539818876
153	1.0	43.7726387327
153	1.0	43.7342719949
153	1.0	43.7398707897
153	1.0	43.6588902511
153	1.0	43.7061557313
153	1.0	43.7455444314
153	1.0	43.6500234332
153	1.0	43.7211693988
153	1.0	43.7322500596
153	1.0	43.7325509363
153	1.0	43.7319308902
153	1.0	43.6852190612
153	1.0	43.6994904101
153	1.0	43.6927254063
153	1.0	43.6767273634
153	1.0	43.7063504995
153	1.0	43.777132534
153	1.0	43.6888008228
153	1.0	43.6225941009
153	1.0	43.711177911
153	1.0	43.7483992748
153	1.0	43.7578500693
153	1.0	43.7758267617
153	1.0	43.7365972637
153	1.0	43.7790504669
153	1.0	43.7669006877
153	1.0	43.7412722006
153	1.0	43.7052443849
153	1.0	43.7219383339
153	1.0	43.6290180978
153	1.0	43.6749503694
153	1.0	43.6857984274
153	1.0	43.7537370909
153	1.0	43.7046596191
153	1.0	43.7111933028
153	1.0	43.7510095969
153	1.0	43.7442574742
153	1.0	43.7773535711
153	1.0	43.7542549668
153	1.0	43.7518994356
153	1.0	43.7611251249
153	1.0	43.6802494572
153	1.0	43.7576671058
153	1.0	43.754148655
153	1.0	43.6797083541
153	1.0	43.7420528638
153	1.0	43.6299025267
153	1.0	43.7247025712
153	1.0	43.706241419
153	1.0	43.7250877198
153	1.0	43.7459696935
153	1.0	43.7709119943
153	1.0	43.7145494874
153	1.0	43.7228686189
153	1.0	43.748340023
153	1.0	43.7220107981
153	1.0	43.7268491772
153	1.0	43.7503309009
153	1.0	43.7601865968
153	1.0	43.7467136876
153	1.0	43.7464535778
153	1.0	43.7305850151
153	1.0	43.6551069596
153	1.0	43.6699784258
153	1.0	43.740894784
153	1.0	43.7167198097
153	1.0	43.6926895356
153	1.0	43.7598965315
153	1.0	43.7601208828
153	1.0	43.7529707906
153	1.0	43.685602002
153	1.0	43.6963310063
153	1.0	43.7571262446
153	1.0	43.7858840341
153	1.0	43.7178464282
153	1.0	43.7556372247
153	1.0	43.7023355009
153	1.0	43.7544617934
153	1.0	43.7177643545
153	1.0	43.7067003793
153	1.0	43.7692302847
153	1.0	43.7047089876
153	1.0	43.7610123395
153	1.0	43.7621859441
153	1.0	43.7541866526
153	1.0	43.7562533428
153	1.0	43.708346436
153	1.0	43.7065854024
153	1.0	43.7364256407
153	1.0	43.6899481152
153	1.0	43.7647479332
153	1.0	43.7675935011
153	1.0	43.7508461469
153	1.0	43.7533197803
153	1.0	43.768719485
153	1.0	43.6898580437
153	1.0	43.7179665723
153	1.0	43.728171273
153	1.0	43.7488548411
153	1.0	43.7321168938
153	1.0	43.7027335212
153	1.0	43.6695875974
153	1.0	43.7794893164
153	1.0	43.7539555987
153	1.0	43.7386328771
153	1.0	43.7422170462
153	1.0	43.7232244712
153	1.0	43.7750797099
153	1.0	43.7545314402
153	1.0	43.7064109505
153	1.0	43.7142618581
153	1.0	43.7026713849
153	1.0	43.7363327156
153	1.0	43.6578685729
153	1.0	43.7663976333
153	1.0	43.6858651031
153	1.0	43.643831814
153	1.0	43.7309479014
153	1.0	43.6314508691
153	1.0	43.6210921601
153	1.0	43.7470022514
153	1.0	43.6687363097
153	1.0	43.7486446236
153	1.0	43.6901332163
153	1.0	43.7585368331
153	1.0	43.731089368
153	1.0	43.7248995603
153	1.0	43.6634047893
153	1.0	43.6619965008
153	1.0	43.6921731168
153	1.0	43.6785052036
153	1.0	43.7546324979
153	1.0	43.7358877113
153	1.0	43.7597258127
153	1.0	43.6619952223
153	1.0	43.7801130079
153	1.0	43.7281030974
153	1.0	43.6351218736
153	1.0	43.7662052792
153	1.0	43.6885042573
153	1.0	43.7305049781
153	1.0	43.738860263
153	1.0	43.6784566227
153	1.0	43.6722574722
153	1.0	43.7586808282
153	1.0	43.7330591254
153	1.0	43.7361469239
153	1.0	43.7629792154
153	1.0	43.6759803965
153	1.0	43.7738903769
153	1.0	43.8046390679
153	1.0	43.7017455866
153	1.0	43.7447088453
153	1.0	43.6752023083
153	1.0	43.6628874506
153	1.0	43.6545241932
153	1.0	43.7285394097
153	1.0	43.6614692565
153	1.0	43.753896596
153	1.0	43.6756141255
153	1.0	43.6705317685
153	1.0	43.718183789
153	1.0	43.7008571559
153	1.0	43.7600014702
153	1.0	43.7583698363
153	1.0	43.774034867
153	1.0	43.7137114881
153	1.0	43.7468750104
153	1.0	43.6823536837
153	1.0	43.7519389052
153	1.0	43.720430289
153	1.0	43.7017079103
153	1.0	43.6828582675
153	1.0	43.7620914974
153	1.0	43.7414534836
153	1.0	43.6733595897
153	1.0	43.7608694562
153	1.0	43.6650701385
153	1.0	43.6882642611
153	1.0	43.7266079144
153	1.0	43.7588929556
153	1.0	43.7819709614
153	1.0	43.683359469
153	1.0	43.7881365549
153	1.0	43.7405903127
153	1.0	43.7129715695
153	1.0	43.7189421207
153	1.0	43.6648960592
153	1.0	43.7232950588
153	1.0	43.7463399278
153	1.0	43.6607740769
153	1.0	43.6921093865
153	1.0	43.7625301062
153	1.0	43.7589796016
153	1.0	43.7531903242
153	1.0	43.7739283398
153	1.0	43.7484022361
153	1.0	43.7421341691
153	1.0	43.7224864377
153	1.0	43.690032384
153	1.0	43.7088228189
153	1.0	43.7618583231
153	1.0	43.7337738878
153	1.0	43.7789502766
153	1.0	43.705717463
153	1.0	43.7534874038
153	1.0	43.6721023824
153	1.0	43.7139928964
153	1.0	43.7645859304
153	1.0	43.7579779682
153	1.0	43.7272278006
153	1.0	43.7420105568
153	1.0	43.7492227339
153	1.0	43.7043582149
153	1.0	43.6575586474
153	1.0	43.6369067164
153	1.0	43.6852771418
153	1.0	43.727462983
153	1.0	43.7411505655
153	1.0	43.6600128011
153	1.0	43.7198195464
153	1.0	43.5604598895
153	1.0	43.6560688598
153	1.0	43.6725175401
153	1.0	43.6962040835
153	1.0	43.7160677669
153	1.0	43.7170822023
153	1.0	43.7066390746
153	1.0	43.7555053488
153	1.0	43.6723048068
153	1.0	43.7411582757
153	1.0	43.6374239869
153	1.0	43.6236919984
153	1.0	43.6985334816
153	1.0	43.6675200334
153	1.0	43.6444679315
153	1.0	43.7159770138
153	1.0	43.6801048477
153	1.0	43.7065643417
153	1.0	43.6372100938
153	1.0	43.6548662461
153	1.0	43.7669441008
153	1.0	43.6995754172
153	1.0	43.6617363626
153	1.0	43.6921371167
153	1.0	43.7276416616
153	1.0	43.7372988809
153	1.0	43.8013396452
153	1.0	43.7375137939
153	1.0	43.7521006948
153	1.0	43.7056123176
153	1.0	43.7472491964
153	1.0	43.7009706814
153	1.0	43.7069984716
153	1.0	43.6724175028
153	1.0	43.7527611301
153	1.0	43.730829166
153	1.0	43.6343523176
153	1.0	43.7427213966
153	1.0	43.6688598825
153	1.0	43.6810392334
153	1.0	43.7502628887
153	1.0	43.7635064223
153	1.0	43.7135270792
153	1.0	43.7032566399
153	1.0	43.7072311996
153	1.0	43.7658622122
153	1.0	43.7696409887
153	1.0	43.7466515319
153	1.0	43.7026132268
153	1.0	43.7006101803
153	1.0	43.7152641819
153	1.0	43.6738051088
153	1.0	43.7098161477
153	1.0	43.7391658098
153	1.0	43.61379833
153	1.0	43.7213763108
153	1.0	43.7267369207
153	1.0	43.7132704524
153	1.0	43.7438428965
153	1.0	43.6640259251
153	1.0	43.7597393515
153	1.0	43.7462739841
153	1.0	43.6956149443
153	1.0	43.5999463264
153	1.0	43.7701452021
153	1.0	43.7781249487
153	1.0	43.7383410016
153	1.0	43.7612888618
153	1.0	43.6826306339
153	1.0	43.6783978533
153	1.0	43.6695704244
153	1.0	43.7179595253
153	1.0	43.7122285679
153	1.0	43.7404074327
153	1.0	43.6526682273
153	1.0	43.6318710911
153	1.0	43.7591517868
153	1.0	43.716681072
153	1.0	43.6162675827
153	1.0	43.7464976098
153	1.0	43.7620354946
153	1.0	43.704518887
153	1.0	43.6097425535
153	1.0	43.6825216282
153	1.0	43.7764752996
153	1.0	43.7029768905
153	1.0	43.7517767584
153	1.0	43.7873394894
153	1.0	43.7382608176
153	1.0	43.7395033956
153	1.0	43.7796455394
153	1.0	43.6795394322
153	1.0	43.6712155671
153	1.0	43.7244772991
153	1.0	43.6475050442
153	1.0	43.7697166585
153	1.0	43.7302080791
153	1.0	43.73991072
153	1.0	43.7374279097
153	1.0	43.7587507645
153	1.0	43.7008549133
153	1.0	43.6893994287
153	1.0	43.7493026865
153	1.0	43.7672231465
153	1.0	43.7690536568
153	1.0	43.7345491468
153	1.0	43.7586641739
153	1.0	43.7391892168
153	1.0	43.6534383766
153	1.0	43.7396934316
153	1.0	43.7454428705
153	1.0	43.732948861
153	1.0	43.6708674916
153	1.0	43.7498326514
153	1.0	43.6488770717
153	1.0	43.7445278208
153	1.0	43.7666874035
153	1.0	43.7790011063
153	1.0	43.674500325
153	1.0	43.7491815501
153	1.0	43.7655646129
153	1.0	43.7221283373
153	1.0	43.7029884048
153	1.0	43.6898166295
153	1.0	43.6366334327
153	1.0	43.7373888036
153	1.0	43.708005099
153	1.0	43.7641351113
153	1.0	43.7015629424
153	1.0	43.7526119021
153	1.0	43.7225051906
153	1.0	43.7629625561
153	1.0	43.7821057641
153	1.0	43.7482632929
153	1.0	43.7108311018
153	1.0	43.7396545148
153	1.0	43.7341964694
153	1.0	43.6811849815
153	1.0	43.7228918332
153	1.0	43.767669251
153	1.0	43.7476028996
153	1.0	43.7107946664
153	1.0	43.7013790258
153	1.0	43.7487016029
153	1.0	43.775596891
153	1.0	43.7620489014
153	1.0	43.7468971246
153	1.0	43.7443414932
153	1.0	43.7027556998
153	1.0	43.7381177222
153	1.0	43.7384628395
153	1.0	43.7398293086
153	1.0	43.6594026044
153	1.0	43.6955308019
153	1.0	43.7548183029
153	1.0	43.7355054389
153	1.0	43.739910204
153	1.0	43.660686649
153	1.0	43.7298317754
153	1.0	43.7082651168
153	1.0	43.6777170591
153	1.0	43.7197742469
153	1.0	43.6921338448
153	1.0	43.6813926541
153	1.0	43.7306264384
153	1.0	43.7362574949
153	1.0	43.7352267704
153	1.0	43.663264479
153	1.0	43.6738919062
153	1.0	43.6467926688
153	1.0	43.7046127353
153	1.0	43.7397369425
153	1.0	43.7593088145
153	1.0	43.6623394319
153	1.0	43.6728784096
153	1.0	43.6672216646
153	1.0	43.678547233
153	1.0	43.7358271871
153	1.0	43.7001511057
153	1.0	43.7155759265
153	1.0	43.7647070895
153	1.0	43.6977089183
153	1.0	43.7159001642
153	1.0	43.7741502796
153	1.0	43.7715670881
153	1.0	43.7501232709
153	1.0	43.6225936649
153	1.0	43.7311265178
153	1.0	43.7369619155
153	1.0	43.7170026021
153	1.0	43.6997202916
153	1.0	43.7780454126
153	1.0	43.7264207068
153	1.0	43.7770502175
153	1.0	43.7690579325
153	1.0	43.6779278421
153	1.0	43.7232266701
153	1.0	43.6743146339
153	1.0	43.6794311648
153	1.0	43.7247949616
153	1.0	43.7067158548
153	1.0	43.7118484787
153	1.0	43.7062718745
153	1.0	43.7200911086
153	1.0	43.771009542
153	1.0	43.7234074842
153	1.0	43.6902803332
153	1.0	43.7129461601
153	1.0	43.7778151812
153	1.0	43.7654648082
153	1.0	43.7295298045
153	1.0	43.7351424459
153	1.0	43.6866753557
153	1.0	43.6777104734
153	1.0	43.7676677517
153	1.0	43.7546470609
153	1.0	43.7163606429
153	1.0	43.7558985928
153	1.0	43.7509762097
153	1.0	43.7451633204
153	1.0	43.6601391652
153	1.0	43.7419579243
153	1.0	43.7222920691
153	1.0	43.7604943102
153	1.0	43.6764287723
153	1.0	43.6255235878
153	1.0	43.7421823607
