# Supplementary material for: Unique membrane properties and enhanced signal processing in human neocortical neurons
Source: eLife. 2016 Oct 6;5:e16553. doi: 10.7554/eLife.16553 (PMC5100995; doi:10.7554/eLife.16553)
Supplement: Source code 1. — DOI: http://dx.doi.org/10.7554/eLife.16553.014 [file elife-16553-code1.zip › Fig3/Fig3b/DIST_045_SYNC/Mon_Apr_11_11_35_14_2016/syns_154/sync_stim_seed_816.txt]

NUMBER_OF_SYNAPSES	APC_N	MAX_VOLTAGE
154	1.0	43.6896941446
154	1.0	43.7416034417
154	1.0	43.6852210481
154	1.0	43.7402073922
154	1.0	43.7041546842
154	1.0	43.7645338682
154	1.0	43.7302087189
154	1.0	43.6853683111
154	1.0	43.7446881965
154	1.0	43.6736401388
154	1.0	43.703775854
154	1.0	43.7005163234
154	1.0	43.7879391736
154	1.0	43.7272075039
154	1.0	43.7250143566
154	1.0	43.7559614866
154	1.0	43.6926833263
154	1.0	43.7490738948
154	1.0	43.7585634657
154	1.0	43.7565598777
154	1.0	43.6557989495
154	1.0	43.7239356401
154	1.0	43.7713203063
154	1.0	43.6898641472
154	1.0	43.7402634545
154	1.0	43.7333741737
154	1.0	43.7462916092
154	1.0	43.6505834583
154	1.0	43.6777973578
154	1.0	43.7051463992
154	1.0	43.7488168307
154	1.0	43.6874163356
154	1.0	43.6659583923
154	1.0	43.7425165928
154	1.0	43.7572069111
154	1.0	43.6994954814
154	1.0	43.740578447
154	1.0	43.7098742833
154	1.0	43.728762937
154	1.0	43.7769270038
154	1.0	43.7273805158
154	1.0	43.7366313075
154	1.0	43.7728390135
154	1.0	43.7206986906
154	1.0	43.7276066438
154	1.0	43.7488621967
154	1.0	43.670615842
154	1.0	43.6673629503
154	1.0	43.70259362
154	1.0	43.6674223101
154	1.0	43.6897859051
154	1.0	43.7201537034
154	1.0	43.7468742215
154	1.0	43.7600650475
154	1.0	43.7034448637
154	1.0	43.7389086245
154	1.0	43.7036196566
154	1.0	43.7841526394
154	1.0	43.7118101513
154	1.0	43.68582561
154	1.0	43.7145614378
154	1.0	43.7109271257
154	1.0	43.7213417327
154	1.0	43.7616009989
154	1.0	43.7328916811
154	1.0	43.6972761951
154	1.0	43.7601749012
154	1.0	43.7172475774
154	1.0	43.6275515112
154	1.0	43.6749811689
154	1.0	43.7622785977
154	1.0	43.7545045553
154	1.0	43.6159530305
154	1.0	43.7246167242
154	1.0	43.6536154801
154	1.0	43.7159010064
154	1.0	43.7296016086
154	1.0	43.7198962194
154	1.0	43.7327476162
154	1.0	43.6951379081
154	1.0	43.7325949308
154	1.0	43.7568378133
154	1.0	43.7523542747
154	1.0	43.7346202052
154	1.0	43.7252872127
154	1.0	43.742061168
154	1.0	43.6341612019
154	1.0	43.7525195817
154	1.0	43.6962711088
154	1.0	43.7961732258
154	1.0	43.687476482
154	1.0	43.7084420395
154	1.0	43.7274147067
154	1.0	43.7551260902
154	1.0	43.7288289408
154	1.0	43.7139965923
154	1.0	43.7494701866
154	1.0	43.7425275764
154	1.0	43.7472825063
154	1.0	43.7209600913
154	1.0	43.6635191926
154	1.0	43.7015838106
154	1.0	43.7085454099
154	1.0	43.6903696907
154	1.0	43.64675399
154	1.0	43.7277330842
154	1.0	43.7485563804
154	1.0	43.7484765968
154	1.0	43.7621277126
154	1.0	43.6925898202
154	1.0	43.6928033566
154	1.0	43.7668143642
154	1.0	43.7852212328
154	1.0	43.7075984699
154	1.0	43.732625695
154	1.0	43.7694046082
154	1.0	43.6907499393
154	1.0	43.7321907965
154	1.0	43.680054404
154	1.0	43.7559155862
154	1.0	43.7453021351
154	1.0	43.6811551436
154	1.0	43.669675503
154	1.0	43.7488862508
154	1.0	43.6532497089
154	1.0	43.677301146
154	1.0	43.7304283612
154	1.0	43.7790335072
154	1.0	43.6930163741
154	1.0	43.754806199
154	1.0	43.6844820905
154	1.0	43.6797519379
154	1.0	43.7349399899
154	1.0	43.7022368778
154	1.0	43.7170055402
154	1.0	43.7004676987
154	1.0	43.7287823194
154	1.0	43.7700079527
154	1.0	43.704479165
154	1.0	43.7429084175
154	1.0	43.7353510532
154	1.0	43.7577695083
154	1.0	43.734958998
154	1.0	43.746719076
154	1.0	43.6676053155
154	1.0	43.6923566917
154	1.0	43.7678807202
154	1.0	43.7335798893
154	1.0	43.7359905812
154	1.0	43.7380011225
154	1.0	43.7195482667
154	1.0	43.6877849034
154	1.0	43.7602228583
154	1.0	43.7425516289
154	1.0	43.7221023755
154	1.0	43.7533508735
154	1.0	43.7369884
154	1.0	43.6808644529
154	1.0	43.7064307778
154	1.0	43.6676819647
154	1.0	43.7131220253
154	1.0	43.7157075648
154	1.0	43.707450261
154	1.0	43.7186725664
154	1.0	43.7535477187
154	1.0	43.6986602437
154	1.0	43.6643213577
154	1.0	43.7445664089
154	1.0	43.7637259772
154	1.0	43.7334011599
154	1.0	43.6484893747
154	1.0	43.7530627167
154	1.0	43.7260112375
154	1.0	43.738827454
154	1.0	43.7082338753
154	1.0	43.6593018138
154	1.0	43.7305917018
154	1.0	43.7744951562
154	1.0	43.696904471
154	1.0	43.734425219
154	1.0	43.7500124315
154	1.0	43.7254362341
154	1.0	43.6965788568
154	1.0	43.7067822328
154	1.0	43.7504053398
154	1.0	43.7666861485
154	1.0	43.6890980291
154	1.0	43.7507702018
154	1.0	43.7448985323
154	1.0	43.7455916986
154	1.0	43.7548388282
154	1.0	43.7888143173
154	1.0	43.6957334436
154	1.0	43.769541202
154	1.0	43.7194680808
154	1.0	43.7539177958
154	1.0	43.7200220881
154	1.0	43.7123142247
154	1.0	43.7614141534
154	1.0	43.713517749
154	1.0	43.7141546915
154	1.0	43.7451893074
154	1.0	43.7327418033
154	1.0	43.7272056618
154	1.0	43.7123884874
154	1.0	43.7106134836
154	1.0	43.7585625207
154	1.0	43.7039051734
154	1.0	43.7687998141
154	1.0	43.7084566336
154	1.0	43.7583380611
154	1.0	43.6919092364
154	1.0	43.7925099406
154	1.0	43.7426972793
154	1.0	43.6230980896
154	1.0	43.7239097042
154	1.0	43.7811117481
154	1.0	43.7063142165
154	1.0	43.722037652
154	1.0	43.7517171342
154	1.0	43.7309905368
154	1.0	43.6674341327
154	1.0	43.7368523405
154	1.0	43.7290510378
154	1.0	43.7222351714
154	1.0	43.7240624728
154	1.0	43.7192550457
154	1.0	43.7453906988
154	1.0	43.6627208417
154	1.0	43.6742407918
154	1.0	43.7618005756
154	1.0	43.7434397782
154	1.0	43.7166121711
154	1.0	43.7557189022
154	1.0	43.7587725017
154	1.0	43.6559673887
154	1.0	43.727829936
154	1.0	43.6512769514
154	1.0	43.7614826678
154	1.0	43.771707606
154	1.0	43.6813793467
154	1.0	43.6217054756
154	1.0	43.7081492993
154	1.0	43.7606939215
154	1.0	43.7051701534
154	1.0	43.6918438562
154	1.0	43.6457582019
154	1.0	43.751441474
154	1.0	43.6881068245
154	1.0	43.6984636128
154	1.0	43.7359452505
154	1.0	43.6556726111
154	1.0	43.7009918074
154	1.0	43.7280046798
154	1.0	43.7239706446
154	1.0	43.7399680715
154	1.0	43.7417423611
154	1.0	43.7336212226
154	1.0	43.6765578145
154	1.0	43.7324556397
154	1.0	43.7447206388
154	1.0	43.7753779436
154	1.0	43.7535132295
154	1.0	43.7629027763
154	1.0	43.7523147233
154	1.0	43.731964575
154	1.0	43.7174677536
154	1.0	43.7753833515
154	1.0	43.779685617
154	1.0	43.71828949
154	1.0	43.6907273887
154	1.0	43.6712565222
154	1.0	43.7589388754
154	1.0	43.7606314312
154	1.0	43.6765175439
154	1.0	43.6943318018
154	1.0	43.6639051616
154	1.0	43.7362763131
154	1.0	43.7184610889
154	1.0	43.7287587613
154	1.0	43.7154472715
154	1.0	43.7078868377
154	1.0	43.6946288612
154	1.0	43.7543813215
154	1.0	43.7093987977
154	1.0	43.6917455852
154	1.0	43.7560187221
154	1.0	43.6730570726
154	1.0	43.7480224135
154	1.0	43.6834090681
154	1.0	43.7481468663
154	1.0	43.7503368883
154	1.0	43.7277648639
154	1.0	43.7045355331
154	1.0	43.7573072971
154	1.0	43.6733579762
154	1.0	43.6651460098
154	1.0	43.6865152362
154	1.0	43.6573405905
154	1.0	43.7692744611
154	1.0	43.7117433941
154	1.0	43.7046232173
154	1.0	43.7412862965
154	1.0	43.7122305279
154	1.0	43.7030964295
154	1.0	43.7470196827
154	1.0	43.7686949801
154	1.0	43.7588434718
154	1.0	43.7639942994
154	1.0	43.7574328207
154	1.0	43.6510421358
154	1.0	43.7728237183
154	1.0	43.7786551669
154	1.0	43.6962743011
154	1.0	43.7361549805
154	1.0	43.715204655
154	1.0	43.7157290115
154	1.0	43.7229053036
154	1.0	43.6471522173
154	1.0	43.7637122208
154	1.0	43.7092321613
154	1.0	43.7278825513
154	1.0	43.7823009346
154	1.0	43.6849394521
154	1.0	43.723115479
154	1.0	43.7039455559
154	1.0	43.6960592032
154	1.0	43.721651955
154	1.0	43.7729428819
154	1.0	43.7054107035
154	1.0	43.7031843104
154	1.0	43.7043477801
154	1.0	43.7768249809
154	1.0	43.7572928536
154	1.0	43.6870851996
154	1.0	43.7175818875
154	1.0	43.7067094708
154	1.0	43.6252724334
154	1.0	43.731348437
154	1.0	43.6812119011
154	1.0	43.7101862407
154	1.0	43.657049829
154	1.0	43.7197445213
154	1.0	43.7267964432
154	1.0	43.7570070462
154	1.0	43.6891739349
154	1.0	43.6744510873
154	1.0	43.7777627519
154	1.0	43.7328277086
154	1.0	43.7561438482
154	1.0	43.7529142863
154	1.0	43.7703745249
154	1.0	43.7038634889
154	1.0	43.6883826158
154	1.0	43.713659539
154	1.0	43.7413075783
154	1.0	43.721784652
154	1.0	43.7569321127
154	1.0	43.615816835
154	1.0	43.748019422
154	1.0	43.7527992508
154	1.0	43.7545261397
154	1.0	43.6971900975
154	1.0	43.732962741
154	1.0	43.7704345983
154	1.0	43.7340346454
154	1.0	43.7646003799
154	1.0	43.7520449545
154	1.0	43.7416148897
154	1.0	43.7651527786
154	1.0	43.6311114865
154	1.0	43.6471991874
154	1.0	43.6595924255
154	1.0	43.7390214901
154	1.0	43.7249284216
154	1.0	43.7006310851
154	1.0	43.6760928428
154	1.0	43.7335557091
154	1.0	43.7562476324
154	1.0	43.7287288678
154	1.0	43.6112177848
154	1.0	43.7342935923
154	1.0	43.6381199333
154	1.0	43.6589639637
154	1.0	43.6187385768
154	1.0	43.7142570251
154	1.0	43.7885773803
154	1.0	43.7593689221
154	1.0	43.759192524
154	1.0	43.7640699106
154	1.0	43.7355269225
154	1.0	43.7865778544
154	1.0	43.7604944463
154	1.0	43.7161118817
154	1.0	43.6424234382
154	1.0	43.735553819
154	1.0	43.7505319107
154	1.0	43.7259944259
154	1.0	43.683567879
154	1.0	43.7741205554
154	1.0	43.7226292412
154	1.0	43.7249406118
154	1.0	43.7808399485
154	1.0	43.7935124903
154	1.0	43.7382106223
154	1.0	43.7190468934
154	1.0	43.787065617
154	1.0	43.7627247746
154	1.0	43.7142878573
154	1.0	43.7539269201
154	1.0	43.7463732411
154	1.0	43.7591610259
154	1.0	43.7060776266
154	1.0	43.7683274861
154	1.0	43.6461423879
154	1.0	43.7715512863
154	1.0	43.7789304104
154	1.0	43.7538407328
154	1.0	43.7892948529
154	1.0	43.7946131041
154	1.0	43.6797211324
154	1.0	43.7277042983
154	1.0	43.6829505057
154	1.0	43.6769144513
154	1.0	43.6748147195
154	1.0	43.7273500331
154	1.0	43.7198158108
154	1.0	43.7801613076
154	1.0	43.7072560361
154	1.0	43.7391082914
154	1.0	43.6201574381
154	1.0	43.6931415017
154	1.0	43.7599157391
154	1.0	43.712383497
154	1.0	43.7117068837
154	1.0	43.7209175096
154	1.0	43.721954392
154	1.0	43.7366091636
154	1.0	43.6958002873
154	1.0	43.698205331
154	1.0	43.7348021319
154	1.0	43.7195255277
154	1.0	43.7725298597
154	1.0	43.7314214059
154	1.0	43.7452828283
154	1.0	43.7032448667
154	1.0	43.6795998958
154	1.0	43.7018981612
154	1.0	43.7426640523
154	1.0	43.7250860451
154	1.0	43.6828825872
154	1.0	43.7756339051
154	1.0	43.7090044121
154	1.0	43.7177317019
154	1.0	43.7480129539
154	1.0	43.7159710618
154	1.0	43.7314992949
154	1.0	43.7414857887
154	1.0	43.7774297231
154	1.0	43.7492478935
154	1.0	43.6464379911
154	1.0	43.7544425223
154	1.0	43.7259941072
154	1.0	43.7575071371
154	1.0	43.7606383219
154	1.0	43.7202189379
154	1.0	43.7699080538
154	1.0	43.7430724893
154	1.0	43.744937866
154	1.0	43.6741330813
154	1.0	43.7437337001
154	1.0	43.7199200978
154	1.0	43.741714414
154	1.0	43.7088913535
154	1.0	43.7371871537
154	1.0	43.731701514
154	1.0	43.6771775697
154	1.0	43.7285198772
154	1.0	43.6769171875
154	1.0	43.7699347162
154	1.0	43.7426585614
154	1.0	43.7645827488
154	1.0	43.701645187
154	1.0	43.6793521949
154	1.0	43.6334758552
154	1.0	43.7455605324
154	1.0	43.7124302898
154	1.0	43.6552391015
154	1.0	43.7809536777
154	1.0	43.7387437598
154	1.0	43.7429260438
154	1.0	43.604801271
154	1.0	43.7132506169
154	1.0	43.758538829
154	1.0	43.6738831648
154	1.0	43.7023246888
154	1.0	43.7630539931
154	1.0	43.726618951
154	1.0	43.6973744224
154	1.0	43.6437216132
154	1.0	43.7611777282
154	1.0	43.7116848019
154	1.0	43.7309988343
154	1.0	43.7261678665
154	1.0	43.6508859882
154	1.0	43.7388616937
154	1.0	43.7519066011
154	1.0	43.7527210385
154	1.0	43.6972586349
154	1.0	43.7051526012
154	1.0	43.6677055716
154	1.0	43.7382095218
154	1.0	43.7124514052
154	1.0	43.6551488129
154	1.0	43.726532744
154	1.0	43.6688113252
154	1.0	43.6759223875
154	1.0	43.7381175696
154	1.0	43.7228174755
154	1.0	43.6026879241
154	1.0	43.6889969383
154	1.0	43.7658671422
154	1.0	43.6674552212
154	1.0	43.7547957332
154	1.0	43.7200605073
154	1.0	43.753276101
154	1.0	43.6328099374
154	1.0	43.6323249224
154	1.0	43.7297148428
154	1.0	43.7037049724
154	1.0	43.7855163392
154	1.0	43.6489250948
154	1.0	43.6794906167
154	1.0	43.6821411511
154	1.0	43.7962843167
154	1.0	43.7387011093
154	1.0	43.7813741599
154	1.0	43.7372866494
154	1.0	43.7171603061
154	1.0	43.7248624032
154	1.0	43.7668118748
154	1.0	43.7585087422
154	1.0	43.773994582
154	1.0	43.7351878779
154	1.0	43.6679693986
154	1.0	43.6983238947
154	1.0	43.7389773403
154	1.0	43.7202957908
154	1.0	43.7502089495
154	1.0	43.723733204
154	1.0	43.7176548883
154	1.0	43.691163306
154	1.0	43.6713058718
154	1.0	43.6978061055
154	1.0	43.6969639524
154	1.0	43.6835416624
154	1.0	43.7578489029
154	1.0	43.7063250953
154	1.0	43.6553620846
154	1.0	43.7728434888
154	1.0	43.6613024447
154	1.0	43.7415216363
154	1.0	43.7430454936
154	1.0	43.7572018588
154	1.0	43.7176052567
154	1.0	43.7481276112
154	1.0	43.7352310751
154	1.0	43.6531702398
154	1.0	43.7902177238
154	1.0	43.7814093816
154	1.0	43.7462915832
154	1.0	43.7310199737
154	1.0	43.7494979965
154	1.0	43.7581415541
154	1.0	43.7583524551
154	1.0	43.7916405355
154	1.0	43.6546210599
154	1.0	43.6901770195
154	1.0	43.6437466787
154	1.0	43.7126319743
154	1.0	43.7116133637
154	1.0	43.6931548997
154	1.0	43.7549710603
154	1.0	43.6428889969
154	1.0	43.7212369504
154	1.0	43.7795261084
154	1.0	43.7470647579
154	1.0	43.7885219712
154	1.0	43.7788680676
154	1.0	43.6801256586
154	1.0	43.7539315337
154	1.0	43.733045827
154	1.0	43.7520753515
154	1.0	43.7387562806
154	1.0	43.7755615384
154	1.0	43.7273026427
154	1.0	43.7302655655
154	1.0	43.7184372783
154	1.0	43.7469664888
154	1.0	43.7358448819
154	1.0	43.7298816678
154	1.0	43.7426568234
154	1.0	43.7387218354
154	1.0	43.7141393034
154	1.0	43.6587829771
154	1.0	43.7519593615
154	1.0	43.6598255419
154	1.0	43.6932023995
154	1.0	43.6246357807
154	1.0	43.7196316922
154	1.0	43.724850529
154	1.0	43.6889336399
154	1.0	43.7528883758
154	1.0	43.7036203141
154	1.0	43.6916968252
154	1.0	43.6830418865
154	1.0	43.7291502515
154	1.0	43.749446293
154	1.0	43.7521234264
154	1.0	43.6981895139
154	1.0	43.7121778079
154	1.0	43.703548695
154	1.0	43.6863439342
154	1.0	43.6933828297
154	1.0	43.6561702828
154	1.0	43.7518085873
154	1.0	43.6678719997
154	1.0	43.7471993344
154	1.0	43.6793274789
154	1.0	43.7235758102
154	1.0	43.6123728809
154	1.0	43.7085734857
154	1.0	43.6764708703
154	1.0	43.6279979688
154	1.0	43.7693413342
154	1.0	43.6785872356
154	1.0	43.767573716
154	1.0	43.6768061738
154	1.0	43.6713644403
154	1.0	43.7144197144
154	1.0	43.7556505768
154	1.0	43.6963901896
154	1.0	43.767312705
154	1.0	43.63413028
154	1.0	43.6812556236
154	1.0	43.7211610791
154	1.0	43.74034933
154	1.0	43.7089723772
154	1.0	43.6833428782
154	1.0	43.696264811
154	1.0	43.7524686787
154	1.0	43.7648990596
154	1.0	43.7662638778
154	1.0	43.6674989407
154	1.0	43.7122991286
154	1.0	43.7197336093
154	1.0	43.7169081168
154	1.0	43.7243370806
154	1.0	43.7288838638
154	1.0	43.7114320137
154	1.0	43.7394204999
154	1.0	43.7432759187
154	1.0	43.7197166568
154	1.0	43.725315634
154	1.0	43.6653005435
154	1.0	43.75768989
154	1.0	43.7494960524
154	1.0	43.6956913661
154	1.0	43.693188638
154	1.0	43.7796012513
154	1.0	43.6585039683
154	1.0	43.7137041173
154	1.0	43.7006820432
154	1.0	43.6531314514
154	1.0	43.7284686416
154	1.0	43.7505083061
154	1.0	43.7455226084
154	1.0	43.7285944742
154	1.0	43.6954593958
154	1.0	43.6664263402
154	1.0	43.7683289987
154	1.0	43.7411237648
154	1.0	43.6753241952
154	1.0	43.7684517235
154	1.0	43.6969654875
154	1.0	43.7283328635
154	1.0	43.7426571238
154	1.0	43.6784221876
154	1.0	43.6802611796
154	1.0	43.7450144284
154	1.0	43.702347764
154	1.0	43.7583128071
154	1.0	43.658671243
154	1.0	43.6927867641
154	1.0	43.7543228462
154	1.0	43.7357072036
154	1.0	43.7404010295
154	1.0	43.7318540886
154	1.0	43.7624242624
154	1.0	43.7682284463
154	1.0	43.7660302961
154	1.0	43.7647696765
154	1.0	43.7020556699
154	1.0	43.6423689121
154	1.0	43.7840269287
154	1.0	43.7065973275
154	1.0	43.7223338555
154	1.0	43.6750255343
154	1.0	43.7451084042
154	1.0	43.7598736823
154	1.0	43.6548637578
154	1.0	43.6753166066
154	1.0	43.7346897295
154	1.0	43.7147765266
154	1.0	43.7237735244
154	1.0	43.7779580864
154	1.0	43.7554582715
154	1.0	43.6847698627
154	1.0	43.7804657513
154	1.0	43.7544219205
154	1.0	43.7004360466
154	1.0	43.7409710192
154	1.0	43.7457315565
154	1.0	43.7041457769
154	1.0	43.7017347018
154	1.0	43.7343185096
154	1.0	43.7405333842
154	1.0	43.7387004164
154	1.0	43.7894538919
154	1.0	43.6873686366
154	1.0	43.7289634137
154	1.0	43.7733163299
154	1.0	43.7150819909
154	1.0	43.7338393852
154	1.0	43.7664573517
154	1.0	43.7112493252
154	1.0	43.7159056647
154	1.0	43.7144704584
154	1.0	43.7494767997
154	1.0	43.7080197946
154	1.0	43.7535167163
154	1.0	43.7194578109
154	1.0	43.7563769794
154	1.0	43.7016031159
154	1.0	43.783886141
154	1.0	43.7691773216
154	1.0	43.7571958513
154	1.0	43.7077437406
154	1.0	43.7311819676
154	1.0	43.7581788456
154	1.0	43.6525621027
154	1.0	43.671217977
154	1.0	43.6829610465
154	1.0	43.6400769162
154	1.0	43.7309969604
154	1.0	43.7395455023
154	1.0	43.7381106623
154	1.0	43.7453387249
154	1.0	43.7054715048
154	1.0	43.6935311908
154	1.0	43.6005881304
154	1.0	43.7557985054
154	1.0	43.7376608949
154	1.0	43.7199737894
154	1.0	43.6796545644
154	1.0	43.7082510328
154	1.0	43.7451008948
154	1.0	43.7777630917
154	1.0	43.7312982633
154	1.0	43.6613109776
154	1.0	43.7490280829
154	1.0	43.7189693566
154	1.0	43.6408927029
154	1.0	43.7699350942
154	1.0	43.7327765907
154	1.0	43.7625442461
154	1.0	43.7752310626
154	1.0	43.7917946936
154	1.0	43.7744173794
154	1.0	43.7327890328
154	1.0	43.6649229907
154	1.0	43.6869693629
154	1.0	43.7400732078
154	1.0	43.7876921362
154	1.0	43.720273311
154	1.0	43.7160854652
154	1.0	43.633671624
154	1.0	43.7246771736
154	1.0	43.6749346934
154	1.0	43.698469193
154	1.0	43.7158751731
154	1.0	43.7454658564
154	1.0	43.7459341377
154	1.0	43.7233155583
154	1.0	43.723366098
154	1.0	43.7462978408
154	1.0	43.7329453335
154	1.0	43.6895160075
154	1.0	43.7455315648
154	1.0	43.7464167144
154	1.0	43.7109422772
154	1.0	43.7692729142
154	1.0	43.7636742916
154	1.0	43.7727145876
154	1.0	43.7042130042
154	1.0	43.7515883987
154	1.0	43.7568684881
154	1.0	43.7219664746
154	1.0	43.7224934851
154	1.0	43.7775802038
154	1.0	43.7739464968
154	1.0	43.7536080982
154	1.0	43.653527613
154	1.0	43.7665529003
154	1.0	43.6926554395
154	1.0	43.7693170898
154	1.0	43.7604472227
154	1.0	43.7834979876
154	1.0	43.6984430725
154	1.0	43.6710759959
154	1.0	43.7309846631
154	1.0	43.6732255996
154	1.0	43.7411941346
154	1.0	43.6891448311
154	1.0	43.6581179921
154	1.0	43.7285138125
154	1.0	43.7507881501
154	1.0	43.6752297078
154	1.0	43.7346634102
154	1.0	43.7609721028
154	1.0	43.7038110359
154	1.0	43.7489354636
154	1.0	43.7679032476
154	1.0	43.7641260997
154	1.0	43.6804176755
154	1.0	43.6904003139
154	1.0	43.6701505209
154	1.0	43.7525869236
154	1.0	43.6759777988
154	1.0	43.7144280863
154	1.0	43.7127637816
154	1.0	43.6595437206
154	1.0	43.714746235
154	1.0	43.7493027487
154	1.0	43.6740337728
154	1.0	43.7862787497
154	1.0	43.7419355518
154	1.0	43.6742022383
154	1.0	43.7486845555
154	1.0	43.703088221
154	1.0	43.7374907248
154	1.0	43.7525934813
154	1.0	43.6330629394
154	1.0	43.7269618943
154	1.0	43.751225383
154	1.0	43.7222616684
154	1.0	43.7157336939
154	1.0	43.7387250371
154	1.0	43.6895277669
154	1.0	43.6708617547
154	1.0	43.7519621726
154	1.0	43.7547412866
154	1.0	43.6857613706
154	1.0	43.7467727094
154	1.0	43.7127405382
154	1.0	43.7119129902
154	1.0	43.6860195672
154	1.0	43.6681816544
154	1.0	43.7381401119
154	1.0	43.7786680898
154	1.0	43.7722876119
154	1.0	43.6151780854
154	1.0	43.7471595399
154	1.0	43.7333121399
154	1.0	43.7625079536
154	1.0	43.7061637658
154	1.0	43.7294434587
154	1.0	43.7256051401
154	1.0	43.7038595554
154	1.0	43.7063428442
154	1.0	43.6498364769
154	1.0	43.6991483228
154	1.0	43.6202723355
154	1.0	43.6856417213
154	1.0	43.7212788413
154	1.0	43.6878384523
154	1.0	43.7669256255
154	1.0	43.774535474
154	1.0	43.7646609504
154	1.0	43.7145296034
154	1.0	43.7178663386
154	1.0	43.6805973587
154	1.0	43.7109636048
154	1.0	43.654953125
154	1.0	43.7643629673
154	1.0	43.7706339946
154	1.0	43.6577361223
154	1.0	43.716406558
154	1.0	43.6748965328
154	1.0	43.7396665702
154	1.0	43.7284154468
154	1.0	43.7050925094
154	1.0	43.6765435156
154	1.0	43.7097857174
154	1.0	43.6591858636
154	1.0	43.7015558281
154	1.0	43.7312125387
154	1.0	43.700111434
154	1.0	43.7618965816
154	1.0	43.688715333
154	1.0	43.6993333476
154	1.0	43.7368407216
154	1.0	43.7543491629
154	1.0	43.7663186792
154	1.0	43.660108949
154	1.0	43.7518972992
154	1.0	43.7749627285
154	1.0	43.6670380871
154	1.0	43.7367644851
154	1.0	43.677369423
154	1.0	43.7618914249
154	1.0	43.6878253603
154	1.0	43.6999475542
154	1.0	43.672836374
154	1.0	43.6614006559
154	1.0	43.698870614
154	1.0	43.7840347163
154	1.0	43.7667870069
154	1.0	43.7249146273
154	1.0	43.7069947293
154	1.0	43.7631693058
154	1.0	43.6861770321
154	1.0	43.7386892181
154	1.0	43.7238568229
154	1.0	43.777278978
154	1.0	43.7080355608
154	1.0	43.778947008
154	1.0	43.727504629
154	1.0	43.7006524994
154	1.0	43.6979118599
154	1.0	43.7477009474
154	1.0	43.7071226384
154	1.0	43.7651703442
154	1.0	43.7483336661
154	1.0	43.7042180415
154	1.0	43.7353312265
154	1.0	43.7091523265
154	1.0	43.6694769973
154	1.0	43.6618184676
154	1.0	43.7059611861
154	1.0	43.7158981419
154	1.0	43.6636440797
154	1.0	43.7554117774
154	1.0	43.7139496093
154	1.0	43.7007101849
154	1.0	43.7551676535
154	1.0	43.7025044674
154	1.0	43.7234833398
154	1.0	43.7356629436
154	1.0	43.7422264787
154	1.0	43.7474374113
154	1.0	43.692215313
154	1.0	43.7730381251
154	1.0	43.6973321898
154	1.0	43.7495747594
154	1.0	43.6954458544
154	1.0	43.6787351339
154	1.0	43.6658157174
154	1.0	43.7556826737
154	1.0	43.7704257502
154	1.0	43.7339765148
154	1.0	43.6487814471
154	1.0	43.7092525981
154	1.0	43.7467713229
154	1.0	43.7610636525
154	1.0	43.645564753
154	1.0	43.7167552669
154	1.0	43.7416621238
154	1.0	43.713727645
154	1.0	43.7359763652
154	1.0	43.7320179801
154	1.0	43.682612378
154	1.0	43.7151863914
154	1.0	43.7102021692
154	1.0	43.6783199876
154	1.0	43.6309992868
154	1.0	43.6935435791
154	1.0	43.6241832907
154	1.0	43.6980332009
154	1.0	43.7528287161
154	1.0	43.6694197532
154	1.0	43.7071458311
154	1.0	43.7420498936
154	1.0	43.7102468532
154	1.0	43.731490037
154	1.0	43.7467198439
154	1.0	43.7807606369
154	1.0	43.6610123527
154	1.0	43.6748065361
154	1.0	43.7682121055
