# Supplementary material for: Unique membrane properties and enhanced signal processing in human neocortical neurons
Source: eLife. 2016 Oct 6;5:e16553. doi: 10.7554/eLife.16553 (PMC5100995; doi:10.7554/eLife.16553)
Supplement: Source code 1. — DOI: http://dx.doi.org/10.7554/eLife.16553.014 [file elife-16553-code1.zip › Fig3/Fig3b/DIST_045_SYNC/Mon_Apr_11_11_35_14_2016/syns_155/sync_stim_seed_813.txt]

NUMBER_OF_SYNAPSES	APC_N	MAX_VOLTAGE
155	1.0	43.6700550615
155	1.0	43.7283436937
155	1.0	43.7730092137
155	1.0	43.6876873057
155	1.0	43.7031129465
155	1.0	43.7341357638
155	1.0	43.6949577567
155	1.0	43.6415117569
155	1.0	43.6709390201
155	1.0	43.7542245788
155	1.0	43.7110959563
155	1.0	43.7141711295
155	1.0	43.6575451673
155	1.0	43.6419763973
155	1.0	43.7336723187
155	1.0	43.7129540122
155	1.0	43.7362189875
155	1.0	43.7254997789
155	1.0	43.7036138999
155	1.0	43.7760810526
155	1.0	43.7414689586
155	1.0	43.71012037
155	1.0	43.6575590066
155	1.0	43.7426287945
155	1.0	43.74248179
155	1.0	43.7028272256
155	1.0	43.6570945126
155	1.0	43.7882752413
155	1.0	43.6899326204
155	1.0	43.7476160012
155	1.0	43.692713234
155	1.0	43.6904398496
155	1.0	43.6269505338
155	1.0	43.7410318894
155	1.0	43.7198477231
155	1.0	43.7071071355
155	1.0	43.6393944074
155	1.0	43.6898485719
155	1.0	43.7182619138
155	1.0	43.7450225968
155	1.0	43.7050711772
155	1.0	43.7140059016
155	1.0	43.7352278422
155	1.0	43.7404297158
155	1.0	43.7537841199
155	1.0	43.7407210624
155	1.0	43.6997373778
155	1.0	43.6589401144
155	1.0	43.7770650171
155	1.0	43.7610892653
155	1.0	43.7859024043
155	1.0	43.739617848
155	1.0	43.7108665283
155	1.0	43.7541468361
155	1.0	43.7006655323
155	1.0	43.7178189246
155	1.0	43.7040101546
155	1.0	43.7413746357
155	1.0	43.6536852669
155	1.0	43.7127614075
155	1.0	43.755316967
155	1.0	43.7547222385
155	1.0	43.6920525775
155	1.0	43.7753041659
155	1.0	43.7439226066
155	1.0	43.7038533155
155	1.0	43.6761973887
155	1.0	43.7613414685
155	1.0	43.6611908617
155	1.0	43.7513612399
155	1.0	43.7562724085
155	1.0	43.77718167
155	1.0	43.7474993796
155	1.0	43.7708076206
155	1.0	43.642282925
155	1.0	43.6935079687
155	1.0	43.7425886719
155	1.0	43.687243956
155	1.0	43.7234700177
155	1.0	43.7128173723
155	1.0	43.6073750045
155	1.0	43.6904340662
155	1.0	43.6617860078
155	1.0	43.732407667
155	1.0	43.69834857
155	1.0	43.7296858076
155	1.0	43.7417893583
155	1.0	43.7593191365
155	1.0	43.7610301281
155	1.0	43.7960728017
155	1.0	43.7606884278
155	1.0	43.7333170027
155	1.0	43.7494568306
155	1.0	43.7696597833
155	1.0	43.7141092575
155	1.0	43.7072331321
155	1.0	43.7719669979
155	1.0	43.7172271563
155	1.0	43.737659601
155	1.0	43.7354191014
155	1.0	43.7038904074
155	1.0	43.7290749146
155	1.0	43.7534187219
155	1.0	43.6981540251
155	1.0	43.7654102489
155	1.0	43.7708058277
155	1.0	43.69179294
155	1.0	43.7645037636
155	1.0	43.7949534834
155	1.0	43.7724099908
155	1.0	43.7738377121
155	1.0	43.6886734824
155	1.0	43.6898499892
155	1.0	43.7399415178
155	1.0	43.7804268691
155	1.0	43.6698831541
155	1.0	43.7045655956
155	1.0	43.7561982442
155	1.0	43.7450548043
155	1.0	43.7578743155
155	1.0	43.7244446517
155	1.0	43.7790159755
155	1.0	43.6820746258
155	1.0	43.7415710335
155	1.0	43.7313654815
155	1.0	43.7407455868
155	1.0	43.6591922453
155	1.0	43.7222377561
155	1.0	43.689983449
155	1.0	43.7427066019
155	1.0	43.7256899351
155	1.0	43.673360806
155	1.0	43.6707650455
155	1.0	43.7620259732
155	1.0	43.6765151739
155	1.0	43.7148494082
155	1.0	43.7292685909
155	1.0	43.7818318335
155	1.0	43.7288389592
155	1.0	43.6946455027
155	1.0	43.7090094726
155	1.0	43.7299001094
155	1.0	43.6671401855
155	1.0	43.7597587933
155	1.0	43.7347938488
155	1.0	43.6874433242
155	1.0	43.6906148205
155	1.0	43.7641979019
155	1.0	43.7206062065
155	1.0	43.6919808016
155	1.0	43.7659967868
155	1.0	43.7311817057
155	1.0	43.7411191117
155	1.0	43.6886119126
155	1.0	43.6997381118
155	1.0	43.7496568694
155	1.0	43.7259885827
155	1.0	43.7502936622
155	1.0	43.7578565067
155	1.0	43.715496505
155	1.0	43.7171686679
155	1.0	43.7335051209
155	1.0	43.7456861311
155	1.0	43.7554640688
155	1.0	43.7782647095
155	1.0	43.7143097016
155	1.0	43.7399966633
155	1.0	43.6473203934
155	1.0	43.7341874438
155	1.0	43.7712886779
155	1.0	43.6931091871
155	1.0	43.7000983767
155	1.0	43.6682141987
155	1.0	43.7202271128
155	1.0	43.7555414663
155	1.0	43.7346432879
155	1.0	43.7256314469
155	1.0	43.7083924603
155	1.0	43.642977603
155	1.0	43.715843101
155	1.0	43.708812513
155	1.0	43.7320520886
155	1.0	43.7525535516
155	1.0	43.721706716
155	1.0	43.7418779166
155	1.0	43.7806631471
155	1.0	43.7125928214
155	1.0	43.7509785337
155	1.0	43.7500617523
155	1.0	43.6139128673
155	1.0	43.7300969893
155	1.0	43.6527341484
155	1.0	43.7235353729
155	1.0	43.6988783717
155	1.0	43.7865157689
155	1.0	43.7524012217
155	1.0	43.7604946237
155	1.0	43.7648126215
155	1.0	43.785724452
155	1.0	43.7423872254
155	1.0	43.750902843
155	1.0	43.6231948961
155	1.0	43.7718782465
155	1.0	43.7168624469
155	1.0	43.6777463886
155	1.0	43.6817010686
155	1.0	43.7356212887
155	1.0	43.7014443842
155	1.0	43.644057464
155	1.0	43.7389365683
155	1.0	43.7805785214
155	1.0	43.6752718079
155	1.0	43.7169875602
155	1.0	43.7377930183
155	1.0	43.6589803297
155	1.0	43.7356202645
155	1.0	43.75842521
155	1.0	43.7540381327
155	1.0	43.7067935361
155	1.0	43.6830713831
155	1.0	43.6691439565
155	1.0	43.7689805502
155	1.0	43.7244701906
155	1.0	43.724186902
155	1.0	43.7601439052
155	1.0	43.7705402835
155	1.0	43.7090889759
155	1.0	43.6779980577
155	1.0	43.7556740831
155	1.0	43.7646332202
155	1.0	43.7587177321
155	1.0	43.7450272881
155	1.0	43.7013018249
155	1.0	43.7286060647
155	1.0	43.6683248574
155	1.0	43.7614009158
155	1.0	43.6855621926
155	1.0	43.721515393
155	1.0	43.7339871658
155	1.0	43.7364121359
155	1.0	43.746163089
155	1.0	43.729554492
155	1.0	43.7352385683
155	1.0	43.6901173224
155	1.0	43.7457443568
155	1.0	43.7346250857
155	1.0	43.6845027258
155	1.0	43.6515320745
155	1.0	43.6849400456
155	1.0	43.6962235261
155	1.0	43.768097629
155	1.0	43.6721948852
155	1.0	43.7627299198
155	1.0	43.7251687714
155	1.0	43.7192532285
155	1.0	43.7036268823
155	1.0	43.7273703589
155	1.0	43.6577182679
155	1.0	43.6711635279
155	1.0	43.7569803553
155	1.0	43.703652991
155	1.0	43.7476351901
155	1.0	43.7882994623
155	1.0	43.7542441407
155	1.0	43.6979443584
155	1.0	43.7088149468
155	1.0	43.7177225045
155	1.0	43.6507761433
155	1.0	43.748246174
155	1.0	43.7472244932
155	1.0	43.6614696082
155	1.0	43.7825484794
155	1.0	43.7366764594
155	1.0	43.6483902846
155	1.0	43.7828969107
155	1.0	43.6919478695
155	1.0	43.7744961277
155	1.0	43.7290153721
155	1.0	43.7064292384
155	1.0	43.717336696
155	1.0	43.7351042329
155	1.0	43.7076794924
155	1.0	43.7521170674
155	1.0	43.7015152445
155	1.0	43.7742941511
155	1.0	43.7090984263
155	1.0	43.6899721346
155	1.0	43.7023818466
155	1.0	43.6983698073
155	1.0	43.7168714926
155	1.0	43.7530410209
155	1.0	43.6397408386
155	1.0	43.7280828188
155	1.0	43.7400382072
155	1.0	43.6664555149
155	1.0	43.6605053983
155	1.0	43.7638545393
155	1.0	43.7340180727
155	1.0	43.692243051
155	1.0	43.7086158408
155	1.0	43.7204743425
155	1.0	43.7425622935
155	1.0	43.7739151329
155	1.0	43.7633191656
155	1.0	43.7560087806
155	1.0	43.751108512
155	1.0	43.7402159347
155	1.0	43.7192440506
155	1.0	43.7607337177
155	1.0	43.7650306369
155	1.0	43.7258899461
155	1.0	43.7592060725
155	1.0	43.6904500162
155	1.0	43.6918740497
155	1.0	43.6873740721
155	1.0	43.6962956768
155	1.0	43.7078928676
155	1.0	43.6930192926
155	1.0	43.7329243056
155	1.0	43.7426860552
155	1.0	43.7129399401
155	1.0	43.7191650032
155	1.0	43.7461741926
155	1.0	43.7656004284
155	1.0	43.6720079474
155	1.0	43.686648877
155	1.0	43.6686881144
155	1.0	43.7098334286
155	1.0	43.767395286
155	1.0	43.7340139019
155	1.0	43.7821886284
155	1.0	43.7209070971
155	1.0	43.6378300343
155	1.0	43.8019749076
155	1.0	43.7713730701
155	1.0	43.7370294553
155	1.0	43.7184008237
155	1.0	43.7004652108
155	1.0	43.7007551242
155	1.0	43.7004068251
155	1.0	43.7271704819
155	1.0	43.6571204496
155	1.0	43.6878806998
155	1.0	43.7555533051
155	1.0	43.6447563906
155	1.0	43.7207624515
155	1.0	43.6938430115
155	1.0	43.7517306416
155	1.0	43.7279321586
155	1.0	43.790707586
155	1.0	43.7566618897
155	1.0	43.7518525394
155	1.0	43.7807107461
155	1.0	43.7139659425
155	1.0	43.7893246375
155	1.0	43.6648639302
155	1.0	43.7427049917
155	1.0	43.7531174842
155	1.0	43.6794963478
155	1.0	43.717724498
155	1.0	43.779985588
155	1.0	43.7244475328
155	1.0	43.6708769019
155	1.0	43.7172954257
155	1.0	43.7060378647
155	1.0	43.7548483509
155	1.0	43.6713854159
155	1.0	43.7530149354
155	1.0	43.7634301699
155	1.0	43.7064213849
155	1.0	43.735236549
155	1.0	43.8010713054
155	1.0	43.708170759
155	1.0	43.7306134413
155	1.0	43.7058167706
155	1.0	43.6542880888
155	1.0	43.7077155846
155	1.0	43.7114346747
155	1.0	43.7544195152
155	1.0	43.7493801962
155	1.0	43.7685451368
155	1.0	43.6711296834
155	1.0	43.7169440374
155	1.0	43.7160687353
155	1.0	43.7599948769
155	1.0	43.7137004365
155	1.0	43.7195975926
155	1.0	43.6584790034
155	1.0	43.6994834055
155	1.0	43.7207722872
155	1.0	43.7463553304
155	1.0	43.7778956823
155	1.0	43.7565942645
155	1.0	43.6198366819
155	1.0	43.763677651
155	1.0	43.7150469488
155	1.0	43.7184571835
155	1.0	43.6465469319
155	1.0	43.6923115899
155	1.0	43.7540480883
155	1.0	43.6927567671
155	1.0	43.7067725779
155	1.0	43.7241532493
155	1.0	43.6811979429
155	1.0	43.7431654826
155	1.0	43.7584921
155	1.0	43.7239396978
155	1.0	43.7420851766
155	1.0	43.7666555556
155	1.0	43.7234772804
155	1.0	43.7445595288
155	1.0	43.7283321694
155	1.0	43.7718589983
155	1.0	43.7147176067
155	1.0	43.7494379027
155	1.0	43.747058822
155	1.0	43.7127437712
155	1.0	43.7645508687
155	1.0	43.6926267977
155	1.0	43.7454781736
155	1.0	43.7485867353
155	1.0	43.7337008234
155	1.0	43.6510908119
155	1.0	43.7595290522
155	1.0	43.7681590428
155	1.0	43.7530379211
155	1.0	43.7073371261
155	1.0	43.732832462
155	1.0	43.7576981186
155	1.0	43.6200727802
155	1.0	43.8027068436
155	1.0	43.7061565782
155	1.0	43.6925062934
155	1.0	43.666103156
155	1.0	43.7127960802
155	1.0	43.7052014643
155	1.0	43.7197234284
155	1.0	43.6619491562
155	1.0	43.7625007987
155	1.0	43.7508069177
155	1.0	43.7493547755
155	1.0	43.721982539
155	1.0	43.7032904787
155	1.0	43.7830682556
155	1.0	43.7623129447
155	1.0	43.7342484755
155	1.0	43.7626640246
155	1.0	43.7926793897
155	1.0	43.7475287257
155	1.0	43.7075837934
155	1.0	43.7370557016
155	1.0	43.7622525946
155	1.0	43.7338134094
155	1.0	43.7596886307
155	1.0	43.7155477255
155	1.0	43.7031985721
155	1.0	43.713033851
155	1.0	43.6820294679
155	1.0	43.6567372007
155	1.0	43.7370322536
155	1.0	43.6713340338
155	1.0	43.7478324188
155	1.0	43.7090043698
155	1.0	43.6858571471
155	1.0	43.6723726538
155	1.0	43.7139380916
155	1.0	43.7388510962
155	1.0	43.7146585241
155	1.0	43.6615898776
155	1.0	43.7847658638
155	1.0	43.7591879602
155	1.0	43.7605174786
155	1.0	43.7025319635
155	1.0	43.7349486514
155	1.0	43.7605549969
155	1.0	43.6935168585
155	1.0	43.7054634858
155	1.0	43.7645613489
155	1.0	43.7130583926
155	1.0	43.7096329909
155	1.0	43.7324993597
155	1.0	43.7341805746
155	1.0	43.7425215661
155	1.0	43.7757638102
155	1.0	43.7603887616
155	1.0	43.6784671838
155	1.0	43.7448309249
155	1.0	43.6976787013
155	1.0	43.6696515769
155	1.0	43.6835020934
155	1.0	43.7053911704
155	1.0	43.7118859916
155	1.0	43.7547973293
155	1.0	43.7408837359
155	1.0	43.7176705701
155	1.0	43.7286646849
155	1.0	43.7002899577
155	1.0	43.7618503027
155	1.0	43.7191330596
155	1.0	43.7510800939
155	1.0	43.7372307447
155	1.0	43.7052938316
155	1.0	43.775818758
155	1.0	43.7515369202
155	1.0	43.7971332511
155	1.0	43.7457130728
155	1.0	43.7423026014
155	1.0	43.6451672206
155	1.0	43.7259379374
155	1.0	43.8023724694
155	1.0	43.7112205345
155	1.0	43.6771945807
155	1.0	43.7638066264
155	1.0	43.7858223279
155	1.0	43.7582460656
155	1.0	43.7488565342
155	1.0	43.6545092796
155	1.0	43.6634617688
155	1.0	43.6756660595
155	1.0	43.7493460868
155	1.0	43.769567497
155	1.0	43.7488416357
155	1.0	43.6697273329
155	1.0	43.6968129722
155	1.0	43.7167943486
155	1.0	43.7039970196
155	1.0	43.7489893479
155	1.0	43.733226108
155	1.0	43.7633385594
155	1.0	43.7397647907
155	1.0	43.7429976168
155	1.0	43.7024049207
155	1.0	43.7406584116
155	1.0	43.7181811755
155	1.0	43.7518838587
155	1.0	43.7349039814
155	1.0	43.7073494544
155	1.0	43.6788142294
155	1.0	43.7480177318
155	1.0	43.6686629503
155	1.0	43.7018283151
155	1.0	43.7386107825
155	1.0	43.672965351
155	1.0	43.6636612408
155	1.0	43.7369742462
155	1.0	43.6902542309
155	1.0	43.7428161498
155	1.0	43.6670518237
155	1.0	43.6596045579
155	1.0	43.6930651105
155	1.0	43.732416735
155	1.0	43.671346953
155	1.0	43.7147090451
155	1.0	43.7530551444
155	1.0	43.6642935909
155	1.0	43.7643032107
155	1.0	43.7306663236
155	1.0	43.70131793
155	1.0	43.7360346963
155	1.0	43.7412276337
155	1.0	43.7376181578
155	1.0	43.7535419897
155	1.0	43.7710836821
155	1.0	43.7511683297
155	1.0	43.6510813986
155	1.0	43.7543729756
155	1.0	43.6983328997
155	1.0	43.7010323058
155	1.0	43.7172070181
155	1.0	43.7636436622
155	1.0	43.7758074176
155	1.0	43.6523709017
155	1.0	43.7735479844
155	1.0	43.7676139678
155	1.0	43.7933519199
155	1.0	43.7023045867
155	1.0	43.7543109249
155	1.0	43.6818377117
155	1.0	43.7473181682
155	1.0	43.7616112804
155	1.0	43.7075649635
155	1.0	43.7724461036
155	1.0	43.7361265826
155	1.0	43.6809670826
155	1.0	43.6450615198
155	1.0	43.6954387421
155	1.0	43.7061671224
155	1.0	43.7272313004
155	1.0	43.7046693565
155	1.0	43.6694271286
155	1.0	43.7767507193
155	1.0	43.6632913415
155	1.0	43.7422165178
155	1.0	43.7473126029
155	1.0	43.7639074593
155	1.0	43.7531051813
155	1.0	43.6511360963
155	1.0	43.7788765926
155	1.0	43.6984414235
155	1.0	43.7107082725
155	1.0	43.6711857908
155	1.0	43.673127603
155	1.0	43.7492875342
155	1.0	43.7424396278
155	1.0	43.7209391629
155	1.0	43.7191675297
155	1.0	43.689908354
155	1.0	43.7686274216
155	1.0	43.6390124361
155	1.0	43.6414974877
155	1.0	43.7422235182
155	1.0	43.7704864648
155	1.0	43.6703332567
155	1.0	43.7453179175
155	1.0	43.7571922343
155	1.0	43.7627026135
155	1.0	43.7427419794
155	1.0	43.6698631229
155	1.0	43.7411887404
155	1.0	43.7640182759
155	1.0	43.696349798
155	1.0	43.7198738655
155	1.0	43.710867139
155	1.0	43.7311021192
155	1.0	43.65976436
155	1.0	43.7000922628
155	1.0	43.7430887
155	1.0	43.6899906694
155	1.0	43.6710724213
155	1.0	43.7649208506
155	1.0	43.7080810528
155	1.0	43.7911003955
155	1.0	43.7401175367
155	1.0	43.6950761477
155	1.0	43.735065463
155	1.0	43.7488588917
155	1.0	43.6837080428
155	1.0	43.7432170035
155	1.0	43.6560966288
155	1.0	43.7464393593
155	1.0	43.7427623717
155	1.0	43.7261628226
155	1.0	43.6494076935
155	1.0	43.7934647158
155	1.0	43.7467644623
155	1.0	43.7161737314
155	1.0	43.747357333
155	1.0	43.7646842475
155	1.0	43.6855330695
155	1.0	43.7114324312
155	1.0	43.7277596555
155	1.0	43.699986386
155	1.0	43.6696680577
155	1.0	43.7709176075
155	1.0	43.7216851433
155	1.0	43.6965167392
155	1.0	43.7157613099
155	1.0	43.7343181381
155	1.0	43.6897742874
155	1.0	43.7604614227
155	1.0	43.7656633069
155	1.0	43.7192060443
155	1.0	43.7388291379
155	1.0	43.6955171321
155	1.0	43.7134578855
155	1.0	43.7379597129
155	1.0	43.6466606566
155	1.0	43.7068460489
155	1.0	43.7149792311
155	1.0	43.7220771487
155	1.0	43.7509496552
155	1.0	43.698710715
155	1.0	43.7209947424
155	1.0	43.7371845241
155	1.0	43.7808386595
155	1.0	43.749586662
155	1.0	43.7351449222
155	1.0	43.7337110177
155	1.0	43.7711962948
155	1.0	43.7246535562
155	1.0	43.796996354
155	1.0	43.7089653462
155	1.0	43.673794597
155	1.0	43.7241447893
155	1.0	43.7509853533
155	1.0	43.6948487947
155	1.0	43.7340612144
155	1.0	43.7044986448
155	1.0	43.7175433406
155	1.0	43.7768070879
155	1.0	43.697579474
155	1.0	43.7616663445
155	1.0	43.6689900205
155	1.0	43.752946346
155	1.0	43.7167793818
155	1.0	43.7362405617
155	1.0	43.7349012674
155	1.0	43.7146868503
155	1.0	43.692742125
155	1.0	43.7403939638
155	1.0	43.72970514
155	1.0	43.66924172
155	1.0	43.6715918946
155	1.0	43.6809166619
155	1.0	43.7213135526
155	1.0	43.7609891892
155	1.0	43.7393704815
155	1.0	43.6649562459
155	1.0	43.7407876118
155	1.0	43.734466894
155	1.0	43.6909193202
155	1.0	43.7513574353
155	1.0	43.7875789434
155	1.0	43.6767715081
155	1.0	43.7666772
155	1.0	43.7432765715
155	1.0	43.7303480105
155	1.0	43.6970189702
155	1.0	43.6403604215
155	1.0	43.7624475131
155	1.0	43.7654120622
155	1.0	43.8010455316
155	1.0	43.7862209287
155	1.0	43.7540417272
155	1.0	43.7892627441
155	1.0	43.7226139883
155	1.0	43.7497208639
155	1.0	43.66688398
155	1.0	43.7072888607
155	1.0	43.6945931155
155	1.0	43.62383523
155	1.0	43.7829013857
155	1.0	43.696837065
155	1.0	43.7165500346
155	1.0	43.7757641553
155	1.0	43.751679661
155	1.0	43.7553358824
155	1.0	43.7342409619
155	1.0	43.6976516377
155	1.0	43.7524467971
155	1.0	43.6769939196
155	1.0	43.6550228051
155	1.0	43.6974530572
155	1.0	43.7214600719
155	1.0	43.7185948396
155	1.0	43.7220021855
155	1.0	43.7251297751
155	1.0	43.6253435489
155	1.0	43.6742758329
155	1.0	43.5741450526
155	1.0	43.6858738002
155	1.0	43.7342521404
155	1.0	43.7597145205
155	1.0	43.7270543351
155	1.0	43.7485469747
155	1.0	43.6626727631
155	1.0	43.6988835528
155	1.0	43.7055248856
155	1.0	43.7014997289
155	1.0	43.7614966051
155	1.0	43.6951889434
155	1.0	43.7291685989
155	1.0	43.7118066411
155	1.0	43.7540895705
155	1.0	43.7050079797
155	1.0	43.7351062139
155	1.0	43.7612037115
155	1.0	43.6883860088
155	1.0	43.741314763
155	1.0	43.6360160333
155	1.0	43.717411339
155	1.0	43.7818706646
155	1.0	43.7036435193
155	1.0	43.7227066873
155	1.0	43.7165732174
155	1.0	43.7494887154
155	1.0	43.7889506484
155	1.0	43.695109786
155	1.0	43.7655014246
155	1.0	43.7598532747
155	1.0	43.741960121
155	1.0	43.7081257599
155	1.0	43.6792960755
155	1.0	43.7516589788
155	1.0	43.7501775366
155	1.0	43.6759078449
155	1.0	43.7552251639
155	1.0	43.6857326109
155	1.0	43.743326978
155	1.0	43.7001639647
155	1.0	43.707051525
155	1.0	43.7357175123
155	1.0	43.6417574869
155	1.0	43.7716768989
155	1.0	43.7636774819
155	1.0	43.6845899938
155	1.0	43.6529297173
155	1.0	43.7210977541
155	1.0	43.7078732543
155	1.0	43.7198519165
155	1.0	43.6980332309
155	1.0	43.7724059539
155	1.0	43.7755712838
155	1.0	43.7008123332
155	1.0	43.7433550674
155	1.0	43.7372536628
155	1.0	43.7834231074
155	1.0	43.6877646441
155	1.0	43.734697767
155	1.0	43.6881544353
155	1.0	43.6821128131
155	1.0	43.6558238561
155	1.0	43.7066684745
155	1.0	43.7647967276
155	1.0	43.7348430346
155	1.0	43.7509936444
155	1.0	43.7187834226
155	1.0	43.7104658807
155	1.0	43.7181563625
155	1.0	43.7393343997
155	1.0	43.6448036727
155	1.0	43.7325483935
155	1.0	43.7488100512
155	1.0	43.7045838589
155	1.0	43.7632150919
155	1.0	43.763470253
155	1.0	43.6831956285
155	1.0	43.7977847188
155	1.0	43.7793313507
155	1.0	43.7560873229
155	1.0	43.7478072897
155	1.0	43.7131063907
155	1.0	43.7129513025
155	1.0	43.7634669463
155	1.0	43.7783740841
155	1.0	43.7464446602
155	1.0	43.7233961499
155	1.0	43.7400752391
155	1.0	43.696553758
155	1.0	43.6917951633
155	1.0	43.7367179798
155	1.0	43.7481213966
155	1.0	43.6902265169
155	1.0	43.7393649657
155	1.0	43.6960758222
155	1.0	43.6993064745
155	1.0	43.7752143104
155	1.0	43.6786846574
155	1.0	43.7357267087
155	1.0	43.6960587994
155	1.0	43.7157634891
155	1.0	43.7394625405
155	1.0	43.6599815595
155	1.0	43.7290017902
155	1.0	43.7113473285
155	1.0	43.7464434722
155	1.0	43.73241781
155	1.0	43.7067617797
155	1.0	43.7782741968
155	1.0	43.7097225955
155	1.0	43.6975392449
155	1.0	43.7328722931
155	1.0	43.74240025
155	1.0	43.7555739169
155	1.0	43.7384572018
155	1.0	43.7035093031
155	1.0	43.7448634822
155	1.0	43.6675666779
155	1.0	43.7385869517
155	1.0	43.7349704329
155	1.0	43.7439049284
155	1.0	43.7418967506
155	1.0	43.7242466996
155	1.0	43.7177913356
155	1.0	43.6734659645
155	1.0	43.6446753804
155	1.0	43.7635283722
155	1.0	43.689752084
155	1.0	43.6827035491
155	1.0	43.7430824965
155	1.0	43.6630373159
155	1.0	43.7218331218
155	1.0	43.7266171307
155	1.0	43.7463180803
155	1.0	43.7062039766
155	1.0	43.7029164684
155	1.0	43.7600980424
155	1.0	43.6646705589
155	1.0	43.6124448373
155	1.0	43.701550707
155	1.0	43.6671820514
155	1.0	43.7034107677
155	1.0	43.7921424263
155	1.0	43.7455802675
155	1.0	43.7068233254
155	1.0	43.6562803748
155	1.0	43.7370012532
155	1.0	43.721699529
155	1.0	43.7463486442
155	1.0	43.7655913629
155	1.0	43.7229436199
155	1.0	43.7248241961
155	1.0	43.7592993903
155	1.0	43.6674382949
155	1.0	43.7743612717
155	1.0	43.7127731795
155	1.0	43.7005385549
155	1.0	43.685775108
155	1.0	43.6467843005
155	1.0	43.7463512541
155	1.0	43.6825988411
155	1.0	43.7112078041
155	1.0	43.7555792686
155	1.0	43.6795721684
155	1.0	43.6591719576
155	1.0	43.7440343402
155	1.0	43.6416547905
155	1.0	43.7379598282
155	1.0	43.7427794063
155	1.0	43.7475484884
155	1.0	43.7204713094
155	1.0	43.6468099195
155	1.0	43.6925497568
155	1.0	43.6584140492
155	1.0	43.7752785765
155	1.0	43.7726516089
155	1.0	43.7698329478
155	1.0	43.6996016106
155	1.0	43.7534744368
155	1.0	43.7383505152
155	1.0	43.7359422122
155	1.0	43.7571205382
155	1.0	43.7107579083
155	1.0	43.7712896195
155	1.0	43.7487573156
155	1.0	43.7492548593
155	1.0	43.7343492052
155	1.0	43.6806987687
155	1.0	43.7652553529
155	1.0	43.6766437566
155	1.0	43.7468215464
155	1.0	43.7339935175
155	1.0	43.7070936336
155	1.0	43.7360068007
155	1.0	43.7534844145
155	1.0	43.7324398585
155	1.0	43.7505490158
155	1.0	43.7149498565
155	1.0	43.6301667443
155	1.0	43.7266520413
155	1.0	43.7946485109
155	1.0	43.6555829537
155	1.0	43.7516196686
155	1.0	43.7227867273
155	1.0	43.7622293921
155	1.0	43.6824869587
155	1.0	43.7850492223
155	1.0	43.7786506172
155	1.0	43.7475140792
155	1.0	43.7009406654
155	1.0	43.6704309994
155	1.0	43.7749550472
155	1.0	43.7612822336
155	1.0	43.7098899602
155	1.0	43.7883705227
155	1.0	43.7715619702
155	1.0	43.7712730631
155	1.0	43.772902317
155	1.0	43.7869852525
155	1.0	43.7540247355
155	1.0	43.7493079864
155	1.0	43.7357111741
155	1.0	43.7250786057
155	1.0	43.7385875286
155	1.0	43.7184815047
155	1.0	43.7393576871
155	1.0	43.7416811753
155	1.0	43.7295281063
155	1.0	43.6704687886
155	1.0	43.6678743967
155	1.0	43.761757814
155	1.0	43.7619469952
155	1.0	43.730416267
155	1.0	43.7353039091
155	1.0	43.7464675171
155	1.0	43.6453901022
155	1.0	43.7594459268
155	1.0	43.6429000339
155	1.0	43.7431300818
155	1.0	43.6821002844
155	1.0	43.7511852433
155	1.0	43.730475373
155	1.0	43.7114845823
155	1.0	43.7448338188
155	1.0	43.7643605213
155	1.0	43.7432008299
155	1.0	43.744368796
155	1.0	43.6578454337
155	1.0	43.7260958679
155	1.0	43.6539447177
