# Supplementary material for: Unique membrane properties and enhanced signal processing in human neocortical neurons
Source: eLife. 2016 Oct 6;5:e16553. doi: 10.7554/eLife.16553 (PMC5100995; doi:10.7554/eLife.16553)
Supplement: Source code 1. — DOI: http://dx.doi.org/10.7554/eLife.16553.014 [file elife-16553-code1.zip › Fig3/Fig3b/DIST_045_SYNC/Mon_Apr_11_11_35_14_2016/syns_156/sync_stim_seed_819.txt]

NUMBER_OF_SYNAPSES	APC_N	MAX_VOLTAGE
156	1.0	43.702634738
156	1.0	43.6661345486
156	1.0	43.6978825321
156	1.0	43.7622960914
156	1.0	43.7639373441
156	1.0	43.7198775792
156	1.0	43.7414024381
156	1.0	43.7547229065
156	1.0	43.7805825069
156	1.0	43.6568566
156	1.0	43.7359233774
156	1.0	43.6872281006
156	1.0	43.7314890913
156	1.0	43.7748967745
156	1.0	43.776881686
156	1.0	43.7698135531
156	1.0	43.7566440182
156	1.0	43.7749423049
156	1.0	43.766877775
156	1.0	43.7656111107
156	1.0	43.7513363172
156	1.0	43.6896087177
156	1.0	43.7409682672
156	1.0	43.7457176323
156	1.0	43.7602142005
156	1.0	43.7874857081
156	1.0	43.7516351502
156	1.0	43.7409522334
156	1.0	43.7152149916
156	1.0	43.7318121534
156	1.0	43.6955897621
156	1.0	43.7237650593
156	1.0	43.6864484923
156	1.0	43.76116607
156	1.0	43.7546490842
156	1.0	43.769737576
156	1.0	43.7499008
156	1.0	43.718234458
156	1.0	43.7432278523
156	1.0	43.7457133305
156	1.0	43.7517467528
156	1.0	43.7187911695
156	1.0	43.7359481986
156	1.0	43.7514388372
156	1.0	43.7082504654
156	1.0	43.7562467544
156	1.0	43.6819689198
156	1.0	43.7278233632
156	1.0	43.7292197959
156	1.0	43.7383050432
156	1.0	43.755226486
156	1.0	43.6914649719
156	1.0	43.6701439504
156	1.0	43.6855755341
156	1.0	43.7620129335
156	1.0	43.7303526961
156	1.0	43.673758466
156	1.0	43.735702432
156	1.0	43.7300721013
156	1.0	43.6927710522
156	1.0	43.6669948171
156	1.0	43.7340658096
156	1.0	43.7566275414
156	1.0	43.6652860796
156	1.0	43.7775358466
156	1.0	43.7084700588
156	1.0	43.7440542529
156	1.0	43.7430973472
156	1.0	43.6997731627
156	1.0	43.7604329817
156	1.0	43.7984198762
156	1.0	43.7017061544
156	1.0	43.7639874229
156	1.0	43.7105038866
156	1.0	43.7674911363
156	1.0	43.7087632617
156	1.0	43.7265070171
156	1.0	43.721023159
156	1.0	43.6662466767
156	1.0	43.7698730511
156	1.0	43.7412095747
156	1.0	43.7806746065
156	1.0	43.696263254
156	1.0	43.7358609894
156	1.0	43.7734506553
156	1.0	43.7526172822
156	1.0	43.7666987448
156	1.0	43.7624419534
156	1.0	43.7564535271
156	1.0	43.7610005579
156	1.0	43.7495544212
156	1.0	43.7584950652
156	1.0	43.6297689724
156	1.0	43.7483695162
156	1.0	43.7316206416
156	1.0	43.7815913243
156	1.0	43.7612004353
156	1.0	43.6745934852
156	1.0	43.7716609771
156	1.0	43.8066413763
156	1.0	43.7788550435
156	1.0	43.7721693233
156	1.0	43.7773729786
156	1.0	43.7640325459
156	1.0	43.6769719635
156	1.0	43.7595259711
156	1.0	43.7235887796
156	1.0	43.7507124096
156	1.0	43.7938119302
156	1.0	43.7529942235
156	1.0	43.6808725922
156	1.0	43.7325599029
156	1.0	43.6944047547
156	1.0	43.7744919053
156	1.0	43.7813906175
156	1.0	43.7048851351
156	1.0	43.6764390701
156	1.0	43.7300973229
156	1.0	43.6912295698
156	1.0	43.7228730774
156	1.0	43.7533361893
156	1.0	43.8000890987
156	1.0	43.7183009966
156	1.0	43.7297880476
156	1.0	43.730214719
156	1.0	43.7932845516
156	1.0	43.7278367422
156	1.0	43.7766411688
156	1.0	43.718979894
156	1.0	43.7472826959
156	1.0	43.712994062
156	1.0	43.8040897287
156	1.0	43.7259845495
156	1.0	43.7304849486
156	1.0	43.7224983351
156	1.0	43.7842740467
156	1.0	43.7703787833
156	1.0	43.7158931404
156	1.0	43.7603356461
156	1.0	43.6806337094
156	1.0	43.7911620219
156	1.0	43.6936832164
156	1.0	43.7030960501
156	1.0	43.7557531859
156	1.0	43.7414622179
156	1.0	43.7652258265
156	1.0	43.7323502349
156	1.0	43.778914447
156	1.0	43.7453207283
156	1.0	43.7173860945
156	1.0	43.6766392763
156	1.0	43.7174364174
156	1.0	43.7298061862
156	1.0	43.7509713434
156	1.0	43.6947598273
156	1.0	43.7044738412
156	1.0	43.6744609958
156	1.0	43.666741561
156	1.0	43.7185482105
156	1.0	43.7328983345
156	1.0	43.6783304307
156	1.0	43.7298318968
156	1.0	43.7350561492
156	1.0	43.7257693459
156	1.0	43.7731238512
156	1.0	43.7003900447
156	1.0	43.6647658102
156	1.0	43.644154607
156	1.0	43.774564937
156	1.0	43.6964875692
156	1.0	43.681629234
156	1.0	43.7130659034
156	1.0	43.685314448
156	1.0	43.7619033332
156	1.0	43.7082448772
156	1.0	43.7071125471
156	1.0	43.6500956546
156	1.0	43.7876738676
156	1.0	43.6989964899
156	1.0	43.7327173489
156	1.0	43.6805195724
156	1.0	43.7370583003
156	1.0	43.62425289
156	1.0	43.7338909816
156	1.0	43.7761441503
156	1.0	43.7483235897
156	1.0	43.6735058159
156	1.0	43.6675984857
156	1.0	43.6900595591
156	1.0	43.7627503858
156	1.0	43.7367489025
156	1.0	43.7471915519
156	1.0	43.7970176345
156	1.0	43.6820836614
156	1.0	43.7320249537
156	1.0	43.777540932
156	1.0	43.7101780252
156	1.0	43.7281851837
156	1.0	43.6819820714
156	1.0	43.7000513979
156	1.0	43.7695970785
156	1.0	43.748389956
156	1.0	43.6495337242
156	1.0	43.7386967541
156	1.0	43.7238815358
156	1.0	43.7264418864
156	1.0	43.659904243
156	1.0	43.7641959421
156	1.0	43.6827099915
156	1.0	43.7377989187
156	1.0	43.7032798021
156	1.0	43.7316125371
156	1.0	43.6583582766
156	1.0	43.761028962
156	1.0	43.7436423229
156	1.0	43.6991207155
156	1.0	43.7060948388
156	1.0	43.7556845983
156	1.0	43.7310792922
156	1.0	43.7557335513
156	1.0	43.7391777437
156	1.0	43.7669225476
156	1.0	43.6677796876
156	1.0	43.7698559033
156	1.0	43.7721029911
156	1.0	43.7683573634
156	1.0	43.5807073978
156	1.0	43.7123156572
156	1.0	43.6924031977
156	1.0	43.7262260662
156	1.0	43.666504605
156	1.0	43.7601676336
156	1.0	43.7293322349
156	1.0	43.6933800004
156	1.0	43.7679435224
156	1.0	43.7892317012
156	1.0	43.7106606545
156	1.0	43.6838301993
156	1.0	43.774570813
156	1.0	43.742205721
156	1.0	43.8005422568
156	1.0	43.6414241794
156	1.0	43.6873582824
156	1.0	43.7516016722
156	1.0	43.7041152397
156	1.0	43.7670868036
156	1.0	43.7330363032
156	1.0	43.7589101725
156	1.0	43.76282654
156	1.0	43.6103286077
156	1.0	43.7017393245
156	1.0	43.713154634
156	1.0	43.7060072019
156	1.0	43.7581230259
156	1.0	43.6557247107
156	1.0	43.7158489443
156	1.0	43.7175980158
156	1.0	43.7572090415
156	1.0	43.6424913397
156	1.0	43.7577124164
156	1.0	43.6922297914
156	1.0	43.7088102241
156	1.0	43.743774435
156	1.0	43.6658964065
156	1.0	43.7562732394
156	1.0	43.6695479252
156	1.0	43.7501048938
156	1.0	43.7071653601
156	1.0	43.772652685
156	1.0	43.7313702191
156	1.0	43.6856584068
156	1.0	43.738094268
156	1.0	43.6885848259
156	1.0	43.7228071195
156	1.0	43.754205613
156	1.0	43.7613641036
156	1.0	43.6437145823
156	1.0	43.7470438227
156	1.0	43.7262549767
156	1.0	43.6388448466
156	1.0	43.7596182171
156	1.0	43.6554587394
156	1.0	43.7315139638
156	1.0	43.6742764313
156	1.0	43.6759550296
156	1.0	43.7330534124
156	1.0	43.740893274
156	1.0	43.6530133273
156	1.0	43.6686597755
156	1.0	43.660935579
156	1.0	43.6372943875
156	1.0	43.7355598694
156	1.0	43.69154103
156	1.0	43.7885624778
156	1.0	43.6655772422
156	1.0	43.7502726002
156	1.0	43.735097733
156	1.0	43.7287054421
156	1.0	43.6842566497
156	1.0	43.7294596445
156	1.0	43.7888573932
156	1.0	43.6955700374
156	1.0	43.7561485423
156	1.0	43.7488134733
156	1.0	43.7282346025
156	1.0	43.7498457177
156	1.0	43.6636221493
156	1.0	43.7270119685
156	1.0	43.6936175119
156	1.0	43.7452993964
156	1.0	43.725886037
156	1.0	43.7505593777
156	1.0	43.6221551572
156	1.0	43.7613729835
156	1.0	43.7290805293
156	1.0	43.6405288582
156	1.0	43.719906171
156	1.0	43.7447922635
156	1.0	43.7517127799
156	1.0	43.6540603261
156	1.0	43.724276925
156	1.0	43.7285448784
156	1.0	43.7612749602
156	1.0	43.7586649818
156	1.0	43.7187234168
156	1.0	43.6438276346
156	1.0	43.7103340995
156	1.0	43.7553688608
156	1.0	43.7478026165
156	1.0	43.7114923079
156	1.0	43.751702925
156	1.0	43.7135999764
156	1.0	43.7209488616
156	1.0	43.7607562742
156	1.0	43.7593168953
156	1.0	43.7168197986
156	1.0	43.7684635121
156	1.0	43.7481323599
156	1.0	43.7438717077
156	1.0	43.7540419184
156	1.0	43.6786955947
156	1.0	43.6737862591
156	1.0	43.6673105495
156	1.0	43.7535199712
156	1.0	43.7220196194
156	1.0	43.6731007359
156	1.0	43.7768875089
156	1.0	43.6926874006
156	1.0	43.7288046477
156	1.0	43.6505356606
156	1.0	43.7734302351
156	1.0	43.7591585487
156	1.0	43.6727972546
156	1.0	43.7549260037
156	1.0	43.7479546274
156	1.0	43.752169276
156	1.0	43.6632478458
156	1.0	43.6951509389
156	1.0	43.716243468
156	1.0	43.7566956987
156	1.0	43.7167013389
156	1.0	43.7553828071
156	1.0	43.7535096994
156	1.0	43.763110833
156	1.0	43.7209795533
156	1.0	43.7467135344
156	1.0	43.7809066931
156	1.0	43.7412421978
156	1.0	43.7704084256
156	1.0	43.6305619026
156	1.0	43.70843965
156	1.0	43.7081233262
156	1.0	43.7498480739
156	1.0	43.7378198981
156	1.0	43.6905383905
156	1.0	43.6873222925
156	1.0	43.7163228375
156	1.0	43.6617251313
156	1.0	43.7607544701
156	1.0	43.7411216026
156	1.0	43.741880388
156	1.0	43.7452665494
156	1.0	43.7166330316
156	1.0	43.621012697
156	1.0	43.7158795832
156	1.0	43.7292081542
156	1.0	43.6572102527
156	1.0	43.7285102672
156	1.0	43.7475896025
156	1.0	43.7832451411
156	1.0	43.6961637041
156	1.0	43.7901738732
156	1.0	43.7306464731
156	1.0	43.7442959444
156	1.0	43.7173025814
156	1.0	43.7100262371
156	1.0	43.7268633098
156	1.0	43.7259091183
156	1.0	43.7490465571
156	1.0	43.6792695129
156	1.0	43.7852197827
156	1.0	43.6502755484
156	1.0	43.7343468739
156	1.0	43.6797417249
156	1.0	43.7436614543
156	1.0	43.7207584599
156	1.0	43.7352943928
156	1.0	43.7398472813
156	1.0	43.7116813947
156	1.0	43.6899221186
156	1.0	43.7737260976
156	1.0	43.7226814879
156	1.0	43.7817150377
156	1.0	43.6616745967
156	1.0	43.7421987019
156	1.0	43.7239960013
156	1.0	43.7219370183
156	1.0	43.6518438641
156	1.0	43.6745499564
156	1.0	43.7551013072
156	1.0	43.7682357452
156	1.0	43.6912259739
156	1.0	43.7571174855
156	1.0	43.6938925671
156	1.0	43.6912548662
156	1.0	43.7400166965
156	1.0	43.7310662102
156	1.0	43.7173441022
156	1.0	43.7162011377
156	1.0	43.6510245383
156	1.0	43.717859509
156	1.0	43.6740485646
156	1.0	43.662371912
156	1.0	43.754483303
156	1.0	43.7540344203
156	1.0	43.7819393706
156	1.0	43.7209600407
156	1.0	43.7071938625
156	1.0	43.7432465825
156	1.0	43.7049158696
156	1.0	43.7776955551
156	1.0	43.7213410512
156	1.0	43.7646618885
156	1.0	43.7209257188
156	1.0	43.6763273001
156	1.0	43.7869190895
156	1.0	43.7143339633
156	1.0	43.7430075104
156	1.0	43.7262257135
156	1.0	43.7072997541
156	1.0	43.7868021023
156	1.0	43.7426020873
156	1.0	43.7526425442
156	1.0	43.7154856767
156	1.0	43.7057114597
156	1.0	43.7228900251
156	1.0	43.7223179762
156	1.0	43.7005599645
156	1.0	43.742246179
156	1.0	43.7662125484
156	1.0	43.6963185622
156	1.0	43.7132767116
156	1.0	43.7504100115
156	1.0	43.73249813
156	1.0	43.7206351694
156	1.0	43.733391095
156	1.0	43.7485256985
156	1.0	43.748212131
156	1.0	43.7665014233
156	1.0	43.7391509787
156	1.0	43.7724834145
156	1.0	43.6883619918
156	1.0	43.7323341796
156	1.0	43.7195899923
156	1.0	43.7000792971
156	1.0	43.7598994834
156	1.0	43.6961122696
156	1.0	43.7742234441
156	1.0	43.725005229
156	1.0	43.692386694
156	1.0	43.660258229
156	1.0	43.7570356748
156	1.0	43.7121178933
156	1.0	43.734475635
156	1.0	43.6890327178
156	1.0	43.7553116018
156	1.0	43.6817397111
156	1.0	43.7886438691
156	1.0	43.6707548656
156	1.0	43.7086197251
156	1.0	43.7602061802
156	1.0	43.7052464403
156	1.0	43.7437507959
156	1.0	43.7466819261
156	1.0	43.7213474404
156	1.0	43.7757771034
156	1.0	43.7194029166
156	1.0	43.7125764559
156	1.0	43.7512752892
156	1.0	43.7489017717
156	1.0	43.7584016664
156	1.0	43.7080620054
156	1.0	43.7175679781
156	1.0	43.7143001819
156	1.0	43.6692780504
156	1.0	43.7406883217
156	1.0	43.7601645275
156	1.0	43.6789128736
156	1.0	43.6819189894
156	1.0	43.7241433791
156	1.0	43.7513702073
156	1.0	43.6526395834
156	1.0	43.7076646212
156	1.0	43.7490697524
156	1.0	43.711890957
156	1.0	43.7464061844
156	1.0	43.7270571672
156	1.0	43.7510872937
156	1.0	43.680253068
156	1.0	43.714544985
156	1.0	43.7158643107
156	1.0	43.7802601504
156	1.0	43.6893435158
156	1.0	43.6625024373
156	1.0	43.6821056569
156	1.0	43.7437676866
156	1.0	43.7181746673
156	1.0	43.7344547506
156	1.0	43.7386336525
156	1.0	43.7501715334
156	1.0	43.7495281268
156	1.0	43.674638307
156	1.0	43.7035283943
156	1.0	43.6132688536
156	1.0	43.7313566718
156	1.0	43.7255195676
156	1.0	43.7027647455
156	1.0	43.7699723884
156	1.0	43.7294216811
156	1.0	43.6650747078
156	1.0	43.665938326
156	1.0	43.6710241497
156	1.0	43.7459218089
156	1.0	43.7055699029
156	1.0	43.6910123435
156	1.0	43.6444923935
156	1.0	43.7394898924
156	1.0	43.700162176
156	1.0	43.7173525163
156	1.0	43.7302356864
156	1.0	43.7519404729
156	1.0	43.6905110423
156	1.0	43.6726516833
156	1.0	43.765268571
156	1.0	43.7798008076
156	1.0	43.7737057576
156	1.0	43.7654603754
156	1.0	43.7344044971
156	1.0	43.6727787861
156	1.0	43.7281721396
156	1.0	43.7735716723
156	1.0	43.5992371585
156	1.0	43.7240012452
156	1.0	43.6933127462
156	1.0	43.7461109139
156	1.0	43.7394908802
156	1.0	43.7252863786
156	1.0	43.7485498882
156	1.0	43.7465298418
156	1.0	43.6761656794
156	1.0	43.7168282461
156	1.0	43.7331537111
156	1.0	43.732014975
156	1.0	43.6759982626
156	1.0	43.7441803566
156	1.0	43.6418039134
156	1.0	43.6396651602
156	1.0	43.6978667223
156	1.0	43.7521380691
156	1.0	43.7974339425
156	1.0	43.7508333031
156	1.0	43.7564373228
156	1.0	43.6414093539
156	1.0	43.7888530017
156	1.0	43.7566345418
156	1.0	43.7595806223
156	1.0	43.7252946434
156	1.0	43.6637292317
156	1.0	43.7508771499
156	1.0	43.7545679736
156	1.0	43.7746236773
156	1.0	43.6777979876
156	1.0	43.7514332205
156	1.0	43.654943873
156	1.0	43.6550906289
156	1.0	43.7407980009
156	1.0	43.6843081556
156	1.0	43.7541996515
156	1.0	43.7808052344
156	1.0	43.7685715628
156	1.0	43.6999406357
156	1.0	43.7361049711
156	1.0	43.6855881902
156	1.0	43.7717607446
156	1.0	43.7750350469
156	1.0	43.7251860651
156	1.0	43.7455518743
156	1.0	43.6667541963
156	1.0	43.7106596497
156	1.0	43.7339567931
156	1.0	43.720252596
156	1.0	43.7123026191
156	1.0	43.771252331
156	1.0	43.7601089145
156	1.0	43.7247180026
156	1.0	43.7150585934
156	1.0	43.7103928109
156	1.0	43.7288659201
156	1.0	43.763640902
156	1.0	43.7818771896
156	1.0	43.7335959729
156	1.0	43.7130584692
156	1.0	43.7309056081
156	1.0	43.7240346645
156	1.0	43.7431640539
156	1.0	43.7240670227
156	1.0	43.7494478008
156	1.0	43.709831102
156	1.0	43.6618031988
156	1.0	43.7766517882
156	1.0	43.7566737236
156	1.0	43.7525424112
156	1.0	43.7054022861
156	1.0	43.7849857606
156	1.0	43.7517602745
156	1.0	43.7040645061
156	1.0	43.7304110367
156	1.0	43.6924135364
156	1.0	43.6484326714
156	1.0	43.7315048919
156	1.0	43.6666918022
156	1.0	43.6417149692
156	1.0	43.7634006606
156	1.0	43.7014781043
156	1.0	43.6841741879
156	1.0	43.7041131038
156	1.0	43.7275518189
156	1.0	43.6767702992
156	1.0	43.7718082379
156	1.0	43.7594654289
156	1.0	43.7244493627
156	1.0	43.7036951777
156	1.0	43.6671242387
156	1.0	43.697720073
156	1.0	43.7156170646
156	1.0	43.7360749145
156	1.0	43.6601539383
156	1.0	43.735529868
156	1.0	43.7085454495
156	1.0	43.6547889571
156	1.0	43.7996204458
156	1.0	43.7388638567
156	1.0	43.7432254591
156	1.0	43.7398750848
156	1.0	43.7737344596
156	1.0	43.7570575069
156	1.0	43.6881443661
156	1.0	43.707466471
156	1.0	43.7264226445
156	1.0	43.7322783746
156	1.0	43.7168192948
156	1.0	43.7347134538
156	1.0	43.7409750639
156	1.0	43.7685855568
156	1.0	43.7670468049
156	1.0	43.7865490208
156	1.0	43.7425817725
156	1.0	43.718235656
156	1.0	43.7585889687
156	1.0	43.6613387179
156	1.0	43.7505444322
156	1.0	43.7309563017
156	1.0	43.6642092234
156	1.0	43.6819414535
156	1.0	43.698816152
156	1.0	43.7344636811
156	1.0	43.738693794
156	1.0	43.7148987294
156	1.0	43.6100435816
156	1.0	43.7191839224
156	1.0	43.6416776959
156	1.0	43.6556160274
156	1.0	43.7026882551
156	1.0	43.7453341809
156	1.0	43.7385994053
156	1.0	43.6532142143
156	1.0	43.759600065
156	1.0	43.7266199096
156	1.0	43.7833440244
156	1.0	43.7251274626
156	1.0	43.7683544425
156	1.0	43.6604424856
156	1.0	43.7286090808
156	1.0	43.7504466978
156	1.0	43.6803291473
156	1.0	43.7510291077
156	1.0	43.7557036163
156	1.0	43.7410912586
156	1.0	43.6887214042
156	1.0	43.6835214131
156	1.0	43.7829152772
156	1.0	43.7370093191
156	1.0	43.7773349139
156	1.0	43.7442072432
156	1.0	43.7580957985
156	1.0	43.7636924201
156	1.0	43.7585244794
156	1.0	43.6642071
156	1.0	43.6655070732
156	1.0	43.7708605598
156	1.0	43.7656845809
156	1.0	43.7419667985
156	1.0	43.7969319697
156	1.0	43.7879770346
156	1.0	43.7588090625
156	1.0	43.7359073261
156	1.0	43.7682892347
156	1.0	43.7732395784
156	1.0	43.7255245577
156	1.0	43.7117762026
156	1.0	43.7576338871
156	1.0	43.7638694807
156	1.0	43.6852423404
156	1.0	43.7306978292
156	1.0	43.7372038041
156	1.0	43.8153452971
156	1.0	43.7652359462
156	1.0	43.6883039508
156	1.0	43.6864103077
156	1.0	43.6894413548
156	1.0	43.7239057476
156	1.0	43.6544040619
156	1.0	43.7526675227
156	1.0	43.6570943586
156	1.0	43.7479676941
156	1.0	43.7456457571
156	1.0	43.7663355962
156	1.0	43.7364084435
156	1.0	43.7803678801
156	1.0	43.7646965152
156	1.0	43.7539618082
156	1.0	43.7024093068
156	1.0	43.7881158428
156	1.0	43.6748512776
156	1.0	43.7212763495
156	1.0	43.7280308152
156	1.0	43.752373938
156	1.0	43.6616860709
156	1.0	43.7601069487
156	1.0	43.7082101383
156	1.0	43.6888423227
156	1.0	43.7434231078
156	1.0	43.7579943542
156	1.0	43.7128202686
156	1.0	43.7714145438
156	1.0	43.7169847728
156	1.0	43.6989713533
156	1.0	43.7097072946
156	1.0	43.677883694
156	1.0	43.7296589595
156	1.0	43.7375601178
156	1.0	43.6568865381
156	1.0	43.6926143744
156	1.0	43.78688967
156	1.0	43.7731578597
156	1.0	43.6777784738
156	1.0	43.7672115826
156	1.0	43.7294576627
156	1.0	43.7042370967
156	1.0	43.6677293873
156	1.0	43.6709133781
156	1.0	43.7214815742
156	1.0	43.7266073969
156	1.0	43.7490701837
156	1.0	43.7046188694
156	1.0	43.6637064188
156	1.0	43.7911023263
156	1.0	43.7983233329
156	1.0	43.7860633985
156	1.0	43.7069795549
156	1.0	43.7584031759
156	1.0	43.7305184385
156	1.0	43.7136791648
156	1.0	43.6762537481
156	1.0	43.7200934141
156	1.0	43.7627810215
156	1.0	43.7593695443
156	1.0	43.7111481542
156	1.0	43.7648991689
156	1.0	43.7642474228
156	1.0	43.7642615513
156	1.0	43.7148707242
156	1.0	43.6905788468
156	1.0	43.7568284925
156	1.0	43.6894884727
156	1.0	43.6406455226
156	1.0	43.7509672057
156	1.0	43.7311764805
156	1.0	43.7279395334
156	1.0	43.7300586699
156	1.0	43.7992270044
156	1.0	43.7004335683
156	1.0	43.6960220158
156	1.0	43.7256039936
156	1.0	43.7837212382
156	1.0	43.7374205764
156	1.0	43.7291665084
156	1.0	43.7563794538
156	1.0	43.75176782
156	1.0	43.6834505635
156	1.0	43.674572705
156	1.0	43.7170784259
156	1.0	43.7754596107
156	1.0	43.7386934894
156	1.0	43.7502235113
156	1.0	43.7266440868
156	1.0	43.7658514437
156	1.0	43.7808970487
156	1.0	43.7298312803
156	1.0	43.7241283326
156	1.0	43.6938762816
156	1.0	43.7101038085
156	1.0	43.7358682743
156	1.0	43.7876792185
156	1.0	43.7227597108
156	1.0	43.7319406439
156	1.0	43.7334040562
156	1.0	43.7739479255
156	1.0	43.7727439781
156	1.0	43.7424010872
156	1.0	43.7089688749
156	1.0	43.646384625
156	1.0	43.7476429433
156	1.0	43.6302540972
156	1.0	43.7001653642
156	1.0	43.6598536087
156	1.0	43.7776724489
156	1.0	43.750696421
156	1.0	43.7338016523
156	1.0	43.7667092732
156	1.0	43.6853038363
156	1.0	43.659565283
156	1.0	43.7615627265
156	1.0	43.7140746638
156	1.0	43.6415162123
156	1.0	43.7158448393
156	1.0	43.7830174391
156	1.0	43.7430490322
156	1.0	43.7411675061
156	1.0	43.7057224617
156	1.0	43.7357522406
156	1.0	43.6917337903
156	1.0	43.7619657466
156	1.0	43.7268796616
156	1.0	43.773224728
156	1.0	43.7544908821
156	1.0	43.7053870354
156	1.0	43.6771901086
156	1.0	43.7802273334
156	1.0	43.743092014
156	1.0	43.760679951
156	1.0	43.655928558
156	1.0	43.7662625765
156	1.0	43.7120238274
156	1.0	43.6880351472
156	1.0	43.7068538328
156	1.0	43.744362933
156	1.0	43.7187329608
156	1.0	43.7401960995
156	1.0	43.7044561414
156	1.0	43.7275598308
156	1.0	43.7418845093
156	1.0	43.7572991489
156	1.0	43.7150828353
156	1.0	43.7695710153
156	1.0	43.6717083088
156	1.0	43.7275470483
156	1.0	43.691903095
156	1.0	43.7641810251
156	1.0	43.7370698081
156	1.0	43.7519795091
156	1.0	43.6597391794
156	1.0	43.6901289738
156	1.0	43.6273118809
156	1.0	43.7702676481
156	1.0	43.7500281634
156	1.0	43.7508779719
156	1.0	43.7407756844
156	1.0	43.6856282498
156	1.0	43.7256554839
156	1.0	43.7028406741
156	1.0	43.7082093013
156	1.0	43.6796763627
156	1.0	43.7486176219
156	1.0	43.7093347398
156	1.0	43.7789555525
156	1.0	43.6817702166
156	1.0	43.7515333695
156	1.0	43.7108362538
156	1.0	43.7648897875
156	1.0	43.7658404201
156	1.0	43.710844175
156	1.0	43.7820218326
156	1.0	43.7591277284
156	1.0	43.7179822614
156	1.0	43.7557086682
156	1.0	43.6490234648
156	1.0	43.7377462324
156	1.0	43.6864941075
156	1.0	43.7486315605
156	1.0	43.6376743253
156	1.0	43.6804939983
156	1.0	43.73964992
156	1.0	43.6938833969
156	1.0	43.7213766425
156	1.0	43.7683297613
156	1.0	43.6858544084
156	1.0	43.7505722947
156	1.0	43.7650793557
156	1.0	43.6912961738
156	1.0	43.7761498669
156	1.0	43.7454221479
156	1.0	43.7970534048
156	1.0	43.7326259368
156	1.0	43.6684508345
156	1.0	43.6718219028
156	1.0	43.7335906351
156	1.0	43.7124342367
156	1.0	43.733463968
156	1.0	43.7663171238
156	1.0	43.767754944
156	1.0	43.6878134681
156	1.0	43.7857969449
156	1.0	43.740968364
156	1.0	43.7024282766
156	1.0	43.7651238735
156	1.0	43.723540485
156	1.0	43.7172165132
156	1.0	43.7446364297
156	1.0	43.7325309901
156	1.0	43.7334246536
156	1.0	43.6513387753
156	1.0	43.7885689563
156	1.0	43.7009780863
156	1.0	43.7833942832
156	1.0	43.7801520214
156	1.0	43.753540756
156	1.0	43.7352241259
156	1.0	43.7298630501
156	1.0	43.7222021887
156	1.0	43.7166005207
156	1.0	43.7044877899
156	1.0	43.6946275002
156	1.0	43.7568730829
156	1.0	43.6109850287
156	1.0	43.7519970191
156	1.0	43.7103009664
156	1.0	43.7514099556
156	1.0	43.7501053047
156	1.0	43.7016244021
156	1.0	43.6799518575
156	1.0	43.702873821
156	1.0	43.7467683472
156	1.0	43.7593659926
156	1.0	43.604927159
156	1.0	43.7651078784
156	1.0	43.7330109276
156	1.0	43.7411780882
156	1.0	43.7584954638
156	1.0	43.7566022762
156	1.0	43.7215163115
156	1.0	43.6840071507
156	1.0	43.7648303448
156	1.0	43.6971381914
156	1.0	43.7656169293
156	1.0	43.7505857346
156	1.0	43.7488718009
156	1.0	43.7095194083
156	1.0	43.7260520357
156	1.0	43.7197674283
156	1.0	43.7472011813
156	1.0	43.7525462022
156	1.0	43.7376933508
156	1.0	43.7231580636
156	1.0	43.732104295
156	1.0	43.7158445499
156	1.0	43.7092670196
156	1.0	43.7508104336
156	1.0	43.7473988486
156	1.0	43.7138112569
