# Supplementary material for: Unique membrane properties and enhanced signal processing in human neocortical neurons
Source: eLife. 2016 Oct 6;5:e16553. doi: 10.7554/eLife.16553 (PMC5100995; doi:10.7554/eLife.16553)
Supplement: Source code 1. — DOI: http://dx.doi.org/10.7554/eLife.16553.014 [file elife-16553-code1.zip › Fig3/Fig3b/DIST_045_SYNC/Mon_Apr_11_11_35_14_2016/syns_157/sync_stim_seed_818.txt]

NUMBER_OF_SYNAPSES	APC_N	MAX_VOLTAGE
157	1.0	43.67588605
157	1.0	43.7005012247
157	1.0	43.7187352768
157	1.0	43.7232293573
157	1.0	43.7916923176
157	1.0	43.7681169959
157	1.0	43.7241196029
157	1.0	43.7162280587
157	1.0	43.6658845137
157	1.0	43.7568681584
157	1.0	43.7746132605
157	1.0	43.7901790747
157	1.0	43.6835871244
157	1.0	43.7680681267
157	1.0	43.6938166658
157	1.0	43.680209491
157	1.0	43.768750924
157	1.0	43.6880262587
157	1.0	43.6738552551
157	1.0	43.7222057999
157	1.0	43.6910951926
157	1.0	43.7177177759
157	1.0	43.7444099372
157	1.0	43.7638979483
157	1.0	43.7305287908
157	1.0	43.6709072065
157	1.0	43.7728184155
157	1.0	43.7313660253
157	1.0	43.7515030473
157	1.0	43.7471996432
157	1.0	43.766299675
157	1.0	43.66917177
157	1.0	43.6813450769
157	1.0	43.7538884339
157	1.0	43.7613576817
157	1.0	43.7187554503
157	1.0	43.7248144277
157	1.0	43.7413737389
157	1.0	43.6944166461
157	1.0	43.7165138626
157	1.0	43.6811019385
157	1.0	43.669050403
157	1.0	43.6929355816
157	1.0	43.6826035739
157	1.0	43.7306817957
157	1.0	43.791506925
157	1.0	43.7563505168
157	1.0	43.755244703
157	1.0	43.7341824778
157	1.0	43.6729126766
157	1.0	43.7016982772
157	1.0	43.6514579326
157	1.0	43.7588887732
157	1.0	43.7399265375
157	1.0	43.707020691
157	1.0	43.7620905429
157	1.0	43.7549097695
157	1.0	43.7160245379
157	1.0	43.6687416144
157	1.0	43.7763575495
157	1.0	43.690157189
157	1.0	43.7478931551
157	1.0	43.7094540702
157	1.0	43.7606755972
157	1.0	43.7487831616
157	1.0	43.7031040419
157	1.0	43.6617383253
157	1.0	43.6879557118
157	1.0	43.6917867754
157	1.0	43.7338447722
157	1.0	43.676642218
157	1.0	43.6715356263
157	1.0	43.7513503126
157	1.0	43.7326702289
157	1.0	43.7050134765
157	1.0	43.7034314415
157	1.0	43.7292256749
157	1.0	43.7593365327
157	1.0	43.7178962146
157	1.0	43.679544168
157	1.0	43.7272719541
157	1.0	43.7117607869
157	1.0	43.6879839452
157	1.0	43.6954069993
157	1.0	43.7143020557
157	1.0	43.730988306
157	1.0	43.7700264231
157	1.0	43.696677581
157	1.0	43.7014117342
157	1.0	43.718263854
157	1.0	43.6597020808
157	1.0	43.6648829799
157	1.0	43.7455542464
157	1.0	43.7535812399
157	1.0	43.6416395878
157	1.0	43.675572955
157	1.0	43.6909464231
157	1.0	43.7501341474
157	1.0	43.7002170672
157	1.0	43.6636108404
157	1.0	43.7702666734
157	1.0	43.7410828462
157	1.0	43.7607650757
157	1.0	43.7241333503
157	1.0	43.7383927583
157	1.0	43.6972399718
157	1.0	43.7379032776
157	1.0	43.7182558835
157	1.0	43.77393692
157	1.0	43.7207526363
157	1.0	43.7358344297
157	1.0	43.680982682
157	1.0	43.7892150543
157	1.0	43.7412357915
157	1.0	43.7696612758
157	1.0	43.7766118743
157	1.0	43.7222572103
157	1.0	43.7271913258
157	1.0	43.7796571525
157	1.0	43.764083153
157	1.0	43.764081923
157	1.0	43.7323533155
157	1.0	43.7401420416
157	1.0	43.7447251845
157	1.0	43.7471571498
157	1.0	43.7931400829
157	1.0	43.7432384936
157	1.0	43.7366669301
157	1.0	43.7407605847
157	1.0	43.7918981776
157	1.0	43.7757401068
157	1.0	43.7576246914
157	1.0	43.6919335916
157	1.0	43.7469580953
157	1.0	43.773420344
157	1.0	43.7292962086
157	1.0	43.6987558237
157	1.0	43.7079780934
157	1.0	43.7240003077
157	1.0	43.7343224582
157	1.0	43.7578050173
157	1.0	43.7458527072
157	1.0	43.7667070518
157	1.0	43.6745505269
157	1.0	43.7076272199
157	1.0	43.7757068821
157	1.0	43.7589996937
157	1.0	43.7726344469
157	1.0	43.7223796193
157	1.0	43.732582806
157	1.0	43.7594678089
157	1.0	43.6912810621
157	1.0	43.7239993554
157	1.0	43.6974127292
157	1.0	43.7646106196
157	1.0	43.7386231403
157	1.0	43.7371216793
157	1.0	43.7049065382
157	1.0	43.663811924
157	1.0	43.676829019
157	1.0	43.7545656766
157	1.0	43.7245245969
157	1.0	43.6978908336
157	1.0	43.6859840363
157	1.0	43.7191511587
157	1.0	43.7707506588
157	1.0	43.6517209851
157	1.0	43.7713158116
157	1.0	43.7269149985
157	1.0	43.7108063202
157	1.0	43.7533809259
157	1.0	43.7718767922
157	1.0	43.7775309312
157	1.0	43.7118199418
157	1.0	43.7551033684
157	1.0	43.7476517469
157	1.0	43.750083127
157	1.0	43.7876352324
157	1.0	43.7107698188
157	1.0	43.7089620834
157	1.0	43.7396267394
157	1.0	43.7529054552
157	1.0	43.7817645585
157	1.0	43.7508069172
157	1.0	43.6915625616
157	1.0	43.6795129079
157	1.0	43.7817544506
157	1.0	43.6830999777
157	1.0	43.7472397608
157	1.0	43.7274862225
157	1.0	43.7552784691
157	1.0	43.7423314426
157	1.0	43.7002814813
157	1.0	43.7172232545
157	1.0	43.62508749
157	1.0	43.7469372444
157	1.0	43.7794640208
157	1.0	43.7437633874
157	1.0	43.7377466521
157	1.0	43.739702968
157	1.0	43.7697187218
157	1.0	43.6961085917
157	1.0	43.7511831397
157	1.0	43.7949078697
157	1.0	43.750582665
157	1.0	43.7223951425
157	1.0	43.6597817775
157	1.0	43.743132027
157	1.0	43.7826303399
157	1.0	43.7797369724
157	1.0	43.7048670393
157	1.0	43.7906251294
157	1.0	43.7689903444
157	1.0	43.6813375491
157	1.0	43.6813936668
157	1.0	43.7896001311
157	1.0	43.7827378572
157	1.0	43.7768524309
157	1.0	43.7579106383
157	1.0	43.7077320106
157	1.0	43.6991226813
157	1.0	43.6990657676
157	1.0	43.7121638279
157	1.0	43.709284174
157	1.0	43.7064979348
157	1.0	43.7410261963
157	1.0	43.7298496112
157	1.0	43.7064025103
157	1.0	43.7134854988
157	1.0	43.7322042517
157	1.0	43.7514690757
157	1.0	43.6348928817
157	1.0	43.6951487935
157	1.0	43.6833218613
157	1.0	43.6640726028
157	1.0	43.6497023835
157	1.0	43.735405952
157	1.0	43.7750366765
157	1.0	43.7305567665
157	1.0	43.7544764329
157	1.0	43.7582468045
157	1.0	43.7471380017
157	1.0	43.7533353211
157	1.0	43.7382887292
157	1.0	43.7823337025
157	1.0	43.641830387
157	1.0	43.7543036338
157	1.0	43.7753468964
157	1.0	43.6878387879
157	1.0	43.7382491607
157	1.0	43.6578568834
157	1.0	43.7443174882
157	1.0	43.7864937272
157	1.0	43.7374631966
157	1.0	43.7381107623
157	1.0	43.7117204415
157	1.0	43.6549273983
157	1.0	43.7686986478
157	1.0	43.7817130175
157	1.0	43.7598108755
157	1.0	43.6607937346
157	1.0	43.7132905387
157	1.0	43.7324338648
157	1.0	43.6762271639
157	1.0	43.7585993777
157	1.0	43.7175354083
157	1.0	43.6844783483
157	1.0	43.7470011713
157	1.0	43.6875844153
157	1.0	43.7580682514
157	1.0	43.7618540139
157	1.0	43.6638400366
157	1.0	43.7035185457
157	1.0	43.7017794353
157	1.0	43.7457984916
157	1.0	43.7737287963
157	1.0	43.7637552743
157	1.0	43.6908045269
157	1.0	43.6745933112
157	1.0	43.6360029901
157	1.0	43.7299219077
157	1.0	43.7365502103
157	1.0	43.733199461
157	1.0	43.7358906879
157	1.0	43.7202245934
157	1.0	43.6726789338
157	1.0	43.7402184631
157	1.0	43.7591582419
157	1.0	43.7178603662
157	1.0	43.6810638367
157	1.0	43.7446181832
157	1.0	43.7818848081
157	1.0	43.7389437618
157	1.0	43.7437757569
157	1.0	43.8029627908
157	1.0	43.7553046752
157	1.0	43.6720045833
157	1.0	43.7956817723
157	1.0	43.7521829019
157	1.0	43.6959241007
157	1.0	43.7828905442
157	1.0	43.7215071197
157	1.0	43.7753746038
157	1.0	43.7454011921
157	1.0	43.6793008631
157	1.0	43.7741008275
157	1.0	43.6994794428
157	1.0	43.7230153355
157	1.0	43.7710062243
157	1.0	43.7304903878
157	1.0	43.7625905895
157	1.0	43.6944597085
157	1.0	43.7768779485
157	1.0	43.7631050318
157	1.0	43.7764815986
157	1.0	43.7771522757
157	1.0	43.7535091758
157	1.0	43.7797159195
157	1.0	43.7751551659
157	1.0	43.7110035626
157	1.0	43.7188412914
157	1.0	43.7687635538
157	1.0	43.723428226
157	1.0	43.7358236273
157	1.0	43.74770493
157	1.0	43.6596575543
157	1.0	43.7476080731
157	1.0	43.7550818021
157	1.0	43.7227823559
157	1.0	43.7533702461
157	1.0	43.7309198214
157	1.0	43.6491069286
157	1.0	43.730442618
157	1.0	43.7403108422
157	1.0	43.6980431502
157	1.0	43.7443379202
157	1.0	43.7577742488
157	1.0	43.7218333879
157	1.0	43.7742938866
157	1.0	43.7148203373
157	1.0	43.7634085773
157	1.0	43.7598134289
157	1.0	43.7711166314
157	1.0	43.6753800508
157	1.0	43.7099422888
157	1.0	43.6556119781
157	1.0	43.7966502255
157	1.0	43.7370237458
157	1.0	43.7426233985
157	1.0	43.6989440972
157	1.0	43.697684101
157	1.0	43.7359187398
157	1.0	43.7294698036
157	1.0	43.7637534153
157	1.0	43.6432802064
157	1.0	43.7159770274
157	1.0	43.6739602704
157	1.0	43.7444010604
157	1.0	43.7015274071
157	1.0	43.750667458
157	1.0	43.7547166114
157	1.0	43.7279587149
157	1.0	43.7489683709
157	1.0	43.7072300278
157	1.0	43.7305423328
157	1.0	43.7393626909
157	1.0	43.7073416538
157	1.0	43.7035558904
157	1.0	43.7459229369
157	1.0	43.7291052125
157	1.0	43.7099326045
157	1.0	43.682588471
157	1.0	43.7555137295
157	1.0	43.7421096172
157	1.0	43.7231681202
157	1.0	43.6965052962
157	1.0	43.7133423936
157	1.0	43.7453145199
157	1.0	43.7523013544
157	1.0	43.7742836785
157	1.0	43.7224652682
157	1.0	43.7797973018
157	1.0	43.677017638
157	1.0	43.699939456
157	1.0	43.6918010298
157	1.0	43.6857747316
157	1.0	43.7550611503
157	1.0	43.7497822153
157	1.0	43.7427376638
157	1.0	43.7776787559
157	1.0	43.7304930409
157	1.0	43.6769921898
157	1.0	43.6881503504
157	1.0	43.7097120286
157	1.0	43.7669567619
157	1.0	43.6451621266
157	1.0	43.7016586744
157	1.0	43.7405495036
157	1.0	43.7086833649
157	1.0	43.7678499106
157	1.0	43.7885982198
157	1.0	43.7034887254
157	1.0	43.6779159095
157	1.0	43.7278548576
157	1.0	43.751556782
157	1.0	43.6585309388
157	1.0	43.7480540844
157	1.0	43.7325129936
157	1.0	43.7626401863
157	1.0	43.7368589664
157	1.0	43.7489228147
157	1.0	43.6333037622
157	1.0	43.7596917048
157	1.0	43.6587216443
157	1.0	43.7191797954
157	1.0	43.7311294533
157	1.0	43.730967208
157	1.0	43.7098806455
157	1.0	43.6701528697
157	1.0	43.7373138476
157	1.0	43.7896577995
157	1.0	43.7070228803
157	1.0	43.6872153694
157	1.0	43.7757903775
157	1.0	43.755265187
157	1.0	43.6868604874
157	1.0	43.7368069684
157	1.0	43.7455381164
157	1.0	43.7846293261
157	1.0	43.7286505901
157	1.0	43.6932737739
157	1.0	43.7397083292
157	1.0	43.7463533213
157	1.0	43.7517521548
157	1.0	43.7060420065
157	1.0	43.7315245189
157	1.0	43.7343450128
157	1.0	43.7310331973
157	1.0	43.7185167041
157	1.0	43.7673326575
157	1.0	43.7264246621
157	1.0	43.7548664628
157	1.0	43.7413019908
157	1.0	43.7820162465
157	1.0	43.7286795812
157	1.0	43.73112476
157	1.0	43.6765506773
157	1.0	43.7052331524
157	1.0	43.7695806108
157	1.0	43.7484688679
157	1.0	43.7455831755
157	1.0	43.7742547891
157	1.0	43.6613883154
157	1.0	43.7243608427
157	1.0	43.7071842144
157	1.0	43.7311314466
157	1.0	43.7406136609
157	1.0	43.713518385
157	1.0	43.7603300239
157	1.0	43.7245539274
157	1.0	43.7763222908
157	1.0	43.6526111566
157	1.0	43.778515859
157	1.0	43.6416710323
157	1.0	43.7564844855
157	1.0	43.6346070225
157	1.0	43.6289430733
157	1.0	43.52968336
157	1.0	43.6841438486
157	1.0	43.7094170381
157	1.0	43.7781130091
157	1.0	43.7608270982
157	1.0	43.6701531551
157	1.0	43.7415617255
157	1.0	43.7724596692
157	1.0	43.6818207369
157	1.0	43.7138296112
157	1.0	43.7236020832
157	1.0	43.6516735563
157	1.0	43.6652260516
157	1.0	43.7292563685
157	1.0	43.6968936726
157	1.0	43.7613358639
157	1.0	43.714845827
157	1.0	43.7618289323
157	1.0	43.7270573786
157	1.0	43.7346074166
157	1.0	43.7515648132
157	1.0	43.7211269612
157	1.0	43.7540859032
157	1.0	43.7285626448
157	1.0	43.7475613855
157	1.0	43.714581867
157	1.0	43.733575039
157	1.0	43.7852220688
157	1.0	43.7198376013
157	1.0	43.7931488438
157	1.0	43.7454334143
157	1.0	43.7467871294
157	1.0	43.7506692867
157	1.0	43.7041741092
157	1.0	43.7464899133
157	1.0	43.7607925672
157	1.0	43.7396160367
157	1.0	43.7675361761
157	1.0	43.6114718588
157	1.0	43.696917562
157	1.0	43.7003549726
157	1.0	43.6596165062
157	1.0	43.6704949477
157	1.0	43.7123888444
157	1.0	43.6578474146
157	1.0	43.7579100409
157	1.0	43.7403780889
157	1.0	43.7422423366
157	1.0	43.7582061297
157	1.0	43.7116987983
157	1.0	43.6927249201
157	1.0	43.6847217163
157	1.0	43.6777119528
157	1.0	43.671340045
157	1.0	43.7228923346
157	1.0	43.653263714
157	1.0	43.6930644895
157	1.0	43.73428345
157	1.0	43.7541655602
157	1.0	43.7162836874
157	1.0	43.7224680713
157	1.0	43.7815717765
157	1.0	43.7129806703
157	1.0	43.7270715696
157	1.0	43.7674981896
157	1.0	43.6378875549
157	1.0	43.7193153067
157	1.0	43.7735368636
157	1.0	43.7013869874
157	1.0	43.6640523804
157	1.0	43.6754511355
157	1.0	43.7048597766
157	1.0	43.7282407953
157	1.0	43.7465770321
157	1.0	43.7942058271
157	1.0	43.7626061955
157	1.0	43.716713967
157	1.0	43.6901558191
157	1.0	43.7758143363
157	1.0	43.7483549758
157	1.0	43.74970909
157	1.0	43.7564369292
157	1.0	43.777864713
157	1.0	43.7095536831
157	1.0	43.7208896357
157	1.0	43.7690475358
157	1.0	43.7759601667
157	1.0	43.637900047
157	1.0	43.7112729568
157	1.0	43.7594082686
157	1.0	43.7287221322
157	1.0	43.7003626332
157	1.0	43.7030016902
157	1.0	43.78252972
157	1.0	43.7079444592
157	1.0	43.7562523426
157	1.0	43.7365213939
157	1.0	43.7668429442
157	1.0	43.7446235767
157	1.0	43.7162400038
157	1.0	43.7143976442
157	1.0	43.7250809839
157	1.0	43.7512261296
157	1.0	43.6578337051
157	1.0	43.6911909873
157	1.0	43.7518731151
157	1.0	43.7505072213
157	1.0	43.7033155099
157	1.0	43.7615396744
157	1.0	43.7471893771
157	1.0	43.6993040081
157	1.0	43.7240726563
157	1.0	43.6571104264
157	1.0	43.6898424044
157	1.0	43.7929088975
157	1.0	43.700480816
157	1.0	43.7220829494
157	1.0	43.6796210913
157	1.0	43.7476938151
157	1.0	43.6838355194
157	1.0	43.7149446238
157	1.0	43.6982291922
157	1.0	43.6021044083
157	1.0	43.7061144756
157	1.0	43.7136705643
157	1.0	43.696504925
157	1.0	43.7079688526
157	1.0	43.7304365931
157	1.0	43.7503920685
157	1.0	43.6377369499
157	1.0	43.7299958355
157	1.0	43.6885486566
157	1.0	43.7029953143
157	1.0	43.7211444487
157	1.0	43.7355880872
157	1.0	43.6792334423
157	1.0	43.7466736207
157	1.0	43.6753144184
157	1.0	43.7510413073
157	1.0	43.7302633052
157	1.0	43.684842775
157	1.0	43.6895359599
157	1.0	43.7355172416
157	1.0	43.7305217342
157	1.0	43.7456281571
157	1.0	43.6880506181
157	1.0	43.697825606
157	1.0	43.7322387262
157	1.0	43.711800968
157	1.0	43.6231544709
157	1.0	43.6947737632
157	1.0	43.7515232798
157	1.0	43.754782406
157	1.0	43.7430030195
157	1.0	43.7476225551
157	1.0	43.781509928
157	1.0	43.736417022
157	1.0	43.7149768609
157	1.0	43.7087331006
157	1.0	43.6553439059
157	1.0	43.7424845464
157	1.0	43.7718085952
157	1.0	43.7323090369
157	1.0	43.7068113288
157	1.0	43.7309013665
157	1.0	43.736956641
157	1.0	43.7628938991
157	1.0	43.7554041321
157	1.0	43.7297416869
157	1.0	43.7561132264
157	1.0	43.7734313786
157	1.0	43.6790320457
157	1.0	43.6858721146
157	1.0	43.7453043353
157	1.0	43.7107563926
157	1.0	43.777440536
157	1.0	43.6727840844
157	1.0	43.6816157818
157	1.0	43.6967169537
157	1.0	43.7659594884
157	1.0	43.6766800433
157	1.0	43.7368602797
157	1.0	43.7294281196
157	1.0	43.7742830562
157	1.0	43.7192900313
157	1.0	43.7352150017
157	1.0	43.7473955112
157	1.0	43.7351486814
157	1.0	43.75889352
157	1.0	43.7657943235
157	1.0	43.7640768932
157	1.0	43.7743859694
157	1.0	43.7118950552
157	1.0	43.7324648963
157	1.0	43.7265572678
157	1.0	43.6875490992
157	1.0	43.7537181945
157	1.0	43.6291278504
157	1.0	43.7476250076
157	1.0	43.8078022114
157	1.0	43.7832620788
157	1.0	43.7351428439
157	1.0	43.7324510012
157	1.0	43.7380579068
157	1.0	43.6942175615
157	1.0	43.7138138452
157	1.0	43.6962309694
157	1.0	43.7389316531
157	1.0	43.7764371745
157	1.0	43.8041628227
157	1.0	43.7325769889
157	1.0	43.7953830761
157	1.0	43.7648954604
157	1.0	43.7365056452
157	1.0	43.7420024224
157	1.0	43.6672174247
157	1.0	43.7004840456
157	1.0	43.6862456171
157	1.0	43.6788459904
157	1.0	43.6908482533
157	1.0	43.7435441028
157	1.0	43.7374682495
157	1.0	43.7267902087
157	1.0	43.6978343242
157	1.0	43.7590176301
157	1.0	43.7645959331
157	1.0	43.6808195831
157	1.0	43.6478158675
157	1.0	43.7246593763
157	1.0	43.6895000938
157	1.0	43.7405325892
157	1.0	43.7594899993
157	1.0	43.6250842706
157	1.0	43.7546283467
157	1.0	43.7481060587
157	1.0	43.6843329705
157	1.0	43.7149755161
157	1.0	43.749498096
157	1.0	43.7705741053
157	1.0	43.681655568
157	1.0	43.7375100945
157	1.0	43.6122235008
157	1.0	43.7166598087
157	1.0	43.6854172153
157	1.0	43.7730224672
157	1.0	43.6862375403
157	1.0	43.7110473093
157	1.0	43.7421657178
157	1.0	43.6617950679
157	1.0	43.6973890686
157	1.0	43.6936569166
157	1.0	43.776315601
157	1.0	43.7713060793
157	1.0	43.7673478547
157	1.0	43.6910346463
157	1.0	43.7120922793
157	1.0	43.7512963877
157	1.0	43.7485611307
157	1.0	43.7271931914
157	1.0	43.7305525356
157	1.0	43.7461164658
157	1.0	43.7208586095
157	1.0	43.7651863101
157	1.0	43.6623733009
157	1.0	43.7777512008
157	1.0	43.7431241118
157	1.0	43.7000516051
157	1.0	43.7965944238
157	1.0	43.7672824706
157	1.0	43.7528880326
157	1.0	43.7343674199
157	1.0	43.7250393562
157	1.0	43.7049391421
157	1.0	43.7412070432
157	1.0	43.7867709506
157	1.0	43.7707565488
157	1.0	43.7310801685
157	1.0	43.6580640487
157	1.0	43.746634157
157	1.0	43.7132563005
157	1.0	43.6960042868
157	1.0	43.6868641468
157	1.0	43.7518958637
157	1.0	43.670261907
157	1.0	43.7641563745
157	1.0	43.6904312195
157	1.0	43.7296303503
157	1.0	43.7269854045
157	1.0	43.767840161
157	1.0	43.6547114485
157	1.0	43.7476409908
157	1.0	43.6722026078
157	1.0	43.7146085292
157	1.0	43.6448376897
157	1.0	43.6812576704
157	1.0	43.7260436043
157	1.0	43.7397630439
157	1.0	43.7055579915
157	1.0	43.6858734818
157	1.0	43.7001750111
157	1.0	43.7350820534
157	1.0	43.7091007287
157	1.0	43.7356402736
157	1.0	43.7348105951
157	1.0	43.6348408636
157	1.0	43.7620705452
157	1.0	43.7906343319
157	1.0	43.7643315797
157	1.0	43.7252502137
157	1.0	43.6678058566
157	1.0	43.7015934247
157	1.0	43.6938733124
157	1.0	43.7197037768
157	1.0	43.7634177817
157	1.0	43.7763596675
157	1.0	43.6974045691
157	1.0	43.72170971
157	1.0	43.6873862112
157	1.0	43.7462228632
157	1.0	43.6909397597
157	1.0	43.7687513986
157	1.0	43.7254446883
157	1.0	43.7324578652
157	1.0	43.7169399472
157	1.0	43.7353132643
157	1.0	43.6921227262
157	1.0	43.7065391451
157	1.0	43.7599593115
157	1.0	43.7605745923
157	1.0	43.6976110403
157	1.0	43.6589074736
157	1.0	43.7323680022
157	1.0	43.7514725398
157	1.0	43.6843145676
157	1.0	43.7244138123
157	1.0	43.6915929419
157	1.0	43.681210799
157	1.0	43.7119811161
157	1.0	43.79299963
157	1.0	43.6842282252
157	1.0	43.7394164474
157	1.0	43.7207319339
157	1.0	43.6671887265
157	1.0	43.7641163153
157	1.0	43.7662150004
157	1.0	43.7871361675
157	1.0	43.7010538399
157	1.0	43.774696646
157	1.0	43.6765855216
157	1.0	43.7874041518
157	1.0	43.6971890153
157	1.0	43.6810365916
157	1.0	43.6829995114
157	1.0	43.7266171362
157	1.0	43.6971952181
157	1.0	43.6709105624
157	1.0	43.7463629651
157	1.0	43.6789052624
157	1.0	43.7209398168
157	1.0	43.6951988476
157	1.0	43.6742953175
157	1.0	43.6563589817
157	1.0	43.7309051382
157	1.0	43.7467037882
157	1.0	43.7122986266
157	1.0	43.7918407328
157	1.0	43.7407013488
157	1.0	43.7019783478
157	1.0	43.670429538
157	1.0	43.7205050668
157	1.0	43.6668301437
157	1.0	43.7581719465
157	1.0	43.7671886737
157	1.0	43.7452512385
157	1.0	43.7106183885
157	1.0	43.6991511082
157	1.0	43.7646642792
157	1.0	43.7764214981
157	1.0	43.7350720253
157	1.0	43.714087009
157	1.0	43.7335324528
157	1.0	43.7440912409
157	1.0	43.729628456
157	1.0	43.7428452523
157	1.0	43.754137359
157	1.0	43.6618221765
157	1.0	43.7459120297
157	1.0	43.7517397766
157	1.0	43.7651370452
157	1.0	43.7465490298
157	1.0	43.7321216829
157	1.0	43.7532381056
157	1.0	43.7728707511
157	1.0	43.7680193812
157	1.0	43.7611502828
157	1.0	43.6721823344
157	1.0	43.7852595423
157	1.0	43.6943978894
157	1.0	43.7927854253
157	1.0	43.7303534708
157	1.0	43.7651530498
157	1.0	43.6850568768
157	1.0	43.7088847035
157	1.0	43.7495585515
157	1.0	43.7573167026
157	1.0	43.7189190468
157	1.0	43.7712833032
157	1.0	43.7390073204
157	1.0	43.7554765185
157	1.0	43.66758526
157	1.0	43.6079188095
157	1.0	43.7433865384
157	1.0	43.7584095403
157	1.0	43.7456695778
157	1.0	43.7357073623
157	1.0	43.7400258013
157	1.0	43.701970821
157	1.0	43.680498968
157	1.0	43.7694708606
157	1.0	43.7523124286
157	1.0	43.6855879974
157	1.0	43.7604093227
157	1.0	43.7704057332
157	1.0	43.7390475617
157	1.0	43.7710999078
157	1.0	43.7224235205
157	1.0	43.7083089419
157	1.0	43.6544376461
157	1.0	43.7338478204
157	1.0	43.6991949426
157	1.0	43.6740801537
157	1.0	43.7614798114
157	1.0	43.7188075342
157	1.0	43.7434409578
157	1.0	43.7707076882
157	1.0	43.7253037289
157	1.0	43.7359809151
157	1.0	43.7111967699
157	1.0	43.7529515615
157	1.0	43.6682295956
157	1.0	43.7376575167
157	1.0	43.7441399859
157	1.0	43.7155546008
157	1.0	43.7091387552
157	1.0	43.7828334401
157	1.0	43.7631744051
157	1.0	43.7685507882
157	1.0	43.7537925208
157	1.0	43.7122935937
157	1.0	43.6542584031
157	1.0	43.7708335434
157	1.0	43.6732641391
157	1.0	43.7419140342
157	1.0	43.765550293
157	1.0	43.6663745607
157	1.0	43.7053420455
157	1.0	43.670191344
157	1.0	43.6584205389
157	1.0	43.7552597514
157	1.0	43.6241012492
157	1.0	43.7231954898
157	1.0	43.7349462451
157	1.0	43.7666821134
157	1.0	43.7007688767
157	1.0	43.7952925999
157	1.0	43.6928367141
157	1.0	43.7789993518
157	1.0	43.7852452053
157	1.0	43.6780424327
157	1.0	43.6950864979
157	1.0	43.7598021771
157	1.0	43.7230837628
157	1.0	43.7156876234
157	1.0	43.7431102879
157	1.0	43.7036114231
157	1.0	43.7220340249
157	1.0	43.7214084188
157	1.0	43.7500214189
157	1.0	43.7714505363
157	1.0	43.6730723943
157	1.0	43.7773368477
157	1.0	43.7427594059
157	1.0	43.7087331244
157	1.0	43.7320705426
157	1.0	43.7612243482
157	1.0	43.8014661281
157	1.0	43.7429803264
157	1.0	43.6751407899
157	1.0	43.6697000851
157	1.0	43.7182440708
157	1.0	43.7711991934
157	1.0	43.7097417569
157	1.0	43.7002120735
157	1.0	43.6494338737
157	1.0	43.7450631646
157	1.0	43.7378969398
157	1.0	43.793863908
157	1.0	43.795066522
157	1.0	43.7720897243
157	1.0	43.7615564006
157	1.0	43.7518929682
157	1.0	43.7129914242
157	1.0	43.729217488
157	1.0	43.6697222513
157	1.0	43.6975525427
157	1.0	43.726092075
157	1.0	43.745679482
157	1.0	43.6789383381
157	1.0	43.7147808026
157	1.0	43.7045910895
157	1.0	43.7179608275
157	1.0	43.7752221447
157	1.0	43.6945144227
157	1.0	43.6253922552
157	1.0	43.7440273568
157	1.0	43.6919095458
157	1.0	43.7566057346
157	1.0	43.7824887481
157	1.0	43.7395057477
157	1.0	43.7086678399
157	1.0	43.7660779284
157	1.0	43.7597784258
157	1.0	43.7677659269
157	1.0	43.7412308736
157	1.0	43.7365770427
157	1.0	43.6918358498
157	1.0	43.7352595104
157	1.0	43.6660989037
157	1.0	43.6735393163
157	1.0	43.7008929346
157	1.0	43.7145041681
157	1.0	43.709793226
157	1.0	43.7777419363
