# Supplementary material for: Unique membrane properties and enhanced signal processing in human neocortical neurons
Source: eLife. 2016 Oct 6;5:e16553. doi: 10.7554/eLife.16553 (PMC5100995; doi:10.7554/eLife.16553)
Supplement: Source code 1. — DOI: http://dx.doi.org/10.7554/eLife.16553.014 [file elife-16553-code1.zip › Fig3/Fig3b/DIST_045_SYNC/Mon_Apr_11_11_35_14_2016/syns_158/sync_stim_seed_817.txt]

NUMBER_OF_SYNAPSES	APC_N	MAX_VOLTAGE
158	1.0	43.7562890328
158	1.0	43.7987017686
158	1.0	43.7149900265
158	1.0	43.7437586077
158	1.0	43.7769880171
158	1.0	43.7291301296
158	1.0	43.69089913
158	1.0	43.7440299282
158	1.0	43.7523258085
158	1.0	43.7654261424
158	1.0	43.768148118
158	1.0	43.733821468
158	1.0	43.6826499191
158	1.0	43.7479232358
158	1.0	43.7193004393
158	1.0	43.7290527215
158	1.0	43.7084046049
158	1.0	43.689810276
158	1.0	43.7422394195
158	1.0	43.7604758434
158	1.0	43.7552739458
158	1.0	43.6897438729
158	1.0	43.7011268066
158	1.0	43.8180225434
158	1.0	43.7956380949
158	1.0	43.691942513
158	1.0	43.6514489363
158	1.0	43.7159097974
158	1.0	43.7424880838
158	1.0	43.7599189891
158	1.0	43.6947305316
158	1.0	43.6976145726
158	1.0	43.7300943759
158	1.0	43.7381059917
158	1.0	43.7900329387
158	1.0	43.7595050529
158	1.0	43.7851564571
158	1.0	43.7531169866
158	1.0	43.7602384457
158	1.0	43.7880751091
158	1.0	43.7599804038
158	1.0	43.7456960664
158	1.0	43.6769414129
158	1.0	43.6548803091
158	1.0	43.7525757107
158	1.0	43.7708522984
158	1.0	43.7333974656
158	1.0	43.7341626768
158	1.0	43.7273792861
158	1.0	43.6536324032
158	1.0	43.704637043
158	1.0	43.7398027446
158	1.0	43.7178660016
158	1.0	43.6928200474
158	1.0	43.7083008336
158	1.0	43.7375224503
158	1.0	43.7111524126
158	1.0	43.7106224766
158	1.0	43.7346140406
158	1.0	43.7736849946
158	1.0	43.6987698275
158	1.0	43.7984711533
158	1.0	43.688095723
158	1.0	43.7291376991
158	1.0	43.7715778148
158	1.0	43.6914602578
158	1.0	43.6637956317
158	1.0	43.7407006257
158	1.0	43.6441575859
158	1.0	43.7291476625
158	1.0	43.6665567127
158	1.0	43.7293023215
158	1.0	43.7323288563
158	1.0	43.7687205089
158	1.0	43.7389058521
158	1.0	43.7693754383
158	1.0	43.7052606744
158	1.0	43.7456413936
158	1.0	43.6547733255
158	1.0	43.7977617511
158	1.0	43.73948439
158	1.0	43.7421151937
158	1.0	43.6531367954
158	1.0	43.6929788569
158	1.0	43.7718709718
158	1.0	43.7416347078
158	1.0	43.7137000811
158	1.0	43.6771018941
158	1.0	43.7404199333
158	1.0	43.7828323361
158	1.0	43.7674199617
158	1.0	43.7378665455
158	1.0	43.7120098816
158	1.0	43.7325389353
158	1.0	43.7895006683
158	1.0	43.7319448336
158	1.0	43.7401612922
158	1.0	43.7814465833
158	1.0	43.7554174463
158	1.0	43.6584036176
158	1.0	43.7488984006
158	1.0	43.7180695484
158	1.0	43.6724531651
158	1.0	43.7644873152
158	1.0	43.6977443784
158	1.0	43.7422773744
158	1.0	43.7026547321
158	1.0	43.7511018676
158	1.0	43.6826545235
158	1.0	43.6891086409
158	1.0	43.7287670978
158	1.0	43.6725610661
158	1.0	43.7198727392
158	1.0	43.7633444788
158	1.0	43.6756237186
158	1.0	43.7321156394
158	1.0	43.768259612
158	1.0	43.7537864967
158	1.0	43.7142189645
158	1.0	43.7583465672
158	1.0	43.701518957
158	1.0	43.7450420649
158	1.0	43.7882464819
158	1.0	43.7606010336
158	1.0	43.765130427
158	1.0	43.7270547431
158	1.0	43.782883213
158	1.0	43.7588156221
158	1.0	43.7532160358
158	1.0	43.7541425099
158	1.0	43.7990395191
158	1.0	43.7457296593
158	1.0	43.6356862092
158	1.0	43.7272932312
158	1.0	43.649522254
158	1.0	43.7252073526
158	1.0	43.6540426018
158	1.0	43.6840491436
158	1.0	43.7091174933
158	1.0	43.6926014285
158	1.0	43.7195222576
158	1.0	43.7955003194
158	1.0	43.7321542357
158	1.0	43.7517782067
158	1.0	43.6980593468
158	1.0	43.7654415379
158	1.0	43.774743394
158	1.0	43.6307831469
158	1.0	43.6715348636
158	1.0	43.6448763013
158	1.0	43.7043489824
158	1.0	43.7334574944
158	1.0	43.6996851351
158	1.0	43.7219405807
158	1.0	43.7223754273
158	1.0	43.7541192591
158	1.0	43.7812619462
158	1.0	43.6005890549
158	1.0	43.6829050137
158	1.0	43.7181627435
158	1.0	43.7119217892
158	1.0	43.7352846065
158	1.0	43.6641518946
158	1.0	43.7138922933
158	1.0	43.7194913244
158	1.0	43.7319425725
158	1.0	43.7090228744
158	1.0	43.675496531
158	1.0	43.7318381208
158	1.0	43.7298069989
158	1.0	43.6474612596
158	1.0	43.7910788964
158	1.0	43.7686044628
158	1.0	43.7620119123
158	1.0	43.7120608649
158	1.0	43.7226850194
158	1.0	43.6729424191
158	1.0	43.7586645343
158	1.0	43.7502029452
158	1.0	43.7427522007
158	1.0	43.7332072642
158	1.0	43.727092088
158	1.0	43.7293882792
158	1.0	43.742075245
158	1.0	43.7218413172
158	1.0	43.7748159706
158	1.0	43.6964040886
158	1.0	43.7724678602
158	1.0	43.7809548789
158	1.0	43.7410458921
158	1.0	43.7693131886
158	1.0	43.6845139694
158	1.0	43.7296776381
158	1.0	43.7440605004
158	1.0	43.6655507845
158	1.0	43.6638041786
158	1.0	43.7340281857
158	1.0	43.7724034302
158	1.0	43.7427753372
158	1.0	43.6366827046
158	1.0	43.7555060065
158	1.0	43.7768206929
158	1.0	43.7586500161
158	1.0	43.7453549896
158	1.0	43.7722032157
158	1.0	43.7613940122
158	1.0	43.7579079559
158	1.0	43.659371934
158	1.0	43.7459182097
158	1.0	43.6944865074
158	1.0	43.7543563848
158	1.0	43.7169059871
158	1.0	43.7162268461
158	1.0	43.7632411851
158	1.0	43.7643050953
158	1.0	43.7422242316
158	1.0	43.7463787383
158	1.0	43.7575447867
158	1.0	43.7809822598
158	1.0	43.7758672302
158	1.0	43.7499880784
158	1.0	43.7554734744
158	1.0	43.6974381764
158	1.0	43.7518536921
158	1.0	43.6831264704
158	1.0	43.7932558093
158	1.0	43.687905701
158	1.0	43.8031644701
158	1.0	43.7480074419
158	1.0	43.7239895608
158	1.0	43.7166132045
158	1.0	43.7599713598
158	1.0	43.6652513836
158	1.0	43.7344211133
158	1.0	43.6331082355
158	1.0	43.6947921065
158	1.0	43.7676687589
158	1.0	43.7413749856
158	1.0	43.7471062012
158	1.0	43.7587882577
158	1.0	43.662341053
158	1.0	43.7228359518
158	1.0	43.749213456
158	1.0	43.7396735363
158	1.0	43.7745158883
158	1.0	43.7536251046
158	1.0	43.794282723
158	1.0	43.6898074024
158	1.0	43.7507603813
158	1.0	43.7347334346
158	1.0	43.6787398098
158	1.0	43.680844502
158	1.0	43.6840639943
158	1.0	43.6722186293
158	1.0	43.7787187361
158	1.0	43.7836604943
158	1.0	43.7037262171
158	1.0	43.7608800788
158	1.0	43.7390976954
158	1.0	43.6621407342
158	1.0	43.6774747754
158	1.0	43.766758737
158	1.0	43.7270529934
158	1.0	43.7445025956
158	1.0	43.7027651797
158	1.0	43.6373560592
158	1.0	43.7023587492
158	1.0	43.6822481451
158	1.0	43.7095808281
158	1.0	43.7516937739
158	1.0	43.8018187292
158	1.0	43.7181130288
158	1.0	43.672461034
158	1.0	43.7840929094
158	1.0	43.7095492078
158	1.0	43.7079167334
158	1.0	43.7698660621
158	1.0	43.6980847759
158	1.0	43.7551986139
158	1.0	43.7618166851
158	1.0	43.7532884731
158	1.0	43.7822475281
158	1.0	43.7001813283
158	1.0	43.6564455121
158	1.0	43.736257224
158	1.0	43.7690388477
158	1.0	43.772412749
158	1.0	43.7350086712
158	1.0	43.7426199501
158	1.0	43.7045801182
158	1.0	43.6893515034
158	1.0	43.7442973352
158	1.0	43.7257296792
158	1.0	43.698960154
158	1.0	43.7701764363
158	1.0	43.6829406459
158	1.0	43.7473790086
158	1.0	43.7381477041
158	1.0	43.7821224839
158	1.0	43.7628220951
158	1.0	43.7143463991
158	1.0	43.7632371748
158	1.0	43.7910705779
158	1.0	43.7692247874
158	1.0	43.7515868244
158	1.0	43.6136948721
158	1.0	43.7445941021
158	1.0	43.7286228376
158	1.0	43.7094871688
158	1.0	43.7277807342
158	1.0	43.7720052814
158	1.0	43.7558770736
158	1.0	43.6789651497
158	1.0	43.7647312297
158	1.0	43.7344793943
158	1.0	43.7601355543
158	1.0	43.6971287493
158	1.0	43.7242012028
158	1.0	43.6895348375
158	1.0	43.73584543
158	1.0	43.7279502695
158	1.0	43.7328490733
158	1.0	43.7388912584
158	1.0	43.6840549283
158	1.0	43.6970368642
158	1.0	43.7386054969
158	1.0	43.7314456149
158	1.0	43.7576440093
158	1.0	43.6907030786
158	1.0	43.7028906586
158	1.0	43.7585572633
158	1.0	43.6956502888
158	1.0	43.707547132
158	1.0	43.7164617486
158	1.0	43.7455189259
158	1.0	43.7661463868
158	1.0	43.7498137495
158	1.0	43.7602884268
158	1.0	43.7259838943
158	1.0	43.7290801447
158	1.0	43.7703933846
158	1.0	43.7476759405
158	1.0	43.729774615
158	1.0	43.7153361378
158	1.0	43.7171322571
158	1.0	43.7535019049
158	1.0	43.7382085144
158	1.0	43.7462704607
158	1.0	43.7610998319
158	1.0	43.6691298118
158	1.0	43.7359813251
158	1.0	43.7343967722
158	1.0	43.7210711644
158	1.0	43.7580195441
158	1.0	43.7313419528
158	1.0	43.7155190411
158	1.0	43.7625710829
158	1.0	43.7527878147
158	1.0	43.7626728133
158	1.0	43.7748017533
158	1.0	43.6627957841
158	1.0	43.7536871997
158	1.0	43.6763279292
158	1.0	43.6942732367
158	1.0	43.7116619064
158	1.0	43.7599252226
158	1.0	43.6631711717
158	1.0	43.745810477
158	1.0	43.7761826583
158	1.0	43.694044653
158	1.0	43.7148973934
158	1.0	43.6847350701
158	1.0	43.7298853199
158	1.0	43.7048286717
158	1.0	43.7148135904
158	1.0	43.7412071372
158	1.0	43.7628103433
158	1.0	43.6867918303
158	1.0	43.7266063992
158	1.0	43.7083009952
158	1.0	43.713163391
158	1.0	43.6396359438
158	1.0	43.7698456721
158	1.0	43.6981596843
158	1.0	43.7372217185
158	1.0	43.716306417
158	1.0	43.7764593708
158	1.0	43.7461000087
158	1.0	43.6940093417
158	1.0	43.7353666292
158	1.0	43.6762321003
158	1.0	43.7199444603
158	1.0	43.7211856151
158	1.0	43.8070168807
158	1.0	43.6938280886
158	1.0	43.7318531501
158	1.0	43.7523846748
158	1.0	43.7086144205
158	1.0	43.656101779
158	1.0	43.7078370944
158	1.0	43.715850901
158	1.0	43.7495614864
158	1.0	43.7489215329
158	1.0	43.6938382701
158	1.0	43.745418641
158	1.0	43.7373795173
158	1.0	43.7107589798
158	1.0	43.6945979156
158	1.0	43.7478661478
158	1.0	43.7353675143
158	1.0	43.7527538865
158	1.0	43.7396253868
158	1.0	43.7649598412
158	1.0	43.7505373722
158	1.0	43.8150537009
158	1.0	43.7134527264
158	1.0	43.7145080941
158	1.0	43.7601895825
158	1.0	43.7589451969
158	1.0	43.6467583737
158	1.0	43.7475749054
158	1.0	43.6610136759
158	1.0	43.7006989018
158	1.0	43.7488742924
158	1.0	43.7189582162
158	1.0	43.7759906174
158	1.0	43.6725107379
158	1.0	43.7352513109
158	1.0	43.677222258
158	1.0	43.7282288874
158	1.0	43.6734575528
158	1.0	43.7043673788
158	1.0	43.7399993732
158	1.0	43.7476723488
158	1.0	43.719513861
158	1.0	43.6788344317
158	1.0	43.7510855775
158	1.0	43.7586871872
158	1.0	43.7132887497
158	1.0	43.7444656597
158	1.0	43.7554222539
158	1.0	43.7548374358
158	1.0	43.7121471614
158	1.0	43.7071253554
158	1.0	43.6922304751
158	1.0	43.7468251511
158	1.0	43.7802547329
158	1.0	43.6622378894
158	1.0	43.6758694776
158	1.0	43.7804216404
158	1.0	43.7342843464
158	1.0	43.738250951
158	1.0	43.7526202343
158	1.0	43.7150988632
158	1.0	43.7257965986
158	1.0	43.7543693654
158	1.0	43.7530842167
158	1.0	43.720621831
158	1.0	43.683408422
158	1.0	43.7586694176
158	1.0	43.7828343983
158	1.0	43.7739745682
158	1.0	43.7670321802
158	1.0	43.7689930318
158	1.0	43.7969575582
158	1.0	43.6925086689
158	1.0	43.7332603759
158	1.0	43.7369396843
158	1.0	43.7469565759
158	1.0	43.7666057981
158	1.0	43.7665199761
158	1.0	43.7538135604
158	1.0	43.7573387507
158	1.0	43.7809294931
158	1.0	43.7362828687
158	1.0	43.7271704618
158	1.0	43.7366382872
158	1.0	43.7159927404
158	1.0	43.6716736315
158	1.0	43.6454455943
158	1.0	43.7220114292
158	1.0	43.7340740495
158	1.0	43.7048382859
158	1.0	43.7695153581
158	1.0	43.6610338374
158	1.0	43.7305559971
158	1.0	43.7396759657
158	1.0	43.7380049446
158	1.0	43.7558707031
158	1.0	43.6945837597
158	1.0	43.7651305742
158	1.0	43.7255790262
158	1.0	43.7183054871
158	1.0	43.7143119376
158	1.0	43.6792040731
158	1.0	43.7212509754
158	1.0	43.7376374747
158	1.0	43.7765930197
158	1.0	43.738152237
158	1.0	43.7609701331
158	1.0	43.7319177381
158	1.0	43.7663230065
158	1.0	43.7464229919
158	1.0	43.7556104601
158	1.0	43.6906469098
158	1.0	43.7244878199
158	1.0	43.7265106877
158	1.0	43.7047832354
158	1.0	43.6334961968
158	1.0	43.7670958069
158	1.0	43.7006814533
158	1.0	43.7544927023
158	1.0	43.7509642472
158	1.0	43.7565979582
158	1.0	43.7429320927
158	1.0	43.7789783437
158	1.0	43.7356273309
158	1.0	43.6863405984
158	1.0	43.7084704389
158	1.0	43.7603308983
158	1.0	43.7504926894
158	1.0	43.754054677
158	1.0	43.7863026388
158	1.0	43.6996079392
158	1.0	43.753834204
158	1.0	43.6996992286
158	1.0	43.7666399534
158	1.0	43.7129315589
158	1.0	43.6462817881
158	1.0	43.7637942562
158	1.0	43.6906705551
158	1.0	43.7394442953
158	1.0	43.6778987064
158	1.0	43.675177158
158	1.0	43.7651050924
158	1.0	43.6844017173
158	1.0	43.7241384082
158	1.0	43.6996593225
158	1.0	43.7442830064
158	1.0	43.7344547271
158	1.0	43.7599879686
158	1.0	43.790114319
158	1.0	43.6994375243
158	1.0	43.7376108635
158	1.0	43.6668301389
158	1.0	43.6759118324
158	1.0	43.7712162851
158	1.0	43.7298190049
158	1.0	43.7452317577
158	1.0	43.7442109582
158	1.0	43.6927459015
158	1.0	43.6916713776
158	1.0	43.7483493687
158	1.0	43.7109425513
158	1.0	43.6840484779
158	1.0	43.7096836881
158	1.0	43.7585445394
158	1.0	43.7122904424
158	1.0	43.7380554063
158	1.0	43.7211697097
158	1.0	43.811406551
158	1.0	43.7548849889
158	1.0	43.6582240622
158	1.0	43.6598938125
158	1.0	43.7541540129
158	1.0	43.6742774086
158	1.0	43.7370107717
158	1.0	43.6789638049
158	1.0	43.6783352073
158	1.0	43.7527477793
158	1.0	43.7623448117
158	1.0	43.750363248
158	1.0	43.7535962611
158	1.0	43.7446641583
158	1.0	43.7393666617
158	1.0	43.7449323465
158	1.0	43.740953217
158	1.0	43.7780630294
158	1.0	43.6330706478
158	1.0	43.7583310904
158	1.0	43.7310658533
158	1.0	43.7266914833
158	1.0	43.7129958609
158	1.0	43.6655928728
158	1.0	43.730943062
158	1.0	43.6307507539
158	1.0	43.7135793512
158	1.0	43.7752593308
158	1.0	43.7033401658
158	1.0	43.7311331671
158	1.0	43.7634908275
158	1.0	43.7411031372
158	1.0	43.7186994531
158	1.0	43.6817545187
158	1.0	43.74318625
158	1.0	43.7077130802
158	1.0	43.7226451175
158	1.0	43.7643086415
158	1.0	43.6705977415
158	1.0	43.7309938834
158	1.0	43.7884231023
158	1.0	43.7091892252
158	1.0	43.6863286807
158	1.0	43.6522380123
158	1.0	43.7780120311
158	1.0	43.7918286898
158	1.0	43.6793367663
158	1.0	43.6842209507
158	1.0	43.7404020281
158	1.0	43.6937539643
158	1.0	43.7544277264
158	1.0	43.6974755232
158	1.0	43.6471195036
158	1.0	43.728495782
158	1.0	43.7396150862
158	1.0	43.7196883509
158	1.0	43.764584945
158	1.0	43.6827373809
158	1.0	43.7461992608
158	1.0	43.6848239138
158	1.0	43.640679464
158	1.0	43.6888482924
158	1.0	43.6687356325
158	1.0	43.7771735865
158	1.0	43.7197135214
158	1.0	43.7128204873
158	1.0	43.7633295541
158	1.0	43.7463317084
158	1.0	43.726217711
158	1.0	43.7581936849
158	1.0	43.7097824293
158	1.0	43.7794212995
158	1.0	43.7761603924
158	1.0	43.6846756844
158	1.0	43.7912086066
158	1.0	43.6881528108
158	1.0	43.7432910258
158	1.0	43.7409935832
158	1.0	43.7634425206
158	1.0	43.6873894114
158	1.0	43.731071887
158	1.0	43.7018084956
158	1.0	43.7046046931
158	1.0	43.7139219129
158	1.0	43.7425960817
158	1.0	43.6611318796
158	1.0	43.707951631
158	1.0	43.759514369
158	1.0	43.732430583
158	1.0	43.6459795278
158	1.0	43.649348933
158	1.0	43.7607256709
158	1.0	43.751082857
158	1.0	43.6892273631
158	1.0	43.7555518406
158	1.0	43.6981793831
158	1.0	43.7458227826
158	1.0	43.6295358755
158	1.0	43.734361105
158	1.0	43.7254533705
158	1.0	43.7751257249
158	1.0	43.6336422753
158	1.0	43.6943310117
158	1.0	43.7238352871
158	1.0	43.759679456
158	1.0	43.677711996
158	1.0	43.7639006119
158	1.0	43.743158754
158	1.0	43.7872854243
158	1.0	43.7256678809
158	1.0	43.7512316726
158	1.0	43.6920001192
158	1.0	43.6945027381
158	1.0	43.7887802206
158	1.0	43.6743778363
158	1.0	43.7188408973
158	1.0	43.763687105
158	1.0	43.7356888697
158	1.0	43.7493861684
158	1.0	43.7785775113
158	1.0	43.7911632938
158	1.0	43.7289026491
158	1.0	43.7780024986
158	1.0	43.7529517867
158	1.0	43.6377071569
158	1.0	43.7003180726
158	1.0	43.7321897564
158	1.0	43.6417991356
158	1.0	43.685776901
158	1.0	43.7498391671
158	1.0	43.7160165876
158	1.0	43.7375951473
158	1.0	43.7557491721
158	1.0	43.667852758
158	1.0	43.7693637759
158	1.0	43.6853902728
158	1.0	43.7067262032
158	1.0	43.6621344577
158	1.0	43.7910453794
158	1.0	43.7538363561
158	1.0	43.6567755381
158	1.0	43.720164826
158	1.0	43.720622843
158	1.0	43.7818446826
158	1.0	43.7883460376
158	1.0	43.7676311376
158	1.0	43.7369782083
158	1.0	43.7270889733
158	1.0	43.7524127323
158	1.0	43.6825052112
158	1.0	43.7129024675
158	1.0	43.7274441418
158	1.0	43.7535262824
158	1.0	43.7749280766
158	1.0	43.7241052843
158	1.0	43.7223685588
158	1.0	43.7261614307
158	1.0	43.7776467486
158	1.0	43.7356280185
158	1.0	43.712232393
158	1.0	43.6535922514
158	1.0	43.7270560054
158	1.0	43.6895618471
158	1.0	43.6359878647
158	1.0	43.6560686779
158	1.0	43.6900059329
158	1.0	43.7019986045
158	1.0	43.7134418064
158	1.0	43.6598558397
158	1.0	43.7308399383
158	1.0	43.7318686791
158	1.0	43.7099056414
158	1.0	43.6914434554
158	1.0	43.7396384535
158	1.0	43.7525053498
158	1.0	43.760528756
158	1.0	43.7980639532
158	1.0	43.7999479952
158	1.0	43.7652017555
158	1.0	43.7460991681
158	1.0	43.6710560086
158	1.0	43.7685980955
158	1.0	43.7362539833
158	1.0	43.74929773
158	1.0	43.7482291492
158	1.0	43.7604624769
158	1.0	43.6757698802
158	1.0	43.7390362257
158	1.0	43.7384857205
158	1.0	43.7495152905
158	1.0	43.7463266974
158	1.0	43.7601207963
158	1.0	43.7027411463
158	1.0	43.7531725777
158	1.0	43.6754389425
158	1.0	43.726414148
158	1.0	43.7035298678
158	1.0	43.7322126661
158	1.0	43.7455335347
158	1.0	43.738294375
158	1.0	43.7682364609
158	1.0	43.6807426372
158	1.0	43.7650094265
158	1.0	43.7634535986
158	1.0	43.7250471263
158	1.0	43.7053209537
158	1.0	43.7242387796
158	1.0	43.7609454473
158	1.0	43.6728203747
158	1.0	43.6584680101
158	1.0	43.7253090864
158	1.0	43.6532011772
158	1.0	43.7354212892
158	1.0	43.7019821722
158	1.0	43.715087566
158	1.0	43.7743303905
158	1.0	43.7534074445
158	1.0	43.7140539183
158	1.0	43.7758921475
158	1.0	43.7456126915
158	1.0	43.6459406579
158	1.0	43.6796004298
158	1.0	43.698617379
158	1.0	43.6666663442
158	1.0	43.770021971
158	1.0	43.654931036
158	1.0	43.7553145465
158	1.0	43.6677085069
158	1.0	43.7385848938
158	1.0	43.7993511979
158	1.0	43.7477887121
158	1.0	43.6753227732
158	1.0	43.6720478721
158	1.0	43.7543681022
158	1.0	43.7097032872
158	1.0	43.7888686035
158	1.0	43.7411282129
158	1.0	43.7370554845
158	1.0	43.7796944543
158	1.0	43.7051085942
158	1.0	43.7569603103
158	1.0	43.7539323247
158	1.0	43.7181298
158	1.0	43.751799121
158	1.0	43.7408993386
158	1.0	43.7495071245
158	1.0	43.7340782883
158	1.0	43.7468361473
158	1.0	43.6822336391
158	1.0	43.7176588039
158	1.0	43.7688744343
158	1.0	43.7129649784
158	1.0	43.6881673198
158	1.0	43.7257168717
158	1.0	43.6905071505
158	1.0	43.7511519226
158	1.0	43.7426923149
158	1.0	43.7334501909
158	1.0	43.7417179074
158	1.0	43.6612518153
158	1.0	43.7669653922
158	1.0	43.7557775896
158	1.0	43.7106852227
158	1.0	43.6533119795
158	1.0	43.7654458241
158	1.0	43.7341726057
158	1.0	43.7448374466
158	1.0	43.7730735175
158	1.0	43.7302241612
158	1.0	43.7686666641
158	1.0	43.7588244616
158	1.0	43.734585474
158	1.0	43.7598724384
158	1.0	43.7317667938
158	1.0	43.6789963083
158	1.0	43.718242834
158	1.0	43.7292369093
158	1.0	43.7077180998
158	1.0	43.7032629345
158	1.0	43.7483192339
158	1.0	43.7120673469
158	1.0	43.7018549001
158	1.0	43.7390226604
158	1.0	43.7658098389
158	1.0	43.7064783042
158	1.0	43.7049965336
158	1.0	43.6955727985
158	1.0	43.7536957089
158	1.0	43.7590959584
158	1.0	43.7791385751
158	1.0	43.7403888828
158	1.0	43.7534940673
158	1.0	43.7446695862
158	1.0	43.7366130946
158	1.0	43.6668793497
158	1.0	43.7215112719
158	1.0	43.8012136272
158	1.0	43.6580024893
158	1.0	43.7707986956
158	1.0	43.7653532704
158	1.0	43.7392608042
158	1.0	43.7365221665
158	1.0	43.7714319904
158	1.0	43.7622652813
158	1.0	43.6879756969
158	1.0	43.6833524078
158	1.0	43.6861512505
158	1.0	43.7194801337
158	1.0	43.7096566802
158	1.0	43.6792780807
158	1.0	43.7589726593
158	1.0	43.7131298845
158	1.0	43.7657383566
158	1.0	43.7595773352
158	1.0	43.741596565
158	1.0	43.7613305648
158	1.0	43.677313146
158	1.0	43.7696913384
158	1.0	43.6618982999
158	1.0	43.6862837057
158	1.0	43.7234334388
158	1.0	43.7115176505
158	1.0	43.7059247723
158	1.0	43.7865721453
158	1.0	43.7141615416
158	1.0	43.7201392852
158	1.0	43.7519909574
158	1.0	43.7574541313
158	1.0	43.7402476062
158	1.0	43.7876595071
158	1.0	43.7537789344
158	1.0	43.7172522286
158	1.0	43.6931140121
158	1.0	43.7129524996
158	1.0	43.6949721484
158	1.0	43.7259684529
158	1.0	43.7633633659
158	1.0	43.7778115982
158	1.0	43.7218851868
158	1.0	43.6725791196
158	1.0	43.6936990155
158	1.0	43.6545074635
158	1.0	43.6539394311
158	1.0	43.6909685132
158	1.0	43.7223978784
158	1.0	43.7455191236
158	1.0	43.7648983187
158	1.0	43.7437146658
158	1.0	43.7385199207
158	1.0	43.7482759251
158	1.0	43.6524783664
158	1.0	43.7344275223
158	1.0	43.7373450729
158	1.0	43.7586000805
158	1.0	43.7566687402
158	1.0	43.7792932345
158	1.0	43.7488224431
158	1.0	43.7535248947
158	1.0	43.6545919268
158	1.0	43.7481906151
158	1.0	43.7472051371
158	1.0	43.7014348697
158	1.0	43.6663111463
158	1.0	43.7079900357
158	1.0	43.7258475822
158	1.0	43.7910095977
158	1.0	43.6610956637
158	1.0	43.7481004009
158	1.0	43.734611455
158	1.0	43.7084581078
158	1.0	43.7235383773
158	1.0	43.666123206
158	1.0	43.6108994152
158	1.0	43.6599763495
158	1.0	43.7817483576
158	1.0	43.7113407513
158	1.0	43.7643447562
158	1.0	43.7343883462
158	1.0	43.7615625371
158	1.0	43.723295478
158	1.0	43.6794787251
158	1.0	43.6573529407
158	1.0	43.6674470291
158	1.0	43.7649640279
158	1.0	43.7820894184
158	1.0	43.7786297949
158	1.0	43.776269402
158	1.0	43.7851859471
158	1.0	43.764724379
158	1.0	43.7231226052
158	1.0	43.7541668794
158	1.0	43.753085717
158	1.0	43.7373372133
158	1.0	43.6775347053
158	1.0	43.7864622293
158	1.0	43.6991330587
158	1.0	43.7289559514
158	1.0	43.6997094518
158	1.0	43.7305703921
158	1.0	43.7278336435
158	1.0	43.6877027692
158	1.0	43.6868560312
158	1.0	43.7128420345
158	1.0	43.7467029409
158	1.0	43.7663108559
158	1.0	43.7102319631
158	1.0	43.7432134763
158	1.0	43.7158109547
158	1.0	43.7585063057
158	1.0	43.7235990315
158	1.0	43.7353001458
158	1.0	43.674884811
158	1.0	43.7588627939
158	1.0	43.725264825
158	1.0	43.7384938319
158	1.0	43.7380342102
158	1.0	43.7354835984
158	1.0	43.7678445508
158	1.0	43.7475977575
158	1.0	43.7186713766
158	1.0	43.7389202777
158	1.0	43.7402963981
158	1.0	43.7527378828
158	1.0	43.7937299307
158	1.0	43.7215512542
158	1.0	43.7413875565
158	1.0	43.699020337
158	1.0	43.7307556244
158	1.0	43.7090865382
158	1.0	43.7202037487
158	1.0	43.7681412226
158	1.0	43.7845936201
158	1.0	43.750975361
158	1.0	43.7136084731
158	1.0	43.7156806378
158	1.0	43.6406786175
158	1.0	43.7312878672
158	1.0	43.7131732046
158	1.0	43.6949142358
158	1.0	43.755284897
