# Supplementary material for: Unique membrane properties and enhanced signal processing in human neocortical neurons
Source: eLife. 2016 Oct 6;5:e16553. doi: 10.7554/eLife.16553 (PMC5100995; doi:10.7554/eLife.16553)
Supplement: Source code 1. — DOI: http://dx.doi.org/10.7554/eLife.16553.014 [file elife-16553-code1.zip › Fig3/Fig3b/DIST_045_SYNC/Mon_Apr_11_11_35_14_2016/syns_159/sync_stim_seed_814.txt]

NUMBER_OF_SYNAPSES	APC_N	MAX_VOLTAGE
159	1.0	43.7848892593
159	1.0	43.7149984445
159	1.0	43.7126245076
159	1.0	43.7930439656
159	1.0	43.7732290852
159	1.0	43.6550207322
159	1.0	43.7111231389
159	1.0	43.7625461652
159	1.0	43.6396023821
159	1.0	43.6726493302
159	1.0	43.7361684235
159	1.0	43.7599877657
159	1.0	43.7045346895
159	1.0	43.7757270962
159	1.0	43.6843904892
159	1.0	43.7100432912
159	1.0	43.7673517876
159	1.0	43.7637062238
159	1.0	43.7605666933
159	1.0	43.7507759249
159	1.0	43.6989308129
159	1.0	43.7438983444
159	1.0	43.7732935582
159	1.0	43.7546714042
159	1.0	43.7848003448
159	1.0	43.760125008
159	1.0	43.7167605383
159	1.0	43.7371365769
159	1.0	43.7380680227
159	1.0	43.6828164082
159	1.0	43.7413924618
159	1.0	43.7206322688
159	1.0	43.679775511
159	1.0	43.7220866137
159	1.0	43.7534253456
159	1.0	43.7828814135
159	1.0	43.7262422466
159	1.0	43.7745608157
159	1.0	43.726763469
159	1.0	43.7916301718
159	1.0	43.7516542895
159	1.0	43.7287566615
159	1.0	43.7593022266
159	1.0	43.6972182389
159	1.0	43.7146015328
159	1.0	43.6553052407
159	1.0	43.6941623027
159	1.0	43.7866507417
159	1.0	43.7540384995
159	1.0	43.735580096
159	1.0	43.7615078602
159	1.0	43.6802155214
159	1.0	43.7578163896
159	1.0	43.7790075146
159	1.0	43.8068142036
159	1.0	43.7426589325
159	1.0	43.6811883564
159	1.0	43.7937543771
159	1.0	43.7753965086
159	1.0	43.7389385072
159	1.0	43.7236773649
159	1.0	43.6775726725
159	1.0	43.6651380948
159	1.0	43.7453234507
159	1.0	43.7496548526
159	1.0	43.6984184756
159	1.0	43.765854477
159	1.0	43.716361172
159	1.0	43.7755877563
159	1.0	43.7421267426
159	1.0	43.6474365401
159	1.0	43.7363583538
159	1.0	43.7638687208
159	1.0	43.7932445462
159	1.0	43.6436981525
159	1.0	43.6812472655
159	1.0	43.7483450477
159	1.0	43.6800700008
159	1.0	43.7615124266
159	1.0	43.7056339045
159	1.0	43.72229485
159	1.0	43.7362603329
159	1.0	43.6993078912
159	1.0	43.7187999329
159	1.0	43.782121385
159	1.0	43.7597597022
159	1.0	43.7714708542
159	1.0	43.6647487943
159	1.0	43.6892779869
159	1.0	43.7151767865
159	1.0	43.703620171
159	1.0	43.7132015457
159	1.0	43.7099610773
159	1.0	43.7541638653
159	1.0	43.690360865
159	1.0	43.737183251
159	1.0	43.7737933545
159	1.0	43.7700461588
159	1.0	43.7561260203
159	1.0	43.7167570383
159	1.0	43.7057827983
159	1.0	43.7680929763
159	1.0	43.7680786752
159	1.0	43.7390537
159	1.0	43.8069692878
159	1.0	43.8064549558
159	1.0	43.7614059039
159	1.0	43.7219964309
159	1.0	43.7411747034
159	1.0	43.764397652
159	1.0	43.6876370804
159	1.0	43.7780902116
159	1.0	43.6894549397
159	1.0	43.677073355
159	1.0	43.6611654124
159	1.0	43.7410991307
159	1.0	43.7815135295
159	1.0	43.6612302969
159	1.0	43.7434875948
159	1.0	43.7967770573
159	1.0	43.688247558
159	1.0	43.7788616046
159	1.0	43.7662738009
159	1.0	43.668207374
159	1.0	43.7142121401
159	1.0	43.6872292635
159	1.0	43.7002649728
159	1.0	43.6990771598
159	1.0	43.761405174
159	1.0	43.7113085261
159	1.0	43.7651506165
159	1.0	43.7460202434
159	1.0	43.7313796595
159	1.0	43.7397266796
159	1.0	43.715617768
159	1.0	43.7812789726
159	1.0	43.7191883121
159	1.0	43.746058609
159	1.0	43.6481306488
159	1.0	43.7784033945
159	1.0	43.7662245889
159	1.0	43.6796447166
159	1.0	43.6508653725
159	1.0	43.7334455443
159	1.0	43.7641663564
159	1.0	43.7628516988
159	1.0	43.7430412981
159	1.0	43.7656004836
159	1.0	43.6640393402
159	1.0	43.714711549
159	1.0	43.7457029476
159	1.0	43.6863325633
159	1.0	43.7381922025
159	1.0	43.7540345179
159	1.0	43.7509795895
159	1.0	43.7527155478
159	1.0	43.7717305586
159	1.0	43.7896213793
159	1.0	43.7302863122
159	1.0	43.682245117
159	1.0	43.7572581472
159	1.0	43.8003660841
159	1.0	43.7754937834
159	1.0	43.7408826757
159	1.0	43.7562696477
159	1.0	43.6301958818
159	1.0	43.6739340388
159	1.0	43.7828103773
159	1.0	43.754917737
159	1.0	43.7922181346
159	1.0	43.7111050229
159	1.0	43.7049941755
159	1.0	43.7754138718
159	1.0	43.7781939348
159	1.0	43.7553290719
159	1.0	43.6719046053
159	1.0	43.690200816
159	1.0	43.6638651846
159	1.0	43.7295575562
159	1.0	43.7561675021
159	1.0	43.6674674182
159	1.0	43.7740664853
159	1.0	43.7434937554
159	1.0	43.7465085625
159	1.0	43.73236141
159	1.0	43.7111670111
159	1.0	43.7181628449
159	1.0	43.7741777479
159	1.0	43.6840640011
159	1.0	43.7725117788
159	1.0	43.7704717327
159	1.0	43.7536998005
159	1.0	43.7783902481
159	1.0	43.731710297
159	1.0	43.753628071
159	1.0	43.7502902117
159	1.0	43.7739255634
159	1.0	43.7371532892
159	1.0	43.67077937
159	1.0	43.7306543853
159	1.0	43.713003756
159	1.0	43.6626150453
159	1.0	43.7637370129
159	1.0	43.7018600961
159	1.0	43.749207465
159	1.0	43.6768647104
159	1.0	43.7666925852
159	1.0	43.6995128745
159	1.0	43.7745072663
159	1.0	43.7612894391
159	1.0	43.7775751402
159	1.0	43.7527509713
159	1.0	43.7752960813
159	1.0	43.7627871648
159	1.0	43.6809044017
159	1.0	43.6777799715
159	1.0	43.765042873
159	1.0	43.7533053321
159	1.0	43.7916787927
159	1.0	43.7229618512
159	1.0	43.749289029
159	1.0	43.7624453182
159	1.0	43.6717397532
159	1.0	43.725617227
159	1.0	43.7352278106
159	1.0	43.7243767033
159	1.0	43.6810407418
159	1.0	43.7197742345
159	1.0	43.6625128361
159	1.0	43.7588532495
159	1.0	43.7434044319
159	1.0	43.7520484191
159	1.0	43.6607392822
159	1.0	43.7565937979
159	1.0	43.710874745
159	1.0	43.6960567599
159	1.0	43.7015711447
159	1.0	43.7002015417
159	1.0	43.7617402862
159	1.0	43.7517868081
159	1.0	43.7803485257
159	1.0	43.6537813372
159	1.0	43.7493969435
159	1.0	43.7346010105
159	1.0	43.763584938
159	1.0	43.7251286828
159	1.0	43.6862588725
159	1.0	43.7461981962
159	1.0	43.7673769548
159	1.0	43.7400448507
159	1.0	43.7442609669
159	1.0	43.7024256021
159	1.0	43.7638173381
159	1.0	43.7344992894
159	1.0	43.6624439943
159	1.0	43.7201793714
159	1.0	43.6668708889
159	1.0	43.7246881739
159	1.0	43.7652092353
159	1.0	43.7362634477
159	1.0	43.7513095314
159	1.0	43.7409744352
159	1.0	43.5708002841
159	1.0	43.7042098589
159	1.0	43.7816591073
159	1.0	43.7542454608
159	1.0	43.6653270447
159	1.0	43.7453224979
159	1.0	43.7168497768
159	1.0	43.7474592287
159	1.0	43.760935959
159	1.0	43.7481959777
159	1.0	43.7769718176
159	1.0	43.7867341884
159	1.0	43.7022880536
159	1.0	43.6858674904
159	1.0	43.7930896145
159	1.0	43.702721418
159	1.0	43.7483916734
159	1.0	43.757395442
159	1.0	43.7620535396
159	1.0	43.7600070686
159	1.0	43.6876218246
159	1.0	43.7647464003
159	1.0	43.7594456059
159	1.0	43.7551111015
159	1.0	43.7249020942
159	1.0	43.7387288847
159	1.0	43.6687552002
159	1.0	43.7423659961
159	1.0	43.7281947191
159	1.0	43.7261842278
159	1.0	43.7540756547
159	1.0	43.7162644319
159	1.0	43.7275344816
159	1.0	43.761037242
159	1.0	43.6546155569
159	1.0	43.7465407664
159	1.0	43.7738661415
159	1.0	43.8120501451
159	1.0	43.7735662027
159	1.0	43.745607894
159	1.0	43.7082234338
159	1.0	43.7689297714
159	1.0	43.7598279714
159	1.0	43.7685398184
159	1.0	43.7223218818
159	1.0	43.7626052739
159	1.0	43.717503855
159	1.0	43.7505244845
159	1.0	43.7629671361
159	1.0	43.7503559514
159	1.0	43.7728213289
159	1.0	43.6536341506
159	1.0	43.7630270478
159	1.0	43.7712415575
159	1.0	43.767542949
159	1.0	43.7467416998
159	1.0	43.7524105277
159	1.0	43.7641446143
159	1.0	43.7668569695
159	1.0	43.7490052716
159	1.0	43.7764272171
159	1.0	43.6937738555
159	1.0	43.6886831464
159	1.0	43.7477027662
159	1.0	43.766936157
159	1.0	43.7152213808
159	1.0	43.73274409
159	1.0	43.7654189748
159	1.0	43.716215761
159	1.0	43.7652232717
159	1.0	43.7255896664
159	1.0	43.718169058
159	1.0	43.7083793247
159	1.0	43.6807314514
159	1.0	43.7148923819
159	1.0	43.6807453149
159	1.0	43.7067304619
159	1.0	43.6763035279
159	1.0	43.7520735907
159	1.0	43.7111570835
159	1.0	43.7686990497
159	1.0	43.7500159303
159	1.0	43.7276242153
159	1.0	43.7668610759
159	1.0	43.6960487173
159	1.0	43.7536660759
159	1.0	43.7726598221
159	1.0	43.7321402175
159	1.0	43.6944540392
159	1.0	43.7286125017
159	1.0	43.7065187356
159	1.0	43.6825204219
159	1.0	43.6900265207
159	1.0	43.6610677664
159	1.0	43.7855341803
159	1.0	43.7198709497
159	1.0	43.7268447627
159	1.0	43.7170114848
159	1.0	43.6796161726
159	1.0	43.7643985989
159	1.0	43.7593252886
159	1.0	43.7520686347
159	1.0	43.6996859206
159	1.0	43.723321396
159	1.0	43.7509208693
159	1.0	43.7616053977
159	1.0	43.7118347211
159	1.0	43.7608345963
159	1.0	43.778298711
159	1.0	43.7003903907
159	1.0	43.7275365995
159	1.0	43.7891999054
159	1.0	43.7635252857
159	1.0	43.7296082998
159	1.0	43.7795750718
159	1.0	43.7142235637
159	1.0	43.694223242
159	1.0	43.7494715078
159	1.0	43.7399005359
159	1.0	43.7614353017
159	1.0	43.7351386055
159	1.0	43.6382605622
159	1.0	43.7538636594
159	1.0	43.7888347734
159	1.0	43.7643300982
159	1.0	43.7423900759
159	1.0	43.7602747535
159	1.0	43.7643240511
159	1.0	43.7486343745
159	1.0	43.7291814563
159	1.0	43.749647292
159	1.0	43.8017999257
159	1.0	43.779711888
159	1.0	43.6977899289
159	1.0	43.7623919158
159	1.0	43.7771095849
159	1.0	43.713557788
159	1.0	43.7103943679
159	1.0	43.7783804156
159	1.0	43.7478358555
159	1.0	43.6934257503
159	1.0	43.7210347584
159	1.0	43.7949622359
159	1.0	43.6904221611
159	1.0	43.7920256292
159	1.0	43.7540046803
159	1.0	43.7727039216
159	1.0	43.7039166841
159	1.0	43.7566587843
159	1.0	43.7358356504
159	1.0	43.6925300052
159	1.0	43.7285708532
159	1.0	43.7680857778
159	1.0	43.7493579595
159	1.0	43.7861349157
159	1.0	43.6659212559
159	1.0	43.7847362699
159	1.0	43.6709279427
159	1.0	43.769894402
159	1.0	43.6846317839
159	1.0	43.7818413489
159	1.0	43.6919870862
159	1.0	43.6661507107
159	1.0	43.7552665339
159	1.0	43.6599012845
159	1.0	43.6911248118
159	1.0	43.7144983814
159	1.0	43.7811288692
159	1.0	43.748790844
159	1.0	43.700260077
159	1.0	43.7718063466
159	1.0	43.7680058654
159	1.0	43.6916950847
159	1.0	43.7684659905
159	1.0	43.6766989602
159	1.0	43.7530766841
159	1.0	43.6922197681
159	1.0	43.7552632286
159	1.0	43.76934583
159	1.0	43.7798675653
159	1.0	43.7593954113
159	1.0	43.7414351936
159	1.0	43.6951686515
159	1.0	43.7584902692
159	1.0	43.7851935619
159	1.0	43.7224372447
159	1.0	43.6986588971
159	1.0	43.7629498066
159	1.0	43.7800266791
159	1.0	43.7018915393
159	1.0	43.7183676841
159	1.0	43.7370030213
159	1.0	43.7266250025
159	1.0	43.7801761495
159	1.0	43.7605548609
159	1.0	43.7192564137
159	1.0	43.6909300285
159	1.0	43.7409453231
159	1.0	43.6729029741
159	1.0	43.692694632
159	1.0	43.7363478933
159	1.0	43.7831284973
159	1.0	43.6752331932
159	1.0	43.7143233769
159	1.0	43.7504726046
159	1.0	43.6801249982
159	1.0	43.7594732743
159	1.0	43.7271973954
159	1.0	43.7369611464
159	1.0	43.7263582805
159	1.0	43.6845531842
159	1.0	43.7991868423
159	1.0	43.7371533444
159	1.0	43.6958232455
159	1.0	43.739188239
159	1.0	43.7502586487
159	1.0	43.7566434028
159	1.0	43.7473400188
159	1.0	43.7103340939
159	1.0	43.7680340346
159	1.0	43.7747204026
159	1.0	43.7499952079
159	1.0	43.7468463268
159	1.0	43.7100421913
159	1.0	43.7207108614
159	1.0	43.7318145909
159	1.0	43.7482138947
159	1.0	43.725674755
159	1.0	43.7541577784
159	1.0	43.725682388
159	1.0	43.7169267819
159	1.0	43.7579178876
159	1.0	43.6716220052
159	1.0	43.7563546586
159	1.0	43.7143021837
159	1.0	43.7170356305
159	1.0	43.7667897542
159	1.0	43.6517499548
159	1.0	43.7634338443
159	1.0	43.7815247107
159	1.0	43.7338964656
159	1.0	43.6586068901
159	1.0	43.7908232654
159	1.0	43.7855710033
159	1.0	43.7299083241
159	1.0	43.786038749
159	1.0	43.6944680251
159	1.0	43.6913877138
159	1.0	43.7409302048
159	1.0	43.6863362117
159	1.0	43.704041044
159	1.0	43.8097572158
159	1.0	43.7589102121
159	1.0	43.6825026667
159	1.0	43.7261859635
159	1.0	43.7300913854
159	1.0	43.7050357065
159	1.0	43.6792635345
159	1.0	43.76581666
159	1.0	43.6956320065
159	1.0	43.7327199895
159	1.0	43.7187627952
159	1.0	43.6981060386
159	1.0	43.7758609502
159	1.0	43.7382374029
159	1.0	43.7679911403
159	1.0	43.7728683434
159	1.0	43.691017826
159	1.0	43.6837950228
159	1.0	43.7467000252
159	1.0	43.7236128869
159	1.0	43.7854699384
159	1.0	43.7332599865
159	1.0	43.7264290674
159	1.0	43.6676167623
159	1.0	43.6496217133
159	1.0	43.6766827597
159	1.0	43.6973704844
159	1.0	43.6949510664
159	1.0	43.7298049044
159	1.0	43.7202252077
159	1.0	43.7112454827
159	1.0	43.6931041674
159	1.0	43.6141132008
159	1.0	43.7873981376
159	1.0	43.7245123977
159	1.0	43.71102374
159	1.0	43.6986509914
159	1.0	43.7321124079
159	1.0	43.7045832672
159	1.0	43.7674161065
159	1.0	43.6916286885
159	1.0	43.7533864724
159	1.0	43.7094076019
159	1.0	43.7167067266
159	1.0	43.7720177161
159	1.0	43.7609572319
159	1.0	43.7328393165
159	1.0	43.7119117117
159	1.0	43.7504570683
159	1.0	43.7607992943
159	1.0	43.7729090426
159	1.0	43.6684647907
159	1.0	43.7319119052
159	1.0	43.7354669666
159	1.0	43.7430922788
159	1.0	43.7612949082
159	1.0	43.7719170279
159	1.0	43.6893978208
159	1.0	43.7658464775
159	1.0	43.7157801952
159	1.0	43.7308534903
159	1.0	43.6993935466
159	1.0	43.7548395094
159	1.0	43.7079625893
159	1.0	43.6428409446
159	1.0	43.6521032873
159	1.0	43.7101017188
159	1.0	43.71946741
159	1.0	43.6839019189
159	1.0	43.7887583146
159	1.0	43.688592541
159	1.0	43.7038897812
159	1.0	43.7815855162
159	1.0	43.6575854382
159	1.0	43.7667184114
159	1.0	43.7737740829
159	1.0	43.7731073477
159	1.0	43.7538794766
159	1.0	43.7431371347
159	1.0	43.7934655921
159	1.0	43.6796684933
159	1.0	43.7508089225
159	1.0	43.7058151085
159	1.0	43.6877077523
159	1.0	43.6838213798
159	1.0	43.7099578921
159	1.0	43.7111038143
159	1.0	43.7685750238
159	1.0	43.762010933
159	1.0	43.7581851916
159	1.0	43.7709109036
159	1.0	43.8053399503
159	1.0	43.7144092783
159	1.0	43.6923504664
159	1.0	43.7463022524
159	1.0	43.7291649776
159	1.0	43.7142598377
159	1.0	43.7375937112
159	1.0	43.737641438
159	1.0	43.7760998306
159	1.0	43.7645819402
159	1.0	43.7870843563
159	1.0	43.6472015349
159	1.0	43.7363562377
159	1.0	43.7072918165
159	1.0	43.7769621541
159	1.0	43.7451276413
159	1.0	43.6894855759
159	1.0	43.7444110204
159	1.0	43.6473252978
159	1.0	43.7104930711
159	1.0	43.7612167577
159	1.0	43.6554382648
159	1.0	43.7564795883
159	1.0	43.7376161343
159	1.0	43.7653571031
159	1.0	43.7854192274
159	1.0	43.779061901
159	1.0	43.7454922049
159	1.0	43.736392854
159	1.0	43.7416427567
159	1.0	43.7651531647
159	1.0	43.7303293357
159	1.0	43.741577345
159	1.0	43.6881499799
159	1.0	43.7075422123
159	1.0	43.7387775578
159	1.0	43.7786825951
159	1.0	43.6763269177
159	1.0	43.7790655064
159	1.0	43.7342429374
159	1.0	43.7386176331
159	1.0	43.7390863528
159	1.0	43.629778714
159	1.0	43.764254108
159	1.0	43.7410325715
159	1.0	43.7246474345
159	1.0	43.7637109534
159	1.0	43.7298450359
159	1.0	43.7329685284
159	1.0	43.7107642477
159	1.0	43.7613404302
159	1.0	43.7154405089
159	1.0	43.7473180089
159	1.0	43.7657266386
159	1.0	43.7598922629
159	1.0	43.6621802184
159	1.0	43.7725508024
159	1.0	43.7403480575
159	1.0	43.7679412823
159	1.0	43.7537469687
159	1.0	43.7385543084
159	1.0	43.6525535909
159	1.0	43.7675378542
159	1.0	43.7565377741
159	1.0	43.7359929629
159	1.0	43.723722231
159	1.0	43.7353402177
159	1.0	43.7545143172
159	1.0	43.7072799912
159	1.0	43.7521314843
159	1.0	43.6772429209
159	1.0	43.7376344343
159	1.0	43.7885753451
159	1.0	43.7364639076
159	1.0	43.7508515437
159	1.0	43.7206419604
159	1.0	43.7145738528
159	1.0	43.7545948597
159	1.0	43.6680313351
159	1.0	43.6961959059
159	1.0	43.6669649115
159	1.0	43.6446129709
159	1.0	43.6877302926
159	1.0	43.7719082775
159	1.0	43.723902391
159	1.0	43.7657182816
159	1.0	43.6991492404
159	1.0	43.7239121376
159	1.0	43.7772625295
159	1.0	43.7335094423
159	1.0	43.6743659695
159	1.0	43.7659973024
159	1.0	43.7566403159
159	1.0	43.7096145397
159	1.0	43.7162001054
159	1.0	43.6703331839
159	1.0	43.6444369873
159	1.0	43.6485671896
159	1.0	43.7961946671
159	1.0	43.7443446309
159	1.0	43.713478262
159	1.0	43.7372446401
159	1.0	43.7642126186
159	1.0	43.7619010247
159	1.0	43.7329507929
159	1.0	43.7323091436
159	1.0	43.6864690805
159	1.0	43.7877072166
159	1.0	43.738252227
159	1.0	43.7460194797
159	1.0	43.782450823
159	1.0	43.7255056579
159	1.0	43.7415020357
159	1.0	43.7758270935
159	1.0	43.7337837324
159	1.0	43.7609071142
159	1.0	43.7293079114
159	1.0	43.7423854935
159	1.0	43.7881587291
159	1.0	43.7370300626
159	1.0	43.7331671933
159	1.0	43.7924695257
159	1.0	43.7137741309
159	1.0	43.680535155
159	1.0	43.7393581799
159	1.0	43.7635639889
159	1.0	43.7203685423
159	1.0	43.7361803181
159	1.0	43.6820855116
159	1.0	43.6877590888
159	1.0	43.7235797774
159	1.0	43.6755475838
159	1.0	43.7282492256
159	1.0	43.7277769065
159	1.0	43.7621573192
159	1.0	43.7130194844
159	1.0	43.7739976835
159	1.0	43.6887809063
159	1.0	43.7463487771
159	1.0	43.6935674705
159	1.0	43.7537511087
159	1.0	43.7937711905
159	1.0	43.6901631862
159	1.0	43.6781425341
159	1.0	43.7120222631
159	1.0	43.7517375119
159	1.0	43.7771404973
159	1.0	43.6753919151
159	1.0	43.6917383135
159	1.0	43.6858437076
159	1.0	43.7737294368
159	1.0	43.7089080526
159	1.0	43.7820564932
159	1.0	43.7633294349
159	1.0	43.6932709093
159	1.0	43.7183251667
159	1.0	43.7131521364
159	1.0	43.6786509867
159	1.0	43.6944935035
159	1.0	43.7175761779
159	1.0	43.7830073774
159	1.0	43.7352984352
159	1.0	43.6350283291
159	1.0	43.6535708368
159	1.0	43.7370968368
159	1.0	43.7458850846
159	1.0	43.7888286084
159	1.0	43.754819172
159	1.0	43.7877738337
159	1.0	43.6692549228
159	1.0	43.7711779046
159	1.0	43.6987654254
159	1.0	43.7627202432
159	1.0	43.7176623824
159	1.0	43.7635101442
159	1.0	43.6971511348
159	1.0	43.6708427171
159	1.0	43.7530873356
159	1.0	43.75849745
159	1.0	43.7149989039
159	1.0	43.7405905544
159	1.0	43.7431589078
159	1.0	43.7475253131
159	1.0	43.7751116551
159	1.0	43.7222578065
159	1.0	43.7219508182
159	1.0	43.7403762701
159	1.0	43.7272543465
159	1.0	43.6217546318
159	1.0	43.6364055741
159	1.0	43.7594013606
159	1.0	43.7231161051
159	1.0	43.6748456891
159	1.0	43.7416376722
159	1.0	43.7557492607
159	1.0	43.7813084724
159	1.0	43.7309354787
159	1.0	43.7186309967
159	1.0	43.7329061381
159	1.0	43.7412553643
159	1.0	43.6583907094
159	1.0	43.7650399296
159	1.0	43.7203177555
159	1.0	43.7539084133
159	1.0	43.6493145453
159	1.0	43.6815596781
159	1.0	43.7301953327
159	1.0	43.7575010811
159	1.0	43.7140587365
159	1.0	43.7709685694
159	1.0	43.7418953233
159	1.0	43.7845603072
159	1.0	43.7949082963
159	1.0	43.7250621723
159	1.0	43.6797817979
159	1.0	43.7508272526
159	1.0	43.7710874538
159	1.0	43.6982643771
159	1.0	43.7416842833
159	1.0	43.7110098107
159	1.0	43.6390561805
159	1.0	43.7204708359
159	1.0	43.7177167992
159	1.0	43.6797885492
159	1.0	43.7768432975
159	1.0	43.6567440168
159	1.0	43.7233071494
159	1.0	43.7704265715
159	1.0	43.7343216085
159	1.0	43.7571108876
159	1.0	43.6920665233
159	1.0	43.6697574187
159	1.0	43.7685952008
159	1.0	43.7389928332
159	1.0	43.7517004699
159	1.0	43.7721189723
159	1.0	43.7549851785
159	1.0	43.7235775437
159	1.0	43.6820278598
159	1.0	43.7317838332
159	1.0	43.747045771
159	1.0	43.7529815138
159	1.0	43.6850571453
159	1.0	43.7217357277
159	1.0	43.7893463518
159	1.0	43.7338088798
159	1.0	43.7571524001
159	1.0	43.7263260584
159	1.0	43.77262006
159	1.0	43.7892713767
159	1.0	43.744248796
159	1.0	43.7153370983
159	1.0	43.7357599355
159	1.0	43.7388423919
159	1.0	43.6909457861
159	1.0	43.6472211249
159	1.0	43.6512801634
159	1.0	43.6902495768
159	1.0	43.7031783778
159	1.0	43.7466864334
159	1.0	43.7683417846
159	1.0	43.6573155943
159	1.0	43.7442748834
159	1.0	43.7629314913
159	1.0	43.7667077773
159	1.0	43.7696734692
159	1.0	43.7284413304
159	1.0	43.6716589195
159	1.0	43.6955110462
159	1.0	43.758410297
159	1.0	43.7253285254
159	1.0	43.7334945103
159	1.0	43.6581876359
159	1.0	43.6921071056
159	1.0	43.7333466753
159	1.0	43.7862841194
159	1.0	43.7300987596
159	1.0	43.7037478761
159	1.0	43.7574041252
159	1.0	43.7845594587
159	1.0	43.7457162576
159	1.0	43.7283592201
159	1.0	43.7229126993
159	1.0	43.7894695593
159	1.0	43.6834407468
159	1.0	43.7598564636
159	1.0	43.7691649291
159	1.0	43.7751773473
159	1.0	43.6849268976
159	1.0	43.7028102047
159	1.0	43.7587501132
159	1.0	43.7552490227
159	1.0	43.7771063414
159	1.0	43.6945907822
159	1.0	43.6481604312
159	1.0	43.779973984
159	1.0	43.7572770861
159	1.0	43.7200344689
159	1.0	43.748322015
159	1.0	43.7677046289
159	1.0	43.6691199485
159	1.0	43.6517149993
159	1.0	43.7298461836
159	1.0	43.7315852784
159	1.0	43.777619415
159	1.0	43.7464472409
159	1.0	43.7168414103
159	1.0	43.7293756502
159	1.0	43.7820102754
159	1.0	43.7021091238
159	1.0	43.6834399919
159	1.0	43.7622108672
159	1.0	43.6490809908
159	1.0	43.7764679181
159	1.0	43.7898312151
159	1.0	43.7106108564
159	1.0	43.8172745014
159	1.0	43.6907517982
159	1.0	43.7010700107
159	1.0	43.7231510315
159	1.0	43.7459833132
159	1.0	43.7454781591
159	1.0	43.776237412
159	1.0	43.7583655715
159	1.0	43.776620506
159	1.0	43.7034625614
159	1.0	43.6490086419
159	1.0	43.7622800807
159	1.0	43.7070922812
159	1.0	43.665953816
159	1.0	43.7636705564
159	1.0	43.7246230023
159	1.0	43.6772648031
159	1.0	43.7216563341
159	1.0	43.7561272277
159	1.0	43.8053499409
159	1.0	43.786313271
159	1.0	43.7562206161
159	1.0	43.7637142964
159	1.0	43.7649477795
159	1.0	43.7565258832
159	1.0	43.7381657301
159	1.0	43.7042174652
159	1.0	43.6310145574
159	1.0	43.7475034656
159	1.0	43.7047331065
159	1.0	43.6504253562
159	1.0	43.6548425296
159	1.0	43.7814755974
159	1.0	43.695366071
159	1.0	43.7640866888
159	1.0	43.6981028396
159	1.0	43.7872805841
159	1.0	43.7608954577
159	1.0	43.6505647488
159	1.0	43.7511617147
159	1.0	43.7023798167
159	1.0	43.7682565913
159	1.0	43.7700412551
159	1.0	43.7192060633
159	1.0	43.788466485
159	1.0	43.7473380543
159	1.0	43.7149684682
159	1.0	43.7057686223
159	1.0	43.6739914244
159	1.0	43.7542448235
159	1.0	43.7629836205
159	1.0	43.7213198988
159	1.0	43.7573178106
159	1.0	43.7626924706
159	1.0	43.7430965774
159	1.0	43.6943765151
159	1.0	43.702878358
159	1.0	43.7750936907
159	1.0	43.7173021076
159	1.0	43.7534109657
159	1.0	43.7763282951
159	1.0	43.7427451824
159	1.0	43.7089656595
159	1.0	43.7443451176
159	1.0	43.7362919684
159	1.0	43.7693206563
159	1.0	43.7396802779
159	1.0	43.7131446645
159	1.0	43.6617089632
159	1.0	43.7109681031
159	1.0	43.6934787123
159	1.0	43.6651279264
159	1.0	43.7800465254
159	1.0	43.6421960119
159	1.0	43.6826132397
159	1.0	43.7019154139
159	1.0	43.7398215958
159	1.0	43.7442696139
159	1.0	43.7215953109
159	1.0	43.7499287391
