# Supplementary material for: Unique membrane properties and enhanced signal processing in human neocortical neurons
Source: eLife. 2016 Oct 6;5:e16553. doi: 10.7554/eLife.16553 (PMC5100995; doi:10.7554/eLife.16553)
Supplement: Source code 1. — DOI: http://dx.doi.org/10.7554/eLife.16553.014 [file elife-16553-code1.zip › Fig3/Fig3b/DIST_045_SYNC/Mon_Apr_11_11_35_14_2016/syns_16/sync_stim_seed_956.txt]

NUMBER_OF_SYNAPSES	APC_N	MAX_VOLTAGE
16	0.0	-82.6455262486
16	0.0	-82.4740404681
16	0.0	-83.3401177376
16	0.0	-81.9333244883
16	0.0	-81.8468102172
16	0.0	-83.625292126
16	0.0	-82.6006830974
16	0.0	-82.5867558904
16	0.0	-82.3769402329
16	0.0	-82.6783595498
16	0.0	-83.3677047441
16	0.0	-82.6199119236
16	0.0	-82.5313202065
16	0.0	-82.4966042994
16	0.0	-82.1829376338
16	0.0	-81.4756126602
16	0.0	-82.0315071638
16	0.0	-82.2933276516
16	0.0	-82.9884073003
16	0.0	-82.2314886946
16	0.0	-82.518906215
16	0.0	-83.0108429669
16	0.0	-82.4845152109
16	0.0	-82.6214030268
16	0.0	-82.521148916
16	0.0	-82.2980163964
16	0.0	-82.7132639193
16	0.0	-82.5779515783
16	0.0	-82.2061363417
16	0.0	-82.8193961644
16	0.0	-82.324609253
16	0.0	-83.0507064337
16	0.0	-82.0832602733
16	0.0	-83.1722369818
16	0.0	-82.6778092988
16	0.0	-82.7215650737
16	0.0	-82.4745943776
16	0.0	-82.70564407
16	0.0	-83.70879993
16	0.0	-82.872695441
16	0.0	-82.9963063801
16	0.0	-83.1002780268
16	0.0	-82.9031162579
16	0.0	-83.1302254208
16	0.0	-83.7854490139
16	0.0	-82.193603939
16	0.0	-83.4869814425
16	0.0	-82.3746590988
16	0.0	-82.8566860488
16	0.0	-82.389043246
16	0.0	-82.8806356697
16	0.0	-83.6269860155
16	0.0	-83.0217138369
16	0.0	-82.3996432401
16	0.0	-82.0349215397
16	0.0	-82.3427022421
16	0.0	-82.7560204419
16	0.0	-82.4760316881
16	0.0	-82.2769355338
16	0.0	-83.4269035035
16	0.0	-82.6328889504
16	0.0	-83.2158863329
16	0.0	-82.4799097179
16	0.0	-82.8406110332
16	0.0	-82.8594234499
16	0.0	-82.4642132538
16	0.0	-84.4336527098
16	0.0	-83.4394713716
16	0.0	-83.0021695877
16	0.0	-83.2094833166
16	0.0	-83.1888515179
16	0.0	-82.2748211709
16	0.0	-81.7518575833
16	0.0	-82.8685931989
16	0.0	-82.9281009999
16	0.0	-82.6432382923
16	0.0	-82.341988547
16	0.0	-82.8465914784
16	0.0	-82.7944731155
16	0.0	-82.431095984
16	0.0	-82.2858288497
16	0.0	-84.2204517071
16	0.0	-82.387840384
16	0.0	-82.4031597589
16	0.0	-81.8668425547
16	0.0	-83.3259036619
16	0.0	-83.2759832843
16	0.0	-82.5128518181
16	0.0	-83.44136456
16	0.0	-82.9140723357
16	0.0	-81.9812468961
16	0.0	-83.1519964155
16	0.0	-82.8575516331
16	0.0	-82.7371258086
16	0.0	-83.2661789351
16	0.0	-82.4498582097
16	0.0	-83.2845877911
16	0.0	-83.3980093113
16	0.0	-82.8798028336
16	0.0	-82.9317841674
16	0.0	-83.3251311275
16	0.0	-82.7560245787
16	0.0	-83.1583316679
16	0.0	-82.236813666
16	0.0	-82.9159226929
16	0.0	-82.616833998
16	0.0	-82.5354786346
16	0.0	-83.2145902366
16	0.0	-81.8985820219
16	0.0	-81.9169083057
16	0.0	-82.5726368999
16	0.0	-82.5466784326
16	0.0	-83.0155527403
16	0.0	-82.6169476696
16	0.0	-83.6534802099
16	0.0	-82.6564589109
16	0.0	-83.093287396
16	0.0	-82.9149644518
16	0.0	-82.3556292998
16	0.0	-83.3018604652
16	0.0	-82.972781665
16	0.0	-82.3892952842
16	0.0	-83.7372350538
16	0.0	-82.6266826194
16	0.0	-82.102382332
16	0.0	-82.6597794713
16	0.0	-82.6378334791
16	0.0	-82.7383365993
16	0.0	-82.2831134551
16	0.0	-82.6635108331
16	0.0	-82.6053417873
16	0.0	-82.2882186075
16	0.0	-82.2334321499
16	0.0	-82.9077804641
16	0.0	-82.4165516276
16	0.0	-83.5059142947
16	0.0	-83.0832179569
16	0.0	-83.0148254308
16	0.0	-82.7232060045
16	0.0	-82.9482049996
16	0.0	-82.456958761
16	0.0	-83.3537160969
16	0.0	-82.4152449327
16	0.0	-83.2450591756
16	0.0	-83.7648777898
16	0.0	-82.1970677259
16	0.0	-82.800771309
16	0.0	-82.3544099973
16	0.0	-82.7992921464
16	0.0	-82.8001145783
16	0.0	-82.4051027503
16	0.0	-82.0657604071
16	0.0	-82.8266905585
16	0.0	-81.9096786124
16	0.0	-83.0722535654
16	0.0	-82.0763443839
16	0.0	-82.5367121492
16	0.0	-82.4486669428
16	0.0	-83.1583156788
16	0.0	-82.4148445436
16	0.0	-83.2643495739
16	0.0	-82.8015099493
16	0.0	-82.8631845806
16	0.0	-84.009834774
16	0.0	-82.868374572
16	0.0	-82.1952451593
16	0.0	-82.3076862962
16	0.0	-82.5077509504
16	0.0	-83.3180049213
16	0.0	-82.5557300105
16	0.0	-82.5821548412
16	0.0	-84.1230038711
16	0.0	-82.4217140218
16	0.0	-82.3678326977
16	0.0	-83.3701000278
16	0.0	-82.7939177336
16	0.0	-83.1789472466
16	0.0	-83.2793010104
16	0.0	-83.4117551738
16	0.0	-82.3654199499
16	0.0	-82.9729847858
16	0.0	-82.416448576
16	0.0	-83.2451351883
16	0.0	-83.3004984153
16	0.0	-82.7586588695
16	0.0	-81.9571714734
16	0.0	-83.3070603104
16	0.0	-82.7351250542
16	0.0	-83.2122088111
16	0.0	-81.9965759114
16	0.0	-83.8458876899
16	0.0	-83.6274715559
16	0.0	-82.8388396701
16	0.0	-83.7500683038
16	0.0	-82.540850668
16	0.0	-82.5860862412
16	0.0	-82.9389392483
16	0.0	-82.1459700902
16	0.0	-83.4719582799
16	0.0	-82.4896565728
16	0.0	-82.4074518849
16	0.0	-83.1318249858
16	0.0	-83.1111229627
16	0.0	-82.4334350576
16	0.0	-81.6470246155
16	0.0	-82.6330664891
16	0.0	-82.6789196717
16	0.0	-82.2685279255
16	0.0	-82.6587961449
16	0.0	-82.864226296
16	0.0	-82.6281088764
16	0.0	-83.5468912117
16	0.0	-82.619641158
16	0.0	-82.8808688273
16	0.0	-82.9728499523
16	0.0	-82.5130342307
16	0.0	-82.4171593523
16	0.0	-82.3775337351
16	0.0	-82.556948114
16	0.0	-82.4216955086
16	0.0	-82.6697452224
16	0.0	-83.0046306203
16	0.0	-82.557874191
16	0.0	-81.8234016018
16	0.0	-82.4106990897
16	0.0	-82.6045347172
16	0.0	-83.0843322553
16	0.0	-83.2450986441
16	0.0	-82.4149009437
16	0.0	-82.6918521525
16	0.0	-83.6283178069
16	0.0	-82.4160084982
16	0.0	-82.1943401313
16	0.0	-82.4202561547
16	0.0	-82.288370831
16	0.0	-83.0586048976
16	0.0	-82.4905529833
16	0.0	-81.8908851094
16	0.0	-82.7419136937
16	0.0	-81.793940698
16	0.0	-83.6094528946
16	0.0	-82.3289514567
16	0.0	-82.915177404
16	0.0	-82.0648053951
16	0.0	-82.4334628994
16	0.0	-82.297927866
16	0.0	-81.5395648488
16	0.0	-82.6041537063
16	0.0	-83.5821164799
16	0.0	-82.1432847158
16	0.0	-82.8214874962
16	0.0	-83.5801961802
16	0.0	-82.8246546513
16	0.0	-82.7529671603
16	0.0	-82.489586922
16	0.0	-82.9040488983
16	0.0	-83.5751741958
16	0.0	-82.8788522162
16	0.0	-82.2446420374
16	0.0	-82.5881907586
16	0.0	-82.7665202383
16	0.0	-82.5922540572
16	0.0	-81.9502946969
16	0.0	-83.2864001897
16	0.0	-82.2089411326
16	0.0	-82.130591021
16	0.0	-82.6860011501
16	0.0	-82.6527537079
16	0.0	-83.4812019704
16	0.0	-83.5972620609
16	0.0	-82.813691609
16	0.0	-82.7100503873
16	0.0	-82.2403760856
16	0.0	-83.4284574614
16	0.0	-82.7921358711
16	0.0	-83.7755562443
16	0.0	-83.1061290658
16	0.0	-82.7412236802
16	0.0	-83.2857412707
16	0.0	-82.0035830803
16	0.0	-83.1024281376
16	0.0	-82.7710038069
16	0.0	-82.6655658323
16	0.0	-82.9517494031
16	0.0	-83.317922492
16	0.0	-82.9770520116
16	0.0	-83.1583658822
16	0.0	-82.4168086432
16	0.0	-82.660480178
16	0.0	-83.1313283314
16	0.0	-82.8514477161
16	0.0	-82.9122950856
16	0.0	-82.6130144954
16	0.0	-83.9157149233
16	0.0	-82.3246822903
16	0.0	-82.8171956668
16	0.0	-83.3824367539
16	0.0	-82.8149604192
16	0.0	-82.1870142903
16	0.0	-82.5584509602
16	0.0	-83.2503863116
16	0.0	-82.5476354221
16	0.0	-83.5285248108
16	0.0	-82.6829524187
16	0.0	-83.1181495326
16	0.0	-82.628059331
16	0.0	-83.5726351782
16	0.0	-83.1111351556
16	0.0	-82.5136903225
16	0.0	-81.9594989866
16	0.0	-81.9040806699
16	0.0	-81.376360711
16	0.0	-83.0538969559
16	0.0	-82.8660150219
16	0.0	-82.0458969426
16	0.0	-83.1886057588
16	0.0	-81.9668651231
16	0.0	-82.9430408374
16	0.0	-82.2533324106
16	0.0	-82.6509474516
16	0.0	-83.2813388337
16	0.0	-82.8154281262
16	0.0	-83.3317980381
16	0.0	-83.3128393286
16	0.0	-82.0217538894
16	0.0	-82.7116696305
16	0.0	-82.868891172
16	0.0	-83.4808993581
16	0.0	-83.7363929671
16	0.0	-82.8454188259
16	0.0	-82.7688836216
16	0.0	-81.9895293862
16	0.0	-82.0134749469
16	0.0	-82.459748295
16	0.0	-82.5162442685
16	0.0	-82.6186941769
16	0.0	-82.4791944145
16	0.0	-81.8554413077
16	0.0	-82.90126319
16	0.0	-82.705556265
16	0.0	-82.978987789
16	0.0	-82.9418985235
16	0.0	-82.7043950065
16	0.0	-82.7622794065
16	0.0	-82.6379974583
16	0.0	-83.403924727
16	0.0	-82.1557560282
16	0.0	-82.4728380242
16	0.0	-82.0798869031
16	0.0	-82.6167764759
16	0.0	-82.4812211686
16	0.0	-82.0278423541
16	0.0	-83.0237455391
16	0.0	-82.0073181753
16	0.0	-82.9788003449
16	0.0	-84.0371179305
16	0.0	-83.2798260784
16	0.0	-83.0965313126
16	0.0	-82.9577758877
16	0.0	-82.7184945701
16	0.0	-82.7387469457
16	0.0	-82.7822562528
16	0.0	-82.682171225
16	0.0	-82.4254695934
16	0.0	-83.1159780794
16	0.0	-83.4104456058
16	0.0	-83.5831256167
16	0.0	-83.0567190329
16	0.0	-83.0171983808
16	0.0	-82.976417951
16	0.0	-82.666456543
16	0.0	-82.8003524565
16	0.0	-82.1618544534
16	0.0	-82.7700956212
16	0.0	-82.8689236825
16	0.0	-82.5883401353
16	0.0	-82.4754288898
16	0.0	-82.704324452
16	0.0	-83.0971995739
16	0.0	-82.5223629533
16	0.0	-82.6871911744
16	0.0	-82.3869163542
16	0.0	-83.6776478116
16	0.0	-82.7176965321
16	0.0	-82.7846723882
16	0.0	-82.7220697572
16	0.0	-82.9041850392
16	0.0	-82.4523571343
16	0.0	-82.3147466968
16	0.0	-83.1617190399
16	0.0	-83.4141370114
16	0.0	-82.9243800885
16	0.0	-82.2421743012
16	0.0	-82.49305773
16	0.0	-82.5748998288
16	0.0	-83.0580788501
16	0.0	-82.9221408029
16	0.0	-82.4177001675
16	0.0	-82.6504754605
16	0.0	-83.7222721581
16	0.0	-83.2212625764
16	0.0	-82.0410439135
16	0.0	-82.7258085149
16	0.0	-83.5979012525
16	0.0	-82.5669703835
16	0.0	-83.5009403436
16	0.0	-82.933148458
16	0.0	-83.0929936217
16	0.0	-82.0599924579
16	0.0	-82.8308578085
16	0.0	-82.4385953192
16	0.0	-83.4129641581
16	0.0	-82.3386805732
16	0.0	-82.951389921
16	0.0	-82.9391422062
16	0.0	-83.1052454446
16	0.0	-83.1872918306
16	0.0	-83.9770267524
16	0.0	-82.1853323813
16	0.0	-82.7344235827
16	0.0	-82.0403872769
16	0.0	-83.155217358
16	0.0	-82.8644431242
16	0.0	-83.2043732483
16	0.0	-83.8884419984
16	0.0	-82.2720347221
16	0.0	-82.5084076554
16	0.0	-82.3650515113
16	0.0	-82.8279825939
16	0.0	-82.8675759142
16	0.0	-82.1764779977
16	0.0	-83.2733493991
16	0.0	-82.3132230696
16	0.0	-82.5204262146
16	0.0	-82.8206773101
16	0.0	-83.6128846874
16	0.0	-83.2388956748
16	0.0	-83.2108700041
16	0.0	-82.5346479029
16	0.0	-82.9925306538
16	0.0	-82.4772070508
16	0.0	-82.180022402
16	0.0	-82.8050166817
16	0.0	-81.976272741
16	0.0	-83.5501104394
16	0.0	-82.5916860033
16	0.0	-82.6935303994
16	0.0	-82.6828252711
16	0.0	-83.1642611701
16	0.0	-83.3321287272
16	0.0	-82.5676445141
16	0.0	-81.3123654001
16	0.0	-82.4336001222
16	0.0	-83.0826329036
16	0.0	-83.0739753656
16	0.0	-82.4305488145
16	0.0	-83.1917573529
16	0.0	-82.3146161305
16	0.0	-82.5170612436
16	0.0	-83.232284961
16	0.0	-82.2579145485
16	0.0	-82.6396381319
16	0.0	-83.4210215895
16	0.0	-82.5840703769
16	0.0	-82.2903025777
16	0.0	-82.5999681773
16	0.0	-82.3868384134
16	0.0	-82.8998607614
16	0.0	-83.1999590497
16	0.0	-82.8903407697
16	0.0	-82.5560081028
16	0.0	-82.657785842
16	0.0	-83.777009487
16	0.0	-82.7772453913
16	0.0	-83.1466768311
16	0.0	-82.9448968079
16	0.0	-83.0013407605
16	0.0	-83.2528702665
16	0.0	-82.6318132398
16	0.0	-81.8955411901
16	0.0	-83.8196546544
16	0.0	-82.493323823
16	0.0	-83.5725902429
16	0.0	-82.7978875143
16	0.0	-83.4501169934
16	0.0	-82.9280486104
16	0.0	-82.5755664314
16	0.0	-83.1282738362
16	0.0	-82.8603778535
16	0.0	-82.9353788055
16	0.0	-83.2273066123
16	0.0	-81.9960221426
16	0.0	-83.3778697819
16	0.0	-83.3417680661
16	0.0	-82.6279903233
16	0.0	-83.6504720531
16	0.0	-82.2754145307
16	0.0	-84.5513225016
16	0.0	-82.9589830514
16	0.0	-82.0076724368
16	0.0	-83.024875434
16	0.0	-82.5521516898
16	0.0	-81.7227861042
16	0.0	-82.9117969923
16	0.0	-83.142109272
16	0.0	-83.4443795953
16	0.0	-82.9657725615
16	0.0	-83.5525538677
16	0.0	-83.3779621004
16	0.0	-83.2289071008
16	0.0	-83.0678481285
16	0.0	-82.1866520022
16	0.0	-83.3799124956
16	0.0	-82.5400116015
16	0.0	-82.7809712294
16	0.0	-82.629199476
16	0.0	-82.6623228443
16	0.0	-83.1821200514
16	0.0	-83.2104206236
16	0.0	-82.9409502084
16	0.0	-82.6284704183
16	0.0	-82.7427869218
16	0.0	-82.7949400072
16	0.0	-82.281912937
16	0.0	-82.5476159387
16	0.0	-82.4816780909
16	0.0	-82.8340255006
16	0.0	-82.2519752067
16	0.0	-82.1292736099
16	0.0	-83.2484700011
16	0.0	-82.1766351684
16	0.0	-82.3671555013
16	0.0	-82.3612397052
16	0.0	-82.3062299721
16	0.0	-83.3565486767
16	0.0	-83.4071424022
16	0.0	-82.7801078863
16	0.0	-82.4590545747
16	0.0	-82.5826311707
16	0.0	-83.0162321676
16	0.0	-82.9376666345
16	0.0	-82.6544202046
16	0.0	-83.2443038305
16	0.0	-82.0375521871
16	0.0	-83.6048390157
16	0.0	-82.7494991583
16	0.0	-82.0250159554
16	0.0	-83.2907872989
16	0.0	-82.269737825
16	0.0	-83.1575538119
16	0.0	-82.3086588432
16	0.0	-82.8649077007
16	0.0	-83.1021881656
16	0.0	-82.4647378279
16	0.0	-82.6926888388
16	0.0	-81.979576699
16	0.0	-82.8690758978
16	0.0	-82.0532188036
16	0.0	-82.7859770123
16	0.0	-82.8930893999
16	0.0	-83.9919989592
16	0.0	-82.7726132123
16	0.0	-83.715570234
16	0.0	-82.6482477491
16	0.0	-82.3551885999
16	0.0	-81.968766956
16	0.0	-83.4195272095
16	0.0	-82.4986961904
16	0.0	-82.7686478515
16	0.0	-82.4024987195
16	0.0	-82.5521500904
16	0.0	-83.5148370022
16	0.0	-82.9597041758
16	0.0	-82.409510922
16	0.0	-82.7562941022
16	0.0	-84.3427749918
16	0.0	-83.4318551737
16	0.0	-82.4356533946
16	0.0	-82.9116677087
16	0.0	-82.7702470022
16	0.0	-82.7106699634
16	0.0	-84.1915689016
16	0.0	-82.5179207699
16	0.0	-82.8518838551
16	0.0	-82.5654268623
16	0.0	-82.1841411601
16	0.0	-83.0074971151
16	0.0	-82.4630638067
16	0.0	-82.9491382242
16	0.0	-82.5857167392
16	0.0	-82.8900554254
16	0.0	-82.3126199372
16	0.0	-82.6655422563
16	0.0	-81.6478279805
16	0.0	-83.0519122061
16	0.0	-83.1143513827
16	0.0	-82.856373193
16	0.0	-83.3103585221
16	0.0	-82.0559457507
16	0.0	-82.8315936304
16	0.0	-82.4482584086
16	0.0	-83.179897792
16	0.0	-82.6605791088
16	0.0	-81.9039261071
16	0.0	-82.6222118105
16	0.0	-83.0263521979
16	0.0	-82.5763489921
16	0.0	-82.2767915087
16	0.0	-82.2049252647
16	0.0	-81.9943143984
16	0.0	-82.3338667813
16	0.0	-82.0607541832
16	0.0	-83.1388062449
16	0.0	-82.1059943233
16	0.0	-82.473744566
16	0.0	-83.4654910517
16	0.0	-83.0134090356
16	0.0	-82.9902667336
16	0.0	-82.3196816776
16	0.0	-82.9030099911
16	0.0	-82.8582785953
16	0.0	-82.5832310306
16	0.0	-82.9364196929
16	0.0	-82.5258392147
16	0.0	-82.9238724575
16	0.0	-82.7955060905
16	0.0	-83.2469045968
16	0.0	-82.8260793178
16	0.0	-81.7238475665
16	0.0	-82.1983384232
16	0.0	-82.187753134
16	0.0	-82.5898200971
16	0.0	-82.489718794
16	0.0	-83.1578727225
16	0.0	-82.6042642025
16	0.0	-81.7706725794
16	0.0	-83.045116605
16	0.0	-83.4062358207
16	0.0	-83.7540192084
16	0.0	-82.3157056982
16	0.0	-83.4047147075
16	0.0	-82.2947157782
16	0.0	-82.6932262844
16	0.0	-82.8302006021
16	0.0	-83.1236346799
16	0.0	-82.3011969807
16	0.0	-83.1420268671
16	0.0	-82.7538665184
16	0.0	-82.6410203229
16	0.0	-83.0536259071
16	0.0	-82.244140221
16	0.0	-82.7700177189
16	0.0	-82.6509931482
16	0.0	-82.8207075974
16	0.0	-83.0656433424
16	0.0	-82.9647915516
16	0.0	-83.1109980996
16	0.0	-82.2123033053
16	0.0	-83.0765961119
16	0.0	-82.1980685838
16	0.0	-82.5217766681
16	0.0	-83.2908518682
16	0.0	-82.5743982718
16	0.0	-83.7297097299
16	0.0	-82.4241259565
16	0.0	-82.4979976299
16	0.0	-83.6447428642
16	0.0	-82.5976358221
16	0.0	-83.40790627
16	0.0	-82.9687318813
16	0.0	-83.3658091423
16	0.0	-82.1589008191
16	0.0	-82.3588334288
16	0.0	-83.2810401661
16	0.0	-82.7619461904
16	0.0	-82.8410385563
16	0.0	-82.9082485945
16	0.0	-83.4604469433
16	0.0	-81.8692675832
16	0.0	-82.1096424832
16	0.0	-82.4925133829
16	0.0	-82.6587874148
16	0.0	-83.3655864065
16	0.0	-82.5166306024
16	0.0	-82.3097855694
16	0.0	-83.1564355689
16	0.0	-82.0149266019
16	0.0	-81.8875094181
16	0.0	-82.5829536126
16	0.0	-82.1212533886
16	0.0	-81.7207897273
16	0.0	-82.668463663
16	0.0	-82.8297533078
16	0.0	-82.9870227985
16	0.0	-83.2663519192
16	0.0	-82.1805464973
16	0.0	-81.9832350358
16	0.0	-83.1280829738
16	0.0	-82.4574685558
16	0.0	-82.2728044478
16	0.0	-83.4607749127
16	0.0	-82.7887394488
16	0.0	-82.9946570914
16	0.0	-82.7972416727
16	0.0	-82.5987893351
16	0.0	-82.4812413046
16	0.0	-83.0077053537
16	0.0	-82.2058161277
16	0.0	-82.7090728171
16	0.0	-82.18460771
16	0.0	-82.4161907563
16	0.0	-83.1743752796
16	0.0	-82.5978380265
16	0.0	-83.5382547176
16	0.0	-83.1750449913
16	0.0	-81.6554886261
16	0.0	-82.5133991706
16	0.0	-82.192551865
16	0.0	-81.9741168604
16	0.0	-82.1941946895
16	0.0	-82.8480417647
16	0.0	-83.0417667164
16	0.0	-82.7507955636
16	0.0	-83.231125372
16	0.0	-82.8237616676
16	0.0	-83.3011914334
16	0.0	-81.5047463149
16	0.0	-82.6423292485
16	0.0	-84.3817246193
16	0.0	-83.0648386272
16	0.0	-82.6022191842
16	0.0	-82.8229933289
16	0.0	-82.2410600149
16	0.0	-83.9810664028
16	0.0	-82.8639313845
16	0.0	-82.4702850012
16	0.0	-82.4497594079
16	0.0	-82.4453555433
16	0.0	-82.7868532034
16	0.0	-83.0254780814
16	0.0	-82.6696105755
16	0.0	-83.3360251894
16	0.0	-82.5806091563
16	0.0	-82.9273140667
16	0.0	-83.1452345065
16	0.0	-83.2878845671
16	0.0	-83.3974284674
16	0.0	-82.7178426331
16	0.0	-83.5206916007
16	0.0	-83.0338506153
16	0.0	-83.0169479512
16	0.0	-82.4662599408
16	0.0	-82.8535604704
16	0.0	-81.6173432368
16	0.0	-81.9386426511
16	0.0	-82.499822042
16	0.0	-81.7012385182
16	0.0	-82.7462774522
16	0.0	-82.7452717756
16	0.0	-83.526806484
16	0.0	-82.1341509158
16	0.0	-82.9453569306
16	0.0	-82.7196510146
16	0.0	-82.8331432561
16	0.0	-83.6649772479
16	0.0	-82.5674676066
16	0.0	-83.8089655381
16	0.0	-82.4915000873
16	0.0	-82.3788807568
16	0.0	-82.0320170595
16	0.0	-82.6005225424
16	0.0	-83.2393055152
16	0.0	-83.3041867866
16	0.0	-83.2133167321
16	0.0	-82.400196696
16	0.0	-81.3155245788
16	0.0	-83.8847465969
16	0.0	-83.9489536236
16	0.0	-82.1889630369
16	0.0	-82.6724577629
16	0.0	-82.8353167326
16	0.0	-82.0195483988
16	0.0	-83.3138335145
16	0.0	-83.1481416408
16	0.0	-82.7580943447
16	0.0	-82.1349775025
16	0.0	-82.5989637357
16	0.0	-83.2725538895
16	0.0	-82.4594592934
16	0.0	-82.6737300661
16	0.0	-82.3155506112
16	0.0	-82.6251476687
16	0.0	-82.2049737427
16	0.0	-83.1307391115
16	0.0	-82.9246982099
16	0.0	-82.9871594734
16	0.0	-82.9183970886
16	0.0	-82.9372785002
16	0.0	-83.0691549559
16	0.0	-83.5110146194
16	0.0	-82.6844772415
16	0.0	-83.3962634876
16	0.0	-82.9932516177
16	0.0	-81.6285927514
16	0.0	-82.0834791486
16	0.0	-83.0277539708
16	0.0	-82.315874431
16	0.0	-82.3872677197
16	0.0	-82.7746926388
16	0.0	-82.3889589974
16	0.0	-82.7033261544
16	0.0	-83.0936707443
16	0.0	-82.4434178005
16	0.0	-83.098344045
16	0.0	-82.3809166481
16	0.0	-82.6566103449
16	0.0	-82.3495973042
16	0.0	-82.1691958819
16	0.0	-82.1249250391
16	0.0	-82.8619785041
16	0.0	-84.048058634
16	0.0	-83.024258831
16	0.0	-83.1966613921
16	0.0	-82.1412580451
16	0.0	-82.7221209242
16	0.0	-83.4768804883
16	0.0	-83.0987989549
16	0.0	-83.101254478
16	0.0	-83.1057207873
16	0.0	-83.0990404931
16	0.0	-82.971101575
16	0.0	-82.422802922
16	0.0	-83.1212599086
16	0.0	-83.4244351735
16	0.0	-82.9230308777
16	0.0	-82.8638502075
16	0.0	-83.1573728423
16	0.0	-83.17182282
16	0.0	-82.8331803902
16	0.0	-82.2809470284
16	0.0	-82.5261200008
16	0.0	-82.451620294
16	0.0	-82.6747777457
16	0.0	-82.979976346
16	0.0	-82.5031880398
16	0.0	-82.0703763666
16	0.0	-83.1164001456
16	0.0	-82.6051168223
16	0.0	-83.0513220253
16	0.0	-83.2535960103
16	0.0	-83.3551936828
16	0.0	-82.3850978397
16	0.0	-82.9886246802
16	0.0	-83.9002665761
16	0.0	-81.7719242632
16	0.0	-83.32397712
16	0.0	-82.652214869
16	0.0	-82.1415456407
16	0.0	-82.7358909853
16	0.0	-82.964132378
16	0.0	-82.5948889273
16	0.0	-81.8537242623
16	0.0	-82.2675588876
16	0.0	-82.7794549593
16	0.0	-82.4363483078
16	0.0	-83.7500535636
16	0.0	-82.6257421519
16	0.0	-82.5112638958
16	0.0	-82.9992998982
16	0.0	-82.7437984978
16	0.0	-82.9237750264
16	0.0	-83.1758518234
16	0.0	-82.3181152775
16	0.0	-83.5314427972
16	0.0	-82.7329884891
16	0.0	-81.7839527635
16	0.0	-83.6198704828
16	0.0	-82.0271073376
16	0.0	-82.4020578529
16	0.0	-82.2110162739
16	0.0	-82.6819528658
16	0.0	-82.8538471481
16	0.0	-82.8002549455
16	0.0	-82.224996641
16	0.0	-83.3050425398
16	0.0	-83.0672411309
16	0.0	-83.0554839111
16	0.0	-83.0087988456
16	0.0	-82.4997632145
16	0.0	-82.2146761966
16	0.0	-82.822439533
16	0.0	-81.7547978255
16	0.0	-82.2531897364
16	0.0	-82.3799949925
16	0.0	-82.7025088211
16	0.0	-82.6892805229
16	0.0	-82.6035039061
16	0.0	-82.6664860158
16	0.0	-83.0700902175
16	0.0	-83.1784087632
16	0.0	-83.1841535696
16	0.0	-83.0903695866
16	0.0	-82.8100766987
16	0.0	-83.259164305
16	0.0	-83.1103786931
16	0.0	-82.1621756714
16	0.0	-83.179082951
16	0.0	-83.1443480647
16	0.0	-83.0163699773
16	0.0	-82.9045647917
16	0.0	-82.7690243217
16	0.0	-81.9809165213
16	0.0	-82.0336019656
16	0.0	-82.5308132373
16	0.0	-82.5298480301
16	0.0	-81.9385454632
16	0.0	-82.4628258245
16	0.0	-82.942862096
16	0.0	-81.5116599589
16	0.0	-83.4052717212
16	0.0	-83.0950733694
16	0.0	-82.1358602703
16	0.0	-82.2446187328
16	0.0	-82.6143153428
16	0.0	-83.2123983846
16	0.0	-82.4805617887
16	0.0	-82.8583263397
16	0.0	-81.9018402429
16	0.0	-82.4628045341
16	0.0	-82.6413414922
16	0.0	-83.2601867791
16	0.0	-82.3269116285
16	0.0	-82.8968445696
16	0.0	-82.5581672516
16	0.0	-83.8127120672
16	0.0	-82.2927150129
16	0.0	-82.4464871829
16	0.0	-83.1004703739
16	0.0	-82.5285197604
16	0.0	-83.1408604468
16	0.0	-81.9954018324
16	0.0	-82.0218360667
16	0.0	-82.8622531114
16	0.0	-82.7866497858
16	0.0	-82.1303788518
16	0.0	-82.3946172082
16	0.0	-82.2908020574
16	0.0	-82.769295658
16	0.0	-83.2327308373
16	0.0	-83.2058973041
16	0.0	-82.4443577308
16	0.0	-82.9450233533
16	0.0	-83.7356889076
16	0.0	-82.1044498444
16	0.0	-83.5301917575
16	0.0	-83.2771822885
16	0.0	-83.1026216138
16	0.0	-82.5728106493
16	0.0	-83.1937037895
16	0.0	-83.302269886
16	0.0	-82.7460557281
16	0.0	-83.4416938759
16	0.0	-82.4195757518
16	0.0	-83.083901143
16	0.0	-83.5669816681
16	0.0	-83.6506233286
16	0.0	-82.4194131297
16	0.0	-82.0547104658
16	0.0	-82.4672759179
16	0.0	-82.2720999954
16	0.0	-83.3453402257
16	0.0	-82.4900926387
16	0.0	-82.8982682485
16	0.0	-82.2626160897
16	0.0	-83.2787943726
16	0.0	-83.8481928553
16	0.0	-83.1644323037
16	0.0	-82.5149184427
16	0.0	-83.2275690313
16	0.0	-82.9203429058
16	0.0	-83.2847548775
16	0.0	-83.2071648553
16	0.0	-82.7597402
16	0.0	-82.8504182957
16	0.0	-81.8717515644
16	0.0	-82.5432320698
16	0.0	-82.2093165273
16	0.0	-82.0066546068
16	0.0	-83.4866984113
16	0.0	-82.5506973926
16	0.0	-82.6801499305
16	0.0	-81.9619966837
16	0.0	-82.8974009005
16	0.0	-82.8038717583
16	0.0	-81.9222708976
16	0.0	-83.5167342367
16	0.0	-82.379654341
16	0.0	-83.3568287126
16	0.0	-82.4973321712
16	0.0	-82.5719426868
