# Supplementary material for: Unique membrane properties and enhanced signal processing in human neocortical neurons
Source: eLife. 2016 Oct 6;5:e16553. doi: 10.7554/eLife.16553 (PMC5100995; doi:10.7554/eLife.16553)
Supplement: Source code 1. — DOI: http://dx.doi.org/10.7554/eLife.16553.014 [file elife-16553-code1.zip › Fig3/Fig3b/DIST_045_SYNC/Mon_Apr_11_11_35_14_2016/syns_160/sync_stim_seed_812.txt]

NUMBER_OF_SYNAPSES	APC_N	MAX_VOLTAGE
160	1.0	43.7642585612
160	1.0	43.7354524659
160	1.0	43.7425243348
160	1.0	43.7295069342
160	1.0	43.8167249696
160	1.0	43.7238082662
160	1.0	43.7560658408
160	1.0	43.7576418888
160	1.0	43.7539488322
160	1.0	43.6787337079
160	1.0	43.7185339857
160	1.0	43.7948150493
160	1.0	43.7287675951
160	1.0	43.7934204122
160	1.0	43.759175399
160	1.0	43.7387501399
160	1.0	43.7723138936
160	1.0	43.7358134779
160	1.0	43.77811898
160	1.0	43.7494394922
160	1.0	43.7669592816
160	1.0	43.71989962
160	1.0	43.7610062061
160	1.0	43.7129619556
160	1.0	43.7855295452
160	1.0	43.7720852575
160	1.0	43.7850551076
160	1.0	43.7934988592
160	1.0	43.7004566352
160	1.0	43.7472898301
160	1.0	43.7665465552
160	1.0	43.7566045146
160	1.0	43.6945246818
160	1.0	43.7535535187
160	1.0	43.7221169769
160	1.0	43.7162881623
160	1.0	43.7638275721
160	1.0	43.7815124441
160	1.0	43.7666119069
160	1.0	43.7604398499
160	1.0	43.7463024696
160	1.0	43.6606049122
160	1.0	43.7085234715
160	1.0	43.7751273614
160	1.0	43.6636309773
160	1.0	43.6688628532
160	1.0	43.7237306149
160	1.0	43.742179617
160	1.0	43.7402966001
160	1.0	43.7526656705
160	1.0	43.6971061386
160	1.0	43.6864342169
160	1.0	43.6678075107
160	1.0	43.7346887444
160	1.0	43.7823777231
160	1.0	43.7641015937
160	1.0	43.7018649647
160	1.0	43.7554999156
160	1.0	43.7754216725
160	1.0	43.7863891634
160	1.0	43.7295283774
160	1.0	43.8001261846
160	1.0	43.7300558079
160	1.0	43.7336205408
160	1.0	43.7084539516
160	1.0	43.7132779348
160	1.0	43.7581261755
160	1.0	43.6857946703
160	1.0	43.6829802031
160	1.0	43.699265049
160	1.0	43.7686908135
160	1.0	43.7402861561
160	1.0	43.7873115418
160	1.0	43.6872487216
160	1.0	43.7947170835
160	1.0	43.6774549257
160	1.0	43.7336367372
160	1.0	43.7218756199
160	1.0	43.752887073
160	1.0	43.7171658377
160	1.0	43.6979574598
160	1.0	43.7330880385
160	1.0	43.7032453637
160	1.0	43.6980823665
160	1.0	43.710353694
160	1.0	43.6159675567
160	1.0	43.6793398724
160	1.0	43.667612721
160	1.0	43.725177245
160	1.0	43.730456511
160	1.0	43.7379989471
160	1.0	43.687851061
160	1.0	43.7496603615
160	1.0	43.6998840571
160	1.0	43.7499423438
160	1.0	43.7868556
160	1.0	43.7126593173
160	1.0	43.7271751544
160	1.0	43.7336687857
160	1.0	43.7560399033
160	1.0	43.7349494752
160	1.0	43.7782048565
160	1.0	43.7215684166
160	1.0	43.761015864
160	1.0	43.795079927
160	1.0	43.7193085338
160	1.0	43.7782078307
160	1.0	43.7289192954
160	1.0	43.7360090503
160	1.0	43.7028377096
160	1.0	43.7052014175
160	1.0	43.7906717149
160	1.0	43.7804396282
160	1.0	43.7585449334
160	1.0	43.7140436411
160	1.0	43.7146807014
160	1.0	43.749800967
160	1.0	43.7339359243
160	1.0	43.7066961347
160	1.0	43.6836532182
160	1.0	43.7722042691
160	1.0	43.6376138919
160	1.0	43.7313161567
160	1.0	43.7327384946
160	1.0	43.6871534582
160	1.0	43.6965281757
160	1.0	43.798576193
160	1.0	43.6858172231
160	1.0	43.8109338849
160	1.0	43.7332829312
160	1.0	43.7067981187
160	1.0	43.6681605323
160	1.0	43.6858900909
160	1.0	43.7283164346
160	1.0	43.6981640534
160	1.0	43.6912529933
160	1.0	43.7755695482
160	1.0	43.776087347
160	1.0	43.7690490196
160	1.0	43.674060652
160	1.0	43.7244905784
160	1.0	43.7529554228
160	1.0	43.7808200293
160	1.0	43.6802402561
160	1.0	43.7078886546
160	1.0	43.7818750708
160	1.0	43.7985659322
160	1.0	43.7806995781
160	1.0	43.695441558
160	1.0	43.7353272027
160	1.0	43.6360582342
160	1.0	43.7124497165
160	1.0	43.6630246059
160	1.0	43.7058105494
160	1.0	43.7787177871
160	1.0	43.7438071236
160	1.0	43.7741727762
160	1.0	43.6885209804
160	1.0	43.7796147715
160	1.0	43.7399198703
160	1.0	43.7568706824
160	1.0	43.7187816236
160	1.0	43.7309682587
160	1.0	43.7848121492
160	1.0	43.7246998609
160	1.0	43.7933355929
160	1.0	43.7022216345
160	1.0	43.7834399971
160	1.0	43.7748007889
160	1.0	43.7619821758
160	1.0	43.7127545819
160	1.0	43.6326552255
160	1.0	43.7538946128
160	1.0	43.764292932
160	1.0	43.6622334537
160	1.0	43.8040687991
160	1.0	43.7808175386
160	1.0	43.6947824189
160	1.0	43.7468411926
160	1.0	43.7516620601
160	1.0	43.7745249812
160	1.0	43.711507813
160	1.0	43.7753386134
160	1.0	43.7996833073
160	1.0	43.6540577575
160	1.0	43.7108271877
160	1.0	43.7380161438
160	1.0	43.693977286
160	1.0	43.7524740675
160	1.0	43.7173297948
160	1.0	43.7797693558
160	1.0	43.7633957602
160	1.0	43.7629507496
160	1.0	43.8024128746
160	1.0	43.7674534765
160	1.0	43.7029281446
160	1.0	43.6433853423
160	1.0	43.760277733
160	1.0	43.7804535149
160	1.0	43.6531491338
160	1.0	43.7261197988
160	1.0	43.7565717739
160	1.0	43.776472864
160	1.0	43.7118369878
160	1.0	43.692450246
160	1.0	43.7161833484
160	1.0	43.7828945227
160	1.0	43.7537028022
160	1.0	43.7608060112
160	1.0	43.6982300805
160	1.0	43.7681543263
160	1.0	43.7451054981
160	1.0	43.7166537925
160	1.0	43.6838684353
160	1.0	43.77766288
160	1.0	43.681766234
160	1.0	43.6895129311
160	1.0	43.7350685683
160	1.0	43.753943373
160	1.0	43.7873088365
160	1.0	43.7103909117
160	1.0	43.7752425954
160	1.0	43.724065223
160	1.0	43.7316909181
160	1.0	43.7443593308
160	1.0	43.7401608458
160	1.0	43.7729269384
160	1.0	43.6726753944
160	1.0	43.6975621898
160	1.0	43.6126792746
160	1.0	43.8002745738
160	1.0	43.7088160562
160	1.0	43.6933477661
160	1.0	43.679311961
160	1.0	43.809508319
160	1.0	43.7313907106
160	1.0	43.7634678136
160	1.0	43.7032004887
160	1.0	43.7675471611
160	1.0	43.7656667357
160	1.0	43.7290145618
160	1.0	43.7877478642
160	1.0	43.7558467595
160	1.0	43.7129677695
160	1.0	43.6756659278
160	1.0	43.7042601878
160	1.0	43.6501598271
160	1.0	43.6571036168
160	1.0	43.7363231342
160	1.0	43.7109330601
160	1.0	43.7485243937
160	1.0	43.7320043547
160	1.0	43.7249631919
160	1.0	43.7751625888
160	1.0	43.7351230199
160	1.0	43.7805849019
160	1.0	43.6875428284
160	1.0	43.7520356168
160	1.0	43.7141517187
160	1.0	43.6844612732
160	1.0	43.7974010036
160	1.0	43.6901875818
160	1.0	43.7104506809
160	1.0	43.6955372068
160	1.0	43.7684163827
160	1.0	43.7478419353
160	1.0	43.7729721312
160	1.0	43.6911477879
160	1.0	43.7517630158
160	1.0	43.730299428
160	1.0	43.7288152132
160	1.0	43.762265053
160	1.0	43.7425317902
160	1.0	43.7858960704
160	1.0	43.7577639072
160	1.0	43.6374046896
160	1.0	43.7654948494
160	1.0	43.7209761201
160	1.0	43.7650520574
160	1.0	43.7981054174
160	1.0	43.7333517694
160	1.0	43.7414944791
160	1.0	43.7047666769
160	1.0	43.7713151535
160	1.0	43.7542765724
160	1.0	43.6947158316
160	1.0	43.7032984037
160	1.0	43.6985668206
160	1.0	43.7618166253
160	1.0	43.7739251718
160	1.0	43.7096625148
160	1.0	43.7607862132
160	1.0	43.7798021968
160	1.0	43.7241420955
160	1.0	43.6841427327
160	1.0	43.775134339
160	1.0	43.7323421974
160	1.0	43.6784426523
160	1.0	43.7058685913
160	1.0	43.7853066404
160	1.0	43.7891652375
160	1.0	43.7644937155
160	1.0	43.7796978487
160	1.0	43.7663609947
160	1.0	43.6350784563
160	1.0	43.7716607029
160	1.0	43.7369934977
160	1.0	43.688048827
160	1.0	43.678604024
160	1.0	43.7422796398
160	1.0	43.7143017265
160	1.0	43.7208880058
160	1.0	43.7484015319
160	1.0	43.7413450641
160	1.0	43.7628298228
160	1.0	43.7074711902
160	1.0	43.7935201515
160	1.0	43.682953159
160	1.0	43.7073219694
160	1.0	43.701102403
160	1.0	43.7402823736
160	1.0	43.749766103
160	1.0	43.7502431325
160	1.0	43.6609944315
160	1.0	43.7492045407
160	1.0	43.7790040741
160	1.0	43.7628340265
160	1.0	43.7848704516
160	1.0	43.7447531747
160	1.0	43.8130992933
160	1.0	43.7319499108
160	1.0	43.6898775802
160	1.0	43.792786652
160	1.0	43.7420324523
160	1.0	43.7100214064
160	1.0	43.7914480597
160	1.0	43.7776872023
160	1.0	43.7452655379
160	1.0	43.7842849484
160	1.0	43.6949045363
160	1.0	43.7482682993
160	1.0	43.6479103969
160	1.0	43.6959793565
160	1.0	43.7562793666
160	1.0	43.7377505028
160	1.0	43.7804741231
160	1.0	43.7561960985
160	1.0	43.6927157939
160	1.0	43.7519874394
160	1.0	43.7004251899
160	1.0	43.7385211062
160	1.0	43.7713877234
160	1.0	43.7810932541
160	1.0	43.7652331238
160	1.0	43.745624467
160	1.0	43.6898644622
160	1.0	43.777464246
160	1.0	43.651140193
160	1.0	43.7517773556
160	1.0	43.7877896637
160	1.0	43.7043571634
160	1.0	43.7600304951
160	1.0	43.7082014014
160	1.0	43.7800108477
160	1.0	43.7805531425
160	1.0	43.7757521917
160	1.0	43.7119385756
160	1.0	43.7105742599
160	1.0	43.7027529415
160	1.0	43.7587279516
160	1.0	43.7226646402
160	1.0	43.7721999303
160	1.0	43.7689429891
160	1.0	43.7775539702
160	1.0	43.6962090906
160	1.0	43.7382496332
160	1.0	43.6953539387
160	1.0	43.7702432249
160	1.0	43.7713453003
160	1.0	43.6911526185
160	1.0	43.6595851098
160	1.0	43.726027888
160	1.0	43.7559326724
160	1.0	43.7391605078
160	1.0	43.7800986521
160	1.0	43.7817344617
160	1.0	43.7325114111
160	1.0	43.6999814946
160	1.0	43.6776610243
160	1.0	43.7600546249
160	1.0	43.7551815216
160	1.0	43.7715825102
160	1.0	43.7099997777
160	1.0	43.7872570019
160	1.0	43.7625445019
160	1.0	43.6909962832
160	1.0	43.7092575423
160	1.0	43.7432806493
160	1.0	43.729244454
160	1.0	43.7395445674
160	1.0	43.7816122356
160	1.0	43.7270912509
160	1.0	43.7653925264
160	1.0	43.6949686633
160	1.0	43.7535558172
160	1.0	43.6927063061
160	1.0	43.766978113
160	1.0	43.774202137
160	1.0	43.6978077138
160	1.0	43.6975229125
160	1.0	43.7117958053
160	1.0	43.7139614907
160	1.0	43.7318211795
160	1.0	43.773351792
160	1.0	43.7370989155
160	1.0	43.7618011516
160	1.0	43.7885295031
160	1.0	43.7495726746
160	1.0	43.6380722491
160	1.0	43.7426534864
160	1.0	43.6866575801
160	1.0	43.7967360639
160	1.0	43.7765700074
160	1.0	43.7060815405
160	1.0	43.6868718921
160	1.0	43.7471808319
160	1.0	43.6522069152
160	1.0	43.7894889008
160	1.0	43.7224243581
160	1.0	43.6773110876
160	1.0	43.6796224467
160	1.0	43.6694875285
160	1.0	43.6987014197
160	1.0	43.7816711853
160	1.0	43.7180924105
160	1.0	43.7444805421
160	1.0	43.6622400606
160	1.0	43.7648022282
160	1.0	43.7469446755
160	1.0	43.7525030284
160	1.0	43.7575709315
160	1.0	43.6888258389
160	1.0	43.7602918388
160	1.0	43.6711649495
160	1.0	43.7281533034
160	1.0	43.7849305344
160	1.0	43.7489010258
160	1.0	43.7051407927
160	1.0	43.7471111277
160	1.0	43.7528878736
160	1.0	43.7429241947
160	1.0	43.774224829
160	1.0	43.7563395698
160	1.0	43.7332718419
160	1.0	43.7422754273
160	1.0	43.6964592425
160	1.0	43.714123731
160	1.0	43.6786291185
160	1.0	43.7170470638
160	1.0	43.73468954
160	1.0	43.7722323368
160	1.0	43.7922666019
160	1.0	43.7141245692
160	1.0	43.7560504889
160	1.0	43.7638010851
160	1.0	43.7297470559
160	1.0	43.7665212697
160	1.0	43.7520945899
160	1.0	43.7519127318
160	1.0	43.7078015662
160	1.0	43.7260978959
160	1.0	43.7153682861
160	1.0	43.7488706138
160	1.0	43.7566195122
160	1.0	43.6916524258
160	1.0	43.7551901474
160	1.0	43.6702001859
160	1.0	43.7728996428
160	1.0	43.7693499216
160	1.0	43.776465868
160	1.0	43.7248103341
160	1.0	43.7534518542
160	1.0	43.6687839651
160	1.0	43.6886381835
160	1.0	43.6557569179
160	1.0	43.7431793711
160	1.0	43.7665877465
160	1.0	43.7270035823
160	1.0	43.7228949519
160	1.0	43.703263924
160	1.0	43.721771183
160	1.0	43.7533256636
160	1.0	43.7233072068
160	1.0	43.6993260573
160	1.0	43.7831120793
160	1.0	43.7990085685
160	1.0	43.6871081565
160	1.0	43.7309991957
160	1.0	43.7493276811
160	1.0	43.7345621027
160	1.0	43.7368500976
160	1.0	43.7707286187
160	1.0	43.7563085873
160	1.0	43.7736171053
160	1.0	43.7271919531
160	1.0	43.7143757612
160	1.0	43.7436190493
160	1.0	43.7755167561
160	1.0	43.7122971432
160	1.0	43.780099719
160	1.0	43.765672996
160	1.0	43.7482092043
160	1.0	43.7485528067
160	1.0	43.782853862
160	1.0	43.7501739897
160	1.0	43.7733050563
160	1.0	43.747622857
160	1.0	43.7466216896
160	1.0	43.7406653494
160	1.0	43.7084171802
160	1.0	43.7482259955
160	1.0	43.702463747
160	1.0	43.7102162695
160	1.0	43.7517336979
160	1.0	43.7508990103
160	1.0	43.7925918348
160	1.0	43.7484648362
160	1.0	43.7542688868
160	1.0	43.6751199806
160	1.0	43.7802628644
160	1.0	43.7214159664
160	1.0	43.761947001
160	1.0	43.7298624671
160	1.0	43.7127510147
160	1.0	43.76498822
160	1.0	43.6987586146
160	1.0	43.7897284578
160	1.0	43.6579898876
160	1.0	43.6832860499
160	1.0	43.7692389421
160	1.0	43.7621524339
160	1.0	43.7817059427
160	1.0	43.7014955587
160	1.0	43.7743459859
160	1.0	43.7916820104
160	1.0	43.7608964965
160	1.0	43.6707007496
160	1.0	43.6768008742
160	1.0	43.7277736862
160	1.0	43.7398931313
160	1.0	43.7310559189
160	1.0	43.7116430191
160	1.0	43.759128053
160	1.0	43.6967871405
160	1.0	43.7689368044
160	1.0	43.7518499071
160	1.0	43.6968119134
160	1.0	43.6878660028
160	1.0	43.7244344363
160	1.0	43.7399917413
160	1.0	43.7717468135
160	1.0	43.7389934318
160	1.0	43.6634136273
160	1.0	43.7757419046
160	1.0	43.7786502955
160	1.0	43.7248235358
160	1.0	43.7322606865
160	1.0	43.7938619003
160	1.0	43.7835138478
160	1.0	43.6849153352
160	1.0	43.6745424898
160	1.0	43.7722608027
160	1.0	43.7431969756
160	1.0	43.7949900731
160	1.0	43.7849248583
160	1.0	43.7434291043
160	1.0	43.7509681742
160	1.0	43.7660942057
160	1.0	43.7103911313
160	1.0	43.7338285134
160	1.0	43.761923389
160	1.0	43.7309121538
160	1.0	43.7547437568
160	1.0	43.7220141246
160	1.0	43.7503003779
160	1.0	43.6852839294
160	1.0	43.6796804113
160	1.0	43.7348162465
160	1.0	43.7205285857
160	1.0	43.7552552173
160	1.0	43.7504136904
160	1.0	43.7399148343
160	1.0	43.7046645873
160	1.0	43.7574019889
160	1.0	43.7030809302
160	1.0	43.714300537
160	1.0	43.7612530898
160	1.0	43.7982836432
160	1.0	43.7180713302
160	1.0	43.7223770217
160	1.0	43.7286704062
160	1.0	43.7931941905
160	1.0	43.7845021471
160	1.0	43.7206004154
160	1.0	43.7300160761
160	1.0	43.6899132515
160	1.0	43.715294259
160	1.0	43.7025797978
160	1.0	43.7678159339
160	1.0	43.7083081948
160	1.0	43.7641748476
160	1.0	43.7938867232
160	1.0	43.7131400151
160	1.0	43.6990620258
160	1.0	43.6848430067
160	1.0	43.6788665895
160	1.0	43.6855661555
160	1.0	43.7884905187
160	1.0	43.7622649758
160	1.0	43.7102559768
160	1.0	43.7096959934
160	1.0	43.6834284126
160	1.0	43.7861634972
160	1.0	43.7457549668
160	1.0	43.7334241906
160	1.0	43.6992858703
160	1.0	43.788005703
160	1.0	43.7697132347
160	1.0	43.7221161548
160	1.0	43.7092193576
160	1.0	43.7054846497
160	1.0	43.7346738159
160	1.0	43.7039353346
160	1.0	43.7186792543
160	1.0	43.6873310756
160	1.0	43.7261993559
160	1.0	43.7595263212
160	1.0	43.7862822614
160	1.0	43.7358787423
160	1.0	43.7007522879
160	1.0	43.7112048853
160	1.0	43.76788982
160	1.0	43.7458200326
160	1.0	43.7739432983
160	1.0	43.6973477244
160	1.0	43.7278492037
160	1.0	43.7907169896
160	1.0	43.7635522223
160	1.0	43.7563917235
160	1.0	43.6644152612
160	1.0	43.7075762586
160	1.0	43.6400244895
160	1.0	43.731419534
160	1.0	43.744794193
160	1.0	43.7627356717
160	1.0	43.7462544361
160	1.0	43.7721811067
160	1.0	43.7207056073
160	1.0	43.658432012
160	1.0	43.6825409611
160	1.0	43.7514305247
160	1.0	43.6599822841
160	1.0	43.7741639931
160	1.0	43.7215225054
160	1.0	43.7933476349
160	1.0	43.7839588982
160	1.0	43.7780758147
160	1.0	43.78479896
160	1.0	43.7598321311
160	1.0	43.7679234167
160	1.0	43.7507449077
160	1.0	43.6782389074
160	1.0	43.7345945058
160	1.0	43.7572152301
160	1.0	43.7006065271
160	1.0	43.6510755149
160	1.0	43.703350345
160	1.0	43.7225824088
160	1.0	43.7273942374
160	1.0	43.7259095776
160	1.0	43.6686625785
160	1.0	43.6849497225
160	1.0	43.6796619335
160	1.0	43.7086480757
160	1.0	43.6978841031
160	1.0	43.6967258271
160	1.0	43.7391398318
160	1.0	43.7315695655
160	1.0	43.6928390899
160	1.0	43.7362290437
160	1.0	43.7930637291
160	1.0	43.7634474809
160	1.0	43.6848556292
160	1.0	43.6837774629
160	1.0	43.7788247038
160	1.0	43.7574247525
160	1.0	43.7576276881
160	1.0	43.7436503161
160	1.0	43.6685872426
160	1.0	43.730936259
160	1.0	43.694779511
160	1.0	43.7203069613
160	1.0	43.7736750491
160	1.0	43.7468745682
160	1.0	43.7820843862
160	1.0	43.6925434286
160	1.0	43.7252440821
160	1.0	43.7506928666
160	1.0	43.7141405872
160	1.0	43.7428991216
160	1.0	43.6959486837
160	1.0	43.7437258345
160	1.0	43.7768271551
160	1.0	43.6719136136
160	1.0	43.7010499691
160	1.0	43.7729413082
160	1.0	43.6618251771
160	1.0	43.736203273
160	1.0	43.7621807146
160	1.0	43.7228888236
160	1.0	43.7634847616
160	1.0	43.6546538883
160	1.0	43.6733786127
160	1.0	43.6996594354
160	1.0	43.7783986518
160	1.0	43.7832419979
160	1.0	43.6996809425
160	1.0	43.7768638123
160	1.0	43.6534301758
160	1.0	43.6941212058
160	1.0	43.705936855
160	1.0	43.6756977265
160	1.0	43.6914259522
160	1.0	43.7653887365
160	1.0	43.7377196422
160	1.0	43.7058084916
160	1.0	43.7143158903
160	1.0	43.7362644828
160	1.0	43.6846106001
160	1.0	43.7048195348
160	1.0	43.770643507
160	1.0	43.7447698544
160	1.0	43.7348137499
160	1.0	43.7962116291
160	1.0	43.6595335582
160	1.0	43.7743350362
160	1.0	43.8158921518
160	1.0	43.691579299
160	1.0	43.7522339695
160	1.0	43.7527580331
160	1.0	43.6718307051
160	1.0	43.7848904467
160	1.0	43.6806526019
160	1.0	43.7892530696
160	1.0	43.6536593248
160	1.0	43.7990671002
160	1.0	43.7451485233
160	1.0	43.7785106364
160	1.0	43.722489574
160	1.0	43.7082134485
160	1.0	43.6597214766
160	1.0	43.7383604255
160	1.0	43.7492800042
160	1.0	43.7640311271
160	1.0	43.7909288412
160	1.0	43.6968299982
160	1.0	43.7378350729
160	1.0	43.7138148566
160	1.0	43.7359089316
160	1.0	43.7586219232
160	1.0	43.7725054551
160	1.0	43.7608014066
160	1.0	43.7434988806
160	1.0	43.7047957864
160	1.0	43.6951452369
160	1.0	43.6978245083
160	1.0	43.6912103844
160	1.0	43.6525210479
160	1.0	43.799143382
160	1.0	43.7291930746
160	1.0	43.7685140059
160	1.0	43.784562081
160	1.0	43.7555157556
160	1.0	43.6996604644
160	1.0	43.7774958404
160	1.0	43.7501220406
160	1.0	43.7432262948
160	1.0	43.6632402821
160	1.0	43.7011613692
160	1.0	43.7581436582
160	1.0	43.7846055571
160	1.0	43.7394818257
160	1.0	43.6848733915
160	1.0	43.7309985935
160	1.0	43.6634756832
160	1.0	43.7620132231
160	1.0	43.694379583
160	1.0	43.7756297316
160	1.0	43.7893950451
160	1.0	43.7126350389
160	1.0	43.7550685794
160	1.0	43.7736927382
160	1.0	43.8036542465
160	1.0	43.7242425946
160	1.0	43.6860971797
160	1.0	43.7692375972
160	1.0	43.7010665271
160	1.0	43.6618018286
160	1.0	43.7179433155
160	1.0	43.7078108785
160	1.0	43.7461356827
160	1.0	43.8128708244
160	1.0	43.7574028632
160	1.0	43.7518169153
160	1.0	43.7345291786
160	1.0	43.6863501369
160	1.0	43.7463521225
160	1.0	43.6918698069
160	1.0	43.7448367883
160	1.0	43.7141323289
160	1.0	43.7395287514
160	1.0	43.722677108
160	1.0	43.729050153
160	1.0	43.7324260284
160	1.0	43.7780048585
160	1.0	43.7405049781
160	1.0	43.7428142019
160	1.0	43.7478243473
160	1.0	43.750598961
160	1.0	43.7148416016
160	1.0	43.6950132303
160	1.0	43.7751656355
160	1.0	43.6773956122
160	1.0	43.6655235856
160	1.0	43.7934446701
160	1.0	43.6598284617
160	1.0	43.7091649412
160	1.0	43.6890066687
160	1.0	43.740076667
160	1.0	43.6666883401
160	1.0	43.7075103883
160	1.0	43.7983090296
160	1.0	43.7101582537
160	1.0	43.688386572
160	1.0	43.7730345149
160	1.0	43.719746699
160	1.0	43.7527831917
160	1.0	43.7931804994
160	1.0	43.7248070654
160	1.0	43.7716204018
160	1.0	43.804897503
160	1.0	43.6884644187
160	1.0	43.6895345993
160	1.0	43.7182909138
160	1.0	43.7125764573
160	1.0	43.7474959741
160	1.0	43.7494866078
160	1.0	43.766761783
160	1.0	43.7670826836
160	1.0	43.6892807715
160	1.0	43.7728459143
160	1.0	43.7629255052
160	1.0	43.7754310466
160	1.0	43.7451734937
160	1.0	43.685426606
160	1.0	43.6716676379
160	1.0	43.7008811307
160	1.0	43.6571616257
160	1.0	43.7955754018
160	1.0	43.7739589107
160	1.0	43.7086454551
160	1.0	43.758304715
160	1.0	43.7372613811
160	1.0	43.7319759295
160	1.0	43.7486224939
160	1.0	43.7324360639
160	1.0	43.7547318547
160	1.0	43.7436374986
160	1.0	43.7264647093
160	1.0	43.7524368398
160	1.0	43.7760674323
160	1.0	43.7740429239
160	1.0	43.7061191411
160	1.0	43.705903418
160	1.0	43.7454468116
160	1.0	43.7536466275
160	1.0	43.6922968088
160	1.0	43.6745734205
160	1.0	43.6580945511
160	1.0	43.7555348136
160	1.0	43.7420407873
160	1.0	43.7923774409
160	1.0	43.7393587252
160	1.0	43.6879687923
160	1.0	43.790612132
160	1.0	43.739951395
160	1.0	43.7606700063
160	1.0	43.7278186219
160	1.0	43.6974838745
160	1.0	43.7238867009
160	1.0	43.7064431001
160	1.0	43.7416847171
160	1.0	43.7356753351
160	1.0	43.6897702265
160	1.0	43.7129483638
160	1.0	43.7169186373
160	1.0	43.7746970458
160	1.0	43.7324123176
160	1.0	43.7692683355
160	1.0	43.7413452783
160	1.0	43.6742718662
160	1.0	43.7595212914
160	1.0	43.743943766
160	1.0	43.7839774058
160	1.0	43.7461904772
160	1.0	43.703035405
160	1.0	43.7257432366
160	1.0	43.7702898596
160	1.0	43.7745038561
160	1.0	43.7914691007
160	1.0	43.7089884664
160	1.0	43.664460327
160	1.0	43.7037282458
160	1.0	43.6992312413
160	1.0	43.6785995466
160	1.0	43.7020627724
160	1.0	43.6714062201
160	1.0	43.7532651573
160	1.0	43.7437663902
160	1.0	43.7159337147
160	1.0	43.752008131
160	1.0	43.7254346417
160	1.0	43.7738951339
160	1.0	43.6981987627
160	1.0	43.7459821558
160	1.0	43.7775544228
160	1.0	43.7616861059
160	1.0	43.7800761972
160	1.0	43.6910834787
160	1.0	43.7679782442
160	1.0	43.7617444504
160	1.0	43.7086207613
160	1.0	43.6995373909
160	1.0	43.6907921847
160	1.0	43.7460053202
160	1.0	43.7753591915
160	1.0	43.67256486
160	1.0	43.6872407287
160	1.0	43.7671607253
160	1.0	43.7397549207
160	1.0	43.7108326542
160	1.0	43.7769943919
160	1.0	43.747437994
160	1.0	43.7502254841
160	1.0	43.7740120656
160	1.0	43.7547343365
160	1.0	43.8091228876
160	1.0	43.7389563665
160	1.0	43.7377379583
160	1.0	43.7718294894
160	1.0	43.7637321249
160	1.0	43.6617737052
160	1.0	43.7484560184
160	1.0	43.7307222156
160	1.0	43.7254657779
160	1.0	43.7198554342
160	1.0	43.7537410372
160	1.0	43.6814861741
160	1.0	43.7671951248
160	1.0	43.7508230663
160	1.0	43.7676784971
160	1.0	43.6599714448
160	1.0	43.6914195065
160	1.0	43.7177172478
160	1.0	43.697366687
160	1.0	43.7113674188
160	1.0	43.773544164
160	1.0	43.7562752231
160	1.0	43.7660682668
160	1.0	43.7449360981
160	1.0	43.6704997946
160	1.0	43.6973895189
160	1.0	43.7169047252
160	1.0	43.7211046856
160	1.0	43.7734581431
160	1.0	43.7667000743
160	1.0	43.7754360551
160	1.0	43.7833669816
160	1.0	43.713878726
160	1.0	43.7735488515
160	1.0	43.7490333556
160	1.0	43.7870404135
160	1.0	43.752492101
160	1.0	43.7533969906
160	1.0	43.7662153323
160	1.0	43.6574282895
160	1.0	43.6439814923
160	1.0	43.7484255869
160	1.0	43.712919541
160	1.0	43.790584051
