# Supplementary material for: Unique membrane properties and enhanced signal processing in human neocortical neurons
Source: eLife. 2016 Oct 6;5:e16553. doi: 10.7554/eLife.16553 (PMC5100995; doi:10.7554/eLife.16553)
Supplement: Source code 1. — DOI: http://dx.doi.org/10.7554/eLife.16553.014 [file elife-16553-code1.zip › Fig3/Fig3b/DIST_045_SYNC/Mon_Apr_11_11_35_14_2016/syns_161/sync_stim_seed_810.txt]

NUMBER_OF_SYNAPSES	APC_N	MAX_VOLTAGE
161	1.0	43.7405956025
161	1.0	43.7604856842
161	1.0	43.7560337662
161	1.0	43.7201606544
161	1.0	43.7372082934
161	1.0	43.7100138742
161	1.0	43.7591862633
161	1.0	43.7448513976
161	1.0	43.723939324
161	1.0	43.7210790543
161	1.0	43.7615358344
161	1.0	43.6617481089
161	1.0	43.7078313293
161	1.0	43.7666395407
161	1.0	43.760564979
161	1.0	43.7304368713
161	1.0	43.7733449157
161	1.0	43.6907928842
161	1.0	43.6575775838
161	1.0	43.735129252
161	1.0	43.7688906531
161	1.0	43.7918607556
161	1.0	43.6505500958
161	1.0	43.6926639944
161	1.0	43.6490770019
161	1.0	43.692791591
161	1.0	43.7807275281
161	1.0	43.7089729431
161	1.0	43.7688219726
161	1.0	43.7730051519
161	1.0	43.8151719899
161	1.0	43.7799204715
161	1.0	43.7851150303
161	1.0	43.7835005959
161	1.0	43.7227308497
161	1.0	43.7655376616
161	1.0	43.690477693
161	1.0	43.802679508
161	1.0	43.742414149
161	1.0	43.715164336
161	1.0	43.7737874984
161	1.0	43.7834830308
161	1.0	43.7544122869
161	1.0	43.7072970664
161	1.0	43.6931327467
161	1.0	43.746179872
161	1.0	43.7654821821
161	1.0	43.7728888907
161	1.0	43.7687375378
161	1.0	43.7349865616
161	1.0	43.739624092
161	1.0	43.6852362618
161	1.0	43.7672569737
161	1.0	43.7162091212
161	1.0	43.7649244897
161	1.0	43.7534469138
161	1.0	43.7557786841
161	1.0	43.7546985153
161	1.0	43.775676123
161	1.0	43.7456697815
161	1.0	43.7904071886
161	1.0	43.7254225675
161	1.0	43.7545119105
161	1.0	43.7065869815
161	1.0	43.7419199555
161	1.0	43.7668443043
161	1.0	43.7494779532
161	1.0	43.7274668044
161	1.0	43.6800897592
161	1.0	43.7271600869
161	1.0	43.7660666118
161	1.0	43.7150576498
161	1.0	43.7503588187
161	1.0	43.7676256563
161	1.0	43.7665045429
161	1.0	43.7317811322
161	1.0	43.7260724952
161	1.0	43.7241558032
161	1.0	43.7522370436
161	1.0	43.7546843077
161	1.0	43.7736241973
161	1.0	43.7746782624
161	1.0	43.7459138535
161	1.0	43.769518367
161	1.0	43.6844323043
161	1.0	43.7649002312
161	1.0	43.6627259534
161	1.0	43.7364941797
161	1.0	43.664539152
161	1.0	43.7846257492
161	1.0	43.7282414326
161	1.0	43.6988377284
161	1.0	43.7325998839
161	1.0	43.7704333525
161	1.0	43.7675853395
161	1.0	43.7779602217
161	1.0	43.7679114514
161	1.0	43.7409887148
161	1.0	43.745878094
161	1.0	43.6964447243
161	1.0	43.7892408601
161	1.0	43.7684546674
161	1.0	43.6944464615
161	1.0	43.7922273243
161	1.0	43.7744734582
161	1.0	43.7249074652
161	1.0	43.7751872311
161	1.0	43.7059768218
161	1.0	43.7099357428
161	1.0	43.7133353821
161	1.0	43.6913439628
161	1.0	43.7263687729
161	1.0	43.750571522
161	1.0	43.731902998
161	1.0	43.7558672313
161	1.0	43.7102831784
161	1.0	43.7444743508
161	1.0	43.7788277917
161	1.0	43.7015471691
161	1.0	43.6455277027
161	1.0	43.7241148239
161	1.0	43.763956569
161	1.0	43.7688918746
161	1.0	43.8072296131
161	1.0	43.779559005
161	1.0	43.7345591373
161	1.0	43.7814561266
161	1.0	43.7670840859
161	1.0	43.7409670402
161	1.0	43.7669960664
161	1.0	43.7240550912
161	1.0	43.7833920018
161	1.0	43.747071813
161	1.0	43.7786204336
161	1.0	43.7052916257
161	1.0	43.7575536545
161	1.0	43.6584343418
161	1.0	43.7862467907
161	1.0	43.7588592157
161	1.0	43.7640883536
161	1.0	43.6667401574
161	1.0	43.757059258
161	1.0	43.7538404708
161	1.0	43.7669979292
161	1.0	43.6771659889
161	1.0	43.6372904565
161	1.0	43.7282848313
161	1.0	43.7399811504
161	1.0	43.7414091831
161	1.0	43.7396100844
161	1.0	43.7043887676
161	1.0	43.7444537907
161	1.0	43.7611490722
161	1.0	43.6450730002
161	1.0	43.774571862
161	1.0	43.76637213
161	1.0	43.781397794
161	1.0	43.7580251926
161	1.0	43.6900704959
161	1.0	43.6708064158
161	1.0	43.7081519519
161	1.0	43.6866127369
161	1.0	43.73718107
161	1.0	43.7749523489
161	1.0	43.7832846455
161	1.0	43.758238487
161	1.0	43.7567153867
161	1.0	43.7931854964
161	1.0	43.7508053167
161	1.0	43.7990482053
161	1.0	43.6912811841
161	1.0	43.7495707883
161	1.0	43.7064149499
161	1.0	43.6562921211
161	1.0	43.6870806138
161	1.0	43.7092707716
161	1.0	43.7024662864
161	1.0	43.6433437013
161	1.0	43.7820590925
161	1.0	43.6992912995
161	1.0	43.7667314529
161	1.0	43.7665034598
161	1.0	43.7316976492
161	1.0	43.6847532997
161	1.0	43.7730952067
161	1.0	43.750266879
161	1.0	43.6984750405
161	1.0	43.7647415364
161	1.0	43.7528686304
161	1.0	43.7476353011
161	1.0	43.7351478283
161	1.0	43.7280388089
161	1.0	43.7234433656
161	1.0	43.7237923912
161	1.0	43.6934229879
161	1.0	43.7152886553
161	1.0	43.7511645447
161	1.0	43.6981576315
161	1.0	43.7647022393
161	1.0	43.7722401917
161	1.0	43.7703916856
161	1.0	43.7064839994
161	1.0	43.7890600479
161	1.0	43.7004138819
161	1.0	43.707630472
161	1.0	43.7066903731
161	1.0	43.7648393478
161	1.0	43.7912902366
161	1.0	43.7777438493
161	1.0	43.7468090882
161	1.0	43.7721692906
161	1.0	43.7291509884
161	1.0	43.6886516399
161	1.0	43.7195610263
161	1.0	43.7040960046
161	1.0	43.7150013942
161	1.0	43.7470501228
161	1.0	43.7371939756
161	1.0	43.7890271119
161	1.0	43.7112306478
161	1.0	43.7461721831
161	1.0	43.6669163988
161	1.0	43.7477765005
161	1.0	43.7025494622
161	1.0	43.7582260928
161	1.0	43.7203403466
161	1.0	43.7401474253
161	1.0	43.7587709958
161	1.0	43.6888056729
161	1.0	43.6876309897
161	1.0	43.6847473551
161	1.0	43.7157082249
161	1.0	43.6820727029
161	1.0	43.682892419
161	1.0	43.6903583682
161	1.0	43.6998714276
161	1.0	43.7324391717
161	1.0	43.7997167876
161	1.0	43.7492839646
161	1.0	43.7603287427
161	1.0	43.7374317586
161	1.0	43.7590920415
161	1.0	43.745169145
161	1.0	43.7442669491
161	1.0	43.7592406365
161	1.0	43.7530662544
161	1.0	43.7508041499
161	1.0	43.7339612138
161	1.0	43.7414214821
161	1.0	43.7083835491
161	1.0	43.7834212786
161	1.0	43.7663127944
161	1.0	43.6970503555
161	1.0	43.7357626121
161	1.0	43.7873969063
161	1.0	43.7825524835
161	1.0	43.6684060867
161	1.0	43.7516683268
161	1.0	43.7512435831
161	1.0	43.7763161748
161	1.0	43.6592260175
161	1.0	43.7232626139
161	1.0	43.7595740452
161	1.0	43.7704984609
161	1.0	43.7372987722
161	1.0	43.781824784
161	1.0	43.7452536895
161	1.0	43.6244384952
161	1.0	43.7889589888
161	1.0	43.7681835913
161	1.0	43.758073653
161	1.0	43.7774457511
161	1.0	43.7397270207
161	1.0	43.682800024
161	1.0	43.799970166
161	1.0	43.6720460707
161	1.0	43.7408331183
161	1.0	43.7695355927
161	1.0	43.7941580467
161	1.0	43.7531002656
161	1.0	43.6890245647
161	1.0	43.7241260947
161	1.0	43.7152113785
161	1.0	43.7135231117
161	1.0	43.7195586268
161	1.0	43.6127017735
161	1.0	43.7804055638
161	1.0	43.6404557549
161	1.0	43.7500330764
161	1.0	43.7755331084
161	1.0	43.7893906239
161	1.0	43.7236382975
161	1.0	43.7527249034
161	1.0	43.6509900331
161	1.0	43.753072044
161	1.0	43.7964122092
161	1.0	43.7536696482
161	1.0	43.748091233
161	1.0	43.7456939141
161	1.0	43.7213084635
161	1.0	43.7034645966
161	1.0	43.6866955664
161	1.0	43.7564899314
161	1.0	43.683790931
161	1.0	43.7584132331
161	1.0	43.7409874323
161	1.0	43.6674541687
161	1.0	43.7556299624
161	1.0	43.711132569
161	1.0	43.7215890866
161	1.0	43.7631749814
161	1.0	43.7442102353
161	1.0	43.6772897244
161	1.0	43.7351679629
161	1.0	43.7530595727
161	1.0	43.7524205123
161	1.0	43.765535245
161	1.0	43.7180981191
161	1.0	43.7565825859
161	1.0	43.6957091664
161	1.0	43.722717157
161	1.0	43.6955345172
161	1.0	43.7615597383
161	1.0	43.729720268
161	1.0	43.7699133512
161	1.0	43.7681334876
161	1.0	43.7403778442
161	1.0	43.7251235899
161	1.0	43.7020658817
161	1.0	43.7076034325
161	1.0	43.7259530294
161	1.0	43.6550506622
161	1.0	43.7055454171
161	1.0	43.710292052
161	1.0	43.7631509102
161	1.0	43.7487897316
161	1.0	43.7468937405
161	1.0	43.7541127582
161	1.0	43.7395085307
161	1.0	43.7162149685
161	1.0	43.7177456081
161	1.0	43.7326451815
161	1.0	43.7482701873
161	1.0	43.721935336
161	1.0	43.7404645569
161	1.0	43.7609678191
161	1.0	43.8034755715
161	1.0	43.72087582
161	1.0	43.6934890421
161	1.0	43.7577185483
161	1.0	43.7959402107
161	1.0	43.7458605439
161	1.0	43.7604577469
161	1.0	43.7983047233
161	1.0	43.7291538054
161	1.0	43.7212333359
161	1.0	43.7780689611
161	1.0	43.7091139107
161	1.0	43.791975596
161	1.0	43.7104744049
161	1.0	43.7630480917
161	1.0	43.7651191269
161	1.0	43.7168060421
161	1.0	43.7625988143
161	1.0	43.6536750579
161	1.0	43.7176658728
161	1.0	43.7869511674
161	1.0	43.679952784
161	1.0	43.7665221927
161	1.0	43.7593587077
161	1.0	43.7740314724
161	1.0	43.7007156444
161	1.0	43.7634220265
161	1.0	43.7757895638
161	1.0	43.7530196277
161	1.0	43.7272221051
161	1.0	43.7787687136
161	1.0	43.781644082
161	1.0	43.7260406189
161	1.0	43.7160890897
161	1.0	43.7605358546
161	1.0	43.7491531264
161	1.0	43.731406966
161	1.0	43.766966015
161	1.0	43.7314241215
161	1.0	43.723783048
161	1.0	43.7753543816
161	1.0	43.7798390894
161	1.0	43.8074222898
161	1.0	43.7302036931
161	1.0	43.7193829576
161	1.0	43.7414276479
161	1.0	43.6582432309
161	1.0	43.7894337203
161	1.0	43.7610827875
161	1.0	43.791983944
161	1.0	43.6940135074
161	1.0	43.744505698
161	1.0	43.7343679342
161	1.0	43.6836095655
161	1.0	43.7730411416
161	1.0	43.7405803705
161	1.0	43.7641477874
161	1.0	43.6567026312
161	1.0	43.7418327506
161	1.0	43.7106660462
161	1.0	43.7000864604
161	1.0	43.7371363869
161	1.0	43.7519908848
161	1.0	43.7142739225
161	1.0	43.7587391453
161	1.0	43.7291459397
161	1.0	43.7842739928
161	1.0	43.705431112
161	1.0	43.7914326061
161	1.0	43.7642224244
161	1.0	43.6851111651
161	1.0	43.7640689732
161	1.0	43.683894897
161	1.0	43.752101003
161	1.0	43.7752077799
161	1.0	43.7482233225
161	1.0	43.7498687709
161	1.0	43.7276671311
161	1.0	43.7931700581
161	1.0	43.7673353242
161	1.0	43.7416461227
161	1.0	43.7372896275
161	1.0	43.716530911
161	1.0	43.6748349544
161	1.0	43.75539722
161	1.0	43.7092703673
161	1.0	43.6605225837
161	1.0	43.7171212965
161	1.0	43.7673622819
161	1.0	43.7007833686
161	1.0	43.7252329192
161	1.0	43.7207723874
161	1.0	43.7709537569
161	1.0	43.7145508928
161	1.0	43.7343469844
161	1.0	43.7614142284
161	1.0	43.6885015642
161	1.0	43.7281709876
161	1.0	43.7516160418
161	1.0	43.7351490275
161	1.0	43.7556212656
161	1.0	43.7019989153
161	1.0	43.793786033
161	1.0	43.7873653035
161	1.0	43.7431693683
161	1.0	43.7100237899
161	1.0	43.7534914232
161	1.0	43.7272161116
161	1.0	43.6493817662
161	1.0	43.7364570296
161	1.0	43.6697561983
161	1.0	43.76251347
161	1.0	43.7724367939
161	1.0	43.688294815
161	1.0	43.7247991309
161	1.0	43.72971652
161	1.0	43.7932094069
161	1.0	43.7721679711
161	1.0	43.7796158673
161	1.0	43.7371069712
161	1.0	43.72617686
161	1.0	43.7369234123
161	1.0	43.6760831892
161	1.0	43.7383754906
161	1.0	43.7505421446
161	1.0	43.693788619
161	1.0	43.6948845081
161	1.0	43.7967023388
161	1.0	43.7655022562
161	1.0	43.7683126392
161	1.0	43.7602108913
161	1.0	43.746529697
161	1.0	43.7851959254
161	1.0	43.7376401074
161	1.0	43.7036496031
161	1.0	43.7616677936
161	1.0	43.7308585797
161	1.0	43.7871489596
161	1.0	43.7223877912
161	1.0	43.7008202621
161	1.0	43.7680847405
161	1.0	43.7170572007
161	1.0	43.7007408532
161	1.0	43.7614648269
161	1.0	43.6841584246
161	1.0	43.722156712
161	1.0	43.7690053547
161	1.0	43.7620467345
161	1.0	43.6702958566
161	1.0	43.6750989005
161	1.0	43.727989082
161	1.0	43.6977922195
161	1.0	43.7810795253
161	1.0	43.7439750063
161	1.0	43.7935359281
161	1.0	43.6781947418
161	1.0	43.7572853758
161	1.0	43.7204235525
161	1.0	43.777127488
161	1.0	43.7849328266
161	1.0	43.7478167905
161	1.0	43.6763985728
161	1.0	43.7538092859
161	1.0	43.6477794258
161	1.0	43.760103256
161	1.0	43.6572587914
161	1.0	43.7571563254
161	1.0	43.7629694218
161	1.0	43.7058970051
161	1.0	43.7872647175
161	1.0	43.7591115752
161	1.0	43.6936027636
161	1.0	43.7280537822
161	1.0	43.7807501858
161	1.0	43.7568548136
161	1.0	43.6982614357
161	1.0	43.7913454111
161	1.0	43.7541407249
161	1.0	43.6298780436
161	1.0	43.6597672946
161	1.0	43.7648027876
161	1.0	43.789476112
161	1.0	43.723785255
161	1.0	43.7615682002
161	1.0	43.715596383
161	1.0	43.7464688008
161	1.0	43.6937611898
161	1.0	43.7602832916
161	1.0	43.7626548995
161	1.0	43.7546081527
161	1.0	43.7348587203
161	1.0	43.6484169949
161	1.0	43.7004148273
161	1.0	43.7318926634
161	1.0	43.8037664975
161	1.0	43.6848098375
161	1.0	43.70242347
161	1.0	43.7345206364
161	1.0	43.7618513623
161	1.0	43.7522283099
161	1.0	43.6311731328
161	1.0	43.7693096466
161	1.0	43.709548135
161	1.0	43.7704711722
161	1.0	43.6634723358
161	1.0	43.7021005478
161	1.0	43.7225141277
161	1.0	43.7371960678
161	1.0	43.7509091535
161	1.0	43.6874953277
161	1.0	43.7341314637
161	1.0	43.7308977034
161	1.0	43.7199671468
161	1.0	43.7413673179
161	1.0	43.7478945046
161	1.0	43.6953925942
161	1.0	43.7359422726
161	1.0	43.7582001006
161	1.0	43.75228187
161	1.0	43.7161583248
161	1.0	43.7386677959
161	1.0	43.7261477408
161	1.0	43.7397522891
161	1.0	43.7465531417
161	1.0	43.7458722686
161	1.0	43.6903768615
161	1.0	43.7622112391
161	1.0	43.7898068434
161	1.0	43.7848353471
161	1.0	43.7294407135
161	1.0	43.7846342064
161	1.0	43.7762549481
161	1.0	43.6924993477
161	1.0	43.7760128574
161	1.0	43.7051702204
161	1.0	43.7303078317
161	1.0	43.7034823872
161	1.0	43.7531833226
161	1.0	43.7321364441
161	1.0	43.7872589084
161	1.0	43.7838613862
161	1.0	43.7833188402
161	1.0	43.7807325973
161	1.0	43.7693293172
161	1.0	43.677858043
161	1.0	43.7838809745
161	1.0	43.7146894267
161	1.0	43.790726911
161	1.0	43.7088797263
161	1.0	43.7502768309
161	1.0	43.8056986775
161	1.0	43.7855740315
161	1.0	43.7331438713
161	1.0	43.75710958
161	1.0	43.8076757434
161	1.0	43.6923400094
161	1.0	43.7089627889
161	1.0	43.7975951552
161	1.0	43.758317848
161	1.0	43.6812648431
161	1.0	43.7741863787
161	1.0	43.7565644146
161	1.0	43.7366303428
161	1.0	43.7098897018
161	1.0	43.7488610251
161	1.0	43.7718163711
161	1.0	43.6972411945
161	1.0	43.6673225009
161	1.0	43.7604615839
161	1.0	43.7548212827
161	1.0	43.7367080065
161	1.0	43.7604833941
161	1.0	43.7891492846
161	1.0	43.8006532991
161	1.0	43.7138096268
161	1.0	43.785490528
161	1.0	43.7848018386
161	1.0	43.6614371558
161	1.0	43.7317319281
161	1.0	43.6584812643
161	1.0	43.7353026989
161	1.0	43.7291388742
161	1.0	43.7257796153
161	1.0	43.7726470615
161	1.0	43.773262885
161	1.0	43.7555872301
161	1.0	43.6883642278
161	1.0	43.6766729445
161	1.0	43.7686237406
161	1.0	43.8026341634
161	1.0	43.7352913577
161	1.0	43.6866543206
161	1.0	43.6931717632
161	1.0	43.7283652402
161	1.0	43.6641140237
161	1.0	43.7329951324
161	1.0	43.7362569858
161	1.0	43.7286869184
161	1.0	43.7640613436
161	1.0	43.659302935
161	1.0	43.7061155255
161	1.0	43.7364116932
161	1.0	43.7659230018
161	1.0	43.682107489
161	1.0	43.7651533816
161	1.0	43.7231233999
161	1.0	43.7843871893
161	1.0	43.7659300072
161	1.0	43.7665212827
161	1.0	43.6911021613
161	1.0	43.6662564882
161	1.0	43.7579826776
161	1.0	43.7054914245
161	1.0	43.674171368
161	1.0	43.7827592312
161	1.0	43.6885317406
161	1.0	43.7484387459
161	1.0	43.7470467161
161	1.0	43.7384695088
161	1.0	43.7491896304
161	1.0	43.7020806966
161	1.0	43.7146872056
161	1.0	43.7417256009
161	1.0	43.7636648049
161	1.0	43.6966691932
161	1.0	43.7671840666
161	1.0	43.6810370385
161	1.0	43.78737935
161	1.0	43.7802511567
161	1.0	43.6790992303
161	1.0	43.7878968996
161	1.0	43.7474082367
161	1.0	43.7234860009
161	1.0	43.7333733225
161	1.0	43.6515881693
161	1.0	43.776415005
161	1.0	43.6891782904
161	1.0	43.7442492467
161	1.0	43.7411588294
161	1.0	43.7489182637
161	1.0	43.7487193749
161	1.0	43.7607095071
161	1.0	43.7526219966
161	1.0	43.7366873482
161	1.0	43.73603325
161	1.0	43.6803983808
161	1.0	43.7470511788
161	1.0	43.7547825409
161	1.0	43.7643601703
161	1.0	43.8007786036
161	1.0	43.7534251361
161	1.0	43.7716816776
161	1.0	43.7372602825
161	1.0	43.745900248
161	1.0	43.7634033538
161	1.0	43.7882770395
161	1.0	43.6712073104
161	1.0	43.6472397046
161	1.0	43.6820110603
161	1.0	43.7903318827
161	1.0	43.7768454712
161	1.0	43.7451665184
161	1.0	43.6568964989
161	1.0	43.6940815724
161	1.0	43.7765274279
161	1.0	43.7337187654
161	1.0	43.746581032
161	1.0	43.7837734353
161	1.0	43.6998405988
161	1.0	43.708703089
161	1.0	43.7492507773
161	1.0	43.7585599462
161	1.0	43.7419267417
161	1.0	43.7377205268
161	1.0	43.7489647112
161	1.0	43.7552289983
161	1.0	43.7143459821
161	1.0	43.7413409092
161	1.0	43.76617674
161	1.0	43.7229020714
161	1.0	43.681941745
161	1.0	43.7076622879
161	1.0	43.6963590221
161	1.0	43.6449218426
161	1.0	43.7624270424
161	1.0	43.7717605491
161	1.0	43.7562530649
161	1.0	43.7183868778
161	1.0	43.6784081636
161	1.0	43.6930098447
161	1.0	43.7583842672
161	1.0	43.6980385468
161	1.0	43.6826613752
161	1.0	43.8197117228
161	1.0	43.7434748727
161	1.0	43.7952760139
161	1.0	43.8010325496
161	1.0	43.7309452499
161	1.0	43.7121236249
161	1.0	43.6790184963
161	1.0	43.6873789528
161	1.0	43.7633727478
161	1.0	43.7199579266
161	1.0	43.6697328326
161	1.0	43.7593623524
161	1.0	43.776030642
161	1.0	43.7824729962
161	1.0	43.7222726761
161	1.0	43.7505965953
161	1.0	43.7551396097
161	1.0	43.802615432
161	1.0	43.7287676723
161	1.0	43.6911565897
161	1.0	43.6944834123
161	1.0	43.7866053827
161	1.0	43.7542953313
161	1.0	43.6880838431
161	1.0	43.7632885933
161	1.0	43.6802668215
161	1.0	43.7211209599
161	1.0	43.683806045
161	1.0	43.7564585241
161	1.0	43.7688507825
161	1.0	43.7604702256
161	1.0	43.7662252228
161	1.0	43.6901590967
161	1.0	43.6767613622
161	1.0	43.7460808765
161	1.0	43.7739446582
161	1.0	43.7040733768
161	1.0	43.7900132076
161	1.0	43.7044991808
161	1.0	43.7325355019
161	1.0	43.7412747091
161	1.0	43.7731451697
161	1.0	43.7120752816
161	1.0	43.7643541863
161	1.0	43.8059392016
161	1.0	43.7746643949
161	1.0	43.6758757441
161	1.0	43.6937735506
161	1.0	43.6932042159
161	1.0	43.7580055003
161	1.0	43.7518707638
161	1.0	43.7369781053
161	1.0	43.696293694
161	1.0	43.708348001
161	1.0	43.7312349164
161	1.0	43.7199759958
161	1.0	43.7662498447
161	1.0	43.7473227861
161	1.0	43.6932846502
161	1.0	43.7319462394
161	1.0	43.7646211903
161	1.0	43.790052102
161	1.0	43.752994408
161	1.0	43.6588465701
161	1.0	43.6893606238
161	1.0	43.6729348873
161	1.0	43.6974775569
161	1.0	43.7118870918
161	1.0	43.6862053367
161	1.0	43.7869809401
161	1.0	43.7631645618
161	1.0	43.7451968455
161	1.0	43.7087612202
161	1.0	43.7690284097
161	1.0	43.7501450605
161	1.0	43.7660348286
161	1.0	43.7735760073
161	1.0	43.7430102407
161	1.0	43.8046460081
161	1.0	43.7929103658
161	1.0	43.755366137
161	1.0	43.7035457655
161	1.0	43.6606753199
161	1.0	43.7455439799
161	1.0	43.7432461597
161	1.0	43.7580976375
161	1.0	43.7372564561
161	1.0	43.7028896265
161	1.0	43.7521250796
161	1.0	43.7322206767
161	1.0	43.7750532496
161	1.0	43.6788686755
161	1.0	43.7068611485
161	1.0	43.727369528
161	1.0	43.7801943051
161	1.0	43.7489698868
161	1.0	43.7761507721
161	1.0	43.704490668
161	1.0	43.7096486984
161	1.0	43.7908768088
161	1.0	43.7193135477
161	1.0	43.6824883598
161	1.0	43.7137846475
161	1.0	43.7466533873
161	1.0	43.6552640967
161	1.0	43.6893383904
161	1.0	43.7184839342
161	1.0	43.6588811774
161	1.0	43.7363231007
161	1.0	43.7329736915
161	1.0	43.7654993307
161	1.0	43.77387466
161	1.0	43.7353738689
161	1.0	43.6954651123
161	1.0	43.6929678232
161	1.0	43.7191991945
161	1.0	43.6848227417
161	1.0	43.6729062805
161	1.0	43.6747849222
161	1.0	43.668640918
161	1.0	43.742994882
161	1.0	43.6900867517
161	1.0	43.7764706867
161	1.0	43.7070144136
161	1.0	43.6966951309
161	1.0	43.7748527153
161	1.0	43.7172721868
161	1.0	43.7077055689
161	1.0	43.782399227
161	1.0	43.7330138914
161	1.0	43.7778409717
161	1.0	43.7786484762
161	1.0	43.772080472
161	1.0	43.6849525284
161	1.0	43.7604273237
161	1.0	43.6931656033
161	1.0	43.7275436423
161	1.0	43.8009751267
161	1.0	43.6675641304
161	1.0	43.758505681
161	1.0	43.7175981752
161	1.0	43.6550383592
161	1.0	43.766564219
161	1.0	43.7883788378
161	1.0	43.7320762765
161	1.0	43.8051485092
161	1.0	43.7270866819
161	1.0	43.7770242128
161	1.0	43.7342692724
161	1.0	43.7522415264
161	1.0	43.7640824626
161	1.0	43.6945042995
161	1.0	43.699959013
161	1.0	43.7434371621
161	1.0	43.7103311862
161	1.0	43.7445857299
161	1.0	43.7641717715
161	1.0	43.7855829383
161	1.0	43.746569323
161	1.0	43.714115539
161	1.0	43.6915684392
161	1.0	43.7917422821
161	1.0	43.7437588132
161	1.0	43.7553792343
161	1.0	43.7067425652
161	1.0	43.7276246622
161	1.0	43.7907705435
161	1.0	43.7246119824
161	1.0	43.7819381414
161	1.0	43.7348161462
161	1.0	43.7204690206
161	1.0	43.7245499725
161	1.0	43.751577728
161	1.0	43.7384815615
161	1.0	43.7426852523
161	1.0	43.7851774341
161	1.0	43.7337888883
161	1.0	43.7678840876
161	1.0	43.7526381659
161	1.0	43.7702137718
161	1.0	43.7513149424
161	1.0	43.6902051708
161	1.0	43.6788422577
161	1.0	43.7304167687
161	1.0	43.6578798872
161	1.0	43.7870221747
161	1.0	43.6898401296
161	1.0	43.7156183956
161	1.0	43.6861923498
161	1.0	43.7486825443
161	1.0	43.7070637955
161	1.0	43.7080967991
161	1.0	43.6968441254
161	1.0	43.6971885364
161	1.0	43.7570793507
161	1.0	43.7623361319
161	1.0	43.7234440375
161	1.0	43.7142420493
161	1.0	43.6975183681
161	1.0	43.731254476
161	1.0	43.7102764956
161	1.0	43.7854527269
161	1.0	43.7379750129
161	1.0	43.7596728119
161	1.0	43.7631009545
161	1.0	43.7593913597
161	1.0	43.7797382274
161	1.0	43.6641652472
161	1.0	43.7217304397
161	1.0	43.7836169425
161	1.0	43.7874255665
161	1.0	43.6859661096
161	1.0	43.7768766578
161	1.0	43.7209279059
161	1.0	43.8080583563
161	1.0	43.6766206114
161	1.0	43.7766106399
161	1.0	43.7156501836
161	1.0	43.7314486314
161	1.0	43.6813057288
161	1.0	43.7485275393
161	1.0	43.7606452697
161	1.0	43.7417416458
161	1.0	43.7403635271
161	1.0	43.7335120379
161	1.0	43.7116885391
161	1.0	43.7260321162
161	1.0	43.6963176737
161	1.0	43.6831940946
161	1.0	43.7873577572
161	1.0	43.764835115
161	1.0	43.7574501773
161	1.0	43.6692714931
161	1.0	43.7860796879
161	1.0	43.7481920692
161	1.0	43.7436699063
161	1.0	43.6971939035
161	1.0	43.7731833018
161	1.0	43.7728032179
161	1.0	43.747575157
161	1.0	43.7698460599
161	1.0	43.7550405202
161	1.0	43.7492060939
161	1.0	43.6997701931
161	1.0	43.714595632
161	1.0	43.6707336137
161	1.0	43.7565558292
161	1.0	43.7695188552
161	1.0	43.7477681096
161	1.0	43.7190988315
161	1.0	43.7640561898
161	1.0	43.7794376009
161	1.0	43.6910267712
161	1.0	43.6499250747
161	1.0	43.7709190344
161	1.0	43.7662249394
161	1.0	43.6846956936
161	1.0	43.7206398617
161	1.0	43.7667526166
161	1.0	43.762896169
161	1.0	43.6967699875
