# Supplementary material for: Unique membrane properties and enhanced signal processing in human neocortical neurons
Source: eLife. 2016 Oct 6;5:e16553. doi: 10.7554/eLife.16553 (PMC5100995; doi:10.7554/eLife.16553)
Supplement: Source code 1. — DOI: http://dx.doi.org/10.7554/eLife.16553.014 [file elife-16553-code1.zip › Fig3/Fig3b/DIST_045_SYNC/Mon_Apr_11_11_35_14_2016/syns_162/sync_stim_seed_809.txt]

NUMBER_OF_SYNAPSES	APC_N	MAX_VOLTAGE
162	1.0	43.7425397811
162	1.0	43.6753345716
162	1.0	43.7609565202
162	1.0	43.7556986606
162	1.0	43.6932405251
162	1.0	43.7645826159
162	1.0	43.6701934533
162	1.0	43.7441100056
162	1.0	43.7749137279
162	1.0	43.7328922129
162	1.0	43.7489079215
162	1.0	43.7489323166
162	1.0	43.7326835124
162	1.0	43.7451199109
162	1.0	43.723486757
162	1.0	43.7887546365
162	1.0	43.7610946576
162	1.0	43.7020871399
162	1.0	43.7269763903
162	1.0	43.7571608464
162	1.0	43.7832025756
162	1.0	43.6912803594
162	1.0	43.7318816856
162	1.0	43.7246710374
162	1.0	43.7439616357
162	1.0	43.7389070076
162	1.0	43.8104936628
162	1.0	43.7183836988
162	1.0	43.674151542
162	1.0	43.7611360833
162	1.0	43.7660276134
162	1.0	43.6875592464
162	1.0	43.8029945186
162	1.0	43.7151510005
162	1.0	43.7659493217
162	1.0	43.6956692812
162	1.0	43.7612752999
162	1.0	43.7610825855
162	1.0	43.737995578
162	1.0	43.6978600872
162	1.0	43.70734428
162	1.0	43.7237127094
162	1.0	43.6760870971
162	1.0	43.6788720429
162	1.0	43.6697459671
162	1.0	43.7739039116
162	1.0	43.730757802
162	1.0	43.7071519015
162	1.0	43.7141986214
162	1.0	43.7754035088
162	1.0	43.7910493346
162	1.0	43.7523505107
162	1.0	43.7492321818
162	1.0	43.8137857643
162	1.0	43.7869502456
162	1.0	43.6910117763
162	1.0	43.7014523806
162	1.0	43.7036816318
162	1.0	43.6782083464
162	1.0	43.7340563945
162	1.0	43.669879817
162	1.0	43.6626195252
162	1.0	43.7593774364
162	1.0	43.7278964584
162	1.0	43.7500832622
162	1.0	43.7052176841
162	1.0	43.6977018293
162	1.0	43.7320850013
162	1.0	43.717929598
162	1.0	43.7610227211
162	1.0	43.7595006993
162	1.0	43.7458447169
162	1.0	43.7398834645
162	1.0	43.7314753938
162	1.0	43.7675317971
162	1.0	43.7415187275
162	1.0	43.7708665018
162	1.0	43.7346392025
162	1.0	43.783121102
162	1.0	43.740473041
162	1.0	43.7659339714
162	1.0	43.804176656
162	1.0	43.7668992054
162	1.0	43.7052389936
162	1.0	43.7797717511
162	1.0	43.6936534794
162	1.0	43.707502527
162	1.0	43.7834855996
162	1.0	43.684678414
162	1.0	43.6725086645
162	1.0	43.7837213215
162	1.0	43.8014446844
162	1.0	43.7586137693
162	1.0	43.7451243181
162	1.0	43.7447452329
162	1.0	43.7157984307
162	1.0	43.7333534278
162	1.0	43.6305542732
162	1.0	43.7254710581
162	1.0	43.7130215352
162	1.0	43.7324968051
162	1.0	43.8050751457
162	1.0	43.7593487262
162	1.0	43.7562483245
162	1.0	43.7294645587
162	1.0	43.7172125254
162	1.0	43.688874004
162	1.0	43.6868680224
162	1.0	43.6544942879
162	1.0	43.7144188662
162	1.0	43.757258426
162	1.0	43.698258562
162	1.0	43.729006575
162	1.0	43.6875382416
162	1.0	43.7665571907
162	1.0	43.7792082991
162	1.0	43.7938410214
162	1.0	43.7633916985
162	1.0	43.7240787531
162	1.0	43.7560003161
162	1.0	43.7802649985
162	1.0	43.7365301492
162	1.0	43.7529870118
162	1.0	43.7281429436
162	1.0	43.7775693317
162	1.0	43.6756038443
162	1.0	43.7045662468
162	1.0	43.7831891304
162	1.0	43.6343744745
162	1.0	43.7416414995
162	1.0	43.7754233651
162	1.0	43.7397681264
162	1.0	43.7632250913
162	1.0	43.7350830561
162	1.0	43.6577707611
162	1.0	43.765094058
162	1.0	43.7126485228
162	1.0	43.7158533384
162	1.0	43.7596907161
162	1.0	43.7387594564
162	1.0	43.7448777678
162	1.0	43.761622086
162	1.0	43.795860858
162	1.0	43.624233377
162	1.0	43.7683929339
162	1.0	43.7692004779
162	1.0	43.7380752885
162	1.0	43.7694387481
162	1.0	43.701630214
162	1.0	43.747414297
162	1.0	43.7126838802
162	1.0	43.7068208638
162	1.0	43.6787353172
162	1.0	43.7244707935
162	1.0	43.6901237143
162	1.0	43.6745470946
162	1.0	43.7028329019
162	1.0	43.7647948484
162	1.0	43.7837714964
162	1.0	43.7877687026
162	1.0	43.7451694805
162	1.0	43.6839598662
162	1.0	43.787292967
162	1.0	43.750573416
162	1.0	43.7242211881
162	1.0	43.737229314
162	1.0	43.7577856385
162	1.0	43.702397511
162	1.0	43.796701561
162	1.0	43.6878021562
162	1.0	43.7361936865
162	1.0	43.6908576158
162	1.0	43.7062324735
162	1.0	43.8057953495
162	1.0	43.7678138871
162	1.0	43.7817389367
162	1.0	43.6323927975
162	1.0	43.7773084789
162	1.0	43.6920812036
162	1.0	43.7054933639
162	1.0	43.7122473011
162	1.0	43.7312746482
162	1.0	43.7241489076
162	1.0	43.6773345193
162	1.0	43.7361343012
162	1.0	43.68490311
162	1.0	43.7907725203
162	1.0	43.7328672183
162	1.0	43.7256730429
162	1.0	43.7654835343
162	1.0	43.7397228191
162	1.0	43.7484155915
162	1.0	43.7788747392
162	1.0	43.7779225683
162	1.0	43.7636803154
162	1.0	43.789260277
162	1.0	43.7030738158
162	1.0	43.7502995786
162	1.0	43.7714212426
162	1.0	43.7879676675
162	1.0	43.644507598
162	1.0	43.6345010384
162	1.0	43.776404917
162	1.0	43.7905072516
162	1.0	43.6737934277
162	1.0	43.7834358614
162	1.0	43.7762573534
162	1.0	43.7504935833
162	1.0	43.8052802824
162	1.0	43.7234994577
162	1.0	43.7728298619
162	1.0	43.7341689815
162	1.0	43.7633770597
162	1.0	43.7556245961
162	1.0	43.7314398118
162	1.0	43.7239325378
162	1.0	43.7707656451
162	1.0	43.6548868396
162	1.0	43.7476425649
162	1.0	43.7077268233
162	1.0	43.7360524198
162	1.0	43.6663715057
162	1.0	43.7732281293
162	1.0	43.7557370442
162	1.0	43.7608525937
162	1.0	43.7800737995
162	1.0	43.6832175284
162	1.0	43.7448900305
162	1.0	43.706305146
162	1.0	43.763054318
162	1.0	43.7326787415
162	1.0	43.7350768522
162	1.0	43.7948368164
162	1.0	43.7734385455
162	1.0	43.7440989116
162	1.0	43.6862987638
162	1.0	43.7685186894
162	1.0	43.7046255834
162	1.0	43.7655376663
162	1.0	43.708007848
162	1.0	43.721757256
162	1.0	43.7770819067
162	1.0	43.7963418268
162	1.0	43.7343671433
162	1.0	43.7569503785
162	1.0	43.7676357873
162	1.0	43.7774417875
162	1.0	43.6824987742
162	1.0	43.6542118689
162	1.0	43.715903291
162	1.0	43.7088045798
162	1.0	43.732924098
162	1.0	43.7610677554
162	1.0	43.7624260398
162	1.0	43.7900319227
162	1.0	43.7332233959
162	1.0	43.7766250027
162	1.0	43.71765078
162	1.0	43.7160596853
162	1.0	43.7377188399
162	1.0	43.7852782045
162	1.0	43.6833254216
162	1.0	43.7329153249
162	1.0	43.7541573673
162	1.0	43.7565277039
162	1.0	43.6958112517
162	1.0	43.7375343172
162	1.0	43.7006207377
162	1.0	43.724608489
162	1.0	43.6728030848
162	1.0	43.7600325401
162	1.0	43.740943029
162	1.0	43.7631941811
162	1.0	43.7017251496
162	1.0	43.7567599837
162	1.0	43.7585356603
162	1.0	43.6882141571
162	1.0	43.6395301147
162	1.0	43.696086921
162	1.0	43.7446725836
162	1.0	43.7111681785
162	1.0	43.7198592327
162	1.0	43.6620255308
162	1.0	43.7590680321
162	1.0	43.7018116615
162	1.0	43.7383357484
162	1.0	43.7475062013
162	1.0	43.7501507982
162	1.0	43.7974096055
162	1.0	43.7448506254
162	1.0	43.7467056375
162	1.0	43.647433877
162	1.0	43.7300360893
162	1.0	43.7703335084
162	1.0	43.7636285227
162	1.0	43.681479681
162	1.0	43.6740901324
162	1.0	43.7221574187
162	1.0	43.8040400549
162	1.0	43.681331108
162	1.0	43.7208489653
162	1.0	43.6641334829
162	1.0	43.7708958459
162	1.0	43.753824458
162	1.0	43.7100490452
162	1.0	43.7545487944
162	1.0	43.6791377411
162	1.0	43.7195056254
162	1.0	43.6981904209
162	1.0	43.6841880963
162	1.0	43.770380426
162	1.0	43.7557454081
162	1.0	43.721323408
162	1.0	43.7468647741
162	1.0	43.6616477993
162	1.0	43.7704403405
162	1.0	43.7551907975
162	1.0	43.7274173397
162	1.0	43.768255194
162	1.0	43.770504242
162	1.0	43.6889244209
162	1.0	43.6696952825
162	1.0	43.7072537764
162	1.0	43.7555933028
162	1.0	43.7593822189
162	1.0	43.7471945749
162	1.0	43.6739420856
162	1.0	43.741090033
162	1.0	43.7247740289
162	1.0	43.7220184379
162	1.0	43.7043187027
162	1.0	43.7348360983
162	1.0	43.6581967353
162	1.0	43.7293193452
162	1.0	43.7905948858
162	1.0	43.7640879255
162	1.0	43.7729793794
162	1.0	43.7610306451
162	1.0	43.784524721
162	1.0	43.785463308
162	1.0	43.7505461799
162	1.0	43.7149880065
162	1.0	43.6742665192
162	1.0	43.7102901942
162	1.0	43.7581504265
162	1.0	43.6715817291
162	1.0	43.6873269692
162	1.0	43.7120560068
162	1.0	43.6774468068
162	1.0	43.7600335604
162	1.0	43.7346507228
162	1.0	43.7567419342
162	1.0	43.6883634105
162	1.0	43.6996015614
162	1.0	43.7857735295
162	1.0	43.696592866
162	1.0	43.7219520405
162	1.0	43.7460170293
162	1.0	43.6968745403
162	1.0	43.7398769156
162	1.0	43.7059568332
162	1.0	43.7323529493
162	1.0	43.6556094062
162	1.0	43.7693654895
162	1.0	43.7457799596
162	1.0	43.7695216242
162	1.0	43.7562885626
162	1.0	43.7588119116
162	1.0	43.7607507808
162	1.0	43.7893576451
162	1.0	43.7154979378
162	1.0	43.7847392873
162	1.0	43.6703241564
162	1.0	43.6885067651
162	1.0	43.7659535979
162	1.0	43.7709336957
162	1.0	43.6826373266
162	1.0	43.7899162246
162	1.0	43.7924525505
162	1.0	43.7411806876
162	1.0	43.7563638733
162	1.0	43.7326594394
162	1.0	43.7903766188
162	1.0	43.6683278709
162	1.0	43.6648427393
162	1.0	43.7372142593
162	1.0	43.7380575402
162	1.0	43.7435746581
162	1.0	43.773924568
162	1.0	43.7060488112
162	1.0	43.7660818535
162	1.0	43.666332673
162	1.0	43.7026980975
162	1.0	43.769434931
162	1.0	43.7381022717
162	1.0	43.7441711835
162	1.0	43.7672020752
162	1.0	43.767076153
162	1.0	43.6963557602
162	1.0	43.704574905
162	1.0	43.7428952264
162	1.0	43.7314903619
162	1.0	43.6744717627
162	1.0	43.7667007783
162	1.0	43.7695920122
162	1.0	43.7684287537
162	1.0	43.7403713165
162	1.0	43.6869170613
162	1.0	43.6778362389
162	1.0	43.6632375504
162	1.0	43.7309811769
162	1.0	43.7533941775
162	1.0	43.7248742674
162	1.0	43.7454098606
162	1.0	43.7800387984
162	1.0	43.6771224704
162	1.0	43.7204303909
162	1.0	43.7628766155
162	1.0	43.7685272606
162	1.0	43.7441756026
162	1.0	43.7367979905
162	1.0	43.7582923446
162	1.0	43.73520577
162	1.0	43.729663614
162	1.0	43.7118066645
162	1.0	43.8101488785
162	1.0	43.7610106906
162	1.0	43.7459742714
162	1.0	43.7441566383
162	1.0	43.691487161
162	1.0	43.724732674
162	1.0	43.7833377436
162	1.0	43.7752996478
162	1.0	43.7440761814
162	1.0	43.8026740962
162	1.0	43.7037856733
162	1.0	43.7031812191
162	1.0	43.7791390071
162	1.0	43.7572399519
162	1.0	43.7330851408
162	1.0	43.7879966141
162	1.0	43.7311441673
162	1.0	43.7531514383
162	1.0	43.7172520679
162	1.0	43.6992991971
162	1.0	43.7505989168
162	1.0	43.797855117
162	1.0	43.7145356089
162	1.0	43.7254174739
162	1.0	43.7337843797
162	1.0	43.7541799204
162	1.0	43.7204831925
162	1.0	43.7103131789
162	1.0	43.8062486269
162	1.0	43.7244861934
162	1.0	43.6781324834
162	1.0	43.7633212149
162	1.0	43.794150082
162	1.0	43.7604078295
162	1.0	43.7589855774
162	1.0	43.6960645482
162	1.0	43.6823470495
162	1.0	43.7041735363
162	1.0	43.7233698082
162	1.0	43.7525515534
162	1.0	43.7254676456
162	1.0	43.7410969559
162	1.0	43.7143183967
162	1.0	43.7013588042
162	1.0	43.737896005
162	1.0	43.7202444524
162	1.0	43.7376983429
162	1.0	43.7629348891
162	1.0	43.7714590709
162	1.0	43.801673763
162	1.0	43.7663785488
162	1.0	43.7468598537
162	1.0	43.8223027726
162	1.0	43.7862658738
162	1.0	43.7924133371
162	1.0	43.6596465033
162	1.0	43.7208829044
162	1.0	43.7316201811
162	1.0	43.7574807801
162	1.0	43.7505726911
162	1.0	43.7293142191
162	1.0	43.758764365
162	1.0	43.694046367
162	1.0	43.7690650518
162	1.0	43.7258078047
162	1.0	43.7092384979
162	1.0	43.6992076204
162	1.0	43.6995080315
162	1.0	43.7871209729
162	1.0	43.7330191711
162	1.0	43.7707760026
162	1.0	43.7336395188
162	1.0	43.7071450746
162	1.0	43.75005869
162	1.0	43.7539851036
162	1.0	43.7782323448
162	1.0	43.7051722149
162	1.0	43.7416785793
162	1.0	43.6593061491
162	1.0	43.6728975574
162	1.0	43.7409419874
162	1.0	43.7256307202
162	1.0	43.7837369577
162	1.0	43.7989761618
162	1.0	43.7701312962
162	1.0	43.7643147569
162	1.0	43.7323848435
162	1.0	43.6979234549
162	1.0	43.7743578342
162	1.0	43.7803970047
162	1.0	43.6719977625
162	1.0	43.7772014446
162	1.0	43.7980702796
162	1.0	43.7152240538
162	1.0	43.6736619949
162	1.0	43.7696116186
162	1.0	43.6614779181
162	1.0	43.7124047672
162	1.0	43.7896880522
162	1.0	43.7247729763
162	1.0	43.7720895499
162	1.0	43.7518966086
162	1.0	43.672481289
162	1.0	43.7219116015
162	1.0	43.7829461502
162	1.0	43.7175089782
162	1.0	43.7537502026
162	1.0	43.7073765566
162	1.0	43.7254764013
162	1.0	43.7768341768
162	1.0	43.7510828556
162	1.0	43.7834107225
162	1.0	43.7555663097
162	1.0	43.7635403925
162	1.0	43.7599740695
162	1.0	43.7585046104
162	1.0	43.7664322373
162	1.0	43.7542379018
162	1.0	43.7427858774
162	1.0	43.7514535529
162	1.0	43.7064183674
162	1.0	43.8120428418
162	1.0	43.7626353549
162	1.0	43.6817670895
162	1.0	43.7131124199
162	1.0	43.7540607455
162	1.0	43.746561773
162	1.0	43.7884671323
162	1.0	43.7717414221
162	1.0	43.6501278342
162	1.0	43.716613352
162	1.0	43.749490489
162	1.0	43.7666001244
162	1.0	43.7011856183
162	1.0	43.6612328937
162	1.0	43.6815452333
162	1.0	43.6557765516
162	1.0	43.6884811564
162	1.0	43.7156671055
162	1.0	43.7746945241
162	1.0	43.6468289744
162	1.0	43.7592970494
162	1.0	43.7427337674
162	1.0	43.7764141458
162	1.0	43.7495590464
162	1.0	43.751798412
162	1.0	43.7573142648
162	1.0	43.7499596652
162	1.0	43.703531998
162	1.0	43.7138944813
162	1.0	43.6757022152
162	1.0	43.7340656446
162	1.0	43.7989621655
162	1.0	43.7680638344
162	1.0	43.7830799424
162	1.0	43.7242242448
162	1.0	43.7165493888
162	1.0	43.7433025999
162	1.0	43.7360617334
162	1.0	43.7038900125
162	1.0	43.6467417872
162	1.0	43.6498369862
162	1.0	43.7966988027
162	1.0	43.7541817381
162	1.0	43.6720687795
162	1.0	43.7189821489
162	1.0	43.6746046612
162	1.0	43.6574336885
162	1.0	43.7429920457
162	1.0	43.743502267
162	1.0	43.7782604474
162	1.0	43.7687571029
162	1.0	43.7202155667
162	1.0	43.7736980573
162	1.0	43.777604453
162	1.0	43.7992644586
162	1.0	43.7255126271
162	1.0	43.7717252938
162	1.0	43.6652366138
162	1.0	43.7247253385
162	1.0	43.6957210174
162	1.0	43.7737473291
162	1.0	43.77541266
162	1.0	43.7236538787
162	1.0	43.7690889058
162	1.0	43.8191175908
162	1.0	43.7881955758
162	1.0	43.700444016
162	1.0	43.6417319908
162	1.0	43.7099943569
162	1.0	43.6579395426
162	1.0	43.750844229
162	1.0	43.7019789606
162	1.0	43.657531018
162	1.0	43.7081426211
162	1.0	43.6916802458
162	1.0	43.7931405145
162	1.0	43.7454113329
162	1.0	43.6741691542
162	1.0	43.7904143824
162	1.0	43.7227471082
162	1.0	43.7064095519
162	1.0	43.7999412074
162	1.0	43.7693843383
162	1.0	43.7188170468
162	1.0	43.7686038917
162	1.0	43.7422323849
162	1.0	43.748777314
162	1.0	43.6412116468
162	1.0	43.721366408
162	1.0	43.6882849087
162	1.0	43.7690277269
162	1.0	43.7679181097
162	1.0	43.762187805
162	1.0	43.6955320422
162	1.0	43.7148341993
162	1.0	43.7451013073
162	1.0	43.7410485347
162	1.0	43.7569728718
162	1.0	43.8088579325
162	1.0	43.7416244841
162	1.0	43.7431911334
162	1.0	43.7398476912
162	1.0	43.7913756037
162	1.0	43.7409163487
162	1.0	43.7923816927
162	1.0	43.7601566375
162	1.0	43.7640580589
162	1.0	43.7411316873
162	1.0	43.7119844542
162	1.0	43.7874036734
162	1.0	43.7230758923
162	1.0	43.7518212127
162	1.0	43.6872735493
162	1.0	43.7632435751
162	1.0	43.7173348471
162	1.0	43.7496176756
162	1.0	43.6895361575
162	1.0	43.6854631948
162	1.0	43.6919968208
162	1.0	43.7741566577
162	1.0	43.7285202794
162	1.0	43.7572355391
162	1.0	43.7699684036
162	1.0	43.7684599936
162	1.0	43.7386578733
162	1.0	43.748514572
162	1.0	43.726141271
162	1.0	43.7732853486
162	1.0	43.766778332
162	1.0	43.7152244284
162	1.0	43.7622939033
162	1.0	43.6984310651
162	1.0	43.7642567318
162	1.0	43.7522608272
162	1.0	43.6495397922
162	1.0	43.7627607277
162	1.0	43.7394534226
162	1.0	43.7941594731
162	1.0	43.7866270224
162	1.0	43.7462441954
162	1.0	43.740119504
162	1.0	43.6963704838
162	1.0	43.76041563
162	1.0	43.7274761324
162	1.0	43.7082010232
162	1.0	43.77855408
162	1.0	43.7999958381
162	1.0	43.7036413449
162	1.0	43.7167590544
162	1.0	43.7054445062
162	1.0	43.7808269537
162	1.0	43.7178064752
162	1.0	43.7619440311
162	1.0	43.7086708257
162	1.0	43.7669423465
162	1.0	43.7202424753
162	1.0	43.7659406311
162	1.0	43.7493370341
162	1.0	43.7754804087
162	1.0	43.7066528884
162	1.0	43.7891831831
162	1.0	43.7895762503
162	1.0	43.6888532537
162	1.0	43.7040636322
162	1.0	43.7233045021
162	1.0	43.7403221728
162	1.0	43.7641110788
162	1.0	43.6884277038
162	1.0	43.761650149
162	1.0	43.7452646794
162	1.0	43.7418871475
162	1.0	43.7465401452
162	1.0	43.7456868934
162	1.0	43.7190922485
162	1.0	43.6947875924
162	1.0	43.7680542902
162	1.0	43.7434838345
162	1.0	43.7558075729
162	1.0	43.7446871198
162	1.0	43.7670187695
162	1.0	43.7327487826
162	1.0	43.7342148449
162	1.0	43.7193591978
162	1.0	43.7216802452
162	1.0	43.6980635662
162	1.0	43.716932068
162	1.0	43.7503578797
162	1.0	43.6975307509
162	1.0	43.7736946304
162	1.0	43.6862250497
162	1.0	43.8077678944
162	1.0	43.7554146868
162	1.0	43.8025490808
162	1.0	43.6985515151
162	1.0	43.7063986841
162	1.0	43.7836658008
162	1.0	43.7042059254
162	1.0	43.7393788121
162	1.0	43.7225907401
162	1.0	43.6959863416
162	1.0	43.7378805089
162	1.0	43.6681578416
162	1.0	43.7581635658
162	1.0	43.7760676407
162	1.0	43.6880106994
162	1.0	43.7482406932
162	1.0	43.7798933828
162	1.0	43.6987977163
162	1.0	43.6998332759
162	1.0	43.7524283305
162	1.0	43.7900482135
162	1.0	43.7811463856
162	1.0	43.6976080539
162	1.0	43.6798799429
162	1.0	43.6806040983
162	1.0	43.7126416303
162	1.0	43.7710826849
162	1.0	43.7494011352
162	1.0	43.7533988851
162	1.0	43.7847416958
162	1.0	43.7485857537
162	1.0	43.7476301262
162	1.0	43.7059978003
162	1.0	43.7626689276
162	1.0	43.7488843432
162	1.0	43.734233843
162	1.0	43.7547159985
162	1.0	43.7548675383
162	1.0	43.7631545292
162	1.0	43.7501746482
162	1.0	43.6905325916
162	1.0	43.7310665904
162	1.0	43.7768024256
162	1.0	43.7629384526
162	1.0	43.6720218802
162	1.0	43.6974488178
162	1.0	43.7236634089
162	1.0	43.7513193225
162	1.0	43.762701806
162	1.0	43.6837098048
162	1.0	43.7236123109
162	1.0	43.6800119451
162	1.0	43.7143854432
162	1.0	43.7349739645
162	1.0	43.773833713
162	1.0	43.7369040609
162	1.0	43.767864295
162	1.0	43.7325917024
162	1.0	43.7689726887
162	1.0	43.7662364135
162	1.0	43.7526828812
162	1.0	43.6919738169
162	1.0	43.7396391473
162	1.0	43.7490777902
162	1.0	43.776642206
162	1.0	43.756509157
162	1.0	43.765762031
162	1.0	43.7508798429
162	1.0	43.6280804608
162	1.0	43.8000912458
162	1.0	43.7750679001
162	1.0	43.6844745792
162	1.0	43.7108562738
162	1.0	43.7536458411
162	1.0	43.7378265064
162	1.0	43.7234827331
162	1.0	43.7792735792
162	1.0	43.7855982431
162	1.0	43.7693789942
162	1.0	43.7453742929
162	1.0	43.6664837322
162	1.0	43.7299889492
162	1.0	43.6939937135
162	1.0	43.7978321604
162	1.0	43.6959571786
162	1.0	43.7556338185
162	1.0	43.6919882164
162	1.0	43.7610752465
162	1.0	43.7714959536
162	1.0	43.7324223023
162	1.0	43.7917732192
162	1.0	43.7291502991
162	1.0	43.7071171875
162	1.0	43.6937262455
162	1.0	43.6747641328
162	1.0	43.7760918163
162	1.0	43.7737516677
162	1.0	43.7290552896
162	1.0	43.7561636814
162	1.0	43.7604320648
162	1.0	43.7496493933
162	1.0	43.772763107
162	1.0	43.744514805
162	1.0	43.7491157688
162	1.0	43.6914290937
162	1.0	43.7183001285
162	1.0	43.7292999085
162	1.0	43.7255893706
162	1.0	43.6438332569
162	1.0	43.7282451622
162	1.0	43.6905590232
162	1.0	43.7721682444
162	1.0	43.7769223695
162	1.0	43.809452658
162	1.0	43.7182815653
162	1.0	43.7472545705
162	1.0	43.7564941512
162	1.0	43.7595375569
162	1.0	43.75855166
162	1.0	43.7655256567
162	1.0	43.6563635819
162	1.0	43.7617845899
162	1.0	43.7376186781
162	1.0	43.6768581181
162	1.0	43.726924096
162	1.0	43.7647450542
162	1.0	43.7101322492
162	1.0	43.7667328279
162	1.0	43.7217543047
162	1.0	43.7494351549
162	1.0	43.7919608169
162	1.0	43.7297076951
162	1.0	43.7041480915
162	1.0	43.701229419
162	1.0	43.7811674704
162	1.0	43.7704678654
162	1.0	43.7992240282
162	1.0	43.7231457489
162	1.0	43.69709242
162	1.0	43.7244816638
162	1.0	43.7304591472
162	1.0	43.7397373344
162	1.0	43.7073627192
162	1.0	43.682540757
162	1.0	43.7501631465
162	1.0	43.708052171
162	1.0	43.7718629544
162	1.0	43.7395482933
162	1.0	43.7159107753
162	1.0	43.7571174028
162	1.0	43.7649562848
162	1.0	43.7619148468
162	1.0	43.7384821295
162	1.0	43.767085465
162	1.0	43.7346560075
162	1.0	43.7652653503
162	1.0	43.7584078469
162	1.0	43.7610336091
162	1.0	43.6496824906
162	1.0	43.7263238787
162	1.0	43.7072781275
162	1.0	43.7403567022
162	1.0	43.746267076
162	1.0	43.6956286808
162	1.0	43.7565044512
162	1.0	43.7092155441
162	1.0	43.6933605499
162	1.0	43.6827538632
162	1.0	43.81368926
162	1.0	43.7680659747
162	1.0	43.7661941039
162	1.0	43.7900084773
162	1.0	43.7212996892
162	1.0	43.7375384908
162	1.0	43.7766761069
162	1.0	43.6688558043
162	1.0	43.7605454336
162	1.0	43.7628025526
162	1.0	43.7725740509
162	1.0	43.6644927817
162	1.0	43.7367595419
162	1.0	43.7674107208
162	1.0	43.7624366586
162	1.0	43.8008479277
162	1.0	43.7076997316
162	1.0	43.7565938884
162	1.0	43.693936344
162	1.0	43.7803349063
162	1.0	43.7303233589
162	1.0	43.6815577477
162	1.0	43.738037324
162	1.0	43.7771429925
162	1.0	43.8102454073
162	1.0	43.7210256402
162	1.0	43.7707488633
162	1.0	43.6984189754
162	1.0	43.6711402599
162	1.0	43.7433312406
162	1.0	43.7511080976
162	1.0	43.7070979973
162	1.0	43.6586254782
162	1.0	43.7683674756
162	1.0	43.7393106635
162	1.0	43.778887383
162	1.0	43.7331492061
162	1.0	43.74046149
162	1.0	43.7727137973
162	1.0	43.6866359712
162	1.0	43.7204702411
162	1.0	43.7673817971
162	1.0	43.7919006258
162	1.0	43.7236203606
162	1.0	43.7054651681
162	1.0	43.7589453107
162	1.0	43.7550541517
162	1.0	43.7680704959
162	1.0	43.7139243137
162	1.0	43.7978306695
162	1.0	43.6839250648
162	1.0	43.6759962004
162	1.0	43.7294985165
162	1.0	43.749652446
162	1.0	43.7030117779
162	1.0	43.6882002905
162	1.0	43.756200544
162	1.0	43.6837972968
162	1.0	43.720171846
162	1.0	43.749876228
162	1.0	43.6985999111
162	1.0	43.7738679683
162	1.0	43.6680417105
162	1.0	43.7830381452
162	1.0	43.6978212339
162	1.0	43.7275557927
162	1.0	43.7418194457
162	1.0	43.7575597981
162	1.0	43.747696656
162	1.0	43.7441566037
162	1.0	43.7444271248
162	1.0	43.7869239219
162	1.0	43.7703758054
162	1.0	43.7404721477
162	1.0	43.7777683587
162	1.0	43.6828734498
162	1.0	43.7184420975
162	1.0	43.7743138991
162	1.0	43.7195135359
162	1.0	43.7822211951
162	1.0	43.7753355506
162	1.0	43.7120799918
162	1.0	43.7047736223
162	1.0	43.7107029996
162	1.0	43.7783832065
162	1.0	43.7583100138
162	1.0	43.7620426792
162	1.0	43.776990107
162	1.0	43.7447385741
162	1.0	43.7186642592
162	1.0	43.7800679497
162	1.0	43.7536511406
162	1.0	43.707759945
162	1.0	43.7501258042
162	1.0	43.6813484725
162	1.0	43.6855268716
