# Supplementary material for: Unique membrane properties and enhanced signal processing in human neocortical neurons
Source: eLife. 2016 Oct 6;5:e16553. doi: 10.7554/eLife.16553 (PMC5100995; doi:10.7554/eLife.16553)
Supplement: Source code 1. — DOI: http://dx.doi.org/10.7554/eLife.16553.014 [file elife-16553-code1.zip › Fig3/Fig3b/DIST_045_SYNC/Mon_Apr_11_11_35_14_2016/syns_163/sync_stim_seed_811.txt]

NUMBER_OF_SYNAPSES	APC_N	MAX_VOLTAGE
163	1.0	43.751644325
163	1.0	43.7633419703
163	1.0	43.7418532982
163	1.0	43.7629354186
163	1.0	43.7381771774
163	1.0	43.6957447911
163	1.0	43.751957476
163	1.0	43.751500741
163	1.0	43.7738818407
163	1.0	43.7431198838
163	1.0	43.7795262984
163	1.0	43.7525688578
163	1.0	43.7476843611
163	1.0	43.6489598959
163	1.0	43.7425120223
163	1.0	43.6952065956
163	1.0	43.7852012225
163	1.0	43.7553737446
163	1.0	43.7607621651
163	1.0	43.7630751789
163	1.0	43.7659812463
163	1.0	43.7359933179
163	1.0	43.7435370894
163	1.0	43.7586824845
163	1.0	43.7334996561
163	1.0	43.7070321912
163	1.0	43.7796511092
163	1.0	43.7513295271
163	1.0	43.7524003626
163	1.0	43.7703768335
163	1.0	43.7818570232
163	1.0	43.7667228694
163	1.0	43.7496841389
163	1.0	43.7632224019
163	1.0	43.6713853963
163	1.0	43.6957921004
163	1.0	43.7145698735
163	1.0	43.6905465031
163	1.0	43.7854604192
163	1.0	43.7398395143
163	1.0	43.7495746882
163	1.0	43.7292769988
163	1.0	43.7565022351
163	1.0	43.7862066938
163	1.0	43.6803346913
163	1.0	43.7587409388
163	1.0	43.6746867319
163	1.0	43.7481943466
163	1.0	43.7625376711
163	1.0	43.6362292512
163	1.0	43.6733260546
163	1.0	43.7656435721
163	1.0	43.7624797843
163	1.0	43.7346589059
163	1.0	43.7170035084
163	1.0	43.7155451343
163	1.0	43.739608137
163	1.0	43.7419843854
163	1.0	43.7118961161
163	1.0	43.6918237658
163	1.0	43.7798668161
163	1.0	43.7809952456
163	1.0	43.7038499099
163	1.0	43.717606577
163	1.0	43.7270354814
163	1.0	43.7660804986
163	1.0	43.7440526581
163	1.0	43.7336089409
163	1.0	43.7503310069
163	1.0	43.7717809674
163	1.0	43.7520393083
163	1.0	43.7500371172
163	1.0	43.7975298907
163	1.0	43.7635616634
163	1.0	43.7656752283
163	1.0	43.7561240372
163	1.0	43.7306323776
163	1.0	43.6925685429
163	1.0	43.6682586708
163	1.0	43.7555469049
163	1.0	43.6932637663
163	1.0	43.6789099777
163	1.0	43.7393951804
163	1.0	43.7667058709
163	1.0	43.7424850117
163	1.0	43.7125971447
163	1.0	43.7476550627
163	1.0	43.7058914543
163	1.0	43.7480131915
163	1.0	43.726814296
163	1.0	43.7677436923
163	1.0	43.7185652083
163	1.0	43.7652476604
163	1.0	43.7506828412
163	1.0	43.770477211
163	1.0	43.6626783851
163	1.0	43.75783806
163	1.0	43.7167432296
163	1.0	43.7012434399
163	1.0	43.766493334
163	1.0	43.7256967104
163	1.0	43.7692380709
163	1.0	43.7822818995
163	1.0	43.7854155011
163	1.0	43.7417181087
163	1.0	43.7381995479
163	1.0	43.6587215654
163	1.0	43.7905541549
163	1.0	43.7417130405
163	1.0	43.724111569
163	1.0	43.782390858
163	1.0	43.7523508553
163	1.0	43.7258634305
163	1.0	43.6796597626
163	1.0	43.7708092184
163	1.0	43.7031708237
163	1.0	43.7295239265
163	1.0	43.75046749
163	1.0	43.8012709646
163	1.0	43.7273181284
163	1.0	43.719576044
163	1.0	43.7371684789
163	1.0	43.6828610327
163	1.0	43.7122816716
163	1.0	43.7547312657
163	1.0	43.7730328278
163	1.0	43.7795545114
163	1.0	43.6692307772
163	1.0	43.7831826989
163	1.0	43.6916878766
163	1.0	43.7119819461
163	1.0	43.7387632027
163	1.0	43.7327042931
163	1.0	43.7624680748
163	1.0	43.7501517387
163	1.0	43.7707486327
163	1.0	43.6598509436
163	1.0	43.7429687205
163	1.0	43.7600755726
163	1.0	43.7057055693
163	1.0	43.7360406971
163	1.0	43.6738996151
163	1.0	43.749629172
163	1.0	43.7260357772
163	1.0	43.7087258119
163	1.0	43.7759089994
163	1.0	43.781760169
163	1.0	43.6905887767
163	1.0	43.7364495159
163	1.0	43.672205923
163	1.0	43.7762297031
163	1.0	43.7254363582
163	1.0	43.6919786762
163	1.0	43.7106276141
163	1.0	43.7273305241
163	1.0	43.7776739041
163	1.0	43.6694302404
163	1.0	43.730390495
163	1.0	43.8078383599
163	1.0	43.7667113683
163	1.0	43.6630285343
163	1.0	43.7733180436
163	1.0	43.6731827314
163	1.0	43.7732193583
163	1.0	43.747565778
163	1.0	43.7733281597
163	1.0	43.66571118
163	1.0	43.7329353435
163	1.0	43.7541642371
163	1.0	43.7417838495
163	1.0	43.7862545123
163	1.0	43.7577861046
163	1.0	43.7396519815
163	1.0	43.7298193727
163	1.0	43.6971134974
163	1.0	43.759243
163	1.0	43.7556178391
163	1.0	43.7313115727
163	1.0	43.6783042016
163	1.0	43.7857420789
163	1.0	43.675272545
163	1.0	43.730657902
163	1.0	43.7852483431
163	1.0	43.7386060534
163	1.0	43.7774509806
163	1.0	43.7198202518
163	1.0	43.7699515209
163	1.0	43.659987714
163	1.0	43.7478350663
163	1.0	43.7089359353
163	1.0	43.8023464696
163	1.0	43.738277563
163	1.0	43.7142808194
163	1.0	43.6428281337
163	1.0	43.8011204123
163	1.0	43.6467851945
163	1.0	43.7050448404
163	1.0	43.7804442398
163	1.0	43.7776046945
163	1.0	43.7682002588
163	1.0	43.7374501699
163	1.0	43.782782845
163	1.0	43.7330215532
163	1.0	43.8160477077
163	1.0	43.6687822868
163	1.0	43.7654790277
163	1.0	43.7763770336
163	1.0	43.7625094169
163	1.0	43.7254359185
163	1.0	43.719528343
163	1.0	43.7503983015
163	1.0	43.7029904799
163	1.0	43.7581782525
163	1.0	43.7962868842
163	1.0	43.7320248692
163	1.0	43.695345325
163	1.0	43.7809849356
163	1.0	43.7687888427
163	1.0	43.7751680798
163	1.0	43.7703241236
163	1.0	43.6979036563
163	1.0	43.6718980893
163	1.0	43.8107033558
163	1.0	43.7195959836
163	1.0	43.7323275784
163	1.0	43.7185533455
163	1.0	43.754252635
163	1.0	43.7394264771
163	1.0	43.7484697807
163	1.0	43.736647614
163	1.0	43.7621935176
163	1.0	43.781495626
163	1.0	43.7145991773
163	1.0	43.770947761
163	1.0	43.7800016778
163	1.0	43.751620784
163	1.0	43.7749178684
163	1.0	43.7414681626
163	1.0	43.678875259
163	1.0	43.6240694583
163	1.0	43.7750950008
163	1.0	43.7153669898
163	1.0	43.7806677865
163	1.0	43.722240122
163	1.0	43.6571127484
163	1.0	43.7704914337
163	1.0	43.7805297706
163	1.0	43.7601855005
163	1.0	43.7650600872
163	1.0	43.698602057
163	1.0	43.7908155078
163	1.0	43.7390319643
163	1.0	43.7287966282
163	1.0	43.7637981275
163	1.0	43.7874244391
163	1.0	43.6591116764
163	1.0	43.7599807086
163	1.0	43.732807823
163	1.0	43.743522456
163	1.0	43.7727368783
163	1.0	43.7558040555
163	1.0	43.7563595064
163	1.0	43.7143245234
163	1.0	43.7745568143
163	1.0	43.7592255828
163	1.0	43.7777947371
163	1.0	43.7858111374
163	1.0	43.7691200848
163	1.0	43.7863474742
163	1.0	43.7381200567
163	1.0	43.7862504765
163	1.0	43.7190057659
163	1.0	43.7769472653
163	1.0	43.7573564445
163	1.0	43.6671972894
163	1.0	43.7149941117
163	1.0	43.7732850592
163	1.0	43.7193144998
163	1.0	43.7788060014
163	1.0	43.7756776718
163	1.0	43.706956555
163	1.0	43.7157228818
163	1.0	43.738305388
163	1.0	43.7533034365
163	1.0	43.7633729091
163	1.0	43.7464553971
163	1.0	43.7273853191
163	1.0	43.7513060879
163	1.0	43.7357460365
163	1.0	43.737372848
163	1.0	43.6613488123
163	1.0	43.7679495299
163	1.0	43.7152954185
163	1.0	43.7016777238
163	1.0	43.6618949911
163	1.0	43.6875582614
163	1.0	43.7138291543
163	1.0	43.7832223192
163	1.0	43.6900016452
163	1.0	43.7647187825
163	1.0	43.7184497832
163	1.0	43.674513575
163	1.0	43.7042137234
163	1.0	43.708843172
163	1.0	43.7694155845
163	1.0	43.7307955189
163	1.0	43.7906328614
163	1.0	43.7801587866
163	1.0	43.7292407544
163	1.0	43.6907402993
163	1.0	43.7533467549
163	1.0	43.7642720818
163	1.0	43.7930948443
163	1.0	43.7759828719
163	1.0	43.7808117503
163	1.0	43.7355472452
163	1.0	43.7057804974
163	1.0	43.7455278271
163	1.0	43.7915347762
163	1.0	43.7885992064
163	1.0	43.7484147023
163	1.0	43.7581654144
163	1.0	43.7387149446
163	1.0	43.7643814016
163	1.0	43.750104287
163	1.0	43.7844812073
163	1.0	43.775003047
163	1.0	43.7333736169
163	1.0	43.6603385511
163	1.0	43.7881315583
163	1.0	43.6628056164
163	1.0	43.7957417126
163	1.0	43.7184710773
163	1.0	43.767973454
163	1.0	43.7780975761
163	1.0	43.7212348945
163	1.0	43.7342602951
163	1.0	43.718868637
163	1.0	43.6899712953
163	1.0	43.7900777024
163	1.0	43.7446021381
163	1.0	43.6610078831
163	1.0	43.807701126
163	1.0	43.7842660303
163	1.0	43.7687904756
163	1.0	43.7988282661
163	1.0	43.7306013327
163	1.0	43.703591628
163	1.0	43.6111478576
163	1.0	43.6946079421
163	1.0	43.717813853
163	1.0	43.7346402258
163	1.0	43.740608484
163	1.0	43.7626089138
163	1.0	43.714440084
163	1.0	43.7026805434
163	1.0	43.7796238796
163	1.0	43.7848041664
163	1.0	43.6787012044
163	1.0	43.7819179251
163	1.0	43.7885256489
163	1.0	43.6768503533
163	1.0	43.7799916801
163	1.0	43.7730720991
163	1.0	43.7666616221
163	1.0	43.7188536854
163	1.0	43.7966919042
163	1.0	43.7169880525
163	1.0	43.7766532181
163	1.0	43.7803276912
163	1.0	43.7369632242
163	1.0	43.745844505
163	1.0	43.7418564545
163	1.0	43.7304389092
163	1.0	43.7952954558
163	1.0	43.7463866491
163	1.0	43.765499365
163	1.0	43.7102454289
163	1.0	43.6678875995
163	1.0	43.7384572006
163	1.0	43.6682108452
163	1.0	43.6828845507
163	1.0	43.7500562117
163	1.0	43.7726632431
163	1.0	43.7392498085
163	1.0	43.771685302
163	1.0	43.7617819594
163	1.0	43.7648945206
163	1.0	43.7802468981
163	1.0	43.6942504035
163	1.0	43.7622121346
163	1.0	43.7879314505
163	1.0	43.7243758039
163	1.0	43.7691543504
163	1.0	43.7849998353
163	1.0	43.6949287042
163	1.0	43.6570804236
163	1.0	43.7904604042
163	1.0	43.7279284265
163	1.0	43.7476801498
163	1.0	43.730838794
163	1.0	43.7896381502
163	1.0	43.7637180943
163	1.0	43.7267820172
163	1.0	43.7266168501
163	1.0	43.7739241
163	1.0	43.6784153724
163	1.0	43.7348639392
163	1.0	43.7099527748
163	1.0	43.728700877
163	1.0	43.6943570417
163	1.0	43.7306736046
163	1.0	43.7843560915
163	1.0	43.7866568148
163	1.0	43.6847185375
163	1.0	43.7541320094
163	1.0	43.7590644789
163	1.0	43.7557526353
163	1.0	43.7493423101
163	1.0	43.7455047772
163	1.0	43.7784409639
163	1.0	43.7347397628
163	1.0	43.7530033894
163	1.0	43.6679190849
163	1.0	43.7832931235
163	1.0	43.6933644076
163	1.0	43.7623000004
163	1.0	43.7542607239
163	1.0	43.6741547622
163	1.0	43.7731904459
163	1.0	43.7346230474
163	1.0	43.7703537589
163	1.0	43.7694723058
163	1.0	43.792581033
163	1.0	43.6629423088
163	1.0	43.7277419253
163	1.0	43.7070170566
163	1.0	43.6891397599
163	1.0	43.7549494443
163	1.0	43.7671211377
163	1.0	43.7919044334
163	1.0	43.6659855351
163	1.0	43.7668754753
163	1.0	43.7710487857
163	1.0	43.7368377953
163	1.0	43.7128636993
163	1.0	43.7786843375
163	1.0	43.6405970676
163	1.0	43.7953564926
163	1.0	43.7755836127
163	1.0	43.8072472828
163	1.0	43.7571722045
163	1.0	43.7080900186
163	1.0	43.7328493455
163	1.0	43.7540745982
163	1.0	43.6767316816
163	1.0	43.716216678
163	1.0	43.7152930993
163	1.0	43.7135353671
163	1.0	43.712748987
163	1.0	43.7628993867
163	1.0	43.733359069
163	1.0	43.687710327
163	1.0	43.7379434638
163	1.0	43.7778575931
163	1.0	43.6857252694
163	1.0	43.8054989001
163	1.0	43.7714827034
163	1.0	43.7599756178
163	1.0	43.7478803642
163	1.0	43.7374781576
163	1.0	43.7430861453
163	1.0	43.7629412144
163	1.0	43.7649933045
163	1.0	43.7850862535
163	1.0	43.6402996303
163	1.0	43.7314777367
163	1.0	43.7308220461
163	1.0	43.6650987632
163	1.0	43.7589291033
163	1.0	43.7907728834
163	1.0	43.7068282102
163	1.0	43.7498983621
163	1.0	43.7870880051
163	1.0	43.767291766
163	1.0	43.7852221082
163	1.0	43.7301925637
163	1.0	43.7132574277
163	1.0	43.7137208868
163	1.0	43.7188897607
163	1.0	43.7562299811
163	1.0	43.7229524285
163	1.0	43.7539690667
163	1.0	43.7225509045
163	1.0	43.6862722974
163	1.0	43.7853238414
163	1.0	43.7845495156
163	1.0	43.7031603969
163	1.0	43.8009274573
163	1.0	43.686408952
163	1.0	43.7840885528
163	1.0	43.735952367
163	1.0	43.778636295
163	1.0	43.7449427413
163	1.0	43.7313757726
163	1.0	43.7339574824
163	1.0	43.7759210199
163	1.0	43.663882371
163	1.0	43.730154986
163	1.0	43.7711358828
163	1.0	43.6684644207
163	1.0	43.6990054926
163	1.0	43.7108330692
163	1.0	43.7791696353
163	1.0	43.7706362882
163	1.0	43.7814056312
163	1.0	43.7678681785
163	1.0	43.6509263064
163	1.0	43.7486242802
163	1.0	43.7755451834
163	1.0	43.6927955556
163	1.0	43.7646774658
163	1.0	43.7030050632
163	1.0	43.7282099995
163	1.0	43.787376288
163	1.0	43.78052147
163	1.0	43.7615334862
163	1.0	43.7677687299
163	1.0	43.7800909468
163	1.0	43.7647888677
163	1.0	43.7562217338
163	1.0	43.8026432725
163	1.0	43.7424901854
163	1.0	43.7627385784
163	1.0	43.7781123998
163	1.0	43.7866545455
163	1.0	43.6802563587
163	1.0	43.7532953696
163	1.0	43.7504551978
163	1.0	43.7478118521
163	1.0	43.6911623055
163	1.0	43.7758664455
163	1.0	43.7163088956
163	1.0	43.7184579074
163	1.0	43.8034946261
163	1.0	43.7207946267
163	1.0	43.7351969904
163	1.0	43.7672663624
163	1.0	43.7168145878
163	1.0	43.7557029993
163	1.0	43.7597955687
163	1.0	43.7460039148
163	1.0	43.7758885136
163	1.0	43.7251855846
163	1.0	43.79145169
163	1.0	43.6567650304
163	1.0	43.7369499883
163	1.0	43.7619926054
163	1.0	43.7590681829
163	1.0	43.7888755464
163	1.0	43.7140614379
163	1.0	43.7358956561
163	1.0	43.7574613058
163	1.0	43.7909352732
163	1.0	43.7099008598
163	1.0	43.7629892846
163	1.0	43.6935182476
163	1.0	43.791842249
163	1.0	43.699702255
163	1.0	43.6871065047
163	1.0	43.7835468443
163	1.0	43.7719490601
163	1.0	43.6831250021
163	1.0	43.6571942686
163	1.0	43.7438817411
163	1.0	43.7611712776
163	1.0	43.7122849043
163	1.0	43.7017175301
163	1.0	43.7484296008
163	1.0	43.7186577397
163	1.0	43.7684205818
163	1.0	43.7338050754
163	1.0	43.7189668608
163	1.0	43.7651865291
163	1.0	43.7761040703
163	1.0	43.7045385849
163	1.0	43.6553579083
163	1.0	43.7855166704
163	1.0	43.7988940522
163	1.0	43.7479960918
163	1.0	43.7204388671
163	1.0	43.7232337935
163	1.0	43.6651883349
163	1.0	43.7419741443
163	1.0	43.7637286127
163	1.0	43.7210409631
163	1.0	43.7921358484
163	1.0	43.7018080006
163	1.0	43.7231353165
163	1.0	43.7425705757
163	1.0	43.7635155718
163	1.0	43.7440868319
163	1.0	43.7153733991
163	1.0	43.7602696122
163	1.0	43.6928495508
163	1.0	43.7485916468
163	1.0	43.6977623362
163	1.0	43.7380418792
163	1.0	43.765561344
163	1.0	43.7793550583
163	1.0	43.7510263105
163	1.0	43.6979884015
163	1.0	43.7588769352
163	1.0	43.7905268821
163	1.0	43.7099285199
163	1.0	43.764551892
163	1.0	43.7721543845
163	1.0	43.7323812667
163	1.0	43.7903445108
163	1.0	43.7314395399
163	1.0	43.7684532569
163	1.0	43.7354206086
163	1.0	43.6710025958
163	1.0	43.7877754257
163	1.0	43.7187380418
163	1.0	43.6796736776
163	1.0	43.7576361593
163	1.0	43.6407211193
163	1.0	43.6967633016
163	1.0	43.7894586735
163	1.0	43.7747733333
163	1.0	43.7109592129
163	1.0	43.7652023326
163	1.0	43.7351641357
163	1.0	43.7538356113
163	1.0	43.7307295455
163	1.0	43.7863343135
163	1.0	43.6894947113
163	1.0	43.7290553081
163	1.0	43.7362867798
163	1.0	43.7818480914
163	1.0	43.772976634
163	1.0	43.6763834358
163	1.0	43.6823532006
163	1.0	43.6870161265
163	1.0	43.7714492219
163	1.0	43.7591188765
163	1.0	43.752376116
163	1.0	43.726889586
163	1.0	43.7406136999
163	1.0	43.7561081612
163	1.0	43.8019817309
163	1.0	43.7541793172
163	1.0	43.7242568904
163	1.0	43.7955783627
163	1.0	43.7861879567
163	1.0	43.6930891256
163	1.0	43.731574384
163	1.0	43.6895353875
163	1.0	43.7234679586
163	1.0	43.7629244171
163	1.0	43.7928349227
163	1.0	43.6892551212
163	1.0	43.7959572713
163	1.0	43.7196027845
163	1.0	43.7608685554
163	1.0	43.7869557585
163	1.0	43.673896152
163	1.0	43.781353834
163	1.0	43.7642303946
163	1.0	43.7623114598
163	1.0	43.7338913641
163	1.0	43.720390715
163	1.0	43.7326247018
163	1.0	43.7219380164
163	1.0	43.7638098782
163	1.0	43.6704485465
163	1.0	43.7644758476
163	1.0	43.7755563864
163	1.0	43.7765014135
163	1.0	43.7387809916
163	1.0	43.751870283
163	1.0	43.7649020892
163	1.0	43.7617836658
163	1.0	43.7617730337
163	1.0	43.7682957625
163	1.0	43.677671622
163	1.0	43.7126154727
163	1.0	43.7683711941
163	1.0	43.7500406847
163	1.0	43.7346101375
163	1.0	43.7698294941
163	1.0	43.7732029341
163	1.0	43.6793182001
163	1.0	43.7917525372
163	1.0	43.7889107813
163	1.0	43.6999664675
163	1.0	43.7417545306
163	1.0	43.7441217871
163	1.0	43.7785326482
163	1.0	43.7408359954
163	1.0	43.7626938804
163	1.0	43.7039090321
163	1.0	43.8182947627
163	1.0	43.6689090874
163	1.0	43.7061529005
163	1.0	43.6803139486
163	1.0	43.713824446
163	1.0	43.7063562463
163	1.0	43.7654730337
163	1.0	43.7177696124
163	1.0	43.7675441762
163	1.0	43.7069398977
163	1.0	43.786476429
163	1.0	43.7426190095
163	1.0	43.7107222736
163	1.0	43.7563202218
163	1.0	43.7518602264
163	1.0	43.7157168172
163	1.0	43.7807067131
163	1.0	43.7282842989
163	1.0	43.7867079483
163	1.0	43.779822296
163	1.0	43.7529604224
163	1.0	43.7240887175
163	1.0	43.7379002566
163	1.0	43.7144659925
163	1.0	43.762891947
163	1.0	43.7881687382
163	1.0	43.7303596066
163	1.0	43.7397630827
163	1.0	43.7524398283
163	1.0	43.7924307157
163	1.0	43.7597848408
163	1.0	43.6943646228
163	1.0	43.6950407939
163	1.0	43.7123411664
163	1.0	43.7002051184
163	1.0	43.7511909884
163	1.0	43.718965674
163	1.0	43.7041193897
163	1.0	43.7635591723
163	1.0	43.7912186783
163	1.0	43.7195371551
163	1.0	43.7483069605
163	1.0	43.7012551736
163	1.0	43.6587776202
163	1.0	43.6923804919
163	1.0	43.7286536404
163	1.0	43.7208041716
163	1.0	43.7605386646
163	1.0	43.7519245679
163	1.0	43.7504530347
163	1.0	43.7165075044
163	1.0	43.6779506645
163	1.0	43.6961627716
163	1.0	43.7878669038
163	1.0	43.7242445682
163	1.0	43.7453644735
163	1.0	43.6919840898
163	1.0	43.6992833548
163	1.0	43.72572673
163	1.0	43.7573606281
163	1.0	43.7437667796
163	1.0	43.7830542955
163	1.0	43.6957512631
163	1.0	43.7631637642
163	1.0	43.7282303963
163	1.0	43.7980270308
163	1.0	43.7382096332
163	1.0	43.7660834463
163	1.0	43.6677977135
163	1.0	43.7069050583
163	1.0	43.7724088864
163	1.0	43.7608170018
163	1.0	43.7737279514
163	1.0	43.7580684299
163	1.0	43.7697568405
163	1.0	43.7827245981
163	1.0	43.7672333806
163	1.0	43.7136660682
163	1.0	43.7025934225
163	1.0	43.6459976601
163	1.0	43.8024569341
163	1.0	43.7410421192
163	1.0	43.7563453132
163	1.0	43.6537620499
163	1.0	43.7327959866
163	1.0	43.6903423408
163	1.0	43.7416172107
163	1.0	43.7103457196
163	1.0	43.7084953627
163	1.0	43.7494036353
163	1.0	43.7023098354
163	1.0	43.7222449087
163	1.0	43.7718434165
163	1.0	43.7223709313
163	1.0	43.6719427925
163	1.0	43.7553499072
163	1.0	43.7670521975
163	1.0	43.7566404623
163	1.0	43.748827133
163	1.0	43.7302590635
163	1.0	43.665923887
163	1.0	43.6718966715
163	1.0	43.7225457517
163	1.0	43.727024753
163	1.0	43.7442222599
163	1.0	43.6806302149
163	1.0	43.7565791751
163	1.0	43.7247136109
163	1.0	43.7701616097
163	1.0	43.7510283396
163	1.0	43.7552917181
163	1.0	43.6914699341
163	1.0	43.7309652514
163	1.0	43.7205142734
163	1.0	43.6395769556
163	1.0	43.683154206
163	1.0	43.6759025219
163	1.0	43.7472107112
163	1.0	43.742974936
163	1.0	43.712531198
163	1.0	43.7619967272
163	1.0	43.7908373837
163	1.0	43.7718632676
163	1.0	43.7345701475
163	1.0	43.7489080681
163	1.0	43.7330557198
163	1.0	43.7438253323
163	1.0	43.7948026415
163	1.0	43.760289522
163	1.0	43.7615010284
163	1.0	43.768495315
163	1.0	43.7457859631
163	1.0	43.8045468124
163	1.0	43.7604337755
163	1.0	43.7060713636
163	1.0	43.6840315941
163	1.0	43.6757372091
163	1.0	43.747949858
163	1.0	43.7799226019
163	1.0	43.7128318964
163	1.0	43.6762758333
163	1.0	43.7065165577
163	1.0	43.7847407838
163	1.0	43.7854467017
163	1.0	43.7196843286
163	1.0	43.773458126
163	1.0	43.7560045043
163	1.0	43.6922021372
163	1.0	43.7490013388
163	1.0	43.7904833962
163	1.0	43.7713012012
163	1.0	43.7878299136
163	1.0	43.790327118
163	1.0	43.75096718
163	1.0	43.788553276
163	1.0	43.7251642998
163	1.0	43.7494835093
163	1.0	43.7165611779
163	1.0	43.7364104994
163	1.0	43.7430587549
163	1.0	43.7359091333
163	1.0	43.7521833302
163	1.0	43.7576719755
163	1.0	43.7011298308
163	1.0	43.7070309794
163	1.0	43.707874579
163	1.0	43.720873242
163	1.0	43.7618123914
163	1.0	43.7731273245
163	1.0	43.6997580306
163	1.0	43.7841739187
163	1.0	43.7710716673
163	1.0	43.7691527956
163	1.0	43.7883552872
163	1.0	43.8018697835
163	1.0	43.7336113426
163	1.0	43.7816419978
163	1.0	43.7579641803
163	1.0	43.7664711935
163	1.0	43.7824648117
163	1.0	43.7273513246
163	1.0	43.7120884826
163	1.0	43.6628552725
163	1.0	43.7759168319
163	1.0	43.7724294877
163	1.0	43.7573067444
163	1.0	43.7900825745
163	1.0	43.672288227
163	1.0	43.765260877
163	1.0	43.735419489
163	1.0	43.7100342623
163	1.0	43.7781047024
163	1.0	43.7649547953
163	1.0	43.7139989126
163	1.0	43.7972064805
163	1.0	43.72011293
163	1.0	43.7845270202
163	1.0	43.7159105624
163	1.0	43.7736815031
163	1.0	43.760178449
163	1.0	43.8001387186
163	1.0	43.7179924332
163	1.0	43.689701495
163	1.0	43.7547395212
163	1.0	43.7058352489
163	1.0	43.7249192447
163	1.0	43.6767182495
163	1.0	43.8131200038
163	1.0	43.6736068079
163	1.0	43.6904549619
163	1.0	43.7124780084
163	1.0	43.6821252158
163	1.0	43.8096528148
163	1.0	43.6900281333
163	1.0	43.6844412995
163	1.0	43.7627237625
163	1.0	43.7846836394
163	1.0	43.7647598135
163	1.0	43.7810020465
163	1.0	43.7268339622
163	1.0	43.7822664778
163	1.0	43.7692592402
163	1.0	43.7760120583
163	1.0	43.7380270618
163	1.0	43.8135544698
163	1.0	43.7965373284
163	1.0	43.6625627251
163	1.0	43.7445222672
163	1.0	43.6613663589
163	1.0	43.7332470951
163	1.0	43.6773919045
163	1.0	43.732715258
163	1.0	43.7454428337
163	1.0	43.7218599265
163	1.0	43.7079339913
163	1.0	43.6979154509
163	1.0	43.7429596752
163	1.0	43.7289066229
163	1.0	43.7573055591
163	1.0	43.774202425
163	1.0	43.7831763947
163	1.0	43.7264044683
163	1.0	43.7353346044
163	1.0	43.7131471547
163	1.0	43.7821650477
163	1.0	43.7190167748
163	1.0	43.762568215
163	1.0	43.7614115841
163	1.0	43.7052705214
163	1.0	43.7855347991
163	1.0	43.7845006487
163	1.0	43.7020875653
163	1.0	43.7752094441
163	1.0	43.7364760903
163	1.0	43.7268302466
163	1.0	43.6916839974
163	1.0	43.7357066792
163	1.0	43.7780830024
163	1.0	43.6690535741
163	1.0	43.6898127179
163	1.0	43.6413361888
163	1.0	43.7355978921
163	1.0	43.780576277
163	1.0	43.7130803408
163	1.0	43.7321987602
163	1.0	43.6990501777
163	1.0	43.78851738
163	1.0	43.669474214
163	1.0	43.7376493016
163	1.0	43.7150124889
163	1.0	43.7779656714
163	1.0	43.772995001
163	1.0	43.7166350962
163	1.0	43.7705232815
163	1.0	43.7019824878
163	1.0	43.7029295773
163	1.0	43.653539767
163	1.0	43.7539299522
163	1.0	43.722303431
163	1.0	43.6356382645
163	1.0	43.7574916055
163	1.0	43.7656851341
163	1.0	43.7745507392
163	1.0	43.7609194506
163	1.0	43.7658925454
163	1.0	43.7376228029
163	1.0	43.7720039745
163	1.0	43.7132481622
163	1.0	43.7034343
163	1.0	43.7945292744
163	1.0	43.7014164196
163	1.0	43.7750588028
163	1.0	43.7709391782
163	1.0	43.7045314063
163	1.0	43.7268394341
163	1.0	43.7305240934
163	1.0	43.7798528341
