# Supplementary material for: Unique membrane properties and enhanced signal processing in human neocortical neurons
Source: eLife. 2016 Oct 6;5:e16553. doi: 10.7554/eLife.16553 (PMC5100995; doi:10.7554/eLife.16553)
Supplement: Source code 1. — DOI: http://dx.doi.org/10.7554/eLife.16553.014 [file elife-16553-code1.zip › Fig3/Fig3b/DIST_045_SYNC/Mon_Apr_11_11_35_14_2016/syns_164/sync_stim_seed_803.txt]

NUMBER_OF_SYNAPSES	APC_N	MAX_VOLTAGE
164	1.0	43.6959445553
164	1.0	43.7355253261
164	1.0	43.7641740234
164	1.0	43.7003947211
164	1.0	43.7471270442
164	1.0	43.7728018159
164	1.0	43.7792504108
164	1.0	43.7344767372
164	1.0	43.729807944
164	1.0	43.7000605454
164	1.0	43.7952891361
164	1.0	43.7640753259
164	1.0	43.7806934253
164	1.0	43.6914433424
164	1.0	43.7768577792
164	1.0	43.7625269609
164	1.0	43.7403506872
164	1.0	43.7710452767
164	1.0	43.7545502492
164	1.0	43.681303364
164	1.0	43.7837307903
164	1.0	43.756617527
164	1.0	43.6970141535
164	1.0	43.74472552
164	1.0	43.8030942836
164	1.0	43.6757796186
164	1.0	43.7146453628
164	1.0	43.8022329226
164	1.0	43.7814357039
164	1.0	43.6869595996
164	1.0	43.7531953326
164	1.0	43.6786609535
164	1.0	43.7704540212
164	1.0	43.7652259638
164	1.0	43.8058488231
164	1.0	43.7714497815
164	1.0	43.720902217
164	1.0	43.7564558959
164	1.0	43.7309887671
164	1.0	43.7329010048
164	1.0	43.7513999716
164	1.0	43.7401755388
164	1.0	43.7877046691
164	1.0	43.7613035731
164	1.0	43.7567748073
164	1.0	43.6982568661
164	1.0	43.6950420813
164	1.0	43.7352838851
164	1.0	43.7706949959
164	1.0	43.7462909919
164	1.0	43.6964603429
164	1.0	43.7417565283
164	1.0	43.7627040362
164	1.0	43.7988629193
164	1.0	43.7924361987
164	1.0	43.7641542119
164	1.0	43.7778329947
164	1.0	43.7027261641
164	1.0	43.6452844629
164	1.0	43.6966687592
164	1.0	43.7626262457
164	1.0	43.74416611
164	1.0	43.7564900396
164	1.0	43.7497771431
164	1.0	43.77938232
164	1.0	43.7679220515
164	1.0	43.696306784
164	1.0	43.7679021658
164	1.0	43.7860485428
164	1.0	43.7476639699
164	1.0	43.7188913849
164	1.0	43.7937734841
164	1.0	43.7479929473
164	1.0	43.7128243543
164	1.0	43.7873202604
164	1.0	43.8020532951
164	1.0	43.7522433502
164	1.0	43.793707873
164	1.0	43.7726810594
164	1.0	43.7546369737
164	1.0	43.7808360702
164	1.0	43.7951119356
164	1.0	43.7899397619
164	1.0	43.7037698205
164	1.0	43.6957672433
164	1.0	43.7046069902
164	1.0	43.7524724395
164	1.0	43.7902297743
164	1.0	43.7801451682
164	1.0	43.7618148582
164	1.0	43.7376032699
164	1.0	43.749383001
164	1.0	43.7348577224
164	1.0	43.6936002308
164	1.0	43.7386217756
164	1.0	43.6674889567
164	1.0	43.7538575104
164	1.0	43.6926521181
164	1.0	43.765761047
164	1.0	43.7834711951
164	1.0	43.7887437961
164	1.0	43.7102116463
164	1.0	43.707415844
164	1.0	43.7393248334
164	1.0	43.7677719973
164	1.0	43.7335610993
164	1.0	43.7281025276
164	1.0	43.6387931524
164	1.0	43.7223324177
164	1.0	43.7726055742
164	1.0	43.7202565336
164	1.0	43.6823681062
164	1.0	43.728773844
164	1.0	43.6511310461
164	1.0	43.7193431356
164	1.0	43.7947963015
164	1.0	43.7443719116
164	1.0	43.7625254617
164	1.0	43.7755403815
164	1.0	43.739931117
164	1.0	43.7605580693
164	1.0	43.7426089757
164	1.0	43.7635213239
164	1.0	43.6868680939
164	1.0	43.6244711985
164	1.0	43.6955952916
164	1.0	43.7680065346
164	1.0	43.6762453133
164	1.0	43.7747261819
164	1.0	43.7689992688
164	1.0	43.7406414977
164	1.0	43.6995634177
164	1.0	43.6985967903
164	1.0	43.7716658964
164	1.0	43.7682949395
164	1.0	43.7068982301
164	1.0	43.7620585525
164	1.0	43.673993031
164	1.0	43.7062524905
164	1.0	43.7259986171
164	1.0	43.7480586141
164	1.0	43.6597905142
164	1.0	43.7408429665
164	1.0	43.7701869351
164	1.0	43.6429643264
164	1.0	43.7827842073
164	1.0	43.7764794734
164	1.0	43.7377870635
164	1.0	43.7144613124
164	1.0	43.779024067
164	1.0	43.7896166497
164	1.0	43.7792625719
164	1.0	43.7666834787
164	1.0	43.7498467041
164	1.0	43.7396731372
164	1.0	43.6600022184
164	1.0	43.7661693423
164	1.0	43.7582978249
164	1.0	43.7807632074
164	1.0	43.7697182575
164	1.0	43.7692581352
164	1.0	43.7882903323
164	1.0	43.6799347904
164	1.0	43.7511596198
164	1.0	43.7153741022
164	1.0	43.7649571149
164	1.0	43.7046619565
164	1.0	43.7025759054
164	1.0	43.7451670107
164	1.0	43.7980197009
164	1.0	43.7600817497
164	1.0	43.7467259054
164	1.0	43.7255497631
164	1.0	43.7905870906
164	1.0	43.7731054453
164	1.0	43.797235717
164	1.0	43.6780928946
164	1.0	43.7847919609
164	1.0	43.7283139334
164	1.0	43.7359909389
164	1.0	43.7406897621
164	1.0	43.7023483081
164	1.0	43.7832173735
164	1.0	43.7325791432
164	1.0	43.7832528442
164	1.0	43.8114793418
164	1.0	43.7165969587
164	1.0	43.7264163731
164	1.0	43.7814163457
164	1.0	43.7716805112
164	1.0	43.772668023
164	1.0	43.7039767549
164	1.0	43.7442629216
164	1.0	43.7069311224
164	1.0	43.7602834474
164	1.0	43.7347789949
164	1.0	43.6934349539
164	1.0	43.775822088
164	1.0	43.7561548278
164	1.0	43.7669105064
164	1.0	43.6990659907
164	1.0	43.729642042
164	1.0	43.7155699076
164	1.0	43.6735036938
164	1.0	43.6962899055
164	1.0	43.7602455647
164	1.0	43.8036194055
164	1.0	43.7599416991
164	1.0	43.7326745172
164	1.0	43.7629343604
164	1.0	43.7798348099
164	1.0	43.7914501739
164	1.0	43.7325301675
164	1.0	43.7744372668
164	1.0	43.7213108554
164	1.0	43.7060510876
164	1.0	43.7388594542
164	1.0	43.7548287906
164	1.0	43.7025276958
164	1.0	43.676502304
164	1.0	43.8009490463
164	1.0	43.7406660075
164	1.0	43.7527044895
164	1.0	43.7493997768
164	1.0	43.7178314746
164	1.0	43.7727475445
164	1.0	43.712595511
164	1.0	43.6599805322
164	1.0	43.7511392154
164	1.0	43.6571634125
164	1.0	43.7425095841
164	1.0	43.7417880996
164	1.0	43.7480336129
164	1.0	43.7616389818
164	1.0	43.7717027825
164	1.0	43.7340875272
164	1.0	43.6960700337
164	1.0	43.7542190085
164	1.0	43.7594467412
164	1.0	43.7877472347
164	1.0	43.7791919627
164	1.0	43.7909747101
164	1.0	43.7325552514
164	1.0	43.722467055
164	1.0	43.767674408
164	1.0	43.6763578896
164	1.0	43.6918820346
164	1.0	43.7431851996
164	1.0	43.7290962421
164	1.0	43.723762822
164	1.0	43.7085205935
164	1.0	43.7745641987
164	1.0	43.7698340321
164	1.0	43.7684304506
164	1.0	43.7178584145
164	1.0	43.7012103084
164	1.0	43.7584446653
164	1.0	43.770728768
164	1.0	43.7511209226
164	1.0	43.7611445745
164	1.0	43.7090701193
164	1.0	43.7051023738
164	1.0	43.724610275
164	1.0	43.7589548061
164	1.0	43.7285779878
164	1.0	43.759959482
164	1.0	43.7495171227
164	1.0	43.699911039
164	1.0	43.7948588189
164	1.0	43.7243776348
164	1.0	43.7433709343
164	1.0	43.7736966698
164	1.0	43.777168783
164	1.0	43.6984934524
164	1.0	43.7529250047
164	1.0	43.8041828344
164	1.0	43.7696152816
164	1.0	43.7782852836
164	1.0	43.7705190398
164	1.0	43.6326893648
164	1.0	43.8034556962
164	1.0	43.7740893926
164	1.0	43.6717474969
164	1.0	43.7042559058
164	1.0	43.7282585552
164	1.0	43.7477210276
164	1.0	43.682446095
164	1.0	43.7807162078
164	1.0	43.6930852859
164	1.0	43.7382771393
164	1.0	43.7689298601
164	1.0	43.7327641634
164	1.0	43.7379517747
164	1.0	43.7195278799
164	1.0	43.7985211564
164	1.0	43.6930308718
164	1.0	43.7319735311
164	1.0	43.716271092
164	1.0	43.7369060135
164	1.0	43.7654384063
164	1.0	43.7520984052
164	1.0	43.6826276398
164	1.0	43.7319252737
164	1.0	43.7101372199
164	1.0	43.793640175
164	1.0	43.7658518201
164	1.0	43.6882768916
164	1.0	43.7629594606
164	1.0	43.7300179218
164	1.0	43.7637931422
164	1.0	43.6896751265
164	1.0	43.7657766942
164	1.0	43.8003411528
164	1.0	43.7867763804
164	1.0	43.7179848866
164	1.0	43.7116785001
164	1.0	43.7731453783
164	1.0	43.6747108963
164	1.0	43.7369804129
164	1.0	43.7361387108
164	1.0	43.7216982434
164	1.0	43.7453007767
164	1.0	43.680391907
164	1.0	43.7075263068
164	1.0	43.7661630252
164	1.0	43.6735901889
164	1.0	43.7463163537
164	1.0	43.7975448403
164	1.0	43.6976309783
164	1.0	43.7448041181
164	1.0	43.7434122156
164	1.0	43.7649851072
164	1.0	43.7136896764
164	1.0	43.7021681874
164	1.0	43.755961737
164	1.0	43.6920388603
164	1.0	43.7521056266
164	1.0	43.7213173968
164	1.0	43.7385471091
164	1.0	43.7650530984
164	1.0	43.7588088127
164	1.0	43.7340311743
164	1.0	43.7679348646
164	1.0	43.741974972
164	1.0	43.8060375831
164	1.0	43.7667943716
164	1.0	43.7355631812
164	1.0	43.7719076869
164	1.0	43.785061788
164	1.0	43.6512340098
164	1.0	43.7330315517
164	1.0	43.7741557207
164	1.0	43.7981177172
164	1.0	43.6645121013
164	1.0	43.7451788868
164	1.0	43.7306580863
164	1.0	43.7024288783
164	1.0	43.7693791596
164	1.0	43.7575796848
164	1.0	43.7629788917
164	1.0	43.6957673496
164	1.0	43.7632073624
164	1.0	43.809993199
164	1.0	43.7726033653
164	1.0	43.7754448376
164	1.0	43.69580318
164	1.0	43.7617403496
164	1.0	43.7352676523
164	1.0	43.7969487781
164	1.0	43.7051750481
164	1.0	43.7435314263
164	1.0	43.6702192178
164	1.0	43.7127903499
164	1.0	43.6532603568
164	1.0	43.6954743733
164	1.0	43.785386495
164	1.0	43.6992518712
164	1.0	43.7385555377
164	1.0	43.7110303239
164	1.0	43.7356357895
164	1.0	43.7272659111
164	1.0	43.6915408337
164	1.0	43.7594912714
164	1.0	43.6941853068
164	1.0	43.7625845241
164	1.0	43.7526235988
164	1.0	43.742329297
164	1.0	43.7219647675
164	1.0	43.7337501904
164	1.0	43.7245603704
164	1.0	43.7164294167
164	1.0	43.7022383894
164	1.0	43.6489678737
164	1.0	43.7048091007
164	1.0	43.7353472035
164	1.0	43.7821416679
164	1.0	43.7346479264
164	1.0	43.6656807574
164	1.0	43.7568342323
164	1.0	43.7985766108
164	1.0	43.6715029329
164	1.0	43.7543635414
164	1.0	43.7751602778
164	1.0	43.7657906859
164	1.0	43.8115698305
164	1.0	43.7885966911
164	1.0	43.6912403999
164	1.0	43.7740667989
164	1.0	43.6847239564
164	1.0	43.6646175188
164	1.0	43.651432217
164	1.0	43.7503895822
164	1.0	43.7013893701
164	1.0	43.7854609412
164	1.0	43.7740303202
164	1.0	43.7695444072
164	1.0	43.7577849488
164	1.0	43.7815909018
164	1.0	43.6965485659
164	1.0	43.7829499747
164	1.0	43.7118543908
164	1.0	43.7460210915
164	1.0	43.7750179159
164	1.0	43.7317452719
164	1.0	43.7302237501
164	1.0	43.7556411574
164	1.0	43.7065472975
164	1.0	43.7375105929
164	1.0	43.7507366015
164	1.0	43.6804718729
164	1.0	43.6729865441
164	1.0	43.7561983517
164	1.0	43.7485037353
164	1.0	43.7211614463
164	1.0	43.7464660627
164	1.0	43.7534929267
164	1.0	43.7630274241
164	1.0	43.782245052
164	1.0	43.7438908447
164	1.0	43.6696958466
164	1.0	43.7275152445
164	1.0	43.7049193254
164	1.0	43.7120953848
164	1.0	43.6757486265
164	1.0	43.7720261826
164	1.0	43.7486303327
164	1.0	43.720916585
164	1.0	43.7474001407
164	1.0	43.7537605315
164	1.0	43.7957190371
164	1.0	43.8006252447
164	1.0	43.7139869257
164	1.0	43.7955643672
164	1.0	43.7408534373
164	1.0	43.7469914717
164	1.0	43.7737161592
164	1.0	43.7561825032
164	1.0	43.7281520938
164	1.0	43.7079890228
164	1.0	43.7045976203
164	1.0	43.7888467395
164	1.0	43.7433586852
164	1.0	43.7481739743
164	1.0	43.7333735339
164	1.0	43.7399989778
164	1.0	43.7422496778
164	1.0	43.7337264998
164	1.0	43.6922852548
164	1.0	43.7699313066
164	1.0	43.6845636078
164	1.0	43.7719482973
164	1.0	43.7296570529
164	1.0	43.7661946216
164	1.0	43.7856303137
164	1.0	43.7200673991
164	1.0	43.7514512489
164	1.0	43.7876511551
164	1.0	43.7451615627
164	1.0	43.7833328277
164	1.0	43.6891173819
164	1.0	43.6889243298
164	1.0	43.722997187
164	1.0	43.7330322301
164	1.0	43.752713755
164	1.0	43.7686491493
164	1.0	43.6489211905
164	1.0	43.7134207658
164	1.0	43.7206607667
164	1.0	43.7825897074
164	1.0	43.7664002215
164	1.0	43.7071529617
164	1.0	43.6866291742
164	1.0	43.7483994398
164	1.0	43.7189475667
164	1.0	43.7325232873
164	1.0	43.7471252303
164	1.0	43.7788565635
164	1.0	43.7037377448
164	1.0	43.7511756483
164	1.0	43.7691014186
164	1.0	43.7671415534
164	1.0	43.7721352144
164	1.0	43.775754142
164	1.0	43.7902715457
164	1.0	43.7125626066
164	1.0	43.7045309655
164	1.0	43.7263669231
164	1.0	43.7760471752
164	1.0	43.7808791586
164	1.0	43.8210805378
164	1.0	43.7163901145
164	1.0	43.7572691008
164	1.0	43.7944655232
164	1.0	43.6630235848
164	1.0	43.7159507734
164	1.0	43.7874995653
164	1.0	43.7804371967
164	1.0	43.7312228275
164	1.0	43.8055084655
164	1.0	43.6940491183
164	1.0	43.7720550053
164	1.0	43.6836092201
164	1.0	43.7738284929
164	1.0	43.7542833734
164	1.0	43.7606385881
164	1.0	43.7543756965
164	1.0	43.8059739375
164	1.0	43.7615575225
164	1.0	43.8085859553
164	1.0	43.7106462237
164	1.0	43.716153693
164	1.0	43.7197662609
164	1.0	43.7823370735
164	1.0	43.7502269586
164	1.0	43.666190657
164	1.0	43.7807325193
164	1.0	43.7926612498
164	1.0	43.7714856005
164	1.0	43.7674613917
164	1.0	43.7967895701
164	1.0	43.7354934818
164	1.0	43.740246943
164	1.0	43.749733047
164	1.0	43.8069571502
164	1.0	43.689907787
164	1.0	43.7328854815
164	1.0	43.6799146677
164	1.0	43.7763263041
164	1.0	43.6597273299
164	1.0	43.7645928756
164	1.0	43.6609175003
164	1.0	43.6955738806
164	1.0	43.789540718
164	1.0	43.7056811587
164	1.0	43.7514089633
164	1.0	43.786870002
164	1.0	43.7434492893
164	1.0	43.7659281404
164	1.0	43.7695509548
164	1.0	43.7231391838
164	1.0	43.7236784869
164	1.0	43.7728152427
164	1.0	43.7700524353
164	1.0	43.7240210242
164	1.0	43.7584308959
164	1.0	43.7590351101
164	1.0	43.6751351196
164	1.0	43.7677272472
164	1.0	43.7788375114
164	1.0	43.7200405303
164	1.0	43.7459157094
164	1.0	43.7798723666
164	1.0	43.7555159966
164	1.0	43.759730536
164	1.0	43.6761681186
164	1.0	43.7931531328
164	1.0	43.7371753793
164	1.0	43.7733286872
164	1.0	43.7752399014
164	1.0	43.7953745381
164	1.0	43.7590170235
164	1.0	43.7287507528
164	1.0	43.698654543
164	1.0	43.7820316229
164	1.0	43.7782541646
164	1.0	43.783976806
164	1.0	43.7352900669
164	1.0	43.7642451116
164	1.0	43.7146632503
164	1.0	43.7139776035
164	1.0	43.6908013691
164	1.0	43.792356789
164	1.0	43.7726542727
164	1.0	43.754107287
164	1.0	43.7672753738
164	1.0	43.6838867966
164	1.0	43.6697063802
164	1.0	43.7031154636
164	1.0	43.7123315791
164	1.0	43.7280508193
164	1.0	43.684532395
164	1.0	43.7527276649
164	1.0	43.7546146993
164	1.0	43.7210422522
164	1.0	43.7194227987
164	1.0	43.7559902262
164	1.0	43.6997577017
164	1.0	43.6987080485
164	1.0	43.726220177
164	1.0	43.7351066916
164	1.0	43.7114675943
164	1.0	43.6939120802
164	1.0	43.7650065081
164	1.0	43.699309957
164	1.0	43.7839082293
164	1.0	43.7834788568
164	1.0	43.718859272
164	1.0	43.750059094
164	1.0	43.7778820078
164	1.0	43.78938567
164	1.0	43.781185293
164	1.0	43.7377666306
164	1.0	43.7383952022
164	1.0	43.8018146972
164	1.0	43.7798063733
164	1.0	43.761360123
164	1.0	43.6831831674
164	1.0	43.6930227602
164	1.0	43.788918683
164	1.0	43.7693268968
164	1.0	43.8005548124
164	1.0	43.7599870729
164	1.0	43.7643439864
164	1.0	43.7641072169
164	1.0	43.757982417
164	1.0	43.7842281926
164	1.0	43.7259096116
164	1.0	43.7836471452
164	1.0	43.7729208888
164	1.0	43.7063824535
164	1.0	43.7467737246
164	1.0	43.7688161523
164	1.0	43.7661645972
164	1.0	43.7573383341
164	1.0	43.688991712
164	1.0	43.6947942087
164	1.0	43.7420528097
164	1.0	43.729942596
164	1.0	43.7179084779
164	1.0	43.7713314288
164	1.0	43.7400700762
164	1.0	43.7444389051
164	1.0	43.8010212845
164	1.0	43.7511013254
164	1.0	43.7428350608
164	1.0	43.7462206856
164	1.0	43.781310131
164	1.0	43.7257776655
164	1.0	43.7990444589
164	1.0	43.6799491841
164	1.0	43.7780091545
164	1.0	43.7622849613
164	1.0	43.7354949868
164	1.0	43.7758254849
164	1.0	43.6797865591
164	1.0	43.7402314257
164	1.0	43.7579379522
164	1.0	43.7893049399
164	1.0	43.778058065
164	1.0	43.7397586001
164	1.0	43.742144022
164	1.0	43.684114441
164	1.0	43.7553228476
164	1.0	43.7599011934
164	1.0	43.787699706
164	1.0	43.8082337263
164	1.0	43.7484567586
164	1.0	43.6652909202
164	1.0	43.7305039209
164	1.0	43.7430656669
164	1.0	43.7497014694
164	1.0	43.7584422661
164	1.0	43.7247204045
164	1.0	43.7076014737
164	1.0	43.7734111091
164	1.0	43.6750393563
164	1.0	43.6949324414
164	1.0	43.7546716676
164	1.0	43.7858077223
164	1.0	43.742422954
164	1.0	43.7638919174
164	1.0	43.7519439096
164	1.0	43.6827448054
164	1.0	43.7697220488
164	1.0	43.7064371702
164	1.0	43.733368967
164	1.0	43.7037586185
164	1.0	43.7237219993
164	1.0	43.8084744849
164	1.0	43.7920438902
164	1.0	43.7575148551
164	1.0	43.7761449239
164	1.0	43.7571158992
164	1.0	43.7650437986
164	1.0	43.7716095726
164	1.0	43.8004039065
164	1.0	43.7615112173
164	1.0	43.7425752336
164	1.0	43.6811951207
164	1.0	43.7668929078
164	1.0	43.7719677119
164	1.0	43.7714674108
164	1.0	43.7263967963
164	1.0	43.7638187731
164	1.0	43.7730029814
164	1.0	43.6772698483
164	1.0	43.7309280195
164	1.0	43.7734726079
164	1.0	43.730582224
164	1.0	43.768336132
164	1.0	43.8014733785
164	1.0	43.7882480024
164	1.0	43.7530541455
164	1.0	43.7618893287
164	1.0	43.7004559975
164	1.0	43.7267670966
164	1.0	43.7720479967
164	1.0	43.7884513037
164	1.0	43.8063101464
164	1.0	43.7139102133
164	1.0	43.6929380237
164	1.0	43.7849299066
164	1.0	43.7267756457
164	1.0	43.6908545296
164	1.0	43.7207933388
164	1.0	43.7295455911
164	1.0	43.7718447604
164	1.0	43.7546463195
164	1.0	43.7581291118
164	1.0	43.7658924316
164	1.0	43.7294631297
164	1.0	43.7845014792
164	1.0	43.6978624405
164	1.0	43.7677779329
164	1.0	43.7090310993
164	1.0	43.77722847
164	1.0	43.7794216896
164	1.0	43.755704805
164	1.0	43.7195449833
164	1.0	43.7830892317
164	1.0	43.6759246633
164	1.0	43.6702826408
164	1.0	43.7156060588
164	1.0	43.7446885685
164	1.0	43.7058765443
164	1.0	43.7132311013
164	1.0	43.7369515268
164	1.0	43.7549962409
164	1.0	43.7766683096
164	1.0	43.7853379241
164	1.0	43.775277278
164	1.0	43.7946805796
164	1.0	43.7653869116
164	1.0	43.7279291822
164	1.0	43.7677948674
164	1.0	43.7532479514
164	1.0	43.7019029997
164	1.0	43.775065855
164	1.0	43.7831121706
164	1.0	43.7833099871
164	1.0	43.7293951052
164	1.0	43.7555552035
164	1.0	43.7294557048
164	1.0	43.6695399525
164	1.0	43.7694381772
164	1.0	43.7865951117
164	1.0	43.7788600164
164	1.0	43.7608001626
164	1.0	43.7902191992
164	1.0	43.7164026309
164	1.0	43.7637441456
164	1.0	43.743925829
164	1.0	43.7141613831
164	1.0	43.8068735097
164	1.0	43.7015880233
164	1.0	43.7710664418
164	1.0	43.7826257864
164	1.0	43.7206410471
164	1.0	43.7594731598
164	1.0	43.761479688
164	1.0	43.7457852826
164	1.0	43.7882895297
164	1.0	43.7551396482
164	1.0	43.6999351111
164	1.0	43.7606504939
164	1.0	43.7906292417
164	1.0	43.7809465574
164	1.0	43.6792374868
164	1.0	43.7677141311
164	1.0	43.6755978811
164	1.0	43.6663190077
164	1.0	43.7789919819
164	1.0	43.6890707452
164	1.0	43.7194975656
164	1.0	43.7751544078
164	1.0	43.7847816514
164	1.0	43.7149265529
164	1.0	43.7826978138
164	1.0	43.7691205406
164	1.0	43.7663473554
164	1.0	43.7679291723
164	1.0	43.7793811053
164	1.0	43.7628149267
164	1.0	43.7533107778
164	1.0	43.8030657825
164	1.0	43.7065861704
164	1.0	43.7238426554
164	1.0	43.7773203583
164	1.0	43.6641689152
164	1.0	43.7528352718
164	1.0	43.717100489
164	1.0	43.7018970455
164	1.0	43.7548231096
164	1.0	43.6684376281
164	1.0	43.7508511369
164	1.0	43.7191509941
164	1.0	43.7429313883
164	1.0	43.774155562
164	1.0	43.7676907417
164	1.0	43.7667479151
164	1.0	43.7387920733
164	1.0	43.6878631004
164	1.0	43.7046791446
164	1.0	43.7884299932
164	1.0	43.7630884883
164	1.0	43.7611740605
164	1.0	43.7787213213
164	1.0	43.7927274469
164	1.0	43.726277912
164	1.0	43.7153597683
164	1.0	43.7349881473
164	1.0	43.7397012127
164	1.0	43.6919642063
164	1.0	43.7966317101
164	1.0	43.6818520665
164	1.0	43.7576126438
164	1.0	43.7706502139
164	1.0	43.7729535739
164	1.0	43.6903649072
164	1.0	43.7513064051
164	1.0	43.7021402671
164	1.0	43.7244820783
164	1.0	43.7345624655
164	1.0	43.7677590288
164	1.0	43.6378715453
164	1.0	43.7397654499
164	1.0	43.7873168148
164	1.0	43.7379989008
164	1.0	43.750307096
164	1.0	43.703004859
164	1.0	43.6847921264
164	1.0	43.7712434708
164	1.0	43.8036723292
164	1.0	43.7508888686
164	1.0	43.7815679045
164	1.0	43.7633532656
164	1.0	43.6969803832
164	1.0	43.7015202987
164	1.0	43.8052934847
164	1.0	43.7696437916
164	1.0	43.8083592808
164	1.0	43.7472542876
164	1.0	43.7799643595
164	1.0	43.7428312129
164	1.0	43.7160785426
164	1.0	43.7467693684
164	1.0	43.7206311435
164	1.0	43.7538005745
164	1.0	43.7621969807
164	1.0	43.7457405568
164	1.0	43.7727209929
164	1.0	43.7614896429
164	1.0	43.7560819128
164	1.0	43.7750143908
164	1.0	43.7855724086
164	1.0	43.6734720914
164	1.0	43.7612730258
164	1.0	43.7258611804
164	1.0	43.7387698315
164	1.0	43.7638217715
164	1.0	43.7382565412
164	1.0	43.6812401359
164	1.0	43.7356134526
164	1.0	43.7555490527
164	1.0	43.7508159947
164	1.0	43.7290266152
164	1.0	43.7741563242
164	1.0	43.7655250005
164	1.0	43.7000349848
164	1.0	43.7614125526
164	1.0	43.7654905867
164	1.0	43.7770871997
164	1.0	43.7612791295
164	1.0	43.7706301312
164	1.0	43.7325056057
164	1.0	43.7422826116
164	1.0	43.6817328727
164	1.0	43.7623642539
164	1.0	43.6920516899
164	1.0	43.7141840973
164	1.0	43.7585347583
164	1.0	43.7009814726
164	1.0	43.7637963366
164	1.0	43.7342953713
164	1.0	43.7479948611
164	1.0	43.7877800955
164	1.0	43.7835388836
164	1.0	43.7450100196
164	1.0	43.7089178455
164	1.0	43.7809213546
164	1.0	43.7575285444
164	1.0	43.7135083696
164	1.0	43.7551089986
164	1.0	43.6958556841
164	1.0	43.7355058496
164	1.0	43.7494443879
164	1.0	43.7706235422
164	1.0	43.7648175798
164	1.0	43.7574896361
164	1.0	43.7740944446
164	1.0	43.6977382971
164	1.0	43.7885318316
164	1.0	43.6710522027
164	1.0	43.7551393348
164	1.0	43.6969258953
164	1.0	43.7559205153
164	1.0	43.7251010414
164	1.0	43.6768044393
164	1.0	43.8035144581
164	1.0	43.8077180324
164	1.0	43.7786084079
164	1.0	43.7837916449
164	1.0	43.6736322262
164	1.0	43.7116644963
164	1.0	43.7061876001
164	1.0	43.7005364617
164	1.0	43.7408064783
164	1.0	43.7382007356
164	1.0	43.7710295492
164	1.0	43.7359953514
164	1.0	43.7187739091
164	1.0	43.7068401468
164	1.0	43.7808065618
164	1.0	43.7272810566
164	1.0	43.7772184733
164	1.0	43.7928793651
164	1.0	43.7055249411
164	1.0	43.7713974689
164	1.0	43.739493981
164	1.0	43.7267332373
164	1.0	43.7501574788
164	1.0	43.7822745121
164	1.0	43.7039793162
164	1.0	43.7336163602
164	1.0	43.7819503587
164	1.0	43.750933865
164	1.0	43.7012899372
164	1.0	43.7449721693
164	1.0	43.7448700311
164	1.0	43.696448681
164	1.0	43.7454024974
164	1.0	43.796226333
164	1.0	43.7150407785
164	1.0	43.7901234951
164	1.0	43.7487408108
164	1.0	43.7236870234
164	1.0	43.6949381365
164	1.0	43.7415835984
164	1.0	43.7303709864
164	1.0	43.7805591196
164	1.0	43.7626212866
164	1.0	43.7735267739
164	1.0	43.6590174438
164	1.0	43.670344284
164	1.0	43.7817700679
164	1.0	43.7184581882
164	1.0	43.7909333037
164	1.0	43.7518636372
164	1.0	43.7794688325
164	1.0	43.6725551174
164	1.0	43.718626921
164	1.0	43.7581348158
164	1.0	43.7771506324
164	1.0	43.7828072179
164	1.0	43.7983437807
164	1.0	43.6939623214
164	1.0	43.7311548815
164	1.0	43.6576292436
164	1.0	43.7530518353
164	1.0	43.765905343
