# Supplementary material for: Unique membrane properties and enhanced signal processing in human neocortical neurons
Source: eLife. 2016 Oct 6;5:e16553. doi: 10.7554/eLife.16553 (PMC5100995; doi:10.7554/eLife.16553)
Supplement: Source code 1. — DOI: http://dx.doi.org/10.7554/eLife.16553.014 [file elife-16553-code1.zip › Fig3/Fig3b/DIST_045_SYNC/Mon_Apr_11_11_35_14_2016/syns_165/sync_stim_seed_806.txt]

NUMBER_OF_SYNAPSES	APC_N	MAX_VOLTAGE
165	1.0	43.7841869025
165	1.0	43.7230171552
165	1.0	43.7477168225
165	1.0	43.778756719
165	1.0	43.7606002655
165	1.0	43.7195408259
165	1.0	43.7469815883
165	1.0	43.7720987766
165	1.0	43.7899060153
165	1.0	43.750835851
165	1.0	43.7869140565
165	1.0	43.6954439953
165	1.0	43.7679816316
165	1.0	43.6919771857
165	1.0	43.7179851568
165	1.0	43.7755268599
165	1.0	43.7682506913
165	1.0	43.756859436
165	1.0	43.6633136907
165	1.0	43.7116966673
165	1.0	43.7897509793
165	1.0	43.7933603715
165	1.0	43.6336489053
165	1.0	43.7408146577
165	1.0	43.7425882496
165	1.0	43.7263532972
165	1.0	43.7981712055
165	1.0	43.7103920764
165	1.0	43.7015596343
165	1.0	43.714560262
165	1.0	43.7133318324
165	1.0	43.7712111915
165	1.0	43.7411665001
165	1.0	43.7189449404
165	1.0	43.7466303039
165	1.0	43.7441361987
165	1.0	43.7420647484
165	1.0	43.7074018149
165	1.0	43.7564427735
165	1.0	43.7652339434
165	1.0	43.681155789
165	1.0	43.7833700181
165	1.0	43.7341639068
165	1.0	43.7643142739
165	1.0	43.6941535927
165	1.0	43.7324537515
165	1.0	43.6705251691
165	1.0	43.7870507832
165	1.0	43.7410049658
165	1.0	43.7335473984
165	1.0	43.7370533336
165	1.0	43.7853457193
165	1.0	43.7983936982
165	1.0	43.7255431717
165	1.0	43.7989487686
165	1.0	43.7812881237
165	1.0	43.7649643087
165	1.0	43.7847489337
165	1.0	43.7054765232
165	1.0	43.7809422594
165	1.0	43.6839327235
165	1.0	43.7177266135
165	1.0	43.7710863752
165	1.0	43.7761750327
165	1.0	43.6934729943
165	1.0	43.7196777412
165	1.0	43.7578758275
165	1.0	43.7554637422
165	1.0	43.7459798008
165	1.0	43.6847244675
165	1.0	43.7544090885
165	1.0	43.7967497279
165	1.0	43.6940758404
165	1.0	43.7135686485
165	1.0	43.7561064094
165	1.0	43.7781359839
165	1.0	43.7549691954
165	1.0	43.7844576233
165	1.0	43.7506834685
165	1.0	43.7217419815
165	1.0	43.7471474857
165	1.0	43.7693296749
165	1.0	43.7140899596
165	1.0	43.7482860842
165	1.0	43.7251279914
165	1.0	43.6713265571
165	1.0	43.8003666211
165	1.0	43.6631259232
165	1.0	43.7754746161
165	1.0	43.7308829291
165	1.0	43.7013609915
165	1.0	43.787236037
165	1.0	43.7474195529
165	1.0	43.7832940354
165	1.0	43.7841622865
165	1.0	43.7227322706
165	1.0	43.7432740319
165	1.0	43.7744399234
165	1.0	43.7067415231
165	1.0	43.7221576459
165	1.0	43.7288072163
165	1.0	43.6379273426
165	1.0	43.7014547275
165	1.0	43.7129917167
165	1.0	43.7788024656
165	1.0	43.7668135572
165	1.0	43.754862515
165	1.0	43.7954268733
165	1.0	43.7254100686
165	1.0	43.7028785522
165	1.0	43.7043495054
165	1.0	43.7483566673
165	1.0	43.698915694
165	1.0	43.7762729524
165	1.0	43.7713718993
165	1.0	43.780896229
165	1.0	43.7002092994
165	1.0	43.7457914955
165	1.0	43.7501839531
165	1.0	43.7365060695
165	1.0	43.6636818742
165	1.0	43.7750280977
165	1.0	43.7025008612
165	1.0	43.7562621115
165	1.0	43.7184999482
165	1.0	43.7012258505
165	1.0	43.773137183
165	1.0	43.7617055076
165	1.0	43.7241867387
165	1.0	43.7149934622
165	1.0	43.7873933611
165	1.0	43.7735549158
165	1.0	43.7433564328
165	1.0	43.6977871902
165	1.0	43.7362093076
165	1.0	43.7879991028
165	1.0	43.7684556726
165	1.0	43.7993360368
165	1.0	43.8101014404
165	1.0	43.6855133476
165	1.0	43.7044805371
165	1.0	43.7101542284
165	1.0	43.734458737
165	1.0	43.7319596797
165	1.0	43.6579024207
165	1.0	43.7447149717
165	1.0	43.6499444732
165	1.0	43.685710712
165	1.0	43.7689700332
165	1.0	43.7704554008
165	1.0	43.7590434488
165	1.0	43.7802531049
165	1.0	43.7910592065
165	1.0	43.7732278872
165	1.0	43.8035416535
165	1.0	43.6817251751
165	1.0	43.7331391267
165	1.0	43.7728988495
165	1.0	43.7478223149
165	1.0	43.7218586257
165	1.0	43.7318024434
165	1.0	43.7843990493
165	1.0	43.7381734203
165	1.0	43.7683580053
165	1.0	43.7138966027
165	1.0	43.7130848831
165	1.0	43.7760874261
165	1.0	43.8084348053
165	1.0	43.7610259106
165	1.0	43.7447687461
165	1.0	43.7951237625
165	1.0	43.7747865219
165	1.0	43.7164869307
165	1.0	43.6684723655
165	1.0	43.7199091277
165	1.0	43.7880800354
165	1.0	43.7189268554
165	1.0	43.7027949561
165	1.0	43.7390051098
165	1.0	43.7783345302
165	1.0	43.7426000754
165	1.0	43.7637020387
165	1.0	43.7282208013
165	1.0	43.7429275582
165	1.0	43.7951442167
165	1.0	43.7623641094
165	1.0	43.7326079723
165	1.0	43.7820437914
165	1.0	43.7722832769
165	1.0	43.7626238841
165	1.0	43.7043710168
165	1.0	43.7825882367
165	1.0	43.7568422795
165	1.0	43.7411789508
165	1.0	43.7341189085
165	1.0	43.7564101162
165	1.0	43.6806472195
165	1.0	43.7107789692
165	1.0	43.7946557898
165	1.0	43.7674672855
165	1.0	43.801341559
165	1.0	43.734920021
165	1.0	43.7962244216
165	1.0	43.7562523041
165	1.0	43.7937650715
165	1.0	43.7336806552
165	1.0	43.6806425749
165	1.0	43.7691773871
165	1.0	43.7370303713
165	1.0	43.7851944473
165	1.0	43.7532784957
165	1.0	43.734772812
165	1.0	43.7008827134
165	1.0	43.7166635227
165	1.0	43.6564440856
165	1.0	43.7218003897
165	1.0	43.7863812583
165	1.0	43.7604223438
165	1.0	43.7355254486
165	1.0	43.7356139721
165	1.0	43.7328065844
165	1.0	43.7926314123
165	1.0	43.7827726924
165	1.0	43.7680637646
165	1.0	43.7527024918
165	1.0	43.7996140298
165	1.0	43.7355440635
165	1.0	43.7814506164
165	1.0	43.6855343142
165	1.0	43.760209992
165	1.0	43.7797543074
165	1.0	43.6568797588
165	1.0	43.7237988903
165	1.0	43.6780281224
165	1.0	43.7459446422
165	1.0	43.7962255149
165	1.0	43.8019232114
165	1.0	43.7047830617
165	1.0	43.7529806947
165	1.0	43.6992288046
165	1.0	43.7104149198
165	1.0	43.7455304246
165	1.0	43.7611968697
165	1.0	43.7456891538
165	1.0	43.7171882369
165	1.0	43.7722004353
165	1.0	43.7762308489
165	1.0	43.7469891066
165	1.0	43.7438633135
165	1.0	43.7185835106
165	1.0	43.7235830577
165	1.0	43.7223439194
165	1.0	43.7756256333
165	1.0	43.6915658911
165	1.0	43.7322313642
165	1.0	43.7559401738
165	1.0	43.7355091004
165	1.0	43.7853086988
165	1.0	43.7129468277
165	1.0	43.7565736639
165	1.0	43.7230080815
165	1.0	43.729568691
165	1.0	43.7501386794
165	1.0	43.7420760742
165	1.0	43.7932294893
165	1.0	43.6895726231
165	1.0	43.7426322055
165	1.0	43.7987338749
165	1.0	43.7368643518
165	1.0	43.7636959528
165	1.0	43.7595253196
165	1.0	43.7949704066
165	1.0	43.7525774211
165	1.0	43.7763785539
165	1.0	43.7266952325
165	1.0	43.7869719688
165	1.0	43.7869931633
165	1.0	43.7131504243
165	1.0	43.7571584505
165	1.0	43.7744191762
165	1.0	43.7375750676
165	1.0	43.7328911288
165	1.0	43.7294241152
165	1.0	43.7655434673
165	1.0	43.7765790494
165	1.0	43.7731189957
165	1.0	43.7606375058
165	1.0	43.6933171243
165	1.0	43.7684544828
165	1.0	43.6805220636
165	1.0	43.7526627111
165	1.0	43.7608498685
165	1.0	43.7866685413
165	1.0	43.7460445376
165	1.0	43.7107258566
165	1.0	43.677138466
165	1.0	43.740126186
165	1.0	43.7696255192
165	1.0	43.7760537585
165	1.0	43.7336704144
165	1.0	43.680024449
165	1.0	43.8082607916
165	1.0	43.6955231524
165	1.0	43.7851897418
165	1.0	43.7932506253
165	1.0	43.7711624325
165	1.0	43.7778787945
165	1.0	43.6899572296
165	1.0	43.7103273314
165	1.0	43.7293499378
165	1.0	43.6782928817
165	1.0	43.7412833952
165	1.0	43.7740648983
165	1.0	43.760645636
165	1.0	43.7233267075
165	1.0	43.7142690299
165	1.0	43.7223417254
165	1.0	43.7311136934
165	1.0	43.6621670712
165	1.0	43.7896497166
165	1.0	43.6769794462
165	1.0	43.7819136312
165	1.0	43.7290567608
165	1.0	43.6859062263
165	1.0	43.73448057
165	1.0	43.7371797062
165	1.0	43.6759823655
165	1.0	43.6888471223
165	1.0	43.7249934847
165	1.0	43.7459803628
165	1.0	43.7423159715
165	1.0	43.6872278458
165	1.0	43.6823760216
165	1.0	43.7147591741
165	1.0	43.7706300597
165	1.0	43.8070354318
165	1.0	43.6981617894
165	1.0	43.780705212
165	1.0	43.7789353494
165	1.0	43.7964868472
165	1.0	43.7678456298
165	1.0	43.7806804673
165	1.0	43.7547966717
165	1.0	43.7202685196
165	1.0	43.8009738282
165	1.0	43.7702340483
165	1.0	43.7488142719
165	1.0	43.7090327255
165	1.0	43.7832892236
165	1.0	43.7480136812
165	1.0	43.7730388578
165	1.0	43.6118384888
165	1.0	43.7283140479
165	1.0	43.8182379352
165	1.0	43.7677591679
165	1.0	43.7797262477
165	1.0	43.7524260752
165	1.0	43.6649843862
165	1.0	43.7991908217
165	1.0	43.7187357532
165	1.0	43.7608961293
165	1.0	43.7955846435
165	1.0	43.7197883903
165	1.0	43.7017700464
165	1.0	43.7466350941
165	1.0	43.7622451749
165	1.0	43.8014325306
165	1.0	43.7730180456
165	1.0	43.6672066651
165	1.0	43.726104674
165	1.0	43.7845290066
165	1.0	43.7869630771
165	1.0	43.7393124945
165	1.0	43.7222470846
165	1.0	43.7297472407
165	1.0	43.757795417
165	1.0	43.7740975697
165	1.0	43.7741182083
165	1.0	43.7797406026
165	1.0	43.7754855634
165	1.0	43.7576138358
165	1.0	43.7658316676
165	1.0	43.7961935456
165	1.0	43.7640569176
165	1.0	43.768596094
165	1.0	43.7780253832
165	1.0	43.7324369838
165	1.0	43.7636962587
165	1.0	43.7429584933
165	1.0	43.7619320804
165	1.0	43.7693372588
165	1.0	43.6919725309
165	1.0	43.7493015733
165	1.0	43.7013744387
165	1.0	43.6632143073
165	1.0	43.7429360242
165	1.0	43.7897498983
165	1.0	43.6911806704
165	1.0	43.7441320788
165	1.0	43.6695972276
165	1.0	43.6877126968
165	1.0	43.7732272945
165	1.0	43.7686717316
165	1.0	43.7296735602
165	1.0	43.7358734312
165	1.0	43.7943047722
165	1.0	43.7606640853
165	1.0	43.7075717521
165	1.0	43.7302595251
165	1.0	43.7785334505
165	1.0	43.7759024248
165	1.0	43.767501153
165	1.0	43.8094920385
165	1.0	43.7164481218
165	1.0	43.6968994399
165	1.0	43.808297486
165	1.0	43.7919112317
165	1.0	43.712658307
165	1.0	43.7690456633
165	1.0	43.7383509615
165	1.0	43.7746462997
165	1.0	43.7497004894
165	1.0	43.6991227819
165	1.0	43.7201752372
165	1.0	43.6899528517
165	1.0	43.7631571547
165	1.0	43.7420080269
165	1.0	43.8219669739
165	1.0	43.7658425747
165	1.0	43.7777201747
165	1.0	43.7088723903
165	1.0	43.7933611524
165	1.0	43.6998960084
165	1.0	43.7462132894
165	1.0	43.7367531965
165	1.0	43.7531060764
165	1.0	43.7747559844
165	1.0	43.7078867436
165	1.0	43.7754658978
165	1.0	43.8083179967
165	1.0	43.6526699121
165	1.0	43.6854265112
165	1.0	43.7678082923
165	1.0	43.7388646532
165	1.0	43.6565090575
165	1.0	43.6955120893
165	1.0	43.7776682359
165	1.0	43.6668726336
165	1.0	43.7973402798
165	1.0	43.7518599087
165	1.0	43.7932535378
165	1.0	43.7618802985
165	1.0	43.7267226017
165	1.0	43.8016284402
165	1.0	43.7833916716
165	1.0	43.7687282593
165	1.0	43.7493817178
165	1.0	43.7424523048
165	1.0	43.7225466527
165	1.0	43.7567317782
165	1.0	43.7701375204
165	1.0	43.7425576361
165	1.0	43.759803187
165	1.0	43.7850731881
165	1.0	43.7624359875
165	1.0	43.7668804859
165	1.0	43.7538425377
165	1.0	43.7630293568
165	1.0	43.7325550635
165	1.0	43.7602255799
165	1.0	43.6854710181
165	1.0	43.777269592
165	1.0	43.7726165059
165	1.0	43.7330066871
165	1.0	43.7708126302
165	1.0	43.7580048748
165	1.0	43.7583958119
165	1.0	43.7023000555
165	1.0	43.715504879
165	1.0	43.770759868
165	1.0	43.746855891
165	1.0	43.7491634445
165	1.0	43.7477724551
165	1.0	43.7901195255
165	1.0	43.8058376985
165	1.0	43.7300208332
165	1.0	43.735288327
165	1.0	43.7152187613
165	1.0	43.7117375907
165	1.0	43.7654844646
165	1.0	43.7431470129
165	1.0	43.7836781896
165	1.0	43.7984440864
165	1.0	43.7299370446
165	1.0	43.6802338727
165	1.0	43.6938008253
165	1.0	43.7929979624
165	1.0	43.7707937547
165	1.0	43.7582632429
165	1.0	43.7028291486
165	1.0	43.7416760788
165	1.0	43.793447979
165	1.0	43.7624578165
165	1.0	43.7921876052
165	1.0	43.7093632406
165	1.0	43.7996503966
165	1.0	43.7752163642
165	1.0	43.771204878
165	1.0	43.7749119968
165	1.0	43.7924378072
165	1.0	43.7989897524
165	1.0	43.6788658814
165	1.0	43.7436056132
165	1.0	43.7970451464
165	1.0	43.8136707146
165	1.0	43.7712915803
165	1.0	43.7081904925
165	1.0	43.6944001979
165	1.0	43.6842056155
165	1.0	43.6966936314
165	1.0	43.7662285722
165	1.0	43.7743782167
165	1.0	43.7369558799
165	1.0	43.7058113935
165	1.0	43.7845537417
165	1.0	43.7443843975
165	1.0	43.697194423
165	1.0	43.7525603676
165	1.0	43.7157484741
165	1.0	43.7897545031
165	1.0	43.7725551706
165	1.0	43.7741704021
165	1.0	43.7144281275
165	1.0	43.6570642349
165	1.0	43.700276802
165	1.0	43.7130706863
165	1.0	43.6995423726
165	1.0	43.7653527189
165	1.0	43.7497951853
165	1.0	43.7858778185
165	1.0	43.720841283
165	1.0	43.7511884253
165	1.0	43.7797499821
165	1.0	43.7681880854
165	1.0	43.7136994905
165	1.0	43.6612103439
165	1.0	43.6884888536
165	1.0	43.8006398689
165	1.0	43.7789742929
165	1.0	43.6897653061
165	1.0	43.7394808524
165	1.0	43.7584896336
165	1.0	43.7269673748
165	1.0	43.7158376344
165	1.0	43.7253992671
165	1.0	43.748317872
165	1.0	43.7393746465
165	1.0	43.6976209233
165	1.0	43.7613643543
165	1.0	43.7853618806
165	1.0	43.7085470403
165	1.0	43.7185926731
165	1.0	43.7934102063
165	1.0	43.748218555
165	1.0	43.7309842275
165	1.0	43.6799255087
165	1.0	43.7960459202
165	1.0	43.7423308287
165	1.0	43.7670441682
165	1.0	43.7980898315
165	1.0	43.6858766098
165	1.0	43.6332462012
165	1.0	43.6798759304
165	1.0	43.7650054778
165	1.0	43.7307253221
165	1.0	43.7669752232
165	1.0	43.7155465226
165	1.0	43.7836846991
165	1.0	43.7583497769
165	1.0	43.7399027047
165	1.0	43.7692025984
165	1.0	43.7622333643
165	1.0	43.6855400006
165	1.0	43.6855060784
165	1.0	43.7922836426
165	1.0	43.7592351456
165	1.0	43.7261570886
165	1.0	43.783025245
165	1.0	43.7094588855
165	1.0	43.769384159
165	1.0	43.7712170397
165	1.0	43.7391443852
165	1.0	43.796313948
165	1.0	43.7613776249
165	1.0	43.7867183954
165	1.0	43.788536251
165	1.0	43.6753692347
165	1.0	43.7443337186
165	1.0	43.7303231941
165	1.0	43.7235584942
165	1.0	43.7628380938
165	1.0	43.7343095401
165	1.0	43.714243041
165	1.0	43.7560142475
165	1.0	43.7377356983
165	1.0	43.751638828
165	1.0	43.7068018235
165	1.0	43.7397288098
165	1.0	43.7873477378
165	1.0	43.7398324832
165	1.0	43.7685394329
165	1.0	43.7716822524
165	1.0	43.7498592213
165	1.0	43.7552018521
165	1.0	43.7485029352
165	1.0	43.703800673
165	1.0	43.7957098974
165	1.0	43.7152022565
165	1.0	43.790878721
165	1.0	43.7673159457
165	1.0	43.7815625196
165	1.0	43.7912820118
165	1.0	43.8078297476
165	1.0	43.7620870003
165	1.0	43.7246832293
165	1.0	43.7767720414
165	1.0	43.7193903384
165	1.0	43.7626664915
165	1.0	43.7296304242
165	1.0	43.7782249002
165	1.0	43.6860316106
165	1.0	43.737437249
165	1.0	43.7540005738
165	1.0	43.7253397134
165	1.0	43.7574526032
165	1.0	43.6863594717
165	1.0	43.7618506761
165	1.0	43.8037135014
165	1.0	43.7065597016
165	1.0	43.7799330227
165	1.0	43.6977458088
165	1.0	43.6734727711
165	1.0	43.7597462498
165	1.0	43.7609177003
165	1.0	43.761427733
165	1.0	43.7875709691
165	1.0	43.7312108876
165	1.0	43.8096573456
165	1.0	43.7536067567
165	1.0	43.7210640448
165	1.0	43.7546011693
165	1.0	43.7098897392
165	1.0	43.7672801224
165	1.0	43.7112850148
165	1.0	43.7982795738
165	1.0	43.7818627857
165	1.0	43.7161403775
165	1.0	43.6912416534
165	1.0	43.7767679822
165	1.0	43.7838232959
165	1.0	43.71676225
165	1.0	43.7441567447
165	1.0	43.736846271
165	1.0	43.6794865081
165	1.0	43.7088009701
165	1.0	43.7599691427
165	1.0	43.6715184177
165	1.0	43.6983777808
165	1.0	43.7852633378
165	1.0	43.6888990224
165	1.0	43.6677221104
165	1.0	43.7883915788
165	1.0	43.7999513969
165	1.0	43.7748311484
165	1.0	43.7084956628
165	1.0	43.7357614824
165	1.0	43.6708833333
165	1.0	43.7679762095
165	1.0	43.6792362166
165	1.0	43.7711359992
165	1.0	43.7784754435
165	1.0	43.7623947287
165	1.0	43.7723513997
165	1.0	43.8134704687
165	1.0	43.711069108
165	1.0	43.7511341303
165	1.0	43.6950459986
165	1.0	43.8027839223
165	1.0	43.7249644281
165	1.0	43.74374851
165	1.0	43.7674203639
165	1.0	43.7820882883
165	1.0	43.7209239096
165	1.0	43.7101806993
165	1.0	43.787262417
165	1.0	43.7750229152
165	1.0	43.7395644512
165	1.0	43.78717679
165	1.0	43.7773463306
165	1.0	43.7466661662
165	1.0	43.7021963263
165	1.0	43.7055469848
165	1.0	43.794419467
165	1.0	43.7237859432
165	1.0	43.7569840143
165	1.0	43.7471815025
165	1.0	43.7509280469
165	1.0	43.7282758303
165	1.0	43.7646454791
165	1.0	43.6518133045
165	1.0	43.7116064384
165	1.0	43.6628273848
165	1.0	43.7356892303
165	1.0	43.7863388373
165	1.0	43.6801278447
165	1.0	43.7905976351
165	1.0	43.7511519851
165	1.0	43.7194111976
165	1.0	43.6666037198
165	1.0	43.714690497
165	1.0	43.7638226109
165	1.0	43.7523957732
165	1.0	43.7056569422
165	1.0	43.7350759326
165	1.0	43.6987647076
165	1.0	43.7775784987
165	1.0	43.7603561163
165	1.0	43.7752989558
165	1.0	43.6876974196
165	1.0	43.6647805539
165	1.0	43.8224959366
165	1.0	43.8032984363
165	1.0	43.7107332296
165	1.0	43.7730178497
165	1.0	43.7479689794
165	1.0	43.6374310858
165	1.0	43.6998086961
165	1.0	43.7330322296
165	1.0	43.6913860912
165	1.0	43.7400153041
165	1.0	43.76171744
165	1.0	43.7500782368
165	1.0	43.7355787424
165	1.0	43.6904987045
165	1.0	43.7269800933
165	1.0	43.7959879724
165	1.0	43.7781974809
165	1.0	43.7467328315
165	1.0	43.6961849437
165	1.0	43.7890453251
165	1.0	43.7530077083
165	1.0	43.7845219588
165	1.0	43.7256714797
165	1.0	43.7666739088
165	1.0	43.6930507985
165	1.0	43.7706644413
165	1.0	43.7928995122
165	1.0	43.7696805257
165	1.0	43.7772496196
165	1.0	43.759641726
165	1.0	43.7767353937
165	1.0	43.7705335125
165	1.0	43.7114408981
165	1.0	43.7239027602
165	1.0	43.721481028
165	1.0	43.7718342184
165	1.0	43.7812173444
165	1.0	43.7389813488
165	1.0	43.7612113184
165	1.0	43.7840561823
165	1.0	43.7786525115
165	1.0	43.799962032
165	1.0	43.7488128796
165	1.0	43.7780828654
165	1.0	43.7834169105
165	1.0	43.7440186236
165	1.0	43.7721329506
165	1.0	43.7035639174
165	1.0	43.7806954615
165	1.0	43.7205368696
165	1.0	43.7068928689
165	1.0	43.7675274009
165	1.0	43.7813516143
165	1.0	43.7167075727
165	1.0	43.7211179294
165	1.0	43.7298071179
165	1.0	43.7477284514
165	1.0	43.7395172309
165	1.0	43.7761451568
165	1.0	43.7396423142
165	1.0	43.7687308642
165	1.0	43.7632676666
165	1.0	43.7694941751
165	1.0	43.7427997638
165	1.0	43.7243677102
165	1.0	43.7641429443
165	1.0	43.7259400518
165	1.0	43.6617496587
165	1.0	43.8203499347
165	1.0	43.7163785155
165	1.0	43.7828292078
165	1.0	43.7200339151
165	1.0	43.8038029219
165	1.0	43.7670308769
165	1.0	43.7796050834
165	1.0	43.7370772384
165	1.0	43.7693032995
165	1.0	43.790417318
165	1.0	43.77323481
165	1.0	43.7968723699
165	1.0	43.7459909364
165	1.0	43.7302503457
165	1.0	43.704753203
165	1.0	43.7842320694
165	1.0	43.7394882828
165	1.0	43.7698901012
165	1.0	43.7391277764
165	1.0	43.7608143361
165	1.0	43.7648373491
165	1.0	43.7532892449
165	1.0	43.7150053924
165	1.0	43.7882396478
165	1.0	43.7200702557
165	1.0	43.7670978593
165	1.0	43.6922122357
165	1.0	43.7838786368
165	1.0	43.7568558341
165	1.0	43.7863106005
165	1.0	43.7140300751
165	1.0	43.7175949525
165	1.0	43.7305264957
165	1.0	43.7270517533
165	1.0	43.6567524523
165	1.0	43.7130481802
165	1.0	43.7870199882
165	1.0	43.6874191377
165	1.0	43.7826175159
165	1.0	43.7857722378
165	1.0	43.7010681572
165	1.0	43.7901360312
165	1.0	43.7929990481
165	1.0	43.7015559681
165	1.0	43.8165724863
165	1.0	43.6857985103
165	1.0	43.7272332125
165	1.0	43.6827511739
165	1.0	43.7698410233
165	1.0	43.711736562
165	1.0	43.7269509417
165	1.0	43.7918205349
165	1.0	43.7552413953
165	1.0	43.7960009841
165	1.0	43.7411586899
165	1.0	43.7451495535
165	1.0	43.6998927134
165	1.0	43.7018752654
165	1.0	43.6854100258
165	1.0	43.6532819513
165	1.0	43.7616399299
165	1.0	43.7207867775
165	1.0	43.7302336798
165	1.0	43.6869001793
165	1.0	43.699730109
165	1.0	43.6896858891
165	1.0	43.7346018187
165	1.0	43.7571280984
165	1.0	43.7388268886
165	1.0	43.717457362
165	1.0	43.735180771
165	1.0	43.7137769152
165	1.0	43.7892543828
165	1.0	43.6951289349
165	1.0	43.7640231599
165	1.0	43.7453551294
165	1.0	43.6809063223
165	1.0	43.7766216174
165	1.0	43.7607864104
165	1.0	43.8095776956
165	1.0	43.8088228142
165	1.0	43.7899069551
165	1.0	43.7167772823
165	1.0	43.7137175087
165	1.0	43.7643122627
165	1.0	43.7804792586
165	1.0	43.747130019
165	1.0	43.7392525835
165	1.0	43.6953051111
165	1.0	43.7251479086
165	1.0	43.7825932234
165	1.0	43.7556251465
165	1.0	43.7014430222
165	1.0	43.779820104
165	1.0	43.7274796065
165	1.0	43.7439060797
165	1.0	43.6605053176
165	1.0	43.7771755116
165	1.0	43.7078170845
165	1.0	43.764676195
165	1.0	43.8185381263
165	1.0	43.734864833
165	1.0	43.7116571953
165	1.0	43.7463130783
165	1.0	43.8027032058
165	1.0	43.6935922864
165	1.0	43.6959884033
165	1.0	43.6925822343
165	1.0	43.8030147933
165	1.0	43.6764306463
165	1.0	43.8106369226
165	1.0	43.7446209762
165	1.0	43.7335764606
165	1.0	43.7798866724
165	1.0	43.7517432233
165	1.0	43.7365831768
165	1.0	43.7768414933
165	1.0	43.7003530778
165	1.0	43.7071385676
165	1.0	43.7026793736
165	1.0	43.7257044717
165	1.0	43.8002770305
165	1.0	43.7867792841
165	1.0	43.7094882881
165	1.0	43.7834982367
165	1.0	43.7190210825
165	1.0	43.7437050365
165	1.0	43.7954512342
165	1.0	43.7772345555
165	1.0	43.7817856257
165	1.0	43.7495379537
165	1.0	43.7374278356
165	1.0	43.7171399655
165	1.0	43.7712538062
165	1.0	43.728606589
165	1.0	43.6884675219
165	1.0	43.7674879709
165	1.0	43.751967456
165	1.0	43.7663986384
165	1.0	43.7288025366
165	1.0	43.7272125404
165	1.0	43.7706382289
165	1.0	43.774692517
165	1.0	43.6775434078
165	1.0	43.7010210967
165	1.0	43.7457590868
165	1.0	43.7760452189
165	1.0	43.7366891362
165	1.0	43.6685966311
165	1.0	43.7662909728
165	1.0	43.757165952
165	1.0	43.7413153689
165	1.0	43.7155409558
165	1.0	43.7718647249
165	1.0	43.7556375064
165	1.0	43.7527742242
165	1.0	43.6950338942
165	1.0	43.788321702
165	1.0	43.7217978879
165	1.0	43.7518272292
165	1.0	43.7380802756
165	1.0	43.7172873309
165	1.0	43.803803063
165	1.0	43.7881293662
165	1.0	43.7140450128
165	1.0	43.7401554543
165	1.0	43.7485158218
165	1.0	43.750757108
165	1.0	43.7423436104
165	1.0	43.7579185208
165	1.0	43.7455994434
165	1.0	43.7800508043
165	1.0	43.661873527
165	1.0	43.7769193895
165	1.0	43.7864826686
165	1.0	43.7878230121
165	1.0	43.7291494784
165	1.0	43.7060085031
165	1.0	43.7481941847
165	1.0	43.7351662217
165	1.0	43.7313654484
165	1.0	43.7669639383
165	1.0	43.7869372228
165	1.0	43.7194091191
165	1.0	43.790263057
165	1.0	43.7993283756
165	1.0	43.7597631671
165	1.0	43.7311983344
165	1.0	43.7589454928
165	1.0	43.6704239969
165	1.0	43.7669279714
165	1.0	43.7354602666
165	1.0	43.6945786673
165	1.0	43.7588649943
165	1.0	43.7324689989
165	1.0	43.7552815329
165	1.0	43.7651544341
165	1.0	43.707327728
165	1.0	43.7500609944
165	1.0	43.7507197152
165	1.0	43.7684969713
165	1.0	43.8078784083
