# Supplementary material for: Unique membrane properties and enhanced signal processing in human neocortical neurons
Source: eLife. 2016 Oct 6;5:e16553. doi: 10.7554/eLife.16553 (PMC5100995; doi:10.7554/eLife.16553)
Supplement: Source code 1. — DOI: http://dx.doi.org/10.7554/eLife.16553.014 [file elife-16553-code1.zip › Fig3/Fig3b/DIST_045_SYNC/Mon_Apr_11_11_35_14_2016/syns_166/sync_stim_seed_807.txt]

NUMBER_OF_SYNAPSES	APC_N	MAX_VOLTAGE
166	1.0	43.7210992865
166	1.0	43.6925566798
166	1.0	43.6977398552
166	1.0	43.7579735386
166	1.0	43.7745669033
166	1.0	43.7235796408
166	1.0	43.7708214218
166	1.0	43.706448488
166	1.0	43.7577335373
166	1.0	43.706872698
166	1.0	43.7176177429
166	1.0	43.7619151054
166	1.0	43.7788068256
166	1.0	43.7432918502
166	1.0	43.7023481697
166	1.0	43.7194866012
166	1.0	43.6725480836
166	1.0	43.7316054787
166	1.0	43.6965404966
166	1.0	43.7772790527
166	1.0	43.6876869042
166	1.0	43.7504857893
166	1.0	43.8100711522
166	1.0	43.7711014952
166	1.0	43.7485150898
166	1.0	43.6826168919
166	1.0	43.7458074261
166	1.0	43.7650907358
166	1.0	43.706483413
166	1.0	43.7336739232
166	1.0	43.7427770538
166	1.0	43.6911262727
166	1.0	43.7955746344
166	1.0	43.7020484923
166	1.0	43.7931292112
166	1.0	43.6788859165
166	1.0	43.8053631706
166	1.0	43.7592088427
166	1.0	43.7155184728
166	1.0	43.7181334685
166	1.0	43.754863578
166	1.0	43.734871943
166	1.0	43.7278972174
166	1.0	43.7919911605
166	1.0	43.7606298057
166	1.0	43.7370680357
166	1.0	43.7136374763
166	1.0	43.7516085512
166	1.0	43.7194319332
166	1.0	43.7817276303
166	1.0	43.7209959019
166	1.0	43.7456072807
166	1.0	43.8001528688
166	1.0	43.7863216292
166	1.0	43.6656831236
166	1.0	43.6539265404
166	1.0	43.7310811699
166	1.0	43.7575783823
166	1.0	43.7927168388
166	1.0	43.6677783169
166	1.0	43.737013561
166	1.0	43.7450140822
166	1.0	43.7263239158
166	1.0	43.7577798265
166	1.0	43.7726497275
166	1.0	43.6928149563
166	1.0	43.764756062
166	1.0	43.7848458459
166	1.0	43.6843180789
166	1.0	43.7459870473
166	1.0	43.7791300725
166	1.0	43.7430061821
166	1.0	43.7561744132
166	1.0	43.768845408
166	1.0	43.7700637628
166	1.0	43.7855372749
166	1.0	43.6966777469
166	1.0	43.7539419702
166	1.0	43.7927398841
166	1.0	43.7060895455
166	1.0	43.7433074563
166	1.0	43.7932071883
166	1.0	43.73738784
166	1.0	43.6646382659
166	1.0	43.7287220862
166	1.0	43.764986741
166	1.0	43.6874834652
166	1.0	43.7483278584
166	1.0	43.7408862574
166	1.0	43.6973966242
166	1.0	43.7886889642
166	1.0	43.7405695305
166	1.0	43.7270703767
166	1.0	43.7597455488
166	1.0	43.8063431774
166	1.0	43.682761082
166	1.0	43.7574197823
166	1.0	43.793846951
166	1.0	43.6575935884
166	1.0	43.7077066029
166	1.0	43.7672782494
166	1.0	43.7318904554
166	1.0	43.7801642874
166	1.0	43.7962190528
166	1.0	43.788923166
166	1.0	43.75865501
166	1.0	43.7754556089
166	1.0	43.7255472146
166	1.0	43.7322136344
166	1.0	43.7787684865
166	1.0	43.7011215306
166	1.0	43.7611952819
166	1.0	43.6979685451
166	1.0	43.6951145378
166	1.0	43.7455930274
166	1.0	43.6612773948
166	1.0	43.7574652423
166	1.0	43.7722157832
166	1.0	43.7305283974
166	1.0	43.7422204107
166	1.0	43.8007267438
166	1.0	43.7671838887
166	1.0	43.718763693
166	1.0	43.7541887575
166	1.0	43.8125369822
166	1.0	43.7290015789
166	1.0	43.7746537465
166	1.0	43.7337801558
166	1.0	43.731530443
166	1.0	43.8169084065
166	1.0	43.7000293189
166	1.0	43.7302336216
166	1.0	43.742030454
166	1.0	43.8041674172
166	1.0	43.7138740811
166	1.0	43.7855197599
166	1.0	43.7434933754
166	1.0	43.7751321832
166	1.0	43.8092081201
166	1.0	43.7576897964
166	1.0	43.6812291254
166	1.0	43.7120504562
166	1.0	43.7190490136
166	1.0	43.740798192
166	1.0	43.7524489519
166	1.0	43.7928818426
166	1.0	43.7340245806
166	1.0	43.7679451734
166	1.0	43.8071523518
166	1.0	43.7793587035
166	1.0	43.6704342532
166	1.0	43.7768091196
166	1.0	43.7155187642
166	1.0	43.7669932604
166	1.0	43.7725872482
166	1.0	43.7966082214
166	1.0	43.7228455162
166	1.0	43.7675432408
166	1.0	43.7466141833
166	1.0	43.7168418592
166	1.0	43.6927815706
166	1.0	43.7934714994
166	1.0	43.6818176453
166	1.0	43.7978508187
166	1.0	43.6872630071
166	1.0	43.766334003
166	1.0	43.8006743864
166	1.0	43.7121622404
166	1.0	43.7867042808
166	1.0	43.7761191397
166	1.0	43.766455861
166	1.0	43.7902541736
166	1.0	43.7767954175
166	1.0	43.779458145
166	1.0	43.7405510336
166	1.0	43.7326081263
166	1.0	43.7948349468
166	1.0	43.7267057219
166	1.0	43.7475322791
166	1.0	43.7206892445
166	1.0	43.7320974732
166	1.0	43.7250592663
166	1.0	43.8021612374
166	1.0	43.7620736057
166	1.0	43.7281879996
166	1.0	43.7583007028
166	1.0	43.6832055532
166	1.0	43.7382651802
166	1.0	43.7984062551
166	1.0	43.7501962964
166	1.0	43.7579535171
166	1.0	43.7398002386
166	1.0	43.7066765493
166	1.0	43.7556187014
166	1.0	43.7755543561
166	1.0	43.695993277
166	1.0	43.7691082552
166	1.0	43.7204378019
166	1.0	43.721256888
166	1.0	43.7026723006
166	1.0	43.7201978294
166	1.0	43.683488136
166	1.0	43.6883172397
166	1.0	43.7131936358
166	1.0	43.7289190375
166	1.0	43.7794876963
166	1.0	43.7049651124
166	1.0	43.7155255513
166	1.0	43.7839056975
166	1.0	43.6790835881
166	1.0	43.8131821582
166	1.0	43.7877853135
166	1.0	43.7693388506
166	1.0	43.7948544123
166	1.0	43.7915083682
166	1.0	43.7734220209
166	1.0	43.7327292221
166	1.0	43.789533063
166	1.0	43.726399191
166	1.0	43.8025431807
166	1.0	43.7555321811
166	1.0	43.7950568276
166	1.0	43.7672455624
166	1.0	43.7827500987
166	1.0	43.7597766489
166	1.0	43.732903485
166	1.0	43.7538092774
166	1.0	43.8117059616
166	1.0	43.7338130929
166	1.0	43.7163024287
166	1.0	43.6989015084
166	1.0	43.7289697277
166	1.0	43.792283688
166	1.0	43.7889643447
166	1.0	43.6588363642
166	1.0	43.7895872444
166	1.0	43.7618335647
166	1.0	43.7527155671
166	1.0	43.7857309824
166	1.0	43.7451705889
166	1.0	43.7322388052
166	1.0	43.7899990953
166	1.0	43.7683443867
166	1.0	43.7251157411
166	1.0	43.7888500119
166	1.0	43.7482040687
166	1.0	43.7566498803
166	1.0	43.7562023799
166	1.0	43.7245140614
166	1.0	43.7591587925
166	1.0	43.7687548877
166	1.0	43.7840530854
166	1.0	43.6959616929
166	1.0	43.6878174265
166	1.0	43.6764383588
166	1.0	43.6887561796
166	1.0	43.7610466377
166	1.0	43.7891415134
166	1.0	43.6941447706
166	1.0	43.7005124928
166	1.0	43.7991518735
166	1.0	43.7928722855
166	1.0	43.7602603787
166	1.0	43.7630993382
166	1.0	43.7246344094
166	1.0	43.6898897217
166	1.0	43.7064957364
166	1.0	43.7615192193
166	1.0	43.7787697352
166	1.0	43.7808788494
166	1.0	43.6873399227
166	1.0	43.7541404293
166	1.0	43.792121871
166	1.0	43.778439099
166	1.0	43.7777957827
166	1.0	43.7134975152
166	1.0	43.7536402875
166	1.0	43.7488675774
166	1.0	43.6964510118
166	1.0	43.7258911377
166	1.0	43.7371575871
166	1.0	43.7201592816
166	1.0	43.7361986885
166	1.0	43.7560926614
166	1.0	43.7812532235
166	1.0	43.7436350908
166	1.0	43.7256882763
166	1.0	43.7146915179
166	1.0	43.7154449605
166	1.0	43.6862060413
166	1.0	43.7330583706
166	1.0	43.8082801839
166	1.0	43.7288913751
166	1.0	43.7570850001
166	1.0	43.7270608976
166	1.0	43.7737943276
166	1.0	43.7443693189
166	1.0	43.7343277496
166	1.0	43.7681651743
166	1.0	43.7601639451
166	1.0	43.7084590424
166	1.0	43.7804053802
166	1.0	43.6876081009
166	1.0	43.7044636177
166	1.0	43.72335345
166	1.0	43.7135525736
166	1.0	43.7269924274
166	1.0	43.7448393182
166	1.0	43.7579052695
166	1.0	43.7869118562
166	1.0	43.7667083266
166	1.0	43.7177895543
166	1.0	43.7562522173
166	1.0	43.7678909867
166	1.0	43.7509343325
166	1.0	43.8006129243
166	1.0	43.7289595287
166	1.0	43.7570313496
166	1.0	43.8144269498
166	1.0	43.8221501891
166	1.0	43.7237051895
166	1.0	43.7307057954
166	1.0	43.6971099682
166	1.0	43.7952374275
166	1.0	43.7241905546
166	1.0	43.720338538
166	1.0	43.7337134997
166	1.0	43.7783338948
166	1.0	43.7658187765
166	1.0	43.781070077
166	1.0	43.7468058011
166	1.0	43.769864645
166	1.0	43.7079665784
166	1.0	43.757807444
166	1.0	43.7353150694
166	1.0	43.6990502494
166	1.0	43.7248748647
166	1.0	43.7262809856
166	1.0	43.7033552409
166	1.0	43.6846660755
166	1.0	43.7966763275
166	1.0	43.7854461136
166	1.0	43.6782599089
166	1.0	43.6928163795
166	1.0	43.7195008477
166	1.0	43.7946329649
166	1.0	43.7162653541
166	1.0	43.7551816615
166	1.0	43.8000705301
166	1.0	43.6862948823
166	1.0	43.7436235013
166	1.0	43.7699228103
166	1.0	43.7658547599
166	1.0	43.7886390481
166	1.0	43.7527062444
166	1.0	43.7756672272
166	1.0	43.669898748
166	1.0	43.6668836793
166	1.0	43.8006145877
166	1.0	43.7212248749
166	1.0	43.7239562079
166	1.0	43.7210785028
166	1.0	43.69908084
166	1.0	43.7118173716
166	1.0	43.7896095678
166	1.0	43.7031751213
166	1.0	43.6394493503
166	1.0	43.6920289239
166	1.0	43.7265722389
166	1.0	43.722709439
166	1.0	43.7773754738
166	1.0	43.6896355727
166	1.0	43.7480279656
166	1.0	43.7746177623
166	1.0	43.7271248888
166	1.0	43.7729061611
166	1.0	43.7859227681
166	1.0	43.7387608547
166	1.0	43.7459879414
166	1.0	43.7543306948
166	1.0	43.7479552576
166	1.0	43.7388487367
166	1.0	43.7564322808
166	1.0	43.663039327
166	1.0	43.7978420938
166	1.0	43.6911422155
166	1.0	43.7702479369
166	1.0	43.7793706344
166	1.0	43.7640985416
166	1.0	43.7311451183
166	1.0	43.7366227293
166	1.0	43.786064609
166	1.0	43.7886758043
166	1.0	43.7730263779
166	1.0	43.8038296735
166	1.0	43.7340570032
166	1.0	43.7676256043
166	1.0	43.6425659523
166	1.0	43.7502219782
166	1.0	43.7867696735
166	1.0	43.6995173973
166	1.0	43.7432186491
166	1.0	43.7730994652
166	1.0	43.7650861435
166	1.0	43.7935183319
166	1.0	43.7592368965
166	1.0	43.7736086146
166	1.0	43.7680359227
166	1.0	43.7652727365
166	1.0	43.6936610406
166	1.0	43.7497281498
166	1.0	43.7650491757
166	1.0	43.809181585
166	1.0	43.734116857
166	1.0	43.7926963866
166	1.0	43.7037863812
166	1.0	43.714457055
166	1.0	43.7161027417
166	1.0	43.7804025908
166	1.0	43.7117684139
166	1.0	43.732185188
166	1.0	43.713559454
166	1.0	43.7602720158
166	1.0	43.7243290382
166	1.0	43.7332093727
166	1.0	43.7674199536
166	1.0	43.6930706381
166	1.0	43.7628588117
166	1.0	43.7983687587
166	1.0	43.7668213346
166	1.0	43.799968225
166	1.0	43.7186405087
166	1.0	43.6883651691
166	1.0	43.7410655176
166	1.0	43.7670946174
166	1.0	43.8042859441
166	1.0	43.7082410507
166	1.0	43.7111330469
166	1.0	43.7057914662
166	1.0	43.6976493541
166	1.0	43.7640586796
166	1.0	43.7870578845
166	1.0	43.7697539438
166	1.0	43.684820866
166	1.0	43.731566156
166	1.0	43.696184987
166	1.0	43.7897910498
166	1.0	43.7640639468
166	1.0	43.7166510543
166	1.0	43.7219561596
166	1.0	43.7468759862
166	1.0	43.7585643372
166	1.0	43.7220713637
166	1.0	43.7704014069
166	1.0	43.7709727021
166	1.0	43.7321630873
166	1.0	43.7664367886
166	1.0	43.7425374361
166	1.0	43.7684006734
166	1.0	43.725153683
166	1.0	43.7367127599
166	1.0	43.8056598413
166	1.0	43.7293503274
166	1.0	43.7848055531
166	1.0	43.7422712445
166	1.0	43.7720252637
166	1.0	43.6751609306
166	1.0	43.693812932
166	1.0	43.718564672
166	1.0	43.7337641153
166	1.0	43.7755376783
166	1.0	43.6856368366
166	1.0	43.795982171
166	1.0	43.7479920018
166	1.0	43.7762639534
166	1.0	43.7818194561
166	1.0	43.7078086022
166	1.0	43.6743991757
166	1.0	43.6875855448
166	1.0	43.7827985722
166	1.0	43.6920781309
166	1.0	43.7679616335
166	1.0	43.7396177033
166	1.0	43.7631369531
166	1.0	43.7516920257
166	1.0	43.6798061494
166	1.0	43.7912356666
166	1.0	43.7541075666
166	1.0	43.783031973
166	1.0	43.7598050398
166	1.0	43.7563052898
166	1.0	43.7902843462
166	1.0	43.7453985208
166	1.0	43.7785680794
166	1.0	43.6872423817
166	1.0	43.7033851596
166	1.0	43.7999268672
166	1.0	43.7156644062
166	1.0	43.7904242078
166	1.0	43.7643767612
166	1.0	43.7708271774
166	1.0	43.7369028676
166	1.0	43.6349223519
166	1.0	43.7904588046
166	1.0	43.7218492736
166	1.0	43.7864896216
166	1.0	43.7329963963
166	1.0	43.7576298914
166	1.0	43.7577667548
166	1.0	43.7940299811
166	1.0	43.7880342026
166	1.0	43.6979018423
166	1.0	43.7247765699
166	1.0	43.6706678274
166	1.0	43.7976795576
166	1.0	43.7531364655
166	1.0	43.6788250491
166	1.0	43.7214872955
166	1.0	43.7604975289
166	1.0	43.6800741149
166	1.0	43.7595144647
166	1.0	43.7806595937
166	1.0	43.7869710099
166	1.0	43.758665401
166	1.0	43.7919092574
166	1.0	43.7612899527
166	1.0	43.7794952507
166	1.0	43.7327961109
166	1.0	43.7742273652
166	1.0	43.7285544518
166	1.0	43.7719496906
166	1.0	43.694880115
166	1.0	43.7006626285
166	1.0	43.7550082279
166	1.0	43.7236243038
166	1.0	43.7047272615
166	1.0	43.7617862199
166	1.0	43.7043248897
166	1.0	43.7216859103
166	1.0	43.766347347
166	1.0	43.7729713847
166	1.0	43.7695240721
166	1.0	43.7583096862
166	1.0	43.7920393843
166	1.0	43.7405423782
166	1.0	43.7932877337
166	1.0	43.701256604
166	1.0	43.7757506453
166	1.0	43.7948425673
166	1.0	43.7798980447
166	1.0	43.6945378019
166	1.0	43.7457860125
166	1.0	43.7489097516
166	1.0	43.7629873448
166	1.0	43.7410875047
166	1.0	43.7824172828
166	1.0	43.7661075613
166	1.0	43.7032764608
166	1.0	43.7858015243
166	1.0	43.726221156
166	1.0	43.7353352708
166	1.0	43.735222191
166	1.0	43.6913794184
166	1.0	43.6919082079
166	1.0	43.7356005486
166	1.0	43.7898702767
166	1.0	43.7271101763
166	1.0	43.7084557618
166	1.0	43.693173486
166	1.0	43.6967960975
166	1.0	43.7452058843
166	1.0	43.7662946364
166	1.0	43.7219718585
166	1.0	43.7750100646
166	1.0	43.7496334242
166	1.0	43.7487593326
166	1.0	43.7790981158
166	1.0	43.74240648
166	1.0	43.7771177233
166	1.0	43.6662870828
166	1.0	43.7377198432
166	1.0	43.7572051335
166	1.0	43.7330811634
166	1.0	43.7751100538
166	1.0	43.808924299
166	1.0	43.7898317595
166	1.0	43.7371570001
166	1.0	43.7367555424
166	1.0	43.758572731
166	1.0	43.779901321
166	1.0	43.7857331871
166	1.0	43.7930561344
166	1.0	43.7434264215
166	1.0	43.6940330545
166	1.0	43.6981449954
166	1.0	43.7084011855
166	1.0	43.7958670875
166	1.0	43.7494495083
166	1.0	43.6782242285
166	1.0	43.7581745934
166	1.0	43.7286440349
166	1.0	43.704680718
166	1.0	43.7277488086
166	1.0	43.7537890382
166	1.0	43.7595741492
166	1.0	43.7447591035
166	1.0	43.7321764996
166	1.0	43.7445325751
166	1.0	43.746950594
166	1.0	43.7548437693
166	1.0	43.733418056
166	1.0	43.7385136838
166	1.0	43.7416345124
166	1.0	43.7662434073
166	1.0	43.7534265205
166	1.0	43.786240273
166	1.0	43.7490965722
166	1.0	43.7102510454
166	1.0	43.7160856311
166	1.0	43.7789652473
166	1.0	43.7174851363
166	1.0	43.7771349104
166	1.0	43.7769547793
166	1.0	43.791852792
166	1.0	43.7046271888
166	1.0	43.7579509787
166	1.0	43.7739415848
166	1.0	43.7862560053
166	1.0	43.7057051241
166	1.0	43.7285722363
166	1.0	43.7411908543
166	1.0	43.7654533358
166	1.0	43.8047077043
166	1.0	43.7489866207
166	1.0	43.6687979969
166	1.0	43.760572697
166	1.0	43.7899162921
166	1.0	43.7765882365
166	1.0	43.7073868228
166	1.0	43.6868332513
166	1.0	43.7722291934
166	1.0	43.7874108326
166	1.0	43.7777176842
166	1.0	43.7719015774
166	1.0	43.6983978103
166	1.0	43.7811859315
166	1.0	43.7076898984
166	1.0	43.7812790946
166	1.0	43.7122256037
166	1.0	43.7541931892
166	1.0	43.6801221604
166	1.0	43.7795093865
166	1.0	43.7699287445
166	1.0	43.7389694974
166	1.0	43.6686217664
166	1.0	43.7938425017
166	1.0	43.7460990051
166	1.0	43.7611160541
166	1.0	43.7392636921
166	1.0	43.6476993858
166	1.0	43.6936183651
166	1.0	43.807473137
166	1.0	43.7592372088
166	1.0	43.7761524457
166	1.0	43.7640707998
166	1.0	43.739199351
166	1.0	43.7749505097
166	1.0	43.7753223751
166	1.0	43.631678689
166	1.0	43.7727787516
166	1.0	43.7500160812
166	1.0	43.7395315748
166	1.0	43.8099102147
166	1.0	43.8007976666
166	1.0	43.7417978788
166	1.0	43.7743031898
166	1.0	43.6986199652
166	1.0	43.7734691604
166	1.0	43.728953626
166	1.0	43.7709481559
166	1.0	43.7898027383
166	1.0	43.7801157592
166	1.0	43.7346746931
166	1.0	43.7504179754
166	1.0	43.7633919004
166	1.0	43.7592517453
166	1.0	43.7204244258
166	1.0	43.7057951773
166	1.0	43.7567792583
166	1.0	43.7028267116
166	1.0	43.7206917645
166	1.0	43.6930945551
166	1.0	43.7901414829
166	1.0	43.7545977078
166	1.0	43.7748875689
166	1.0	43.6996473737
166	1.0	43.7475315087
166	1.0	43.7403050009
166	1.0	43.7386257045
166	1.0	43.719708613
166	1.0	43.7436812655
166	1.0	43.7794398947
166	1.0	43.8249265173
166	1.0	43.7338853268
166	1.0	43.6904969693
166	1.0	43.7021834224
166	1.0	43.7281537327
166	1.0	43.7821820202
166	1.0	43.7661595564
166	1.0	43.7008800923
166	1.0	43.7731012087
166	1.0	43.7042804412
166	1.0	43.8081701296
166	1.0	43.7509450233
166	1.0	43.6418196772
166	1.0	43.7410471941
166	1.0	43.8046955841
166	1.0	43.7340945182
166	1.0	43.7163667802
166	1.0	43.743110928
166	1.0	43.788624845
166	1.0	43.7871185483
166	1.0	43.672383107
166	1.0	43.7678161568
166	1.0	43.7530233203
166	1.0	43.807487202
166	1.0	43.7555889139
166	1.0	43.7342968204
166	1.0	43.7240320578
166	1.0	43.773468471
166	1.0	43.7971319411
166	1.0	43.7424670829
166	1.0	43.7917585145
166	1.0	43.676201792
166	1.0	43.7791581507
166	1.0	43.750710147
166	1.0	43.7387897644
166	1.0	43.7577936632
166	1.0	43.8046745065
166	1.0	43.7058461851
166	1.0	43.7768158732
166	1.0	43.7125006078
166	1.0	43.6753290604
166	1.0	43.7035711689
166	1.0	43.7767594047
166	1.0	43.7013605062
166	1.0	43.6766208898
166	1.0	43.6809480758
166	1.0	43.6942617161
166	1.0	43.7563113245
166	1.0	43.7233954808
166	1.0	43.7732631168
166	1.0	43.778002874
166	1.0	43.7269023523
166	1.0	43.7088471001
166	1.0	43.7641242927
166	1.0	43.7582065604
166	1.0	43.7848234899
166	1.0	43.7505030113
166	1.0	43.7737135504
166	1.0	43.7443689515
166	1.0	43.7484117997
166	1.0	43.7229413011
166	1.0	43.7441929014
166	1.0	43.7793739848
166	1.0	43.7873498203
166	1.0	43.7773174539
166	1.0	43.7242929044
166	1.0	43.7223901868
166	1.0	43.7401952873
166	1.0	43.6896842839
166	1.0	43.7075955986
166	1.0	43.7882534217
166	1.0	43.7025066863
166	1.0	43.7687122916
166	1.0	43.7543533742
166	1.0	43.8146023055
166	1.0	43.7578287672
166	1.0	43.6596821311
166	1.0	43.7163720372
166	1.0	43.7611652971
166	1.0	43.6930103744
166	1.0	43.736576176
166	1.0	43.682439079
166	1.0	43.736725121
166	1.0	43.7093323656
166	1.0	43.7402410939
166	1.0	43.7366765457
166	1.0	43.7232008431
166	1.0	43.7340712093
166	1.0	43.6647973176
166	1.0	43.7103460099
166	1.0	43.7705603902
166	1.0	43.7612292197
166	1.0	43.7626463208
166	1.0	43.7534152696
166	1.0	43.735262355
166	1.0	43.7463596044
166	1.0	43.7305972552
166	1.0	43.7903067716
166	1.0	43.7863885627
166	1.0	43.7716437546
166	1.0	43.7832005255
166	1.0	43.7492137909
166	1.0	43.7355035794
166	1.0	43.7302178969
166	1.0	43.7308951359
166	1.0	43.7668936708
166	1.0	43.7532461743
166	1.0	43.6958815996
166	1.0	43.7984801581
166	1.0	43.7708351551
166	1.0	43.7656277745
166	1.0	43.7695961922
166	1.0	43.7647875447
166	1.0	43.7319412223
166	1.0	43.7217128067
166	1.0	43.7051402948
166	1.0	43.7003645149
166	1.0	43.7406020828
166	1.0	43.7745558686
166	1.0	43.7235144142
166	1.0	43.7788437735
166	1.0	43.7611526184
166	1.0	43.7357090124
166	1.0	43.7203741487
166	1.0	43.7447503915
166	1.0	43.769350959
166	1.0	43.7706287949
166	1.0	43.7791356899
166	1.0	43.8121194557
166	1.0	43.7288504427
166	1.0	43.7528808268
166	1.0	43.7468686985
166	1.0	43.6867192857
166	1.0	43.7802406282
166	1.0	43.7382746235
166	1.0	43.7671138285
166	1.0	43.7716456562
166	1.0	43.7836512473
166	1.0	43.7920514842
166	1.0	43.677233659
166	1.0	43.7486999259
166	1.0	43.6330792569
166	1.0	43.7892243617
166	1.0	43.7198510596
166	1.0	43.8006921495
166	1.0	43.7491517692
166	1.0	43.7534193389
166	1.0	43.7304562589
166	1.0	43.7348214115
166	1.0	43.7188212636
166	1.0	43.8088688209
166	1.0	43.7681221327
166	1.0	43.7470417537
166	1.0	43.8041965983
166	1.0	43.7025637995
166	1.0	43.7590956766
166	1.0	43.8150443435
166	1.0	43.7161486115
166	1.0	43.7066553914
166	1.0	43.6995283484
166	1.0	43.7183689901
166	1.0	43.7301379497
166	1.0	43.7501953473
166	1.0	43.7686791308
166	1.0	43.8047717258
166	1.0	43.7202839207
166	1.0	43.7798483102
166	1.0	43.7643171938
166	1.0	43.7915348691
166	1.0	43.7715636593
166	1.0	43.763537907
166	1.0	43.7453782051
166	1.0	43.7599110172
166	1.0	43.7056197881
166	1.0	43.78581515
166	1.0	43.7816181893
166	1.0	43.7294265628
166	1.0	43.7766389144
166	1.0	43.7624098208
166	1.0	43.762198234
166	1.0	43.6963702838
166	1.0	43.7944211201
166	1.0	43.718985273
166	1.0	43.690674323
166	1.0	43.6891885808
166	1.0	43.7726464742
166	1.0	43.6912829723
166	1.0	43.7188368978
166	1.0	43.6984429517
166	1.0	43.7999965017
166	1.0	43.7868469024
166	1.0	43.7078941411
166	1.0	43.704492425
166	1.0	43.753824638
166	1.0	43.7644005013
166	1.0	43.7747999369
166	1.0	43.7743020282
166	1.0	43.7726203544
166	1.0	43.7801298039
166	1.0	43.7205452704
166	1.0	43.7561691463
166	1.0	43.7376081613
166	1.0	43.7535923331
166	1.0	43.7884289942
166	1.0	43.7396759623
166	1.0	43.7039331188
166	1.0	43.6787756714
166	1.0	43.773876265
166	1.0	43.7161518132
166	1.0	43.7726906565
166	1.0	43.7173347924
166	1.0	43.7274634908
166	1.0	43.7782228504
166	1.0	43.7699753142
166	1.0	43.7531512462
166	1.0	43.7647179623
166	1.0	43.7177973147
166	1.0	43.80845065
166	1.0	43.7670833637
166	1.0	43.7265615321
166	1.0	43.8022648825
166	1.0	43.8006686627
166	1.0	43.7653231775
166	1.0	43.7150510889
166	1.0	43.7293782657
166	1.0	43.7179824584
166	1.0	43.7468532847
166	1.0	43.7599460615
166	1.0	43.7635299265
166	1.0	43.7256558222
166	1.0	43.7048971404
166	1.0	43.741498753
166	1.0	43.7517918454
166	1.0	43.7812099998
166	1.0	43.6950505518
166	1.0	43.7420981823
166	1.0	43.726132561
166	1.0	43.7486016972
166	1.0	43.742554661
166	1.0	43.7515925704
166	1.0	43.7617968368
166	1.0	43.7136551991
166	1.0	43.6941500425
166	1.0	43.7200628261
166	1.0	43.7734971876
166	1.0	43.6897107219
166	1.0	43.7677022102
166	1.0	43.8077077713
166	1.0	43.7034632986
166	1.0	43.7103375924
166	1.0	43.7463495689
166	1.0	43.7363115671
166	1.0	43.7096826417
166	1.0	43.7723792465
166	1.0	43.7817914266
166	1.0	43.6928284059
166	1.0	43.7413968423
166	1.0	43.7797990969
166	1.0	43.7769599786
166	1.0	43.8061271199
166	1.0	43.6855693683
166	1.0	43.7693447085
166	1.0	43.7387846809
166	1.0	43.7630253375
166	1.0	43.7620651813
166	1.0	43.7418239803
166	1.0	43.7421070826
166	1.0	43.8068985156
166	1.0	43.8077125583
166	1.0	43.7591156199
166	1.0	43.7012585832
166	1.0	43.7587496535
166	1.0	43.7373629075
166	1.0	43.7183905369
166	1.0	43.6879661613
166	1.0	43.6508193091
166	1.0	43.7783486215
166	1.0	43.7972106037
166	1.0	43.8045762821
166	1.0	43.7711330641
166	1.0	43.753018791
166	1.0	43.7230537282
166	1.0	43.7520795797
166	1.0	43.7631034369
166	1.0	43.7145137073
166	1.0	43.7218967563
166	1.0	43.8011219768
166	1.0	43.7021308327
166	1.0	43.7330977756
166	1.0	43.7805938718
166	1.0	43.7844674637
166	1.0	43.7233515368
166	1.0	43.7162798603
166	1.0	43.6729328859
166	1.0	43.7276218381
166	1.0	43.7095781969
166	1.0	43.7651779644
166	1.0	43.7809425113
