# Supplementary material for: Unique membrane properties and enhanced signal processing in human neocortical neurons
Source: eLife. 2016 Oct 6;5:e16553. doi: 10.7554/eLife.16553 (PMC5100995; doi:10.7554/eLife.16553)
Supplement: Source code 1. — DOI: http://dx.doi.org/10.7554/eLife.16553.014 [file elife-16553-code1.zip › Fig3/Fig3b/DIST_045_SYNC/Mon_Apr_11_11_35_14_2016/syns_167/sync_stim_seed_805.txt]

NUMBER_OF_SYNAPSES	APC_N	MAX_VOLTAGE
167	1.0	43.7103989254
167	1.0	43.7832904744
167	1.0	43.666384986
167	1.0	43.7166307656
167	1.0	43.781969127
167	1.0	43.7345134212
167	1.0	43.8000677044
167	1.0	43.7909706908
167	1.0	43.7670582868
167	1.0	43.768689628
167	1.0	43.7779739841
167	1.0	43.7886485767
167	1.0	43.7326097884
167	1.0	43.7351822827
167	1.0	43.7519369112
167	1.0	43.7258175387
167	1.0	43.7601295358
167	1.0	43.7434367413
167	1.0	43.7644217425
167	1.0	43.8009294811
167	1.0	43.746074648
167	1.0	43.7749923314
167	1.0	43.7716932168
167	1.0	43.7599409364
167	1.0	43.7336167667
167	1.0	43.7465712298
167	1.0	43.7440009033
167	1.0	43.7716459141
167	1.0	43.7517161112
167	1.0	43.7625764892
167	1.0	43.7201358233
167	1.0	43.6521234285
167	1.0	43.7501749094
167	1.0	43.7951364209
167	1.0	43.7833646202
167	1.0	43.7193363595
167	1.0	43.7474366979
167	1.0	43.7530322202
167	1.0	43.7591943757
167	1.0	43.6436805995
167	1.0	43.7778372766
167	1.0	43.7399592792
167	1.0	43.6773603092
167	1.0	43.8048769511
167	1.0	43.7703951247
167	1.0	43.7699178624
167	1.0	43.7504268569
167	1.0	43.7884387419
167	1.0	43.7695210665
167	1.0	43.7051175691
167	1.0	43.7068274434
167	1.0	43.7822828345
167	1.0	43.7306097224
167	1.0	43.7859231808
167	1.0	43.8200163958
167	1.0	43.7794183749
167	1.0	43.80389916
167	1.0	43.7857084493
167	1.0	43.7588586776
167	1.0	43.7789323404
167	1.0	43.7553182181
167	1.0	43.769444583
167	1.0	43.7337244696
167	1.0	43.7279710065
167	1.0	43.7650125304
167	1.0	43.8003980705
167	1.0	43.7306208931
167	1.0	43.6851666435
167	1.0	43.645364789
167	1.0	43.7195884603
167	1.0	43.7860259103
167	1.0	43.7896968351
167	1.0	43.804400409
167	1.0	43.747133177
167	1.0	43.7034895706
167	1.0	43.7684151814
167	1.0	43.716057666
167	1.0	43.7786055595
167	1.0	43.7438126442
167	1.0	43.7005164177
167	1.0	43.7136728889
167	1.0	43.7916814147
167	1.0	43.7061960855
167	1.0	43.7647921452
167	1.0	43.7177971382
167	1.0	43.6675088648
167	1.0	43.7859601677
167	1.0	43.8053152794
167	1.0	43.76864345
167	1.0	43.691663138
167	1.0	43.7502736361
167	1.0	43.7565783216
167	1.0	43.7004812366
167	1.0	43.7758597628
167	1.0	43.8017692928
167	1.0	43.7468597935
167	1.0	43.7576221756
167	1.0	43.7641806035
167	1.0	43.7544335041
167	1.0	43.7259561646
167	1.0	43.7456290281
167	1.0	43.679070351
167	1.0	43.7702142126
167	1.0	43.8001408507
167	1.0	43.7327432446
167	1.0	43.7347094273
167	1.0	43.7579263248
167	1.0	43.7929335457
167	1.0	43.7450689554
167	1.0	43.7437373977
167	1.0	43.7010462334
167	1.0	43.7281383597
167	1.0	43.7482726939
167	1.0	43.7473360036
167	1.0	43.7029201887
167	1.0	43.7189359336
167	1.0	43.7800343528
167	1.0	43.6896618805
167	1.0	43.7125386921
167	1.0	43.7675924257
167	1.0	43.7692099734
167	1.0	43.7414081327
167	1.0	43.7654955849
167	1.0	43.7756642439
167	1.0	43.7861909098
167	1.0	43.8019503582
167	1.0	43.7180763548
167	1.0	43.6866163037
167	1.0	43.7191143716
167	1.0	43.7951117243
167	1.0	43.7220512567
167	1.0	43.7652008395
167	1.0	43.7466620085
167	1.0	43.7116253646
167	1.0	43.7547722289
167	1.0	43.738032338
167	1.0	43.7239194273
167	1.0	43.6900699075
167	1.0	43.7699682961
167	1.0	43.7330861978
167	1.0	43.6765426486
167	1.0	43.7316747702
167	1.0	43.8022721563
167	1.0	43.7624314251
167	1.0	43.7348022533
167	1.0	43.7892989153
167	1.0	43.8075642068
167	1.0	43.771774131
167	1.0	43.7781700015
167	1.0	43.754172136
167	1.0	43.7766565691
167	1.0	43.7802231211
167	1.0	43.7827562811
167	1.0	43.7395325864
167	1.0	43.7390759528
167	1.0	43.7932745828
167	1.0	43.7218448069
167	1.0	43.7949645941
167	1.0	43.7907913921
167	1.0	43.7082057909
167	1.0	43.7817564056
167	1.0	43.7719571021
167	1.0	43.7262623851
167	1.0	43.7999878894
167	1.0	43.7678969682
167	1.0	43.7636985969
167	1.0	43.7442212567
167	1.0	43.7693497851
167	1.0	43.7292200535
167	1.0	43.726205124
167	1.0	43.7503133953
167	1.0	43.7039697602
167	1.0	43.7742218937
167	1.0	43.7173685666
167	1.0	43.7934353506
167	1.0	43.7921123112
167	1.0	43.7422040303
167	1.0	43.6824077202
167	1.0	43.7635479061
167	1.0	43.7790751519
167	1.0	43.7039137935
167	1.0	43.7667209712
167	1.0	43.7442098022
167	1.0	43.8067902715
167	1.0	43.7630572369
167	1.0	43.6644635094
167	1.0	43.6975555366
167	1.0	43.762670692
167	1.0	43.7364002611
167	1.0	43.783097095
167	1.0	43.794591368
167	1.0	43.6756110708
167	1.0	43.7350629345
167	1.0	43.7126330898
167	1.0	43.7802404031
167	1.0	43.7454273503
167	1.0	43.7803120419
167	1.0	43.6923014676
167	1.0	43.8008230431
167	1.0	43.7429411971
167	1.0	43.7578649994
167	1.0	43.7023784017
167	1.0	43.8090488492
167	1.0	43.6958682129
167	1.0	43.7880702167
167	1.0	43.7225400651
167	1.0	43.7050371091
167	1.0	43.7030110659
167	1.0	43.7613692258
167	1.0	43.7839813396
167	1.0	43.6931289233
167	1.0	43.7118543532
167	1.0	43.7704747167
167	1.0	43.6683507037
167	1.0	43.7144115324
167	1.0	43.732001297
167	1.0	43.7031876489
167	1.0	43.7843514508
167	1.0	43.7560253885
167	1.0	43.7627299546
167	1.0	43.7784449351
167	1.0	43.7524003583
167	1.0	43.7490515275
167	1.0	43.7679660395
167	1.0	43.6869569066
167	1.0	43.7777272869
167	1.0	43.6475771357
167	1.0	43.7191860406
167	1.0	43.7665680201
167	1.0	43.7792726121
167	1.0	43.8021639605
167	1.0	43.6781371616
167	1.0	43.7696027252
167	1.0	43.7871074066
167	1.0	43.768245399
167	1.0	43.697245549
167	1.0	43.775993688
167	1.0	43.6917208791
167	1.0	43.7029376169
167	1.0	43.7396540101
167	1.0	43.7765263535
167	1.0	43.7439400034
167	1.0	43.7723010273
167	1.0	43.7035566033
167	1.0	43.6882558429
167	1.0	43.7862580916
167	1.0	43.6968460716
167	1.0	43.8061417088
167	1.0	43.733813379
167	1.0	43.7353579624
167	1.0	43.7915545856
167	1.0	43.770318616
167	1.0	43.699928068
167	1.0	43.749610102
167	1.0	43.7499766525
167	1.0	43.7522720084
167	1.0	43.722286129
167	1.0	43.7246764511
167	1.0	43.7557462354
167	1.0	43.7757833489
167	1.0	43.7822257217
167	1.0	43.6857113934
167	1.0	43.7088190204
167	1.0	43.7060189426
167	1.0	43.7900949984
167	1.0	43.7742411821
167	1.0	43.7335709689
167	1.0	43.7884802521
167	1.0	43.7530318581
167	1.0	43.754573516
167	1.0	43.7211402262
167	1.0	43.7478375253
167	1.0	43.739731215
167	1.0	43.7950925535
167	1.0	43.7615344401
167	1.0	43.6882086952
167	1.0	43.7874212964
167	1.0	43.7222970921
167	1.0	43.7676113042
167	1.0	43.7672754704
167	1.0	43.6935600569
167	1.0	43.7702364021
167	1.0	43.7224748302
167	1.0	43.7346017955
167	1.0	43.8023550527
167	1.0	43.7610469732
167	1.0	43.7437702814
167	1.0	43.8008150805
167	1.0	43.76728955
167	1.0	43.7325900757
167	1.0	43.7337070609
167	1.0	43.7085107908
167	1.0	43.7587710465
167	1.0	43.7541058982
167	1.0	43.7425046323
167	1.0	43.7948136364
167	1.0	43.7436631854
167	1.0	43.7252678093
167	1.0	43.7786384602
167	1.0	43.7471793367
167	1.0	43.695131627
167	1.0	43.7137224468
167	1.0	43.6863970695
167	1.0	43.6798776988
167	1.0	43.7025841246
167	1.0	43.7821125138
167	1.0	43.7944176963
167	1.0	43.7925004943
167	1.0	43.7649375398
167	1.0	43.7704811884
167	1.0	43.7707148019
167	1.0	43.7715941768
167	1.0	43.7232264057
167	1.0	43.754120272
167	1.0	43.7989370312
167	1.0	43.7549396521
167	1.0	43.7525020631
167	1.0	43.7761689098
167	1.0	43.7889055954
167	1.0	43.7986788354
167	1.0	43.7890957814
167	1.0	43.7211069095
167	1.0	43.7671809973
167	1.0	43.7522771947
167	1.0	43.7112036835
167	1.0	43.6977215264
167	1.0	43.7752498029
167	1.0	43.7797368299
167	1.0	43.7280871201
167	1.0	43.7599560154
167	1.0	43.6923125448
167	1.0	43.7747415273
167	1.0	43.7916138174
167	1.0	43.703539479
167	1.0	43.7209797784
167	1.0	43.6941352258
167	1.0	43.7603503825
167	1.0	43.776461928
167	1.0	43.7358191823
167	1.0	43.7761073508
167	1.0	43.7676692428
167	1.0	43.6980218088
167	1.0	43.7722529788
167	1.0	43.7753018882
167	1.0	43.7232848565
167	1.0	43.7926803974
167	1.0	43.7634871951
167	1.0	43.7037083693
167	1.0	43.7965234187
167	1.0	43.7791494449
167	1.0	43.770228369
167	1.0	43.7840255367
167	1.0	43.7138853788
167	1.0	43.7376868792
167	1.0	43.7721199126
167	1.0	43.7465321075
167	1.0	43.7872431423
167	1.0	43.7740719985
167	1.0	43.7281796403
167	1.0	43.7838991376
167	1.0	43.790058374
167	1.0	43.7524343453
167	1.0	43.7824701104
167	1.0	43.7201799256
167	1.0	43.7617108733
167	1.0	43.7828260126
167	1.0	43.7856733612
167	1.0	43.7496259248
167	1.0	43.7522295006
167	1.0	43.762038246
167	1.0	43.6588574613
167	1.0	43.7975336352
167	1.0	43.6516565236
167	1.0	43.8071888112
167	1.0	43.8069293933
167	1.0	43.6604874835
167	1.0	43.6846037284
167	1.0	43.8008571731
167	1.0	43.71961626
167	1.0	43.7293405025
167	1.0	43.6636828221
167	1.0	43.7701876057
167	1.0	43.7377919904
167	1.0	43.7932147653
167	1.0	43.7496091172
167	1.0	43.7508323935
167	1.0	43.6819652953
167	1.0	43.6938385258
167	1.0	43.7842832451
167	1.0	43.7260949228
167	1.0	43.7628003939
167	1.0	43.7960029943
167	1.0	43.7155540415
167	1.0	43.7076855001
167	1.0	43.7562736279
167	1.0	43.7602625472
167	1.0	43.7426230084
167	1.0	43.7109142736
167	1.0	43.7223594359
167	1.0	43.7739132001
167	1.0	43.7045034374
167	1.0	43.737957671
167	1.0	43.6976559438
167	1.0	43.7090305957
167	1.0	43.7703433421
167	1.0	43.8054423448
167	1.0	43.7447884445
167	1.0	43.7512226286
167	1.0	43.7028988264
167	1.0	43.7039538737
167	1.0	43.7815775626
167	1.0	43.7352124273
167	1.0	43.7018850406
167	1.0	43.807733057
167	1.0	43.7847461728
167	1.0	43.7335187987
167	1.0	43.7576050841
167	1.0	43.7240623164
167	1.0	43.6967766251
167	1.0	43.7834153643
167	1.0	43.7457883129
167	1.0	43.7763333389
167	1.0	43.7788414968
167	1.0	43.775250805
167	1.0	43.7005581618
167	1.0	43.7990784172
167	1.0	43.713794272
167	1.0	43.7452361205
167	1.0	43.7945627549
167	1.0	43.6847068423
167	1.0	43.6999063613
167	1.0	43.772187227
167	1.0	43.6498522653
167	1.0	43.6897897962
167	1.0	43.7481758989
167	1.0	43.7563188058
167	1.0	43.7966368464
167	1.0	43.7807884212
167	1.0	43.763192944
167	1.0	43.6973898057
167	1.0	43.7496678668
167	1.0	43.7456498403
167	1.0	43.786555579
167	1.0	43.7857080874
167	1.0	43.779146773
167	1.0	43.7537068893
167	1.0	43.7785032007
167	1.0	43.7844732666
167	1.0	43.7349148519
167	1.0	43.7864055591
167	1.0	43.775214413
167	1.0	43.7192600103
167	1.0	43.7525112119
167	1.0	43.7667399434
167	1.0	43.8152094966
167	1.0	43.721699296
167	1.0	43.7470629316
167	1.0	43.676402655
167	1.0	43.6810691555
167	1.0	43.719920953
167	1.0	43.7133821896
167	1.0	43.7874437737
167	1.0	43.7083285291
167	1.0	43.7560344389
167	1.0	43.7053058205
167	1.0	43.7817912659
167	1.0	43.7251573382
167	1.0	43.7926488581
167	1.0	43.7683144185
167	1.0	43.6912041064
167	1.0	43.7577626529
167	1.0	43.7549978382
167	1.0	43.7602975179
167	1.0	43.7236379585
167	1.0	43.767580499
167	1.0	43.7873308892
167	1.0	43.7724282965
167	1.0	43.7579411571
167	1.0	43.6759056659
167	1.0	43.7942215752
167	1.0	43.727416873
167	1.0	43.6873576001
167	1.0	43.7637516994
167	1.0	43.7012446022
167	1.0	43.7045774738
167	1.0	43.7384841308
167	1.0	43.7940062623
167	1.0	43.7565806244
167	1.0	43.7198740841
167	1.0	43.7892320137
167	1.0	43.7537543278
167	1.0	43.7498914009
167	1.0	43.7370606044
167	1.0	43.7715533719
167	1.0	43.8034863591
167	1.0	43.7749226836
167	1.0	43.7270574618
167	1.0	43.7443603435
167	1.0	43.7473369378
167	1.0	43.7354952298
167	1.0	43.7374074995
167	1.0	43.7901497697
167	1.0	43.7511586348
167	1.0	43.7574961699
167	1.0	43.7471049378
167	1.0	43.790749477
167	1.0	43.7320204129
167	1.0	43.8118129585
167	1.0	43.7756153138
167	1.0	43.7662313498
167	1.0	43.7485206493
167	1.0	43.6978019348
167	1.0	43.773943155
167	1.0	43.7013806453
167	1.0	43.6824938598
167	1.0	43.7922517701
167	1.0	43.6987279197
167	1.0	43.7180936496
167	1.0	43.7284051788
167	1.0	43.7405734377
167	1.0	43.7696315113
167	1.0	43.772557593
167	1.0	43.7593138773
167	1.0	43.7833085667
167	1.0	43.7032290312
167	1.0	43.7139167948
167	1.0	43.6991662129
167	1.0	43.6776313259
167	1.0	43.6995226171
167	1.0	43.7658658143
167	1.0	43.757970695
167	1.0	43.6748196245
167	1.0	43.7274485027
167	1.0	43.7588822003
167	1.0	43.7697130175
167	1.0	43.7043428775
167	1.0	43.7912119532
167	1.0	43.7770214438
167	1.0	43.7905918778
167	1.0	43.7373298439
167	1.0	43.7783950071
167	1.0	43.7951719678
167	1.0	43.8090947457
167	1.0	43.7519962457
167	1.0	43.7350676748
167	1.0	43.7350352377
167	1.0	43.7115702279
167	1.0	43.7840771655
167	1.0	43.7603434834
167	1.0	43.7712193618
167	1.0	43.6873823421
167	1.0	43.7790767642
167	1.0	43.7519090152
167	1.0	43.714255484
167	1.0	43.7525701921
167	1.0	43.7092052415
167	1.0	43.7290859591
167	1.0	43.7329549219
167	1.0	43.7851256251
167	1.0	43.764433945
167	1.0	43.7483042322
167	1.0	43.6677529968
167	1.0	43.6980479881
167	1.0	43.7509750544
167	1.0	43.7999680204
167	1.0	43.744337561
167	1.0	43.7886053041
167	1.0	43.7801922185
167	1.0	43.7417750432
167	1.0	43.751051686
167	1.0	43.7939102073
167	1.0	43.7072167622
167	1.0	43.7911068788
167	1.0	43.7306066397
167	1.0	43.7979631172
167	1.0	43.7671776153
167	1.0	43.7366075263
167	1.0	43.7809184223
167	1.0	43.7766100593
167	1.0	43.7756852678
167	1.0	43.7248173734
167	1.0	43.7474397864
167	1.0	43.7080273338
167	1.0	43.7918170544
167	1.0	43.6854180682
167	1.0	43.7082635689
167	1.0	43.7804085116
167	1.0	43.7333031114
167	1.0	43.6940261769
167	1.0	43.7689490911
167	1.0	43.7227349565
167	1.0	43.7526023892
167	1.0	43.6789099657
167	1.0	43.7267836278
167	1.0	43.7345199079
167	1.0	43.7916246829
167	1.0	43.7612422839
167	1.0	43.7413877195
167	1.0	43.7243263678
167	1.0	43.7543442766
167	1.0	43.7037701348
167	1.0	43.7510724081
167	1.0	43.7145818674
167	1.0	43.7867037833
167	1.0	43.7236981086
167	1.0	43.6905384942
167	1.0	43.7102848988
167	1.0	43.7065370057
167	1.0	43.7374809944
167	1.0	43.6953559897
167	1.0	43.775856845
167	1.0	43.75142883
167	1.0	43.7878216104
167	1.0	43.7439882083
167	1.0	43.7620032671
167	1.0	43.7704439315
167	1.0	43.7443459754
167	1.0	43.7367999096
167	1.0	43.761722171
167	1.0	43.7696048948
167	1.0	43.7439618718
167	1.0	43.7418057562
167	1.0	43.7347984157
167	1.0	43.779271785
167	1.0	43.7779643049
167	1.0	43.8045822851
167	1.0	43.7876160727
167	1.0	43.7944834059
167	1.0	43.727245829
167	1.0	43.7303218282
167	1.0	43.7417267517
167	1.0	43.7038204363
167	1.0	43.757502276
167	1.0	43.7172401346
167	1.0	43.751426476
167	1.0	43.768776214
167	1.0	43.752983418
167	1.0	43.6932136653
167	1.0	43.7437038246
167	1.0	43.7953278766
167	1.0	43.7101822799
167	1.0	43.7796351199
167	1.0	43.7975742132
167	1.0	43.7397044799
167	1.0	43.7994283292
167	1.0	43.7698536976
167	1.0	43.7755856642
167	1.0	43.7697317946
167	1.0	43.7471938048
167	1.0	43.726566566
167	1.0	43.7425608031
167	1.0	43.8141030755
167	1.0	43.6960856494
167	1.0	43.7905262748
167	1.0	43.648881938
167	1.0	43.670059561
167	1.0	43.7136195802
167	1.0	43.7725706403
167	1.0	43.7316980425
167	1.0	43.7493274187
167	1.0	43.7506379054
167	1.0	43.7764885463
167	1.0	43.6819427721
167	1.0	43.6991750489
167	1.0	43.7458135357
167	1.0	43.71966115
167	1.0	43.6294468496
167	1.0	43.7618673757
167	1.0	43.7956536274
167	1.0	43.7751541668
167	1.0	43.7966361888
167	1.0	43.7844069623
167	1.0	43.7798490097
167	1.0	43.7474721679
167	1.0	43.7743479132
167	1.0	43.8062078075
167	1.0	43.7506022046
167	1.0	43.7501146464
167	1.0	43.751419448
167	1.0	43.7521877348
167	1.0	43.725889605
167	1.0	43.6724696616
167	1.0	43.790321879
167	1.0	43.7407337593
167	1.0	43.7617434328
167	1.0	43.7659874602
167	1.0	43.7752086168
167	1.0	43.7831730928
167	1.0	43.7158904549
167	1.0	43.7589005408
167	1.0	43.6596622992
167	1.0	43.7709814525
167	1.0	43.7105465669
167	1.0	43.7913684201
167	1.0	43.7467253954
167	1.0	43.7201796688
167	1.0	43.7894350974
167	1.0	43.7879379582
167	1.0	43.703408262
167	1.0	43.7662744322
167	1.0	43.6826376748
167	1.0	43.7952921624
167	1.0	43.7389467513
167	1.0	43.8182165946
167	1.0	43.7972541832
167	1.0	43.7595196982
167	1.0	43.8041432904
167	1.0	43.7231929939
167	1.0	43.7034354317
167	1.0	43.7063283159
167	1.0	43.7256448113
167	1.0	43.7446646581
167	1.0	43.7110059491
167	1.0	43.736626389
167	1.0	43.6789848981
167	1.0	43.738204547
167	1.0	43.764837221
167	1.0	43.7775982104
167	1.0	43.7199665925
167	1.0	43.6850268078
167	1.0	43.7946087609
167	1.0	43.6996041276
167	1.0	43.7694940562
167	1.0	43.7917496961
167	1.0	43.7299676118
167	1.0	43.7554206321
167	1.0	43.7337378587
167	1.0	43.7473522684
167	1.0	43.7695514936
167	1.0	43.751661526
167	1.0	43.7488546111
167	1.0	43.7171539579
167	1.0	43.7643891054
167	1.0	43.793153796
167	1.0	43.7885090539
167	1.0	43.7553094757
167	1.0	43.6609998043
167	1.0	43.7512118045
167	1.0	43.7738476922
167	1.0	43.8087873904
167	1.0	43.7917519286
167	1.0	43.7028919641
167	1.0	43.719198461
167	1.0	43.7066234202
167	1.0	43.7382444998
167	1.0	43.7553425786
167	1.0	43.6505141357
167	1.0	43.7130086317
167	1.0	43.755488572
167	1.0	43.7746537514
167	1.0	43.7947744232
167	1.0	43.7741297774
167	1.0	43.7183979107
167	1.0	43.7582942337
167	1.0	43.7372184386
167	1.0	43.7738592632
167	1.0	43.7841212832
167	1.0	43.7222382216
167	1.0	43.7584405043
167	1.0	43.7539640596
167	1.0	43.7598095847
167	1.0	43.6629021276
167	1.0	43.7706627431
167	1.0	43.7353792303
167	1.0	43.7586251075
167	1.0	43.7711635821
167	1.0	43.7332841082
167	1.0	43.7800075539
167	1.0	43.7393878076
167	1.0	43.7731520126
167	1.0	43.6994660514
167	1.0	43.7567281144
167	1.0	43.7021249451
167	1.0	43.7384854408
167	1.0	43.7769566528
167	1.0	43.7103098474
167	1.0	43.735201685
167	1.0	43.7471046018
167	1.0	43.7202310368
167	1.0	43.7863057807
167	1.0	43.6842278278
167	1.0	43.7912979845
167	1.0	43.7851332955
167	1.0	43.7732850868
167	1.0	43.7980344027
167	1.0	43.6789401239
167	1.0	43.728338433
167	1.0	43.695873354
167	1.0	43.7926300806
167	1.0	43.8011404377
167	1.0	43.7075722919
167	1.0	43.7599770202
167	1.0	43.777351624
167	1.0	43.7028736429
167	1.0	43.7662332102
167	1.0	43.7705546332
167	1.0	43.7420204437
167	1.0	43.8081775291
167	1.0	43.7431012513
167	1.0	43.7710351549
167	1.0	43.7558193376
167	1.0	43.7033329169
167	1.0	43.7148559273
167	1.0	43.7714059294
167	1.0	43.7568573817
167	1.0	43.7852085692
167	1.0	43.7256445727
167	1.0	43.7038961958
167	1.0	43.7841063301
167	1.0	43.7318390702
167	1.0	43.671622068
167	1.0	43.7619887192
167	1.0	43.681593211
167	1.0	43.7270266515
167	1.0	43.7139599872
167	1.0	43.7706078925
167	1.0	43.795217076
167	1.0	43.7896073841
167	1.0	43.7613539562
167	1.0	43.7365987232
167	1.0	43.7144271271
167	1.0	43.7014292276
167	1.0	43.7524212761
167	1.0	43.7120022659
167	1.0	43.7539125021
167	1.0	43.805031844
167	1.0	43.69560558
167	1.0	43.7028004473
167	1.0	43.7719288051
167	1.0	43.6815675099
167	1.0	43.774785154
167	1.0	43.7228333022
167	1.0	43.7305504507
167	1.0	43.6868831809
167	1.0	43.7788082115
167	1.0	43.7364983947
167	1.0	43.7395076243
167	1.0	43.7080638392
167	1.0	43.7421203824
167	1.0	43.7279810276
167	1.0	43.7811629908
167	1.0	43.7813538367
167	1.0	43.7686715656
167	1.0	43.8125967735
167	1.0	43.7403270338
167	1.0	43.79799029
167	1.0	43.6625690244
167	1.0	43.7650354806
167	1.0	43.7724276275
167	1.0	43.729736361
167	1.0	43.6948467689
167	1.0	43.7923733992
167	1.0	43.7705112932
167	1.0	43.6680359435
167	1.0	43.7515568047
167	1.0	43.7701010549
167	1.0	43.6611293392
167	1.0	43.7734013583
167	1.0	43.7093421503
167	1.0	43.7991952023
167	1.0	43.7857181984
167	1.0	43.6811821377
167	1.0	43.7512047577
167	1.0	43.753627351
167	1.0	43.7743986515
167	1.0	43.8082110794
167	1.0	43.7197630677
167	1.0	43.7939839568
167	1.0	43.7597652731
167	1.0	43.7465678632
167	1.0	43.7735242954
167	1.0	43.7648782167
167	1.0	43.7164003177
167	1.0	43.7380714407
167	1.0	43.7113026172
167	1.0	43.7628672161
167	1.0	43.7909784286
167	1.0	43.6951068919
167	1.0	43.7638212684
167	1.0	43.7824346432
167	1.0	43.7350783198
167	1.0	43.7436394127
167	1.0	43.7740861688
167	1.0	43.7860434391
167	1.0	43.7561488571
167	1.0	43.7522168731
167	1.0	43.748474514
167	1.0	43.6920581238
167	1.0	43.7841757656
167	1.0	43.7709480936
167	1.0	43.6763724794
167	1.0	43.7795206466
167	1.0	43.7319345805
167	1.0	43.7618333687
167	1.0	43.758155481
167	1.0	43.7592268474
167	1.0	43.7213700756
167	1.0	43.7734135719
167	1.0	43.7555980591
167	1.0	43.7609686794
167	1.0	43.7517678313
167	1.0	43.7140002905
167	1.0	43.77263915
167	1.0	43.7852087812
167	1.0	43.7481099219
167	1.0	43.7484901184
167	1.0	43.7428423296
167	1.0	43.7043031801
167	1.0	43.7447997895
167	1.0	43.6961832588
167	1.0	43.8034730599
167	1.0	43.7181666782
167	1.0	43.7190345298
167	1.0	43.7215300678
167	1.0	43.7448840721
167	1.0	43.6348909418
167	1.0	43.7007376567
167	1.0	43.7918428985
167	1.0	43.7818050557
167	1.0	43.7671282197
167	1.0	43.7641647298
167	1.0	43.7275753937
167	1.0	43.7634025139
167	1.0	43.7377834673
167	1.0	43.7673592523
167	1.0	43.7774943318
167	1.0	43.7783492084
167	1.0	43.7503237239
167	1.0	43.7777157803
167	1.0	43.7094049583
167	1.0	43.7830641504
167	1.0	43.7599113989
167	1.0	43.7934284527
167	1.0	43.7182091269
167	1.0	43.7587934341
167	1.0	43.7467502554
167	1.0	43.7909637111
167	1.0	43.7581179351
167	1.0	43.7583121533
167	1.0	43.6968193314
167	1.0	43.7870996254
167	1.0	43.7516019874
167	1.0	43.7422596677
167	1.0	43.7350476941
167	1.0	43.6889227851
167	1.0	43.7633580723
167	1.0	43.7349296315
167	1.0	43.6752266414
167	1.0	43.7650913746
167	1.0	43.6757044094
167	1.0	43.7660725122
167	1.0	43.7244663108
167	1.0	43.7282079164
167	1.0	43.6966171746
167	1.0	43.7078312407
167	1.0	43.7782693375
167	1.0	43.8033899602
167	1.0	43.7421427692
167	1.0	43.7364734292
167	1.0	43.6892189913
167	1.0	43.7886695292
167	1.0	43.7025424103
167	1.0	43.7657976633
167	1.0	43.762187459
167	1.0	43.7498356494
167	1.0	43.8028032803
167	1.0	43.7853827069
167	1.0	43.7155895148
167	1.0	43.7906371144
167	1.0	43.7474156721
167	1.0	43.7259584445
167	1.0	43.763417708
167	1.0	43.7803687086
167	1.0	43.6915593168
167	1.0	43.7967814395
167	1.0	43.7456426751
167	1.0	43.7475062092
167	1.0	43.7711634759
167	1.0	43.7745419412
167	1.0	43.7536437604
167	1.0	43.7762997641
167	1.0	43.7563179758
167	1.0	43.7369716901
167	1.0	43.7645201192
167	1.0	43.6911131803
167	1.0	43.7624707906
167	1.0	43.7618147862
167	1.0	43.7074422812
167	1.0	43.7777084694
167	1.0	43.7695065235
167	1.0	43.7125161844
167	1.0	43.7829669994
167	1.0	43.7803854989
167	1.0	43.7618643821
167	1.0	43.7275526304
167	1.0	43.8180764219
167	1.0	43.7631625242
167	1.0	43.7857329054
167	1.0	43.6995441317
167	1.0	43.7952727562
