# Supplementary material for: Unique membrane properties and enhanced signal processing in human neocortical neurons
Source: eLife. 2016 Oct 6;5:e16553. doi: 10.7554/eLife.16553 (PMC5100995; doi:10.7554/eLife.16553)
Supplement: Source code 1. — DOI: http://dx.doi.org/10.7554/eLife.16553.014 [file elife-16553-code1.zip › Fig3/Fig3b/DIST_045_SYNC/Mon_Apr_11_11_35_14_2016/syns_168/sync_stim_seed_804.txt]

NUMBER_OF_SYNAPSES	APC_N	MAX_VOLTAGE
168	1.0	43.7930631572
168	1.0	43.7789840582
168	1.0	43.8227971176
168	1.0	43.7419528842
168	1.0	43.8022120641
168	1.0	43.7819118959
168	1.0	43.6777950153
168	1.0	43.6929276226
168	1.0	43.7210764309
168	1.0	43.8034602873
168	1.0	43.7982761848
168	1.0	43.7258675571
168	1.0	43.7319576713
168	1.0	43.7848172017
168	1.0	43.723227314
168	1.0	43.7802295208
168	1.0	43.7835859824
168	1.0	43.7823952559
168	1.0	43.779029753
168	1.0	43.7251909581
168	1.0	43.7911854212
168	1.0	43.775894042
168	1.0	43.7153273927
168	1.0	43.7911749254
168	1.0	43.7103707051
168	1.0	43.7397069871
168	1.0	43.8153116948
168	1.0	43.7934373269
168	1.0	43.7543847708
168	1.0	43.7274154044
168	1.0	43.7129307328
168	1.0	43.7509644054
168	1.0	43.7413611141
168	1.0	43.7622117476
168	1.0	43.7648146886
168	1.0	43.8099450603
168	1.0	43.7770267988
168	1.0	43.783019812
168	1.0	43.7275336375
168	1.0	43.7825012247
168	1.0	43.7459424433
168	1.0	43.7327392977
168	1.0	43.7905071997
168	1.0	43.7935266018
168	1.0	43.7254689982
168	1.0	43.7866100504
168	1.0	43.7432307725
168	1.0	43.7068186865
168	1.0	43.727747073
168	1.0	43.7485924501
168	1.0	43.7562313052
168	1.0	43.7946454122
168	1.0	43.7681915227
168	1.0	43.7683683783
168	1.0	43.8038042236
168	1.0	43.7230938685
168	1.0	43.705902482
168	1.0	43.7674974484
168	1.0	43.7576004264
168	1.0	43.6804839696
168	1.0	43.747726225
168	1.0	43.7594996038
168	1.0	43.7893292495
168	1.0	43.7483207386
168	1.0	43.7530806757
168	1.0	43.7790508869
168	1.0	43.7496437841
168	1.0	43.7888905899
168	1.0	43.70036366
168	1.0	43.703364559
168	1.0	43.7875242239
168	1.0	43.772294173
168	1.0	43.7688179619
168	1.0	43.7236065295
168	1.0	43.7709585931
168	1.0	43.7915295429
168	1.0	43.698284274
168	1.0	43.7681140566
168	1.0	43.781319587
168	1.0	43.758600696
168	1.0	43.7767219362
168	1.0	43.7421673076
168	1.0	43.775041578
168	1.0	43.7482125626
168	1.0	43.7795537591
168	1.0	43.7879493222
168	1.0	43.8131146986
168	1.0	43.756861708
168	1.0	43.7924806992
168	1.0	43.7020535524
168	1.0	43.768598358
168	1.0	43.7842763141
168	1.0	43.763691496
168	1.0	43.7770821737
168	1.0	43.7384288055
168	1.0	43.7387854439
168	1.0	43.7713015804
168	1.0	43.7038237652
168	1.0	43.7589308837
168	1.0	43.7270103177
168	1.0	43.7291486758
168	1.0	43.6953422002
168	1.0	43.7834204391
168	1.0	43.6757945309
168	1.0	43.7560639276
168	1.0	43.7452169733
168	1.0	43.7666788429
168	1.0	43.7279052347
168	1.0	43.778289588
168	1.0	43.6910755591
168	1.0	43.7963155017
168	1.0	43.7885167428
168	1.0	43.7374229155
168	1.0	43.7713225322
168	1.0	43.7710599047
168	1.0	43.7579858484
168	1.0	43.6863523205
168	1.0	43.7892570438
168	1.0	43.6796147471
168	1.0	43.7838038718
168	1.0	43.6933652845
168	1.0	43.7237039554
168	1.0	43.8005796168
168	1.0	43.7945382709
168	1.0	43.7189600937
168	1.0	43.7108819987
168	1.0	43.7093600454
168	1.0	43.75886511
168	1.0	43.6440710027
168	1.0	43.7688273428
168	1.0	43.7303725813
168	1.0	43.7645655862
168	1.0	43.7526603562
168	1.0	43.6720863167
168	1.0	43.7146196848
168	1.0	43.780615329
168	1.0	43.7376335134
168	1.0	43.7992409215
168	1.0	43.7264886547
168	1.0	43.8186194183
168	1.0	43.7177416522
168	1.0	43.7087687672
168	1.0	43.736068366
168	1.0	43.7588342574
168	1.0	43.7140733947
168	1.0	43.7589676039
168	1.0	43.7647656971
168	1.0	43.8101881694
168	1.0	43.7709396529
168	1.0	43.797868524
168	1.0	43.7466292128
168	1.0	43.7661064975
168	1.0	43.760687784
168	1.0	43.6858172658
168	1.0	43.7676572666
168	1.0	43.7913310769
168	1.0	43.6896561234
168	1.0	43.7506266365
168	1.0	43.789406849
168	1.0	43.6857526309
168	1.0	43.7722280274
168	1.0	43.7713422305
168	1.0	43.7801687694
168	1.0	43.6655535501
168	1.0	43.7819154698
168	1.0	43.7233012922
168	1.0	43.7695731008
168	1.0	43.7709715094
168	1.0	43.8131198244
168	1.0	43.7682585916
168	1.0	43.7782728398
168	1.0	43.726350039
168	1.0	43.7692533694
168	1.0	43.7030777575
168	1.0	43.7431022201
168	1.0	43.7371503834
168	1.0	43.7908684593
168	1.0	43.7747219055
168	1.0	43.7707384355
168	1.0	43.7498141421
168	1.0	43.6632272016
168	1.0	43.7481583682
168	1.0	43.7579038358
168	1.0	43.7275600976
168	1.0	43.7880208666
168	1.0	43.7884092412
168	1.0	43.8167352262
168	1.0	43.7647528315
168	1.0	43.718513591
168	1.0	43.7949689089
168	1.0	43.6748698994
168	1.0	43.7563881437
168	1.0	43.7045524178
168	1.0	43.8021729795
168	1.0	43.7185013094
168	1.0	43.8000811986
168	1.0	43.728259714
168	1.0	43.7404619741
168	1.0	43.7763435725
168	1.0	43.7241253411
168	1.0	43.7238787148
168	1.0	43.7443596771
168	1.0	43.721599317
168	1.0	43.7932829772
168	1.0	43.7426460448
168	1.0	43.767505897
168	1.0	43.7767883278
168	1.0	43.7796552162
168	1.0	43.7863557836
168	1.0	43.7119884656
168	1.0	43.7485756436
168	1.0	43.794527945
168	1.0	43.8005735619
168	1.0	43.8058293993
168	1.0	43.7317856069
168	1.0	43.740539831
168	1.0	43.7789513797
168	1.0	43.7904560694
168	1.0	43.7751024159
168	1.0	43.7576599779
168	1.0	43.7139858818
168	1.0	43.6987179906
168	1.0	43.7794522609
168	1.0	43.7599714334
168	1.0	43.7722141606
168	1.0	43.717457556
168	1.0	43.7719545781
168	1.0	43.7828861622
168	1.0	43.7537911469
168	1.0	43.7181445217
168	1.0	43.7439879621
168	1.0	43.6859086035
168	1.0	43.7858860321
168	1.0	43.7519184608
168	1.0	43.7783911857
168	1.0	43.7586977903
168	1.0	43.697006929
168	1.0	43.733047393
168	1.0	43.7642034067
168	1.0	43.7822123928
168	1.0	43.7771556787
168	1.0	43.7070805703
168	1.0	43.8003996877
168	1.0	43.7250037131
168	1.0	43.6865973778
168	1.0	43.7220223741
168	1.0	43.7361320291
168	1.0	43.7024836244
168	1.0	43.7150751389
168	1.0	43.7562369154
168	1.0	43.7923774176
168	1.0	43.7552084768
168	1.0	43.7773293615
168	1.0	43.7280189181
168	1.0	43.7518298391
168	1.0	43.7841879859
168	1.0	43.7599858391
168	1.0	43.6841524977
168	1.0	43.733287236
168	1.0	43.7838839103
168	1.0	43.7399201954
168	1.0	43.7992398072
168	1.0	43.7738624933
168	1.0	43.737642979
168	1.0	43.7163365541
168	1.0	43.7353177181
168	1.0	43.7709274058
168	1.0	43.7383063442
168	1.0	43.7672657056
168	1.0	43.7633456495
168	1.0	43.753431042
168	1.0	43.7184303803
168	1.0	43.7857282868
168	1.0	43.7720594995
168	1.0	43.7536226414
168	1.0	43.7966202726
168	1.0	43.7499373772
168	1.0	43.7327278406
168	1.0	43.7420902032
168	1.0	43.7291838325
168	1.0	43.7430389828
168	1.0	43.7682391564
168	1.0	43.7651155125
168	1.0	43.729603401
168	1.0	43.7834215272
168	1.0	43.7696863908
168	1.0	43.7540136289
168	1.0	43.7949283276
168	1.0	43.7693745729
168	1.0	43.7474500385
168	1.0	43.72671485
168	1.0	43.6902420885
168	1.0	43.7545579415
168	1.0	43.6965855903
168	1.0	43.7649759054
168	1.0	43.660220268
168	1.0	43.756244062
168	1.0	43.6733615782
168	1.0	43.7832141928
168	1.0	43.6898649417
168	1.0	43.7729017117
168	1.0	43.7673686827
168	1.0	43.7598193047
168	1.0	43.6643781538
168	1.0	43.7365010568
168	1.0	43.797559452
168	1.0	43.778262899
168	1.0	43.7171898856
168	1.0	43.7838717813
168	1.0	43.7080210778
168	1.0	43.747397693
168	1.0	43.7693969199
168	1.0	43.6869106332
168	1.0	43.7708335648
168	1.0	43.7770728136
168	1.0	43.7047040074
168	1.0	43.7623520816
168	1.0	43.7878698674
168	1.0	43.7721220148
168	1.0	43.7331963182
168	1.0	43.6820982459
168	1.0	43.7279669785
168	1.0	43.7740533639
168	1.0	43.74444151
168	1.0	43.8073921982
168	1.0	43.7177742387
168	1.0	43.7830378449
168	1.0	43.7352612337
168	1.0	43.7709191505
168	1.0	43.6991531842
168	1.0	43.801636326
168	1.0	43.6955688832
168	1.0	43.7000002668
168	1.0	43.7024388954
168	1.0	43.754190728
168	1.0	43.6908385717
168	1.0	43.7711249907
168	1.0	43.76018804
168	1.0	43.6924246137
168	1.0	43.788964418
168	1.0	43.7921923006
168	1.0	43.7459908453
168	1.0	43.7603736241
168	1.0	43.7974875849
168	1.0	43.7321379466
168	1.0	43.7361277402
168	1.0	43.7925490865
168	1.0	43.7420940527
168	1.0	43.751794939
168	1.0	43.7477413778
168	1.0	43.7992978659
168	1.0	43.7688515494
168	1.0	43.7255534966
168	1.0	43.792407991
168	1.0	43.7795421501
168	1.0	43.6867776313
168	1.0	43.7366576285
168	1.0	43.7489863402
168	1.0	43.7792191832
168	1.0	43.7859685992
168	1.0	43.8009797036
168	1.0	43.7844455704
168	1.0	43.7485968948
168	1.0	43.6795733184
168	1.0	43.7791467682
168	1.0	43.7844651002
168	1.0	43.7920816961
168	1.0	43.7421889286
168	1.0	43.7670477678
168	1.0	43.7515226983
168	1.0	43.7109441935
168	1.0	43.7986650233
168	1.0	43.7926825463
168	1.0	43.7138649118
168	1.0	43.7815188916
168	1.0	43.7762875473
168	1.0	43.7952450677
168	1.0	43.7242778126
168	1.0	43.7379484
168	1.0	43.7061437956
168	1.0	43.7341830005
168	1.0	43.7749267977
168	1.0	43.7516088616
168	1.0	43.826349248
168	1.0	43.6956005703
168	1.0	43.8049683201
168	1.0	43.722910915
168	1.0	43.7793425609
168	1.0	43.7148836165
168	1.0	43.6837147511
168	1.0	43.7061784058
168	1.0	43.7586462455
168	1.0	43.7849209853
168	1.0	43.75259492
168	1.0	43.7201088563
168	1.0	43.7079001475
168	1.0	43.6821775999
168	1.0	43.7028490546
168	1.0	43.7453807007
168	1.0	43.7391581232
168	1.0	43.7183960417
168	1.0	43.7316694029
168	1.0	43.7972887214
168	1.0	43.7159204393
168	1.0	43.6885972633
168	1.0	43.7599675294
168	1.0	43.7340995792
168	1.0	43.7625326938
168	1.0	43.7314510032
168	1.0	43.6895949009
168	1.0	43.7848955896
168	1.0	43.7943432502
168	1.0	43.7587695556
168	1.0	43.7747229258
168	1.0	43.8070629359
168	1.0	43.7163612777
168	1.0	43.7723406344
168	1.0	43.7899395443
168	1.0	43.7547949831
168	1.0	43.7601017304
168	1.0	43.783958148
168	1.0	43.7816271374
168	1.0	43.7898500443
168	1.0	43.7493291027
168	1.0	43.8194652453
168	1.0	43.7267408047
168	1.0	43.7030449734
168	1.0	43.7734255385
168	1.0	43.7150994183
168	1.0	43.7904983384
168	1.0	43.7965925006
168	1.0	43.737381693
168	1.0	43.7845908038
168	1.0	43.7592641528
168	1.0	43.6995175958
168	1.0	43.7283949136
168	1.0	43.7947324436
168	1.0	43.7097221576
168	1.0	43.6908745646
168	1.0	43.7646762317
168	1.0	43.7353529443
168	1.0	43.7902848476
168	1.0	43.7486942549
168	1.0	43.8074596593
168	1.0	43.7144375032
168	1.0	43.6805229367
168	1.0	43.7703839386
168	1.0	43.739552771
168	1.0	43.69799671
168	1.0	43.7272017275
168	1.0	43.7101298381
168	1.0	43.8059128263
168	1.0	43.7685993998
168	1.0	43.7760080606
168	1.0	43.7905846676
168	1.0	43.71082169
168	1.0	43.7169794343
168	1.0	43.7652102901
168	1.0	43.7374687439
168	1.0	43.6919843997
168	1.0	43.7692783107
168	1.0	43.7852813913
168	1.0	43.646315524
168	1.0	43.788778563
168	1.0	43.7081331967
168	1.0	43.6419607065
168	1.0	43.7764296203
168	1.0	43.6603952607
168	1.0	43.7544565812
168	1.0	43.7846580893
168	1.0	43.7374942903
168	1.0	43.7729460979
168	1.0	43.717802719
168	1.0	43.6605833069
168	1.0	43.7679997117
168	1.0	43.7296324377
168	1.0	43.7228607046
168	1.0	43.7254144006
168	1.0	43.7561458439
168	1.0	43.7489792211
168	1.0	43.7276511946
168	1.0	43.7659914114
168	1.0	43.8036778534
168	1.0	43.7607588786
168	1.0	43.7690899224
168	1.0	43.7062805285
168	1.0	43.7639755169
168	1.0	43.797655175
168	1.0	43.8003676128
168	1.0	43.7860931967
168	1.0	43.7656612739
168	1.0	43.7966918772
168	1.0	43.7445240157
168	1.0	43.7047185093
168	1.0	43.699928371
168	1.0	43.7057500678
168	1.0	43.685645019
168	1.0	43.7264934016
168	1.0	43.7512844229
168	1.0	43.714705706
168	1.0	43.7760765885
168	1.0	43.7469084951
168	1.0	43.8028799502
168	1.0	43.7792816893
168	1.0	43.7835132017
168	1.0	43.7094999023
168	1.0	43.7969717574
168	1.0	43.8092760144
168	1.0	43.7981926625
168	1.0	43.7807750377
168	1.0	43.6913656565
168	1.0	43.7547421735
168	1.0	43.738227725
168	1.0	43.7589815656
168	1.0	43.7434024808
168	1.0	43.7189781226
168	1.0	43.7340262259
168	1.0	43.7441639981
168	1.0	43.792546351
168	1.0	43.6764505797
168	1.0	43.7753282712
168	1.0	43.7750588015
168	1.0	43.7312518673
168	1.0	43.7911884203
168	1.0	43.7645517257
168	1.0	43.7884195654
168	1.0	43.7321097349
168	1.0	43.719057019
168	1.0	43.6833108714
168	1.0	43.7622857769
168	1.0	43.7552639392
168	1.0	43.7659089584
168	1.0	43.7216957345
168	1.0	43.6940122522
168	1.0	43.7686900469
168	1.0	43.7084247208
168	1.0	43.7781673943
168	1.0	43.7867718105
168	1.0	43.8111820042
168	1.0	43.7665627938
168	1.0	43.763420467
168	1.0	43.7214243214
168	1.0	43.7790997976
168	1.0	43.7553345518
168	1.0	43.7185805211
168	1.0	43.7823852991
168	1.0	43.7787764756
168	1.0	43.7301434625
168	1.0	43.7757205878
168	1.0	43.7892524425
168	1.0	43.7748835072
168	1.0	43.6973592991
168	1.0	43.7011310733
168	1.0	43.7653721385
168	1.0	43.7982174964
168	1.0	43.7879605336
168	1.0	43.7275341902
168	1.0	43.682086469
168	1.0	43.7614476803
168	1.0	43.7180742493
168	1.0	43.7939538505
168	1.0	43.6707789393
168	1.0	43.7701325422
168	1.0	43.7870529239
168	1.0	43.7047339972
168	1.0	43.7488518292
168	1.0	43.7766119737
168	1.0	43.7888823031
168	1.0	43.7527132455
168	1.0	43.7875239379
168	1.0	43.7195752386
168	1.0	43.6837375295
168	1.0	43.7012136813
168	1.0	43.7388590245
168	1.0	43.7481284756
168	1.0	43.7069435277
168	1.0	43.7615665026
168	1.0	43.787472791
168	1.0	43.7312268079
168	1.0	43.7476896893
168	1.0	43.7927509268
168	1.0	43.7307628949
168	1.0	43.7363409982
168	1.0	43.7709299838
168	1.0	43.7087542981
168	1.0	43.7938233591
168	1.0	43.7145518574
168	1.0	43.7644546657
168	1.0	43.7799079783
168	1.0	43.7689692742
168	1.0	43.7551750864
168	1.0	43.6873301966
168	1.0	43.7890437037
168	1.0	43.7661925121
168	1.0	43.7823007936
168	1.0	43.7053029251
168	1.0	43.7872643217
168	1.0	43.7213804206
168	1.0	43.7955602392
168	1.0	43.7213469702
168	1.0	43.7644143982
168	1.0	43.7850651039
168	1.0	43.7705640399
168	1.0	43.7713069083
168	1.0	43.7588975798
168	1.0	43.7397251143
168	1.0	43.7430162274
168	1.0	43.7387997869
168	1.0	43.6991224407
168	1.0	43.7151821715
168	1.0	43.7855312889
168	1.0	43.7994093942
168	1.0	43.7525742649
168	1.0	43.7041027549
168	1.0	43.7871897242
168	1.0	43.7126957094
168	1.0	43.7884914004
168	1.0	43.7805038068
168	1.0	43.7867714161
168	1.0	43.7340509287
168	1.0	43.6401158611
168	1.0	43.7740817943
168	1.0	43.686950664
168	1.0	43.7088590924
168	1.0	43.7436405117
168	1.0	43.7709454487
168	1.0	43.7320800582
168	1.0	43.7245970023
168	1.0	43.8013331598
168	1.0	43.7868802591
168	1.0	43.7281550045
168	1.0	43.752692783
168	1.0	43.743813413
168	1.0	43.7556683977
168	1.0	43.7032316382
168	1.0	43.7882525398
168	1.0	43.7411725539
168	1.0	43.8045283763
168	1.0	43.7717177135
168	1.0	43.7268357369
168	1.0	43.6948267243
168	1.0	43.7588554744
168	1.0	43.7067959641
168	1.0	43.774593616
168	1.0	43.7820050799
168	1.0	43.7936734344
168	1.0	43.7460471013
168	1.0	43.6973300153
168	1.0	43.7407314781
168	1.0	43.7159239765
168	1.0	43.7709006616
168	1.0	43.7804976007
168	1.0	43.7701252418
168	1.0	43.6575582044
168	1.0	43.6936947427
168	1.0	43.7395278
168	1.0	43.7729982012
168	1.0	43.7829450105
168	1.0	43.7501217183
168	1.0	43.7364146773
168	1.0	43.7846760568
168	1.0	43.7877410498
168	1.0	43.7491083112
168	1.0	43.702544844
168	1.0	43.7848742011
168	1.0	43.7157338668
168	1.0	43.7657764563
168	1.0	43.7326559931
168	1.0	43.7373859406
168	1.0	43.7176907787
168	1.0	43.7120635738
168	1.0	43.792145073
168	1.0	43.7669089236
168	1.0	43.7373487474
168	1.0	43.7595966853
168	1.0	43.7703366701
168	1.0	43.8161966886
168	1.0	43.7908509562
168	1.0	43.7277482393
168	1.0	43.7959934901
168	1.0	43.7965158395
168	1.0	43.7531316286
168	1.0	43.7877785794
168	1.0	43.7308714825
168	1.0	43.7750361435
168	1.0	43.7875634161
168	1.0	43.7644563769
168	1.0	43.7635866707
168	1.0	43.7795008441
168	1.0	43.7225872368
168	1.0	43.7853370942
168	1.0	43.8041573119
168	1.0	43.7450618577
168	1.0	43.7363495582
168	1.0	43.7219275134
168	1.0	43.7843230197
168	1.0	43.7312451574
168	1.0	43.7866366376
168	1.0	43.7382138546
168	1.0	43.7573665805
168	1.0	43.7100055121
168	1.0	43.7584893538
168	1.0	43.7843227718
168	1.0	43.7928717753
168	1.0	43.7523052761
168	1.0	43.7383101602
168	1.0	43.7940983457
168	1.0	43.7381578429
168	1.0	43.7630032427
168	1.0	43.801167448
168	1.0	43.7182741854
168	1.0	43.7668214936
168	1.0	43.7367417193
168	1.0	43.7176436991
168	1.0	43.7322005284
168	1.0	43.724053634
168	1.0	43.7286057669
168	1.0	43.7969035883
168	1.0	43.7490037908
168	1.0	43.7673228378
168	1.0	43.7911044262
168	1.0	43.7353560226
168	1.0	43.7362725313
168	1.0	43.787936535
168	1.0	43.7289276109
168	1.0	43.7766468022
168	1.0	43.7489031829
168	1.0	43.7018891478
168	1.0	43.7991891688
168	1.0	43.771525624
168	1.0	43.7506232388
168	1.0	43.7820307048
168	1.0	43.7823453064
168	1.0	43.7288862229
168	1.0	43.7459876809
168	1.0	43.7100440118
168	1.0	43.7978752055
168	1.0	43.7057051335
168	1.0	43.7158886933
168	1.0	43.6909859779
168	1.0	43.6823870166
168	1.0	43.7180088974
168	1.0	43.7727811355
168	1.0	43.7056565291
168	1.0	43.7556983839
168	1.0	43.7331099094
168	1.0	43.7624992435
168	1.0	43.7696370589
168	1.0	43.7142811027
168	1.0	43.7707268835
168	1.0	43.8216270687
168	1.0	43.7508269637
168	1.0	43.7936347444
168	1.0	43.7367824769
168	1.0	43.6994551088
168	1.0	43.7465103862
168	1.0	43.7596951159
168	1.0	43.7401279255
168	1.0	43.697404314
168	1.0	43.7164474089
168	1.0	43.6891665662
168	1.0	43.7748553712
168	1.0	43.7911867811
168	1.0	43.760805429
168	1.0	43.7543643147
168	1.0	43.7200260468
168	1.0	43.7609957895
168	1.0	43.6697787433
168	1.0	43.8100197004
168	1.0	43.7232968291
168	1.0	43.7442504254
168	1.0	43.772259933
168	1.0	43.7974680004
168	1.0	43.8035237072
168	1.0	43.7914746525
168	1.0	43.7347899547
168	1.0	43.7920203229
168	1.0	43.7700894191
168	1.0	43.6991678309
168	1.0	43.8001657661
168	1.0	43.6848288181
168	1.0	43.76663987
168	1.0	43.7118582597
168	1.0	43.7582542392
168	1.0	43.7593190881
168	1.0	43.7201379987
168	1.0	43.7751565854
168	1.0	43.799436447
168	1.0	43.7770964038
168	1.0	43.7802513896
168	1.0	43.7434050028
168	1.0	43.7570678145
168	1.0	43.7461954786
168	1.0	43.7703828707
168	1.0	43.7520654685
168	1.0	43.7232436394
168	1.0	43.7129169479
168	1.0	43.7659442909
168	1.0	43.762283594
168	1.0	43.7924198413
168	1.0	43.7399775363
168	1.0	43.7691360634
168	1.0	43.7282779
168	1.0	43.751619045
168	1.0	43.7962135819
168	1.0	43.7201459002
168	1.0	43.781762432
168	1.0	43.7476942441
168	1.0	43.7940938551
168	1.0	43.7716401161
168	1.0	43.706470163
168	1.0	43.7963165548
168	1.0	43.7667318746
168	1.0	43.728468114
168	1.0	43.7698361977
168	1.0	43.7706683306
168	1.0	43.7580540451
168	1.0	43.7150682126
168	1.0	43.7844967254
168	1.0	43.7004575836
168	1.0	43.7824318327
168	1.0	43.7240090641
168	1.0	43.7636607651
168	1.0	43.7604221385
168	1.0	43.7892834688
168	1.0	43.7865509142
168	1.0	43.7724268164
168	1.0	43.71570246
168	1.0	43.8223415902
168	1.0	43.7758646599
168	1.0	43.7441847701
168	1.0	43.6980519326
168	1.0	43.811514305
168	1.0	43.7663273425
168	1.0	43.7447820848
168	1.0	43.7232945491
168	1.0	43.7198719336
168	1.0	43.757944162
168	1.0	43.700701304
168	1.0	43.725610635
168	1.0	43.7222830692
168	1.0	43.7681532178
168	1.0	43.7017224084
168	1.0	43.7697012378
168	1.0	43.7400857325
168	1.0	43.6974394224
168	1.0	43.7197021867
168	1.0	43.6771605972
168	1.0	43.7969078217
168	1.0	43.8006082939
168	1.0	43.7758675825
168	1.0	43.7694227951
168	1.0	43.7207456688
168	1.0	43.783642423
168	1.0	43.7823153381
168	1.0	43.7409735993
168	1.0	43.7162122372
168	1.0	43.7482230047
168	1.0	43.7664378372
168	1.0	43.7632909114
168	1.0	43.7667873796
168	1.0	43.7244413574
168	1.0	43.779224892
168	1.0	43.7057716381
168	1.0	43.7164971006
168	1.0	43.8124719569
168	1.0	43.7928964885
168	1.0	43.7867142468
168	1.0	43.7968636832
168	1.0	43.7568359536
168	1.0	43.7110964774
168	1.0	43.7678893973
168	1.0	43.7335907822
168	1.0	43.7270557657
168	1.0	43.7353800098
168	1.0	43.7683356649
168	1.0	43.7238545409
168	1.0	43.7169202788
168	1.0	43.7426926659
168	1.0	43.772519074
168	1.0	43.7737351705
168	1.0	43.7694721263
168	1.0	43.6982116432
168	1.0	43.7228781157
168	1.0	43.7125315592
168	1.0	43.7288384984
168	1.0	43.7892387089
168	1.0	43.7859351253
168	1.0	43.7620796628
168	1.0	43.8060479249
168	1.0	43.7220265094
168	1.0	43.787455265
168	1.0	43.7014536851
168	1.0	43.7771949247
168	1.0	43.7326631243
168	1.0	43.7729117447
168	1.0	43.7755434431
168	1.0	43.7015601597
168	1.0	43.7776609912
168	1.0	43.7177944648
168	1.0	43.6675948175
168	1.0	43.7972774795
168	1.0	43.7619755637
168	1.0	43.723877145
168	1.0	43.7849143201
168	1.0	43.7242556062
168	1.0	43.7758861489
168	1.0	43.7205189432
168	1.0	43.7071576804
168	1.0	43.7375235048
168	1.0	43.7025760584
168	1.0	43.7484199201
168	1.0	43.7366510068
168	1.0	43.8024799657
168	1.0	43.7575505293
168	1.0	43.776264974
168	1.0	43.7212305563
168	1.0	43.7860878584
168	1.0	43.7686838838
168	1.0	43.7603085638
168	1.0	43.7791425547
168	1.0	43.7116451176
168	1.0	43.7207778128
168	1.0	43.7868314922
168	1.0	43.7938106419
168	1.0	43.7300267234
168	1.0	43.7336096426
168	1.0	43.7090653984
168	1.0	43.7800582897
168	1.0	43.7574178608
168	1.0	43.7381889074
168	1.0	43.7787370629
168	1.0	43.6628393632
168	1.0	43.8087582686
168	1.0	43.7513000372
168	1.0	43.783945553
168	1.0	43.7847425221
168	1.0	43.7862147816
168	1.0	43.6712226212
168	1.0	43.7075663725
168	1.0	43.7801902081
168	1.0	43.7444574186
168	1.0	43.774987979
168	1.0	43.7406547379
168	1.0	43.7144600188
168	1.0	43.8086036408
168	1.0	43.7756424302
168	1.0	43.7516571753
168	1.0	43.7691734336
168	1.0	43.6950874916
168	1.0	43.784914884
168	1.0	43.7713359839
168	1.0	43.7138691124
168	1.0	43.7288100901
168	1.0	43.7704258327
168	1.0	43.775794515
168	1.0	43.7526866838
168	1.0	43.7653704025
168	1.0	43.7915503674
168	1.0	43.7861108558
168	1.0	43.7870667733
168	1.0	43.7913852668
168	1.0	43.7609763034
168	1.0	43.7732711648
168	1.0	43.771032968
168	1.0	43.7451256593
168	1.0	43.7284618798
168	1.0	43.7393917861
168	1.0	43.787021684
168	1.0	43.7929385502
168	1.0	43.8008404797
168	1.0	43.7112848857
168	1.0	43.7571245101
168	1.0	43.7234339528
168	1.0	43.8108520732
168	1.0	43.7577852192
168	1.0	43.7326969354
168	1.0	43.6777393569
168	1.0	43.7697849507
168	1.0	43.7631401989
168	1.0	43.7854449645
168	1.0	43.7556450369
168	1.0	43.7744241835
168	1.0	43.7700965344
168	1.0	43.7534101767
168	1.0	43.6550111605
168	1.0	43.7996875442
168	1.0	43.7941676042
168	1.0	43.7108808006
168	1.0	43.7908990607
168	1.0	43.7624860427
168	1.0	43.7557598244
168	1.0	43.7041315454
168	1.0	43.7557937329
168	1.0	43.7906469977
168	1.0	43.7570882924
168	1.0	43.7588891287
168	1.0	43.7796622953
168	1.0	43.8036001262
168	1.0	43.7645287305
