# Supplementary material for: Unique membrane properties and enhanced signal processing in human neocortical neurons
Source: eLife. 2016 Oct 6;5:e16553. doi: 10.7554/eLife.16553 (PMC5100995; doi:10.7554/eLife.16553)
Supplement: Source code 1. — DOI: http://dx.doi.org/10.7554/eLife.16553.014 [file elife-16553-code1.zip › Fig3/Fig3b/DIST_045_SYNC/Mon_Apr_11_11_35_14_2016/syns_169/sync_stim_seed_808.txt]

NUMBER_OF_SYNAPSES	APC_N	MAX_VOLTAGE
169	1.0	43.7675896525
169	1.0	43.7785120941
169	1.0	43.7965745323
169	1.0	43.8107079888
169	1.0	43.7753837593
169	1.0	43.7319860832
169	1.0	43.7555600271
169	1.0	43.8063726268
169	1.0	43.721989948
169	1.0	43.8014476514
169	1.0	43.7163268673
169	1.0	43.7098591673
169	1.0	43.7846871961
169	1.0	43.7489677699
169	1.0	43.7623659734
169	1.0	43.7944717661
169	1.0	43.7705428866
169	1.0	43.7950168784
169	1.0	43.7977689845
169	1.0	43.6966343522
169	1.0	43.7687778669
169	1.0	43.7436742741
169	1.0	43.6799199356
169	1.0	43.7584567405
169	1.0	43.8063770722
169	1.0	43.7917656321
169	1.0	43.7495454462
169	1.0	43.7806997171
169	1.0	43.7902659519
169	1.0	43.7846820477
169	1.0	43.7361152133
169	1.0	43.789553851
169	1.0	43.7083514148
169	1.0	43.7463090388
169	1.0	43.8043044545
169	1.0	43.8156496962
169	1.0	43.81281901
169	1.0	43.7304235571
169	1.0	43.6755864659
169	1.0	43.7759361142
169	1.0	43.7671961566
169	1.0	43.7681389059
169	1.0	43.7611490162
169	1.0	43.7108633581
169	1.0	43.7327755569
169	1.0	43.6403097094
169	1.0	43.78463561
169	1.0	43.7659723721
169	1.0	43.6856573257
169	1.0	43.7243702801
169	1.0	43.7686326987
169	1.0	43.7917989615
169	1.0	43.7800821424
169	1.0	43.7768771701
169	1.0	43.7686831035
169	1.0	43.7472267175
169	1.0	43.8050815018
169	1.0	43.7309674019
169	1.0	43.7223935123
169	1.0	43.7091223175
169	1.0	43.7768603678
169	1.0	43.7432160464
169	1.0	43.7810805923
169	1.0	43.7801549426
169	1.0	43.7532357503
169	1.0	43.7689521679
169	1.0	43.7157133919
169	1.0	43.7637077148
169	1.0	43.759483144
169	1.0	43.7673512215
169	1.0	43.7480563731
169	1.0	43.7736742231
169	1.0	43.7716132707
169	1.0	43.7702978801
169	1.0	43.7778065114
169	1.0	43.7227572743
169	1.0	43.8065953689
169	1.0	43.8111081612
169	1.0	43.7714602198
169	1.0	43.8173885086
169	1.0	43.731721589
169	1.0	43.7588768555
169	1.0	43.7871123466
169	1.0	43.7358522212
169	1.0	43.8211727232
169	1.0	43.7777460573
169	1.0	43.763943912
169	1.0	43.7260424416
169	1.0	43.7939669673
169	1.0	43.7294212156
169	1.0	43.7831685909
169	1.0	43.7883678644
169	1.0	43.7838981427
169	1.0	43.764471229
169	1.0	43.789437352
169	1.0	43.7332813101
169	1.0	43.7444695252
169	1.0	43.6865565586
169	1.0	43.8149226519
169	1.0	43.6973352827
169	1.0	43.7207301266
169	1.0	43.7541414803
169	1.0	43.7861585635
169	1.0	43.7702979368
169	1.0	43.7253730993
169	1.0	43.7659669214
169	1.0	43.7763007416
169	1.0	43.7345848887
169	1.0	43.7802329758
169	1.0	43.729391224
169	1.0	43.7953557059
169	1.0	43.6975331488
169	1.0	43.7796189659
169	1.0	43.6529918848
169	1.0	43.768717677
169	1.0	43.7757075939
169	1.0	43.816006874
169	1.0	43.7772756129
169	1.0	43.7973966103
169	1.0	43.782421512
169	1.0	43.7783504132
169	1.0	43.78717827
169	1.0	43.6996458863
169	1.0	43.7849759095
169	1.0	43.8017114431
169	1.0	43.7642175415
169	1.0	43.7906546362
169	1.0	43.7674505557
169	1.0	43.7640608736
169	1.0	43.7356388801
169	1.0	43.7658168907
169	1.0	43.8014559091
169	1.0	43.7863197281
169	1.0	43.7140328219
169	1.0	43.8051348018
169	1.0	43.7232578101
169	1.0	43.7720516055
169	1.0	43.8101981369
169	1.0	43.7267880244
169	1.0	43.7951118875
169	1.0	43.7418740493
169	1.0	43.7929210393
169	1.0	43.7147721705
169	1.0	43.7401027009
169	1.0	43.8075284469
169	1.0	43.7501570777
169	1.0	43.7234541456
169	1.0	43.7849657379
169	1.0	43.7721107854
169	1.0	43.7747762464
169	1.0	43.7749283085
169	1.0	43.7573024904
169	1.0	43.7999279843
169	1.0	43.7764902116
169	1.0	43.7621002949
169	1.0	43.6920978428
169	1.0	43.7439397462
169	1.0	43.7188183298
169	1.0	43.7803008375
169	1.0	43.7901505133
169	1.0	43.7880735102
169	1.0	43.7294394012
169	1.0	43.7910065323
169	1.0	43.8021525145
169	1.0	43.7255209204
169	1.0	43.7813264011
169	1.0	43.7729640494
169	1.0	43.8149670763
169	1.0	43.7690734285
169	1.0	43.7955675643
169	1.0	43.7852064878
169	1.0	43.7779304916
169	1.0	43.7556964457
169	1.0	43.7332807985
169	1.0	43.741261042
169	1.0	43.7323122395
169	1.0	43.7734291073
169	1.0	43.7949476924
169	1.0	43.713153294
169	1.0	43.7304308673
169	1.0	43.7529988347
169	1.0	43.7890422919
169	1.0	43.7603152456
169	1.0	43.8135269877
169	1.0	43.7596206729
169	1.0	43.7538131207
169	1.0	43.7498404054
169	1.0	43.7935919401
169	1.0	43.7068557919
169	1.0	43.722009513
169	1.0	43.7850650372
169	1.0	43.7981779807
169	1.0	43.7279547183
169	1.0	43.7332152938
169	1.0	43.7608800043
169	1.0	43.6641776831
169	1.0	43.6954852143
169	1.0	43.7868615146
169	1.0	43.7852251798
169	1.0	43.7535077989
169	1.0	43.6994698365
169	1.0	43.7280373104
169	1.0	43.719932678
169	1.0	43.7882041057
169	1.0	43.8106567877
169	1.0	43.7606511094
169	1.0	43.7247120619
169	1.0	43.7331253387
169	1.0	43.7519391384
169	1.0	43.697127127
169	1.0	43.7333588652
169	1.0	43.744558577
169	1.0	43.7312073886
169	1.0	43.788650108
169	1.0	43.698317058
169	1.0	43.7538789339
169	1.0	43.790335139
169	1.0	43.7985488259
169	1.0	43.7535878337
169	1.0	43.7899888788
169	1.0	43.7371093905
169	1.0	43.7563266942
169	1.0	43.7351092237
169	1.0	43.7871409981
169	1.0	43.7697657588
169	1.0	43.7404077273
169	1.0	43.7080755683
169	1.0	43.7904354024
169	1.0	43.7110834268
169	1.0	43.6824410915
169	1.0	43.7611516804
169	1.0	43.7111762504
169	1.0	43.7329744557
169	1.0	43.7579349904
169	1.0	43.7700987427
169	1.0	43.7563621963
169	1.0	43.786104943
169	1.0	43.7301148061
169	1.0	43.7967585581
169	1.0	43.7452973833
169	1.0	43.7056026899
169	1.0	43.7144604158
169	1.0	43.7155884743
169	1.0	43.7270454299
169	1.0	43.7870067591
169	1.0	43.7953195195
169	1.0	43.6886080369
169	1.0	43.740557082
169	1.0	43.7637768055
169	1.0	43.7912708713
169	1.0	43.6967212809
169	1.0	43.7512723455
169	1.0	43.7960461577
169	1.0	43.7628774991
169	1.0	43.8009137879
169	1.0	43.7694573126
169	1.0	43.7618750196
169	1.0	43.7503355235
169	1.0	43.7633519081
169	1.0	43.7487906513
169	1.0	43.7690456129
169	1.0	43.785415298
169	1.0	43.7798231655
169	1.0	43.7379617254
169	1.0	43.7463765197
169	1.0	43.72426043
169	1.0	43.7458460161
169	1.0	43.6945135845
169	1.0	43.6584894949
169	1.0	43.7890785424
169	1.0	43.7506317521
169	1.0	43.7906459507
169	1.0	43.757151265
169	1.0	43.7389921407
169	1.0	43.7030763422
169	1.0	43.7577655334
169	1.0	43.7648947768
169	1.0	43.7542160965
169	1.0	43.7698184162
169	1.0	43.7619654386
169	1.0	43.6814716065
169	1.0	43.7559043584
169	1.0	43.8051333098
169	1.0	43.7424175427
169	1.0	43.6813046404
169	1.0	43.7694065239
169	1.0	43.6952036683
169	1.0	43.8168553303
169	1.0	43.7720648423
169	1.0	43.7158467568
169	1.0	43.7406548468
169	1.0	43.7875495139
169	1.0	43.7623865042
169	1.0	43.7041847744
169	1.0	43.7890781582
169	1.0	43.7927622371
169	1.0	43.8105506947
169	1.0	43.8115244566
169	1.0	43.7553845667
169	1.0	43.8057454741
169	1.0	43.7609469644
169	1.0	43.7526980813
169	1.0	43.758538441
169	1.0	43.792035194
169	1.0	43.7899801348
169	1.0	43.7193844106
169	1.0	43.7973738063
169	1.0	43.7523080251
169	1.0	43.7509824787
169	1.0	43.7765748587
169	1.0	43.7958607993
169	1.0	43.6980826502
169	1.0	43.7730325343
169	1.0	43.7822322572
169	1.0	43.7774757837
169	1.0	43.7523756749
169	1.0	43.7783744915
169	1.0	43.7519034606
169	1.0	43.7475185364
169	1.0	43.7303009097
169	1.0	43.7638324204
169	1.0	43.7184706208
169	1.0	43.7875452349
169	1.0	43.7521004913
169	1.0	43.7862458389
169	1.0	43.7373466752
169	1.0	43.782687447
169	1.0	43.7353470457
169	1.0	43.8074201422
169	1.0	43.722793853
169	1.0	43.7401082696
169	1.0	43.7749005299
169	1.0	43.7254423267
169	1.0	43.7661687658
169	1.0	43.7683119785
169	1.0	43.7467550998
169	1.0	43.6978866207
169	1.0	43.7017595597
169	1.0	43.7099457426
169	1.0	43.7693610757
169	1.0	43.7925801487
169	1.0	43.7604945399
169	1.0	43.7714631898
169	1.0	43.7067510964
169	1.0	43.7790228617
169	1.0	43.7796319041
169	1.0	43.7855058626
169	1.0	43.7390620109
169	1.0	43.759023909
169	1.0	43.7729907639
169	1.0	43.7835540862
169	1.0	43.6847760346
169	1.0	43.7705516652
169	1.0	43.7633692715
169	1.0	43.7157958297
169	1.0	43.7637558344
169	1.0	43.7899945004
169	1.0	43.7222767374
169	1.0	43.7647287108
169	1.0	43.7793723611
169	1.0	43.7727506356
169	1.0	43.7274841867
169	1.0	43.7600863402
169	1.0	43.6823361661
169	1.0	43.8161624877
169	1.0	43.7413019491
169	1.0	43.7909304673
169	1.0	43.7445161357
169	1.0	43.7703765404
169	1.0	43.6989348127
169	1.0	43.7581048528
169	1.0	43.7920695998
169	1.0	43.7874888452
169	1.0	43.6781753346
169	1.0	43.7793810125
169	1.0	43.7344901203
169	1.0	43.7737423723
169	1.0	43.7488877277
169	1.0	43.7072968086
169	1.0	43.791050915
169	1.0	43.7479807189
169	1.0	43.7891543862
169	1.0	43.7430129235
169	1.0	43.7844218205
169	1.0	43.7308436201
169	1.0	43.7152400385
169	1.0	43.7750461192
169	1.0	43.730440962
169	1.0	43.7653885782
169	1.0	43.6601812333
169	1.0	43.715641916
169	1.0	43.7477428257
169	1.0	43.7681009548
169	1.0	43.6936037558
169	1.0	43.7577680082
169	1.0	43.700054708
169	1.0	43.7847005517
169	1.0	43.7676799473
169	1.0	43.7242815603
169	1.0	43.7754321079
169	1.0	43.7142319997
169	1.0	43.729898664
169	1.0	43.7885188375
169	1.0	43.7560835327
169	1.0	43.7391080591
169	1.0	43.6525991946
169	1.0	43.7986464557
169	1.0	43.7838950204
169	1.0	43.7403227184
169	1.0	43.7084769108
169	1.0	43.6689223919
169	1.0	43.6916954348
169	1.0	43.683794089
169	1.0	43.7208545684
169	1.0	43.7684634949
169	1.0	43.7986853655
169	1.0	43.6942021846
169	1.0	43.790556302
169	1.0	43.7076901363
169	1.0	43.6929196627
169	1.0	43.688181968
169	1.0	43.681416785
169	1.0	43.7718350365
169	1.0	43.7098012762
169	1.0	43.7881471174
169	1.0	43.7056011421
169	1.0	43.7089045178
169	1.0	43.6756953777
169	1.0	43.7696210706
169	1.0	43.6828061475
169	1.0	43.7490546599
169	1.0	43.7912832636
169	1.0	43.7270796267
169	1.0	43.7772922772
169	1.0	43.7689216408
169	1.0	43.7937371519
169	1.0	43.8169111809
169	1.0	43.6849266736
169	1.0	43.7999329787
169	1.0	43.7852076733
169	1.0	43.7722060266
169	1.0	43.7543549558
169	1.0	43.7038539013
169	1.0	43.7605620418
169	1.0	43.7243433852
169	1.0	43.7125126898
169	1.0	43.7561591737
169	1.0	43.7614861618
169	1.0	43.758580731
169	1.0	43.7443424493
169	1.0	43.7575416193
169	1.0	43.7073765847
169	1.0	43.7538292116
169	1.0	43.7664390025
169	1.0	43.7780839709
169	1.0	43.7727386063
169	1.0	43.7188493238
169	1.0	43.7855590162
169	1.0	43.7482865203
169	1.0	43.7658305636
169	1.0	43.7531142462
169	1.0	43.7260738115
169	1.0	43.7160800323
169	1.0	43.764265105
169	1.0	43.7302508071
169	1.0	43.7380595577
169	1.0	43.7526490155
169	1.0	43.7853004047
169	1.0	43.7892725335
169	1.0	43.6869812046
169	1.0	43.7191560571
169	1.0	43.7387161968
169	1.0	43.7272845799
169	1.0	43.7928742885
169	1.0	43.7195553262
169	1.0	43.8150227372
169	1.0	43.7782754718
169	1.0	43.7005013262
169	1.0	43.695179828
169	1.0	43.7569991477
169	1.0	43.8049315204
169	1.0	43.7366924512
169	1.0	43.704350035
169	1.0	43.7814844062
169	1.0	43.7612564167
169	1.0	43.7384991341
169	1.0	43.7085350165
169	1.0	43.6862922276
169	1.0	43.7756701173
169	1.0	43.7408324349
169	1.0	43.6874979818
169	1.0	43.7612940703
169	1.0	43.7505537782
169	1.0	43.7383390743
169	1.0	43.8109101914
169	1.0	43.6522155587
169	1.0	43.6791109412
169	1.0	43.7043652809
169	1.0	43.8109032207
169	1.0	43.6897278539
169	1.0	43.7304047835
169	1.0	43.7846234702
169	1.0	43.7571297168
169	1.0	43.8061377998
169	1.0	43.7901961535
169	1.0	43.7455045872
169	1.0	43.7598197789
169	1.0	43.7594141777
169	1.0	43.6872830907
169	1.0	43.7884730274
169	1.0	43.7820582046
169	1.0	43.7009260489
169	1.0	43.7598788975
169	1.0	43.7507447923
169	1.0	43.7843842212
169	1.0	43.7011997839
169	1.0	43.7459992299
169	1.0	43.806049966
169	1.0	43.7178762581
169	1.0	43.8070641249
169	1.0	43.7912150342
169	1.0	43.7409971381
169	1.0	43.7106942366
169	1.0	43.7862227227
169	1.0	43.7339593782
169	1.0	43.7376902701
169	1.0	43.7415109206
169	1.0	43.7769810185
169	1.0	43.7162315337
169	1.0	43.6973164903
169	1.0	43.789400559
169	1.0	43.7835720613
169	1.0	43.7741979792
169	1.0	43.7533514569
169	1.0	43.7662914899
169	1.0	43.7519508381
169	1.0	43.7609839462
169	1.0	43.7785857166
169	1.0	43.7847417934
169	1.0	43.668720557
169	1.0	43.7889493905
169	1.0	43.7541371353
169	1.0	43.6856997934
169	1.0	43.7675898408
169	1.0	43.7163709851
169	1.0	43.7213602928
169	1.0	43.7190007882
169	1.0	43.6931040524
169	1.0	43.7798407211
169	1.0	43.7662000477
169	1.0	43.7695777023
169	1.0	43.7871649424
169	1.0	43.7799095396
169	1.0	43.8031805392
169	1.0	43.7230460864
169	1.0	43.7171892893
169	1.0	43.7684615036
169	1.0	43.8044316268
169	1.0	43.7953549095
169	1.0	43.7814089219
169	1.0	43.7326965312
169	1.0	43.7318650202
169	1.0	43.6940731473
169	1.0	43.777400896
169	1.0	43.8136233326
169	1.0	43.7632019668
169	1.0	43.7604568377
169	1.0	43.7267701568
169	1.0	43.7128885297
169	1.0	43.7709951157
169	1.0	43.8025672198
169	1.0	43.7457123554
169	1.0	43.7719165272
169	1.0	43.7820335505
169	1.0	43.7370874039
169	1.0	43.7746165039
169	1.0	43.7524016877
169	1.0	43.7569966314
169	1.0	43.7386077852
169	1.0	43.7774735586
169	1.0	43.6823718112
169	1.0	43.7738002457
169	1.0	43.7949401967
169	1.0	43.8074133635
169	1.0	43.7630344561
169	1.0	43.7223112488
169	1.0	43.6962120979
169	1.0	43.7819277969
169	1.0	43.716806906
169	1.0	43.7964973119
169	1.0	43.7604107328
169	1.0	43.7843961135
169	1.0	43.7893219732
169	1.0	43.776855356
169	1.0	43.761328126
169	1.0	43.7922850306
169	1.0	43.7300130869
169	1.0	43.6959244179
169	1.0	43.7106957578
169	1.0	43.7791441316
169	1.0	43.7996938054
169	1.0	43.7987107462
169	1.0	43.8021590528
169	1.0	43.7350788465
169	1.0	43.7130176503
169	1.0	43.7066381681
169	1.0	43.7706068086
169	1.0	43.7827502699
169	1.0	43.6876008984
169	1.0	43.7721081315
169	1.0	43.735567794
169	1.0	43.6751611833
169	1.0	43.7878978743
169	1.0	43.7476050089
169	1.0	43.755200112
169	1.0	43.7559312836
169	1.0	43.7104728161
169	1.0	43.7825606301
169	1.0	43.7204848418
169	1.0	43.7825847518
169	1.0	43.7730538428
169	1.0	43.6907406128
169	1.0	43.7431068934
169	1.0	43.7408626877
169	1.0	43.7767498177
169	1.0	43.7774697274
169	1.0	43.8051483519
169	1.0	43.753851272
169	1.0	43.6980642069
169	1.0	43.740719576
169	1.0	43.7764064874
169	1.0	43.7951579807
169	1.0	43.7470172977
169	1.0	43.7617962175
169	1.0	43.7579224016
169	1.0	43.7825684135
169	1.0	43.7720803042
169	1.0	43.6870145896
169	1.0	43.720897715
169	1.0	43.7983661315
169	1.0	43.7828206897
169	1.0	43.771339541
169	1.0	43.7890659072
169	1.0	43.7734017954
169	1.0	43.7944054442
169	1.0	43.7789872904
169	1.0	43.697902511
169	1.0	43.7565569797
169	1.0	43.7258728896
169	1.0	43.7770199261
169	1.0	43.7161109324
169	1.0	43.7911747324
169	1.0	43.798234691
169	1.0	43.7748049096
169	1.0	43.69473669
169	1.0	43.7091509526
169	1.0	43.7140600248
169	1.0	43.8015081854
169	1.0	43.7168152794
169	1.0	43.7798840475
169	1.0	43.7499919683
169	1.0	43.7791307939
169	1.0	43.7934812929
169	1.0	43.783298447
169	1.0	43.7608206111
169	1.0	43.7694809749
169	1.0	43.6952062925
169	1.0	43.7786122813
169	1.0	43.7257497237
169	1.0	43.7329351186
169	1.0	43.6697950688
169	1.0	43.78959768
169	1.0	43.6773244042
169	1.0	43.7024547258
169	1.0	43.6940563832
169	1.0	43.7650033418
169	1.0	43.7645426734
169	1.0	43.7834593758
169	1.0	43.7372092009
169	1.0	43.7486424722
169	1.0	43.7338943119
169	1.0	43.7213638938
169	1.0	43.7801134827
169	1.0	43.7521064523
169	1.0	43.7941432029
169	1.0	43.7784527616
169	1.0	43.7875492038
169	1.0	43.7961984074
169	1.0	43.7401429029
169	1.0	43.7396670405
169	1.0	43.7119586893
169	1.0	43.7038496717
169	1.0	43.7377216562
169	1.0	43.781246679
169	1.0	43.8137385971
169	1.0	43.7781334992
169	1.0	43.7747555002
169	1.0	43.6600014468
169	1.0	43.7352624477
169	1.0	43.7494289683
169	1.0	43.7907877814
169	1.0	43.7483205615
169	1.0	43.7077092696
169	1.0	43.6677721625
169	1.0	43.8020096193
169	1.0	43.7555452853
169	1.0	43.7543824954
169	1.0	43.7682823582
169	1.0	43.7987595199
169	1.0	43.7655189774
169	1.0	43.6952958222
169	1.0	43.7101353889
169	1.0	43.7864797553
169	1.0	43.7670901603
169	1.0	43.7537250344
169	1.0	43.7627841922
169	1.0	43.7614546085
169	1.0	43.7837837479
169	1.0	43.6915317163
169	1.0	43.7310798985
169	1.0	43.7489676275
169	1.0	43.7098642741
169	1.0	43.7205099034
169	1.0	43.7390303422
169	1.0	43.7306895295
169	1.0	43.769923626
169	1.0	43.7929599266
169	1.0	43.6934348905
169	1.0	43.7242675873
169	1.0	43.7425535765
169	1.0	43.8014847957
169	1.0	43.8059395983
169	1.0	43.7648622744
169	1.0	43.7118656854
169	1.0	43.8093955809
169	1.0	43.7674011524
169	1.0	43.6919062139
169	1.0	43.7660528642
169	1.0	43.7742225652
169	1.0	43.7435784904
169	1.0	43.7429207818
169	1.0	43.7946456884
169	1.0	43.8210309545
169	1.0	43.7418363307
169	1.0	43.7146885679
169	1.0	43.704012704
169	1.0	43.7471198368
169	1.0	43.7794416387
169	1.0	43.8115728524
169	1.0	43.7930141574
169	1.0	43.7780019708
169	1.0	43.7103540784
169	1.0	43.6401652467
169	1.0	43.7824334876
169	1.0	43.7594261677
169	1.0	43.7927960518
169	1.0	43.7688382001
169	1.0	43.7584072439
169	1.0	43.7893074457
169	1.0	43.814185445
169	1.0	43.7135723783
169	1.0	43.7490374804
169	1.0	43.7901489107
169	1.0	43.7266284813
169	1.0	43.8056588369
169	1.0	43.7142786629
169	1.0	43.7557812406
169	1.0	43.7856922323
169	1.0	43.7972530445
169	1.0	43.7587583309
169	1.0	43.7108479413
169	1.0	43.7916694528
169	1.0	43.7837669568
169	1.0	43.7232942218
169	1.0	43.7650651082
169	1.0	43.7698647873
169	1.0	43.7595437065
169	1.0	43.7086772134
169	1.0	43.7323548317
169	1.0	43.771808066
169	1.0	43.7903397822
169	1.0	43.7065392006
169	1.0	43.7866682728
169	1.0	43.6742946428
169	1.0	43.7494624006
169	1.0	43.7711502549
169	1.0	43.7401513547
169	1.0	43.8161867279
169	1.0	43.7193136436
169	1.0	43.8074488463
169	1.0	43.6849597502
169	1.0	43.7998593648
169	1.0	43.6642771599
169	1.0	43.7531056473
169	1.0	43.6735426142
169	1.0	43.7751696712
169	1.0	43.7827864421
169	1.0	43.7504815209
169	1.0	43.7309143773
169	1.0	43.7479199312
169	1.0	43.7643366647
169	1.0	43.7613710505
169	1.0	43.8101584975
169	1.0	43.7895018285
169	1.0	43.7051014856
169	1.0	43.7478477031
169	1.0	43.7421548223
169	1.0	43.710208892
169	1.0	43.7067292199
169	1.0	43.7411998322
169	1.0	43.764404792
169	1.0	43.7361315653
169	1.0	43.7399501957
169	1.0	43.7030186366
169	1.0	43.7746317581
169	1.0	43.7300789264
169	1.0	43.7894696141
169	1.0	43.7433851444
169	1.0	43.747067945
169	1.0	43.7458947869
169	1.0	43.7834794699
169	1.0	43.7821895977
169	1.0	43.7150957445
169	1.0	43.7570105375
169	1.0	43.7811032206
169	1.0	43.7774796104
169	1.0	43.7208968185
169	1.0	43.7414731366
169	1.0	43.7587458496
169	1.0	43.7191298559
169	1.0	43.7472733645
169	1.0	43.7351428511
169	1.0	43.7337699091
169	1.0	43.7351889432
169	1.0	43.6976343918
169	1.0	43.7616224433
169	1.0	43.7958315806
169	1.0	43.8062466929
169	1.0	43.7634531198
169	1.0	43.7682730165
169	1.0	43.7883956781
169	1.0	43.8120525162
169	1.0	43.6637459562
169	1.0	43.6859247685
169	1.0	43.7180477892
169	1.0	43.7778859703
169	1.0	43.7810844892
169	1.0	43.7108403735
169	1.0	43.7885549587
169	1.0	43.7531031283
169	1.0	43.7497624364
169	1.0	43.7570762818
169	1.0	43.7599491539
169	1.0	43.7166451138
169	1.0	43.772311623
169	1.0	43.7653024459
169	1.0	43.7187555576
169	1.0	43.7895835535
169	1.0	43.6809179339
169	1.0	43.7976716911
169	1.0	43.8000474867
169	1.0	43.7404701213
169	1.0	43.6862820261
169	1.0	43.7233430136
169	1.0	43.7369404628
169	1.0	43.7193994213
169	1.0	43.7409172737
169	1.0	43.6869806479
169	1.0	43.776023007
169	1.0	43.7064038014
169	1.0	43.6826036896
169	1.0	43.7088487979
169	1.0	43.7056062688
169	1.0	43.7170543207
169	1.0	43.6883085995
169	1.0	43.7085030175
169	1.0	43.7259560096
169	1.0	43.7266263812
169	1.0	43.7082469675
169	1.0	43.7686341138
169	1.0	43.7700171191
169	1.0	43.7201073129
169	1.0	43.7495637904
169	1.0	43.7392732671
169	1.0	43.6950876666
169	1.0	43.7834973519
169	1.0	43.7823368884
169	1.0	43.7168542128
169	1.0	43.7600484917
169	1.0	43.8016320823
169	1.0	43.7408522606
169	1.0	43.7469277124
169	1.0	43.7628147637
169	1.0	43.7452095701
169	1.0	43.768002892
169	1.0	43.7649381056
169	1.0	43.7697425928
169	1.0	43.7912760288
169	1.0	43.6764424488
169	1.0	43.8133914612
169	1.0	43.712129277
169	1.0	43.7218418604
169	1.0	43.7484846557
169	1.0	43.7380050357
169	1.0	43.7030003207
169	1.0	43.7605757587
169	1.0	43.7758745696
169	1.0	43.7222714861
169	1.0	43.7049438864
169	1.0	43.7465075434
169	1.0	43.7889551814
169	1.0	43.7368094139
169	1.0	43.8087126918
169	1.0	43.8081290372
169	1.0	43.7958030608
169	1.0	43.7655291731
169	1.0	43.7418146638
169	1.0	43.7395269504
169	1.0	43.7713995624
169	1.0	43.7357728782
169	1.0	43.7758462893
169	1.0	43.7297698577
169	1.0	43.7858944517
169	1.0	43.8063991609
169	1.0	43.7063996309
169	1.0	43.732926562
169	1.0	43.6831654014
169	1.0	43.7247101721
169	1.0	43.7586281048
169	1.0	43.7949859209
169	1.0	43.6819598506
169	1.0	43.6739729487
169	1.0	43.802247259
169	1.0	43.7710167203
169	1.0	43.7883785072
169	1.0	43.7514850062
169	1.0	43.6680802725
169	1.0	43.7474598699
169	1.0	43.8119527714
169	1.0	43.7230746012
169	1.0	43.7727827119
169	1.0	43.7808854393
169	1.0	43.7467180504
169	1.0	43.7981897133
169	1.0	43.7289986475
169	1.0	43.6560205798
169	1.0	43.8014254457
169	1.0	43.7343850449
169	1.0	43.7813874269
169	1.0	43.7805726887
169	1.0	43.7839231551
169	1.0	43.6953118948
169	1.0	43.7770510638
169	1.0	43.7785560545
169	1.0	43.7839325748
169	1.0	43.8074883825
169	1.0	43.7909200481
169	1.0	43.8088524713
169	1.0	43.7507271106
169	1.0	43.7823702356
169	1.0	43.7759837724
169	1.0	43.7942410252
169	1.0	43.7664035694
169	1.0	43.7577894694
169	1.0	43.8106744128
169	1.0	43.7276982759
169	1.0	43.78294596
169	1.0	43.80100399
169	1.0	43.7751769107
169	1.0	43.7145622976
169	1.0	43.7365757049
169	1.0	43.790988913
169	1.0	43.7680589751
169	1.0	43.766936403
169	1.0	43.6979237793
169	1.0	43.7905747481
169	1.0	43.7740239848
169	1.0	43.7573351481
169	1.0	43.7528805947
169	1.0	43.7844880881
169	1.0	43.7729686316
169	1.0	43.7288724598
169	1.0	43.7624389394
169	1.0	43.6883571401
169	1.0	43.7880715356
169	1.0	43.7525582479
169	1.0	43.7758710874
169	1.0	43.7241235782
169	1.0	43.7487070796
169	1.0	43.7585856839
169	1.0	43.7778933798
169	1.0	43.7949971495
169	1.0	43.7520334255
169	1.0	43.7330834534
169	1.0	43.782799607
169	1.0	43.7022094606
169	1.0	43.764130854
169	1.0	43.7900706645
169	1.0	43.72362414
169	1.0	43.8091298208
