# Supplementary material for: Unique membrane properties and enhanced signal processing in human neocortical neurons
Source: eLife. 2016 Oct 6;5:e16553. doi: 10.7554/eLife.16553 (PMC5100995; doi:10.7554/eLife.16553)
Supplement: Source code 1. — DOI: http://dx.doi.org/10.7554/eLife.16553.014 [file elife-16553-code1.zip › Fig3/Fig3b/DIST_045_SYNC/Mon_Apr_11_11_35_14_2016/syns_17/sync_stim_seed_955.txt]

NUMBER_OF_SYNAPSES	APC_N	MAX_VOLTAGE
17	0.0	-82.6982352975
17	0.0	-81.4516258686
17	0.0	-82.2761359392
17	0.0	-81.5119834606
17	0.0	-82.7751159252
17	0.0	-82.5215989116
17	0.0	-81.7446304007
17	0.0	-81.5365766314
17	0.0	-81.997231436
17	0.0	-82.9742233348
17	0.0	-82.7218474569
17	0.0	-83.9892628791
17	0.0	-82.9545548783
17	0.0	-83.2000523519
17	0.0	-82.7030240925
17	0.0	-82.1101895586
17	0.0	-83.0937353498
17	0.0	-81.7723699062
17	0.0	-82.1767083277
17	0.0	-82.5421558744
17	0.0	-82.3710012296
17	0.0	-82.338203791
17	0.0	-81.7779339397
17	0.0	-82.4629240916
17	0.0	-83.3898624915
17	0.0	-82.2571859767
17	0.0	-82.2966624595
17	0.0	-82.17220456
17	0.0	-83.3997864677
17	0.0	-82.7189872386
17	0.0	-82.7779789692
17	0.0	-83.0386412661
17	0.0	-82.8787288167
17	0.0	-83.1188578822
17	0.0	-82.9786757372
17	0.0	-82.5543147898
17	0.0	-83.0083684681
17	0.0	-82.5697409047
17	0.0	-82.6996144557
17	0.0	-82.2293514775
17	0.0	-82.4754921138
17	0.0	-81.8945282975
17	0.0	-82.6784885162
17	0.0	-81.4386472906
17	0.0	-82.6481059898
17	0.0	-83.4675575818
17	0.0	-82.2962172767
17	0.0	-82.8296710452
17	0.0	-82.2201059019
17	0.0	-82.8347857036
17	0.0	-82.6598839511
17	0.0	-82.5522063801
17	0.0	-82.4093812843
17	0.0	-82.0734692825
17	0.0	-82.7933629264
17	0.0	-82.7344941502
17	0.0	-82.7043317715
17	0.0	-81.8754448018
17	0.0	-82.7763648382
17	0.0	-81.8666068972
17	0.0	-82.5761908297
17	0.0	-82.591960044
17	0.0	-83.4457190141
17	0.0	-81.8031414587
17	0.0	-81.8301444963
17	0.0	-82.0692610149
17	0.0	-82.5914636058
17	0.0	-82.3318094734
17	0.0	-82.5717839101
17	0.0	-83.4605662141
17	0.0	-83.0620855299
17	0.0	-82.2043832181
17	0.0	-83.0245646212
17	0.0	-82.4654625506
17	0.0	-81.9135849898
17	0.0	-84.2090905403
17	0.0	-82.5877925709
17	0.0	-82.6175435092
17	0.0	-82.5181432565
17	0.0	-81.8262931506
17	0.0	-82.5876877269
17	0.0	-82.1772266643
17	0.0	-82.2900542588
17	0.0	-81.9495629836
17	0.0	-83.1434061532
17	0.0	-81.5038880519
17	0.0	-82.2161800105
17	0.0	-82.0978780661
17	0.0	-83.3643958803
17	0.0	-82.6968153224
17	0.0	-82.7044571635
17	0.0	-82.5068538669
17	0.0	-82.5262365375
17	0.0	-82.359342226
17	0.0	-83.158976941
17	0.0	-83.3381479357
17	0.0	-83.1092100339
17	0.0	-82.2156295081
17	0.0	-83.2944813411
17	0.0	-82.6140563392
17	0.0	-82.7583151525
17	0.0	-82.5224504203
17	0.0	-82.1211249963
17	0.0	-82.4488418372
17	0.0	-82.3191589784
17	0.0	-82.7535159172
17	0.0	-83.0054188689
17	0.0	-82.2399956211
17	0.0	-81.9745360552
17	0.0	-82.5570992487
17	0.0	-82.322061006
17	0.0	-82.5330812091
17	0.0	-82.819033726
17	0.0	-81.7259204154
17	0.0	-83.420457577
17	0.0	-83.3822061266
17	0.0	-82.9152878955
17	0.0	-82.6726936792
17	0.0	-82.1013391845
17	0.0	-83.0669368281
17	0.0	-82.6746686949
17	0.0	-81.8973602752
17	0.0	-83.2971903891
17	0.0	-82.7918173381
17	0.0	-82.9050265731
17	0.0	-82.3262493299
17	0.0	-83.0552083443
17	0.0	-82.7738500233
17	0.0	-82.0303923919
17	0.0	-82.8753410501
17	0.0	-82.71313284
17	0.0	-82.6346389001
17	0.0	-82.98154231
17	0.0	-81.8445448096
17	0.0	-82.7637719632
17	0.0	-82.711286645
17	0.0	-82.2758114593
17	0.0	-82.9511165088
17	0.0	-82.6189209845
17	0.0	-82.7363571328
17	0.0	-83.266547386
17	0.0	-82.7270700379
17	0.0	-83.2011010079
17	0.0	-82.0052066705
17	0.0	-81.9210086705
17	0.0	-83.904901703
17	0.0	-82.6902428624
17	0.0	-82.0880538227
17	0.0	-82.2505643473
17	0.0	-82.6296459455
17	0.0	-83.5499515332
17	0.0	-82.6949964319
17	0.0	-82.4700496895
17	0.0	-82.0073205654
17	0.0	-83.1515264994
17	0.0	-82.5211588659
17	0.0	-82.4989287181
17	0.0	-83.0051460123
17	0.0	-83.0889302342
17	0.0	-82.5851778317
17	0.0	-82.8972309336
17	0.0	-83.5131836691
17	0.0	-83.0348736529
17	0.0	-82.817756044
17	0.0	-82.2808800773
17	0.0	-83.1029322824
17	0.0	-81.7077596324
17	0.0	-82.6655702054
17	0.0	-82.10696378
17	0.0	-82.4866793722
17	0.0	-82.5880953635
17	0.0	-83.0611862706
17	0.0	-83.3560394877
17	0.0	-82.3321267033
17	0.0	-82.5810781846
17	0.0	-82.9641431103
17	0.0	-83.2015575467
17	0.0	-82.9992512162
17	0.0	-82.7268431883
17	0.0	-83.178586299
17	0.0	-82.555495718
17	0.0	-82.0642573347
17	0.0	-82.3736341649
17	0.0	-82.6575890315
17	0.0	-82.5843467525
17	0.0	-82.173424639
17	0.0	-82.8951891879
17	0.0	-82.3648040755
17	0.0	-82.8251918714
17	0.0	-83.3107160515
17	0.0	-82.7407839034
17	0.0	-82.6029875136
17	0.0	-82.181522001
17	0.0	-82.15489138
17	0.0	-82.3232472483
17	0.0	-82.497903
17	0.0	-81.5995645587
17	0.0	-83.2313472934
17	0.0	-82.7746558621
17	0.0	-83.5051168351
17	0.0	-82.6513260264
17	0.0	-82.0586911738
17	0.0	-83.3537109274
17	0.0	-81.8111598206
17	0.0	-82.2340704896
17	0.0	-82.5109728219
17	0.0	-82.8154346764
17	0.0	-81.7624885168
17	0.0	-82.3224592017
17	0.0	-82.2656319288
17	0.0	-81.8292927752
17	0.0	-83.0008143693
17	0.0	-82.3344496112
17	0.0	-82.9768693732
17	0.0	-83.6292662437
17	0.0	-82.587249674
17	0.0	-82.2730138567
17	0.0	-82.1002200196
17	0.0	-82.5325807182
17	0.0	-83.1639327607
17	0.0	-83.0530424645
17	0.0	-82.5907629447
17	0.0	-82.5158385127
17	0.0	-82.2403155631
17	0.0	-82.9157149107
17	0.0	-82.4561513497
17	0.0	-83.0925119524
17	0.0	-82.9537636248
17	0.0	-82.9586403825
17	0.0	-83.5958932091
17	0.0	-83.3112058376
17	0.0	-82.81235823
17	0.0	-82.7371085718
17	0.0	-83.85113433
17	0.0	-83.3915959586
17	0.0	-82.64219008
17	0.0	-82.7347709276
17	0.0	-82.0425065994
17	0.0	-82.9637601881
17	0.0	-82.5888949893
17	0.0	-82.7896406013
17	0.0	-82.8365968196
17	0.0	-81.4628745149
17	0.0	-82.0674591261
17	0.0	-82.5733606607
17	0.0	-82.2835030731
17	0.0	-82.6841998638
17	0.0	-82.3694314126
17	0.0	-82.7320144051
17	0.0	-81.8739802543
17	0.0	-82.1970268122
17	0.0	-82.8947551698
17	0.0	-82.9058477101
17	0.0	-82.568717721
17	0.0	-83.2158329584
17	0.0	-83.326632037
17	0.0	-82.0921380389
17	0.0	-82.9121147357
17	0.0	-82.739899897
17	0.0	-82.1222815031
17	0.0	-82.656003127
17	0.0	-82.0985312947
17	0.0	-83.0985132943
17	0.0	-81.9566791463
17	0.0	-82.7037395463
17	0.0	-82.7747348226
17	0.0	-81.7374844822
17	0.0	-82.1350667031
17	0.0	-81.9258390081
17	0.0	-82.4858462474
17	0.0	-82.5545425995
17	0.0	-82.6233335751
17	0.0	-83.3275344607
17	0.0	-83.4157799841
17	0.0	-81.9617387207
17	0.0	-83.5491125479
17	0.0	-82.9692452179
17	0.0	-81.7952598798
17	0.0	-83.068897351
17	0.0	-82.0553272297
17	0.0	-82.593807584
17	0.0	-81.9269279277
17	0.0	-82.5783716963
17	0.0	-82.8641608588
17	0.0	-82.6584196349
17	0.0	-83.0538686882
17	0.0	-82.5112095273
17	0.0	-82.4688861975
17	0.0	-82.4344809048
17	0.0	-82.417967315
17	0.0	-83.4461322648
17	0.0	-81.8348296084
17	0.0	-82.4714816227
17	0.0	-82.3559364828
17	0.0	-82.0173665011
17	0.0	-82.0548540754
17	0.0	-82.4425908568
17	0.0	-81.5399035723
17	0.0	-83.3120382564
17	0.0	-81.9642582756
17	0.0	-82.6616586292
17	0.0	-83.1391841523
17	0.0	-82.5640800244
17	0.0	-82.3606905346
17	0.0	-81.764717917
17	0.0	-82.4731797435
17	0.0	-82.660981333
17	0.0	-82.8369948098
17	0.0	-82.5097361178
17	0.0	-82.3016530718
17	0.0	-82.4608433535
17	0.0	-82.0204075859
17	0.0	-83.6530796891
17	0.0	-82.9998398138
17	0.0	-82.090158877
17	0.0	-82.7565338515
17	0.0	-82.2220015397
17	0.0	-82.5571454064
17	0.0	-83.0203306668
17	0.0	-82.6437529232
17	0.0	-83.3249933579
17	0.0	-82.244807823
17	0.0	-82.1928872404
17	0.0	-82.0171484189
17	0.0	-82.2625795624
17	0.0	-83.4620920195
17	0.0	-81.4704996067
17	0.0	-82.7149197467
17	0.0	-81.6215418225
17	0.0	-81.8510954124
17	0.0	-83.117071499
17	0.0	-83.7351935882
17	0.0	-82.0636717564
17	0.0	-82.4004306214
17	0.0	-82.4714777441
17	0.0	-82.5180820528
17	0.0	-81.5629382804
17	0.0	-82.8971603436
17	0.0	-82.0982025595
17	0.0	-81.8240654066
17	0.0	-83.0136751498
17	0.0	-82.1750383975
17	0.0	-83.4081389893
17	0.0	-83.0436896464
17	0.0	-82.6305135846
17	0.0	-82.1804281656
17	0.0	-82.6720680246
17	0.0	-82.6813972477
17	0.0	-83.2962584152
17	0.0	-81.8117525996
17	0.0	-82.3412932925
17	0.0	-82.5607520572
17	0.0	-82.3431430428
17	0.0	-82.992198188
17	0.0	-83.1112693504
17	0.0	-83.0235666362
17	0.0	-82.5167334426
17	0.0	-81.9609899152
17	0.0	-83.2144998674
17	0.0	-82.2439754853
17	0.0	-81.9855615383
17	0.0	-82.2533049785
17	0.0	-81.8924796824
17	0.0	-82.3046306982
17	0.0	-82.7270295404
17	0.0	-83.4328222764
17	0.0	-82.4765451462
17	0.0	-82.1562189025
17	0.0	-81.9168691865
17	0.0	-81.929779468
17	0.0	-82.7038274663
17	0.0	-83.0239082417
17	0.0	-82.7521398287
17	0.0	-83.307245441
17	0.0	-82.2781926431
17	0.0	-82.9416517925
17	0.0	-82.4616968332
17	0.0	-82.6288329077
17	0.0	-82.5788104988
17	0.0	-82.502915587
17	0.0	-82.5869747811
17	0.0	-82.27672434
17	0.0	-82.152393834
17	0.0	-83.404703536
17	0.0	-82.9979220769
17	0.0	-82.6906662727
17	0.0	-82.2917481659
17	0.0	-81.9351859139
17	0.0	-83.2922569594
17	0.0	-82.7718551699
17	0.0	-82.4963850376
17	0.0	-82.5069700207
17	0.0	-82.3233093633
17	0.0	-82.6679197581
17	0.0	-82.6821218419
17	0.0	-82.9001097578
17	0.0	-82.5589346075
17	0.0	-81.807316928
17	0.0	-81.5752971119
17	0.0	-83.5670214284
17	0.0	-82.6892939797
17	0.0	-82.3225300878
17	0.0	-81.5978326497
17	0.0	-82.276229146
17	0.0	-82.1240405752
17	0.0	-82.2067373098
17	0.0	-82.8683581156
17	0.0	-82.2212830426
17	0.0	-83.6453436049
17	0.0	-82.5544438549
17	0.0	-82.9078057983
17	0.0	-82.639927453
17	0.0	-82.1195837186
17	0.0	-82.8438848042
17	0.0	-83.0147897632
17	0.0	-82.7640093687
17	0.0	-81.8914614046
17	0.0	-83.2803180229
17	0.0	-82.0709520202
17	0.0	-82.4156740509
17	0.0	-82.495807892
17	0.0	-83.0383457301
17	0.0	-82.7168026488
17	0.0	-82.2763875096
17	0.0	-82.5862688386
17	0.0	-82.1231183983
17	0.0	-82.0246064814
17	0.0	-81.7982061746
17	0.0	-82.2654103417
17	0.0	-82.7130997377
17	0.0	-82.2382611233
17	0.0	-82.101812939
17	0.0	-82.0148455038
17	0.0	-82.8147652171
17	0.0	-82.2061978465
17	0.0	-83.0443157058
17	0.0	-82.8243394192
17	0.0	-83.2985129178
17	0.0	-82.4591512169
17	0.0	-81.9076081318
17	0.0	-81.8841283471
17	0.0	-82.7152784379
17	0.0	-82.496215362
17	0.0	-82.7753899026
17	0.0	-82.6363475825
17	0.0	-81.8700266495
17	0.0	-82.6623049416
17	0.0	-81.8721462298
17	0.0	-82.8058837105
17	0.0	-81.6254738983
17	0.0	-82.7221063411
17	0.0	-82.0376141378
17	0.0	-83.1037534536
17	0.0	-82.422149473
17	0.0	-82.8467571658
17	0.0	-81.3774496056
17	0.0	-82.4301854763
17	0.0	-82.6802813743
17	0.0	-82.2981441699
17	0.0	-82.5046403505
17	0.0	-82.8230834458
17	0.0	-82.9483876944
17	0.0	-82.649908616
17	0.0	-82.4335790648
17	0.0	-82.6542628308
17	0.0	-82.4858620544
17	0.0	-82.587613736
17	0.0	-82.8823772631
17	0.0	-81.8481991102
17	0.0	-82.6128584194
17	0.0	-82.7100496197
17	0.0	-82.1684030564
17	0.0	-83.3585573431
17	0.0	-83.6599323221
17	0.0	-83.3281786872
17	0.0	-83.6095305556
17	0.0	-81.8902471787
17	0.0	-83.7372609863
17	0.0	-81.6673517348
17	0.0	-82.914855655
17	0.0	-82.2806039633
17	0.0	-84.1169327592
17	0.0	-82.5082883406
17	0.0	-83.445744631
17	0.0	-82.2286784829
17	0.0	-81.5947456938
17	0.0	-82.3922484177
17	0.0	-82.9501452229
17	0.0	-82.9189137368
17	0.0	-82.1080483672
17	0.0	-81.4738846833
17	0.0	-82.4240641339
17	0.0	-82.2587781956
17	0.0	-82.6540052207
17	0.0	-82.5730274131
17	0.0	-82.0082223174
17	0.0	-82.1613742003
17	0.0	-82.7495889465
17	0.0	-81.9677358414
17	0.0	-82.1063296924
17	0.0	-81.8468633703
17	0.0	-83.6962368341
17	0.0	-82.2659338723
17	0.0	-82.3829888653
17	0.0	-81.4201141369
17	0.0	-82.0316089925
17	0.0	-82.0165084655
17	0.0	-83.2661560354
17	0.0	-82.4058710692
17	0.0	-82.1063311344
17	0.0	-83.7168496899
17	0.0	-83.1580740913
17	0.0	-83.0259160052
17	0.0	-82.5586856579
17	0.0	-81.7110488052
17	0.0	-82.7573121591
17	0.0	-82.6207604161
17	0.0	-82.108100103
17	0.0	-82.8592430894
17	0.0	-81.7487004874
17	0.0	-83.4447493596
17	0.0	-82.678308276
17	0.0	-83.2849573181
17	0.0	-82.8105547766
17	0.0	-82.865560637
17	0.0	-83.1140126509
17	0.0	-81.8655192953
17	0.0	-82.0896921164
17	0.0	-82.8120530496
17	0.0	-83.2485263232
17	0.0	-82.1996209525
17	0.0	-82.4088141548
17	0.0	-82.8529764509
17	0.0	-83.6620837308
17	0.0	-81.9337215442
17	0.0	-82.211137573
17	0.0	-82.7782860905
17	0.0	-82.7215195744
17	0.0	-83.6193210061
17	0.0	-82.5322904288
17	0.0	-82.3174835796
17	0.0	-82.356620245
17	0.0	-82.360791736
17	0.0	-82.1529056537
17	0.0	-82.8954909159
17	0.0	-81.8645442464
17	0.0	-81.9840948422
17	0.0	-82.8334640421
17	0.0	-82.7010666606
17	0.0	-82.800802165
17	0.0	-82.892038497
17	0.0	-81.7834234693
17	0.0	-81.3593056837
17	0.0	-82.5598005843
17	0.0	-82.3928491031
17	0.0	-82.0739787435
17	0.0	-83.1364963616
17	0.0	-82.4623966239
17	0.0	-82.089814586
17	0.0	-82.9646863042
17	0.0	-83.409482542
17	0.0	-82.0137831641
17	0.0	-82.0449852767
17	0.0	-82.1961874969
17	0.0	-82.9690156674
17	0.0	-82.4971993781
17	0.0	-82.4933538073
17	0.0	-82.3367820259
17	0.0	-83.8751885064
17	0.0	-81.5904295712
17	0.0	-82.0100834488
17	0.0	-82.7492250702
17	0.0	-81.8500962219
17	0.0	-82.0704234146
17	0.0	-81.9427525373
17	0.0	-83.8371376926
17	0.0	-82.074139044
17	0.0	-82.7967450663
17	0.0	-82.8140812294
17	0.0	-82.0588806797
17	0.0	-82.2194782223
17	0.0	-82.1992211774
17	0.0	-81.643652805
17	0.0	-82.4720190259
17	0.0	-82.4938693692
17	0.0	-81.9842834102
17	0.0	-81.9253069394
17	0.0	-83.704426863
17	0.0	-83.069361289
17	0.0	-82.4318438812
17	0.0	-82.8990473805
17	0.0	-82.6681625711
17	0.0	-82.7381210732
17	0.0	-82.5930346486
17	0.0	-82.2745798341
17	0.0	-82.9473432299
17	0.0	-83.4449185171
17	0.0	-82.82793647
17	0.0	-82.7640634347
17	0.0	-83.4207747164
17	0.0	-81.6618731691
17	0.0	-82.8785988549
17	0.0	-82.7254401668
17	0.0	-82.7751338804
17	0.0	-81.5851872104
17	0.0	-81.9366730386
17	0.0	-82.6760816248
17	0.0	-82.8895274392
17	0.0	-82.3972710521
17	0.0	-82.3649060623
17	0.0	-83.2717944022
17	0.0	-81.6827107742
17	0.0	-82.4123786273
17	0.0	-82.1773874515
17	0.0	-82.1817528034
17	0.0	-81.9634610344
17	0.0	-82.6795359227
17	0.0	-82.1245560274
17	0.0	-82.4912715123
17	0.0	-82.842917904
17	0.0	-82.6540898587
17	0.0	-83.1943331007
17	0.0	-82.0655350071
17	0.0	-82.5926593757
17	0.0	-81.8268885288
17	0.0	-81.50041721
17	0.0	-82.2371696961
17	0.0	-82.1881322332
17	0.0	-82.6290297878
17	0.0	-81.93040061
17	0.0	-82.6006705005
17	0.0	-82.6158957385
17	0.0	-82.9258662478
17	0.0	-82.852774018
17	0.0	-82.3740571462
17	0.0	-82.9123783618
17	0.0	-82.6909615183
17	0.0	-82.7050713691
17	0.0	-83.3380083307
17	0.0	-81.7457296545
17	0.0	-82.0509588022
17	0.0	-82.2272527973
17	0.0	-82.29631876
17	0.0	-82.3810608966
17	0.0	-83.0951154042
17	0.0	-81.8653821423
17	0.0	-81.3725622913
17	0.0	-82.8958615084
17	0.0	-82.442049157
17	0.0	-82.4899620869
17	0.0	-83.0234807484
17	0.0	-82.2576649287
17	0.0	-82.0903552527
17	0.0	-82.1927581363
17	0.0	-82.152612899
17	0.0	-82.8607582646
17	0.0	-81.7649471028
17	0.0	-83.0021502329
17	0.0	-82.5104558143
17	0.0	-82.5880487761
17	0.0	-82.7952988073
17	0.0	-81.8344293249
17	0.0	-81.660085734
17	0.0	-82.3702834771
17	0.0	-83.2249670737
17	0.0	-82.7745645948
17	0.0	-82.2344831058
17	0.0	-83.0827994509
17	0.0	-82.5280440126
17	0.0	-82.6400472544
17	0.0	-82.5365950389
17	0.0	-83.2923776987
17	0.0	-82.8450745339
17	0.0	-82.0627632515
17	0.0	-83.792284111
17	0.0	-81.7605639714
17	0.0	-83.6558845304
17	0.0	-81.9476169584
17	0.0	-83.3893694677
17	0.0	-83.0589513687
17	0.0	-82.9070912993
17	0.0	-82.3619809848
17	0.0	-81.5910624577
17	0.0	-82.50195662
17	0.0	-82.6650153239
17	0.0	-81.7921545891
17	0.0	-82.685915466
17	0.0	-82.1476888094
17	0.0	-82.4655677085
17	0.0	-83.514420876
17	0.0	-82.0565026371
17	0.0	-81.4583498466
17	0.0	-82.5757705583
17	0.0	-83.1841694346
17	0.0	-81.9126854193
17	0.0	-82.7576558658
17	0.0	-82.4260312969
17	0.0	-82.8196097217
17	0.0	-82.0611708473
17	0.0	-81.8941810164
17	0.0	-82.1816629426
17	0.0	-81.8765026302
17	0.0	-82.6142666967
17	0.0	-83.3249565175
17	0.0	-81.858507821
17	0.0	-83.400210235
17	0.0	-82.6622340711
17	0.0	-83.1830573789
17	0.0	-82.4792209289
17	0.0	-83.1266275359
17	0.0	-82.2852280647
17	0.0	-82.4030856869
17	0.0	-82.4492858044
17	0.0	-83.1736096218
17	0.0	-82.7898944231
17	0.0	-82.98464448
17	0.0	-82.2155218782
17	0.0	-82.1113569196
17	0.0	-82.6995228671
17	0.0	-82.2387498587
17	0.0	-81.4880820837
17	0.0	-82.660807528
17	0.0	-82.8933686286
17	0.0	-83.609767407
17	0.0	-82.8731246966
17	0.0	-83.4269110098
17	0.0	-81.6500498541
17	0.0	-82.0614396858
17	0.0	-82.8424473221
17	0.0	-82.3195650687
17	0.0	-82.5139453324
17	0.0	-82.9171534138
17	0.0	-82.7526024293
17	0.0	-82.978983721
17	0.0	-82.8150855675
17	0.0	-82.2613428566
17	0.0	-82.9996961619
17	0.0	-82.4487215558
17	0.0	-81.7418965442
17	0.0	-82.111488458
17	0.0	-81.6226963945
17	0.0	-83.0167451795
17	0.0	-82.1976339417
17	0.0	-83.269300142
17	0.0	-83.3132450184
17	0.0	-83.051879344
17	0.0	-82.9197917342
17	0.0	-83.8561407077
17	0.0	-82.8156803073
17	0.0	-82.9531196302
17	0.0	-82.548396262
17	0.0	-82.6711423949
17	0.0	-82.0957248175
17	0.0	-82.5766043262
17	0.0	-83.3801809795
17	0.0	-82.6054712287
17	0.0	-82.8052375681
17	0.0	-83.1255685917
17	0.0	-83.1019812782
17	0.0	-83.1782468109
17	0.0	-82.0623719034
17	0.0	-82.562812831
17	0.0	-82.9556855506
17	0.0	-82.1136778192
17	0.0	-81.5837921489
17	0.0	-81.8459698306
17	0.0	-82.212403827
17	0.0	-82.6109258905
17	0.0	-82.9238154214
17	0.0	-82.3471295513
17	0.0	-82.47285784
17	0.0	-82.9595056891
17	0.0	-82.4723949195
17	0.0	-82.5954662107
17	0.0	-81.8807475352
17	0.0	-82.3190293538
17	0.0	-82.1011249324
17	0.0	-82.8975801202
17	0.0	-83.1273178491
17	0.0	-82.7938314803
17	0.0	-83.7336140332
17	0.0	-82.913113132
17	0.0	-82.7410120729
17	0.0	-82.286720627
17	0.0	-81.8759181914
17	0.0	-82.0875992927
17	0.0	-82.2746016748
17	0.0	-83.624778932
17	0.0	-81.9804067091
17	0.0	-82.5440734564
17	0.0	-83.357497877
17	0.0	-82.3036889044
17	0.0	-83.1727345977
17	0.0	-82.0299022202
17	0.0	-83.7511671392
17	0.0	-81.9773251366
17	0.0	-82.4324291536
17	0.0	-83.30818265
17	0.0	-81.9914207514
17	0.0	-82.3572488362
17	0.0	-82.9032904133
17	0.0	-81.9968011482
17	0.0	-82.0151252812
17	0.0	-81.7044636542
17	0.0	-83.0373872352
17	0.0	-82.3034792163
17	0.0	-82.4128790753
17	0.0	-82.6341398652
17	0.0	-82.3727405621
17	0.0	-83.0808607501
17	0.0	-82.0323435314
17	0.0	-83.2144927782
17	0.0	-82.7315043645
17	0.0	-82.4777132494
17	0.0	-83.7716528495
17	0.0	-82.2265895003
17	0.0	-82.5970116841
17	0.0	-82.3843637629
17	0.0	-82.2635777728
17	0.0	-83.4124806692
17	0.0	-81.2848363187
17	0.0	-82.5998971652
17	0.0	-82.5081413475
17	0.0	-82.0036527228
17	0.0	-82.4408310673
17	0.0	-82.4537037852
17	0.0	-83.4860206392
17	0.0	-83.2943218962
17	0.0	-82.8505951844
17	0.0	-81.9928948487
17	0.0	-83.2253988516
17	0.0	-81.5045758154
17	0.0	-83.0040607643
17	0.0	-82.9060126481
17	0.0	-83.2021778728
17	0.0	-82.7854212786
17	0.0	-83.1985648477
17	0.0	-82.251664869
17	0.0	-82.9552300606
17	0.0	-81.9952186166
17	0.0	-82.7781443787
17	0.0	-82.2933197098
17	0.0	-83.0166756438
17	0.0	-82.2902012164
17	0.0	-83.2878830267
17	0.0	-82.4277297605
17	0.0	-83.04769924
17	0.0	-82.8962466449
17	0.0	-82.4767782466
17	0.0	-81.8472528897
17	0.0	-82.5639138071
17	0.0	-82.5876591177
17	0.0	-81.8022398925
17	0.0	-82.388955942
17	0.0	-81.88729193
17	0.0	-83.4574065613
17	0.0	-82.8064837786
17	0.0	-81.8855256501
17	0.0	-81.72474962
17	0.0	-83.3584221271
17	0.0	-83.1622583827
17	0.0	-82.3108565909
17	0.0	-82.7338870059
17	0.0	-82.141578671
17	0.0	-82.4100110852
17	0.0	-82.6909644674
17	0.0	-82.7844527739
17	0.0	-83.1487406339
17	0.0	-82.1081735049
17	0.0	-81.4206140664
17	0.0	-82.7176825802
17	0.0	-82.0719434611
17	0.0	-81.9383247952
17	0.0	-82.2642215937
17	0.0	-82.4166991872
17	0.0	-83.1605937344
17	0.0	-81.7828012145
17	0.0	-82.6926626075
17	0.0	-82.7194010264
17	0.0	-84.0944309767
17	0.0	-82.4074614987
17	0.0	-82.5170913979
17	0.0	-82.113361417
17	0.0	-81.2130516148
17	0.0	-81.6654568852
17	0.0	-82.5753091725
17	0.0	-82.4869728889
17	0.0	-82.5753114522
17	0.0	-82.106279002
17	0.0	-82.1469127207
17	0.0	-82.8154146021
17	0.0	-82.4115831742
17	0.0	-81.3402985744
17	0.0	-83.2160018967
17	0.0	-83.4343024371
17	0.0	-82.4928267007
17	0.0	-82.8713822669
17	0.0	-82.4494728486
17	0.0	-83.1923428356
17	0.0	-82.5144442032
17	0.0	-82.0498967013
17	0.0	-82.6126770742
17	0.0	-82.5879418278
17	0.0	-82.8410203615
17	0.0	-82.145660352
17	0.0	-82.1061649791
17	0.0	-83.2258542293
17	0.0	-82.6239318682
17	0.0	-82.9615310068
17	0.0	-82.0081281918
17	0.0	-82.0606618582
17	0.0	-82.620204449
17	0.0	-83.3275808844
17	0.0	-82.3010347291
17	0.0	-82.4947496619
17	0.0	-82.4694645332
17	0.0	-83.6621331969
17	0.0	-81.9955188483
17	0.0	-83.03724452
17	0.0	-82.683430228
17	0.0	-82.6639249153
17	0.0	-82.2093949451
17	0.0	-82.8411790982
17	0.0	-82.5564464105
17	0.0	-82.4560273705
17	0.0	-83.7255385511
17	0.0	-82.3086312764
17	0.0	-82.6358858119
17	0.0	-81.9428932847
17	0.0	-82.9345196154
17	0.0	-83.1356615262
17	0.0	-82.6079451815
17	0.0	-83.2798839125
17	0.0	-82.7941640645
17	0.0	-82.8842283998
17	0.0	-81.7171494
17	0.0	-83.2457707959
17	0.0	-82.9997186785
17	0.0	-81.9637419631
17	0.0	-82.9290174379
17	0.0	-83.300656377
17	0.0	-83.3010052221
17	0.0	-82.0269820463
17	0.0	-82.6428396218
17	0.0	-81.8941025089
17	0.0	-82.1445158441
17	0.0	-82.0945792967
17	0.0	-82.7408175623
17	0.0	-81.9257866136
17	0.0	-82.7571321137
17	0.0	-81.9907067545
17	0.0	-82.8967788376
17	0.0	-82.8995891322
17	0.0	-82.6829222229
17	0.0	-82.0390130836
17	0.0	-82.7725162351
17	0.0	-83.1508152204
17	0.0	-83.690376805
17	0.0	-82.4807365846
17	0.0	-82.5947351551
17	0.0	-83.4105041309
17	0.0	-82.7439227084
17	0.0	-82.2278312174
17	0.0	-81.6331441409
17	0.0	-83.7892128011
17	0.0	-81.7285001789
17	0.0	-82.089509613
17	0.0	-82.5001319933
17	0.0	-83.0400604836
17	0.0	-82.6829499467
17	0.0	-82.9372343795
17	0.0	-82.2029277836
17	0.0	-82.4744621967
17	0.0	-82.0975452296
17	0.0	-81.9672822283
17	0.0	-83.3099771155
17	0.0	-82.855159121
17	0.0	-82.4450003326
17	0.0	-82.3714545793
17	0.0	-82.5917738641
17	0.0	-81.6278312884
17	0.0	-82.6926669922
17	0.0	-82.5596849368
17	0.0	-83.0443993759
17	0.0	-81.7986714602
17	0.0	-82.3992651733
17	0.0	-83.2422211294
17	0.0	-83.1879840568
17	0.0	-82.4294060326
17	0.0	-81.7366448637
17	0.0	-82.3032770017
17	0.0	-83.6432657846
17	0.0	-82.5125118584
17	0.0	-83.0972993606
17	0.0	-82.6603309541
17	0.0	-81.9334996952
17	0.0	-82.0533605778
17	0.0	-81.6554867227
17	0.0	-81.7818191791
17	0.0	-83.7876816356
