# Supplementary material for: Unique membrane properties and enhanced signal processing in human neocortical neurons
Source: eLife. 2016 Oct 6;5:e16553. doi: 10.7554/eLife.16553 (PMC5100995; doi:10.7554/eLife.16553)
Supplement: Source code 1. — DOI: http://dx.doi.org/10.7554/eLife.16553.014 [file elife-16553-code1.zip › Fig3/Fig3b/DIST_045_SYNC/Mon_Apr_11_11_35_14_2016/syns_170/sync_stim_seed_801.txt]

NUMBER_OF_SYNAPSES	APC_N	MAX_VOLTAGE
170	1.0	43.7225922844
170	1.0	43.7647246009
170	1.0	43.7675850406
170	1.0	43.7937774254
170	1.0	43.7448842952
170	1.0	43.7616789092
170	1.0	43.7892419369
170	1.0	43.7626152929
170	1.0	43.7507053625
170	1.0	43.762071636
170	1.0	43.7770637061
170	1.0	43.6645039948
170	1.0	43.6924958509
170	1.0	43.6895982657
170	1.0	43.7601042896
170	1.0	43.7878901569
170	1.0	43.783532363
170	1.0	43.7332628664
170	1.0	43.7491100617
170	1.0	43.7182637079
170	1.0	43.7741655182
170	1.0	43.7265304022
170	1.0	43.7187950674
170	1.0	43.7709798046
170	1.0	43.7436713816
170	1.0	43.7361571149
170	1.0	43.7756922339
170	1.0	43.7528325068
170	1.0	43.7633772727
170	1.0	43.7493277288
170	1.0	43.7975174355
170	1.0	43.7390757616
170	1.0	43.7985732616
170	1.0	43.7285294025
170	1.0	43.8129504959
170	1.0	43.6951014786
170	1.0	43.7628093347
170	1.0	43.7953103586
170	1.0	43.7700393339
170	1.0	43.7270075619
170	1.0	43.7405446215
170	1.0	43.7048437765
170	1.0	43.7535211144
170	1.0	43.7872969157
170	1.0	43.7345974466
170	1.0	43.743061701
170	1.0	43.7703657844
170	1.0	43.7469841509
170	1.0	43.7551887075
170	1.0	43.7271787277
170	1.0	43.6931939841
170	1.0	43.7609962635
170	1.0	43.7353420044
170	1.0	43.8079477501
170	1.0	43.7843347786
170	1.0	43.7506516751
170	1.0	43.7395970231
170	1.0	43.7900551053
170	1.0	43.7978690935
170	1.0	43.8046014399
170	1.0	43.7479822021
170	1.0	43.7033997138
170	1.0	43.6840530981
170	1.0	43.7608544141
170	1.0	43.7380252676
170	1.0	43.6937588877
170	1.0	43.7090167175
170	1.0	43.7974574896
170	1.0	43.738261413
170	1.0	43.7626706243
170	1.0	43.7633233587
170	1.0	43.7659414739
170	1.0	43.7364501721
170	1.0	43.7666763892
170	1.0	43.7629613825
170	1.0	43.6787094218
170	1.0	43.7112156221
170	1.0	43.797504172
170	1.0	43.7404563131
170	1.0	43.7161754654
170	1.0	43.7907820534
170	1.0	43.7423047025
170	1.0	43.7846869642
170	1.0	43.7395764341
170	1.0	43.7911534149
170	1.0	43.7900450054
170	1.0	43.7355057753
170	1.0	43.7844542714
170	1.0	43.7081475635
170	1.0	43.784664146
170	1.0	43.7776388526
170	1.0	43.6822031526
170	1.0	43.8264944713
170	1.0	43.7830147155
170	1.0	43.7530283817
170	1.0	43.6965269463
170	1.0	43.7088419221
170	1.0	43.7600615304
170	1.0	43.7201731824
170	1.0	43.7353580854
170	1.0	43.7686930668
170	1.0	43.7267120676
170	1.0	43.7871341858
170	1.0	43.7707651059
170	1.0	43.749222688
170	1.0	43.7626096984
170	1.0	43.8070136031
170	1.0	43.7772987525
170	1.0	43.7008495825
170	1.0	43.7886468957
170	1.0	43.7768907433
170	1.0	43.7516698639
170	1.0	43.8002761402
170	1.0	43.7486587006
170	1.0	43.7891211865
170	1.0	43.7893028773
170	1.0	43.7606110774
170	1.0	43.7966487604
170	1.0	43.7705382685
170	1.0	43.7752456946
170	1.0	43.8095168658
170	1.0	43.733817975
170	1.0	43.7370805516
170	1.0	43.7992619724
170	1.0	43.7443289358
170	1.0	43.6545721368
170	1.0	43.7911144079
170	1.0	43.7745482429
170	1.0	43.7613144019
170	1.0	43.7808442504
170	1.0	43.8078887793
170	1.0	43.6884510462
170	1.0	43.7864400319
170	1.0	43.7820275541
170	1.0	43.8050012108
170	1.0	43.7365125149
170	1.0	43.8143466229
170	1.0	43.717234686
170	1.0	43.7685190758
170	1.0	43.7235081324
170	1.0	43.7938317355
170	1.0	43.7572110346
170	1.0	43.7136405743
170	1.0	43.6951415422
170	1.0	43.7359722337
170	1.0	43.6966072913
170	1.0	43.7649725729
170	1.0	43.7740654004
170	1.0	43.7249089382
170	1.0	43.7188347575
170	1.0	43.7648663618
170	1.0	43.701421083
170	1.0	43.7896215113
170	1.0	43.7644166856
170	1.0	43.7547276542
170	1.0	43.7721081475
170	1.0	43.7729200347
170	1.0	43.7813609607
170	1.0	43.7337138478
170	1.0	43.7345980581
170	1.0	43.7286436085
170	1.0	43.7045756881
170	1.0	43.7847146781
170	1.0	43.6613639608
170	1.0	43.7079781286
170	1.0	43.7836051276
170	1.0	43.7737018153
170	1.0	43.6787207785
170	1.0	43.7894341735
170	1.0	43.741477195
170	1.0	43.722281039
170	1.0	43.79041197
170	1.0	43.7882551708
170	1.0	43.7706199428
170	1.0	43.7546367044
170	1.0	43.7419586617
170	1.0	43.7989826721
170	1.0	43.7003510066
170	1.0	43.7549393583
170	1.0	43.7150126699
170	1.0	43.7441466051
170	1.0	43.7940047721
170	1.0	43.7833885372
170	1.0	43.8169344525
170	1.0	43.8162507737
170	1.0	43.7596933302
170	1.0	43.7187102132
170	1.0	43.7298797707
170	1.0	43.7930595549
170	1.0	43.6901178013
170	1.0	43.7816038089
170	1.0	43.7252532531
170	1.0	43.8028137379
170	1.0	43.7983333773
170	1.0	43.701241644
170	1.0	43.8001823602
170	1.0	43.755328096
170	1.0	43.7610025939
170	1.0	43.7548000317
170	1.0	43.7596793999
170	1.0	43.7454012114
170	1.0	43.7099095081
170	1.0	43.7644131024
170	1.0	43.7095812867
170	1.0	43.7530966055
170	1.0	43.7355620889
170	1.0	43.7406799871
170	1.0	43.7914628455
170	1.0	43.6686196479
170	1.0	43.8024671565
170	1.0	43.7662090144
170	1.0	43.7712166627
170	1.0	43.7814023795
170	1.0	43.7191874846
170	1.0	43.7514650207
170	1.0	43.7462162886
170	1.0	43.6906605869
170	1.0	43.7009322612
170	1.0	43.8006823341
170	1.0	43.768153146
170	1.0	43.7195235972
170	1.0	43.7167622354
170	1.0	43.7346176871
170	1.0	43.7815714996
170	1.0	43.7998845768
170	1.0	43.6830131251
170	1.0	43.7566042374
170	1.0	43.7585264717
170	1.0	43.7761481421
170	1.0	43.7517991973
170	1.0	43.7683052812
170	1.0	43.7465955314
170	1.0	43.7839414154
170	1.0	43.7442439083
170	1.0	43.8058537069
170	1.0	43.7857888504
170	1.0	43.6927704416
170	1.0	43.7843862208
170	1.0	43.7674353085
170	1.0	43.7622480145
170	1.0	43.7806857618
170	1.0	43.7803600965
170	1.0	43.7536020036
170	1.0	43.7292749605
170	1.0	43.7783593726
170	1.0	43.7879406924
170	1.0	43.7028336955
170	1.0	43.8191830102
170	1.0	43.7586853829
170	1.0	43.7180318736
170	1.0	43.7141088325
170	1.0	43.7724696964
170	1.0	43.7767253238
170	1.0	43.7926129044
170	1.0	43.7681983429
170	1.0	43.7031670766
170	1.0	43.8241518104
170	1.0	43.7612139571
170	1.0	43.7723212705
170	1.0	43.8121924256
170	1.0	43.7827870988
170	1.0	43.7210088533
170	1.0	43.8262147377
170	1.0	43.7176437593
170	1.0	43.8207806213
170	1.0	43.6804412455
170	1.0	43.7516472357
170	1.0	43.7434870987
170	1.0	43.794719625
170	1.0	43.8053813978
170	1.0	43.7431432733
170	1.0	43.6863782298
170	1.0	43.7860948569
170	1.0	43.7673358197
170	1.0	43.7621239543
170	1.0	43.7653779087
170	1.0	43.8118859088
170	1.0	43.7599398361
170	1.0	43.7460210487
170	1.0	43.7450161006
170	1.0	43.7497509573
170	1.0	43.7656646386
170	1.0	43.7378956933
170	1.0	43.7745027028
170	1.0	43.7960536843
170	1.0	43.6894739777
170	1.0	43.804003958
170	1.0	43.7404706325
170	1.0	43.758127888
170	1.0	43.7888459992
170	1.0	43.8100728313
170	1.0	43.7769561307
170	1.0	43.7119311567
170	1.0	43.7601428419
170	1.0	43.753177131
170	1.0	43.6777389568
170	1.0	43.7605365198
170	1.0	43.8053044245
170	1.0	43.7512111982
170	1.0	43.8247516683
170	1.0	43.7287629774
170	1.0	43.7734033672
170	1.0	43.7030905034
170	1.0	43.8013886169
170	1.0	43.7490818328
170	1.0	43.7461508987
170	1.0	43.7218649159
170	1.0	43.729585283
170	1.0	43.710773597
170	1.0	43.7838096297
170	1.0	43.7960149649
170	1.0	43.7344636873
170	1.0	43.7711899474
170	1.0	43.7686334922
170	1.0	43.7690044443
170	1.0	43.7816666187
170	1.0	43.7659514652
170	1.0	43.7937875389
170	1.0	43.7539144718
170	1.0	43.7946266503
170	1.0	43.6904668316
170	1.0	43.7015432901
170	1.0	43.8063183367
170	1.0	43.7474507357
170	1.0	43.7555235869
170	1.0	43.7976714243
170	1.0	43.7946824745
170	1.0	43.7659589052
170	1.0	43.7109930604
170	1.0	43.7935133263
170	1.0	43.7975436738
170	1.0	43.778337999
170	1.0	43.7480132405
170	1.0	43.7857994051
170	1.0	43.7752445551
170	1.0	43.7260656651
170	1.0	43.6835767738
170	1.0	43.7350735091
170	1.0	43.676366086
170	1.0	43.7854770338
170	1.0	43.7358135963
170	1.0	43.78038216
170	1.0	43.7964693816
170	1.0	43.7969161593
170	1.0	43.7752143945
170	1.0	43.7301794166
170	1.0	43.7819774367
170	1.0	43.7520904693
170	1.0	43.7400438421
170	1.0	43.7257815
170	1.0	43.7913843575
170	1.0	43.8099486576
170	1.0	43.7767471593
170	1.0	43.7920365824
170	1.0	43.7514936794
170	1.0	43.7422885218
170	1.0	43.7151347626
170	1.0	43.7048033636
170	1.0	43.8001805287
170	1.0	43.7207186329
170	1.0	43.7378423575
170	1.0	43.756254756
170	1.0	43.7386886377
170	1.0	43.7509243425
170	1.0	43.7542966258
170	1.0	43.7972352471
170	1.0	43.7153229431
170	1.0	43.7378292682
170	1.0	43.7389004344
170	1.0	43.772987165
170	1.0	43.7508206252
170	1.0	43.7904721652
170	1.0	43.7562008739
170	1.0	43.7355914775
170	1.0	43.8005815736
170	1.0	43.8071280943
170	1.0	43.7696517631
170	1.0	43.7731923834
170	1.0	43.7908411667
170	1.0	43.7673608632
170	1.0	43.7831965351
170	1.0	43.7603831604
170	1.0	43.7938982788
170	1.0	43.7901519624
170	1.0	43.7428161095
170	1.0	43.7644175356
170	1.0	43.8038087218
170	1.0	43.7353279098
170	1.0	43.7687941124
170	1.0	43.7436564416
170	1.0	43.7018124468
170	1.0	43.7330727159
170	1.0	43.7591211315
170	1.0	43.8081710494
170	1.0	43.7579718905
170	1.0	43.7282036328
170	1.0	43.725670996
170	1.0	43.7776945319
170	1.0	43.713987586
170	1.0	43.6647214175
170	1.0	43.7690249769
170	1.0	43.7396921915
170	1.0	43.7428810169
170	1.0	43.7457609899
170	1.0	43.7120557564
170	1.0	43.7852587487
170	1.0	43.7638190604
170	1.0	43.7417792118
170	1.0	43.8012318914
170	1.0	43.7608025221
170	1.0	43.7217541617
170	1.0	43.7867803556
170	1.0	43.7962002175
170	1.0	43.7776754252
170	1.0	43.774187063
170	1.0	43.7052825829
170	1.0	43.7111487212
170	1.0	43.7214063297
170	1.0	43.766273176
170	1.0	43.6994581526
170	1.0	43.6986898214
170	1.0	43.8062086827
170	1.0	43.765822514
170	1.0	43.7702639399
170	1.0	43.7301326129
170	1.0	43.7910109404
170	1.0	43.762235543
170	1.0	43.7949970362
170	1.0	43.7794880938
170	1.0	43.7024053253
170	1.0	43.7480373544
170	1.0	43.693847101
170	1.0	43.7183995024
170	1.0	43.7088457089
170	1.0	43.7900579068
170	1.0	43.7421262964
170	1.0	43.6802882254
170	1.0	43.7426069344
170	1.0	43.7415578561
170	1.0	43.7715740076
170	1.0	43.7400718432
170	1.0	43.7665626492
170	1.0	43.7367147227
170	1.0	43.7860991811
170	1.0	43.7763303966
170	1.0	43.7946912115
170	1.0	43.6979160517
170	1.0	43.7714127574
170	1.0	43.7688250632
170	1.0	43.7797163628
170	1.0	43.797594615
170	1.0	43.7667175111
170	1.0	43.7388627491
170	1.0	43.7865134319
170	1.0	43.7599873041
170	1.0	43.740814284
170	1.0	43.8120077294
170	1.0	43.7978877086
170	1.0	43.7645066802
170	1.0	43.7675080096
170	1.0	43.7527648781
170	1.0	43.7542174715
170	1.0	43.7074608624
170	1.0	43.7307253071
170	1.0	43.7554786792
170	1.0	43.7781280295
170	1.0	43.7703160232
170	1.0	43.738806747
170	1.0	43.7064187644
170	1.0	43.7423069149
170	1.0	43.7211057818
170	1.0	43.7855547858
170	1.0	43.7298953299
170	1.0	43.7249003706
170	1.0	43.7869404125
170	1.0	43.6899609961
170	1.0	43.769467152
170	1.0	43.8046763929
170	1.0	43.7483476214
170	1.0	43.7584760088
170	1.0	43.7950479934
170	1.0	43.7168799835
170	1.0	43.7846637856
170	1.0	43.7536603985
170	1.0	43.7389695905
170	1.0	43.740988858
170	1.0	43.7693343409
170	1.0	43.7552564655
170	1.0	43.7926321115
170	1.0	43.7090158757
170	1.0	43.7892407265
170	1.0	43.7997727725
170	1.0	43.7625472983
170	1.0	43.7753735519
170	1.0	43.8173065876
170	1.0	43.7579283513
170	1.0	43.7647246442
170	1.0	43.7054187405
170	1.0	43.7432353941
170	1.0	43.798828383
170	1.0	43.7816498803
170	1.0	43.7429153694
170	1.0	43.7659794967
170	1.0	43.7498250484
170	1.0	43.7314016218
170	1.0	43.7626962791
170	1.0	43.7062295606
170	1.0	43.6830267709
170	1.0	43.7730290976
170	1.0	43.8167265835
170	1.0	43.7543985023
170	1.0	43.7331276535
170	1.0	43.7917578292
170	1.0	43.7746757534
170	1.0	43.7935715116
170	1.0	43.7561727833
170	1.0	43.7947501897
170	1.0	43.6850065637
170	1.0	43.7460439956
170	1.0	43.7649803744
170	1.0	43.6806413352
170	1.0	43.7365871217
170	1.0	43.7607185456
170	1.0	43.7465070527
170	1.0	43.811086166
170	1.0	43.7943511784
170	1.0	43.7817496197
170	1.0	43.6908724972
170	1.0	43.7788691301
170	1.0	43.7663121284
170	1.0	43.770027215
170	1.0	43.7655905161
170	1.0	43.7978742954
170	1.0	43.7517499503
170	1.0	43.7723899569
170	1.0	43.8077248265
170	1.0	43.7429265115
170	1.0	43.7129019437
170	1.0	43.7929007526
170	1.0	43.7887546649
170	1.0	43.7787915164
170	1.0	43.7887232284
170	1.0	43.8075045963
170	1.0	43.8059571156
170	1.0	43.7912424663
170	1.0	43.8195768944
170	1.0	43.7493346372
170	1.0	43.7607805314
170	1.0	43.7331889108
170	1.0	43.7895983455
170	1.0	43.7933776935
170	1.0	43.7219605957
170	1.0	43.7646286752
170	1.0	43.7700495924
170	1.0	43.7462496555
170	1.0	43.7770180061
170	1.0	43.778668087
170	1.0	43.7604396826
170	1.0	43.7837062107
170	1.0	43.7775975821
170	1.0	43.7575769069
170	1.0	43.7477318899
170	1.0	43.7676758274
170	1.0	43.788700397
170	1.0	43.7974259986
170	1.0	43.7769216075
170	1.0	43.8021792801
170	1.0	43.7647303916
170	1.0	43.6999488233
170	1.0	43.7559906587
170	1.0	43.8188627172
170	1.0	43.7762356123
170	1.0	43.7810135048
170	1.0	43.7801671786
170	1.0	43.7609951439
170	1.0	43.7498680782
170	1.0	43.7690668895
170	1.0	43.7380494975
170	1.0	43.7770937996
170	1.0	43.7967551161
170	1.0	43.7673854055
170	1.0	43.7003055294
170	1.0	43.7580736632
170	1.0	43.7658868954
170	1.0	43.7999128229
170	1.0	43.6840688101
170	1.0	43.706676173
170	1.0	43.6888426212
170	1.0	43.7512906329
170	1.0	43.7903851062
170	1.0	43.7157089169
170	1.0	43.7359500054
170	1.0	43.700485224
170	1.0	43.7885767835
170	1.0	43.7453389858
170	1.0	43.7451948719
170	1.0	43.765042012
170	1.0	43.8004075787
170	1.0	43.7772049877
170	1.0	43.6874948149
170	1.0	43.7822527981
170	1.0	43.7865904868
170	1.0	43.725013729
170	1.0	43.7530731755
170	1.0	43.7550515759
170	1.0	43.7573376263
170	1.0	43.8018217434
170	1.0	43.6722284545
170	1.0	43.7633144992
170	1.0	43.8200027092
170	1.0	43.7794295579
170	1.0	43.7906168487
170	1.0	43.7766554278
170	1.0	43.6820059731
170	1.0	43.7321603578
170	1.0	43.7395892747
170	1.0	43.8174890014
170	1.0	43.707926506
170	1.0	43.7853720308
170	1.0	43.7151843926
170	1.0	43.7796850591
170	1.0	43.6823070455
170	1.0	43.7568811518
170	1.0	43.712610588
170	1.0	43.7326761235
170	1.0	43.797151472
170	1.0	43.7412299181
170	1.0	43.8012411803
170	1.0	43.7905555092
170	1.0	43.7404875854
170	1.0	43.8066098249
170	1.0	43.6990597419
170	1.0	43.7583438353
170	1.0	43.7249833344
170	1.0	43.8067191841
170	1.0	43.7757424111
170	1.0	43.7911875442
170	1.0	43.7341351274
170	1.0	43.8029301387
170	1.0	43.7466230375
170	1.0	43.7992928849
170	1.0	43.7675962155
170	1.0	43.8072845837
170	1.0	43.7488951967
170	1.0	43.8067779494
170	1.0	43.7878110822
170	1.0	43.8052083864
170	1.0	43.7719233257
170	1.0	43.7513914035
170	1.0	43.7552904893
170	1.0	43.7878506976
170	1.0	43.7390861724
170	1.0	43.7744425047
170	1.0	43.6932355423
170	1.0	43.7286655299
170	1.0	43.7658517595
170	1.0	43.7054026751
170	1.0	43.7858676658
170	1.0	43.8019155492
170	1.0	43.7055680518
170	1.0	43.7845432893
170	1.0	43.7298891257
170	1.0	43.7840218336
170	1.0	43.760032366
170	1.0	43.7413114448
170	1.0	43.7847012618
170	1.0	43.7220789921
170	1.0	43.743045272
170	1.0	43.7467016188
170	1.0	43.7289655267
170	1.0	43.6494782302
170	1.0	43.8074482774
170	1.0	43.7653632469
170	1.0	43.7372101086
170	1.0	43.763639775
170	1.0	43.6912038279
170	1.0	43.7980898955
170	1.0	43.698468872
170	1.0	43.8133944591
170	1.0	43.7696603658
170	1.0	43.7438993732
170	1.0	43.783518614
170	1.0	43.7225709263
170	1.0	43.7685785021
170	1.0	43.7741427743
170	1.0	43.7227909534
170	1.0	43.7635122186
170	1.0	43.690138686
170	1.0	43.7512946672
170	1.0	43.7391282985
170	1.0	43.7861661602
170	1.0	43.7982446846
170	1.0	43.8008752301
170	1.0	43.7767117356
170	1.0	43.7645503498
170	1.0	43.7088862165
170	1.0	43.7962574545
170	1.0	43.7816041616
170	1.0	43.7541221093
170	1.0	43.7959614974
170	1.0	43.7207404001
170	1.0	43.6849251732
170	1.0	43.741165032
170	1.0	43.7133968211
170	1.0	43.6787083038
170	1.0	43.7780994881
170	1.0	43.8078739499
170	1.0	43.6829722051
170	1.0	43.7218126157
170	1.0	43.7357874778
170	1.0	43.7636394444
170	1.0	43.7865923945
170	1.0	43.7357460847
170	1.0	43.6945637232
170	1.0	43.7648613515
170	1.0	43.7864907214
170	1.0	43.789598201
170	1.0	43.7264493568
170	1.0	43.8028947067
170	1.0	43.6828272784
170	1.0	43.8022366712
170	1.0	43.7280361549
170	1.0	43.7602905111
170	1.0	43.6619962766
170	1.0	43.7765883753
170	1.0	43.7895191271
170	1.0	43.7675647509
170	1.0	43.7255176146
170	1.0	43.781125108
170	1.0	43.7432766052
170	1.0	43.7305682182
170	1.0	43.7166414109
170	1.0	43.7378664535
170	1.0	43.726704834
170	1.0	43.7707001898
170	1.0	43.7938644042
170	1.0	43.7992571359
170	1.0	43.6996679639
170	1.0	43.7287470818
170	1.0	43.6987225066
170	1.0	43.7035888143
170	1.0	43.7954081987
170	1.0	43.7093851939
170	1.0	43.7663431912
170	1.0	43.7393381885
170	1.0	43.7042806734
170	1.0	43.7580612343
170	1.0	43.7563194574
170	1.0	43.7212323793
170	1.0	43.771990478
170	1.0	43.7794015409
170	1.0	43.7255616754
170	1.0	43.7980034227
170	1.0	43.7678655972
170	1.0	43.7852113246
170	1.0	43.754616028
170	1.0	43.7795537227
170	1.0	43.7636281017
170	1.0	43.7034422423
170	1.0	43.7116459336
170	1.0	43.8009914492
170	1.0	43.6956614698
170	1.0	43.7882187631
170	1.0	43.7646891613
170	1.0	43.7723889648
170	1.0	43.7905726979
170	1.0	43.759101506
170	1.0	43.7183243934
170	1.0	43.766014481
170	1.0	43.7740278622
170	1.0	43.7177939661
170	1.0	43.7655352903
170	1.0	43.774055819
170	1.0	43.7320605176
170	1.0	43.787652554
170	1.0	43.7505885772
170	1.0	43.6858146178
170	1.0	43.7412917128
170	1.0	43.7763482585
170	1.0	43.7189319257
170	1.0	43.78728252
170	1.0	43.7740540095
170	1.0	43.7414496296
170	1.0	43.7590589697
170	1.0	43.7248322668
170	1.0	43.7629808531
170	1.0	43.7837543079
170	1.0	43.7283517471
170	1.0	43.7921458367
170	1.0	43.807706781
170	1.0	43.7172777889
170	1.0	43.6882314915
170	1.0	43.710565704
170	1.0	43.681093698
170	1.0	43.7941826187
170	1.0	43.6961570077
170	1.0	43.7695478122
170	1.0	43.7693921594
170	1.0	43.7650455773
170	1.0	43.7990023365
170	1.0	43.7141199369
170	1.0	43.7164576465
170	1.0	43.7763249338
170	1.0	43.7116497105
170	1.0	43.7935843224
170	1.0	43.7492662639
170	1.0	43.7497912031
170	1.0	43.7303944981
170	1.0	43.7861506868
170	1.0	43.7850115882
170	1.0	43.7269241962
170	1.0	43.8344444857
170	1.0	43.7206996455
170	1.0	43.728988251
170	1.0	43.7359935213
170	1.0	43.7852933483
170	1.0	43.7115124377
170	1.0	43.7169536131
170	1.0	43.7604568399
170	1.0	43.717106329
170	1.0	43.7786868151
170	1.0	43.7362187663
170	1.0	43.7203542481
170	1.0	43.7761121358
170	1.0	43.7921256175
170	1.0	43.830098757
170	1.0	43.7658571508
170	1.0	43.7593494426
170	1.0	43.6629060623
170	1.0	43.7938977994
170	1.0	43.7903480998
170	1.0	43.818732247
170	1.0	43.7788982636
170	1.0	43.7656123506
170	1.0	43.7782711615
170	1.0	43.7628902244
170	1.0	43.7111155717
170	1.0	43.7625451861
170	1.0	43.789733363
170	1.0	43.7702774535
170	1.0	43.7461869732
170	1.0	43.764704415
170	1.0	43.8054695353
170	1.0	43.7481554688
170	1.0	43.7720630376
170	1.0	43.7275738132
170	1.0	43.779589393
170	1.0	43.7755563705
170	1.0	43.6804255512
170	1.0	43.7170689309
170	1.0	43.7495026441
170	1.0	43.7731507438
170	1.0	43.746015002
170	1.0	43.777085366
170	1.0	43.7313695788
170	1.0	43.7769555331
170	1.0	43.7932935701
170	1.0	43.8103992806
170	1.0	43.7701001274
170	1.0	43.6773558473
170	1.0	43.7043358239
170	1.0	43.6867225006
170	1.0	43.7128391367
170	1.0	43.7216218993
170	1.0	43.7639741682
170	1.0	43.7267089702
170	1.0	43.7765290014
170	1.0	43.6776742711
170	1.0	43.7914127649
170	1.0	43.6831997532
170	1.0	43.7837398864
170	1.0	43.7864335441
170	1.0	43.6975254246
170	1.0	43.7308595434
170	1.0	43.7475957999
170	1.0	43.7733211616
170	1.0	43.7481280302
170	1.0	43.8014027704
170	1.0	43.7664900797
170	1.0	43.7683086154
170	1.0	43.796934411
170	1.0	43.7998753535
170	1.0	43.7606502801
170	1.0	43.7949203485
170	1.0	43.7150441338
170	1.0	43.8099784886
170	1.0	43.7801182724
170	1.0	43.7962891256
170	1.0	43.766522767
170	1.0	43.7738394563
170	1.0	43.8012317939
170	1.0	43.7651429916
170	1.0	43.8211954341
170	1.0	43.7957613163
170	1.0	43.6831713374
170	1.0	43.7493522944
170	1.0	43.7718027637
170	1.0	43.7963140364
170	1.0	43.7695057268
170	1.0	43.7192416994
170	1.0	43.7717627358
170	1.0	43.7919068554
170	1.0	43.6977686681
170	1.0	43.7853159883
170	1.0	43.7738489569
170	1.0	43.7121139236
170	1.0	43.6768225556
170	1.0	43.7389220719
170	1.0	43.7872973775
170	1.0	43.7685070161
170	1.0	43.7725409086
170	1.0	43.7843501589
170	1.0	43.7631809521
170	1.0	43.7424624548
170	1.0	43.7613303093
170	1.0	43.777716913
170	1.0	43.7236933727
170	1.0	43.7349860964
170	1.0	43.820879925
170	1.0	43.7847383656
170	1.0	43.7160455312
170	1.0	43.7315588064
170	1.0	43.7882488399
170	1.0	43.7449328974
170	1.0	43.7834962305
170	1.0	43.6959531869
170	1.0	43.6593126773
170	1.0	43.6818484943
170	1.0	43.7720783788
170	1.0	43.7936027683
170	1.0	43.7653492637
170	1.0	43.8198073694
170	1.0	43.7859349213
170	1.0	43.7784384487
170	1.0	43.7908764351
170	1.0	43.7964494763
170	1.0	43.7617997788
170	1.0	43.7562032302
170	1.0	43.7358878149
170	1.0	43.736308591
170	1.0	43.7280401739
170	1.0	43.7925945663
170	1.0	43.7600463381
170	1.0	43.7367120061
170	1.0	43.7602886501
170	1.0	43.735229275
170	1.0	43.7408517156
170	1.0	43.7296206596
170	1.0	43.8126775498
170	1.0	43.7810260925
170	1.0	43.6969685039
170	1.0	43.7999738522
170	1.0	43.7591983518
170	1.0	43.7832425895
170	1.0	43.696251923
170	1.0	43.7751603323
170	1.0	43.778810965
170	1.0	43.70430105
170	1.0	43.7818814663
170	1.0	43.7645932977
170	1.0	43.7039660201
170	1.0	43.6925071114
170	1.0	43.7421618653
170	1.0	43.7417202859
170	1.0	43.7099772992
170	1.0	43.7649985621
170	1.0	43.7621009171
170	1.0	43.7978787135
170	1.0	43.6745375372
170	1.0	43.8014591226
170	1.0	43.7620608499
170	1.0	43.7683912968
170	1.0	43.7636350091
170	1.0	43.7714741062
170	1.0	43.7356058434
170	1.0	43.7818535546
170	1.0	43.709551207
170	1.0	43.7177827356
170	1.0	43.7151356825
170	1.0	43.7270251625
170	1.0	43.7901538965
170	1.0	43.7610984681
170	1.0	43.7307452932
170	1.0	43.7673528242
170	1.0	43.7020626058
170	1.0	43.7680762118
170	1.0	43.7750399861
170	1.0	43.7926060024
170	1.0	43.752193297
170	1.0	43.7077463331
170	1.0	43.7542591475
170	1.0	43.7310535958
170	1.0	43.7121574859
170	1.0	43.7866268735
170	1.0	43.731113921
170	1.0	43.7690016358
170	1.0	43.716708126
170	1.0	43.7213419952
170	1.0	43.7439386574
170	1.0	43.6972600095
