# Supplementary material for: Unique membrane properties and enhanced signal processing in human neocortical neurons
Source: eLife. 2016 Oct 6;5:e16553. doi: 10.7554/eLife.16553 (PMC5100995; doi:10.7554/eLife.16553)
Supplement: Source code 1. — DOI: http://dx.doi.org/10.7554/eLife.16553.014 [file elife-16553-code1.zip › Fig3/Fig3b/DIST_045_SYNC/Mon_Apr_11_11_35_14_2016/syns_171/sync_stim_seed_802.txt]

NUMBER_OF_SYNAPSES	APC_N	MAX_VOLTAGE
171	1.0	43.7810333888
171	1.0	43.7417375052
171	1.0	43.7580472953
171	1.0	43.7319575837
171	1.0	43.7664546021
171	1.0	43.7928305706
171	1.0	43.7903295998
171	1.0	43.7343552866
171	1.0	43.7571321053
171	1.0	43.7653881798
171	1.0	43.8060897693
171	1.0	43.7632317097
171	1.0	43.7646464493
171	1.0	43.7018187007
171	1.0	43.7436975512
171	1.0	43.7838691783
171	1.0	43.7683842692
171	1.0	43.7242336494
171	1.0	43.7738219319
171	1.0	43.7009944273
171	1.0	43.7128517469
171	1.0	43.7692867519
171	1.0	43.7136015668
171	1.0	43.7863909369
171	1.0	43.687389045
171	1.0	43.6904680714
171	1.0	43.7517262846
171	1.0	43.7613898596
171	1.0	43.7057001821
171	1.0	43.785494841
171	1.0	43.7680827638
171	1.0	43.7968179559
171	1.0	43.7668109954
171	1.0	43.7722064313
171	1.0	43.7593865862
171	1.0	43.7997543051
171	1.0	43.7695987342
171	1.0	43.7210513365
171	1.0	43.7786463472
171	1.0	43.7493950993
171	1.0	43.7889765081
171	1.0	43.7585205815
171	1.0	43.7626067587
171	1.0	43.7315839429
171	1.0	43.7029986408
171	1.0	43.7729719519
171	1.0	43.7411898262
171	1.0	43.7666137177
171	1.0	43.7411148728
171	1.0	43.802636399
171	1.0	43.8041963469
171	1.0	43.6894422104
171	1.0	43.7367772125
171	1.0	43.7480282348
171	1.0	43.7708550854
171	1.0	43.766768501
171	1.0	43.7913901137
171	1.0	43.7198976697
171	1.0	43.7675873268
171	1.0	43.7944576183
171	1.0	43.7791312923
171	1.0	43.7791749691
171	1.0	43.7341542746
171	1.0	43.724834707
171	1.0	43.7167744758
171	1.0	43.7904991084
171	1.0	43.7004481207
171	1.0	43.7146564323
171	1.0	43.7684779032
171	1.0	43.7481421283
171	1.0	43.6985185185
171	1.0	43.7559005026
171	1.0	43.7670006104
171	1.0	43.7376038599
171	1.0	43.7657607275
171	1.0	43.7705084656
171	1.0	43.8147944714
171	1.0	43.7933331774
171	1.0	43.7850984296
171	1.0	43.7646527512
171	1.0	43.7737195542
171	1.0	43.7352710158
171	1.0	43.7463578435
171	1.0	43.7828476105
171	1.0	43.7894655883
171	1.0	43.8092380516
171	1.0	43.7754315335
171	1.0	43.7694503295
171	1.0	43.7887565163
171	1.0	43.7676007342
171	1.0	43.7997820234
171	1.0	43.7065663843
171	1.0	43.7097199946
171	1.0	43.7105417993
171	1.0	43.7768761185
171	1.0	43.7735203878
171	1.0	43.7278206281
171	1.0	43.7854233956
171	1.0	43.7673291581
171	1.0	43.7945576328
171	1.0	43.8059289973
171	1.0	43.7285636461
171	1.0	43.8138333169
171	1.0	43.7870360292
171	1.0	43.7871185209
171	1.0	43.7175405985
171	1.0	43.7550942677
171	1.0	43.7416588319
171	1.0	43.6799782659
171	1.0	43.7772214701
171	1.0	43.7712280257
171	1.0	43.7945226687
171	1.0	43.7029814471
171	1.0	43.7691668846
171	1.0	43.7877681465
171	1.0	43.6710992351
171	1.0	43.774222275
171	1.0	43.7834517938
171	1.0	43.7857653442
171	1.0	43.7547076797
171	1.0	43.764717061
171	1.0	43.7391457121
171	1.0	43.7589772853
171	1.0	43.671260028
171	1.0	43.7508397682
171	1.0	43.7623422025
171	1.0	43.753132357
171	1.0	43.7502730089
171	1.0	43.7765322692
171	1.0	43.7545187921
171	1.0	43.7519686434
171	1.0	43.7547591603
171	1.0	43.7960764568
171	1.0	43.7451875971
171	1.0	43.7297190117
171	1.0	43.7808538343
171	1.0	43.7101110405
171	1.0	43.7833053403
171	1.0	43.727789016
171	1.0	43.8039219114
171	1.0	43.7474782614
171	1.0	43.6965477365
171	1.0	43.7864975456
171	1.0	43.7807713203
171	1.0	43.6791714027
171	1.0	43.7552385067
171	1.0	43.7567766123
171	1.0	43.7221537248
171	1.0	43.7839012396
171	1.0	43.6850666732
171	1.0	43.6888455735
171	1.0	43.7475496226
171	1.0	43.7336778092
171	1.0	43.7736548195
171	1.0	43.7695707471
171	1.0	43.6740374326
171	1.0	43.8040152017
171	1.0	43.7003980495
171	1.0	43.7950517769
171	1.0	43.7966024068
171	1.0	43.7888472922
171	1.0	43.7613873249
171	1.0	43.7344785868
171	1.0	43.7619801085
171	1.0	43.7931688034
171	1.0	43.7302714946
171	1.0	43.7664772229
171	1.0	43.7441827224
171	1.0	43.7486126072
171	1.0	43.786448677
171	1.0	43.7890771789
171	1.0	43.7650951949
171	1.0	43.7302412111
171	1.0	43.7238729997
171	1.0	43.7206112792
171	1.0	43.807976728
171	1.0	43.7765348568
171	1.0	43.7339540823
171	1.0	43.7825402273
171	1.0	43.7423715107
171	1.0	43.7571625258
171	1.0	43.7991920025
171	1.0	43.7927466982
171	1.0	43.7742573057
171	1.0	43.7516838213
171	1.0	43.7865280463
171	1.0	43.7547637463
171	1.0	43.7498801307
171	1.0	43.787351862
171	1.0	43.7715499712
171	1.0	43.7425451552
171	1.0	43.7949511392
171	1.0	43.7832951392
171	1.0	43.8053393773
171	1.0	43.7896128424
171	1.0	43.8024838325
171	1.0	43.7684534425
171	1.0	43.7436611263
171	1.0	43.7949694946
171	1.0	43.7345423285
171	1.0	43.7434854286
171	1.0	43.7582663907
171	1.0	43.744079997
171	1.0	43.7141277994
171	1.0	43.7669894899
171	1.0	43.7861176672
171	1.0	43.7799949813
171	1.0	43.7969523754
171	1.0	43.7802974394
171	1.0	43.721772172
171	1.0	43.725853677
171	1.0	43.7885569897
171	1.0	43.7715106623
171	1.0	43.818261477
171	1.0	43.7031012752
171	1.0	43.7888239779
171	1.0	43.7300344352
171	1.0	43.821513621
171	1.0	43.7546892196
171	1.0	43.7990126539
171	1.0	43.7785527427
171	1.0	43.7467954222
171	1.0	43.7801648409
171	1.0	43.7208251146
171	1.0	43.7416225833
171	1.0	43.7811607518
171	1.0	43.7084449934
171	1.0	43.7996086963
171	1.0	43.7913788783
171	1.0	43.7716585611
171	1.0	43.7599280722
171	1.0	43.8035171311
171	1.0	43.7374641352
171	1.0	43.7409860024
171	1.0	43.7412030285
171	1.0	43.6737311802
171	1.0	43.7729180838
171	1.0	43.7660420919
171	1.0	43.7242272106
171	1.0	43.7565515461
171	1.0	43.7727079789
171	1.0	43.7426800293
171	1.0	43.7690986394
171	1.0	43.7662458547
171	1.0	43.6929309887
171	1.0	43.7149840345
171	1.0	43.7500026154
171	1.0	43.7526798699
171	1.0	43.7479211251
171	1.0	43.7702411699
171	1.0	43.7361420201
171	1.0	43.6953084361
171	1.0	43.7671425693
171	1.0	43.7085897506
171	1.0	43.7759533442
171	1.0	43.771909336
171	1.0	43.7928794281
171	1.0	43.8153059295
171	1.0	43.6886517788
171	1.0	43.7387479011
171	1.0	43.6815802662
171	1.0	43.7608138836
171	1.0	43.6834423521
171	1.0	43.754299138
171	1.0	43.7036401818
171	1.0	43.802468597
171	1.0	43.7420831747
171	1.0	43.7691249165
171	1.0	43.7893247033
171	1.0	43.7336675997
171	1.0	43.8072443519
171	1.0	43.7611212626
171	1.0	43.8039032649
171	1.0	43.7754283341
171	1.0	43.6914700226
171	1.0	43.7790255986
171	1.0	43.7754300221
171	1.0	43.7108176417
171	1.0	43.7593865478
171	1.0	43.776451877
171	1.0	43.7415184746
171	1.0	43.7535800271
171	1.0	43.717375352
171	1.0	43.783304715
171	1.0	43.7957614897
171	1.0	43.6533273235
171	1.0	43.7485358463
171	1.0	43.7880807036
171	1.0	43.7695019432
171	1.0	43.732590623
171	1.0	43.7970568009
171	1.0	43.6817642277
171	1.0	43.7179159134
171	1.0	43.7186225068
171	1.0	43.7370971355
171	1.0	43.7795846273
171	1.0	43.7991884462
171	1.0	43.7566627187
171	1.0	43.7880601478
171	1.0	43.7422501928
171	1.0	43.8032595201
171	1.0	43.7575078813
171	1.0	43.7589367653
171	1.0	43.7139034037
171	1.0	43.7888712964
171	1.0	43.809691778
171	1.0	43.710691707
171	1.0	43.8089395814
171	1.0	43.777311051
171	1.0	43.8325957216
171	1.0	43.7608209106
171	1.0	43.7837035057
171	1.0	43.7067134278
171	1.0	43.7873173526
171	1.0	43.7497059405
171	1.0	43.7880734969
171	1.0	43.7454995941
171	1.0	43.7091297537
171	1.0	43.7116025677
171	1.0	43.7799517811
171	1.0	43.7802847226
171	1.0	43.6979919988
171	1.0	43.7643791077
171	1.0	43.7837857997
171	1.0	43.8002807343
171	1.0	43.7513852266
171	1.0	43.7419990197
171	1.0	43.7701710654
171	1.0	43.7416639437
171	1.0	43.7962232347
171	1.0	43.7764041427
171	1.0	43.6707074042
171	1.0	43.7155172285
171	1.0	43.7993329466
171	1.0	43.8053324761
171	1.0	43.709366702
171	1.0	43.7647956918
171	1.0	43.7943105474
171	1.0	43.7935515906
171	1.0	43.726431253
171	1.0	43.7264870212
171	1.0	43.7119318746
171	1.0	43.7379345385
171	1.0	43.7083324352
171	1.0	43.8052575398
171	1.0	43.7213827388
171	1.0	43.772438618
171	1.0	43.7589769682
171	1.0	43.7700931814
171	1.0	43.736218619
171	1.0	43.7265460347
171	1.0	43.7692764301
171	1.0	43.7667186939
171	1.0	43.7931723802
171	1.0	43.7496638531
171	1.0	43.737506639
171	1.0	43.7466347178
171	1.0	43.7790814031
171	1.0	43.7256437042
171	1.0	43.7489495082
171	1.0	43.7092968367
171	1.0	43.7268455097
171	1.0	43.714389981
171	1.0	43.6523550968
171	1.0	43.7513925651
171	1.0	43.8039727989
171	1.0	43.8100752721
171	1.0	43.7600629848
171	1.0	43.6872811389
171	1.0	43.7778591164
171	1.0	43.7711176108
171	1.0	43.7883174317
171	1.0	43.7513105051
171	1.0	43.7247801351
171	1.0	43.7594195001
171	1.0	43.8013295935
171	1.0	43.7413613721
171	1.0	43.7283639761
171	1.0	43.7828825975
171	1.0	43.774548434
171	1.0	43.7710755883
171	1.0	43.8304742723
171	1.0	43.7884622112
171	1.0	43.7733318475
171	1.0	43.7952190881
171	1.0	43.7276733337
171	1.0	43.7649147704
171	1.0	43.679364594
171	1.0	43.7301848792
171	1.0	43.8130434958
171	1.0	43.7520431833
171	1.0	43.794527258
171	1.0	43.795259315
171	1.0	43.7247451919
171	1.0	43.8003976487
171	1.0	43.7737716612
171	1.0	43.764885797
171	1.0	43.8102586637
171	1.0	43.7129689703
171	1.0	43.751702853
171	1.0	43.7926252142
171	1.0	43.7879084329
171	1.0	43.7353557746
171	1.0	43.7715161813
171	1.0	43.7377967161
171	1.0	43.7265727618
171	1.0	43.8009865233
171	1.0	43.784908187
171	1.0	43.7624017787
171	1.0	43.7605241936
171	1.0	43.7057298341
171	1.0	43.7072416857
171	1.0	43.7646737749
171	1.0	43.7394232832
171	1.0	43.7221442074
171	1.0	43.8085041282
171	1.0	43.7723368681
171	1.0	43.719691574
171	1.0	43.7877590133
171	1.0	43.7861347102
171	1.0	43.7953654508
171	1.0	43.7569462197
171	1.0	43.7904185075
171	1.0	43.7963510125
171	1.0	43.7628100024
171	1.0	43.7478142911
171	1.0	43.7990285873
171	1.0	43.7340080081
171	1.0	43.7949702639
171	1.0	43.702537689
171	1.0	43.7619701505
171	1.0	43.7654729831
171	1.0	43.7569475626
171	1.0	43.7914733065
171	1.0	43.7545126325
171	1.0	43.7504213273
171	1.0	43.7925175645
171	1.0	43.6945872329
171	1.0	43.7650293505
171	1.0	43.7141668692
171	1.0	43.7018507866
171	1.0	43.7502312147
171	1.0	43.7791937215
171	1.0	43.7380998523
171	1.0	43.6843995618
171	1.0	43.7796511798
171	1.0	43.7820006185
171	1.0	43.7813326832
171	1.0	43.7261288201
171	1.0	43.8101577814
171	1.0	43.77122695
171	1.0	43.7456062825
171	1.0	43.7399214143
171	1.0	43.7842377045
171	1.0	43.7743954667
171	1.0	43.7504776725
171	1.0	43.7547785331
171	1.0	43.7972796075
171	1.0	43.7618532859
171	1.0	43.8139827295
171	1.0	43.7915083042
171	1.0	43.780446313
171	1.0	43.7472436668
171	1.0	43.7169802968
171	1.0	43.7406100343
171	1.0	43.7705982788
171	1.0	43.7680777902
171	1.0	43.7875471547
171	1.0	43.7092968771
171	1.0	43.7989584046
171	1.0	43.8197179919
171	1.0	43.7527379427
171	1.0	43.7899448808
171	1.0	43.7361027098
171	1.0	43.7010433914
171	1.0	43.7117057423
171	1.0	43.6704830863
171	1.0	43.7746087006
171	1.0	43.7893030154
171	1.0	43.7701126903
171	1.0	43.766097265
171	1.0	43.7611028987
171	1.0	43.7791215642
171	1.0	43.7487306116
171	1.0	43.7555966477
171	1.0	43.7591591822
171	1.0	43.717627016
171	1.0	43.7758889546
171	1.0	43.7063113324
171	1.0	43.7116294232
171	1.0	43.7151512381
171	1.0	43.7962632542
171	1.0	43.8026918203
171	1.0	43.7568617829
171	1.0	43.7921468667
171	1.0	43.7650234865
171	1.0	43.7762088571
171	1.0	43.73111034
171	1.0	43.7062910306
171	1.0	43.7607965359
171	1.0	43.7199295679
171	1.0	43.7377098982
171	1.0	43.7744932644
171	1.0	43.7667101105
171	1.0	43.6939954945
171	1.0	43.8084496842
171	1.0	43.7609487637
171	1.0	43.6618096608
171	1.0	43.7773486336
171	1.0	43.7811257829
171	1.0	43.76692267
171	1.0	43.7726258113
171	1.0	43.6987236723
171	1.0	43.7676121066
171	1.0	43.7204762558
171	1.0	43.780523367
171	1.0	43.6841763753
171	1.0	43.7713208743
171	1.0	43.7075840996
171	1.0	43.7664380843
171	1.0	43.7129678975
171	1.0	43.7267727571
171	1.0	43.6823167708
171	1.0	43.7765498794
171	1.0	43.7879230821
171	1.0	43.7618468633
171	1.0	43.735103442
171	1.0	43.7449202522
171	1.0	43.7838583957
171	1.0	43.7250467291
171	1.0	43.7082230898
171	1.0	43.7803281524
171	1.0	43.7743063518
171	1.0	43.7848125358
171	1.0	43.7876241194
171	1.0	43.6989076846
171	1.0	43.7950204516
171	1.0	43.7490241793
171	1.0	43.7192016291
171	1.0	43.7636011659
171	1.0	43.7090419409
171	1.0	43.7846892292
171	1.0	43.8023312142
171	1.0	43.7759498277
171	1.0	43.7859169209
171	1.0	43.7592060204
171	1.0	43.7864653781
171	1.0	43.711406089
171	1.0	43.6777059633
171	1.0	43.7885271538
171	1.0	43.7734469995
171	1.0	43.7233169354
171	1.0	43.7345213011
171	1.0	43.7566243939
171	1.0	43.7979670662
171	1.0	43.7522501049
171	1.0	43.793533795
171	1.0	43.8060940445
171	1.0	43.7483609711
171	1.0	43.8051590635
171	1.0	43.779023489
171	1.0	43.7456463021
171	1.0	43.7276633263
171	1.0	43.6843536818
171	1.0	43.7740611033
171	1.0	43.7470922728
171	1.0	43.7243970145
171	1.0	43.7900272876
171	1.0	43.7031862923
171	1.0	43.7545940874
171	1.0	43.7231126411
171	1.0	43.7659748448
171	1.0	43.7311453216
171	1.0	43.7460413236
171	1.0	43.7414683412
171	1.0	43.7397530075
171	1.0	43.8133000958
171	1.0	43.7325904913
171	1.0	43.7926669647
171	1.0	43.7021338722
171	1.0	43.7313717101
171	1.0	43.7892696879
171	1.0	43.7319852574
171	1.0	43.7587004369
171	1.0	43.7792899502
171	1.0	43.7967518847
171	1.0	43.7551865069
171	1.0	43.699249938
171	1.0	43.7188975225
171	1.0	43.7525592549
171	1.0	43.7551740448
171	1.0	43.7329084717
171	1.0	43.684497817
171	1.0	43.7792819614
171	1.0	43.7823044804
171	1.0	43.7661804767
171	1.0	43.7591787223
171	1.0	43.7513795291
171	1.0	43.727767319
171	1.0	43.7783910243
171	1.0	43.7502700523
171	1.0	43.7909703789
171	1.0	43.7623739649
171	1.0	43.7676901312
171	1.0	43.8033494562
171	1.0	43.7993909346
171	1.0	43.7094684806
171	1.0	43.7799545576
171	1.0	43.7437503253
171	1.0	43.7337789722
171	1.0	43.7478484398
171	1.0	43.7753847892
171	1.0	43.7772907732
171	1.0	43.7703932036
171	1.0	43.7459476687
171	1.0	43.8162079573
171	1.0	43.7995848292
171	1.0	43.7622227545
171	1.0	43.7431639029
171	1.0	43.7211118155
171	1.0	43.7680681695
171	1.0	43.7750633695
171	1.0	43.7577470265
171	1.0	43.7231263896
171	1.0	43.7598731434
171	1.0	43.7885371175
171	1.0	43.7903435608
171	1.0	43.7568349747
171	1.0	43.7483613098
171	1.0	43.6666248439
171	1.0	43.742993802
171	1.0	43.7350321727
171	1.0	43.8024157533
171	1.0	43.7501481764
171	1.0	43.7014391429
171	1.0	43.7597895115
171	1.0	43.7963652207
171	1.0	43.7618787901
171	1.0	43.7928981888
171	1.0	43.6961464808
171	1.0	43.7605079112
171	1.0	43.7584839717
171	1.0	43.7544503552
171	1.0	43.7054201749
171	1.0	43.6728915386
171	1.0	43.7837366825
171	1.0	43.7283015672
171	1.0	43.7515635531
171	1.0	43.7929073846
171	1.0	43.6841597634
171	1.0	43.7275414934
171	1.0	43.7486259019
171	1.0	43.7553300752
171	1.0	43.7265951186
171	1.0	43.7593081389
171	1.0	43.7742354274
171	1.0	43.794315819
171	1.0	43.7972693132
171	1.0	43.7791317231
171	1.0	43.7574248796
171	1.0	43.7917606075
171	1.0	43.7517317719
171	1.0	43.7568449561
171	1.0	43.7649109129
171	1.0	43.7033770868
171	1.0	43.7018574056
171	1.0	43.7694428733
171	1.0	43.7158472039
171	1.0	43.6972464226
171	1.0	43.7303327471
171	1.0	43.757863868
171	1.0	43.7899104816
171	1.0	43.7017728791
171	1.0	43.8152342535
171	1.0	43.7780471564
171	1.0	43.6871443309
171	1.0	43.7938519797
171	1.0	43.7512022127
171	1.0	43.7609519558
171	1.0	43.7402646963
171	1.0	43.783827507
171	1.0	43.7031275134
171	1.0	43.7677541973
171	1.0	43.716675302
171	1.0	43.7846988669
171	1.0	43.7244174496
171	1.0	43.7506897711
171	1.0	43.6831802663
171	1.0	43.7161793735
171	1.0	43.7711046056
171	1.0	43.7453890821
171	1.0	43.7710120313
171	1.0	43.7386476454
171	1.0	43.7389069975
171	1.0	43.6929230847
171	1.0	43.7381722709
171	1.0	43.7671839609
171	1.0	43.7637223837
171	1.0	43.7798208574
171	1.0	43.7165409925
171	1.0	43.7766901333
171	1.0	43.7700570022
171	1.0	43.719144651
171	1.0	43.755049839
171	1.0	43.7799634383
171	1.0	43.7455629928
171	1.0	43.7261731963
171	1.0	43.8056551855
171	1.0	43.7685254689
171	1.0	43.7759277888
171	1.0	43.761368702
171	1.0	43.7270546535
171	1.0	43.7330743541
171	1.0	43.70612411
171	1.0	43.7360965693
171	1.0	43.7894040792
171	1.0	43.716566562
171	1.0	43.7664062129
171	1.0	43.7093483934
171	1.0	43.6757491873
171	1.0	43.7604583902
171	1.0	43.7905890229
171	1.0	43.7098768445
171	1.0	43.7176223606
171	1.0	43.8066770908
171	1.0	43.7514819091
171	1.0	43.7538406109
171	1.0	43.7935362143
171	1.0	43.7097522184
171	1.0	43.7064994872
171	1.0	43.7483967155
171	1.0	43.7834958604
171	1.0	43.7933035835
171	1.0	43.754381926
171	1.0	43.7482705674
171	1.0	43.6940600017
171	1.0	43.7640622604
171	1.0	43.7365748389
171	1.0	43.7913873717
171	1.0	43.7826375454
171	1.0	43.7921274545
171	1.0	43.7791466814
171	1.0	43.7895823494
171	1.0	43.6667373719
171	1.0	43.7880467302
171	1.0	43.7135092769
171	1.0	43.6805894548
171	1.0	43.7983514536
171	1.0	43.754015179
171	1.0	43.7393529925
171	1.0	43.7959942671
171	1.0	43.7182264681
171	1.0	43.7792465417
171	1.0	43.7529376167
171	1.0	43.7476611407
171	1.0	43.7437272694
171	1.0	43.7915078353
171	1.0	43.7364241182
171	1.0	43.7053797147
171	1.0	43.6934251878
171	1.0	43.7189312632
171	1.0	43.7056297108
171	1.0	43.8008077583
171	1.0	43.7427786259
171	1.0	43.7780065162
171	1.0	43.778766818
171	1.0	43.7591686557
171	1.0	43.7804547364
171	1.0	43.7026189096
171	1.0	43.733996366
171	1.0	43.7778781771
171	1.0	43.7994470879
171	1.0	43.736142702
171	1.0	43.743226511
171	1.0	43.7406744641
171	1.0	43.7853793135
171	1.0	43.8045768504
171	1.0	43.6655288892
171	1.0	43.8226359691
171	1.0	43.7288538796
171	1.0	43.7156043347
171	1.0	43.7938014239
171	1.0	43.8094144835
171	1.0	43.7723851816
171	1.0	43.725681083
171	1.0	43.7238932928
171	1.0	43.7707198354
171	1.0	43.6951673991
171	1.0	43.7305857281
171	1.0	43.6901172469
171	1.0	43.7768685117
171	1.0	43.7877282589
171	1.0	43.7792424452
171	1.0	43.7816231204
171	1.0	43.6825551751
171	1.0	43.7152059417
171	1.0	43.7656062122
171	1.0	43.7894474111
171	1.0	43.7834847218
171	1.0	43.7736477217
171	1.0	43.7970195708
171	1.0	43.7267901299
171	1.0	43.8050454897
171	1.0	43.7325965718
171	1.0	43.8015736201
171	1.0	43.6732468277
171	1.0	43.7639478745
171	1.0	43.8276819061
171	1.0	43.7171499911
171	1.0	43.7732481672
171	1.0	43.7633802858
171	1.0	43.7304173372
171	1.0	43.7958640529
171	1.0	43.7294836051
171	1.0	43.7897820331
171	1.0	43.7685917586
171	1.0	43.7857464313
171	1.0	43.7490371171
171	1.0	43.7236317386
171	1.0	43.7778255827
171	1.0	43.8064451014
171	1.0	43.7788642822
171	1.0	43.7664983097
171	1.0	43.6867771697
171	1.0	43.7812531666
171	1.0	43.7767607984
171	1.0	43.7697033778
171	1.0	43.6805447726
171	1.0	43.6982714252
171	1.0	43.7394475816
171	1.0	43.7201876702
171	1.0	43.7443877808
171	1.0	43.7229001795
171	1.0	43.7897628819
171	1.0	43.7667393012
171	1.0	43.763737862
171	1.0	43.6812274964
171	1.0	43.7684169678
171	1.0	43.7726199877
171	1.0	43.7710683887
171	1.0	43.7798490198
171	1.0	43.7858565009
171	1.0	43.7484398196
171	1.0	43.7512524184
171	1.0	43.7617858464
171	1.0	43.7221703626
171	1.0	43.7459184773
171	1.0	43.7257754458
171	1.0	43.7509429037
171	1.0	43.747323428
171	1.0	43.6934635591
171	1.0	43.701115287
171	1.0	43.7676843632
171	1.0	43.8145236714
171	1.0	43.7687313188
171	1.0	43.7876191199
171	1.0	43.7226992294
171	1.0	43.7946149904
171	1.0	43.7267395047
171	1.0	43.7605146861
171	1.0	43.7741726655
171	1.0	43.8024264954
171	1.0	43.7510637963
171	1.0	43.7765403036
171	1.0	43.746284886
171	1.0	43.6775976522
171	1.0	43.783681336
171	1.0	43.7587040408
171	1.0	43.799925942
171	1.0	43.7188544617
171	1.0	43.7552982786
171	1.0	43.7216404233
171	1.0	43.7903817675
171	1.0	43.7112259996
171	1.0	43.6995951194
171	1.0	43.6817585358
171	1.0	43.7357333725
171	1.0	43.7632960343
171	1.0	43.7971380623
171	1.0	43.7395735293
171	1.0	43.6841284333
171	1.0	43.732081565
171	1.0	43.7508985931
171	1.0	43.7929590722
171	1.0	43.7830091104
171	1.0	43.6697012676
171	1.0	43.7285572754
171	1.0	43.7728395258
171	1.0	43.7891243193
171	1.0	43.8085564015
171	1.0	43.6965953055
171	1.0	43.7395399685
171	1.0	43.7324005039
171	1.0	43.7567993011
171	1.0	43.7813019641
171	1.0	43.7868082254
171	1.0	43.8042714261
171	1.0	43.7697471535
171	1.0	43.704142452
171	1.0	43.702602083
171	1.0	43.7848879975
171	1.0	43.7714781351
171	1.0	43.6973671756
171	1.0	43.7274862129
171	1.0	43.7282125479
171	1.0	43.7102002628
171	1.0	43.803414465
171	1.0	43.7013883681
171	1.0	43.7169029945
171	1.0	43.7686657877
171	1.0	43.8062860323
171	1.0	43.7140924497
171	1.0	43.7661274512
171	1.0	43.7867091294
171	1.0	43.8058056288
171	1.0	43.7288874287
171	1.0	43.7710914709
171	1.0	43.7480028125
171	1.0	43.767376144
171	1.0	43.7274997737
171	1.0	43.7250828314
171	1.0	43.7709530658
171	1.0	43.7772729083
171	1.0	43.7627098997
171	1.0	43.7485222793
171	1.0	43.789538543
171	1.0	43.7832799217
171	1.0	43.7943551293
171	1.0	43.7267328019
171	1.0	43.7613286407
171	1.0	43.7303720401
171	1.0	43.7417694742
171	1.0	43.7018509532
171	1.0	43.7976630297
171	1.0	43.7841685724
171	1.0	43.765332826
171	1.0	43.7556612651
171	1.0	43.73118673
171	1.0	43.7889140412
171	1.0	43.7526058918
171	1.0	43.6922952909
171	1.0	43.7053505996
171	1.0	43.8011522243
171	1.0	43.7410682573
171	1.0	43.68670015
171	1.0	43.7168349245
171	1.0	43.7340103515
171	1.0	43.6435359633
171	1.0	43.8102271547
171	1.0	43.7475441896
171	1.0	43.7779681236
171	1.0	43.7893045788
171	1.0	43.7658226812
171	1.0	43.7810246547
171	1.0	43.8052119904
171	1.0	43.727343305
171	1.0	43.7296515992
171	1.0	43.7328611741
171	1.0	43.7329139738
171	1.0	43.7730381678
171	1.0	43.7592678091
171	1.0	43.78676786
171	1.0	43.7056384857
171	1.0	43.69029312
171	1.0	43.7738960106
171	1.0	43.7395038664
171	1.0	43.7441983003
171	1.0	43.6786211245
171	1.0	43.7626133553
171	1.0	43.7966969791
171	1.0	43.7495816098
171	1.0	43.7238943163
171	1.0	43.8032808117
171	1.0	43.803717787
171	1.0	43.7715954822
171	1.0	43.754485952
171	1.0	43.7375599979
171	1.0	43.7521687634
171	1.0	43.7649673559
171	1.0	43.7191494496
171	1.0	43.7535046557
171	1.0	43.7233611245
171	1.0	43.7499630024
171	1.0	43.7728073842
171	1.0	43.7914140882
171	1.0	43.769484273
171	1.0	43.7417646929
171	1.0	43.7005002708
171	1.0	43.7740800852
171	1.0	43.7321958768
171	1.0	43.6821972151
171	1.0	43.7271359293
171	1.0	43.7735448479
171	1.0	43.748562036
171	1.0	43.7818493144
171	1.0	43.7400677071
171	1.0	43.69763671
171	1.0	43.7227839732
171	1.0	43.6926623732
171	1.0	43.6627889214
