# Supplementary material for: Unique membrane properties and enhanced signal processing in human neocortical neurons
Source: eLife. 2016 Oct 6;5:e16553. doi: 10.7554/eLife.16553 (PMC5100995; doi:10.7554/eLife.16553)
Supplement: Source code 1. — DOI: http://dx.doi.org/10.7554/eLife.16553.014 [file elife-16553-code1.zip › Fig3/Fig3b/DIST_045_SYNC/Mon_Apr_11_11_35_14_2016/syns_172/sync_stim_seed_791.txt]

NUMBER_OF_SYNAPSES	APC_N	MAX_VOLTAGE
172	1.0	43.7855657668
172	1.0	43.7729115197
172	1.0	43.6664661596
172	1.0	43.8015035675
172	1.0	43.7824874962
172	1.0	43.6744074615
172	1.0	43.6794330872
172	1.0	43.7266487222
172	1.0	43.7249785381
172	1.0	43.7228716768
172	1.0	43.7340777519
172	1.0	43.7999718195
172	1.0	43.723604472
172	1.0	43.7409209413
172	1.0	43.7855884511
172	1.0	43.776105427
172	1.0	43.7862202249
172	1.0	43.7321731748
172	1.0	43.7139875041
172	1.0	43.7396825188
172	1.0	43.70058879
172	1.0	43.7185437889
172	1.0	43.7727604854
172	1.0	43.785949743
172	1.0	43.7146219593
172	1.0	43.7690986722
172	1.0	43.7731872205
172	1.0	43.812923736
172	1.0	43.7846857221
172	1.0	43.7723412679
172	1.0	43.711957622
172	1.0	43.7956959966
172	1.0	43.7602938936
172	1.0	43.7749264402
172	1.0	43.7536509186
172	1.0	43.7349341009
172	1.0	43.7749986281
172	1.0	43.7561529299
172	1.0	43.7940137903
172	1.0	43.7998394516
172	1.0	43.7040906054
172	1.0	43.8016757588
172	1.0	43.7236774027
172	1.0	43.8082004183
172	1.0	43.7763234812
172	1.0	43.7960188235
172	1.0	43.7838325746
172	1.0	43.7212723665
172	1.0	43.7935831116
172	1.0	43.7706348774
172	1.0	43.7283662176
172	1.0	43.7902275508
172	1.0	43.704131725
172	1.0	43.7218599855
172	1.0	43.7756150148
172	1.0	43.7296692883
172	1.0	43.7288870811
172	1.0	43.7778818161
172	1.0	43.7892173007
172	1.0	43.8001488802
172	1.0	43.7813394319
172	1.0	43.7641877205
172	1.0	43.7338775636
172	1.0	43.7592380894
172	1.0	43.7546943162
172	1.0	43.8179285993
172	1.0	43.7608805598
172	1.0	43.7996567428
172	1.0	43.7858204718
172	1.0	43.7546161533
172	1.0	43.7985925912
172	1.0	43.7695045571
172	1.0	43.7594286594
172	1.0	43.7972252798
172	1.0	43.7389413556
172	1.0	43.7769753013
172	1.0	43.7266496222
172	1.0	43.7725591678
172	1.0	43.7538750821
172	1.0	43.7530117868
172	1.0	43.6937282622
172	1.0	43.7756641184
172	1.0	43.72086632
172	1.0	43.7780875502
172	1.0	43.6619153118
172	1.0	43.7662831956
172	1.0	43.7570625348
172	1.0	43.7683057394
172	1.0	43.7812057995
172	1.0	43.807259625
172	1.0	43.8033750213
172	1.0	43.7797302424
172	1.0	43.7202111736
172	1.0	43.6879151267
172	1.0	43.8033995485
172	1.0	43.7494523017
172	1.0	43.7593191913
172	1.0	43.773435476
172	1.0	43.7197972182
172	1.0	43.773343323
172	1.0	43.778847974
172	1.0	43.8131189457
172	1.0	43.745332894
172	1.0	43.7517764197
172	1.0	43.7460086943
172	1.0	43.7790166856
172	1.0	43.8024631989
172	1.0	43.7557726647
172	1.0	43.7431288159
172	1.0	43.8002083979
172	1.0	43.7733220177
172	1.0	43.8072758298
172	1.0	43.7177210136
172	1.0	43.7646364681
172	1.0	43.7661385691
172	1.0	43.8022691106
172	1.0	43.7630314499
172	1.0	43.7263975725
172	1.0	43.7662022509
172	1.0	43.8013486665
172	1.0	43.8210673755
172	1.0	43.7684650255
172	1.0	43.7688073856
172	1.0	43.7752897755
172	1.0	43.7115808131
172	1.0	43.8003394741
172	1.0	43.7406018945
172	1.0	43.6933864405
172	1.0	43.7090031201
172	1.0	43.7925136637
172	1.0	43.7365199936
172	1.0	43.6925338831
172	1.0	43.8021457812
172	1.0	43.7924215613
172	1.0	43.7376512672
172	1.0	43.812932922
172	1.0	43.7969898143
172	1.0	43.7908373512
172	1.0	43.7843895201
172	1.0	43.7087895596
172	1.0	43.7360444645
172	1.0	43.7838724642
172	1.0	43.7968172326
172	1.0	43.7579479862
172	1.0	43.7064302075
172	1.0	43.7290494199
172	1.0	43.7191209349
172	1.0	43.7699993943
172	1.0	43.7340157437
172	1.0	43.7103840693
172	1.0	43.761023181
172	1.0	43.695537749
172	1.0	43.8099130373
172	1.0	43.8019042922
172	1.0	43.7261577452
172	1.0	43.8035870643
172	1.0	43.7861589156
172	1.0	43.7855595501
172	1.0	43.7198154483
172	1.0	43.7936088534
172	1.0	43.7722590362
172	1.0	43.7884454671
172	1.0	43.7732738288
172	1.0	43.7225644234
172	1.0	43.7846855204
172	1.0	43.6907419978
172	1.0	43.7594137949
172	1.0	43.740958647
172	1.0	43.7544565518
172	1.0	43.7805119448
172	1.0	43.7910267002
172	1.0	43.7549351553
172	1.0	43.7709382247
172	1.0	43.7622695024
172	1.0	43.777345472
172	1.0	43.7866361865
172	1.0	43.7810440698
172	1.0	43.7533398875
172	1.0	43.7964402339
172	1.0	43.7641504329
172	1.0	43.7663890951
172	1.0	43.7044382465
172	1.0	43.7231336428
172	1.0	43.7981926444
172	1.0	43.7151126061
172	1.0	43.7335769019
172	1.0	43.7122601619
172	1.0	43.7767137961
172	1.0	43.7350326679
172	1.0	43.777576045
172	1.0	43.7602854272
172	1.0	43.7599140292
172	1.0	43.7917191494
172	1.0	43.739615696
172	1.0	43.7749194648
172	1.0	43.753170783
172	1.0	43.736712005
172	1.0	43.8127244237
172	1.0	43.7531631055
172	1.0	43.7062219091
172	1.0	43.7851403646
172	1.0	43.731186169
172	1.0	43.7160857864
172	1.0	43.7501687849
172	1.0	43.7814976469
172	1.0	43.794437931
172	1.0	43.7571323338
172	1.0	43.7250884137
172	1.0	43.7768640061
172	1.0	43.7062420167
172	1.0	43.7435356135
172	1.0	43.7302814007
172	1.0	43.771460445
172	1.0	43.742975173
172	1.0	43.7835926133
172	1.0	43.7432003452
172	1.0	43.796253039
172	1.0	43.7861369644
172	1.0	43.7961861705
172	1.0	43.7701250619
172	1.0	43.8034252074
172	1.0	43.7597793618
172	1.0	43.8005963148
172	1.0	43.7077590036
172	1.0	43.7846048095
172	1.0	43.7874186055
172	1.0	43.7554334117
172	1.0	43.7887751108
172	1.0	43.7521533966
172	1.0	43.7578451527
172	1.0	43.8137447037
172	1.0	43.7703580101
172	1.0	43.7120070098
172	1.0	43.7463009644
172	1.0	43.7523309207
172	1.0	43.7729808588
172	1.0	43.7582447972
172	1.0	43.700345012
172	1.0	43.7840694746
172	1.0	43.8208489071
172	1.0	43.7191110558
172	1.0	43.7527929161
172	1.0	43.7418645408
172	1.0	43.7924688423
172	1.0	43.8025529062
172	1.0	43.722716256
172	1.0	43.7952963594
172	1.0	43.7654320706
172	1.0	43.7968237061
172	1.0	43.7656995301
172	1.0	43.797987704
172	1.0	43.7763927716
172	1.0	43.8160945936
172	1.0	43.7825337677
172	1.0	43.8027652594
172	1.0	43.8247160272
172	1.0	43.7219944367
172	1.0	43.7329388458
172	1.0	43.7634370245
172	1.0	43.7580720149
172	1.0	43.8066903058
172	1.0	43.8041906915
172	1.0	43.7675594644
172	1.0	43.7643355902
172	1.0	43.7009535822
172	1.0	43.7090726415
172	1.0	43.7899047101
172	1.0	43.7537982456
172	1.0	43.80501581
172	1.0	43.7526583068
172	1.0	43.7205852455
172	1.0	43.730380828
172	1.0	43.7958525167
172	1.0	43.8001453685
172	1.0	43.7690798275
172	1.0	43.7504220525
172	1.0	43.759092313
172	1.0	43.7755721208
172	1.0	43.7119714748
172	1.0	43.7917698882
172	1.0	43.696313638
172	1.0	43.800849901
172	1.0	43.7871777859
172	1.0	43.7644582997
172	1.0	43.7844696883
172	1.0	43.730387838
172	1.0	43.7452722875
172	1.0	43.7107863205
172	1.0	43.7168193793
172	1.0	43.7890115817
172	1.0	43.8092129105
172	1.0	43.8096280926
172	1.0	43.7280441517
172	1.0	43.7873911088
172	1.0	43.7550059418
172	1.0	43.7845133577
172	1.0	43.7392414215
172	1.0	43.7903936946
172	1.0	43.6925210785
172	1.0	43.6976420696
172	1.0	43.7538670974
172	1.0	43.8069355984
172	1.0	43.7977678835
172	1.0	43.798650458
172	1.0	43.7968772341
172	1.0	43.7518009632
172	1.0	43.7654997767
172	1.0	43.6865994727
172	1.0	43.7883978397
172	1.0	43.7510795118
172	1.0	43.7555867166
172	1.0	43.7777551764
172	1.0	43.6873402662
172	1.0	43.7758139181
172	1.0	43.6894580905
172	1.0	43.7783747751
172	1.0	43.776382761
172	1.0	43.7967318587
172	1.0	43.7544045161
172	1.0	43.7870716391
172	1.0	43.7219653906
172	1.0	43.8135464001
172	1.0	43.7115057198
172	1.0	43.757206086
172	1.0	43.7461685372
172	1.0	43.6886644522
172	1.0	43.7776707855
172	1.0	43.7195834756
172	1.0	43.7567809101
172	1.0	43.7869004555
172	1.0	43.8035402832
172	1.0	43.7396453834
172	1.0	43.8035323528
172	1.0	43.8040139883
172	1.0	43.6771550056
172	1.0	43.7893836374
172	1.0	43.7267596601
172	1.0	43.7143830544
172	1.0	43.7031711587
172	1.0	43.7142691603
172	1.0	43.7209049948
172	1.0	43.7848578386
172	1.0	43.7846167272
172	1.0	43.7601982057
172	1.0	43.7535785736
172	1.0	43.7970893625
172	1.0	43.7774681517
172	1.0	43.7500668751
172	1.0	43.7942140056
172	1.0	43.6710539457
172	1.0	43.7895285392
172	1.0	43.7861057912
172	1.0	43.7500629667
172	1.0	43.7857480376
172	1.0	43.7125967494
172	1.0	43.7612587314
172	1.0	43.8188073358
172	1.0	43.7160177167
172	1.0	43.8064180748
172	1.0	43.7748339937
172	1.0	43.7734892979
172	1.0	43.7801722609
172	1.0	43.8033233824
172	1.0	43.7365182483
172	1.0	43.7610590844
172	1.0	43.7502549131
172	1.0	43.7809606137
172	1.0	43.6896841143
172	1.0	43.7975451533
172	1.0	43.6899632843
172	1.0	43.6934439591
172	1.0	43.7747302285
172	1.0	43.7414628796
172	1.0	43.7924980554
172	1.0	43.7797543445
172	1.0	43.7141684946
172	1.0	43.7630166992
172	1.0	43.7765518153
172	1.0	43.755912206
172	1.0	43.8124432917
172	1.0	43.7557897073
172	1.0	43.7007440359
172	1.0	43.718435415
172	1.0	43.742416178
172	1.0	43.7130493844
172	1.0	43.7209674261
172	1.0	43.7448900629
172	1.0	43.7887900848
172	1.0	43.7787226285
172	1.0	43.7152567622
172	1.0	43.7786778987
172	1.0	43.8086434622
172	1.0	43.7538290214
172	1.0	43.7667827531
172	1.0	43.7271113655
172	1.0	43.7627262096
172	1.0	43.7469557831
172	1.0	43.7162668868
172	1.0	43.7236176597
172	1.0	43.769776579
172	1.0	43.7701825713
172	1.0	43.7427896021
172	1.0	43.7199486812
172	1.0	43.697293328
172	1.0	43.7830672918
172	1.0	43.7070616026
172	1.0	43.7706144983
172	1.0	43.748828053
172	1.0	43.72779447
172	1.0	43.7750703356
172	1.0	43.7869932292
172	1.0	43.7978018889
172	1.0	43.7962692309
172	1.0	43.79345684
172	1.0	43.809741974
172	1.0	43.71026484
172	1.0	43.7121124937
172	1.0	43.7018817192
172	1.0	43.7511583098
172	1.0	43.7507973808
172	1.0	43.6879439449
172	1.0	43.7791396013
172	1.0	43.8105933885
172	1.0	43.7496288312
172	1.0	43.7764157981
172	1.0	43.826052301
172	1.0	43.6745304644
172	1.0	43.7045885238
172	1.0	43.7186464614
172	1.0	43.7554488789
172	1.0	43.7300599348
172	1.0	43.7484668693
172	1.0	43.7392401347
172	1.0	43.7136886281
172	1.0	43.747480193
172	1.0	43.8185360501
172	1.0	43.7001624367
172	1.0	43.8026469644
172	1.0	43.798615325
172	1.0	43.808690219
172	1.0	43.7805464874
172	1.0	43.7202114145
172	1.0	43.7974464243
172	1.0	43.7820120086
172	1.0	43.7967548551
172	1.0	43.7289858378
172	1.0	43.7467205895
172	1.0	43.7624980191
172	1.0	43.7006803291
172	1.0	43.7815390072
172	1.0	43.8084292263
172	1.0	43.7956591137
172	1.0	43.6816668854
172	1.0	43.7736547409
172	1.0	43.7902460692
172	1.0	43.7203020142
172	1.0	43.7886917998
172	1.0	43.730728664
172	1.0	43.7692112152
172	1.0	43.8254211879
172	1.0	43.8016902672
172	1.0	43.8198907147
172	1.0	43.7567749682
172	1.0	43.7579873893
172	1.0	43.7811130145
172	1.0	43.6895212087
172	1.0	43.7947321619
172	1.0	43.7870750935
172	1.0	43.7772490307
172	1.0	43.7825271315
172	1.0	43.7644685983
172	1.0	43.7869388371
172	1.0	43.7597119222
172	1.0	43.7929243815
172	1.0	43.6959129329
172	1.0	43.7876428385
172	1.0	43.732169663
172	1.0	43.808268957
172	1.0	43.735975224
172	1.0	43.8091427883
172	1.0	43.759521372
172	1.0	43.7623580356
172	1.0	43.7327269413
172	1.0	43.7830955557
172	1.0	43.7271797249
172	1.0	43.7737937112
172	1.0	43.7123629969
172	1.0	43.7428297022
172	1.0	43.7694156176
172	1.0	43.7505604369
172	1.0	43.7620806344
172	1.0	43.7576205365
172	1.0	43.7518011611
172	1.0	43.7401983602
172	1.0	43.7799793578
172	1.0	43.7624382309
172	1.0	43.7116507355
172	1.0	43.7841062683
172	1.0	43.7220331502
172	1.0	43.7443414064
172	1.0	43.7201387175
172	1.0	43.7701324351
172	1.0	43.759037858
172	1.0	43.7516195758
172	1.0	43.7911213244
172	1.0	43.7715975926
172	1.0	43.7423248006
172	1.0	43.7237510484
172	1.0	43.7211171022
172	1.0	43.7664699857
172	1.0	43.7352651043
172	1.0	43.7597604622
172	1.0	43.7110130722
172	1.0	43.7841745148
172	1.0	43.7750865272
172	1.0	43.7365572268
172	1.0	43.7468998988
172	1.0	43.7688735366
172	1.0	43.7781284175
172	1.0	43.7404875052
172	1.0	43.7764045562
172	1.0	43.7082483141
172	1.0	43.7106065705
172	1.0	43.7918714515
172	1.0	43.7592021196
172	1.0	43.7907673687
172	1.0	43.7850541188
172	1.0	43.7347542123
172	1.0	43.7761314088
172	1.0	43.7855314708
172	1.0	43.7026537066
172	1.0	43.801029295
172	1.0	43.7344471077
172	1.0	43.7427132103
172	1.0	43.7500502359
172	1.0	43.7101995696
172	1.0	43.7265155317
172	1.0	43.8026350479
172	1.0	43.7789946228
172	1.0	43.7919956371
172	1.0	43.7050993248
172	1.0	43.6972586813
172	1.0	43.8154372048
172	1.0	43.8058418615
172	1.0	43.7613022356
172	1.0	43.8036718313
172	1.0	43.7584624425
172	1.0	43.7690052355
172	1.0	43.7957320016
172	1.0	43.780557244
172	1.0	43.8102939547
172	1.0	43.7461256428
172	1.0	43.7894771026
172	1.0	43.6989639408
172	1.0	43.7861695927
172	1.0	43.7188533727
172	1.0	43.7830063194
172	1.0	43.7806075455
172	1.0	43.7607658166
172	1.0	43.7319082181
172	1.0	43.7836740072
172	1.0	43.7622607479
172	1.0	43.7917998124
172	1.0	43.7085595509
172	1.0	43.6972156028
172	1.0	43.6911278993
172	1.0	43.7779511656
172	1.0	43.7368405567
172	1.0	43.756884489
172	1.0	43.6906361137
172	1.0	43.7149413321
172	1.0	43.7800409799
172	1.0	43.7854770786
172	1.0	43.729316559
172	1.0	43.6764547788
172	1.0	43.7706674284
172	1.0	43.7876655304
172	1.0	43.7154116758
172	1.0	43.7586501469
172	1.0	43.7461800612
172	1.0	43.7507943005
172	1.0	43.6796876058
172	1.0	43.7657690349
172	1.0	43.6962688306
172	1.0	43.7805949928
172	1.0	43.7233566962
172	1.0	43.7224861834
172	1.0	43.732336895
172	1.0	43.7129768964
172	1.0	43.8031209231
172	1.0	43.7428043625
172	1.0	43.7274277995
172	1.0	43.6668581105
172	1.0	43.7682606025
172	1.0	43.7634724559
172	1.0	43.714189366
172	1.0	43.8220260507
172	1.0	43.6938171926
172	1.0	43.7721348838
172	1.0	43.6813214206
172	1.0	43.6854839962
172	1.0	43.7182649583
172	1.0	43.7113446531
172	1.0	43.7447885907
172	1.0	43.7848769276
172	1.0	43.7978135274
172	1.0	43.7299337149
172	1.0	43.7726214947
172	1.0	43.7217172305
172	1.0	43.7121546815
172	1.0	43.7973189308
172	1.0	43.8125223411
172	1.0	43.7545871919
172	1.0	43.7944249758
172	1.0	43.7025286852
172	1.0	43.7529511782
172	1.0	43.7802271617
172	1.0	43.8052339914
172	1.0	43.6877110446
172	1.0	43.735561723
172	1.0	43.7977203367
172	1.0	43.801033023
172	1.0	43.7825897659
172	1.0	43.7779729561
172	1.0	43.8008854526
172	1.0	43.6767707171
172	1.0	43.7258227375
172	1.0	43.8159520168
172	1.0	43.7495747968
172	1.0	43.7646966648
172	1.0	43.7603558324
172	1.0	43.7324849514
172	1.0	43.7769042126
172	1.0	43.6971906431
172	1.0	43.8053794178
172	1.0	43.7159841576
172	1.0	43.7939487176
172	1.0	43.786765075
172	1.0	43.7704920371
172	1.0	43.7489838057
172	1.0	43.799272727
172	1.0	43.6774980676
172	1.0	43.7678126323
172	1.0	43.8086121136
172	1.0	43.776299748
172	1.0	43.7544022265
172	1.0	43.7892429031
172	1.0	43.698371791
172	1.0	43.7596370703
172	1.0	43.7600456562
172	1.0	43.6975316819
172	1.0	43.8037705317
172	1.0	43.7397611599
172	1.0	43.7728406085
172	1.0	43.773104152
172	1.0	43.7649250326
172	1.0	43.8121593479
172	1.0	43.7496126769
172	1.0	43.7060037719
172	1.0	43.7058874583
172	1.0	43.7644312826
172	1.0	43.794031079
172	1.0	43.7314561506
172	1.0	43.8072754226
172	1.0	43.7378231136
172	1.0	43.79391655
172	1.0	43.781921885
172	1.0	43.8280787231
172	1.0	43.7271071342
172	1.0	43.7434293914
172	1.0	43.7194280701
172	1.0	43.8174944641
172	1.0	43.7992430679
172	1.0	43.7586365995
172	1.0	43.7929373861
172	1.0	43.6987498456
172	1.0	43.7844289053
172	1.0	43.780678654
172	1.0	43.7296131797
172	1.0	43.7747090728
172	1.0	43.7828931568
172	1.0	43.7066558406
172	1.0	43.7950654223
172	1.0	43.7494402214
172	1.0	43.8049738089
172	1.0	43.7889568477
172	1.0	43.7229387452
172	1.0	43.7730621964
172	1.0	43.6726823288
172	1.0	43.809116899
172	1.0	43.8170591831
172	1.0	43.8054482657
172	1.0	43.7070431475
172	1.0	43.7837144002
172	1.0	43.7786851387
172	1.0	43.786583197
172	1.0	43.8063679404
172	1.0	43.7529779693
172	1.0	43.7844775154
172	1.0	43.7038658135
172	1.0	43.7795615835
172	1.0	43.7685323895
172	1.0	43.7803302011
172	1.0	43.7817368721
172	1.0	43.6992785622
172	1.0	43.7781467791
172	1.0	43.7208990486
172	1.0	43.7302648378
172	1.0	43.7801500502
172	1.0	43.7362611878
172	1.0	43.7894786108
172	1.0	43.755326813
172	1.0	43.7982792237
172	1.0	43.7821875778
172	1.0	43.7611638279
172	1.0	43.7680215929
172	1.0	43.7631391269
172	1.0	43.7016406121
172	1.0	43.7797898917
172	1.0	43.7305558305
172	1.0	43.743231057
172	1.0	43.7823486845
172	1.0	43.7650413205
172	1.0	43.7938610086
172	1.0	43.690352204
172	1.0	43.7224427087
172	1.0	43.7668146464
172	1.0	43.7582714971
172	1.0	43.732376125
172	1.0	43.8220207698
172	1.0	43.7416851011
172	1.0	43.7396400969
172	1.0	43.8024884527
172	1.0	43.7662349244
172	1.0	43.6990626874
172	1.0	43.7751199992
172	1.0	43.7194786441
172	1.0	43.7497576139
172	1.0	43.7684946171
172	1.0	43.7724600805
172	1.0	43.7851765781
172	1.0	43.7194621901
172	1.0	43.79320683
172	1.0	43.774812946
172	1.0	43.812649404
172	1.0	43.7527955958
172	1.0	43.7635474463
172	1.0	43.7399541259
172	1.0	43.7336751278
172	1.0	43.7906173688
172	1.0	43.7487122047
172	1.0	43.7562306541
172	1.0	43.786995543
172	1.0	43.7442937206
172	1.0	43.7160659892
172	1.0	43.7816161722
172	1.0	43.779985224
172	1.0	43.7663905246
172	1.0	43.700830989
172	1.0	43.7325452686
172	1.0	43.7817753578
172	1.0	43.7964238632
172	1.0	43.7922449831
172	1.0	43.8022203198
172	1.0	43.7859519917
172	1.0	43.7706400092
172	1.0	43.7879407326
172	1.0	43.7785872845
172	1.0	43.7571512547
172	1.0	43.7843950207
172	1.0	43.7443248962
172	1.0	43.765887045
172	1.0	43.7169194093
172	1.0	43.6822853096
172	1.0	43.7117478181
172	1.0	43.7409639208
172	1.0	43.7714507758
172	1.0	43.7484834248
172	1.0	43.7916490633
172	1.0	43.7331289143
172	1.0	43.7181235813
172	1.0	43.7820328483
172	1.0	43.7570763919
172	1.0	43.7313997495
172	1.0	43.7256700554
172	1.0	43.7739757416
172	1.0	43.7712135127
172	1.0	43.7932736955
172	1.0	43.7598800248
172	1.0	43.7980603221
172	1.0	43.784511772
172	1.0	43.7480397181
172	1.0	43.7463672539
172	1.0	43.6925483861
172	1.0	43.759960492
172	1.0	43.7939166967
172	1.0	43.7264510274
172	1.0	43.7164014177
172	1.0	43.7492854684
172	1.0	43.7780695715
172	1.0	43.7464875023
172	1.0	43.813199418
172	1.0	43.7353935679
172	1.0	43.792499765
172	1.0	43.6803374808
172	1.0	43.7401859256
172	1.0	43.7748770833
172	1.0	43.712672271
172	1.0	43.7999057379
172	1.0	43.8018363237
172	1.0	43.7886425575
172	1.0	43.7821151863
172	1.0	43.795698803
172	1.0	43.8197735919
172	1.0	43.7087850867
172	1.0	43.7202333113
172	1.0	43.7106145312
172	1.0	43.7420224206
172	1.0	43.7042069479
172	1.0	43.6979836905
172	1.0	43.704367556
172	1.0	43.6791905119
172	1.0	43.7096928033
172	1.0	43.6779054485
172	1.0	43.7423849174
172	1.0	43.7523874613
172	1.0	43.7401000155
172	1.0	43.7437775559
172	1.0	43.6704986529
172	1.0	43.7141735637
172	1.0	43.7375275572
172	1.0	43.7089782982
172	1.0	43.7492311351
172	1.0	43.8060085429
172	1.0	43.8040329433
172	1.0	43.7184482402
172	1.0	43.7585913755
172	1.0	43.7509634876
172	1.0	43.7811293917
172	1.0	43.7158631122
172	1.0	43.7265094662
172	1.0	43.7983818712
172	1.0	43.769092497
172	1.0	43.8099612393
172	1.0	43.7061620287
172	1.0	43.785188325
172	1.0	43.7803805261
172	1.0	43.709247856
172	1.0	43.727871895
172	1.0	43.7912995805
172	1.0	43.6909626088
172	1.0	43.7829487965
172	1.0	43.6950083872
172	1.0	43.7912778494
172	1.0	43.7143354148
172	1.0	43.7797938785
172	1.0	43.8052633231
172	1.0	43.7485892395
172	1.0	43.7132978385
172	1.0	43.7896332618
172	1.0	43.7007593169
172	1.0	43.7752360246
172	1.0	43.7543516343
172	1.0	43.7070455083
172	1.0	43.7843084037
172	1.0	43.7678609592
172	1.0	43.7016268673
172	1.0	43.7423775661
172	1.0	43.764624893
172	1.0	43.7475349789
172	1.0	43.7799975288
172	1.0	43.7131013803
172	1.0	43.7171244447
172	1.0	43.7644117799
172	1.0	43.7501743203
172	1.0	43.7074748796
172	1.0	43.7283467235
172	1.0	43.6974180952
172	1.0	43.7424190484
172	1.0	43.739769996
172	1.0	43.759334087
172	1.0	43.7698808548
172	1.0	43.7623964857
172	1.0	43.7212493457
172	1.0	43.6913277294
172	1.0	43.7250944142
172	1.0	43.6916759004
172	1.0	43.7999255848
172	1.0	43.7108160525
172	1.0	43.7825635191
172	1.0	43.7459696827
172	1.0	43.7700125839
172	1.0	43.8029630296
172	1.0	43.7676836858
172	1.0	43.7961955493
172	1.0	43.6914525845
172	1.0	43.7542750936
172	1.0	43.7670326634
172	1.0	43.7196183112
172	1.0	43.7609041779
172	1.0	43.7918294257
172	1.0	43.760428503
172	1.0	43.7590870472
172	1.0	43.7318392328
172	1.0	43.7972926195
172	1.0	43.7400016376
172	1.0	43.7159912193
172	1.0	43.7813662473
172	1.0	43.7502953814
172	1.0	43.7515322833
172	1.0	43.7274289571
172	1.0	43.7745846847
172	1.0	43.7642029314
172	1.0	43.8097004388
172	1.0	43.709487541
172	1.0	43.7600927407
172	1.0	43.7870460784
172	1.0	43.7183578063
172	1.0	43.7816518951
172	1.0	43.7837253446
172	1.0	43.7079204085
172	1.0	43.8008624051
172	1.0	43.7664519331
172	1.0	43.7636888601
172	1.0	43.7365526867
172	1.0	43.7694935428
172	1.0	43.7173248701
172	1.0	43.8089555574
172	1.0	43.6987856307
172	1.0	43.7902263995
172	1.0	43.7570424242
172	1.0	43.7002604552
172	1.0	43.7048029291
172	1.0	43.7786147913
172	1.0	43.7614574303
172	1.0	43.7540643425
172	1.0	43.7537269496
172	1.0	43.7854062225
172	1.0	43.7423235935
172	1.0	43.7404561065
172	1.0	43.8173088964
172	1.0	43.7958025035
172	1.0	43.7885984621
172	1.0	43.7837541755
172	1.0	43.7339142289
172	1.0	43.7932359682
172	1.0	43.7422888361
172	1.0	43.7143303616
172	1.0	43.7705639293
172	1.0	43.7533475934
172	1.0	43.7827009577
172	1.0	43.7950317987
172	1.0	43.7553493315
172	1.0	43.7783277661
172	1.0	43.6731666341
172	1.0	43.6954104428
172	1.0	43.6896001152
172	1.0	43.7442889098
172	1.0	43.7750478155
172	1.0	43.7908808924
172	1.0	43.7697909135
172	1.0	43.7892636419
172	1.0	43.8270753659
172	1.0	43.7829824143
172	1.0	43.7489671362
172	1.0	43.7608972621
172	1.0	43.7674176035
172	1.0	43.790851938
172	1.0	43.7664172956
172	1.0	43.7594458543
172	1.0	43.7383089742
172	1.0	43.7954418354
172	1.0	43.7586173579
172	1.0	43.771367198
172	1.0	43.7595601561
172	1.0	43.7510313849
172	1.0	43.7601457811
172	1.0	43.7801356125
172	1.0	43.7409568406
172	1.0	43.7241741254
172	1.0	43.7387433484
172	1.0	43.769577078
172	1.0	43.7294949204
172	1.0	43.7742337876
172	1.0	43.7237084591
172	1.0	43.7005875416
172	1.0	43.7066508366
172	1.0	43.7267565481
172	1.0	43.7633420457
172	1.0	43.7823435591
172	1.0	43.7741074372
172	1.0	43.764686611
172	1.0	43.7617516708
172	1.0	43.809411762
172	1.0	43.756231942
172	1.0	43.7963365729
172	1.0	43.7153402569
172	1.0	43.7518360146
172	1.0	43.7394670079
172	1.0	43.7065889651
