# Supplementary material for: Unique membrane properties and enhanced signal processing in human neocortical neurons
Source: eLife. 2016 Oct 6;5:e16553. doi: 10.7554/eLife.16553 (PMC5100995; doi:10.7554/eLife.16553)
Supplement: Source code 1. — DOI: http://dx.doi.org/10.7554/eLife.16553.014 [file elife-16553-code1.zip › Fig3/Fig3b/DIST_045_SYNC/Mon_Apr_11_11_35_14_2016/syns_173/sync_stim_seed_794.txt]

NUMBER_OF_SYNAPSES	APC_N	MAX_VOLTAGE
173	1.0	43.772109589
173	1.0	43.7691781932
173	1.0	43.8206942917
173	1.0	43.7241632041
173	1.0	43.7936519328
173	1.0	43.7744924108
173	1.0	43.8022048298
173	1.0	43.7568563231
173	1.0	43.7738895782
173	1.0	43.7274211157
173	1.0	43.7406313434
173	1.0	43.7139068599
173	1.0	43.8187998013
173	1.0	43.785097943
173	1.0	43.8118562382
173	1.0	43.7387977515
173	1.0	43.7980581174
173	1.0	43.750292766
173	1.0	43.7847196268
173	1.0	43.7563196028
173	1.0	43.7776418542
173	1.0	43.7485304398
173	1.0	43.7624950705
173	1.0	43.7643843595
173	1.0	43.7480599482
173	1.0	43.7108415516
173	1.0	43.7792290286
173	1.0	43.7781427969
173	1.0	43.7417772299
173	1.0	43.6966972695
173	1.0	43.7951502238
173	1.0	43.7889952536
173	1.0	43.7513009633
173	1.0	43.7375011903
173	1.0	43.7961276395
173	1.0	43.7419477313
173	1.0	43.8069971355
173	1.0	43.7900135551
173	1.0	43.693615087
173	1.0	43.7983812385
173	1.0	43.7300998403
173	1.0	43.7677730085
173	1.0	43.7031772943
173	1.0	43.7971316195
173	1.0	43.8086018346
173	1.0	43.7985060535
173	1.0	43.7867161972
173	1.0	43.7002769539
173	1.0	43.7922228361
173	1.0	43.747656675
173	1.0	43.7738275805
173	1.0	43.7374847681
173	1.0	43.7052860681
173	1.0	43.7443614895
173	1.0	43.7121452226
173	1.0	43.801880485
173	1.0	43.6760755811
173	1.0	43.798619038
173	1.0	43.8123438161
173	1.0	43.7893142917
173	1.0	43.7628221079
173	1.0	43.7894763666
173	1.0	43.7751536217
173	1.0	43.7754251534
173	1.0	43.7533367891
173	1.0	43.7495047695
173	1.0	43.7518063333
173	1.0	43.6791743742
173	1.0	43.739038246
173	1.0	43.7883914924
173	1.0	43.7000902544
173	1.0	43.7092900911
173	1.0	43.7757082383
173	1.0	43.684154896
173	1.0	43.7925722696
173	1.0	43.7312128808
173	1.0	43.7395939784
173	1.0	43.7738103363
173	1.0	43.7077708122
173	1.0	43.6985918685
173	1.0	43.7695152609
173	1.0	43.7007829967
173	1.0	43.7704309716
173	1.0	43.7909448273
173	1.0	43.7472076724
173	1.0	43.7252957891
173	1.0	43.7349258355
173	1.0	43.8216021533
173	1.0	43.8180154364
173	1.0	43.7761386582
173	1.0	43.7565718076
173	1.0	43.7694785842
173	1.0	43.7082493821
173	1.0	43.7894621518
173	1.0	43.7887479739
173	1.0	43.72561872
173	1.0	43.7099232301
173	1.0	43.7495857583
173	1.0	43.7717019846
173	1.0	43.7160581903
173	1.0	43.7770807602
173	1.0	43.7878662824
173	1.0	43.7390534955
173	1.0	43.718312479
173	1.0	43.782668005
173	1.0	43.7835387852
173	1.0	43.7404522393
173	1.0	43.7701101505
173	1.0	43.7683077305
173	1.0	43.7873652954
173	1.0	43.7886627868
173	1.0	43.7224268756
173	1.0	43.7061791986
173	1.0	43.7800303531
173	1.0	43.6554023635
173	1.0	43.8043416368
173	1.0	43.8167842426
173	1.0	43.7169298842
173	1.0	43.7609529278
173	1.0	43.7838302004
173	1.0	43.7537408565
173	1.0	43.711246896
173	1.0	43.7873259372
173	1.0	43.7622837155
173	1.0	43.7533229175
173	1.0	43.7719401206
173	1.0	43.7191302499
173	1.0	43.8041847834
173	1.0	43.6816984475
173	1.0	43.8018361424
173	1.0	43.7670099137
173	1.0	43.7700500086
173	1.0	43.7060642016
173	1.0	43.7740266167
173	1.0	43.7541961879
173	1.0	43.7481429333
173	1.0	43.7152730939
173	1.0	43.7402804844
173	1.0	43.761996646
173	1.0	43.7357170991
173	1.0	43.8011814
173	1.0	43.7748273119
173	1.0	43.7804729514
173	1.0	43.7447272983
173	1.0	43.7081008498
173	1.0	43.6823643368
173	1.0	43.7438873458
173	1.0	43.8133400354
173	1.0	43.7803964406
173	1.0	43.7440636548
173	1.0	43.7566280515
173	1.0	43.7096002516
173	1.0	43.7725747866
173	1.0	43.7856550025
173	1.0	43.7404532241
173	1.0	43.7249165411
173	1.0	43.7970352378
173	1.0	43.7163379054
173	1.0	43.7782596349
173	1.0	43.7705717069
173	1.0	43.7841119611
173	1.0	43.7956946418
173	1.0	43.7750838913
173	1.0	43.7362983251
173	1.0	43.750779533
173	1.0	43.7815370236
173	1.0	43.7680216455
173	1.0	43.7865738426
173	1.0	43.7378112009
173	1.0	43.8172881207
173	1.0	43.7562216633
173	1.0	43.7400645692
173	1.0	43.6967899368
173	1.0	43.7968215252
173	1.0	43.6705811826
173	1.0	43.7398962396
173	1.0	43.7292412409
173	1.0	43.780047618
173	1.0	43.7856039684
173	1.0	43.7214354481
173	1.0	43.7478853792
173	1.0	43.7879235847
173	1.0	43.7178957649
173	1.0	43.7538117735
173	1.0	43.7029266551
173	1.0	43.701434504
173	1.0	43.7763986687
173	1.0	43.7300264268
173	1.0	43.7673579607
173	1.0	43.7789072421
173	1.0	43.791721502
173	1.0	43.7948896769
173	1.0	43.7466054784
173	1.0	43.6862620066
173	1.0	43.8030408233
173	1.0	43.7664162515
173	1.0	43.7394103629
173	1.0	43.7940926436
173	1.0	43.7325236052
173	1.0	43.7587742969
173	1.0	43.7376805393
173	1.0	43.7483371211
173	1.0	43.6701919316
173	1.0	43.81408558
173	1.0	43.7691775274
173	1.0	43.7534518394
173	1.0	43.7085033088
173	1.0	43.6591170391
173	1.0	43.7231452691
173	1.0	43.7583397148
173	1.0	43.7267860432
173	1.0	43.8044294563
173	1.0	43.7870171062
173	1.0	43.7531762753
173	1.0	43.7907525802
173	1.0	43.7600770136
173	1.0	43.7714905553
173	1.0	43.7589374299
173	1.0	43.7369341498
173	1.0	43.712702582
173	1.0	43.7366161843
173	1.0	43.7507094148
173	1.0	43.7623372066
173	1.0	43.7857965158
173	1.0	43.715035917
173	1.0	43.696890958
173	1.0	43.7295717851
173	1.0	43.7863576625
173	1.0	43.7569328767
173	1.0	43.7845486152
173	1.0	43.7272837187
173	1.0	43.7847710845
173	1.0	43.8050698229
173	1.0	43.7561412713
173	1.0	43.6983661472
173	1.0	43.7062316701
173	1.0	43.7541812458
173	1.0	43.731038238
173	1.0	43.7994445367
173	1.0	43.7869214979
173	1.0	43.733635334
173	1.0	43.7897794354
173	1.0	43.654938832
173	1.0	43.7547511017
173	1.0	43.7485934908
173	1.0	43.7092056951
173	1.0	43.7602722353
173	1.0	43.7111498478
173	1.0	43.6750838564
173	1.0	43.7471586152
173	1.0	43.7505102858
173	1.0	43.7971204865
173	1.0	43.785421377
173	1.0	43.7915713553
173	1.0	43.7929343533
173	1.0	43.7650767691
173	1.0	43.7046418989
173	1.0	43.7309418033
173	1.0	43.7854485298
173	1.0	43.7919434235
173	1.0	43.7931611548
173	1.0	43.7632380457
173	1.0	43.7833916627
173	1.0	43.6940907869
173	1.0	43.7010207238
173	1.0	43.7914503388
173	1.0	43.7142919576
173	1.0	43.8013939114
173	1.0	43.7843990959
173	1.0	43.7771759232
173	1.0	43.7920358109
173	1.0	43.7188278533
173	1.0	43.7957507266
173	1.0	43.7588664137
173	1.0	43.7451180708
173	1.0	43.6899801301
173	1.0	43.7648196558
173	1.0	43.7043834259
173	1.0	43.8086854891
173	1.0	43.7058595289
173	1.0	43.7233681137
173	1.0	43.7183593774
173	1.0	43.7994690901
173	1.0	43.8113300274
173	1.0	43.7949855058
173	1.0	43.7234764019
173	1.0	43.7650143674
173	1.0	43.7994562992
173	1.0	43.8021637949
173	1.0	43.7893623521
173	1.0	43.741550366
173	1.0	43.7416051388
173	1.0	43.7690401447
173	1.0	43.7755748744
173	1.0	43.7761237267
173	1.0	43.7747015122
173	1.0	43.8061569955
173	1.0	43.7694855035
173	1.0	43.782899833
173	1.0	43.7793918386
173	1.0	43.7839543961
173	1.0	43.7813545648
173	1.0	43.7531954422
173	1.0	43.7686287099
173	1.0	43.7597691185
173	1.0	43.7926223264
173	1.0	43.8082129814
173	1.0	43.7452916475
173	1.0	43.745480047
173	1.0	43.8055752016
173	1.0	43.6890640224
173	1.0	43.7743801248
173	1.0	43.7790086982
173	1.0	43.7610386569
173	1.0	43.7715098619
173	1.0	43.7897708134
173	1.0	43.8007233472
173	1.0	43.7502482055
173	1.0	43.7487289551
173	1.0	43.7473501305
173	1.0	43.7843866406
173	1.0	43.7636488903
173	1.0	43.789452761
173	1.0	43.7835414151
173	1.0	43.7181031032
173	1.0	43.8059775565
173	1.0	43.7644483959
173	1.0	43.7828733797
173	1.0	43.7288642679
173	1.0	43.7903060686
173	1.0	43.8000114898
173	1.0	43.7833487764
173	1.0	43.7479776844
173	1.0	43.7686513294
173	1.0	43.7444703266
173	1.0	43.7647013945
173	1.0	43.7776409801
173	1.0	43.7585796346
173	1.0	43.7422391045
173	1.0	43.7861554765
173	1.0	43.6989410339
173	1.0	43.7972659659
173	1.0	43.7452797066
173	1.0	43.780970508
173	1.0	43.7981973824
173	1.0	43.7985504019
173	1.0	43.7854916501
173	1.0	43.7301494091
173	1.0	43.7706122275
173	1.0	43.7737268868
173	1.0	43.8054770958
173	1.0	43.7613966562
173	1.0	43.6883214642
173	1.0	43.8052246591
173	1.0	43.7969309896
173	1.0	43.7601785743
173	1.0	43.7865653679
173	1.0	43.7179408014
173	1.0	43.7694714326
173	1.0	43.7954872302
173	1.0	43.7527687819
173	1.0	43.7216452319
173	1.0	43.7166963721
173	1.0	43.790815591
173	1.0	43.7685634312
173	1.0	43.7168945451
173	1.0	43.7582279525
173	1.0	43.7517129015
173	1.0	43.7420620485
173	1.0	43.7445752479
173	1.0	43.7818573512
173	1.0	43.7990685829
173	1.0	43.7363770201
173	1.0	43.745814744
173	1.0	43.7776315951
173	1.0	43.7831735736
173	1.0	43.7605683254
173	1.0	43.7913481573
173	1.0	43.7831712414
173	1.0	43.8240998042
173	1.0	43.765822675
173	1.0	43.7417303605
173	1.0	43.6798889666
173	1.0	43.7929529912
173	1.0	43.7458722954
173	1.0	43.7875088384
173	1.0	43.7686915382
173	1.0	43.7442175818
173	1.0	43.7753535865
173	1.0	43.7604368172
173	1.0	43.7158211814
173	1.0	43.7996770617
173	1.0	43.7928584036
173	1.0	43.7049197739
173	1.0	43.7409561757
173	1.0	43.7468388016
173	1.0	43.7842542536
173	1.0	43.807649524
173	1.0	43.7635524931
173	1.0	43.7640096707
173	1.0	43.7709080325
173	1.0	43.7007606307
173	1.0	43.7893933625
173	1.0	43.7531276554
173	1.0	43.7757652115
173	1.0	43.755020312
173	1.0	43.6836577127
173	1.0	43.725903011
173	1.0	43.8002196696
173	1.0	43.6967099326
173	1.0	43.7944943724
173	1.0	43.7196948315
173	1.0	43.7796825331
173	1.0	43.7555920337
173	1.0	43.7237690297
173	1.0	43.7795446466
173	1.0	43.7598371392
173	1.0	43.7891992719
173	1.0	43.7653738304
173	1.0	43.7496273478
173	1.0	43.7892455366
173	1.0	43.7627042953
173	1.0	43.7887223519
173	1.0	43.8020535497
173	1.0	43.7732338057
173	1.0	43.7934332521
173	1.0	43.7831077788
173	1.0	43.7102327089
173	1.0	43.7032988009
173	1.0	43.8237404382
173	1.0	43.7985018074
173	1.0	43.714775777
173	1.0	43.7648807191
173	1.0	43.7992575525
173	1.0	43.7881466459
173	1.0	43.7298210232
173	1.0	43.7452932431
173	1.0	43.8238326124
173	1.0	43.7502991871
173	1.0	43.7003525503
173	1.0	43.7862144024
173	1.0	43.7595301105
173	1.0	43.761903474
173	1.0	43.8105644323
173	1.0	43.7821833411
173	1.0	43.7960168965
173	1.0	43.79912741
173	1.0	43.7717449818
173	1.0	43.8011940497
173	1.0	43.8083395375
173	1.0	43.6751433356
173	1.0	43.7263958289
173	1.0	43.6891802375
173	1.0	43.7849291543
173	1.0	43.7557842838
173	1.0	43.7413690222
173	1.0	43.794503716
173	1.0	43.7896242077
173	1.0	43.7300142036
173	1.0	43.7837315409
173	1.0	43.7408585254
173	1.0	43.7805129435
173	1.0	43.7381235906
173	1.0	43.7850881611
173	1.0	43.6862213838
173	1.0	43.713262514
173	1.0	43.7839196318
173	1.0	43.7885935229
173	1.0	43.8054890141
173	1.0	43.7365945689
173	1.0	43.7968996736
173	1.0	43.7842752733
173	1.0	43.7831997398
173	1.0	43.7825797319
173	1.0	43.6966520006
173	1.0	43.7844905638
173	1.0	43.7421808695
173	1.0	43.7891220809
173	1.0	43.7476263815
173	1.0	43.7298940017
173	1.0	43.7486530062
173	1.0	43.7975833156
173	1.0	43.7986035812
173	1.0	43.7026609074
173	1.0	43.7607353662
173	1.0	43.7432003576
173	1.0	43.7756703416
173	1.0	43.7559433534
173	1.0	43.7539087028
173	1.0	43.7649467229
173	1.0	43.7782322072
173	1.0	43.7414456363
173	1.0	43.749832986
173	1.0	43.7915878052
173	1.0	43.8277981903
173	1.0	43.7989708373
173	1.0	43.7215749938
173	1.0	43.6819319264
173	1.0	43.7387672998
173	1.0	43.7997696446
173	1.0	43.734519289
173	1.0	43.7146075927
173	1.0	43.8119651714
173	1.0	43.7590309424
173	1.0	43.7873501072
173	1.0	43.7370709659
173	1.0	43.6835909302
173	1.0	43.7904397707
173	1.0	43.7310424285
173	1.0	43.7429680551
173	1.0	43.7103926751
173	1.0	43.7682488989
173	1.0	43.712148539
173	1.0	43.7191366853
173	1.0	43.7136810534
173	1.0	43.6655042355
173	1.0	43.7166642183
173	1.0	43.7078032068
173	1.0	43.7797336728
173	1.0	43.8071447141
173	1.0	43.7952531971
173	1.0	43.8023139637
173	1.0	43.7707541624
173	1.0	43.7575270062
173	1.0	43.7817135274
173	1.0	43.7858577619
173	1.0	43.7506487167
173	1.0	43.75035714
173	1.0	43.7912033993
173	1.0	43.807050345
173	1.0	43.7412431377
173	1.0	43.7186150837
173	1.0	43.7295501517
173	1.0	43.7301038622
173	1.0	43.7831877013
173	1.0	43.7697477671
173	1.0	43.6818291849
173	1.0	43.6912383635
173	1.0	43.7683928398
173	1.0	43.7911643541
173	1.0	43.7347705429
173	1.0	43.7267981915
173	1.0	43.7387556204
173	1.0	43.7470940155
173	1.0	43.771112088
173	1.0	43.7735438428
173	1.0	43.7245490914
173	1.0	43.7165137592
173	1.0	43.7631359519
173	1.0	43.795437917
173	1.0	43.7699825545
173	1.0	43.6831168959
173	1.0	43.737339426
173	1.0	43.7844761959
173	1.0	43.7442252929
173	1.0	43.7934358332
173	1.0	43.7245543621
173	1.0	43.8089387474
173	1.0	43.7845768581
173	1.0	43.8064194579
173	1.0	43.798869197
173	1.0	43.7746243104
173	1.0	43.8131792659
173	1.0	43.7420596398
173	1.0	43.7474487002
173	1.0	43.768664272
173	1.0	43.7901080549
173	1.0	43.8079625438
173	1.0	43.7219169727
173	1.0	43.7893015716
173	1.0	43.7294808333
173	1.0	43.7783255425
173	1.0	43.729514348
173	1.0	43.7813267214
173	1.0	43.7029550789
173	1.0	43.8052511174
173	1.0	43.7883675136
173	1.0	43.7964233634
173	1.0	43.8019221084
173	1.0	43.7241619841
173	1.0	43.7573529868
173	1.0	43.7462755628
173	1.0	43.7495216753
173	1.0	43.7017021123
173	1.0	43.7691134394
173	1.0	43.7716799582
173	1.0	43.7974028965
173	1.0	43.8198750264
173	1.0	43.7345897571
173	1.0	43.7283729532
173	1.0	43.7931258165
173	1.0	43.8051639331
173	1.0	43.6948894916
173	1.0	43.7752540565
173	1.0	43.7977184593
173	1.0	43.7885488033
173	1.0	43.7664025093
173	1.0	43.74904028
173	1.0	43.7356285524
173	1.0	43.7923140333
173	1.0	43.7510513857
173	1.0	43.7495939308
173	1.0	43.8104399107
173	1.0	43.6584983835
173	1.0	43.7839314133
173	1.0	43.7043251439
173	1.0	43.785204546
173	1.0	43.8324313144
173	1.0	43.7015119646
173	1.0	43.8152899479
173	1.0	43.7903488112
173	1.0	43.7564203593
173	1.0	43.7884630001
173	1.0	43.8163885437
173	1.0	43.7778243284
173	1.0	43.8074010813
173	1.0	43.7975527285
173	1.0	43.792920117
173	1.0	43.7861171276
173	1.0	43.7494875904
173	1.0	43.8099942951
173	1.0	43.8037370471
173	1.0	43.758151276
173	1.0	43.745104013
173	1.0	43.7322705598
173	1.0	43.7235009289
173	1.0	43.7855186957
173	1.0	43.7672581651
173	1.0	43.7408647297
173	1.0	43.8061737628
173	1.0	43.8008768939
173	1.0	43.7719277642
173	1.0	43.7056034843
173	1.0	43.7953056923
173	1.0	43.7441654749
173	1.0	43.8231578441
173	1.0	43.7673353051
173	1.0	43.7227951311
173	1.0	43.8042361643
173	1.0	43.8398278788
173	1.0	43.7151753989
173	1.0	43.7612592314
173	1.0	43.7933526983
173	1.0	43.7634362233
173	1.0	43.682966752
173	1.0	43.7343475155
173	1.0	43.7559211092
173	1.0	43.8357562515
173	1.0	43.7369170597
173	1.0	43.7000426176
173	1.0	43.7177712155
173	1.0	43.8011153591
173	1.0	43.7707499299
173	1.0	43.768023097
173	1.0	43.7680880318
173	1.0	43.7370212509
173	1.0	43.7881519396
173	1.0	43.7978437258
173	1.0	43.7974069885
173	1.0	43.7348720414
173	1.0	43.7871018528
173	1.0	43.7464157956
173	1.0	43.7428584605
173	1.0	43.7003711394
173	1.0	43.797124277
173	1.0	43.7932521609
173	1.0	43.7627658625
173	1.0	43.7930948606
173	1.0	43.7559805812
173	1.0	43.6913560266
173	1.0	43.7034479691
173	1.0	43.7638909597
173	1.0	43.7019822772
173	1.0	43.7658378971
173	1.0	43.7682288008
173	1.0	43.7554630112
173	1.0	43.7826402125
173	1.0	43.7991489406
173	1.0	43.8114856197
173	1.0	43.6980139681
173	1.0	43.7852161697
173	1.0	43.7928992576
173	1.0	43.7944654572
173	1.0	43.7061190729
173	1.0	43.7629476629
173	1.0	43.7350476524
173	1.0	43.7761413685
173	1.0	43.8263137176
173	1.0	43.7900420951
173	1.0	43.6947171123
173	1.0	43.7759685262
173	1.0	43.7363353669
173	1.0	43.7378433387
173	1.0	43.7205237167
173	1.0	43.7727160127
173	1.0	43.7351533734
173	1.0	43.6942890413
173	1.0	43.7281122065
173	1.0	43.7659145146
173	1.0	43.7697494086
173	1.0	43.7782062698
173	1.0	43.7919610712
173	1.0	43.7945403832
173	1.0	43.8055757052
173	1.0	43.7971141913
173	1.0	43.7950792744
173	1.0	43.7920684921
173	1.0	43.7750404433
173	1.0	43.7696797823
173	1.0	43.8206511268
173	1.0	43.7916032555
173	1.0	43.7053668511
173	1.0	43.7978984292
173	1.0	43.6983156997
173	1.0	43.724869716
173	1.0	43.7595498666
173	1.0	43.8130409911
173	1.0	43.7586054189
173	1.0	43.7969424193
173	1.0	43.7413804429
173	1.0	43.7700956211
173	1.0	43.7979674192
173	1.0	43.7899798466
173	1.0	43.7173909298
173	1.0	43.7960977353
173	1.0	43.7176110176
173	1.0	43.7843170071
173	1.0	43.8079613196
173	1.0	43.803313008
173	1.0	43.7711086433
173	1.0	43.7083495341
173	1.0	43.7567209508
173	1.0	43.780650291
173	1.0	43.8301821706
173	1.0	43.7134663653
173	1.0	43.7916332717
173	1.0	43.7060917179
173	1.0	43.8042061335
173	1.0	43.8007705332
173	1.0	43.7892875697
173	1.0	43.7903255874
173	1.0	43.7359156905
173	1.0	43.7435611688
173	1.0	43.7991445447
173	1.0	43.7794832175
173	1.0	43.782382375
173	1.0	43.7548633412
173	1.0	43.7906380605
173	1.0	43.7784066904
173	1.0	43.7421634635
173	1.0	43.8104412157
173	1.0	43.7056368473
173	1.0	43.8117341771
173	1.0	43.763140617
173	1.0	43.8053938377
173	1.0	43.7800205267
173	1.0	43.7553007474
173	1.0	43.7854985179
173	1.0	43.6759627852
173	1.0	43.7600695088
173	1.0	43.7935354058
173	1.0	43.7615983989
173	1.0	43.7578879963
173	1.0	43.7240980145
173	1.0	43.76766197
173	1.0	43.7493841408
173	1.0	43.7578739519
173	1.0	43.7098804648
173	1.0	43.7119430516
173	1.0	43.7288670686
173	1.0	43.8047652621
173	1.0	43.7900076308
173	1.0	43.6840806009
173	1.0	43.7596828042
173	1.0	43.7439604561
173	1.0	43.713813714
173	1.0	43.7536113282
173	1.0	43.7625726813
173	1.0	43.7795361606
173	1.0	43.7834634525
173	1.0	43.738806523
173	1.0	43.6971894513
173	1.0	43.7184350982
173	1.0	43.8243249768
173	1.0	43.7288664042
173	1.0	43.7457921982
173	1.0	43.7491040423
173	1.0	43.6834541893
173	1.0	43.7512967777
173	1.0	43.7770568718
173	1.0	43.7285675292
173	1.0	43.7509862572
173	1.0	43.8055889866
173	1.0	43.7481423866
173	1.0	43.7721885838
173	1.0	43.7746907549
173	1.0	43.7949995038
173	1.0	43.7591958477
173	1.0	43.7565524562
173	1.0	43.7789399165
173	1.0	43.7930992612
173	1.0	43.7897672631
173	1.0	43.7966946338
173	1.0	43.7182272446
173	1.0	43.7206565632
173	1.0	43.7696936935
173	1.0	43.7785418734
173	1.0	43.7288127739
173	1.0	43.7627565516
173	1.0	43.7206874436
173	1.0	43.6718054805
173	1.0	43.7525602732
173	1.0	43.7419704054
173	1.0	43.7549075364
173	1.0	43.8176433797
173	1.0	43.7599771824
173	1.0	43.7910486695
173	1.0	43.7940760475
173	1.0	43.8067715744
173	1.0	43.7680833042
173	1.0	43.7888737095
173	1.0	43.7450091336
173	1.0	43.7899505014
173	1.0	43.7868536717
173	1.0	43.7815545604
173	1.0	43.7703415882
173	1.0	43.8064185226
173	1.0	43.7974084219
173	1.0	43.7780220383
173	1.0	43.7427315587
173	1.0	43.7206351993
173	1.0	43.7681680274
173	1.0	43.7404119089
173	1.0	43.7750700931
173	1.0	43.796824486
173	1.0	43.8009717491
173	1.0	43.7809710889
173	1.0	43.7673079285
173	1.0	43.754335373
173	1.0	43.7548920583
173	1.0	43.7893539807
173	1.0	43.7354602302
173	1.0	43.7574735013
173	1.0	43.7460604303
173	1.0	43.7681021915
173	1.0	43.7728605032
173	1.0	43.7761849792
173	1.0	43.7746284557
173	1.0	43.7035848481
173	1.0	43.748733861
173	1.0	43.7836041568
173	1.0	43.7971226857
173	1.0	43.7676002529
173	1.0	43.7619258441
173	1.0	43.7790921986
173	1.0	43.774716395
173	1.0	43.8250044471
173	1.0	43.7978024508
173	1.0	43.7688314626
173	1.0	43.786351051
173	1.0	43.7852121795
173	1.0	43.7524520067
173	1.0	43.7928748345
173	1.0	43.7576653969
173	1.0	43.7582648804
173	1.0	43.8415581378
173	1.0	43.6620821452
173	1.0	43.6912874547
173	1.0	43.6784819498
173	1.0	43.7568265576
173	1.0	43.7054222109
173	1.0	43.7938330757
173	1.0	43.7788161924
173	1.0	43.7665999708
173	1.0	43.7901637754
173	1.0	43.7813789038
173	1.0	43.7750433491
173	1.0	43.7791610829
173	1.0	43.7893947923
173	1.0	43.6990779388
173	1.0	43.7907307812
173	1.0	43.7842063226
173	1.0	43.7315442573
173	1.0	43.7828853892
173	1.0	43.6855631418
173	1.0	43.7237061532
173	1.0	43.7951692919
173	1.0	43.800603562
173	1.0	43.7866436557
173	1.0	43.7184858378
173	1.0	43.7838635564
173	1.0	43.7999805883
173	1.0	43.7948546308
173	1.0	43.7545120475
173	1.0	43.7838623379
173	1.0	43.7403134746
173	1.0	43.7216463626
173	1.0	43.7823347949
173	1.0	43.7709336139
173	1.0	43.8143228171
173	1.0	43.7499969958
173	1.0	43.7732634154
173	1.0	43.7507068077
173	1.0	43.6982262141
173	1.0	43.7548433318
173	1.0	43.7784068808
173	1.0	43.7439629366
173	1.0	43.7985320967
173	1.0	43.8010989954
173	1.0	43.689298697
173	1.0	43.7871527593
173	1.0	43.7955276518
173	1.0	43.7802354461
173	1.0	43.7583572412
173	1.0	43.7132000382
173	1.0	43.7459258958
173	1.0	43.7441726248
173	1.0	43.6843735433
173	1.0	43.8001531314
173	1.0	43.7082504613
173	1.0	43.7289762197
173	1.0	43.7666412605
173	1.0	43.7646141012
173	1.0	43.7454707403
173	1.0	43.8039855977
173	1.0	43.7584239753
173	1.0	43.7970055169
173	1.0	43.7625472599
173	1.0	43.7419028856
173	1.0	43.7183319045
173	1.0	43.7053938428
173	1.0	43.7376596858
173	1.0	43.7019776114
173	1.0	43.7405308697
173	1.0	43.7837522811
173	1.0	43.7455455164
173	1.0	43.6890168727
173	1.0	43.7608216831
173	1.0	43.7251153493
173	1.0	43.752872845
173	1.0	43.7524264484
173	1.0	43.7576412163
173	1.0	43.7840773792
173	1.0	43.8058694569
173	1.0	43.7090574191
173	1.0	43.784692708
173	1.0	43.7925430065
173	1.0	43.74709606
173	1.0	43.7144493868
173	1.0	43.7900722228
173	1.0	43.802553528
173	1.0	43.7016909688
173	1.0	43.7276695128
173	1.0	43.7777279474
173	1.0	43.6788843471
173	1.0	43.7999842675
173	1.0	43.8139786177
173	1.0	43.7622176023
173	1.0	43.727519169
173	1.0	43.8009577722
173	1.0	43.7724208273
173	1.0	43.8014441568
173	1.0	43.7556735575
173	1.0	43.8168385354
173	1.0	43.7891810488
173	1.0	43.7901041693
173	1.0	43.7201396246
173	1.0	43.7887406525
173	1.0	43.765804759
173	1.0	43.6996796891
173	1.0	43.7882287512
173	1.0	43.6937622549
173	1.0	43.6732742612
173	1.0	43.7911717449
173	1.0	43.7779710172
173	1.0	43.806327997
173	1.0	43.7693589214
173	1.0	43.8028763627
173	1.0	43.8106328429
173	1.0	43.8098899565
173	1.0	43.7543374326
173	1.0	43.739683283
173	1.0	43.7788852443
173	1.0	43.7414196659
173	1.0	43.8063821237
173	1.0	43.7917855355
173	1.0	43.7239563554
173	1.0	43.7654003393
173	1.0	43.7759908407
173	1.0	43.7868119885
173	1.0	43.7846902142
173	1.0	43.7683617823
173	1.0	43.6816383944
173	1.0	43.7587615865
173	1.0	43.7458454446
173	1.0	43.7358207821
173	1.0	43.7086553923
173	1.0	43.7998963056
173	1.0	43.7841114904
173	1.0	43.8127897414
