# Supplementary material for: Unique membrane properties and enhanced signal processing in human neocortical neurons
Source: eLife. 2016 Oct 6;5:e16553. doi: 10.7554/eLife.16553 (PMC5100995; doi:10.7554/eLife.16553)
Supplement: Source code 1. — DOI: http://dx.doi.org/10.7554/eLife.16553.014 [file elife-16553-code1.zip › Fig3/Fig3b/DIST_045_SYNC/Mon_Apr_11_11_35_14_2016/syns_174/sync_stim_seed_797.txt]

NUMBER_OF_SYNAPSES	APC_N	MAX_VOLTAGE
174	1.0	43.7958233734
174	1.0	43.8169402499
174	1.0	43.657493903
174	1.0	43.7516128467
174	1.0	43.7554748758
174	1.0	43.7900305636
174	1.0	43.7527473392
174	1.0	43.7060549633
174	1.0	43.7787061224
174	1.0	43.7999773597
174	1.0	43.8049543024
174	1.0	43.7587171101
174	1.0	43.7962352457
174	1.0	43.7937356539
174	1.0	43.8112059039
174	1.0	43.7903090786
174	1.0	43.7505703849
174	1.0	43.7833286826
174	1.0	43.8028473177
174	1.0	43.7729706993
174	1.0	43.8005336647
174	1.0	43.751229349
174	1.0	43.7676036526
174	1.0	43.7688478185
174	1.0	43.7838627519
174	1.0	43.7665483673
174	1.0	43.7580158475
174	1.0	43.7718058189
174	1.0	43.7188295553
174	1.0	43.7845247676
174	1.0	43.7761805602
174	1.0	43.788335851
174	1.0	43.7600236773
174	1.0	43.7592296767
174	1.0	43.7916896503
174	1.0	43.770353445
174	1.0	43.7718849679
174	1.0	43.7994452554
174	1.0	43.8100088083
174	1.0	43.8078239307
174	1.0	43.8141490734
174	1.0	43.8148098767
174	1.0	43.7553598943
174	1.0	43.7916845643
174	1.0	43.723119454
174	1.0	43.8172748375
174	1.0	43.7884053294
174	1.0	43.7325144905
174	1.0	43.7949085847
174	1.0	43.7689028423
174	1.0	43.753388809
174	1.0	43.8148365369
174	1.0	43.7054835777
174	1.0	43.6986332953
174	1.0	43.7720598459
174	1.0	43.7980939851
174	1.0	43.7729331257
174	1.0	43.7161863472
174	1.0	43.7963718461
174	1.0	43.7826553532
174	1.0	43.7880642637
174	1.0	43.7872475691
174	1.0	43.7059848365
174	1.0	43.7650245672
174	1.0	43.772290522
174	1.0	43.7525695944
174	1.0	43.7982626805
174	1.0	43.7768158017
174	1.0	43.790475848
174	1.0	43.780434489
174	1.0	43.752212998
174	1.0	43.7053819279
174	1.0	43.7950130249
174	1.0	43.7565540834
174	1.0	43.7746637094
174	1.0	43.7074950673
174	1.0	43.7346636741
174	1.0	43.7480418692
174	1.0	43.811608773
174	1.0	43.7227691894
174	1.0	43.7637323372
174	1.0	43.802533806
174	1.0	43.722004222
174	1.0	43.7508901969
174	1.0	43.7473610115
174	1.0	43.8065583595
174	1.0	43.796997861
174	1.0	43.770560034
174	1.0	43.7188754819
174	1.0	43.7307413314
174	1.0	43.8016343663
174	1.0	43.7084788515
174	1.0	43.7839461349
174	1.0	43.7975390969
174	1.0	43.7117569166
174	1.0	43.7949499962
174	1.0	43.7998438592
174	1.0	43.7547552479
174	1.0	43.7186098936
174	1.0	43.7569413306
174	1.0	43.7055746626
174	1.0	43.7304214725
174	1.0	43.7500027455
174	1.0	43.7558297931
174	1.0	43.6875303712
174	1.0	43.8037905394
174	1.0	43.781244166
174	1.0	43.7213241011
174	1.0	43.7236437323
174	1.0	43.764115039
174	1.0	43.7789260552
174	1.0	43.7719494497
174	1.0	43.7116055407
174	1.0	43.7818619254
174	1.0	43.8041160048
174	1.0	43.7964456532
174	1.0	43.7647546398
174	1.0	43.791135107
174	1.0	43.8057071517
174	1.0	43.7189646756
174	1.0	43.7089700251
174	1.0	43.7779015366
174	1.0	43.8038359718
174	1.0	43.7518975514
174	1.0	43.7719318848
174	1.0	43.8005296731
174	1.0	43.7141301237
174	1.0	43.7582957647
174	1.0	43.7921320773
174	1.0	43.748989693
174	1.0	43.7489489519
174	1.0	43.7623123065
174	1.0	43.7854432243
174	1.0	43.7447026981
174	1.0	43.7803233889
174	1.0	43.800464734
174	1.0	43.7855372585
174	1.0	43.8024204781
174	1.0	43.7406957552
174	1.0	43.797730091
174	1.0	43.7873289552
174	1.0	43.6477384675
174	1.0	43.7092181525
174	1.0	43.7461275927
174	1.0	43.8345861064
174	1.0	43.7624220175
174	1.0	43.73250077
174	1.0	43.7642193391
174	1.0	43.8063838398
174	1.0	43.7826529123
174	1.0	43.7244604567
174	1.0	43.7861579331
174	1.0	43.7087562634
174	1.0	43.7568575949
174	1.0	43.7574859784
174	1.0	43.8085336672
174	1.0	43.8107945228
174	1.0	43.7309825484
174	1.0	43.7633568651
174	1.0	43.7577015437
174	1.0	43.7672990486
174	1.0	43.7524711561
174	1.0	43.80024592
174	1.0	43.805652505
174	1.0	43.7676744743
174	1.0	43.7903494159
174	1.0	43.7778127759
174	1.0	43.7416409255
174	1.0	43.7479229596
174	1.0	43.7917580288
174	1.0	43.7433750009
174	1.0	43.7660715695
174	1.0	43.7414055817
174	1.0	43.7710721101
174	1.0	43.7061184455
174	1.0	43.7907840508
174	1.0	43.7187390964
174	1.0	43.7981763657
174	1.0	43.8153530778
174	1.0	43.780762916
174	1.0	43.7302270011
174	1.0	43.7887248176
174	1.0	43.7610448045
174	1.0	43.8027466302
174	1.0	43.6794416817
174	1.0	43.7383966791
174	1.0	43.7627532864
174	1.0	43.7922170253
174	1.0	43.6899355863
174	1.0	43.7217481234
174	1.0	43.7529781746
174	1.0	43.7593991612
174	1.0	43.7648131305
174	1.0	43.7795161771
174	1.0	43.7082177579
174	1.0	43.7836828021
174	1.0	43.7698605971
174	1.0	43.7707431586
174	1.0	43.763523102
174	1.0	43.768155156
174	1.0	43.7595143341
174	1.0	43.7139864279
174	1.0	43.7146228687
174	1.0	43.7949611875
174	1.0	43.7796675428
174	1.0	43.7762534362
174	1.0	43.7452937704
174	1.0	43.7753401033
174	1.0	43.7460018371
174	1.0	43.7598100632
174	1.0	43.7963245521
174	1.0	43.7327349664
174	1.0	43.8067080069
174	1.0	43.7948774984
174	1.0	43.8004320796
174	1.0	43.7665522281
174	1.0	43.7268473295
174	1.0	43.7709688156
174	1.0	43.7022887733
174	1.0	43.7050334835
174	1.0	43.7360717049
174	1.0	43.6961457761
174	1.0	43.7489113944
174	1.0	43.7104022261
174	1.0	43.737516462
174	1.0	43.7432550941
174	1.0	43.7958882966
174	1.0	43.7519778521
174	1.0	43.8004864755
174	1.0	43.7897327594
174	1.0	43.728154434
174	1.0	43.8152281357
174	1.0	43.7874792464
174	1.0	43.7917567278
174	1.0	43.8026180744
174	1.0	43.7116482156
174	1.0	43.7906023981
174	1.0	43.7480999163
174	1.0	43.7491167598
174	1.0	43.6867562672
174	1.0	43.7790512923
174	1.0	43.7305783558
174	1.0	43.8005892781
174	1.0	43.7225984119
174	1.0	43.7873360101
174	1.0	43.7497716099
174	1.0	43.8112917954
174	1.0	43.7031384798
174	1.0	43.7523414044
174	1.0	43.8323508405
174	1.0	43.7324202667
174	1.0	43.7969811012
174	1.0	43.753137964
174	1.0	43.7908305419
174	1.0	43.7902758651
174	1.0	43.7682309654
174	1.0	43.71881049
174	1.0	43.8236881134
174	1.0	43.7916087807
174	1.0	43.6958809217
174	1.0	43.7804763485
174	1.0	43.6993945883
174	1.0	43.7831094033
174	1.0	43.7718503007
174	1.0	43.8069404491
174	1.0	43.7240121392
174	1.0	43.7549638336
174	1.0	43.7819394269
174	1.0	43.7962549144
174	1.0	43.7432392975
174	1.0	43.7941979218
174	1.0	43.7467962195
174	1.0	43.7451922996
174	1.0	43.8005312224
174	1.0	43.7721042539
174	1.0	43.7140794249
174	1.0	43.7842486986
174	1.0	43.7131372326
174	1.0	43.7736293011
174	1.0	43.7614828212
174	1.0	43.8116143457
174	1.0	43.7676841276
174	1.0	43.7972161694
174	1.0	43.7966242138
174	1.0	43.8064445814
174	1.0	43.7220344481
174	1.0	43.8117624509
174	1.0	43.7247129379
174	1.0	43.7736998922
174	1.0	43.8054099489
174	1.0	43.7871591337
174	1.0	43.8022917298
174	1.0	43.7452293321
174	1.0	43.7725670855
174	1.0	43.8147706133
174	1.0	43.8165865995
174	1.0	43.7869575764
174	1.0	43.7736434474
174	1.0	43.7895147659
174	1.0	43.71651759
174	1.0	43.7998838751
174	1.0	43.7500193914
174	1.0	43.7791859213
174	1.0	43.7763941165
174	1.0	43.7754834537
174	1.0	43.7829830988
174	1.0	43.815962892
174	1.0	43.7328796226
174	1.0	43.7807859799
174	1.0	43.8066022712
174	1.0	43.7458338286
174	1.0	43.71714337
174	1.0	43.721267431
174	1.0	43.7854090958
174	1.0	43.7261646547
174	1.0	43.7585269748
174	1.0	43.7398825604
174	1.0	43.8025053133
174	1.0	43.7283078445
174	1.0	43.7166517857
174	1.0	43.7601058279
174	1.0	43.7515563525
174	1.0	43.7715818272
174	1.0	43.7496969189
174	1.0	43.7101494886
174	1.0	43.7335498644
174	1.0	43.6814662613
174	1.0	43.812794454
174	1.0	43.7332982404
174	1.0	43.8037825272
174	1.0	43.7793636086
174	1.0	43.8173183811
174	1.0	43.8130653129
174	1.0	43.7946367983
174	1.0	43.751353154
174	1.0	43.8012386787
174	1.0	43.7352793427
174	1.0	43.8040762424
174	1.0	43.7641513012
174	1.0	43.7661170769
174	1.0	43.7795215674
174	1.0	43.7423948347
174	1.0	43.7819378711
174	1.0	43.6986756428
174	1.0	43.7303536826
174	1.0	43.7621682082
174	1.0	43.7683118746
174	1.0	43.7232715974
174	1.0	43.7477319577
174	1.0	43.7993845466
174	1.0	43.7189580588
174	1.0	43.7190198652
174	1.0	43.7199495943
174	1.0	43.7268685193
174	1.0	43.7670026215
174	1.0	43.7784437357
174	1.0	43.7874933443
174	1.0	43.762691524
174	1.0	43.8325768166
174	1.0	43.7262687833
174	1.0	43.7558786397
174	1.0	43.7702309205
174	1.0	43.7300513784
174	1.0	43.7906737528
174	1.0	43.7837981131
174	1.0	43.7599510366
174	1.0	43.7826941513
174	1.0	43.7694175079
174	1.0	43.7929999146
174	1.0	43.7156260257
174	1.0	43.8027644425
174	1.0	43.714692493
174	1.0	43.7708360302
174	1.0	43.7175563465
174	1.0	43.7145807111
174	1.0	43.7893525687
174	1.0	43.7603984686
174	1.0	43.7013014918
174	1.0	43.7651876579
174	1.0	43.7631603337
174	1.0	43.7413272996
174	1.0	43.7600680045
174	1.0	43.7849935228
174	1.0	43.7550928696
174	1.0	43.8092268252
174	1.0	43.762997217
174	1.0	43.764379525
174	1.0	43.7398186654
174	1.0	43.7481294541
174	1.0	43.775983124
174	1.0	43.8123837357
174	1.0	43.7473066158
174	1.0	43.7687441101
174	1.0	43.7780593817
174	1.0	43.7016988809
174	1.0	43.8058002014
174	1.0	43.813690815
174	1.0	43.7966696046
174	1.0	43.7924118991
174	1.0	43.7166086457
174	1.0	43.809639786
174	1.0	43.7498405592
174	1.0	43.766410406
174	1.0	43.7621641959
174	1.0	43.7714304497
174	1.0	43.6632952245
174	1.0	43.7925007743
174	1.0	43.7603636385
174	1.0	43.6834560283
174	1.0	43.8049348813
174	1.0	43.727270155
174	1.0	43.7110694329
174	1.0	43.7346267405
174	1.0	43.7425420877
174	1.0	43.7283612207
174	1.0	43.7390392913
174	1.0	43.7983995115
174	1.0	43.7777604982
174	1.0	43.813784028
174	1.0	43.7304081222
174	1.0	43.744258995
174	1.0	43.7531672799
174	1.0	43.7636245269
174	1.0	43.7354640656
174	1.0	43.7797092518
174	1.0	43.7145113393
174	1.0	43.7696158017
174	1.0	43.714411477
174	1.0	43.7751226337
174	1.0	43.7381012145
174	1.0	43.7019164142
174	1.0	43.7868675785
174	1.0	43.7154126798
174	1.0	43.7340867181
174	1.0	43.7346620679
174	1.0	43.8182586138
174	1.0	43.7179490109
174	1.0	43.7674953534
174	1.0	43.7698928537
174	1.0	43.8017350522
174	1.0	43.76721789
174	1.0	43.783265099
174	1.0	43.7828262969
174	1.0	43.6836765714
174	1.0	43.7948174593
174	1.0	43.7156109733
174	1.0	43.801416611
174	1.0	43.7720321463
174	1.0	43.7911171365
174	1.0	43.7760146305
174	1.0	43.7216678949
174	1.0	43.7827533324
174	1.0	43.7975742421
174	1.0	43.7915297142
174	1.0	43.7598136412
174	1.0	43.7828502653
174	1.0	43.7976286088
174	1.0	43.7822556364
174	1.0	43.80562145
174	1.0	43.7931432613
174	1.0	43.7536485167
174	1.0	43.7325369365
174	1.0	43.7238695903
174	1.0	43.7922615815
174	1.0	43.7104421138
174	1.0	43.8071518813
174	1.0	43.7727908872
174	1.0	43.7319636284
174	1.0	43.710341406
174	1.0	43.8141401976
174	1.0	43.7781124973
174	1.0	43.8095648192
174	1.0	43.7824102095
174	1.0	43.7824021441
174	1.0	43.7622888584
174	1.0	43.74069151
174	1.0	43.7854338986
174	1.0	43.7862178302
174	1.0	43.7601062723
174	1.0	43.7304862002
174	1.0	43.7061307066
174	1.0	43.8020594773
174	1.0	43.8043285254
174	1.0	43.7797590169
174	1.0	43.694444776
174	1.0	43.7100113922
174	1.0	43.8158814467
174	1.0	43.7811109797
174	1.0	43.7892800321
174	1.0	43.7927703094
174	1.0	43.8093550564
174	1.0	43.7887943408
174	1.0	43.8023502874
174	1.0	43.7995948493
174	1.0	43.7123495577
174	1.0	43.7890013254
174	1.0	43.7603294239
174	1.0	43.8164360858
174	1.0	43.78060703
174	1.0	43.8009559477
174	1.0	43.7172924781
174	1.0	43.7730461653
174	1.0	43.747906437
174	1.0	43.7518434205
174	1.0	43.7931982076
174	1.0	43.7888872831
174	1.0	43.7731286537
174	1.0	43.7195951109
174	1.0	43.6801797879
174	1.0	43.7790873683
174	1.0	43.7240434561
174	1.0	43.800420534
174	1.0	43.749213929
174	1.0	43.7210919063
174	1.0	43.7436742777
174	1.0	43.7711678691
174	1.0	43.7287887479
174	1.0	43.8131168072
174	1.0	43.7582828432
174	1.0	43.7534730387
174	1.0	43.7234193893
174	1.0	43.7897143268
174	1.0	43.7553183233
174	1.0	43.8106891995
174	1.0	43.7878574569
174	1.0	43.7716483796
174	1.0	43.7847319989
174	1.0	43.7219679851
174	1.0	43.8030981275
174	1.0	43.7950541727
174	1.0	43.7812736836
174	1.0	43.7826079687
174	1.0	43.7653871502
174	1.0	43.7942323497
174	1.0	43.7930284073
174	1.0	43.8017259578
174	1.0	43.755038224
174	1.0	43.8182953077
174	1.0	43.7659251314
174	1.0	43.7516184862
174	1.0	43.7967444573
174	1.0	43.7357930631
174	1.0	43.7521330174
174	1.0	43.7728630105
174	1.0	43.7772708728
174	1.0	43.7460651955
174	1.0	43.7271999936
174	1.0	43.759525121
174	1.0	43.7899386445
174	1.0	43.7346670241
174	1.0	43.685804116
174	1.0	43.6810414411
174	1.0	43.8028564379
174	1.0	43.7740898441
174	1.0	43.7732113032
174	1.0	43.7236909435
174	1.0	43.7601015606
174	1.0	43.7793137416
174	1.0	43.7052511042
174	1.0	43.7172198279
174	1.0	43.8140702551
174	1.0	43.743377982
174	1.0	43.7630530511
174	1.0	43.6959707498
174	1.0	43.7678850198
174	1.0	43.7321776003
174	1.0	43.7760683845
174	1.0	43.7825646103
174	1.0	43.8039168584
174	1.0	43.7256147796
174	1.0	43.7608412676
174	1.0	43.7929357114
174	1.0	43.8002641612
174	1.0	43.7882870081
174	1.0	43.7938540239
174	1.0	43.7810310827
174	1.0	43.7133381276
174	1.0	43.7866396681
174	1.0	43.7541564685
174	1.0	43.7175224037
174	1.0	43.7805966008
174	1.0	43.7345175268
174	1.0	43.7426334703
174	1.0	43.8053594173
174	1.0	43.6971188258
174	1.0	43.6926051554
174	1.0	43.7663436242
174	1.0	43.7541578763
174	1.0	43.7356756417
174	1.0	43.8204045499
174	1.0	43.7641154495
174	1.0	43.7252821457
174	1.0	43.6925508779
174	1.0	43.7119844406
174	1.0	43.7991465354
174	1.0	43.7118711792
174	1.0	43.7341695529
174	1.0	43.7044351912
174	1.0	43.72937241
174	1.0	43.728002215
174	1.0	43.770190766
174	1.0	43.7772350084
174	1.0	43.7200153176
174	1.0	43.7360976963
174	1.0	43.7127082299
174	1.0	43.7411250414
174	1.0	43.7936997757
174	1.0	43.6926364989
174	1.0	43.7511323787
174	1.0	43.7599074392
174	1.0	43.7803248871
174	1.0	43.7650245623
174	1.0	43.7723958461
174	1.0	43.7935115668
174	1.0	43.8026954319
174	1.0	43.8223682937
174	1.0	43.6961824068
174	1.0	43.7714049582
174	1.0	43.743305373
174	1.0	43.7755005037
174	1.0	43.7777868128
174	1.0	43.7040349279
174	1.0	43.7136651817
174	1.0	43.7327307037
174	1.0	43.7882534595
174	1.0	43.7959550354
174	1.0	43.8108108084
174	1.0	43.7937509685
174	1.0	43.7318079944
174	1.0	43.772130085
174	1.0	43.7401114482
174	1.0	43.7065319071
174	1.0	43.8000676237
174	1.0	43.6885591026
174	1.0	43.7521586278
174	1.0	43.7262069847
174	1.0	43.7904564766
174	1.0	43.7392279835
174	1.0	43.7125630443
174	1.0	43.770156864
174	1.0	43.8034757834
174	1.0	43.7060808535
174	1.0	43.6998744651
174	1.0	43.721541534
174	1.0	43.7863310912
174	1.0	43.7868491811
174	1.0	43.7069198559
174	1.0	43.7177655214
174	1.0	43.7607586029
174	1.0	43.7656373012
174	1.0	43.7417377738
174	1.0	43.7577475028
174	1.0	43.7507543248
174	1.0	43.723720267
174	1.0	43.7236565226
174	1.0	43.7304583869
174	1.0	43.7746194522
174	1.0	43.7819364914
174	1.0	43.7927282424
174	1.0	43.7606841616
174	1.0	43.7882462367
174	1.0	43.7617640197
174	1.0	43.7010052256
174	1.0	43.7194611928
174	1.0	43.7003501656
174	1.0	43.7210562832
174	1.0	43.8167425434
174	1.0	43.7741244531
174	1.0	43.7862701887
174	1.0	43.7614663371
174	1.0	43.7768765024
174	1.0	43.7493584617
174	1.0	43.7671050453
174	1.0	43.7175124241
174	1.0	43.7446261442
174	1.0	43.7940353858
174	1.0	43.7899251707
174	1.0	43.817603202
174	1.0	43.7810639165
174	1.0	43.8165481537
174	1.0	43.7480785716
174	1.0	43.7399860599
174	1.0	43.773366376
174	1.0	43.7654686206
174	1.0	43.7873994195
174	1.0	43.8117004969
174	1.0	43.7231202155
174	1.0	43.7903085061
174	1.0	43.789064754
174	1.0	43.7458725664
174	1.0	43.7924865395
174	1.0	43.7703376733
174	1.0	43.8130576116
174	1.0	43.7211312549
174	1.0	43.7311015623
174	1.0	43.770774329
174	1.0	43.7558518781
174	1.0	43.7432017317
174	1.0	43.6966389072
174	1.0	43.7929194725
174	1.0	43.7671046598
174	1.0	43.705039396
174	1.0	43.7665703677
174	1.0	43.7278722768
174	1.0	43.7028721996
174	1.0	43.7635149729
174	1.0	43.7888342399
174	1.0	43.7883808121
174	1.0	43.7933625714
174	1.0	43.7550333233
174	1.0	43.7855321051
174	1.0	43.6657434982
174	1.0	43.7784885313
174	1.0	43.801711189
174	1.0	43.7162469716
174	1.0	43.7544379903
174	1.0	43.7115380154
174	1.0	43.7927772996
174	1.0	43.7638573929
174	1.0	43.7649719236
174	1.0	43.7864592274
174	1.0	43.7879183378
174	1.0	43.8128448223
174	1.0	43.7747434844
174	1.0	43.7585562711
174	1.0	43.7592896898
174	1.0	43.7316748048
174	1.0	43.7289013377
174	1.0	43.7762109719
174	1.0	43.8069856039
174	1.0	43.7448879593
174	1.0	43.8008945288
174	1.0	43.7710415346
174	1.0	43.7876080617
174	1.0	43.7927337077
174	1.0	43.7685478013
174	1.0	43.7693519712
174	1.0	43.7859786096
174	1.0	43.6857151615
174	1.0	43.7535046784
174	1.0	43.757980822
174	1.0	43.8173998334
174	1.0	43.7117208583
174	1.0	43.7781295998
174	1.0	43.763718992
174	1.0	43.8000616947
174	1.0	43.7461486188
174	1.0	43.8073856916
174	1.0	43.8056798869
174	1.0	43.7965438451
174	1.0	43.7980635015
174	1.0	43.8017362205
174	1.0	43.7416395641
174	1.0	43.8009654732
174	1.0	43.7532312861
174	1.0	43.8034115524
174	1.0	43.7994658238
174	1.0	43.7173074044
174	1.0	43.7832504815
174	1.0	43.7552356119
174	1.0	43.8049676371
174	1.0	43.7512749775
174	1.0	43.7324162452
174	1.0	43.7402665243
174	1.0	43.7951849106
174	1.0	43.7978278233
174	1.0	43.7493685562
174	1.0	43.7504063728
174	1.0	43.7293379224
174	1.0	43.7191453064
174	1.0	43.7395074719
174	1.0	43.726057068
174	1.0	43.7463163854
174	1.0	43.774610829
174	1.0	43.7011212008
174	1.0	43.765366385
174	1.0	43.7889477091
174	1.0	43.6649769904
174	1.0	43.7945118796
174	1.0	43.7907601989
174	1.0	43.806945225
174	1.0	43.7903974814
174	1.0	43.7686680869
174	1.0	43.773849567
174	1.0	43.7995140074
174	1.0	43.6968486495
174	1.0	43.7652739767
174	1.0	43.7649615572
174	1.0	43.8048230349
174	1.0	43.7857681037
174	1.0	43.6948627143
174	1.0	43.7767780191
174	1.0	43.8123342437
174	1.0	43.751836294
174	1.0	43.7458664139
174	1.0	43.7225004827
174	1.0	43.7067785314
174	1.0	43.7878541354
174	1.0	43.7994068113
174	1.0	43.687216626
174	1.0	43.6912047937
174	1.0	43.7721475433
174	1.0	43.6945594299
174	1.0	43.776342564
174	1.0	43.7693570676
174	1.0	43.7743161683
174	1.0	43.724594972
174	1.0	43.7129509575
174	1.0	43.7654284049
174	1.0	43.7400160061
174	1.0	43.7869469736
174	1.0	43.769563736
174	1.0	43.7673218519
174	1.0	43.7760577279
174	1.0	43.7190841505
174	1.0	43.7763688542
174	1.0	43.7812929176
174	1.0	43.7368480258
174	1.0	43.8063035532
174	1.0	43.7827058208
174	1.0	43.795589587
174	1.0	43.7082872836
174	1.0	43.7455228769
174	1.0	43.7611139794
174	1.0	43.8168929893
174	1.0	43.7933239399
174	1.0	43.7298285803
174	1.0	43.7541247527
174	1.0	43.7594129081
174	1.0	43.7670255412
174	1.0	43.7008206204
174	1.0	43.7479062978
174	1.0	43.7780897073
174	1.0	43.7553107874
174	1.0	43.7854769085
174	1.0	43.785842262
174	1.0	43.7689754996
174	1.0	43.7590870015
174	1.0	43.7050731254
174	1.0	43.7386082306
174	1.0	43.8034944985
174	1.0	43.7939488645
174	1.0	43.7807505024
174	1.0	43.7623789229
174	1.0	43.6941350532
174	1.0	43.7809790626
174	1.0	43.7903888816
174	1.0	43.76196996
174	1.0	43.7646489095
174	1.0	43.7600863679
174	1.0	43.7360689432
174	1.0	43.7910379096
174	1.0	43.7209379276
174	1.0	43.7473337736
174	1.0	43.7143415443
174	1.0	43.7138703505
174	1.0	43.8110839275
174	1.0	43.7527824107
174	1.0	43.7898045844
174	1.0	43.7837992728
174	1.0	43.7732464312
174	1.0	43.7958620766
174	1.0	43.7035074255
174	1.0	43.8022835082
174	1.0	43.7884216136
174	1.0	43.7796068269
174	1.0	43.7475705981
174	1.0	43.810117885
174	1.0	43.8142566251
174	1.0	43.8164744487
174	1.0	43.7252685109
174	1.0	43.74171416
174	1.0	43.8002244306
174	1.0	43.7923660581
174	1.0	43.7775510931
174	1.0	43.7095828071
174	1.0	43.7687458325
174	1.0	43.7447365191
174	1.0	43.6877557802
174	1.0	43.6975387438
174	1.0	43.7990708262
174	1.0	43.7941729816
174	1.0	43.7871809682
174	1.0	43.7810226072
174	1.0	43.7428709941
174	1.0	43.7729975047
174	1.0	43.794208423
174	1.0	43.7059945872
174	1.0	43.8174331701
174	1.0	43.794389217
174	1.0	43.7664619286
174	1.0	43.7463889295
174	1.0	43.7928431964
174	1.0	43.7753582444
174	1.0	43.6495982674
174	1.0	43.7712411572
174	1.0	43.7640282099
174	1.0	43.7763195104
174	1.0	43.7471475377
174	1.0	43.7580697273
174	1.0	43.7518475853
174	1.0	43.7972148626
174	1.0	43.8214897955
174	1.0	43.7820630287
174	1.0	43.8016139064
174	1.0	43.7692874711
174	1.0	43.7563199406
174	1.0	43.769050626
174	1.0	43.7611441958
174	1.0	43.8183977788
174	1.0	43.810352319
174	1.0	43.7183145198
174	1.0	43.7767191504
174	1.0	43.771001715
174	1.0	43.7489899919
174	1.0	43.7829194272
174	1.0	43.7654170088
174	1.0	43.7757645446
174	1.0	43.7837186309
174	1.0	43.7434392537
174	1.0	43.7818765277
174	1.0	43.8024842903
174	1.0	43.8105559744
174	1.0	43.6887573001
174	1.0	43.7220698103
174	1.0	43.7040062307
174	1.0	43.7455170122
174	1.0	43.7825308131
174	1.0	43.7656832076
174	1.0	43.7580146562
174	1.0	43.7178145636
174	1.0	43.7789302863
174	1.0	43.7487207929
174	1.0	43.786482171
174	1.0	43.7257181592
174	1.0	43.7712968879
174	1.0	43.7845521543
174	1.0	43.7980854835
174	1.0	43.7415139593
174	1.0	43.7586394215
174	1.0	43.7868235666
174	1.0	43.8218812828
174	1.0	43.7624465255
174	1.0	43.7327164384
174	1.0	43.7851297021
174	1.0	43.780253867
174	1.0	43.7808450646
174	1.0	43.7234847834
174	1.0	43.8147607455
174	1.0	43.7930578347
174	1.0	43.7718077839
174	1.0	43.813416909
174	1.0	43.729991573
174	1.0	43.787917975
174	1.0	43.7772923825
174	1.0	43.7549076
174	1.0	43.8053403387
174	1.0	43.7400405941
174	1.0	43.8082743898
174	1.0	43.7352272899
174	1.0	43.7646494517
174	1.0	43.7350481591
174	1.0	43.7604492653
174	1.0	43.7355742137
174	1.0	43.7997387054
174	1.0	43.7525260588
174	1.0	43.7010934919
174	1.0	43.7984552412
174	1.0	43.6835809895
174	1.0	43.7755991213
174	1.0	43.7432423059
174	1.0	43.7908131084
174	1.0	43.7158722229
174	1.0	43.7854248551
174	1.0	43.6500480989
174	1.0	43.820472086
174	1.0	43.7718516382
174	1.0	43.7678931711
174	1.0	43.7742603362
174	1.0	43.7558986044
174	1.0	43.7614269735
174	1.0	43.762964446
174	1.0	43.7725140837
174	1.0	43.7713209087
174	1.0	43.7137075577
174	1.0	43.7978183867
174	1.0	43.7392400086
174	1.0	43.7927597079
174	1.0	43.7653459925
174	1.0	43.7760567251
174	1.0	43.7710526064
174	1.0	43.7753877105
174	1.0	43.7620962619
174	1.0	43.8211605048
174	1.0	43.7435380177
174	1.0	43.7201555049
174	1.0	43.7937231249
174	1.0	43.7069016662
174	1.0	43.7410835559
174	1.0	43.7664102752
