# Supplementary material for: Unique membrane properties and enhanced signal processing in human neocortical neurons
Source: eLife. 2016 Oct 6;5:e16553. doi: 10.7554/eLife.16553 (PMC5100995; doi:10.7554/eLife.16553)
Supplement: Source code 1. — DOI: http://dx.doi.org/10.7554/eLife.16553.014 [file elife-16553-code1.zip › Fig3/Fig3b/DIST_045_SYNC/Mon_Apr_11_11_35_14_2016/syns_175/sync_stim_seed_795.txt]

NUMBER_OF_SYNAPSES	APC_N	MAX_VOLTAGE
175	1.0	43.7216469376
175	1.0	43.7516243391
175	1.0	43.7629594092
175	1.0	43.8170547715
175	1.0	43.7151102562
175	1.0	43.8128813846
175	1.0	43.7964933057
175	1.0	43.8151286456
175	1.0	43.7985767042
175	1.0	43.8030052279
175	1.0	43.7530304121
175	1.0	43.7740002023
175	1.0	43.7573301719
175	1.0	43.7761182716
175	1.0	43.7828844236
175	1.0	43.678370544
175	1.0	43.7459407694
175	1.0	43.7325837912
175	1.0	43.7866055191
175	1.0	43.7519999411
175	1.0	43.7758771037
175	1.0	43.796176084
175	1.0	43.8079503197
175	1.0	43.7905361753
175	1.0	43.7863140517
175	1.0	43.7926935448
175	1.0	43.7760576408
175	1.0	43.7798612174
175	1.0	43.7708040417
175	1.0	43.7333461063
175	1.0	43.7900891676
175	1.0	43.8205443018
175	1.0	43.7191252871
175	1.0	43.7306671509
175	1.0	43.7496523515
175	1.0	43.7593081592
175	1.0	43.6993642004
175	1.0	43.7759551463
175	1.0	43.7236944658
175	1.0	43.7902351218
175	1.0	43.7805308401
175	1.0	43.8009046038
175	1.0	43.7944037582
175	1.0	43.8218929443
175	1.0	43.7002874985
175	1.0	43.8221718283
175	1.0	43.8110702502
175	1.0	43.7807623878
175	1.0	43.7464811688
175	1.0	43.7844028252
175	1.0	43.8005859219
175	1.0	43.7212080432
175	1.0	43.7733183162
175	1.0	43.7990928722
175	1.0	43.7699982919
175	1.0	43.7742328772
175	1.0	43.8021931034
175	1.0	43.7350929136
175	1.0	43.7741511755
175	1.0	43.754578814
175	1.0	43.7877341844
175	1.0	43.8204907433
175	1.0	43.8260576871
175	1.0	43.7294166988
175	1.0	43.8096274911
175	1.0	43.7200154577
175	1.0	43.805561751
175	1.0	43.7643983057
175	1.0	43.7757041228
175	1.0	43.821281037
175	1.0	43.7752428426
175	1.0	43.7477363679
175	1.0	43.7650858606
175	1.0	43.7830455048
175	1.0	43.6852205198
175	1.0	43.8058377645
175	1.0	43.7859572747
175	1.0	43.8064287993
175	1.0	43.7647471669
175	1.0	43.7822343165
175	1.0	43.7609191583
175	1.0	43.7279448268
175	1.0	43.7075143342
175	1.0	43.791300119
175	1.0	43.806550169
175	1.0	43.7675707169
175	1.0	43.7871929218
175	1.0	43.763577517
175	1.0	43.801959052
175	1.0	43.7518012209
175	1.0	43.8183768952
175	1.0	43.7810599212
175	1.0	43.7534066692
175	1.0	43.7488112947
175	1.0	43.7510393874
175	1.0	43.6899771596
175	1.0	43.7442593566
175	1.0	43.6907740973
175	1.0	43.6906015859
175	1.0	43.7126887715
175	1.0	43.823564914
175	1.0	43.7653166391
175	1.0	43.7549379197
175	1.0	43.7437519324
175	1.0	43.7897379322
175	1.0	43.7440554107
175	1.0	43.6853648493
175	1.0	43.7716171549
175	1.0	43.7863168895
175	1.0	43.7604062757
175	1.0	43.7269094372
175	1.0	43.7760314332
175	1.0	43.7710144525
175	1.0	43.7641556524
175	1.0	43.8019154602
175	1.0	43.7594733356
175	1.0	43.6803358012
175	1.0	43.7811691836
175	1.0	43.7851581418
175	1.0	43.7930159018
175	1.0	43.7708676406
175	1.0	43.7282537476
175	1.0	43.7951877939
175	1.0	43.7229018214
175	1.0	43.6807214738
175	1.0	43.7652233094
175	1.0	43.7678233894
175	1.0	43.7480735945
175	1.0	43.7435102941
175	1.0	43.8054452289
175	1.0	43.8145812372
175	1.0	43.7740225502
175	1.0	43.8007566412
175	1.0	43.74718611
175	1.0	43.7612902695
175	1.0	43.808320476
175	1.0	43.8097261331
175	1.0	43.7115835469
175	1.0	43.7114612002
175	1.0	43.767643267
175	1.0	43.7739074197
175	1.0	43.7758304418
175	1.0	43.7029644063
175	1.0	43.7525492722
175	1.0	43.7831632652
175	1.0	43.6957728279
175	1.0	43.8227815958
175	1.0	43.6908696544
175	1.0	43.7647686358
175	1.0	43.7270035629
175	1.0	43.7957357286
175	1.0	43.7432232851
175	1.0	43.6867089977
175	1.0	43.7547425401
175	1.0	43.8310753731
175	1.0	43.7800093497
175	1.0	43.7584952472
175	1.0	43.7821597275
175	1.0	43.8101494747
175	1.0	43.8014660864
175	1.0	43.821432287
175	1.0	43.7693061083
175	1.0	43.7597623521
175	1.0	43.7499875545
175	1.0	43.7860790615
175	1.0	43.7983409797
175	1.0	43.7468636175
175	1.0	43.7742317648
175	1.0	43.7612965343
175	1.0	43.7662491028
175	1.0	43.7853113038
175	1.0	43.6896143201
175	1.0	43.7491693421
175	1.0	43.793552681
175	1.0	43.7314592316
175	1.0	43.8056297166
175	1.0	43.7556955397
175	1.0	43.7729650933
175	1.0	43.761753664
175	1.0	43.7037278203
175	1.0	43.7700171954
175	1.0	43.7308226332
175	1.0	43.7979113037
175	1.0	43.7875865576
175	1.0	43.7056238742
175	1.0	43.8101905929
175	1.0	43.7848609383
175	1.0	43.7792149243
175	1.0	43.8183485411
175	1.0	43.7308509017
175	1.0	43.751330087
175	1.0	43.7635874097
175	1.0	43.8038319089
175	1.0	43.761933708
175	1.0	43.7564392931
175	1.0	43.799154722
175	1.0	43.7921693474
175	1.0	43.7675799744
175	1.0	43.734709375
175	1.0	43.7350757572
175	1.0	43.7815137839
175	1.0	43.7836969023
175	1.0	43.7317294982
175	1.0	43.7287309508
175	1.0	43.7652504586
175	1.0	43.686356946
175	1.0	43.706100208
175	1.0	43.7667069054
175	1.0	43.8202606252
175	1.0	43.696873602
175	1.0	43.7751439518
175	1.0	43.7538507004
175	1.0	43.7908728493
175	1.0	43.7535651202
175	1.0	43.7200769046
175	1.0	43.7929684716
175	1.0	43.7946109936
175	1.0	43.7988676462
175	1.0	43.7709878248
175	1.0	43.7904826922
175	1.0	43.7482983065
175	1.0	43.7620007747
175	1.0	43.7286021359
175	1.0	43.7450982036
175	1.0	43.737811005
175	1.0	43.7566253677
175	1.0	43.7512976141
175	1.0	43.7834724984
175	1.0	43.7222922642
175	1.0	43.7927005063
175	1.0	43.7569622631
175	1.0	43.7014284778
175	1.0	43.7770385126
175	1.0	43.7199464733
175	1.0	43.8185409127
175	1.0	43.8103304029
175	1.0	43.7104416684
175	1.0	43.813666402
175	1.0	43.7997265773
175	1.0	43.7629004065
175	1.0	43.7972037441
175	1.0	43.8157576683
175	1.0	43.719384088
175	1.0	43.7811954609
175	1.0	43.7168096501
175	1.0	43.8223222245
175	1.0	43.8236985456
175	1.0	43.7849675476
175	1.0	43.7648108042
175	1.0	43.7393582618
175	1.0	43.7067302729
175	1.0	43.7734821799
175	1.0	43.7749478321
175	1.0	43.8021772812
175	1.0	43.7740027613
175	1.0	43.7583368022
175	1.0	43.8126150875
175	1.0	43.7450221292
175	1.0	43.7513608526
175	1.0	43.7025049476
175	1.0	43.8043830462
175	1.0	43.7046140938
175	1.0	43.7440103344
175	1.0	43.7359701585
175	1.0	43.7104622241
175	1.0	43.7762195009
175	1.0	43.7377117328
175	1.0	43.8138466959
175	1.0	43.8013361028
175	1.0	43.7636723082
175	1.0	43.7355871102
175	1.0	43.7430230171
175	1.0	43.7706065707
175	1.0	43.8094914509
175	1.0	43.8044048502
175	1.0	43.76066161
175	1.0	43.8241591278
175	1.0	43.7385508093
175	1.0	43.7666961729
175	1.0	43.7752276974
175	1.0	43.7731715568
175	1.0	43.7265302401
175	1.0	43.7742817924
175	1.0	43.7735384207
175	1.0	43.7598428446
175	1.0	43.7228545385
175	1.0	43.7531879889
175	1.0	43.7232703328
175	1.0	43.8081938073
175	1.0	43.7831211103
175	1.0	43.7035583987
175	1.0	43.7093579237
175	1.0	43.7997534471
175	1.0	43.781453416
175	1.0	43.7709381342
175	1.0	43.7631636563
175	1.0	43.7351117725
175	1.0	43.7346284686
175	1.0	43.7822964867
175	1.0	43.7114291963
175	1.0	43.7517795067
175	1.0	43.7306677374
175	1.0	43.7717335817
175	1.0	43.8165206249
175	1.0	43.7184561706
175	1.0	43.7572004325
175	1.0	43.6901291917
175	1.0	43.8037511698
175	1.0	43.7822733194
175	1.0	43.6977185839
175	1.0	43.7773681207
175	1.0	43.7832365263
175	1.0	43.7704788794
175	1.0	43.7600368187
175	1.0	43.7543796379
175	1.0	43.8082437412
175	1.0	43.7502640727
175	1.0	43.7649096587
175	1.0	43.7356165361
175	1.0	43.7647766086
175	1.0	43.7623619132
175	1.0	43.7562560601
175	1.0	43.817798122
175	1.0	43.7521133088
175	1.0	43.7574214974
175	1.0	43.776499686
175	1.0	43.7078463383
175	1.0	43.7730364815
175	1.0	43.7715815933
175	1.0	43.8063170507
175	1.0	43.7600626129
175	1.0	43.7649681982
175	1.0	43.7554787103
175	1.0	43.790086193
175	1.0	43.762582255
175	1.0	43.7081803544
175	1.0	43.7576631241
175	1.0	43.8167578431
175	1.0	43.7970519883
175	1.0	43.7229976412
175	1.0	43.7633997375
175	1.0	43.8138208344
175	1.0	43.7140503648
175	1.0	43.7580273587
175	1.0	43.7012110166
175	1.0	43.7849776834
175	1.0	43.7627911105
175	1.0	43.7987837652
175	1.0	43.7850789146
175	1.0	43.6985326321
175	1.0	43.6927207121
175	1.0	43.7791436565
175	1.0	43.7550809822
175	1.0	43.7770478317
175	1.0	43.7574891295
175	1.0	43.7707364517
175	1.0	43.7618720813
175	1.0	43.714389814
175	1.0	43.754885546
175	1.0	43.7787932859
175	1.0	43.7375002196
175	1.0	43.7643712194
175	1.0	43.7462758115
175	1.0	43.7910353015
175	1.0	43.7521179636
175	1.0	43.7696922658
175	1.0	43.7492954607
175	1.0	43.7933770406
175	1.0	43.7350048501
175	1.0	43.7890850036
175	1.0	43.7253701542
175	1.0	43.7841973293
175	1.0	43.784568317
175	1.0	43.7070898019
175	1.0	43.7118937491
175	1.0	43.7288677345
175	1.0	43.8164829485
175	1.0	43.8315016722
175	1.0	43.7649406429
175	1.0	43.7529971265
175	1.0	43.7966195522
175	1.0	43.784105239
175	1.0	43.7907221524
175	1.0	43.701827246
175	1.0	43.7630255982
175	1.0	43.7709198449
175	1.0	43.7750523871
175	1.0	43.804987926
175	1.0	43.7486995341
175	1.0	43.7333662458
175	1.0	43.8193408506
175	1.0	43.8024948132
175	1.0	43.739743439
175	1.0	43.8122432699
175	1.0	43.8087497053
175	1.0	43.8018923864
175	1.0	43.6877703139
175	1.0	43.7671278084
175	1.0	43.7595717477
175	1.0	43.7941730135
175	1.0	43.7447172833
175	1.0	43.8380822989
175	1.0	43.8198692166
175	1.0	43.708590364
175	1.0	43.7529175085
175	1.0	43.6772322291
175	1.0	43.8086592288
175	1.0	43.785783638
175	1.0	43.7945222164
175	1.0	43.7717044752
175	1.0	43.7865114278
175	1.0	43.7431439948
175	1.0	43.7930241527
175	1.0	43.756786155
175	1.0	43.7681856368
175	1.0	43.775791287
175	1.0	43.7629855403
175	1.0	43.8166043987
175	1.0	43.7691577075
175	1.0	43.7496213109
175	1.0	43.7661390173
175	1.0	43.739631468
175	1.0	43.7770780398
175	1.0	43.760751821
175	1.0	43.8141154946
175	1.0	43.70251012
175	1.0	43.7719993009
175	1.0	43.7739214622
175	1.0	43.7952777041
175	1.0	43.7743298875
175	1.0	43.8141993013
175	1.0	43.7923316647
175	1.0	43.6780265574
175	1.0	43.7138636839
175	1.0	43.7977879034
175	1.0	43.768764003
175	1.0	43.7794310336
175	1.0	43.7814157141
175	1.0	43.7993564535
175	1.0	43.7228565545
175	1.0	43.8050557315
175	1.0	43.7041173487
175	1.0	43.6976068581
175	1.0	43.7379371542
175	1.0	43.7913573877
175	1.0	43.7733012335
175	1.0	43.7465826019
175	1.0	43.8021434693
175	1.0	43.699653875
175	1.0	43.7204213614
175	1.0	43.8134181974
175	1.0	43.7630205107
175	1.0	43.731128346
175	1.0	43.8181261502
175	1.0	43.8047689983
175	1.0	43.7516723602
175	1.0	43.7298890486
175	1.0	43.7838753514
175	1.0	43.7285317302
175	1.0	43.7058857069
175	1.0	43.8027775969
175	1.0	43.8007610473
175	1.0	43.8008671151
175	1.0	43.7371919011
175	1.0	43.765038493
175	1.0	43.8191673261
175	1.0	43.8111285735
175	1.0	43.809417949
175	1.0	43.7163567164
175	1.0	43.6798582479
175	1.0	43.7281457606
175	1.0	43.7661878108
175	1.0	43.8184723368
175	1.0	43.7756286315
175	1.0	43.6978875051
175	1.0	43.7886650347
175	1.0	43.6722136909
175	1.0	43.7902058722
175	1.0	43.8097017492
175	1.0	43.802986626
175	1.0	43.7544498472
175	1.0	43.7965036455
175	1.0	43.7661417606
175	1.0	43.7700709703
175	1.0	43.8002506661
175	1.0	43.7847476205
175	1.0	43.7573483295
175	1.0	43.6888871311
175	1.0	43.7321842052
175	1.0	43.7713193321
175	1.0	43.7109259135
175	1.0	43.7907179451
175	1.0	43.7061738848
175	1.0	43.736696797
175	1.0	43.779175669
175	1.0	43.7630307174
175	1.0	43.7887752668
175	1.0	43.7958478003
175	1.0	43.7674573207
175	1.0	43.7695452961
175	1.0	43.7879982258
175	1.0	43.797024462
175	1.0	43.7756598499
175	1.0	43.8127745996
175	1.0	43.7931477061
175	1.0	43.8104236345
175	1.0	43.7249851792
175	1.0	43.8216834581
175	1.0	43.8061757162
175	1.0	43.8180400568
175	1.0	43.7380002089
175	1.0	43.8116117131
175	1.0	43.754800669
175	1.0	43.7342106373
175	1.0	43.738270394
175	1.0	43.7012662008
175	1.0	43.7721517239
175	1.0	43.7822803565
175	1.0	43.7925911432
175	1.0	43.7855683182
175	1.0	43.7931552649
175	1.0	43.7542150832
175	1.0	43.6947839197
175	1.0	43.8036152509
175	1.0	43.7634353136
175	1.0	43.7947702991
175	1.0	43.7906391627
175	1.0	43.8033915138
175	1.0	43.7410685671
175	1.0	43.7780767794
175	1.0	43.7422305719
175	1.0	43.7312927456
175	1.0	43.7175603453
175	1.0	43.7932940395
175	1.0	43.7828812465
175	1.0	43.7836661861
175	1.0	43.7344464414
175	1.0	43.7100168886
175	1.0	43.7647941755
175	1.0	43.8037858581
175	1.0	43.7349242931
175	1.0	43.6749082104
175	1.0	43.7220607394
175	1.0	43.8020939573
175	1.0	43.7338274176
175	1.0	43.8148019807
175	1.0	43.798318766
175	1.0	43.7931463741
175	1.0	43.7583866079
175	1.0	43.6945416534
175	1.0	43.7524137614
175	1.0	43.7972339037
175	1.0	43.7392450281
175	1.0	43.7914267357
175	1.0	43.8078629303
175	1.0	43.7882518207
175	1.0	43.7134861252
175	1.0	43.7990189991
175	1.0	43.7376641877
175	1.0	43.7710260336
175	1.0	43.6746287493
175	1.0	43.7756699373
175	1.0	43.7571431792
175	1.0	43.7425482805
175	1.0	43.8094190667
175	1.0	43.7654190736
175	1.0	43.762848304
175	1.0	43.7434315974
175	1.0	43.7376924964
175	1.0	43.7824332659
175	1.0	43.7452887352
175	1.0	43.7088399327
175	1.0	43.7088831546
175	1.0	43.7700927272
175	1.0	43.7656904132
175	1.0	43.7560465722
175	1.0	43.7579114934
175	1.0	43.7787608827
175	1.0	43.7017349194
175	1.0	43.7108588149
175	1.0	43.7579768176
175	1.0	43.7218540202
175	1.0	43.7136448282
175	1.0	43.7810386137
175	1.0	43.7141787922
175	1.0	43.7888245914
175	1.0	43.766808418
175	1.0	43.7456954092
175	1.0	43.7908251061
175	1.0	43.7653937225
175	1.0	43.7817329054
175	1.0	43.7565367486
175	1.0	43.7256025566
175	1.0	43.7745034366
175	1.0	43.797297128
175	1.0	43.8044841031
175	1.0	43.7251774706
175	1.0	43.7654363643
175	1.0	43.7353538298
175	1.0	43.7857664567
175	1.0	43.7941252172
175	1.0	43.7815882728
175	1.0	43.7700868547
175	1.0	43.7917076591
175	1.0	43.8008656346
175	1.0	43.7860178783
175	1.0	43.7721961578
175	1.0	43.7344555366
175	1.0	43.7678732467
175	1.0	43.7707189138
175	1.0	43.7492393567
175	1.0	43.728206527
175	1.0	43.7949136394
175	1.0	43.7853404158
175	1.0	43.7579656175
175	1.0	43.8372829675
175	1.0	43.697734031
175	1.0	43.8007275444
175	1.0	43.74915764
175	1.0	43.7955529932
175	1.0	43.7279305413
175	1.0	43.7751503684
175	1.0	43.7254272604
175	1.0	43.8017570851
175	1.0	43.7965514299
175	1.0	43.7781260391
175	1.0	43.8197415178
175	1.0	43.7943050447
175	1.0	43.795374997
175	1.0	43.7889517434
175	1.0	43.7846377349
175	1.0	43.7996299602
175	1.0	43.7348367123
175	1.0	43.8066962144
175	1.0	43.7718180285
175	1.0	43.7970902604
175	1.0	43.7994409742
175	1.0	43.7617079345
175	1.0	43.7854598622
175	1.0	43.7162011414
175	1.0	43.700239271
175	1.0	43.7849619339
175	1.0	43.7126259776
175	1.0	43.7399421081
175	1.0	43.7809675606
175	1.0	43.8104117535
175	1.0	43.7595123494
175	1.0	43.7712817231
175	1.0	43.7612902501
175	1.0	43.7748527155
175	1.0	43.7531692786
175	1.0	43.8191529452
175	1.0	43.772437076
175	1.0	43.7799616827
175	1.0	43.7672990382
175	1.0	43.8021928403
175	1.0	43.7772373061
175	1.0	43.7680766841
175	1.0	43.688508074
175	1.0	43.6975449163
175	1.0	43.7028393112
175	1.0	43.7217163812
175	1.0	43.796952536
175	1.0	43.751816875
175	1.0	43.7981926567
175	1.0	43.7492914896
175	1.0	43.8015722675
175	1.0	43.722754259
175	1.0	43.791311442
175	1.0	43.7515201309
175	1.0	43.8073164964
175	1.0	43.8068313813
175	1.0	43.7705971739
175	1.0	43.8036628636
175	1.0	43.8039958713
175	1.0	43.7470602629
175	1.0	43.709762177
175	1.0	43.7867072689
175	1.0	43.7441838661
175	1.0	43.7828648027
175	1.0	43.7824693797
175	1.0	43.7894621954
175	1.0	43.7788385927
175	1.0	43.7325472824
175	1.0	43.8071751352
175	1.0	43.8055191574
175	1.0	43.7158863434
175	1.0	43.7748847878
175	1.0	43.6882261763
175	1.0	43.7771243944
175	1.0	43.7890367471
175	1.0	43.7126935811
175	1.0	43.7304519608
175	1.0	43.8219311685
175	1.0	43.7439938001
175	1.0	43.7913831864
175	1.0	43.749143925
175	1.0	43.7814864109
175	1.0	43.7856915553
175	1.0	43.7286481435
175	1.0	43.7426377362
175	1.0	43.7660237572
175	1.0	43.7783192284
175	1.0	43.7941130068
175	1.0	43.773326007
175	1.0	43.7756140235
175	1.0	43.6765659212
175	1.0	43.7871819691
175	1.0	43.7716954746
175	1.0	43.770717242
175	1.0	43.7295912793
175	1.0	43.7221561771
175	1.0	43.6952396483
175	1.0	43.7439554874
175	1.0	43.7339707824
175	1.0	43.7157644182
175	1.0	43.8272008759
175	1.0	43.8050176359
175	1.0	43.7829547695
175	1.0	43.7681845234
175	1.0	43.8131754312
175	1.0	43.809086953
175	1.0	43.7747486831
175	1.0	43.7472088517
175	1.0	43.7419193692
175	1.0	43.7225584333
175	1.0	43.7463754221
175	1.0	43.7877606952
175	1.0	43.6741489349
175	1.0	43.8115586928
175	1.0	43.7817751672
175	1.0	43.7987967374
175	1.0	43.7511990194
175	1.0	43.706408443
175	1.0	43.7968679497
175	1.0	43.6935562259
175	1.0	43.787981469
175	1.0	43.7195951079
175	1.0	43.7141989874
175	1.0	43.7128557315
175	1.0	43.7847511625
175	1.0	43.7197979346
175	1.0	43.7312875029
175	1.0	43.7430241861
175	1.0	43.7411041064
175	1.0	43.7214836187
175	1.0	43.7533102551
175	1.0	43.7120761278
175	1.0	43.6884391285
175	1.0	43.7825757715
175	1.0	43.7270706134
175	1.0	43.7031315654
175	1.0	43.7815165459
175	1.0	43.7112734066
175	1.0	43.7429260654
175	1.0	43.8098864817
175	1.0	43.7528951937
175	1.0	43.7770731036
175	1.0	43.7963052842
175	1.0	43.7657305194
175	1.0	43.7963748398
175	1.0	43.7787981475
175	1.0	43.7988256888
175	1.0	43.7525382912
175	1.0	43.7101928816
175	1.0	43.7264888092
175	1.0	43.7786462831
175	1.0	43.8194662114
175	1.0	43.8129771948
175	1.0	43.8028699482
175	1.0	43.7462742404
175	1.0	43.7524560185
175	1.0	43.7908628591
175	1.0	43.737254866
175	1.0	43.7905011691
175	1.0	43.790670411
175	1.0	43.7650430525
175	1.0	43.7605352528
175	1.0	43.7813243755
175	1.0	43.7931106908
175	1.0	43.7499086118
175	1.0	43.7330604191
175	1.0	43.7941118126
175	1.0	43.7417783523
175	1.0	43.8228862313
175	1.0	43.7076303647
175	1.0	43.8080430955
175	1.0	43.7733188053
175	1.0	43.7990366903
175	1.0	43.7683829624
175	1.0	43.7407272419
175	1.0	43.797533705
175	1.0	43.8280519753
175	1.0	43.7237792968
175	1.0	43.7797835936
175	1.0	43.7270838538
175	1.0	43.6957238693
175	1.0	43.7632843377
175	1.0	43.7746948411
175	1.0	43.7540398387
175	1.0	43.7168471586
175	1.0	43.7824859121
175	1.0	43.8071755024
175	1.0	43.7149995788
175	1.0	43.718972596
175	1.0	43.7554448949
175	1.0	43.811469795
175	1.0	43.7461106193
175	1.0	43.7495174712
175	1.0	43.76943321
175	1.0	43.7956940653
175	1.0	43.7718007402
175	1.0	43.7587227856
175	1.0	43.7153627097
175	1.0	43.714130052
175	1.0	43.7308545882
175	1.0	43.7717115746
175	1.0	43.7829675357
175	1.0	43.7437591688
175	1.0	43.7668645895
175	1.0	43.7973296686
175	1.0	43.7874738966
175	1.0	43.7939655904
175	1.0	43.743454335
175	1.0	43.7172136793
175	1.0	43.7003521834
175	1.0	43.6847583885
175	1.0	43.805284112
175	1.0	43.7157721207
175	1.0	43.7674326905
175	1.0	43.8028890386
175	1.0	43.7554054336
175	1.0	43.7732335296
175	1.0	43.7911522936
175	1.0	43.7299096942
175	1.0	43.7508615398
175	1.0	43.6777680211
175	1.0	43.7478839589
175	1.0	43.7160889358
175	1.0	43.7976074944
175	1.0	43.7965257544
175	1.0	43.7131297171
175	1.0	43.7684773471
175	1.0	43.71246806
175	1.0	43.6948120025
175	1.0	43.7547549219
175	1.0	43.8090989174
175	1.0	43.7201958318
175	1.0	43.8006025801
175	1.0	43.7649195503
175	1.0	43.7643484929
175	1.0	43.7941495756
175	1.0	43.6825248192
175	1.0	43.7006425236
175	1.0	43.7138850661
175	1.0	43.7916393986
175	1.0	43.7342069857
175	1.0	43.804842913
175	1.0	43.7920064845
175	1.0	43.7999579066
175	1.0	43.7833419005
175	1.0	43.7507382207
175	1.0	43.7305970854
175	1.0	43.7925533065
175	1.0	43.7696283536
175	1.0	43.7983165722
175	1.0	43.7756632801
175	1.0	43.7109852462
175	1.0	43.767428979
175	1.0	43.7499685405
175	1.0	43.7942203032
175	1.0	43.7058305053
175	1.0	43.7187690983
175	1.0	43.7075701561
175	1.0	43.7810760595
175	1.0	43.7965521954
175	1.0	43.7678717978
175	1.0	43.7118870546
175	1.0	43.6802865834
175	1.0	43.6984273354
175	1.0	43.7937570688
175	1.0	43.7744738532
175	1.0	43.789453845
175	1.0	43.7977089985
175	1.0	43.7536823467
175	1.0	43.7928067766
175	1.0	43.8054240179
175	1.0	43.7879757145
175	1.0	43.7847723921
175	1.0	43.7958874823
175	1.0	43.7838031465
175	1.0	43.7750829009
175	1.0	43.7739206757
175	1.0	43.7695303303
175	1.0	43.7559648709
175	1.0	43.8126965321
175	1.0	43.7765902825
175	1.0	43.7962189224
175	1.0	43.7456172565
175	1.0	43.7892625868
175	1.0	43.77980407
175	1.0	43.7491431569
175	1.0	43.7736910825
175	1.0	43.7413822764
175	1.0	43.8040302706
175	1.0	43.7008648153
175	1.0	43.7315588914
175	1.0	43.7709299598
175	1.0	43.8054632366
175	1.0	43.8103750665
175	1.0	43.7669725277
175	1.0	43.7687589408
175	1.0	43.7905983361
175	1.0	43.7770286508
175	1.0	43.7921270172
175	1.0	43.736498381
175	1.0	43.7165701851
175	1.0	43.7602253755
175	1.0	43.8038186671
175	1.0	43.6917921979
175	1.0	43.7629461408
175	1.0	43.7788291388
175	1.0	43.7845949432
175	1.0	43.760449323
175	1.0	43.7839723275
175	1.0	43.7846290729
175	1.0	43.7089746833
175	1.0	43.6775770297
175	1.0	43.7313041676
175	1.0	43.8096085897
175	1.0	43.8223225044
175	1.0	43.7092121026
175	1.0	43.8072143196
175	1.0	43.7680438208
175	1.0	43.6836511389
175	1.0	43.8026151421
175	1.0	43.7445764373
175	1.0	43.7092329979
175	1.0	43.797726032
175	1.0	43.8070169277
175	1.0	43.812493647
175	1.0	43.8152566759
175	1.0	43.7590895624
175	1.0	43.6939297642
175	1.0	43.8102722859
175	1.0	43.7465291462
175	1.0	43.7933230763
175	1.0	43.735036316
175	1.0	43.7989560458
175	1.0	43.7913369337
175	1.0	43.7151407483
175	1.0	43.7804680268
175	1.0	43.731798146
175	1.0	43.7729734488
175	1.0	43.7958517343
175	1.0	43.7740962668
175	1.0	43.7596014692
175	1.0	43.7466195266
175	1.0	43.7470656152
175	1.0	43.7849619035
175	1.0	43.7297297308
175	1.0	43.8062159894
175	1.0	43.7626439515
175	1.0	43.7907047396
175	1.0	43.7864798553
175	1.0	43.7839080582
175	1.0	43.7317722404
175	1.0	43.7639478184
175	1.0	43.7513446756
175	1.0	43.7104007222
175	1.0	43.6877913593
175	1.0	43.6685983438
175	1.0	43.7966670025
175	1.0	43.7500994685
175	1.0	43.791399638
175	1.0	43.7078618199
175	1.0	43.777123502
175	1.0	43.796441083
175	1.0	43.7674276311
175	1.0	43.7795086665
175	1.0	43.696919335
175	1.0	43.7203538812
175	1.0	43.7563624448
175	1.0	43.7994222005
175	1.0	43.7683605092
175	1.0	43.7159704622
175	1.0	43.6782059012
175	1.0	43.711080179
175	1.0	43.7002109786
175	1.0	43.7216274145
175	1.0	43.7908754089
175	1.0	43.7425589711
175	1.0	43.7612204112
175	1.0	43.732471647
175	1.0	43.8077246717
175	1.0	43.7300802103
175	1.0	43.6893761604
175	1.0	43.7931152154
175	1.0	43.8099980855
175	1.0	43.7753744548
