# Supplementary material for: Unique membrane properties and enhanced signal processing in human neocortical neurons
Source: eLife. 2016 Oct 6;5:e16553. doi: 10.7554/eLife.16553 (PMC5100995; doi:10.7554/eLife.16553)
Supplement: Source code 1. — DOI: http://dx.doi.org/10.7554/eLife.16553.014 [file elife-16553-code1.zip › Fig3/Fig3b/DIST_045_SYNC/Mon_Apr_11_11_35_14_2016/syns_176/sync_stim_seed_793.txt]

NUMBER_OF_SYNAPSES	APC_N	MAX_VOLTAGE
176	1.0	43.7374850463
176	1.0	43.7718532882
176	1.0	43.7305326868
176	1.0	43.7769197908
176	1.0	43.7836570492
176	1.0	43.8072326835
176	1.0	43.6886911468
176	1.0	43.8030336389
176	1.0	43.7953746244
176	1.0	43.8140744604
176	1.0	43.7160786603
176	1.0	43.810486698
176	1.0	43.726210784
176	1.0	43.7716123451
176	1.0	43.7557366619
176	1.0	43.7644379465
176	1.0	43.807847312
176	1.0	43.7426108103
176	1.0	43.7561574823
176	1.0	43.7744915563
176	1.0	43.7472511335
176	1.0	43.7873059463
176	1.0	43.7672005363
176	1.0	43.779466363
176	1.0	43.7344721628
176	1.0	43.778182277
176	1.0	43.784448979
176	1.0	43.7247402403
176	1.0	43.7284515102
176	1.0	43.7974799717
176	1.0	43.7833027167
176	1.0	43.7196577683
176	1.0	43.7779483358
176	1.0	43.6818705951
176	1.0	43.7674974019
176	1.0	43.6795010507
176	1.0	43.7588327377
176	1.0	43.6964549406
176	1.0	43.7390543658
176	1.0	43.748929324
176	1.0	43.7295591242
176	1.0	43.7659520057
176	1.0	43.7958100534
176	1.0	43.793184177
176	1.0	43.7450152245
176	1.0	43.7289126092
176	1.0	43.7404531943
176	1.0	43.7351886738
176	1.0	43.8110531644
176	1.0	43.7262016293
176	1.0	43.7444277239
176	1.0	43.7580571532
176	1.0	43.7896276765
176	1.0	43.7556176376
176	1.0	43.8123311895
176	1.0	43.7443893995
176	1.0	43.8268959854
176	1.0	43.7242290417
176	1.0	43.7447421251
176	1.0	43.7525468992
176	1.0	43.7314657206
176	1.0	43.7258943552
176	1.0	43.8212769622
176	1.0	43.7351838123
176	1.0	43.7511884954
176	1.0	43.7049495889
176	1.0	43.6962628986
176	1.0	43.7972880384
176	1.0	43.8062477214
176	1.0	43.7699342171
176	1.0	43.7361420661
176	1.0	43.7297323476
176	1.0	43.7302967665
176	1.0	43.7515008854
176	1.0	43.7402610923
176	1.0	43.8138689265
176	1.0	43.7925517095
176	1.0	43.7796048536
176	1.0	43.8060394048
176	1.0	43.7561981873
176	1.0	43.7290949404
176	1.0	43.7338339403
176	1.0	43.790487696
176	1.0	43.8068326982
176	1.0	43.7717893155
176	1.0	43.752535295
176	1.0	43.7155932686
176	1.0	43.7378129475
176	1.0	43.8029149891
176	1.0	43.7198409073
176	1.0	43.7951133542
176	1.0	43.792999894
176	1.0	43.7584086912
176	1.0	43.7283225882
176	1.0	43.7561894479
176	1.0	43.7330145585
176	1.0	43.7366949567
176	1.0	43.7929773599
176	1.0	43.8317928282
176	1.0	43.7025188939
176	1.0	43.7803010748
176	1.0	43.7270138771
176	1.0	43.710239987
176	1.0	43.7051516485
176	1.0	43.8077884517
176	1.0	43.7889014105
176	1.0	43.7992868274
176	1.0	43.7157008809
176	1.0	43.8120346075
176	1.0	43.7724375581
176	1.0	43.762157848
176	1.0	43.7598820949
176	1.0	43.7919640108
176	1.0	43.7777732434
176	1.0	43.7192328712
176	1.0	43.7966464673
176	1.0	43.8132538585
176	1.0	43.7133319492
176	1.0	43.7853405664
176	1.0	43.784433058
176	1.0	43.7164878408
176	1.0	43.7959362734
176	1.0	43.8070711272
176	1.0	43.8297052237
176	1.0	43.7751783155
176	1.0	43.795372562
176	1.0	43.7061460289
176	1.0	43.7617346281
176	1.0	43.6997526014
176	1.0	43.7552709521
176	1.0	43.6965686234
176	1.0	43.7024095384
176	1.0	43.7149352192
176	1.0	43.7738404214
176	1.0	43.8139825767
176	1.0	43.7206623434
176	1.0	43.717619563
176	1.0	43.7470566187
176	1.0	43.70092844
176	1.0	43.7701952627
176	1.0	43.7463735085
176	1.0	43.7804776104
176	1.0	43.7204502248
176	1.0	43.8413229417
176	1.0	43.7971198904
176	1.0	43.798972763
176	1.0	43.8202134803
176	1.0	43.7150061503
176	1.0	43.7332411043
176	1.0	43.7905124185
176	1.0	43.7929383991
176	1.0	43.7339335094
176	1.0	43.7509354156
176	1.0	43.7689851498
176	1.0	43.7500996356
176	1.0	43.799262198
176	1.0	43.8131249407
176	1.0	43.7896347047
176	1.0	43.688503823
176	1.0	43.7346143172
176	1.0	43.8181064213
176	1.0	43.7886926872
176	1.0	43.7328754755
176	1.0	43.7744426915
176	1.0	43.7606986525
176	1.0	43.7483796666
176	1.0	43.7893119454
176	1.0	43.785817261
176	1.0	43.7533031003
176	1.0	43.7915762455
176	1.0	43.7660680502
176	1.0	43.7301581981
176	1.0	43.7889736359
176	1.0	43.8116861251
176	1.0	43.8014327404
176	1.0	43.7235267087
176	1.0	43.7827110149
176	1.0	43.7462131837
176	1.0	43.7710231307
176	1.0	43.8085969605
176	1.0	43.8008184125
176	1.0	43.7134688067
176	1.0	43.7743650938
176	1.0	43.7161401369
176	1.0	43.7645344575
176	1.0	43.7718185582
176	1.0	43.7155478726
176	1.0	43.741263091
176	1.0	43.7928189772
176	1.0	43.8091101259
176	1.0	43.756624035
176	1.0	43.7731231921
176	1.0	43.7466773264
176	1.0	43.7739060052
176	1.0	43.7914264771
176	1.0	43.7739724129
176	1.0	43.817737133
176	1.0	43.7369614883
176	1.0	43.727107264
176	1.0	43.670505349
176	1.0	43.8027366929
176	1.0	43.7725191057
176	1.0	43.720398998
176	1.0	43.7951963711
176	1.0	43.7525167392
176	1.0	43.7853354903
176	1.0	43.8202526422
176	1.0	43.7090158529
176	1.0	43.7970136339
176	1.0	43.7441779198
176	1.0	43.8028314381
176	1.0	43.8239693575
176	1.0	43.720498266
176	1.0	43.7625111334
176	1.0	43.7628264052
176	1.0	43.7214376925
176	1.0	43.7875255979
176	1.0	43.8008961676
176	1.0	43.77597388
176	1.0	43.7417077156
176	1.0	43.727577504
176	1.0	43.7313508295
176	1.0	43.7627184777
176	1.0	43.7952466819
176	1.0	43.7572369751
176	1.0	43.7907639735
176	1.0	43.7380018735
176	1.0	43.7970903223
176	1.0	43.7856777967
176	1.0	43.7324946522
176	1.0	43.7812416297
176	1.0	43.7724783065
176	1.0	43.8021870535
176	1.0	43.7695202257
176	1.0	43.7604286298
176	1.0	43.7529540663
176	1.0	43.7731598972
176	1.0	43.7412292822
176	1.0	43.7901077035
176	1.0	43.7909903771
176	1.0	43.783752669
176	1.0	43.7463421436
176	1.0	43.7857573412
176	1.0	43.7713322714
176	1.0	43.7816717728
176	1.0	43.8185757405
176	1.0	43.7367733842
176	1.0	43.7811204219
176	1.0	43.7295677886
176	1.0	43.793192954
176	1.0	43.8007132717
176	1.0	43.7600226452
176	1.0	43.8027547024
176	1.0	43.7876409486
176	1.0	43.7347040471
176	1.0	43.8116883342
176	1.0	43.7330041713
176	1.0	43.8015158716
176	1.0	43.718328822
176	1.0	43.788776497
176	1.0	43.7966198004
176	1.0	43.6974734304
176	1.0	43.7744163823
176	1.0	43.7131171916
176	1.0	43.7268704856
176	1.0	43.7453718054
176	1.0	43.7091913999
176	1.0	43.7776310353
176	1.0	43.794380608
176	1.0	43.81900939
176	1.0	43.7058328136
176	1.0	43.768520986
176	1.0	43.7650773107
176	1.0	43.7240372929
176	1.0	43.7441338946
176	1.0	43.7798518989
176	1.0	43.7355938335
176	1.0	43.71092782
176	1.0	43.685917624
176	1.0	43.7970548265
176	1.0	43.7526696614
176	1.0	43.757915016
176	1.0	43.7677621351
176	1.0	43.7864576566
176	1.0	43.7581324553
176	1.0	43.7972703625
176	1.0	43.7884476446
176	1.0	43.7889743753
176	1.0	43.775231204
176	1.0	43.7933889168
176	1.0	43.7275369667
176	1.0	43.6943429624
176	1.0	43.7028020374
176	1.0	43.7884488603
176	1.0	43.7998804173
176	1.0	43.8007825531
176	1.0	43.8025183303
176	1.0	43.8092224959
176	1.0	43.7963586283
176	1.0	43.7680088068
176	1.0	43.7558134234
176	1.0	43.7706784655
176	1.0	43.7756089857
176	1.0	43.8007376865
176	1.0	43.7555847728
176	1.0	43.7520783038
176	1.0	43.6971027453
176	1.0	43.7940740358
176	1.0	43.7420196398
176	1.0	43.7846286222
176	1.0	43.7170523897
176	1.0	43.7758836316
176	1.0	43.7732343253
176	1.0	43.7477947765
176	1.0	43.7320971018
176	1.0	43.7719543674
176	1.0	43.8093468602
176	1.0	43.8075869275
176	1.0	43.7234492215
176	1.0	43.7433076926
176	1.0	43.697752973
176	1.0	43.7528789049
176	1.0	43.691393224
176	1.0	43.7976409143
176	1.0	43.7822449251
176	1.0	43.7816517915
176	1.0	43.73326063
176	1.0	43.7558442953
176	1.0	43.7677245454
176	1.0	43.7811348777
176	1.0	43.8032549341
176	1.0	43.7776270812
176	1.0	43.7840936758
176	1.0	43.7701220691
176	1.0	43.7905398971
176	1.0	43.7689024718
176	1.0	43.7682383455
176	1.0	43.7604586054
176	1.0	43.7910859469
176	1.0	43.7354320532
176	1.0	43.7861338398
176	1.0	43.700053287
176	1.0	43.7730034826
176	1.0	43.7986106428
176	1.0	43.7204722121
176	1.0	43.743924122
176	1.0	43.7600809799
176	1.0	43.6655575941
176	1.0	43.7296591248
176	1.0	43.7688485739
176	1.0	43.7252914056
176	1.0	43.7355179059
176	1.0	43.7836319174
176	1.0	43.7580605948
176	1.0	43.7368087115
176	1.0	43.7054580327
176	1.0	43.7925585802
176	1.0	43.7807663175
176	1.0	43.7722708426
176	1.0	43.8045281811
176	1.0	43.7388564711
176	1.0	43.6936252734
176	1.0	43.743405948
176	1.0	43.8123541179
176	1.0	43.6801698977
176	1.0	43.7003007935
176	1.0	43.7127336247
176	1.0	43.7922309127
176	1.0	43.7759307306
176	1.0	43.7558484477
176	1.0	43.6898772998
176	1.0	43.6902033792
176	1.0	43.800546305
176	1.0	43.7803429311
176	1.0	43.797153461
176	1.0	43.7577229272
176	1.0	43.7230760169
176	1.0	43.6921175586
176	1.0	43.7121393736
176	1.0	43.7385641592
176	1.0	43.8202427282
176	1.0	43.7862981537
176	1.0	43.7895172092
176	1.0	43.7495207993
176	1.0	43.7481058143
176	1.0	43.6827765778
176	1.0	43.7096577808
176	1.0	43.7348632786
176	1.0	43.8195698948
176	1.0	43.7352631209
176	1.0	43.7213976083
176	1.0	43.7625683792
176	1.0	43.7967918933
176	1.0	43.7580859743
176	1.0	43.8012040825
176	1.0	43.711489846
176	1.0	43.7920068823
176	1.0	43.7892626466
176	1.0	43.7765503538
176	1.0	43.7683443794
176	1.0	43.7592749316
176	1.0	43.6869267738
176	1.0	43.7028391015
176	1.0	43.7829718668
176	1.0	43.8077981664
176	1.0	43.7017153997
176	1.0	43.7350532481
176	1.0	43.8043370656
176	1.0	43.768190147
176	1.0	43.7552212622
176	1.0	43.7720284274
176	1.0	43.7422641465
176	1.0	43.812694942
176	1.0	43.7888843033
176	1.0	43.8135716372
176	1.0	43.8034953115
176	1.0	43.7152042976
176	1.0	43.7996793568
176	1.0	43.7423208891
176	1.0	43.8033578706
176	1.0	43.7738205071
176	1.0	43.7568105056
176	1.0	43.7588811728
176	1.0	43.7284586415
176	1.0	43.7482256642
176	1.0	43.749779676
176	1.0	43.759993133
176	1.0	43.8157638362
176	1.0	43.7541431296
176	1.0	43.666347782
176	1.0	43.7857106221
176	1.0	43.7270755301
176	1.0	43.8056212495
176	1.0	43.8032506031
176	1.0	43.7800041855
176	1.0	43.6744183894
176	1.0	43.7928239294
176	1.0	43.779201456
176	1.0	43.72014333
176	1.0	43.7879516745
176	1.0	43.8319482456
176	1.0	43.7677158517
176	1.0	43.781734095
176	1.0	43.7839976906
176	1.0	43.7797004909
176	1.0	43.7844480295
176	1.0	43.7569878902
176	1.0	43.790106471
176	1.0	43.8019458366
176	1.0	43.78608803
176	1.0	43.7976021961
176	1.0	43.7868359989
176	1.0	43.7575938991
176	1.0	43.7764124344
176	1.0	43.7395000863
176	1.0	43.7314584741
176	1.0	43.8173000501
176	1.0	43.8245688021
176	1.0	43.7510027219
176	1.0	43.7488212169
176	1.0	43.8098341757
176	1.0	43.7910205827
176	1.0	43.8078273764
176	1.0	43.7569665978
176	1.0	43.7991612266
176	1.0	43.7750771961
176	1.0	43.793841492
176	1.0	43.7205834816
176	1.0	43.7167474619
176	1.0	43.770900579
176	1.0	43.7982481852
176	1.0	43.7314220872
176	1.0	43.79022184
176	1.0	43.7648977103
176	1.0	43.7945517818
176	1.0	43.7838722386
176	1.0	43.770036148
176	1.0	43.8008664036
176	1.0	43.7345289705
176	1.0	43.8071061368
176	1.0	43.8085899756
176	1.0	43.8114239519
176	1.0	43.7007785781
176	1.0	43.762034107
176	1.0	43.766808145
176	1.0	43.8074221712
176	1.0	43.7168844092
176	1.0	43.7063878677
176	1.0	43.7940286207
176	1.0	43.748735598
176	1.0	43.7930935875
176	1.0	43.763278971
176	1.0	43.7197004316
176	1.0	43.8010847254
176	1.0	43.7131551463
176	1.0	43.7466665917
176	1.0	43.7813722598
176	1.0	43.7024484046
176	1.0	43.761288637
176	1.0	43.7742663088
176	1.0	43.6994149119
176	1.0	43.7779651209
176	1.0	43.768964949
176	1.0	43.8060472473
176	1.0	43.8050227073
176	1.0	43.7386982991
176	1.0	43.8042380396
176	1.0	43.7730108357
176	1.0	43.7393779338
176	1.0	43.8038099263
176	1.0	43.7712057749
176	1.0	43.7845758608
176	1.0	43.8006378891
176	1.0	43.8025177018
176	1.0	43.7857912453
176	1.0	43.8017815998
176	1.0	43.794712725
176	1.0	43.7750359721
176	1.0	43.7020280687
176	1.0	43.8041287532
176	1.0	43.730490221
176	1.0	43.7469663666
176	1.0	43.7907998861
176	1.0	43.8047850696
176	1.0	43.7757635166
176	1.0	43.7541910545
176	1.0	43.7322186426
176	1.0	43.7841285453
176	1.0	43.7566923185
176	1.0	43.7811526761
176	1.0	43.760772377
176	1.0	43.7906136597
176	1.0	43.8159454053
176	1.0	43.772379822
176	1.0	43.8028573816
176	1.0	43.8015383242
176	1.0	43.8042804912
176	1.0	43.7881697106
176	1.0	43.7299895394
176	1.0	43.8067258634
176	1.0	43.8020673373
176	1.0	43.7827538023
176	1.0	43.7945977108
176	1.0	43.8050743427
176	1.0	43.7906166888
176	1.0	43.7444831604
176	1.0	43.8049315836
176	1.0	43.7029334384
176	1.0	43.7974638076
176	1.0	43.7860563179
176	1.0	43.7795121588
176	1.0	43.7994120453
176	1.0	43.7961769212
176	1.0	43.7506728856
176	1.0	43.7821719922
176	1.0	43.7807479356
176	1.0	43.7870610166
176	1.0	43.7976818764
176	1.0	43.8206967229
176	1.0	43.6969403777
176	1.0	43.8044078369
176	1.0	43.7332054503
176	1.0	43.7356137964
176	1.0	43.7473134837
176	1.0	43.7728468625
176	1.0	43.690980753
176	1.0	43.7609358459
176	1.0	43.800411735
176	1.0	43.7463229025
176	1.0	43.6970903016
176	1.0	43.7533366824
176	1.0	43.7920143736
176	1.0	43.7279482385
176	1.0	43.7246929673
176	1.0	43.7155459614
176	1.0	43.7162440823
176	1.0	43.7925094915
176	1.0	43.7593085898
176	1.0	43.7628491075
176	1.0	43.747213412
176	1.0	43.7856171325
176	1.0	43.803397527
176	1.0	43.7363919286
176	1.0	43.7142238146
176	1.0	43.7530201945
176	1.0	43.7026170807
176	1.0	43.7862681404
176	1.0	43.7955228928
176	1.0	43.7957199236
176	1.0	43.7823949311
176	1.0	43.7655973207
176	1.0	43.8028295769
176	1.0	43.7418788608
176	1.0	43.7688470571
176	1.0	43.8130882831
176	1.0	43.7370429786
176	1.0	43.7373021402
176	1.0	43.7953188224
176	1.0	43.7689044071
176	1.0	43.7469523554
176	1.0	43.7769892764
176	1.0	43.7994706108
176	1.0	43.7292117344
176	1.0	43.798331951
176	1.0	43.7934040939
176	1.0	43.791812362
176	1.0	43.8034249844
176	1.0	43.7323417082
176	1.0	43.7682747315
176	1.0	43.7685887002
176	1.0	43.7541812829
176	1.0	43.7272882018
176	1.0	43.8118369079
176	1.0	43.730811842
176	1.0	43.7914351019
176	1.0	43.7572970984
176	1.0	43.8093104998
176	1.0	43.7456801962
176	1.0	43.7147090235
176	1.0	43.7155143737
176	1.0	43.7587980779
176	1.0	43.7470980933
176	1.0	43.8168266977
176	1.0	43.7974225519
176	1.0	43.7456042817
176	1.0	43.8115592031
176	1.0	43.7956394104
176	1.0	43.7968609222
176	1.0	43.8098655317
176	1.0	43.7232404316
176	1.0	43.7891931818
176	1.0	43.7958209917
176	1.0	43.7854995751
176	1.0	43.7173672932
176	1.0	43.7446490055
176	1.0	43.74795296
176	1.0	43.7160840922
176	1.0	43.7835390626
176	1.0	43.6650305019
176	1.0	43.7841613672
176	1.0	43.7691454054
176	1.0	43.7341646941
176	1.0	43.7945079795
176	1.0	43.8022684334
176	1.0	43.7157384036
176	1.0	43.7667570173
176	1.0	43.7833446052
176	1.0	43.7228563268
176	1.0	43.7297068749
176	1.0	43.7967314031
176	1.0	43.7859922607
176	1.0	43.7898934753
176	1.0	43.7468219607
176	1.0	43.7448473091
176	1.0	43.7977103808
176	1.0	43.6723173252
176	1.0	43.7297416609
176	1.0	43.7795691672
176	1.0	43.7810250619
176	1.0	43.7654954088
176	1.0	43.7308792244
176	1.0	43.7304689814
176	1.0	43.8122989961
176	1.0	43.7421241573
176	1.0	43.7838518449
176	1.0	43.800346431
176	1.0	43.7954033031
176	1.0	43.7921315886
176	1.0	43.7309689445
176	1.0	43.7096709414
176	1.0	43.7427811283
176	1.0	43.7377295054
176	1.0	43.7214938111
176	1.0	43.8124746966
176	1.0	43.7445058884
176	1.0	43.7709043189
176	1.0	43.7884640415
176	1.0	43.7379153426
176	1.0	43.7095616096
176	1.0	43.7895029287
176	1.0	43.8046166821
176	1.0	43.797000721
176	1.0	43.7251397739
176	1.0	43.7946875637
176	1.0	43.7888412934
176	1.0	43.7631174256
176	1.0	43.734902719
176	1.0	43.7699614077
176	1.0	43.7986859793
176	1.0	43.7988788932
176	1.0	43.7162908159
176	1.0	43.7111196542
176	1.0	43.803785376
176	1.0	43.7120652118
176	1.0	43.79110733
176	1.0	43.6884601975
176	1.0	43.7489123056
176	1.0	43.7780846622
176	1.0	43.7895743092
176	1.0	43.785039346
176	1.0	43.7314199243
176	1.0	43.7222523
176	1.0	43.7889842538
176	1.0	43.769870036
176	1.0	43.7011389775
176	1.0	43.8030136322
176	1.0	43.7562302159
176	1.0	43.7363113193
176	1.0	43.7903499077
176	1.0	43.7953534613
176	1.0	43.7722009161
176	1.0	43.8053910291
176	1.0	43.7126206121
176	1.0	43.7331326986
176	1.0	43.7350957378
176	1.0	43.7248272435
176	1.0	43.7356068319
176	1.0	43.7950075242
176	1.0	43.7447790063
176	1.0	43.761639352
176	1.0	43.7619345017
176	1.0	43.6772313517
176	1.0	43.8016639211
176	1.0	43.7968395669
176	1.0	43.7876418656
176	1.0	43.8151436141
176	1.0	43.6846628247
176	1.0	43.8212207025
176	1.0	43.733943584
176	1.0	43.6444225286
176	1.0	43.7934641705
176	1.0	43.7926939587
176	1.0	43.7403725068
176	1.0	43.793810365
176	1.0	43.7400109888
176	1.0	43.7748376731
176	1.0	43.7196027917
176	1.0	43.7721921909
176	1.0	43.7708606209
176	1.0	43.7667277233
176	1.0	43.7559907736
176	1.0	43.7904044105
176	1.0	43.7583043095
176	1.0	43.791825508
176	1.0	43.7764377742
176	1.0	43.7379254319
176	1.0	43.7418418342
176	1.0	43.7775086717
176	1.0	43.7464927914
176	1.0	43.7801936406
176	1.0	43.7422701882
176	1.0	43.7694346999
176	1.0	43.7992830814
176	1.0	43.7929886307
176	1.0	43.7559985157
176	1.0	43.7877881827
176	1.0	43.7147776065
176	1.0	43.733027221
176	1.0	43.7392339249
176	1.0	43.7274045705
176	1.0	43.7777859201
176	1.0	43.764821215
176	1.0	43.7429011446
176	1.0	43.7787411671
176	1.0	43.7798583631
176	1.0	43.7804580392
176	1.0	43.7754680379
176	1.0	43.7915545784
176	1.0	43.790664827
176	1.0	43.7040115067
176	1.0	43.7702170372
176	1.0	43.7342887256
176	1.0	43.7645316799
176	1.0	43.749518042
176	1.0	43.7708734394
176	1.0	43.7517667139
176	1.0	43.7791239218
176	1.0	43.6687793801
176	1.0	43.7886494473
176	1.0	43.7946362526
176	1.0	43.7752361642
176	1.0	43.7375816801
176	1.0	43.7702232632
176	1.0	43.7126699638
176	1.0	43.765022532
176	1.0	43.7209094163
176	1.0	43.8056790474
176	1.0	43.7550759816
176	1.0	43.7835508498
176	1.0	43.7703185547
176	1.0	43.7684761003
176	1.0	43.7939047857
176	1.0	43.7115104866
176	1.0	43.8133249894
176	1.0	43.7210546722
176	1.0	43.8111141174
176	1.0	43.8100349009
176	1.0	43.747980965
176	1.0	43.8288742845
176	1.0	43.8008535379
176	1.0	43.7533880749
176	1.0	43.8332642249
176	1.0	43.7731202821
176	1.0	43.7016729612
176	1.0	43.7712637684
176	1.0	43.7566248941
176	1.0	43.8087848231
176	1.0	43.695321564
176	1.0	43.7690298558
176	1.0	43.7713174191
176	1.0	43.791880377
176	1.0	43.7745007879
176	1.0	43.7474477999
176	1.0	43.7313937133
176	1.0	43.6972599045
176	1.0	43.8005405772
176	1.0	43.8064667139
176	1.0	43.8138862314
176	1.0	43.7822752443
176	1.0	43.8074045075
176	1.0	43.7728888381
176	1.0	43.6982118235
176	1.0	43.8190119422
176	1.0	43.7940314025
176	1.0	43.8178952439
176	1.0	43.7791353855
176	1.0	43.8103355229
176	1.0	43.7640182612
176	1.0	43.7740501757
176	1.0	43.7730891018
176	1.0	43.7833027732
176	1.0	43.7790608837
176	1.0	43.8023157072
176	1.0	43.8107193306
176	1.0	43.7816324004
176	1.0	43.7931744614
176	1.0	43.7866345724
176	1.0	43.7738031758
176	1.0	43.8105724715
176	1.0	43.8294761353
176	1.0	43.815464076
176	1.0	43.7622875236
176	1.0	43.723956074
176	1.0	43.8014594555
176	1.0	43.7676177198
176	1.0	43.8131023228
176	1.0	43.7492254883
176	1.0	43.7271679083
176	1.0	43.74687826
176	1.0	43.7813300748
176	1.0	43.6833783553
176	1.0	43.7961979095
176	1.0	43.7763651363
176	1.0	43.7242976623
176	1.0	43.7583203167
176	1.0	43.7307817821
176	1.0	43.7816856883
176	1.0	43.7586805053
176	1.0	43.7184969182
176	1.0	43.7371247305
176	1.0	43.7635885438
176	1.0	43.7309345664
176	1.0	43.7315567365
176	1.0	43.8009329781
176	1.0	43.6996423415
176	1.0	43.7741478867
176	1.0	43.7492634388
176	1.0	43.7856535605
176	1.0	43.807187509
176	1.0	43.7244820921
176	1.0	43.7571137122
176	1.0	43.8145352287
176	1.0	43.8064688731
176	1.0	43.813145065
176	1.0	43.7797796611
176	1.0	43.7263727576
176	1.0	43.803044044
176	1.0	43.7495348085
176	1.0	43.7063653428
176	1.0	43.742358951
176	1.0	43.7995647057
176	1.0	43.8216725837
176	1.0	43.7697371841
176	1.0	43.7783100448
176	1.0	43.8004646516
176	1.0	43.8163126057
176	1.0	43.7734002527
176	1.0	43.6974652184
176	1.0	43.7852749029
176	1.0	43.7999455988
176	1.0	43.7296686813
176	1.0	43.7616305567
176	1.0	43.7319271669
176	1.0	43.8094711194
176	1.0	43.7947389686
176	1.0	43.7051507166
176	1.0	43.7521340379
176	1.0	43.7589417386
176	1.0	43.7384659804
176	1.0	43.7347208833
176	1.0	43.7824892063
176	1.0	43.7770406415
176	1.0	43.7765220498
176	1.0	43.7781878651
176	1.0	43.7254579286
176	1.0	43.8057928488
176	1.0	43.7482385035
176	1.0	43.7390931154
176	1.0	43.7858315947
176	1.0	43.760840054
176	1.0	43.7113565229
176	1.0	43.7526967473
176	1.0	43.7773418967
176	1.0	43.712163722
176	1.0	43.7538129665
176	1.0	43.7781624679
176	1.0	43.7829304936
176	1.0	43.7000937946
176	1.0	43.7747577056
176	1.0	43.806302532
176	1.0	43.7638798511
176	1.0	43.8130119702
176	1.0	43.7559621357
176	1.0	43.7957029542
176	1.0	43.7687470137
176	1.0	43.7750984997
176	1.0	43.785530832
176	1.0	43.7755423021
176	1.0	43.7835030631
176	1.0	43.8018953308
176	1.0	43.7790869573
176	1.0	43.8167990421
176	1.0	43.7542000793
176	1.0	43.8024465604
176	1.0	43.777883489
176	1.0	43.7825035986
176	1.0	43.7569742133
176	1.0	43.7260260749
176	1.0	43.8055991392
176	1.0	43.7381709035
176	1.0	43.7469961215
176	1.0	43.6835169047
176	1.0	43.781058032
176	1.0	43.7643264694
176	1.0	43.7713178117
176	1.0	43.738482209
176	1.0	43.7836479863
176	1.0	43.7727489269
176	1.0	43.7418883594
176	1.0	43.8314961978
176	1.0	43.7946917547
176	1.0	43.793863947
176	1.0	43.8234289917
176	1.0	43.8188338983
176	1.0	43.7754542125
176	1.0	43.791643297
176	1.0	43.7697279973
176	1.0	43.7833119501
176	1.0	43.7725454624
176	1.0	43.8139185323
176	1.0	43.8106364725
176	1.0	43.7984679681
176	1.0	43.8000336852
176	1.0	43.8117880805
176	1.0	43.7791715999
176	1.0	43.7193010614
176	1.0	43.7615915721
176	1.0	43.7789579555
176	1.0	43.7832747104
176	1.0	43.7834386151
176	1.0	43.7671803903
176	1.0	43.7350763826
176	1.0	43.7922965392
176	1.0	43.7845940428
176	1.0	43.7472426957
176	1.0	43.6929995613
176	1.0	43.8016668238
176	1.0	43.8288276081
176	1.0	43.7435028624
176	1.0	43.7967271277
176	1.0	43.784204877
176	1.0	43.785163235
176	1.0	43.8103803345
176	1.0	43.6685470024
176	1.0	43.8019116701
176	1.0	43.7323350537
176	1.0	43.768245571
176	1.0	43.7124642286
176	1.0	43.7219458804
176	1.0	43.8245234764
176	1.0	43.6798763278
176	1.0	43.8057260998
176	1.0	43.782767558
176	1.0	43.7698192977
176	1.0	43.7064691305
176	1.0	43.8050632638
176	1.0	43.7215582498
176	1.0	43.7413237073
176	1.0	43.7323382806
176	1.0	43.7540490902
