# Supplementary material for: Unique membrane properties and enhanced signal processing in human neocortical neurons
Source: eLife. 2016 Oct 6;5:e16553. doi: 10.7554/eLife.16553 (PMC5100995; doi:10.7554/eLife.16553)
Supplement: Source code 1. — DOI: http://dx.doi.org/10.7554/eLife.16553.014 [file elife-16553-code1.zip › Fig3/Fig3b/DIST_045_SYNC/Mon_Apr_11_11_35_14_2016/syns_177/sync_stim_seed_800.txt]

NUMBER_OF_SYNAPSES	APC_N	MAX_VOLTAGE
177	1.0	43.7198540502
177	1.0	43.7478730506
177	1.0	43.7188389228
177	1.0	43.7193956507
177	1.0	43.7246336155
177	1.0	43.7069468774
177	1.0	43.8076727211
177	1.0	43.7783666603
177	1.0	43.7597311346
177	1.0	43.8190586275
177	1.0	43.7466538105
177	1.0	43.7164479351
177	1.0	43.7810506706
177	1.0	43.8093131487
177	1.0	43.771933583
177	1.0	43.7319648072
177	1.0	43.6859740577
177	1.0	43.7653112437
177	1.0	43.7846179255
177	1.0	43.8220152744
177	1.0	43.8075257389
177	1.0	43.7553786409
177	1.0	43.7507726049
177	1.0	43.7732952218
177	1.0	43.8092863049
177	1.0	43.7433764565
177	1.0	43.7423478504
177	1.0	43.7180719019
177	1.0	43.7519927281
177	1.0	43.7864923765
177	1.0	43.7518702505
177	1.0	43.7428535714
177	1.0	43.7312725283
177	1.0	43.7743746775
177	1.0	43.8001349212
177	1.0	43.7855108422
177	1.0	43.7734681903
177	1.0	43.7839500137
177	1.0	43.7311223498
177	1.0	43.7463436652
177	1.0	43.8019111311
177	1.0	43.784172079
177	1.0	43.7121728439
177	1.0	43.8007722345
177	1.0	43.8097264418
177	1.0	43.7492275452
177	1.0	43.6920569878
177	1.0	43.7899605455
177	1.0	43.6832340442
177	1.0	43.7769667891
177	1.0	43.8005990281
177	1.0	43.7288632719
177	1.0	43.7790077846
177	1.0	43.7763981308
177	1.0	43.8121179145
177	1.0	43.7315544744
177	1.0	43.7849873512
177	1.0	43.7974988286
177	1.0	43.742123677
177	1.0	43.8273731563
177	1.0	43.8160370337
177	1.0	43.7984723157
177	1.0	43.7779672953
177	1.0	43.8070131562
177	1.0	43.8133830033
177	1.0	43.7928764388
177	1.0	43.7618199515
177	1.0	43.8028307029
177	1.0	43.730454727
177	1.0	43.7061887937
177	1.0	43.7666417814
177	1.0	43.7278311467
177	1.0	43.7948028518
177	1.0	43.7405416179
177	1.0	43.7091604202
177	1.0	43.6703185506
177	1.0	43.7965285424
177	1.0	43.7771381693
177	1.0	43.753291602
177	1.0	43.7542708086
177	1.0	43.7261709741
177	1.0	43.7968683183
177	1.0	43.7852641152
177	1.0	43.7948151649
177	1.0	43.7939955115
177	1.0	43.7164589016
177	1.0	43.745498095
177	1.0	43.7744199269
177	1.0	43.8038749674
177	1.0	43.7677525514
177	1.0	43.7901945437
177	1.0	43.8190691068
177	1.0	43.7808764349
177	1.0	43.7750146279
177	1.0	43.7557146268
177	1.0	43.7887063108
177	1.0	43.7958818792
177	1.0	43.7048029274
177	1.0	43.7711777569
177	1.0	43.78076409
177	1.0	43.802704292
177	1.0	43.8023411719
177	1.0	43.7585458093
177	1.0	43.7147306661
177	1.0	43.7284082665
177	1.0	43.7534467022
177	1.0	43.7944423408
177	1.0	43.7624221328
177	1.0	43.7633598983
177	1.0	43.7815552871
177	1.0	43.8013161955
177	1.0	43.7854884688
177	1.0	43.8081975435
177	1.0	43.7757083928
177	1.0	43.770573642
177	1.0	43.772555239
177	1.0	43.7886158705
177	1.0	43.7419805419
177	1.0	43.700975845
177	1.0	43.7271756065
177	1.0	43.7776570085
177	1.0	43.7805604191
177	1.0	43.7138850598
177	1.0	43.7796550217
177	1.0	43.8129024918
177	1.0	43.6811547504
177	1.0	43.7474726515
177	1.0	43.7093555104
177	1.0	43.8016817841
177	1.0	43.8062226013
177	1.0	43.7771563831
177	1.0	43.7530532342
177	1.0	43.755964838
177	1.0	43.7839724661
177	1.0	43.7970151739
177	1.0	43.7228922008
177	1.0	43.7899497138
177	1.0	43.7820585103
177	1.0	43.8079243227
177	1.0	43.7221437262
177	1.0	43.7583100325
177	1.0	43.7890529135
177	1.0	43.7712001953
177	1.0	43.7910773095
177	1.0	43.7674599132
177	1.0	43.7750751536
177	1.0	43.7937433656
177	1.0	43.7954798411
177	1.0	43.7611723412
177	1.0	43.7450064969
177	1.0	43.7932086245
177	1.0	43.7673845947
177	1.0	43.7107016954
177	1.0	43.6873227275
177	1.0	43.7042111681
177	1.0	43.7869782733
177	1.0	43.7061622318
177	1.0	43.7908089908
177	1.0	43.7168185407
177	1.0	43.6947291095
177	1.0	43.7194505512
177	1.0	43.7651850473
177	1.0	43.7796864836
177	1.0	43.7705355901
177	1.0	43.8188882935
177	1.0	43.7138151508
177	1.0	43.7128093579
177	1.0	43.6952766205
177	1.0	43.8024443177
177	1.0	43.779791431
177	1.0	43.7097782107
177	1.0	43.8019037442
177	1.0	43.7277322572
177	1.0	43.796558841
177	1.0	43.7893028154
177	1.0	43.8038499535
177	1.0	43.8048810465
177	1.0	43.8215024015
177	1.0	43.7279835118
177	1.0	43.7154520859
177	1.0	43.8010919655
177	1.0	43.776722387
177	1.0	43.8145740695
177	1.0	43.7930183955
177	1.0	43.7633318689
177	1.0	43.7652877756
177	1.0	43.7846484855
177	1.0	43.7290195391
177	1.0	43.7091040103
177	1.0	43.747085123
177	1.0	43.7807098213
177	1.0	43.8046442404
177	1.0	43.7824761274
177	1.0	43.7957666865
177	1.0	43.7527569346
177	1.0	43.8298374515
177	1.0	43.793655928
177	1.0	43.7580464594
177	1.0	43.7053653694
177	1.0	43.7232369898
177	1.0	43.7297366309
177	1.0	43.7749181466
177	1.0	43.7321737519
177	1.0	43.7571479636
177	1.0	43.7401292164
177	1.0	43.7801069176
177	1.0	43.7415636167
177	1.0	43.7526442211
177	1.0	43.7858310759
177	1.0	43.8033216089
177	1.0	43.7630015745
177	1.0	43.6980625268
177	1.0	43.8121708256
177	1.0	43.8127964222
177	1.0	43.8133558924
177	1.0	43.7725443938
177	1.0	43.7709063042
177	1.0	43.799043443
177	1.0	43.7728768069
177	1.0	43.7703053527
177	1.0	43.8218366912
177	1.0	43.7860595974
177	1.0	43.7015525454
177	1.0	43.7898572827
177	1.0	43.7897987219
177	1.0	43.8061708408
177	1.0	43.7934762361
177	1.0	43.7697476646
177	1.0	43.7855855734
177	1.0	43.7878878285
177	1.0	43.7238461182
177	1.0	43.8101895867
177	1.0	43.7887002175
177	1.0	43.7119121746
177	1.0	43.7624889983
177	1.0	43.8113153101
177	1.0	43.7400123976
177	1.0	43.7517392374
177	1.0	43.7718779569
177	1.0	43.8013447259
177	1.0	43.7798511958
177	1.0	43.7776431748
177	1.0	43.8037370162
177	1.0	43.7242105491
177	1.0	43.7235234871
177	1.0	43.8056702394
177	1.0	43.7781970455
177	1.0	43.7459678832
177	1.0	43.7183030036
177	1.0	43.7367100489
177	1.0	43.7377821624
177	1.0	43.7241635034
177	1.0	43.8213002958
177	1.0	43.7267106403
177	1.0	43.7527788611
177	1.0	43.7814427486
177	1.0	43.8052788642
177	1.0	43.766797776
177	1.0	43.8141278574
177	1.0	43.7972148712
177	1.0	43.790769143
177	1.0	43.7721977381
177	1.0	43.7327587461
177	1.0	43.7996372646
177	1.0	43.8026476384
177	1.0	43.7323909389
177	1.0	43.7887121286
177	1.0	43.7236112976
177	1.0	43.8247014471
177	1.0	43.7533723674
177	1.0	43.7752264061
177	1.0	43.6889397313
177	1.0	43.7497566858
177	1.0	43.7244682351
177	1.0	43.7636680926
177	1.0	43.7230599623
177	1.0	43.7619130843
177	1.0	43.7866486307
177	1.0	43.7462271569
177	1.0	43.7255329561
177	1.0	43.7718263419
177	1.0	43.7557962021
177	1.0	43.7817483064
177	1.0	43.8010446367
177	1.0	43.7843031362
177	1.0	43.7893218457
177	1.0	43.7429914896
177	1.0	43.7488620171
177	1.0	43.7925351181
177	1.0	43.7862715338
177	1.0	43.72929704
177	1.0	43.7667108099
177	1.0	43.8087209311
177	1.0	43.7902003131
177	1.0	43.7804073213
177	1.0	43.697738009
177	1.0	43.7422423139
177	1.0	43.7814164278
177	1.0	43.7126806643
177	1.0	43.767653674
177	1.0	43.6992249022
177	1.0	43.7696876296
177	1.0	43.737978808
177	1.0	43.808461772
177	1.0	43.8050378137
177	1.0	43.7191350059
177	1.0	43.7634390618
177	1.0	43.7452466263
177	1.0	43.7981998927
177	1.0	43.7701010915
177	1.0	43.7617719718
177	1.0	43.7452125053
177	1.0	43.8185917789
177	1.0	43.7660294521
177	1.0	43.79415788
177	1.0	43.8120718802
177	1.0	43.7523118705
177	1.0	43.7710008171
177	1.0	43.8105750135
177	1.0	43.8081134013
177	1.0	43.7796484242
177	1.0	43.7305415461
177	1.0	43.7447937971
177	1.0	43.7707757427
177	1.0	43.7959046988
177	1.0	43.8077197275
177	1.0	43.7917362002
177	1.0	43.835912373
177	1.0	43.7176326475
177	1.0	43.801200386
177	1.0	43.7191578176
177	1.0	43.7408656347
177	1.0	43.7014976254
177	1.0	43.7347515542
177	1.0	43.7854302624
177	1.0	43.8049868556
177	1.0	43.7636718434
177	1.0	43.7089374704
177	1.0	43.8089022645
177	1.0	43.7543410863
177	1.0	43.7805572783
177	1.0	43.7613200708
177	1.0	43.7122013233
177	1.0	43.7782703642
177	1.0	43.7879570645
177	1.0	43.8220614625
177	1.0	43.8010049152
177	1.0	43.7668139695
177	1.0	43.7340495213
177	1.0	43.7690717177
177	1.0	43.7348601153
177	1.0	43.7037935614
177	1.0	43.7789798532
177	1.0	43.7639936309
177	1.0	43.7969607921
177	1.0	43.7882580276
177	1.0	43.7974195291
177	1.0	43.7025254484
177	1.0	43.7270293205
177	1.0	43.7817081614
177	1.0	43.7878708805
177	1.0	43.7312383473
177	1.0	43.8058918667
177	1.0	43.7947655634
177	1.0	43.7067560513
177	1.0	43.7861638388
177	1.0	43.7974751347
177	1.0	43.7621767395
177	1.0	43.7084225843
177	1.0	43.7656892584
177	1.0	43.8093671416
177	1.0	43.7198937419
177	1.0	43.8006412303
177	1.0	43.7993008771
177	1.0	43.7577220718
177	1.0	43.7927153987
177	1.0	43.7735792577
177	1.0	43.7743150977
177	1.0	43.7908403437
177	1.0	43.7655959511
177	1.0	43.8179881502
177	1.0	43.762412029
177	1.0	43.7745524049
177	1.0	43.7894348021
177	1.0	43.677233564
177	1.0	43.7753761745
177	1.0	43.800868808
177	1.0	43.7763831961
177	1.0	43.7276525464
177	1.0	43.7348932271
177	1.0	43.8046196985
177	1.0	43.7103341912
177	1.0	43.8166315929
177	1.0	43.7815748635
177	1.0	43.7525132208
177	1.0	43.7934851708
177	1.0	43.7838529764
177	1.0	43.7285969432
177	1.0	43.7559929164
177	1.0	43.8119461152
177	1.0	43.7816861489
177	1.0	43.7866464057
177	1.0	43.823691581
177	1.0	43.7753140014
177	1.0	43.8019410427
177	1.0	43.734934618
177	1.0	43.7907298319
177	1.0	43.810224076
177	1.0	43.8180725526
177	1.0	43.7439151253
177	1.0	43.7411010821
177	1.0	43.7441020682
177	1.0	43.733775601
177	1.0	43.7279323488
177	1.0	43.7727579976
177	1.0	43.7697640034
177	1.0	43.76226363
177	1.0	43.8208782001
177	1.0	43.7858872852
177	1.0	43.7399733331
177	1.0	43.7598799217
177	1.0	43.7913987917
177	1.0	43.7480446732
177	1.0	43.7168990458
177	1.0	43.7793347323
177	1.0	43.789533601
177	1.0	43.7209846648
177	1.0	43.7532888588
177	1.0	43.7557494917
177	1.0	43.6849904101
177	1.0	43.706999591
177	1.0	43.781140742
177	1.0	43.7469818949
177	1.0	43.8225371044
177	1.0	43.7921259291
177	1.0	43.7746429465
177	1.0	43.7980275667
177	1.0	43.7990862267
177	1.0	43.7126660179
177	1.0	43.7088078359
177	1.0	43.7768936142
177	1.0	43.7973882638
177	1.0	43.7841142374
177	1.0	43.8192775991
177	1.0	43.7315452536
177	1.0	43.8036947563
177	1.0	43.8132219011
177	1.0	43.8058780686
177	1.0	43.7583246275
177	1.0	43.7669739536
177	1.0	43.7631912152
177	1.0	43.7863875762
177	1.0	43.7734368005
177	1.0	43.7866732745
177	1.0	43.7365205213
177	1.0	43.7921219151
177	1.0	43.7753702521
177	1.0	43.7500624877
177	1.0	43.7858844316
177	1.0	43.7641200209
177	1.0	43.7799172094
177	1.0	43.7966975482
177	1.0	43.7024668035
177	1.0	43.7921446358
177	1.0	43.7804904299
177	1.0	43.703102641
177	1.0	43.7555691531
177	1.0	43.7137712906
177	1.0	43.7293005738
177	1.0	43.7637359909
177	1.0	43.7119455212
177	1.0	43.8038275728
177	1.0	43.7025397629
177	1.0	43.7871550357
177	1.0	43.7499776006
177	1.0	43.8112144786
177	1.0	43.7611232611
177	1.0	43.8144034969
177	1.0	43.7394172841
177	1.0	43.7380540059
177	1.0	43.8066393116
177	1.0	43.718281202
177	1.0	43.8011314269
177	1.0	43.783101107
177	1.0	43.783640805
177	1.0	43.8252860733
177	1.0	43.7764548538
177	1.0	43.7420765178
177	1.0	43.7172446938
177	1.0	43.7735828858
177	1.0	43.7326357811
177	1.0	43.7959887288
177	1.0	43.8007989902
177	1.0	43.7716061895
177	1.0	43.7273300457
177	1.0	43.7941657435
177	1.0	43.7969230966
177	1.0	43.7389021287
177	1.0	43.7959775627
177	1.0	43.8219697963
177	1.0	43.7665661614
177	1.0	43.769436142
177	1.0	43.8175548538
177	1.0	43.7640024653
177	1.0	43.7365004285
177	1.0	43.7781997092
177	1.0	43.8121884022
177	1.0	43.7813155002
177	1.0	43.7425870956
177	1.0	43.774276496
177	1.0	43.7357220635
177	1.0	43.7604733538
177	1.0	43.7151360548
177	1.0	43.7913283608
177	1.0	43.6880042634
177	1.0	43.7476302257
177	1.0	43.7587041275
177	1.0	43.7967902103
177	1.0	43.7860300333
177	1.0	43.7398358414
177	1.0	43.7472829067
177	1.0	43.7713332936
177	1.0	43.7769860296
177	1.0	43.7867041863
177	1.0	43.811703705
177	1.0	43.7496527837
177	1.0	43.7316040072
177	1.0	43.729888388
177	1.0	43.7397195422
177	1.0	43.7827206928
177	1.0	43.808079796
177	1.0	43.8176124913
177	1.0	43.7867705083
177	1.0	43.6932307691
177	1.0	43.7576796924
177	1.0	43.8100401865
177	1.0	43.7042167576
177	1.0	43.7131028145
177	1.0	43.7968324749
177	1.0	43.7172532276
177	1.0	43.7898205381
177	1.0	43.7757105077
177	1.0	43.7922753828
177	1.0	43.7734786487
177	1.0	43.7735616836
177	1.0	43.7766119113
177	1.0	43.8187904994
177	1.0	43.7936072242
177	1.0	43.797084921
177	1.0	43.7468528727
177	1.0	43.7229855566
177	1.0	43.7986317665
177	1.0	43.7873649335
177	1.0	43.7097569915
177	1.0	43.7913003631
177	1.0	43.786672177
177	1.0	43.8212747903
177	1.0	43.760040018
177	1.0	43.7447820447
177	1.0	43.8084349665
177	1.0	43.7440580865
177	1.0	43.8070475139
177	1.0	43.8039206974
177	1.0	43.6994412327
177	1.0	43.7661039882
177	1.0	43.7047561866
177	1.0	43.7116696219
177	1.0	43.7343141193
177	1.0	43.6960758504
177	1.0	43.7934158656
177	1.0	43.8217175764
177	1.0	43.8044666397
177	1.0	43.80198936
177	1.0	43.8371839895
177	1.0	43.7244129859
177	1.0	43.7927370383
177	1.0	43.783376059
177	1.0	43.8052502419
177	1.0	43.7822411366
177	1.0	43.8076844525
177	1.0	43.7735040781
177	1.0	43.798306556
177	1.0	43.7507138461
177	1.0	43.7428948575
177	1.0	43.7019438506
177	1.0	43.7778396131
177	1.0	43.7836011846
177	1.0	43.8106192974
177	1.0	43.749077632
177	1.0	43.7765896287
177	1.0	43.7353102952
177	1.0	43.8001003112
177	1.0	43.7487686785
177	1.0	43.7731698388
177	1.0	43.7526120399
177	1.0	43.7764604906
177	1.0	43.7673337803
177	1.0	43.730685147
177	1.0	43.7780731796
177	1.0	43.7593742873
177	1.0	43.7492739779
177	1.0	43.8109342615
177	1.0	43.7570210196
177	1.0	43.7831120424
177	1.0	43.8132899915
177	1.0	43.739525545
177	1.0	43.7566814188
177	1.0	43.763677454
177	1.0	43.7445492201
177	1.0	43.7504926962
177	1.0	43.802595271
177	1.0	43.766877217
177	1.0	43.8109406765
177	1.0	43.7545904704
177	1.0	43.747699163
177	1.0	43.7863382514
177	1.0	43.8163142915
177	1.0	43.8033284177
177	1.0	43.7473285392
177	1.0	43.6751209258
177	1.0	43.7539472104
177	1.0	43.7295284768
177	1.0	43.7862991877
177	1.0	43.7685419457
177	1.0	43.7247059228
177	1.0	43.7980111166
177	1.0	43.7947326358
177	1.0	43.7265743625
177	1.0	43.7416633568
177	1.0	43.729986752
177	1.0	43.8105397621
177	1.0	43.8093565444
177	1.0	43.7575048564
177	1.0	43.7990604589
177	1.0	43.7174683017
177	1.0	43.7381774451
177	1.0	43.8149746699
177	1.0	43.7507156685
177	1.0	43.7424016508
177	1.0	43.6931686381
177	1.0	43.812262254
177	1.0	43.7877542508
177	1.0	43.7470283348
177	1.0	43.7914504715
177	1.0	43.8103359172
177	1.0	43.6847132209
177	1.0	43.7978417272
177	1.0	43.8085987815
177	1.0	43.7960267656
177	1.0	43.6719526237
177	1.0	43.7421938869
177	1.0	43.8277946471
177	1.0	43.7509237773
177	1.0	43.7950416038
177	1.0	43.758723717
177	1.0	43.7616273366
177	1.0	43.7696083241
177	1.0	43.7171344045
177	1.0	43.7941112319
177	1.0	43.7825678411
177	1.0	43.7979237142
177	1.0	43.8002748862
177	1.0	43.7595211708
177	1.0	43.7672859858
177	1.0	43.7304524899
177	1.0	43.7412985354
177	1.0	43.7423122106
177	1.0	43.7405253069
177	1.0	43.7077058559
177	1.0	43.75195251
177	1.0	43.7903353268
177	1.0	43.7979847219
177	1.0	43.7104388086
177	1.0	43.7516910322
177	1.0	43.7171359768
177	1.0	43.8003532164
177	1.0	43.7784960164
177	1.0	43.7730167875
177	1.0	43.796898044
177	1.0	43.810068157
177	1.0	43.813122444
177	1.0	43.8096304982
177	1.0	43.7994093527
177	1.0	43.7733272254
177	1.0	43.7510051721
177	1.0	43.7523566686
177	1.0	43.8231017475
177	1.0	43.8025341324
177	1.0	43.7498322288
177	1.0	43.7058692665
177	1.0	43.7944757313
177	1.0	43.7259317134
177	1.0	43.6829815955
177	1.0	43.7084241886
177	1.0	43.7162134204
177	1.0	43.7138332519
177	1.0	43.6951187718
177	1.0	43.8055295074
177	1.0	43.7164349201
177	1.0	43.7088685516
177	1.0	43.7824208699
177	1.0	43.7435624281
177	1.0	43.8013531466
177	1.0	43.7334363432
177	1.0	43.8031986289
177	1.0	43.8287119319
177	1.0	43.6908445711
177	1.0	43.7123102988
177	1.0	43.8042909379
177	1.0	43.7923193476
177	1.0	43.8138392548
177	1.0	43.7897351576
177	1.0	43.7556613595
177	1.0	43.7777494724
177	1.0	43.8046349842
177	1.0	43.802799638
177	1.0	43.7377794626
177	1.0	43.7002950565
177	1.0	43.8218918616
177	1.0	43.7022625765
177	1.0	43.7584754956
177	1.0	43.7749657349
177	1.0	43.7331462874
177	1.0	43.7860101645
177	1.0	43.7913375636
177	1.0	43.7039077151
177	1.0	43.7676282598
177	1.0	43.8348054591
177	1.0	43.7235870886
177	1.0	43.8042573637
177	1.0	43.7748184204
177	1.0	43.7649048277
177	1.0	43.7959743548
177	1.0	43.7365109388
177	1.0	43.7441526849
177	1.0	43.7321985835
177	1.0	43.6778791674
177	1.0	43.7581960317
177	1.0	43.8110126515
177	1.0	43.7917767132
177	1.0	43.7558693755
177	1.0	43.7959401715
177	1.0	43.7769972489
177	1.0	43.8100074289
177	1.0	43.7112270753
177	1.0	43.7584523477
177	1.0	43.8315688343
177	1.0	43.720157782
177	1.0	43.8050254524
177	1.0	43.782956346
177	1.0	43.7300296613
177	1.0	43.8097788132
177	1.0	43.8013537133
177	1.0	43.790903468
177	1.0	43.7692116302
177	1.0	43.7515419976
177	1.0	43.7377329602
177	1.0	43.8068732133
177	1.0	43.7692133612
177	1.0	43.7421789102
177	1.0	43.7885955166
177	1.0	43.7157315301
177	1.0	43.7666565093
177	1.0	43.7884563971
177	1.0	43.8005656504
177	1.0	43.7286124481
177	1.0	43.8012551489
177	1.0	43.778156112
177	1.0	43.7926509513
177	1.0	43.7798583539
177	1.0	43.7914305059
177	1.0	43.7345440147
177	1.0	43.7481002313
177	1.0	43.7346559499
177	1.0	43.730570715
177	1.0	43.774555952
177	1.0	43.7134658629
177	1.0	43.708022073
177	1.0	43.7651277252
177	1.0	43.7052402463
177	1.0	43.819979581
177	1.0	43.7828830478
177	1.0	43.7669518328
177	1.0	43.6851317698
177	1.0	43.7324810034
177	1.0	43.7907959704
177	1.0	43.8086644386
177	1.0	43.7261364096
177	1.0	43.7273959444
177	1.0	43.6820115572
177	1.0	43.7858596657
177	1.0	43.711407171
177	1.0	43.8118525134
177	1.0	43.7909391328
177	1.0	43.7473663591
177	1.0	43.8087804676
177	1.0	43.7646500203
177	1.0	43.7894477379
177	1.0	43.7367645596
177	1.0	43.7942130743
177	1.0	43.7029682359
177	1.0	43.757886865
177	1.0	43.7733504492
177	1.0	43.7534097384
177	1.0	43.7285645351
177	1.0	43.702451471
177	1.0	43.7225954461
177	1.0	43.7351745665
177	1.0	43.7465266267
177	1.0	43.7985191818
177	1.0	43.7863465386
177	1.0	43.7253590953
177	1.0	43.684327703
177	1.0	43.7554175747
177	1.0	43.8064826884
177	1.0	43.7571929747
177	1.0	43.7782768015
177	1.0	43.7292032496
177	1.0	43.7297864133
177	1.0	43.8269799001
177	1.0	43.796704599
177	1.0	43.800841475
177	1.0	43.7727572016
177	1.0	43.7887640694
177	1.0	43.815348631
177	1.0	43.8036556426
177	1.0	43.7455491172
177	1.0	43.7480497716
177	1.0	43.7973910551
177	1.0	43.7971231346
177	1.0	43.7691278273
177	1.0	43.7045303013
177	1.0	43.7716991134
177	1.0	43.7519784147
177	1.0	43.7983707234
177	1.0	43.795726393
177	1.0	43.7557717144
177	1.0	43.7306673779
177	1.0	43.7139021497
177	1.0	43.7608445297
177	1.0	43.8001086041
177	1.0	43.7040318503
177	1.0	43.8076172321
177	1.0	43.7423256795
177	1.0	43.7746861164
177	1.0	43.6754393428
177	1.0	43.7291489437
177	1.0	43.7302943728
177	1.0	43.7659707134
177	1.0	43.768799284
177	1.0	43.705370144
177	1.0	43.7767841537
177	1.0	43.7644851532
177	1.0	43.8167497241
177	1.0	43.7674589705
177	1.0	43.7675382206
177	1.0	43.7957011561
177	1.0	43.7832021749
177	1.0	43.799264672
177	1.0	43.8064273457
177	1.0	43.7114464168
177	1.0	43.8008538942
177	1.0	43.802062927
177	1.0	43.785424046
177	1.0	43.7562557721
177	1.0	43.7715711973
177	1.0	43.795416162
177	1.0	43.7977478895
177	1.0	43.7675748566
177	1.0	43.7750214852
177	1.0	43.8214377089
177	1.0	43.8066067965
177	1.0	43.7756485649
177	1.0	43.7338777232
177	1.0	43.7770596925
177	1.0	43.7768634369
177	1.0	43.7791764235
177	1.0	43.7477174585
177	1.0	43.7586755432
177	1.0	43.7567894878
177	1.0	43.7017161011
177	1.0	43.8073528691
177	1.0	43.7827987291
177	1.0	43.7954585487
177	1.0	43.7450325422
177	1.0	43.7986222375
177	1.0	43.7516917473
177	1.0	43.7856597093
177	1.0	43.7544508736
177	1.0	43.7220523132
177	1.0	43.7322908522
177	1.0	43.7925473629
177	1.0	43.7484125367
177	1.0	43.7916043966
177	1.0	43.6957865626
177	1.0	43.7173013243
177	1.0	43.7286648751
177	1.0	43.7715022718
177	1.0	43.7133006054
177	1.0	43.8213754561
177	1.0	43.7846787307
177	1.0	43.8126436991
177	1.0	43.7719582436
177	1.0	43.8129277809
177	1.0	43.790826287
177	1.0	43.6944151653
177	1.0	43.7297554944
177	1.0	43.79847119
177	1.0	43.7390508431
177	1.0	43.7681273983
177	1.0	43.7979271267
177	1.0	43.7653166359
177	1.0	43.7821180994
177	1.0	43.7611233347
177	1.0	43.7849457438
177	1.0	43.7989160847
177	1.0	43.7182660776
177	1.0	43.7781272623
177	1.0	43.7876758214
177	1.0	43.7943973886
177	1.0	43.7953434145
177	1.0	43.7107489451
177	1.0	43.7617880018
177	1.0	43.7336455195
177	1.0	43.7756794752
177	1.0	43.7325386133
177	1.0	43.7514148148
177	1.0	43.7766466958
177	1.0	43.759503883
177	1.0	43.8158872467
177	1.0	43.7051875645
177	1.0	43.789894543
177	1.0	43.7789153516
177	1.0	43.7734008537
177	1.0	43.772453396
177	1.0	43.733762129
177	1.0	43.7558927844
177	1.0	43.7919761267
177	1.0	43.705773588
177	1.0	43.725271362
177	1.0	43.810779022
177	1.0	43.7992348563
177	1.0	43.7921789641
177	1.0	43.7976613565
177	1.0	43.7113775104
177	1.0	43.7496890018
177	1.0	43.7562459816
177	1.0	43.7844359982
177	1.0	43.8209331092
177	1.0	43.8118295938
177	1.0	43.7700740525
177	1.0	43.7762147058
177	1.0	43.7315728039
177	1.0	43.7772691692
177	1.0	43.7761559642
177	1.0	43.7350077039
177	1.0	43.7739652559
177	1.0	43.7276690255
177	1.0	43.7179983896
177	1.0	43.769641346
177	1.0	43.7132801344
177	1.0	43.8180260497
177	1.0	43.8029185932
177	1.0	43.7916059762
177	1.0	43.7437463426
177	1.0	43.789344536
177	1.0	43.7807027657
177	1.0	43.6977806755
177	1.0	43.7968173732
177	1.0	43.6720532783
177	1.0	43.764729301
177	1.0	43.7066128591
177	1.0	43.8083179519
177	1.0	43.7060004455
177	1.0	43.8209110776
177	1.0	43.8103565509
177	1.0	43.6928384006
177	1.0	43.8081231859
177	1.0	43.7840826289
177	1.0	43.741818959
177	1.0	43.7533291361
177	1.0	43.8095662602
177	1.0	43.7990458129
177	1.0	43.6807424506
177	1.0	43.7698726926
177	1.0	43.779933838
177	1.0	43.8012130322
177	1.0	43.7196790845
177	1.0	43.7760219467
177	1.0	43.7501807066
177	1.0	43.8043231554
177	1.0	43.7631327714
177	1.0	43.7511695945
177	1.0	43.7971015515
177	1.0	43.7335398271
177	1.0	43.825140834
177	1.0	43.8063724944
177	1.0	43.779481821
177	1.0	43.689962266
177	1.0	43.7573105972
