# Supplementary material for: Unique membrane properties and enhanced signal processing in human neocortical neurons
Source: eLife. 2016 Oct 6;5:e16553. doi: 10.7554/eLife.16553 (PMC5100995; doi:10.7554/eLife.16553)
Supplement: Source code 1. — DOI: http://dx.doi.org/10.7554/eLife.16553.014 [file elife-16553-code1.zip › Fig3/Fig3b/DIST_045_SYNC/Mon_Apr_11_11_35_14_2016/syns_178/sync_stim_seed_798.txt]

NUMBER_OF_SYNAPSES	APC_N	MAX_VOLTAGE
178	1.0	43.7819369368
178	1.0	43.8119865824
178	1.0	43.7764018232
178	1.0	43.7213432699
178	1.0	43.7817665039
178	1.0	43.78789939
178	1.0	43.7849146847
178	1.0	43.7651611948
178	1.0	43.7595323262
178	1.0	43.729576714
178	1.0	43.732092204
178	1.0	43.7802915118
178	1.0	43.7213615064
178	1.0	43.7293509911
178	1.0	43.8134376445
178	1.0	43.812085943
178	1.0	43.7713639701
178	1.0	43.807140558
178	1.0	43.7443193246
178	1.0	43.8342220796
178	1.0	43.7841258721
178	1.0	43.8206600562
178	1.0	43.7935146508
178	1.0	43.8102715196
178	1.0	43.7972239097
178	1.0	43.7413609278
178	1.0	43.7662430266
178	1.0	43.7904010138
178	1.0	43.7805489371
178	1.0	43.7619913991
178	1.0	43.7523887668
178	1.0	43.7646914384
178	1.0	43.8282328232
178	1.0	43.7877588845
178	1.0	43.7998398153
178	1.0	43.7713591208
178	1.0	43.7938678337
178	1.0	43.7816537106
178	1.0	43.7607191686
178	1.0	43.724909287
178	1.0	43.7941494255
178	1.0	43.8107035429
178	1.0	43.735794288
178	1.0	43.7547611186
178	1.0	43.7459019077
178	1.0	43.7256799629
178	1.0	43.8243465157
178	1.0	43.7978679389
178	1.0	43.8265301634
178	1.0	43.6753054152
178	1.0	43.8038601698
178	1.0	43.7848083131
178	1.0	43.7134698697
178	1.0	43.8131148803
178	1.0	43.7727180357
178	1.0	43.8058753737
178	1.0	43.8210461482
178	1.0	43.7836277457
178	1.0	43.8199140487
178	1.0	43.7660866195
178	1.0	43.7142620422
178	1.0	43.809758486
178	1.0	43.7810466996
178	1.0	43.7405795085
178	1.0	43.773284032
178	1.0	43.759020714
178	1.0	43.7316422026
178	1.0	43.7945401631
178	1.0	43.8023089198
178	1.0	43.7644281499
178	1.0	43.7803116249
178	1.0	43.7596205846
178	1.0	43.6934454785
178	1.0	43.7906790413
178	1.0	43.8076267966
178	1.0	43.791510693
178	1.0	43.7715056808
178	1.0	43.7824015889
178	1.0	43.7678241597
178	1.0	43.8356996416
178	1.0	43.7677257098
178	1.0	43.7243935064
178	1.0	43.8065202697
178	1.0	43.7277542746
178	1.0	43.8022874335
178	1.0	43.7563429079
178	1.0	43.8138266822
178	1.0	43.7963829327
178	1.0	43.7731467983
178	1.0	43.7912074618
178	1.0	43.7660645559
178	1.0	43.7904160755
178	1.0	43.8161096341
178	1.0	43.8174823339
178	1.0	43.7996536989
178	1.0	43.7304303575
178	1.0	43.7810691633
178	1.0	43.8315764912
178	1.0	43.8165242989
178	1.0	43.8051719416
178	1.0	43.7459630308
178	1.0	43.7640520048
178	1.0	43.6924818135
178	1.0	43.822731812
178	1.0	43.8260854062
178	1.0	43.7990098814
178	1.0	43.7661344886
178	1.0	43.7505546046
178	1.0	43.7516646102
178	1.0	43.7590300953
178	1.0	43.74624999
178	1.0	43.7992217205
178	1.0	43.7932117297
178	1.0	43.7938206654
178	1.0	43.7941417425
178	1.0	43.7668320142
178	1.0	43.807804633
178	1.0	43.7489575477
178	1.0	43.7979873857
178	1.0	43.7240647138
178	1.0	43.7313098504
178	1.0	43.7888371957
178	1.0	43.8145177502
178	1.0	43.7722273598
178	1.0	43.7633710628
178	1.0	43.7115868658
178	1.0	43.780788337
178	1.0	43.7560952764
178	1.0	43.7649331124
178	1.0	43.7787598135
178	1.0	43.7679465518
178	1.0	43.7813170609
178	1.0	43.7087830585
178	1.0	43.8000596677
178	1.0	43.7187739755
178	1.0	43.7615460189
178	1.0	43.7815144802
178	1.0	43.7575265936
178	1.0	43.7741609341
178	1.0	43.6956063293
178	1.0	43.7404420197
178	1.0	43.7265504737
178	1.0	43.8013549711
178	1.0	43.7396041268
178	1.0	43.8163930932
178	1.0	43.7595848519
178	1.0	43.7487980859
178	1.0	43.7275610933
178	1.0	43.7567923571
178	1.0	43.7932495152
178	1.0	43.8153171089
178	1.0	43.7758597095
178	1.0	43.7302194666
178	1.0	43.7156402477
178	1.0	43.7589036248
178	1.0	43.73939186
178	1.0	43.7859391422
178	1.0	43.7514789872
178	1.0	43.7097745418
178	1.0	43.7799433521
178	1.0	43.7958341606
178	1.0	43.6905418887
178	1.0	43.7699239333
178	1.0	43.7431458617
178	1.0	43.8096865596
178	1.0	43.7628270419
178	1.0	43.730518318
178	1.0	43.796942799
178	1.0	43.7562494419
178	1.0	43.6893090652
178	1.0	43.7116141632
178	1.0	43.7976222499
178	1.0	43.8192752181
178	1.0	43.7540075756
178	1.0	43.7352054783
178	1.0	43.6794083502
178	1.0	43.7333940452
178	1.0	43.7701510889
178	1.0	43.6862713904
178	1.0	43.7672762284
178	1.0	43.8323837469
178	1.0	43.8094697617
178	1.0	43.7357072304
178	1.0	43.7615819567
178	1.0	43.7962964578
178	1.0	43.7364070635
178	1.0	43.7771418255
178	1.0	43.7081504844
178	1.0	43.7687958297
178	1.0	43.7586920137
178	1.0	43.7371841934
178	1.0	43.7794655495
178	1.0	43.782307332
178	1.0	43.8183975096
178	1.0	43.8134422159
178	1.0	43.7936171644
178	1.0	43.7868687134
178	1.0	43.8127138573
178	1.0	43.7809625294
178	1.0	43.8066730079
178	1.0	43.8020877644
178	1.0	43.7235973815
178	1.0	43.722064577
178	1.0	43.826756071
178	1.0	43.733347475
178	1.0	43.7830692731
178	1.0	43.7509551516
178	1.0	43.6453439808
178	1.0	43.7781990104
178	1.0	43.7731196408
178	1.0	43.7569605018
178	1.0	43.7878124495
178	1.0	43.7071606064
178	1.0	43.7904938284
178	1.0	43.7606715616
178	1.0	43.7961240967
178	1.0	43.7880469678
178	1.0	43.808212887
178	1.0	43.7471736449
178	1.0	43.806028971
178	1.0	43.7929322065
178	1.0	43.8191402492
178	1.0	43.7797869563
178	1.0	43.7646314972
178	1.0	43.7837028305
178	1.0	43.7599669709
178	1.0	43.8127094215
178	1.0	43.7976189166
178	1.0	43.7352955847
178	1.0	43.7944805221
178	1.0	43.747311819
178	1.0	43.7225406313
178	1.0	43.7877784616
178	1.0	43.7609193767
178	1.0	43.8070070604
178	1.0	43.7539992854
178	1.0	43.7793989817
178	1.0	43.7293629319
178	1.0	43.760301533
178	1.0	43.771966933
178	1.0	43.7558220551
178	1.0	43.7845693404
178	1.0	43.7865645024
178	1.0	43.7219868995
178	1.0	43.7153168685
178	1.0	43.6776392755
178	1.0	43.7591901652
178	1.0	43.8061442895
178	1.0	43.7833116236
178	1.0	43.7725384395
178	1.0	43.7462842288
178	1.0	43.7952104234
178	1.0	43.7210078712
178	1.0	43.7729212309
178	1.0	43.8033567878
178	1.0	43.7089302935
178	1.0	43.7734395691
178	1.0	43.8034944547
178	1.0	43.7721910961
178	1.0	43.7523352291
178	1.0	43.7527190001
178	1.0	43.7741943358
178	1.0	43.8036208934
178	1.0	43.7330766642
178	1.0	43.7449925579
178	1.0	43.7911901913
178	1.0	43.7294165881
178	1.0	43.7838730651
178	1.0	43.7851490869
178	1.0	43.7403978887
178	1.0	43.7328505777
178	1.0	43.7867580298
178	1.0	43.7742667509
178	1.0	43.8034107677
178	1.0	43.7773220311
178	1.0	43.8053849069
178	1.0	43.7701382276
178	1.0	43.8137466345
178	1.0	43.7556659381
178	1.0	43.6897609017
178	1.0	43.784257261
178	1.0	43.8184439753
178	1.0	43.766269222
178	1.0	43.7971907933
178	1.0	43.6874879147
178	1.0	43.8217647791
178	1.0	43.8040005826
178	1.0	43.7895357924
178	1.0	43.8364582669
178	1.0	43.8165349064
178	1.0	43.7432189648
178	1.0	43.7902559071
178	1.0	43.7204193757
178	1.0	43.8174385177
178	1.0	43.7999593259
178	1.0	43.7114618541
178	1.0	43.7712503441
178	1.0	43.8125839776
178	1.0	43.6944971372
178	1.0	43.7609781666
178	1.0	43.7372309615
178	1.0	43.7729844991
178	1.0	43.781056067
178	1.0	43.770288727
178	1.0	43.7731891418
178	1.0	43.8111770151
178	1.0	43.7759151199
178	1.0	43.684653474
178	1.0	43.7137595516
178	1.0	43.7505183933
178	1.0	43.7502603942
178	1.0	43.6783757103
178	1.0	43.7848436275
178	1.0	43.794256134
178	1.0	43.7454962189
178	1.0	43.7757981714
178	1.0	43.7624348718
178	1.0	43.7237105728
178	1.0	43.8247777617
178	1.0	43.7886032863
178	1.0	43.7977643687
178	1.0	43.8185924873
178	1.0	43.7655733491
178	1.0	43.7116081036
178	1.0	43.7882051189
178	1.0	43.8160341166
178	1.0	43.8097782202
178	1.0	43.7494661542
178	1.0	43.802685313
178	1.0	43.7635198448
178	1.0	43.8204907084
178	1.0	43.742726723
178	1.0	43.7059781291
178	1.0	43.7909831759
178	1.0	43.7458375163
178	1.0	43.7673001884
178	1.0	43.7851348825
178	1.0	43.7730873597
178	1.0	43.7936464709
178	1.0	43.798763523
178	1.0	43.7783821215
178	1.0	43.7873918098
178	1.0	43.7763038326
178	1.0	43.7740006485
178	1.0	43.7962507827
178	1.0	43.753532359
178	1.0	43.7717805548
178	1.0	43.7927578121
178	1.0	43.7487279328
178	1.0	43.7591477039
178	1.0	43.7191185431
178	1.0	43.743256782
178	1.0	43.7309044587
178	1.0	43.8033534641
178	1.0	43.7798642505
178	1.0	43.7047666063
178	1.0	43.684094578
178	1.0	43.7632382001
178	1.0	43.7487679091
178	1.0	43.7764042322
178	1.0	43.7074461259
178	1.0	43.7752794761
178	1.0	43.7089790409
178	1.0	43.7854902052
178	1.0	43.763441225
178	1.0	43.7742957659
178	1.0	43.8174712874
178	1.0	43.8095576787
178	1.0	43.8050884096
178	1.0	43.7893261609
178	1.0	43.8096268071
178	1.0	43.7901233698
178	1.0	43.7612823799
178	1.0	43.780873867
178	1.0	43.8158269337
178	1.0	43.7677582499
178	1.0	43.7702743413
178	1.0	43.798601983
178	1.0	43.7282637174
178	1.0	43.7194963103
178	1.0	43.7525561093
178	1.0	43.722982327
178	1.0	43.7431987994
178	1.0	43.8162629358
178	1.0	43.7899671837
178	1.0	43.8261389808
178	1.0	43.7397782342
178	1.0	43.8051230811
178	1.0	43.8194481336
178	1.0	43.733680431
178	1.0	43.747439124
178	1.0	43.7010220718
178	1.0	43.8058971871
178	1.0	43.726043272
178	1.0	43.7966677792
178	1.0	43.7865222419
178	1.0	43.8117971473
178	1.0	43.7600206066
178	1.0	43.7989379025
178	1.0	43.7443908623
178	1.0	43.7184609163
178	1.0	43.800825947
178	1.0	43.8178728227
178	1.0	43.7793683494
178	1.0	43.7821490887
178	1.0	43.8031374075
178	1.0	43.7789694258
178	1.0	43.7359287907
178	1.0	43.8055366393
178	1.0	43.8177390204
178	1.0	43.7178497074
178	1.0	43.6881644252
178	1.0	43.6949267694
178	1.0	43.7944669824
178	1.0	43.7310768054
178	1.0	43.7560765528
178	1.0	43.8098813383
178	1.0	43.7719274348
178	1.0	43.7978840839
178	1.0	43.7676035468
178	1.0	43.7816471484
178	1.0	43.8039336177
178	1.0	43.7284456862
178	1.0	43.7057852373
178	1.0	43.7433887052
178	1.0	43.8135381273
178	1.0	43.7694985919
178	1.0	43.7211917959
178	1.0	43.7678124911
178	1.0	43.7650421912
178	1.0	43.7147456244
178	1.0	43.7744446856
178	1.0	43.7497769422
178	1.0	43.7742341056
178	1.0	43.7659604897
178	1.0	43.7909865331
178	1.0	43.7856527383
178	1.0	43.7529649833
178	1.0	43.7480518652
178	1.0	43.774671477
178	1.0	43.7036622416
178	1.0	43.698630901
178	1.0	43.8000354716
178	1.0	43.781469156
178	1.0	43.7872978686
178	1.0	43.7872225549
178	1.0	43.7585467707
178	1.0	43.7574648013
178	1.0	43.8149819327
178	1.0	43.7437496622
178	1.0	43.7769659138
178	1.0	43.7454049466
178	1.0	43.7721649795
178	1.0	43.8110370887
178	1.0	43.7772963948
178	1.0	43.7672287854
178	1.0	43.8265275902
178	1.0	43.7529127161
178	1.0	43.7026081165
178	1.0	43.7960040385
178	1.0	43.7649619894
178	1.0	43.7858435676
178	1.0	43.7994701747
178	1.0	43.8231474396
178	1.0	43.7826864383
178	1.0	43.7458792887
178	1.0	43.7699891825
178	1.0	43.8088041322
178	1.0	43.7177813077
178	1.0	43.7799502873
178	1.0	43.7964521608
178	1.0	43.7519289347
178	1.0	43.7792246328
178	1.0	43.7940264469
178	1.0	43.7337468126
178	1.0	43.751343773
178	1.0	43.7975014444
178	1.0	43.8001962312
178	1.0	43.7809085845
178	1.0	43.812357926
178	1.0	43.7685508248
178	1.0	43.7993021069
178	1.0	43.7971954273
178	1.0	43.7458508338
178	1.0	43.7003142771
178	1.0	43.8208826919
178	1.0	43.8157033647
178	1.0	43.8048270605
178	1.0	43.7933082146
178	1.0	43.766007025
178	1.0	43.7974982801
178	1.0	43.7202376225
178	1.0	43.8170830138
178	1.0	43.7474364081
178	1.0	43.7432787605
178	1.0	43.7823710298
178	1.0	43.7681161125
178	1.0	43.7773009672
178	1.0	43.7726070264
178	1.0	43.75943548
178	1.0	43.7214185476
178	1.0	43.8013806036
178	1.0	43.7417638299
178	1.0	43.7840260993
178	1.0	43.7054325452
178	1.0	43.8209063033
178	1.0	43.7884583268
178	1.0	43.7447908544
178	1.0	43.7387214253
178	1.0	43.7351843082
178	1.0	43.7741624687
178	1.0	43.802260173
178	1.0	43.7787302063
178	1.0	43.8146176826
178	1.0	43.6821089493
178	1.0	43.8081753624
178	1.0	43.8264088546
178	1.0	43.7565576937
178	1.0	43.8088732977
178	1.0	43.7853993291
178	1.0	43.7899895765
178	1.0	43.7192828131
178	1.0	43.73083062
178	1.0	43.7851903893
178	1.0	43.7601917975
178	1.0	43.7644016621
178	1.0	43.7692567754
178	1.0	43.687480978
178	1.0	43.8017538494
178	1.0	43.677130228
178	1.0	43.8047176164
178	1.0	43.7213930584
178	1.0	43.7172257105
178	1.0	43.6944006304
178	1.0	43.8030469046
178	1.0	43.7757304151
178	1.0	43.742803553
178	1.0	43.7186202456
178	1.0	43.8173637944
178	1.0	43.7039520871
178	1.0	43.7617618439
178	1.0	43.8029659779
178	1.0	43.7503351369
178	1.0	43.7746220098
178	1.0	43.7855995158
178	1.0	43.7323134794
178	1.0	43.7129997924
178	1.0	43.7219908162
178	1.0	43.7834155207
178	1.0	43.8101602499
178	1.0	43.7479683515
178	1.0	43.7214497563
178	1.0	43.7743193462
178	1.0	43.7691899342
178	1.0	43.7783618624
178	1.0	43.7945596825
178	1.0	43.792518493
178	1.0	43.7061097789
178	1.0	43.7399240301
178	1.0	43.7576303523
178	1.0	43.7499369271
178	1.0	43.7845342241
178	1.0	43.7313548423
178	1.0	43.7599397609
178	1.0	43.7578703252
178	1.0	43.7732741251
178	1.0	43.7563101561
178	1.0	43.7535996057
178	1.0	43.781986561
178	1.0	43.8045913216
178	1.0	43.7866810819
178	1.0	43.7461213423
178	1.0	43.7392375953
178	1.0	43.7725138224
178	1.0	43.8037299612
178	1.0	43.792058986
178	1.0	43.8212208462
178	1.0	43.7986897302
178	1.0	43.8118439831
178	1.0	43.7182425204
178	1.0	43.7613275774
178	1.0	43.7996807023
178	1.0	43.7976503706
178	1.0	43.7739470453
178	1.0	43.7891979223
178	1.0	43.7517816762
178	1.0	43.7422004277
178	1.0	43.6740060404
178	1.0	43.8047033663
178	1.0	43.7497650426
178	1.0	43.7308252795
178	1.0	43.7500490115
178	1.0	43.7758756085
178	1.0	43.7683276833
178	1.0	43.7965944527
178	1.0	43.8127643095
178	1.0	43.7071846963
178	1.0	43.772951301
178	1.0	43.7748111868
178	1.0	43.7761426243
178	1.0	43.7765885483
178	1.0	43.7644715519
178	1.0	43.7789875708
178	1.0	43.8128079224
178	1.0	43.7482880846
178	1.0	43.776481155
178	1.0	43.7668377728
178	1.0	43.7942420322
178	1.0	43.7669824564
178	1.0	43.7557836052
178	1.0	43.7917667119
178	1.0	43.8023144636
178	1.0	43.7936168449
178	1.0	43.8035300639
178	1.0	43.7831570719
178	1.0	43.7101606595
178	1.0	43.7844930162
178	1.0	43.7407486743
178	1.0	43.7673987023
178	1.0	43.7131344774
178	1.0	43.7533566525
178	1.0	43.7950372588
178	1.0	43.7939683866
178	1.0	43.7267197599
178	1.0	43.6808891491
178	1.0	43.7876665948
178	1.0	43.8268494319
178	1.0	43.7663652786
178	1.0	43.7277880774
178	1.0	43.7144442352
178	1.0	43.7144250633
178	1.0	43.7427667353
178	1.0	43.7238767972
178	1.0	43.7822807947
178	1.0	43.7680195016
178	1.0	43.7836407624
178	1.0	43.7434982257
178	1.0	43.7556970609
178	1.0	43.7865101646
178	1.0	43.750780418
178	1.0	43.7264599833
178	1.0	43.791988847
178	1.0	43.7737830711
178	1.0	43.7925043165
178	1.0	43.7528930487
178	1.0	43.7842790526
178	1.0	43.7910928029
178	1.0	43.8093360756
178	1.0	43.7962756583
178	1.0	43.7857648979
178	1.0	43.8090130552
178	1.0	43.8027753588
178	1.0	43.7880522336
178	1.0	43.7502746107
178	1.0	43.8068676449
178	1.0	43.7136840722
178	1.0	43.8077054927
178	1.0	43.8014673298
178	1.0	43.7079790926
178	1.0	43.7922485666
178	1.0	43.710584316
178	1.0	43.7913145839
178	1.0	43.7883098795
178	1.0	43.7859620364
178	1.0	43.739770001
178	1.0	43.7845300734
178	1.0	43.7679949004
178	1.0	43.7794637074
178	1.0	43.7550928607
178	1.0	43.7877420746
178	1.0	43.7675171706
178	1.0	43.7842971963
178	1.0	43.8183055905
178	1.0	43.8056446614
178	1.0	43.7900677624
178	1.0	43.7502541899
178	1.0	43.7144431143
178	1.0	43.7871809804
178	1.0	43.7966866942
178	1.0	43.7602328014
178	1.0	43.7670225254
178	1.0	43.7696840701
178	1.0	43.820014637
178	1.0	43.7361659667
178	1.0	43.7826563399
178	1.0	43.7381425964
178	1.0	43.7908458094
178	1.0	43.7641737163
178	1.0	43.7231976661
178	1.0	43.8042546523
178	1.0	43.7958332782
178	1.0	43.7010211254
178	1.0	43.8152439725
178	1.0	43.8067463079
178	1.0	43.8098419828
178	1.0	43.7563576885
178	1.0	43.7248439544
178	1.0	43.7941747685
178	1.0	43.7487357404
178	1.0	43.7569259502
178	1.0	43.7798915054
178	1.0	43.7393711888
178	1.0	43.7044028734
178	1.0	43.7990798391
178	1.0	43.7920423471
178	1.0	43.8115016665
178	1.0	43.7491864483
178	1.0	43.7480409816
178	1.0	43.7943944769
178	1.0	43.7620363122
178	1.0	43.7895514773
178	1.0	43.8224423773
178	1.0	43.770548791
178	1.0	43.7023636067
178	1.0	43.7222177418
178	1.0	43.783785777
178	1.0	43.8065462394
178	1.0	43.7825165288
178	1.0	43.7820044716
178	1.0	43.7866304429
178	1.0	43.7864378228
178	1.0	43.7982821563
178	1.0	43.6991516036
178	1.0	43.7897811519
178	1.0	43.7986734283
178	1.0	43.7898031129
178	1.0	43.7333746765
178	1.0	43.7834624019
178	1.0	43.7552995615
178	1.0	43.7379367741
178	1.0	43.7738124069
178	1.0	43.7999355645
178	1.0	43.7221679
178	1.0	43.8065617514
178	1.0	43.6965383555
178	1.0	43.7378017493
178	1.0	43.7324404688
178	1.0	43.7677990301
178	1.0	43.7925145987
178	1.0	43.7974563332
178	1.0	43.7031978493
178	1.0	43.790971643
178	1.0	43.7847756757
178	1.0	43.7450195915
178	1.0	43.7840041254
178	1.0	43.7706357457
178	1.0	43.7219067722
178	1.0	43.7188833903
178	1.0	43.7205834344
178	1.0	43.8031683744
178	1.0	43.7635664225
178	1.0	43.6938682444
178	1.0	43.7268622146
178	1.0	43.8272717431
178	1.0	43.7041844158
178	1.0	43.772816156
178	1.0	43.7564765749
178	1.0	43.7485240191
178	1.0	43.7808745512
178	1.0	43.7830213277
178	1.0	43.7881045439
178	1.0	43.7770679318
178	1.0	43.7163631167
178	1.0	43.8180617224
178	1.0	43.8073821184
178	1.0	43.7943133612
178	1.0	43.7871667469
178	1.0	43.7391034883
178	1.0	43.7998323472
178	1.0	43.8112397741
178	1.0	43.7543390875
178	1.0	43.7677381562
178	1.0	43.768219218
178	1.0	43.7266297652
178	1.0	43.7925142466
178	1.0	43.7353523929
178	1.0	43.7650131295
178	1.0	43.7701098854
178	1.0	43.7646156824
178	1.0	43.7865120467
178	1.0	43.8158394288
178	1.0	43.8114446914
178	1.0	43.7539850017
178	1.0	43.774560561
178	1.0	43.798448676
178	1.0	43.8110718318
178	1.0	43.7670518128
178	1.0	43.7413421796
178	1.0	43.8299389454
178	1.0	43.7460424443
178	1.0	43.8039134581
178	1.0	43.7851174248
178	1.0	43.7485837707
178	1.0	43.7929900879
178	1.0	43.7981182053
178	1.0	43.7783950008
178	1.0	43.7982002099
178	1.0	43.7277961347
178	1.0	43.8123764157
178	1.0	43.7726972882
178	1.0	43.7750030868
178	1.0	43.7289956023
178	1.0	43.8024040829
178	1.0	43.7992474684
178	1.0	43.7962403988
178	1.0	43.8040165425
178	1.0	43.738673357
178	1.0	43.7574054561
178	1.0	43.7757967784
178	1.0	43.7232238047
178	1.0	43.7705885461
178	1.0	43.8038206267
178	1.0	43.7185891891
178	1.0	43.7810258198
178	1.0	43.7425817781
178	1.0	43.7864811847
178	1.0	43.7804978393
178	1.0	43.8169528685
178	1.0	43.7705397322
178	1.0	43.8118731612
178	1.0	43.836469637
178	1.0	43.7764231757
178	1.0	43.7534625819
178	1.0	43.8042842435
178	1.0	43.7701796233
178	1.0	43.7797995294
178	1.0	43.753727143
178	1.0	43.7771583694
178	1.0	43.8155232346
178	1.0	43.734358122
178	1.0	43.7882370473
178	1.0	43.769961272
178	1.0	43.7777542708
178	1.0	43.798716641
178	1.0	43.7556616953
178	1.0	43.692711907
178	1.0	43.7886753474
178	1.0	43.7855374411
178	1.0	43.7194267428
178	1.0	43.8049173937
178	1.0	43.7800429918
178	1.0	43.7662928483
178	1.0	43.7736312443
178	1.0	43.7838202297
178	1.0	43.8006338885
178	1.0	43.802779241
178	1.0	43.7892920913
178	1.0	43.7685506184
178	1.0	43.7898616502
178	1.0	43.7955275118
178	1.0	43.7758466479
178	1.0	43.7939746544
178	1.0	43.7178651005
178	1.0	43.7963110671
178	1.0	43.8176831747
178	1.0	43.7615405213
178	1.0	43.8046715416
178	1.0	43.7270081932
178	1.0	43.7831208864
178	1.0	43.7690482245
178	1.0	43.7363121545
178	1.0	43.7738957695
178	1.0	43.7975570016
178	1.0	43.7869561617
178	1.0	43.7234625021
178	1.0	43.8015877067
178	1.0	43.7929129535
178	1.0	43.7606073513
178	1.0	43.7836592289
178	1.0	43.7496003112
178	1.0	43.8119420083
178	1.0	43.7163376666
178	1.0	43.8175735857
178	1.0	43.7468267921
178	1.0	43.822507138
178	1.0	43.815590321
178	1.0	43.7936690325
178	1.0	43.7056177537
178	1.0	43.7900045121
178	1.0	43.7447633602
178	1.0	43.7169589022
178	1.0	43.7292498209
178	1.0	43.7906543535
178	1.0	43.8114001688
178	1.0	43.7851142847
178	1.0	43.6892940203
178	1.0	43.7728999446
178	1.0	43.8040040618
178	1.0	43.8194616126
178	1.0	43.8031871558
178	1.0	43.7431314594
178	1.0	43.7318036918
178	1.0	43.7368154155
178	1.0	43.7711519431
178	1.0	43.8052797456
178	1.0	43.7859934703
178	1.0	43.8113252653
178	1.0	43.8041775509
178	1.0	43.7807478058
178	1.0	43.7781967537
178	1.0	43.7882308851
178	1.0	43.7672296058
178	1.0	43.8030496194
178	1.0	43.7873959843
178	1.0	43.83106197
178	1.0	43.7204538972
178	1.0	43.8096211418
178	1.0	43.7897768312
178	1.0	43.7855439163
178	1.0	43.7779888527
178	1.0	43.7052528743
178	1.0	43.8372443377
178	1.0	43.7381110617
178	1.0	43.7894495794
178	1.0	43.7283949899
178	1.0	43.7672698576
178	1.0	43.7639095937
178	1.0	43.7016384303
178	1.0	43.752805052
178	1.0	43.7886065297
178	1.0	43.7734694243
178	1.0	43.7296025838
178	1.0	43.7690475657
178	1.0	43.7690634118
178	1.0	43.7849785755
178	1.0	43.7610082167
178	1.0	43.7416891767
178	1.0	43.7788977213
178	1.0	43.7622782132
178	1.0	43.7108980393
178	1.0	43.7250277799
178	1.0	43.7954186842
178	1.0	43.7069864062
178	1.0	43.7410906195
178	1.0	43.7543990504
178	1.0	43.7995349875
178	1.0	43.7912922169
178	1.0	43.6965845952
178	1.0	43.7034456169
178	1.0	43.7609938826
178	1.0	43.6721837106
178	1.0	43.7792847956
178	1.0	43.8241022242
178	1.0	43.8056906995
178	1.0	43.7337783771
178	1.0	43.7840717789
178	1.0	43.7993906065
178	1.0	43.7253944826
178	1.0	43.7942328712
178	1.0	43.7975073534
178	1.0	43.813697198
178	1.0	43.7749861162
178	1.0	43.7948949555
178	1.0	43.7565704443
178	1.0	43.7341178885
178	1.0	43.769811776
178	1.0	43.7081345883
178	1.0	43.8064975039
178	1.0	43.7792992416
178	1.0	43.7577252788
178	1.0	43.8279902043
178	1.0	43.7881543114
178	1.0	43.7546378594
178	1.0	43.7421027427
178	1.0	43.8070906342
178	1.0	43.7792349653
178	1.0	43.7356970883
178	1.0	43.7557168952
178	1.0	43.7072409892
178	1.0	43.6739202478
178	1.0	43.7805353933
178	1.0	43.7193987889
178	1.0	43.7275275747
178	1.0	43.8095370215
178	1.0	43.7922692325
178	1.0	43.7883663398
178	1.0	43.8129086098
178	1.0	43.7710616321
178	1.0	43.7689205586
178	1.0	43.7957609471
178	1.0	43.807795728
178	1.0	43.7827515378
178	1.0	43.8117006809
178	1.0	43.7871985777
178	1.0	43.7182842199
178	1.0	43.7570438754
178	1.0	43.7886582755
178	1.0	43.8197393675
178	1.0	43.8176563515
178	1.0	43.7668996493
178	1.0	43.6955121343
178	1.0	43.7214824006
178	1.0	43.7256111657
178	1.0	43.7567304344
178	1.0	43.7574664546
178	1.0	43.8042402275
178	1.0	43.7777182791
178	1.0	43.8317544151
178	1.0	43.7840107037
178	1.0	43.8191848071
