# Supplementary material for: Unique membrane properties and enhanced signal processing in human neocortical neurons
Source: eLife. 2016 Oct 6;5:e16553. doi: 10.7554/eLife.16553 (PMC5100995; doi:10.7554/eLife.16553)
Supplement: Source code 1. — DOI: http://dx.doi.org/10.7554/eLife.16553.014 [file elife-16553-code1.zip › Fig3/Fig3b/DIST_045_SYNC/Mon_Apr_11_11_35_14_2016/syns_179/sync_stim_seed_796.txt]

NUMBER_OF_SYNAPSES	APC_N	MAX_VOLTAGE
179	1.0	43.7613014165
179	1.0	43.7802224282
179	1.0	43.7355737572
179	1.0	43.7203063104
179	1.0	43.7566916107
179	1.0	43.7814643141
179	1.0	43.7513723186
179	1.0	43.8021634118
179	1.0	43.7076852754
179	1.0	43.7871203411
179	1.0	43.7527205938
179	1.0	43.7470995665
179	1.0	43.8050169588
179	1.0	43.7016862103
179	1.0	43.7726886185
179	1.0	43.801851567
179	1.0	43.7304068363
179	1.0	43.7499906117
179	1.0	43.7153602722
179	1.0	43.7738193003
179	1.0	43.6924624498
179	1.0	43.7761081356
179	1.0	43.7158413734
179	1.0	43.7243817762
179	1.0	43.7503545659
179	1.0	43.8078937301
179	1.0	43.752578114
179	1.0	43.8123007154
179	1.0	43.7193513731
179	1.0	43.735528583
179	1.0	43.7578224561
179	1.0	43.7498409376
179	1.0	43.7946864676
179	1.0	43.7469020792
179	1.0	43.7797994061
179	1.0	43.7626420565
179	1.0	43.7214829568
179	1.0	43.7946421948
179	1.0	43.8206388032
179	1.0	43.6917273123
179	1.0	43.7144069938
179	1.0	43.7709667766
179	1.0	43.7380081868
179	1.0	43.825433618
179	1.0	43.7907187117
179	1.0	43.8084741782
179	1.0	43.7471366127
179	1.0	43.7904911501
179	1.0	43.7922553758
179	1.0	43.769565059
179	1.0	43.7974127827
179	1.0	43.7573714112
179	1.0	43.7892452757
179	1.0	43.7939250268
179	1.0	43.8052557862
179	1.0	43.7824069841
179	1.0	43.8142136024
179	1.0	43.7606082363
179	1.0	43.7503690968
179	1.0	43.7558831602
179	1.0	43.7424337232
179	1.0	43.7115645851
179	1.0	43.6894526196
179	1.0	43.739602532
179	1.0	43.7763392533
179	1.0	43.7524055823
179	1.0	43.7683909506
179	1.0	43.774070226
179	1.0	43.8083541164
179	1.0	43.7558281511
179	1.0	43.7435882079
179	1.0	43.8005318313
179	1.0	43.8021677829
179	1.0	43.7905733915
179	1.0	43.7921628817
179	1.0	43.7986012007
179	1.0	43.7766323736
179	1.0	43.7182815374
179	1.0	43.7918719434
179	1.0	43.70550953
179	1.0	43.7832684246
179	1.0	43.7615079279
179	1.0	43.7547028211
179	1.0	43.7965822177
179	1.0	43.6969289671
179	1.0	43.7187815416
179	1.0	43.7721973561
179	1.0	43.822203432
179	1.0	43.747036863
179	1.0	43.7535655726
179	1.0	43.7843656951
179	1.0	43.8023570745
179	1.0	43.7575649189
179	1.0	43.7830104319
179	1.0	43.7741266101
179	1.0	43.8088167547
179	1.0	43.7286191019
179	1.0	43.7780060682
179	1.0	43.7887475384
179	1.0	43.7280523231
179	1.0	43.7779178593
179	1.0	43.8139968763
179	1.0	43.7597715595
179	1.0	43.8161839758
179	1.0	43.758421117
179	1.0	43.8040783314
179	1.0	43.7256817245
179	1.0	43.7436177471
179	1.0	43.7133873714
179	1.0	43.7373107378
179	1.0	43.7505670729
179	1.0	43.7654306144
179	1.0	43.7664132588
179	1.0	43.7265312017
179	1.0	43.7839558926
179	1.0	43.8036284792
179	1.0	43.7907774325
179	1.0	43.7863395513
179	1.0	43.7365122989
179	1.0	43.7788515585
179	1.0	43.7641494516
179	1.0	43.7540423488
179	1.0	43.7453200821
179	1.0	43.7194556142
179	1.0	43.8072420676
179	1.0	43.7586530736
179	1.0	43.7689273453
179	1.0	43.7355694965
179	1.0	43.7594985173
179	1.0	43.7443950308
179	1.0	43.7965013752
179	1.0	43.7497396183
179	1.0	43.7999281753
179	1.0	43.7855700335
179	1.0	43.7807563584
179	1.0	43.7418675819
179	1.0	43.7942294121
179	1.0	43.7540022263
179	1.0	43.7960141845
179	1.0	43.7906065288
179	1.0	43.7616247758
179	1.0	43.8100838976
179	1.0	43.7437644995
179	1.0	43.8075660233
179	1.0	43.7896007623
179	1.0	43.7973051237
179	1.0	43.777688836
179	1.0	43.79204307
179	1.0	43.7860159742
179	1.0	43.7488723997
179	1.0	43.8144121119
179	1.0	43.7929691007
179	1.0	43.7512754403
179	1.0	43.7226820191
179	1.0	43.8258787049
179	1.0	43.8046770769
179	1.0	43.7083542156
179	1.0	43.7746428653
179	1.0	43.7577845511
179	1.0	43.7452449502
179	1.0	43.7862275151
179	1.0	43.6517092166
179	1.0	43.8049090709
179	1.0	43.8173937041
179	1.0	43.7730230603
179	1.0	43.7222231205
179	1.0	43.7670562494
179	1.0	43.821087105
179	1.0	43.7674927398
179	1.0	43.8273153393
179	1.0	43.8093617283
179	1.0	43.7257240982
179	1.0	43.7903006759
179	1.0	43.7288162407
179	1.0	43.7584299853
179	1.0	43.8227261204
179	1.0	43.7369808563
179	1.0	43.8130882926
179	1.0	43.7896227117
179	1.0	43.7788626941
179	1.0	43.7346219015
179	1.0	43.6937051582
179	1.0	43.7519746058
179	1.0	43.7138447756
179	1.0	43.7664654965
179	1.0	43.7668934965
179	1.0	43.7540270362
179	1.0	43.8115631751
179	1.0	43.716488233
179	1.0	43.7262566687
179	1.0	43.7933271405
179	1.0	43.763444317
179	1.0	43.7976919989
179	1.0	43.7156581505
179	1.0	43.7905030874
179	1.0	43.727308918
179	1.0	43.7297259094
179	1.0	43.7174802751
179	1.0	43.7599612489
179	1.0	43.8086254411
179	1.0	43.7317542984
179	1.0	43.7749119248
179	1.0	43.790386259
179	1.0	43.7599569458
179	1.0	43.8195280056
179	1.0	43.7612913441
179	1.0	43.7902261456
179	1.0	43.7931588609
179	1.0	43.7863188932
179	1.0	43.6785725647
179	1.0	43.731628322
179	1.0	43.7739691175
179	1.0	43.8245240215
179	1.0	43.7991101793
179	1.0	43.8350821448
179	1.0	43.7597360821
179	1.0	43.797089502
179	1.0	43.7922820094
179	1.0	43.8184436707
179	1.0	43.7445630816
179	1.0	43.8174157163
179	1.0	43.7123292057
179	1.0	43.801758651
179	1.0	43.7868878014
179	1.0	43.815294244
179	1.0	43.7999202116
179	1.0	43.7797139119
179	1.0	43.8293066979
179	1.0	43.8012118429
179	1.0	43.7359019489
179	1.0	43.7211999654
179	1.0	43.7913332906
179	1.0	43.7315955223
179	1.0	43.729145051
179	1.0	43.8042459761
179	1.0	43.7835683856
179	1.0	43.8041956903
179	1.0	43.8110499246
179	1.0	43.7170293901
179	1.0	43.7882563655
179	1.0	43.7278497364
179	1.0	43.7807220167
179	1.0	43.8137413058
179	1.0	43.7815169072
179	1.0	43.7185449473
179	1.0	43.8023734245
179	1.0	43.7918987846
179	1.0	43.7251495274
179	1.0	43.7234108436
179	1.0	43.8245030143
179	1.0	43.7467951187
179	1.0	43.7221842904
179	1.0	43.7441214539
179	1.0	43.8324037717
179	1.0	43.8009361695
179	1.0	43.7004538584
179	1.0	43.7829387197
179	1.0	43.8041099205
179	1.0	43.7864206058
179	1.0	43.788695601
179	1.0	43.7929896411
179	1.0	43.7818983403
179	1.0	43.7562851375
179	1.0	43.7499297924
179	1.0	43.8032689002
179	1.0	43.7972006136
179	1.0	43.8009902875
179	1.0	43.7397818034
179	1.0	43.7959545895
179	1.0	43.751120046
179	1.0	43.8257729454
179	1.0	43.8185670341
179	1.0	43.7102470709
179	1.0	43.8042386696
179	1.0	43.7771994572
179	1.0	43.764353566
179	1.0	43.7964212274
179	1.0	43.7238343748
179	1.0	43.8006040566
179	1.0	43.8074544396
179	1.0	43.7711997655
179	1.0	43.7368570883
179	1.0	43.7875294902
179	1.0	43.8184333334
179	1.0	43.8146571957
179	1.0	43.8005506861
179	1.0	43.7950117831
179	1.0	43.7744573781
179	1.0	43.7922304864
179	1.0	43.6941065697
179	1.0	43.8075211101
179	1.0	43.8121153589
179	1.0	43.8220153228
179	1.0	43.7875152762
179	1.0	43.781662056
179	1.0	43.8126035852
179	1.0	43.7623130254
179	1.0	43.7835570899
179	1.0	43.7712685005
179	1.0	43.817891962
179	1.0	43.7316838649
179	1.0	43.8046916251
179	1.0	43.7675974169
179	1.0	43.7913990265
179	1.0	43.7968233371
179	1.0	43.7977870122
179	1.0	43.712106967
179	1.0	43.7946642112
179	1.0	43.7575082799
179	1.0	43.791773256
179	1.0	43.7337479167
179	1.0	43.8209846699
179	1.0	43.8098525252
179	1.0	43.7469718915
179	1.0	43.7477953417
179	1.0	43.7956502244
179	1.0	43.8076161923
179	1.0	43.8052299267
179	1.0	43.7293570206
179	1.0	43.7572204706
179	1.0	43.8025135874
179	1.0	43.7922934412
179	1.0	43.7994009309
179	1.0	43.7879722864
179	1.0	43.7681457391
179	1.0	43.7541764478
179	1.0	43.7867783558
179	1.0	43.7077543934
179	1.0	43.782203751
179	1.0	43.7810664139
179	1.0	43.7208416726
179	1.0	43.7971184082
179	1.0	43.7325955136
179	1.0	43.7265506327
179	1.0	43.8012946874
179	1.0	43.7734423065
179	1.0	43.8056168683
179	1.0	43.7554240634
179	1.0	43.7561814381
179	1.0	43.772217312
179	1.0	43.7859764516
179	1.0	43.7506864299
179	1.0	43.8037321315
179	1.0	43.7332651703
179	1.0	43.7331231544
179	1.0	43.7312539626
179	1.0	43.7362337404
179	1.0	43.8085947491
179	1.0	43.73701775
179	1.0	43.8049219151
179	1.0	43.7753702536
179	1.0	43.7679532839
179	1.0	43.7887690699
179	1.0	43.7869880874
179	1.0	43.8067030964
179	1.0	43.7498575393
179	1.0	43.8182029232
179	1.0	43.7817380803
179	1.0	43.800524399
179	1.0	43.7325192403
179	1.0	43.8095990402
179	1.0	43.6780647821
179	1.0	43.7754108698
179	1.0	43.7934120717
179	1.0	43.7956560247
179	1.0	43.7615490318
179	1.0	43.7859551379
179	1.0	43.8117717816
179	1.0	43.7231122321
179	1.0	43.768618127
179	1.0	43.7642607937
179	1.0	43.7325002093
179	1.0	43.7945701944
179	1.0	43.7638139983
179	1.0	43.7723503908
179	1.0	43.8135218866
179	1.0	43.6969716447
179	1.0	43.7644774695
179	1.0	43.7387738327
179	1.0	43.7639726819
179	1.0	43.8240154001
179	1.0	43.7515886623
179	1.0	43.6977893189
179	1.0	43.6534297861
179	1.0	43.7826415896
179	1.0	43.7935071665
179	1.0	43.7316509042
179	1.0	43.6934334222
179	1.0	43.7483509477
179	1.0	43.8017578129
179	1.0	43.7808573777
179	1.0	43.7522100093
179	1.0	43.7839723115
179	1.0	43.7299776383
179	1.0	43.7146819487
179	1.0	43.7973102672
179	1.0	43.7957913786
179	1.0	43.7985662029
179	1.0	43.7188411239
179	1.0	43.7482864577
179	1.0	43.7388862482
179	1.0	43.7974352208
179	1.0	43.7935056097
179	1.0	43.774209917
179	1.0	43.7124542018
179	1.0	43.7746756987
179	1.0	43.7977352685
179	1.0	43.7466927942
179	1.0	43.7582768347
179	1.0	43.7560851313
179	1.0	43.7424196636
179	1.0	43.792096748
179	1.0	43.7438042418
179	1.0	43.7279519753
179	1.0	43.7691144838
179	1.0	43.7466663529
179	1.0	43.8176046681
179	1.0	43.8157403292
179	1.0	43.8054590673
179	1.0	43.7551043065
179	1.0	43.714758869
179	1.0	43.7821307934
179	1.0	43.7988048977
179	1.0	43.7424167193
179	1.0	43.7592116386
179	1.0	43.8142062855
179	1.0	43.791110176
179	1.0	43.8144861931
179	1.0	43.8005167092
179	1.0	43.7509082117
179	1.0	43.7862555486
179	1.0	43.7964253878
179	1.0	43.7914920047
179	1.0	43.7333207293
179	1.0	43.772494001
179	1.0	43.7524472985
179	1.0	43.7631183562
179	1.0	43.7786900614
179	1.0	43.8157503098
179	1.0	43.7892990036
179	1.0	43.744742954
179	1.0	43.75689837
179	1.0	43.8081867765
179	1.0	43.7212004116
179	1.0	43.7971164277
179	1.0	43.8055633883
179	1.0	43.7255784085
179	1.0	43.8234837267
179	1.0	43.8085468274
179	1.0	43.7415058491
179	1.0	43.8010714289
179	1.0	43.7873845946
179	1.0	43.7863355966
179	1.0	43.7759874943
179	1.0	43.6913643918
179	1.0	43.7658608963
179	1.0	43.7786273544
179	1.0	43.7409113961
179	1.0	43.7391882469
179	1.0	43.8067870826
179	1.0	43.7109537089
179	1.0	43.7683121097
179	1.0	43.7542587521
179	1.0	43.7439917583
179	1.0	43.7869609517
179	1.0	43.7645106802
179	1.0	43.7607411441
179	1.0	43.7291683731
179	1.0	43.7288093497
179	1.0	43.7622934341
179	1.0	43.7778389529
179	1.0	43.7104751501
179	1.0	43.8053318698
179	1.0	43.7874851359
179	1.0	43.7494476348
179	1.0	43.7743033257
179	1.0	43.7530201634
179	1.0	43.8059187507
179	1.0	43.7877107037
179	1.0	43.8048103191
179	1.0	43.7520075877
179	1.0	43.7446860667
179	1.0	43.8069605403
179	1.0	43.8232700689
179	1.0	43.7712921124
179	1.0	43.8107186322
179	1.0	43.7697401837
179	1.0	43.7733273329
179	1.0	43.7200909423
179	1.0	43.7267691149
179	1.0	43.8076391962
179	1.0	43.7228279316
179	1.0	43.8074059796
179	1.0	43.7898162274
179	1.0	43.7641255149
179	1.0	43.7913748672
179	1.0	43.8001868956
179	1.0	43.7784853551
179	1.0	43.7298193124
179	1.0	43.7962707501
179	1.0	43.7942106066
179	1.0	43.7292756927
179	1.0	43.7850040039
179	1.0	43.8085964254
179	1.0	43.7640549112
179	1.0	43.7746132332
179	1.0	43.7140825848
179	1.0	43.7179524797
179	1.0	43.7194680585
179	1.0	43.7627029091
179	1.0	43.7917048382
179	1.0	43.7826134692
179	1.0	43.7298030609
179	1.0	43.7286103283
179	1.0	43.7887369075
179	1.0	43.8045062162
179	1.0	43.7414965645
179	1.0	43.7221278116
179	1.0	43.7977022523
179	1.0	43.7676923586
179	1.0	43.8011469736
179	1.0	43.7875871297
179	1.0	43.7984481862
179	1.0	43.7764692334
179	1.0	43.7154612403
179	1.0	43.8220465467
179	1.0	43.7942838767
179	1.0	43.7391620748
179	1.0	43.797699432
179	1.0	43.7888959969
179	1.0	43.8154835695
179	1.0	43.797683705
179	1.0	43.7399392283
179	1.0	43.7811681684
179	1.0	43.7616246067
179	1.0	43.7458810219
179	1.0	43.7876496862
179	1.0	43.7728454329
179	1.0	43.7375456773
179	1.0	43.7056358971
179	1.0	43.7756381526
179	1.0	43.7814406153
179	1.0	43.8008459006
179	1.0	43.7430246895
179	1.0	43.7368557005
179	1.0	43.8170701772
179	1.0	43.7462052446
179	1.0	43.730341351
179	1.0	43.8119433991
179	1.0	43.7721786452
179	1.0	43.747390694
179	1.0	43.7988610271
179	1.0	43.801903176
179	1.0	43.6601326919
179	1.0	43.7730300469
179	1.0	43.7266369423
179	1.0	43.8002143601
179	1.0	43.7906925427
179	1.0	43.733923369
179	1.0	43.7757206045
179	1.0	43.8099287389
179	1.0	43.7321982578
179	1.0	43.7665370992
179	1.0	43.7405335934
179	1.0	43.7792306247
179	1.0	43.7372514075
179	1.0	43.7373466307
179	1.0	43.8045643937
179	1.0	43.7256232522
179	1.0	43.7934707868
179	1.0	43.7130611288
179	1.0	43.7997459415
179	1.0	43.7753366431
179	1.0	43.8186216647
179	1.0	43.7498464951
179	1.0	43.770511245
179	1.0	43.7017607222
179	1.0	43.7868883122
179	1.0	43.6977058025
179	1.0	43.7279708157
179	1.0	43.7641064372
179	1.0	43.7721677857
179	1.0	43.7784718594
179	1.0	43.8235629352
179	1.0	43.7978613547
179	1.0	43.7989053236
179	1.0	43.8034673066
179	1.0	43.7885805935
179	1.0	43.7065576621
179	1.0	43.8050431627
179	1.0	43.7683311173
179	1.0	43.7992518996
179	1.0	43.7709951526
179	1.0	43.8108399812
179	1.0	43.8205046556
179	1.0	43.798856576
179	1.0	43.8046212414
179	1.0	43.7909463924
179	1.0	43.8232470662
179	1.0	43.7282866001
179	1.0	43.7261406493
179	1.0	43.7182639157
179	1.0	43.7547592347
179	1.0	43.8164892631
179	1.0	43.8006057195
179	1.0	43.7669539402
179	1.0	43.6627059154
179	1.0	43.7998397872
179	1.0	43.7448426954
179	1.0	43.7721345808
179	1.0	43.7267487698
179	1.0	43.7890181343
179	1.0	43.7046247395
179	1.0	43.7973569936
179	1.0	43.7681463932
179	1.0	43.8287914773
179	1.0	43.7375484712
179	1.0	43.7992049046
179	1.0	43.7658167475
179	1.0	43.7311191919
179	1.0	43.7562920416
179	1.0	43.6901701378
179	1.0	43.7857475849
179	1.0	43.7979667803
179	1.0	43.7151969178
179	1.0	43.7120837144
179	1.0	43.7840764211
179	1.0	43.8051288235
179	1.0	43.7612518428
179	1.0	43.8260691897
179	1.0	43.7964498736
179	1.0	43.7696933948
179	1.0	43.7976971256
179	1.0	43.7792620171
179	1.0	43.7349415631
179	1.0	43.8146146205
179	1.0	43.7664966437
179	1.0	43.788510691
179	1.0	43.798206382
179	1.0	43.7991884494
179	1.0	43.7556941694
179	1.0	43.6710403686
179	1.0	43.798594148
179	1.0	43.7941257747
179	1.0	43.7632859376
179	1.0	43.7939464982
179	1.0	43.7846636394
179	1.0	43.7411977105
179	1.0	43.7836869116
179	1.0	43.755466023
179	1.0	43.8288050004
179	1.0	43.7296498462
179	1.0	43.7781537167
179	1.0	43.8024330814
179	1.0	43.7847285022
179	1.0	43.7456319601
179	1.0	43.7509001795
179	1.0	43.7936056464
179	1.0	43.7561636804
179	1.0	43.7163669892
179	1.0	43.7950592664
179	1.0	43.7373688253
179	1.0	43.731988832
179	1.0	43.7721428626
179	1.0	43.7225142778
179	1.0	43.7183813077
179	1.0	43.7890352303
179	1.0	43.7825584794
179	1.0	43.812860763
179	1.0	43.805034296
179	1.0	43.6996839264
179	1.0	43.7972152319
179	1.0	43.7232971843
179	1.0	43.8180332417
179	1.0	43.7661982913
179	1.0	43.7901510167
179	1.0	43.8042075363
179	1.0	43.7526658516
179	1.0	43.7336193976
179	1.0	43.8044069965
179	1.0	43.821327121
179	1.0	43.7113353502
179	1.0	43.7888039211
179	1.0	43.7807676861
179	1.0	43.7456411919
179	1.0	43.7817728204
179	1.0	43.8207480899
179	1.0	43.783911241
179	1.0	43.7292538456
179	1.0	43.7102455807
179	1.0	43.7389119645
179	1.0	43.8043750331
179	1.0	43.8050539399
179	1.0	43.7634716415
179	1.0	43.8006772861
179	1.0	43.8151953259
179	1.0	43.8364306251
179	1.0	43.7846217928
179	1.0	43.8140574988
179	1.0	43.7911568868
179	1.0	43.7492007551
179	1.0	43.7741850164
179	1.0	43.7561556536
179	1.0	43.7431729364
179	1.0	43.7092481325
179	1.0	43.7915173005
179	1.0	43.7921065894
179	1.0	43.7440129161
179	1.0	43.8132116507
179	1.0	43.7477000756
179	1.0	43.7754585875
179	1.0	43.8071535941
179	1.0	43.7538876845
179	1.0	43.7160886392
179	1.0	43.8180995371
179	1.0	43.7733733514
179	1.0	43.7894362353
179	1.0	43.77609918
179	1.0	43.8194451101
179	1.0	43.8005861323
179	1.0	43.7209487633
179	1.0	43.7249952056
179	1.0	43.7138394795
179	1.0	43.7610661897
179	1.0	43.8234196332
179	1.0	43.7007930362
179	1.0	43.8193491764
179	1.0	43.765897277
179	1.0	43.702159591
179	1.0	43.7790403725
179	1.0	43.8140643228
179	1.0	43.784110079
179	1.0	43.756382404
179	1.0	43.7836401911
179	1.0	43.7074445774
179	1.0	43.731719457
179	1.0	43.7562176194
179	1.0	43.7572760688
179	1.0	43.7731606187
179	1.0	43.7382000697
179	1.0	43.6703207178
179	1.0	43.7961488435
179	1.0	43.7110806698
179	1.0	43.7096297037
179	1.0	43.8133046315
179	1.0	43.7970511611
179	1.0	43.7030929834
179	1.0	43.8054021627
179	1.0	43.7768149611
179	1.0	43.8190696791
179	1.0	43.8284759217
179	1.0	43.7963385177
179	1.0	43.7601104135
179	1.0	43.711715395
179	1.0	43.7641419286
179	1.0	43.783810142
179	1.0	43.6921681332
179	1.0	43.763092327
179	1.0	43.7920998123
179	1.0	43.790164436
179	1.0	43.7789313798
179	1.0	43.7990270237
179	1.0	43.7097224842
179	1.0	43.7725002794
179	1.0	43.7949717378
179	1.0	43.7722521804
179	1.0	43.7236917515
179	1.0	43.7974986839
179	1.0	43.7399786729
179	1.0	43.8049525807
179	1.0	43.7958755206
179	1.0	43.8111277098
179	1.0	43.822151291
179	1.0	43.7395870329
179	1.0	43.7573093065
179	1.0	43.7530215782
179	1.0	43.7107765008
179	1.0	43.7930006923
179	1.0	43.7546698188
179	1.0	43.7534451216
179	1.0	43.7676454952
179	1.0	43.8173273901
179	1.0	43.7271333137
179	1.0	43.7369425865
179	1.0	43.7963064346
179	1.0	43.8047635278
179	1.0	43.8088862927
179	1.0	43.7293115958
179	1.0	43.7425494003
179	1.0	43.7969297272
179	1.0	43.7850068573
179	1.0	43.7759829203
179	1.0	43.8002597933
179	1.0	43.6965186883
179	1.0	43.714322379
179	1.0	43.7614563462
179	1.0	43.7287728452
179	1.0	43.831626304
179	1.0	43.7120571935
179	1.0	43.7742349765
179	1.0	43.783923515
179	1.0	43.7431013747
179	1.0	43.790448144
179	1.0	43.8283827737
179	1.0	43.7408839048
179	1.0	43.7796348124
179	1.0	43.7284966367
179	1.0	43.7701791456
179	1.0	43.7425467801
179	1.0	43.7712285614
179	1.0	43.7453688435
179	1.0	43.7056428429
179	1.0	43.7997607317
179	1.0	43.7755166834
179	1.0	43.7813290373
179	1.0	43.8008835964
179	1.0	43.7668239341
179	1.0	43.7749251406
179	1.0	43.7492497044
179	1.0	43.7973495638
179	1.0	43.8124123314
179	1.0	43.8011843854
179	1.0	43.8107208424
179	1.0	43.7331134865
179	1.0	43.735295986
179	1.0	43.7972623546
179	1.0	43.787531673
179	1.0	43.7474686365
179	1.0	43.8240470097
179	1.0	43.8195385185
179	1.0	43.8014105365
179	1.0	43.7806359393
179	1.0	43.7513587479
179	1.0	43.8011882596
179	1.0	43.7494846995
179	1.0	43.7554528135
179	1.0	43.7043261366
179	1.0	43.7348214866
179	1.0	43.7872537808
179	1.0	43.7708312055
179	1.0	43.8018141745
179	1.0	43.7291822076
179	1.0	43.7416926766
179	1.0	43.778365353
179	1.0	43.771413177
179	1.0	43.7162537098
179	1.0	43.7967030974
179	1.0	43.8113542325
179	1.0	43.8238249412
179	1.0	43.7652786453
179	1.0	43.7902952154
179	1.0	43.7146221107
179	1.0	43.7792470789
179	1.0	43.8118595787
179	1.0	43.7605070916
179	1.0	43.7214088187
179	1.0	43.7537285623
179	1.0	43.7138328468
179	1.0	43.7940854601
179	1.0	43.6837231628
179	1.0	43.7941088591
179	1.0	43.7684135744
179	1.0	43.7861473926
179	1.0	43.763803701
179	1.0	43.8142896614
179	1.0	43.7030634951
179	1.0	43.7325346865
179	1.0	43.7749476075
179	1.0	43.704639591
179	1.0	43.804637673
179	1.0	43.8123164809
179	1.0	43.7803844678
179	1.0	43.7704710457
179	1.0	43.7836301721
179	1.0	43.7735475818
179	1.0	43.8048616677
179	1.0	43.8063856926
179	1.0	43.7903315084
179	1.0	43.7493196301
179	1.0	43.7887679669
179	1.0	43.7854403099
179	1.0	43.7950935424
179	1.0	43.7646858309
179	1.0	43.7566887612
179	1.0	43.7338590939
179	1.0	43.7639714917
179	1.0	43.7859887651
179	1.0	43.72373304
179	1.0	43.7587475425
179	1.0	43.6984470789
179	1.0	43.7669463264
179	1.0	43.8084434831
179	1.0	43.7955780722
179	1.0	43.784059691
179	1.0	43.804987822
179	1.0	43.7894552285
179	1.0	43.7697827073
179	1.0	43.7770545003
179	1.0	43.7858837374
179	1.0	43.7895925865
179	1.0	43.8126002425
179	1.0	43.7964037216
179	1.0	43.7409817459
179	1.0	43.7509692629
179	1.0	43.818853288
179	1.0	43.7501699668
179	1.0	43.8174901979
179	1.0	43.7910141945
179	1.0	43.7907374048
179	1.0	43.7926296468
179	1.0	43.7575102887
179	1.0	43.7430857993
179	1.0	43.7111129923
179	1.0	43.758683363
179	1.0	43.7573743846
179	1.0	43.7794414426
179	1.0	43.7592248316
179	1.0	43.8224701313
179	1.0	43.8055709698
179	1.0	43.766128723
179	1.0	43.7579492797
179	1.0	43.7029395075
179	1.0	43.7910197438
179	1.0	43.8115250384
179	1.0	43.7101078551
179	1.0	43.7632961362
179	1.0	43.7811229567
179	1.0	43.7938374162
179	1.0	43.7329951185
179	1.0	43.7895201575
179	1.0	43.8003589
179	1.0	43.7092740817
179	1.0	43.7782692704
179	1.0	43.8060149942
179	1.0	43.7110868018
179	1.0	43.7639162272
179	1.0	43.7528731041
179	1.0	43.812149425
179	1.0	43.7817483551
179	1.0	43.8060065885
179	1.0	43.7973734243
179	1.0	43.7747293892
179	1.0	43.8012890918
179	1.0	43.7881944693
179	1.0	43.8210470922
179	1.0	43.7962066884
179	1.0	43.7797089744
179	1.0	43.7306234066
179	1.0	43.7882704181
179	1.0	43.8157494167
179	1.0	43.8043279949
179	1.0	43.7324253078
179	1.0	43.8054015811
179	1.0	43.7916985062
179	1.0	43.7775225535
179	1.0	43.783027867
179	1.0	43.7447051376
179	1.0	43.8007782672
179	1.0	43.7590777216
179	1.0	43.8120738215
179	1.0	43.7129531946
179	1.0	43.7292385229
179	1.0	43.7120073485
179	1.0	43.800955396
179	1.0	43.7974775517
179	1.0	43.7044525228
179	1.0	43.7734150554
179	1.0	43.7706994114
179	1.0	43.8151506887
179	1.0	43.8152268673
179	1.0	43.7380138716
179	1.0	43.7704276648
179	1.0	43.7669192431
179	1.0	43.8029564991
179	1.0	43.735496914
179	1.0	43.7824398481
179	1.0	43.7622875241
179	1.0	43.8129745963
179	1.0	43.7659227845
179	1.0	43.729521
179	1.0	43.7263894062
179	1.0	43.8056033594
179	1.0	43.8051309849
179	1.0	43.7118688457
179	1.0	43.7761418345
179	1.0	43.7225722823
179	1.0	43.7083546882
179	1.0	43.776220617
179	1.0	43.7968048794
179	1.0	43.7625040091
179	1.0	43.7353352778
179	1.0	43.8080520231
179	1.0	43.7525837239
179	1.0	43.7658583349
179	1.0	43.7283433593
179	1.0	43.7705183413
179	1.0	43.7335068603
179	1.0	43.7442294016
179	1.0	43.7487072963
179	1.0	43.8152084293
