# Supplementary material for: Unique membrane properties and enhanced signal processing in human neocortical neurons
Source: eLife. 2016 Oct 6;5:e16553. doi: 10.7554/eLife.16553 (PMC5100995; doi:10.7554/eLife.16553)
Supplement: Source code 1. — DOI: http://dx.doi.org/10.7554/eLife.16553.014 [file elife-16553-code1.zip › Fig3/Fig3b/DIST_045_SYNC/Mon_Apr_11_11_35_14_2016/syns_18/sync_stim_seed_953.txt]

NUMBER_OF_SYNAPSES	APC_N	MAX_VOLTAGE
18	0.0	-82.1050992701
18	0.0	-81.6687698176
18	0.0	-81.6571150923
18	0.0	-81.6543195011
18	0.0	-81.8561385353
18	0.0	-83.0803023563
18	0.0	-83.0674306544
18	0.0	-82.7897637356
18	0.0	-81.9629574134
18	0.0	-81.8541972628
18	0.0	-82.3912179148
18	0.0	-82.1964890739
18	0.0	-82.2921866547
18	0.0	-82.2328681308
18	0.0	-82.6354871523
18	0.0	-82.3981256703
18	0.0	-82.7721777082
18	0.0	-81.8921906485
18	0.0	-81.9654625936
18	0.0	-81.7420561845
18	0.0	-81.5512256292
18	0.0	-81.5679707945
18	0.0	-81.9571915886
18	0.0	-82.0279876451
18	0.0	-82.1064576807
18	0.0	-81.6434246655
18	0.0	-82.5613448695
18	0.0	-81.8556019061
18	0.0	-82.395802026
18	0.0	-81.6083935707
18	0.0	-82.5841966738
18	0.0	-82.0532178418
18	0.0	-82.123173508
18	0.0	-82.5467481562
18	0.0	-81.6231020116
18	0.0	-82.3298695729
18	0.0	-81.5287807397
18	0.0	-81.9139602351
18	0.0	-81.2005334283
18	0.0	-82.1235793713
18	0.0	-81.7641632993
18	0.0	-81.6561969294
18	0.0	-82.1337340951
18	0.0	-82.39783807
18	0.0	-82.7538443768
18	0.0	-82.5306743689
18	0.0	-83.2078773771
18	0.0	-82.178073571
18	0.0	-82.7533495902
18	0.0	-82.1818248412
18	0.0	-82.6839644649
18	0.0	-82.1909128744
18	0.0	-82.1403734007
18	0.0	-82.4890058453
18	0.0	-82.1702678694
18	0.0	-82.3171473172
18	0.0	-82.0271516369
18	0.0	-82.0223862528
18	0.0	-81.9811340507
18	0.0	-82.6843538757
18	0.0	-82.151702756
18	0.0	-82.8229220573
18	0.0	-82.4114317379
18	0.0	-81.5930161465
18	0.0	-81.777271774
18	0.0	-81.9566450849
18	0.0	-82.2022871908
18	0.0	-81.5683348598
18	0.0	-81.8505366991
18	0.0	-82.4003063295
18	0.0	-82.1895653581
18	0.0	-82.6451459453
18	0.0	-82.81647705
18	0.0	-81.0991825122
18	0.0	-81.6811112427
18	0.0	-82.9256420468
18	0.0	-83.1084998096
18	0.0	-81.8666670807
18	0.0	-82.005257539
18	0.0	-81.6571959253
18	0.0	-82.2633422931
18	0.0	-81.3655650623
18	0.0	-82.6749551391
18	0.0	-81.0231321748
18	0.0	-82.1675158635
18	0.0	-82.4404918243
18	0.0	-82.3439921584
18	0.0	-82.0580930739
18	0.0	-81.5816471544
18	0.0	-82.0079605463
18	0.0	-82.9487167175
18	0.0	-81.9528457178
18	0.0	-82.0242409073
18	0.0	-81.7903313936
18	0.0	-82.1454469165
18	0.0	-82.3695062006
18	0.0	-81.9385568459
18	0.0	-82.9516916092
18	0.0	-82.9538244656
18	0.0	-83.206613829
18	0.0	-82.3689589092
18	0.0	-82.406827786
18	0.0	-82.7357364493
18	0.0	-82.2007453303
18	0.0	-83.5971079525
18	0.0	-82.5182912997
18	0.0	-82.9696399217
18	0.0	-83.0439498569
18	0.0	-83.3380272105
18	0.0	-83.1223927893
18	0.0	-82.0683620722
18	0.0	-82.2822634015
18	0.0	-82.7339694634
18	0.0	-83.2013115151
18	0.0	-82.8182241779
18	0.0	-82.204159166
18	0.0	-83.0969001649
18	0.0	-83.1140839857
18	0.0	-82.551571383
18	0.0	-84.0240229013
18	0.0	-81.8492976106
18	0.0	-82.4502414694
18	0.0	-82.1298765709
18	0.0	-82.9155055331
18	0.0	-81.898289417
18	0.0	-82.562748008
18	0.0	-82.2158202443
18	0.0	-81.7919951077
18	0.0	-82.5130819385
18	0.0	-82.4188601364
18	0.0	-82.4497544845
18	0.0	-82.662561214
18	0.0	-82.3700104938
18	0.0	-82.1062366674
18	0.0	-81.8787945022
18	0.0	-82.8566477765
18	0.0	-82.2689555294
18	0.0	-81.7748288269
18	0.0	-82.5018720812
18	0.0	-82.9261038766
18	0.0	-82.4050608929
18	0.0	-82.8298190946
18	0.0	-81.3247013918
18	0.0	-82.1942149994
18	0.0	-82.2593317606
18	0.0	-82.2436402698
18	0.0	-82.2018856949
18	0.0	-82.020904244
18	0.0	-82.3396665951
18	0.0	-82.2334400912
18	0.0	-82.5871306959
18	0.0	-82.2561405465
18	0.0	-82.1613514648
18	0.0	-82.5851561775
18	0.0	-82.3821824647
18	0.0	-82.2666336769
18	0.0	-81.9776786061
18	0.0	-82.1129929147
18	0.0	-82.7451561057
18	0.0	-82.662599014
18	0.0	-82.775586678
18	0.0	-81.442601163
18	0.0	-81.9416743984
18	0.0	-82.1254259518
18	0.0	-83.2756389069
18	0.0	-82.4965439488
18	0.0	-81.5521344686
18	0.0	-81.7324177264
18	0.0	-82.2703432915
18	0.0	-82.3445068858
18	0.0	-83.1547320827
18	0.0	-81.1448550552
18	0.0	-82.442377001
18	0.0	-82.1095873951
18	0.0	-81.4689137572
18	0.0	-82.752086502
18	0.0	-81.7267738265
18	0.0	-83.0587488656
18	0.0	-82.2259259392
18	0.0	-81.7705676186
18	0.0	-82.5844067737
18	0.0	-82.6919712009
18	0.0	-81.6359610676
18	0.0	-82.7256236921
18	0.0	-82.2651567571
18	0.0	-82.3002944179
18	0.0	-83.001463881
18	0.0	-81.9687656421
18	0.0	-81.5429786227
18	0.0	-81.8529328239
18	0.0	-82.1463996247
18	0.0	-81.9861984691
18	0.0	-81.5652174282
18	0.0	-82.1976792848
18	0.0	-83.0703198759
18	0.0	-81.9768331769
18	0.0	-81.4913529669
18	0.0	-82.3164238865
18	0.0	-81.9813440051
18	0.0	-81.0790642108
18	0.0	-82.2883319438
18	0.0	-83.1340697559
18	0.0	-82.3400795662
18	0.0	-82.1016171405
18	0.0	-82.4050706207
18	0.0	-81.7357042076
18	0.0	-82.4423050529
18	0.0	-82.0708226251
18	0.0	-82.0133504901
18	0.0	-82.518277726
18	0.0	-82.4825719415
18	0.0	-82.3088215262
18	0.0	-82.2117237527
18	0.0	-82.5702684372
18	0.0	-82.3884065261
18	0.0	-82.7912095727
18	0.0	-82.2297362331
18	0.0	-82.1948493702
18	0.0	-82.8285836996
18	0.0	-83.7054693977
18	0.0	-81.9645907092
18	0.0	-81.9834873272
18	0.0	-82.196288315
18	0.0	-82.0423621686
18	0.0	-82.5741285827
18	0.0	-82.1984093934
18	0.0	-83.0949549403
18	0.0	-82.2207783556
18	0.0	-82.0154402773
18	0.0	-82.4867388564
18	0.0	-81.7713060196
18	0.0	-82.6494268732
18	0.0	-83.2070978535
18	0.0	-83.2447133689
18	0.0	-82.3737048112
18	0.0	-81.8062985498
18	0.0	-82.1524406386
18	0.0	-82.8844365359
18	0.0	-82.2260142113
18	0.0	-81.6745658646
18	0.0	-82.1793766763
18	0.0	-82.7399399524
18	0.0	-81.5095983215
18	0.0	-82.9363875425
18	0.0	-82.7507150607
18	0.0	-82.1507540121
18	0.0	-81.9789160168
18	0.0	-82.2971603742
18	0.0	-82.4799068809
18	0.0	-81.9193852694
18	0.0	-81.6048959664
18	0.0	-82.2966618344
18	0.0	-81.8910046691
18	0.0	-81.7398688124
18	0.0	-81.5913350362
18	0.0	-82.4430540716
18	0.0	-82.9157081434
18	0.0	-82.6520539441
18	0.0	-81.6968518357
18	0.0	-82.6130992842
18	0.0	-82.7673000769
18	0.0	-82.1424954739
18	0.0	-82.5259510154
18	0.0	-82.4865724246
18	0.0	-81.8881191021
18	0.0	-82.2468239818
18	0.0	-82.3601539962
18	0.0	-82.5101847636
18	0.0	-82.9660492175
18	0.0	-82.1567997587
18	0.0	-83.0784498454
18	0.0	-82.6870539831
18	0.0	-82.3067441222
18	0.0	-82.3268664969
18	0.0	-82.623806263
18	0.0	-83.0645838378
18	0.0	-82.6221617668
18	0.0	-82.3932074668
18	0.0	-82.0971247477
18	0.0	-81.6064195345
18	0.0	-82.459772182
18	0.0	-81.7366440534
18	0.0	-82.6388846674
18	0.0	-82.6716053685
18	0.0	-82.6254992836
18	0.0	-83.2612806042
18	0.0	-82.2128392154
18	0.0	-81.8297768799
18	0.0	-82.1293793743
18	0.0	-82.5729298612
18	0.0	-82.6048056115
18	0.0	-81.8801140221
18	0.0	-82.0702458641
18	0.0	-82.2659993165
18	0.0	-82.5725051654
18	0.0	-81.9106487031
18	0.0	-82.7736620353
18	0.0	-82.1640063528
18	0.0	-82.1141847571
18	0.0	-81.422346205
18	0.0	-81.6384106609
18	0.0	-83.1276261712
18	0.0	-81.8110747651
18	0.0	-82.199726933
18	0.0	-82.6312325869
18	0.0	-84.0217524683
18	0.0	-82.5676730598
18	0.0	-81.5338388288
18	0.0	-81.9832269343
18	0.0	-82.4795635413
18	0.0	-82.7169152603
18	0.0	-82.5494605381
18	0.0	-83.7516889473
18	0.0	-82.7521654974
18	0.0	-82.0544308775
18	0.0	-83.4676991798
18	0.0	-82.4085829335
18	0.0	-82.0670459103
18	0.0	-82.0245268207
18	0.0	-81.4812151773
18	0.0	-82.025807834
18	0.0	-83.0342142507
18	0.0	-83.2656910308
18	0.0	-82.6356448323
18	0.0	-82.6465910115
18	0.0	-82.7514496762
18	0.0	-81.8754023368
18	0.0	-83.0550950923
18	0.0	-82.6067197971
18	0.0	-81.8326251489
18	0.0	-82.5442059517
18	0.0	-82.3544441841
18	0.0	-81.7123269087
18	0.0	-82.0193897257
18	0.0	-81.9479593456
18	0.0	-84.3058578848
18	0.0	-82.2386185017
18	0.0	-81.7846011362
18	0.0	-82.319315538
18	0.0	-82.5138194113
18	0.0	-82.2350729732
18	0.0	-83.1184630111
18	0.0	-81.6621520694
18	0.0	-82.8918806957
18	0.0	-81.5231734373
18	0.0	-81.796312197
18	0.0	-83.3440947087
18	0.0	-81.6611403995
18	0.0	-81.9623665831
18	0.0	-82.7289008929
18	0.0	-82.686613527
18	0.0	-82.4242413775
18	0.0	-83.758086386
18	0.0	-81.8873621897
18	0.0	-82.5902264046
18	0.0	-81.9615329327
18	0.0	-82.454766636
18	0.0	-82.9818886907
18	0.0	-81.7840979958
18	0.0	-82.0157186845
18	0.0	-82.6672624357
18	0.0	-82.1634176874
18	0.0	-82.3377580551
18	0.0	-82.3005472726
18	0.0	-82.4830744484
18	0.0	-81.9945664284
18	0.0	-83.5067612529
18	0.0	-81.5173122322
18	0.0	-82.9000611075
18	0.0	-81.9112310075
18	0.0	-83.5553979523
18	0.0	-82.3013341706
18	0.0	-81.9493365668
18	0.0	-81.8827484031
18	0.0	-82.4661946531
18	0.0	-82.0892004536
18	0.0	-83.2064638481
18	0.0	-82.156084632
18	0.0	-82.0825382246
18	0.0	-83.006786297
18	0.0	-82.3457314504
18	0.0	-82.6575042734
18	0.0	-82.9787348906
18	0.0	-82.5505558961
18	0.0	-82.1046200469
18	0.0	-81.5765382333
18	0.0	-82.6434318188
18	0.0	-82.437127869
18	0.0	-81.790290599
18	0.0	-82.9389390598
18	0.0	-82.0898345387
18	0.0	-82.1563803976
18	0.0	-82.9222946301
18	0.0	-82.6904928363
18	0.0	-82.3114169032
18	0.0	-83.2821432411
18	0.0	-82.3552264293
18	0.0	-81.8670725011
18	0.0	-82.1350096499
18	0.0	-81.8954750605
18	0.0	-82.5858368234
18	0.0	-82.1250152627
18	0.0	-81.9023602171
18	0.0	-81.9967506394
18	0.0	-81.7728033309
18	0.0	-83.6604352665
18	0.0	-82.0529254808
18	0.0	-82.0985864939
18	0.0	-82.4796425872
18	0.0	-82.6274041528
18	0.0	-81.7440683486
18	0.0	-81.8572479875
18	0.0	-82.5455938552
18	0.0	-82.2909029628
18	0.0	-83.5627308027
18	0.0	-83.3842386579
18	0.0	-82.4007016967
18	0.0	-81.0021311322
18	0.0	-82.5360271744
18	0.0	-82.9656007643
18	0.0	-83.0570324157
18	0.0	-82.5662268972
18	0.0	-82.3870053048
18	0.0	-81.977388008
18	0.0	-82.7374181494
18	0.0	-83.0882954361
18	0.0	-82.7971610164
18	0.0	-81.7445587096
18	0.0	-82.8315920233
18	0.0	-82.2335610761
18	0.0	-83.3900706892
18	0.0	-82.6304405939
18	0.0	-82.7417423557
18	0.0	-82.3903107478
18	0.0	-82.2407626509
18	0.0	-82.37660091
18	0.0	-82.504319716
18	0.0	-83.3400052979
18	0.0	-81.9374947624
18	0.0	-82.5165220927
18	0.0	-81.8967429408
18	0.0	-81.58918926
18	0.0	-82.9866187503
18	0.0	-83.4028188099
18	0.0	-81.6777008507
18	0.0	-81.8784488333
18	0.0	-83.035940349
18	0.0	-82.3911474695
18	0.0	-82.5121412179
18	0.0	-82.7284082449
18	0.0	-81.7664651678
18	0.0	-82.3328979356
18	0.0	-82.556932539
18	0.0	-81.8838078531
18	0.0	-82.5114914863
18	0.0	-81.9221351892
18	0.0	-81.9723032158
18	0.0	-82.3667696155
18	0.0	-81.9560328077
18	0.0	-82.5460415165
18	0.0	-82.9176063788
18	0.0	-83.1553123497
18	0.0	-82.901454257
18	0.0	-82.2146461856
18	0.0	-82.3565370354
18	0.0	-82.0328484796
18	0.0	-82.3282273104
18	0.0	-82.5581086915
18	0.0	-83.5729859479
18	0.0	-81.8261761259
18	0.0	-82.3166751705
18	0.0	-82.838807183
18	0.0	-82.6065317742
18	0.0	-81.4090518642
18	0.0	-82.9667914126
18	0.0	-81.3557046751
18	0.0	-82.1291388509
18	0.0	-82.2017493087
18	0.0	-83.0480885535
18	0.0	-83.4093099779
18	0.0	-82.3907545935
18	0.0	-81.2152887275
18	0.0	-82.0190916813
18	0.0	-82.4332670988
18	0.0	-81.3829242201
18	0.0	-82.2422300488
18	0.0	-81.7624266735
18	0.0	-81.5462855533
18	0.0	-83.0236561151
18	0.0	-82.2338307725
18	0.0	-82.7438708935
18	0.0	-81.7352996022
18	0.0	-81.9437731419
18	0.0	-81.954011635
18	0.0	-82.0913361076
18	0.0	-83.2393561792
18	0.0	-82.2450726839
18	0.0	-83.13565193
18	0.0	-82.9091000614
18	0.0	-82.341288883
18	0.0	-82.96402477
18	0.0	-82.9427106691
18	0.0	-81.1492316727
18	0.0	-81.7715936106
18	0.0	-81.8773987567
18	0.0	-82.724357486
18	0.0	-82.2854011905
18	0.0	-82.1963461944
18	0.0	-81.8791541287
18	0.0	-82.4730276346
18	0.0	-82.5260186148
18	0.0	-82.7588859142
18	0.0	-82.7541314547
18	0.0	-81.937929919
18	0.0	-82.4288505327
18	0.0	-81.7294932274
18	0.0	-81.387968075
18	0.0	-82.9165770386
18	0.0	-83.0010840358
18	0.0	-82.109191157
18	0.0	-81.6743892222
18	0.0	-81.7932055326
18	0.0	-82.0519642925
18	0.0	-83.1271818479
18	0.0	-81.9263327076
18	0.0	-82.2877395395
18	0.0	-82.0321971265
18	0.0	-82.3307116606
18	0.0	-83.1991521716
18	0.0	-82.8850734456
18	0.0	-82.8635938956
18	0.0	-82.2080802115
18	0.0	-83.0187253805
18	0.0	-82.1379831978
18	0.0	-83.0887281213
18	0.0	-81.4090862723
18	0.0	-82.743969257
18	0.0	-80.9336622332
18	0.0	-82.0250238177
18	0.0	-82.5010502321
18	0.0	-82.2930871974
18	0.0	-82.7248240901
18	0.0	-83.0163976002
18	0.0	-82.7247914087
18	0.0	-82.0574024942
18	0.0	-83.4495408116
18	0.0	-82.765559756
18	0.0	-82.3772164988
18	0.0	-82.903543282
18	0.0	-83.7003566097
18	0.0	-82.1720540862
18	0.0	-82.3282829496
18	0.0	-81.814826036
18	0.0	-81.9864471324
18	0.0	-82.3319043395
18	0.0	-82.0717416271
18	0.0	-82.891578913
18	0.0	-82.5991698836
18	0.0	-82.7204248711
18	0.0	-82.4335399586
18	0.0	-82.8437857928
18	0.0	-82.5513264027
18	0.0	-83.1494118588
18	0.0	-82.7624015351
18	0.0	-82.6442687648
18	0.0	-82.6317308632
18	0.0	-82.5115636394
18	0.0	-81.128060311
18	0.0	-83.0426817141
18	0.0	-81.9979502763
18	0.0	-81.9742041392
18	0.0	-82.3887075959
18	0.0	-83.1092979022
18	0.0	-81.9230219677
18	0.0	-82.7527866061
18	0.0	-83.0687378657
18	0.0	-82.0441039248
18	0.0	-81.6211303931
18	0.0	-82.6712744263
18	0.0	-82.3890087416
18	0.0	-82.3754561555
18	0.0	-82.2808591916
18	0.0	-81.5495926916
18	0.0	-82.3981600507
18	0.0	-81.9989948976
18	0.0	-83.0086562318
18	0.0	-81.7213414546
18	0.0	-82.3647482458
18	0.0	-82.4555156837
18	0.0	-83.1009469334
18	0.0	-82.6248435157
18	0.0	-82.6910391646
18	0.0	-81.7464125621
18	0.0	-82.6283312366
18	0.0	-82.3815001761
18	0.0	-81.4845475484
18	0.0	-81.1759258846
18	0.0	-83.3649376637
18	0.0	-81.0516438528
18	0.0	-82.1244348866
18	0.0	-81.8466858681
18	0.0	-82.3761249644
18	0.0	-82.8724231874
18	0.0	-82.3644302094
18	0.0	-81.5185889151
18	0.0	-82.6954718021
18	0.0	-82.8598109326
18	0.0	-82.6981168127
18	0.0	-83.4326864369
18	0.0	-81.2372166159
18	0.0	-82.3482965926
18	0.0	-82.1487360384
18	0.0	-82.3344084558
18	0.0	-82.8657880919
18	0.0	-82.1399051134
18	0.0	-82.7654806925
18	0.0	-82.0831259246
18	0.0	-83.0128946353
18	0.0	-81.7131822347
18	0.0	-82.2087736591
18	0.0	-82.1536368041
18	0.0	-82.0787773442
18	0.0	-82.6248033496
18	0.0	-82.2809443769
18	0.0	-82.0734994386
18	0.0	-82.8101794655
18	0.0	-82.0703771594
18	0.0	-82.1646654583
18	0.0	-81.7100356307
18	0.0	-81.5581726116
18	0.0	-81.5193032137
18	0.0	-82.4058530958
18	0.0	-81.5909626932
18	0.0	-82.1676552104
18	0.0	-83.2084926219
18	0.0	-82.8762425154
18	0.0	-82.3105143991
18	0.0	-82.1633143578
18	0.0	-81.7259674678
18	0.0	-82.4579329832
18	0.0	-81.9695907033
18	0.0	-82.1726846513
18	0.0	-82.4433430204
18	0.0	-81.7581344064
18	0.0	-80.6054597052
18	0.0	-81.9842762487
18	0.0	-81.866930354
18	0.0	-82.869642681
18	0.0	-82.8273670666
18	0.0	-83.0012090038
18	0.0	-83.005462821
18	0.0	-82.046324426
18	0.0	-81.0702825398
18	0.0	-83.1414908564
18	0.0	-82.7159221503
18	0.0	-82.1746108679
18	0.0	-82.017036165
18	0.0	-83.3015976295
18	0.0	-82.3902598661
18	0.0	-82.549413503
18	0.0	-82.1632663004
18	0.0	-81.8604441587
18	0.0	-82.7879741347
18	0.0	-82.3861614985
18	0.0	-81.8136494088
18	0.0	-82.0622459866
18	0.0	-82.2805781309
18	0.0	-82.4352947204
18	0.0	-82.2921039721
18	0.0	-81.6444791681
18	0.0	-82.8898282334
18	0.0	-82.3478192954
18	0.0	-82.1719753774
18	0.0	-82.8287226137
18	0.0	-82.8449002575
18	0.0	-82.4027007986
18	0.0	-82.019900616
18	0.0	-82.2359229692
18	0.0	-82.6567026689
18	0.0	-82.7750004698
18	0.0	-82.0173695313
18	0.0	-82.6221835736
18	0.0	-82.3360449751
18	0.0	-82.5739042388
18	0.0	-82.294977458
18	0.0	-81.3849059441
18	0.0	-82.9715552822
18	0.0	-82.0707224315
18	0.0	-82.450438645
18	0.0	-82.0768727008
18	0.0	-81.3767851595
18	0.0	-82.5280312604
18	0.0	-82.1653572111
18	0.0	-82.2065322342
18	0.0	-82.0232271803
18	0.0	-82.5735037316
18	0.0	-82.8008736928
18	0.0	-82.1465016036
18	0.0	-82.023859172
18	0.0	-83.818201325
18	0.0	-83.3298226424
18	0.0	-82.7463964824
18	0.0	-82.1514272227
18	0.0	-82.3128159127
18	0.0	-81.8944146121
18	0.0	-82.5340833874
18	0.0	-82.6901226872
18	0.0	-82.9474614664
18	0.0	-82.4313581771
18	0.0	-81.4693999617
18	0.0	-82.3360536019
18	0.0	-81.5272046304
18	0.0	-82.3679526257
18	0.0	-82.3448494323
18	0.0	-82.4498508909
18	0.0	-83.0835627731
18	0.0	-82.7704286593
18	0.0	-82.2120176537
18	0.0	-82.2555817927
18	0.0	-82.3542352821
18	0.0	-81.9365253024
18	0.0	-81.5876635791
18	0.0	-82.4606707251
18	0.0	-82.7132137631
18	0.0	-82.6261373431
18	0.0	-82.243653122
18	0.0	-82.5293903005
18	0.0	-82.9906286556
18	0.0	-82.5944698405
18	0.0	-81.3528140017
18	0.0	-82.3237394063
18	0.0	-82.2074327516
18	0.0	-82.4656063119
18	0.0	-82.2643145813
18	0.0	-82.0397317878
18	0.0	-82.3646424683
18	0.0	-83.0765168722
18	0.0	-82.2716172805
18	0.0	-82.8341258254
18	0.0	-82.0364229223
18	0.0	-82.3093417155
18	0.0	-82.6119448286
18	0.0	-83.2331264726
18	0.0	-82.5668460483
18	0.0	-82.5648840821
18	0.0	-82.2772515436
18	0.0	-82.2366307327
18	0.0	-81.6928982472
18	0.0	-82.5109434027
18	0.0	-82.7333688294
18	0.0	-81.5631233354
18	0.0	-82.6041785058
18	0.0	-82.9157574251
18	0.0	-82.1246481912
18	0.0	-82.8333089342
18	0.0	-82.8268669257
18	0.0	-82.0478198821
18	0.0	-83.4913353263
18	0.0	-82.981581897
18	0.0	-82.8320732842
18	0.0	-82.6002785668
18	0.0	-82.2986322343
18	0.0	-82.9263476221
18	0.0	-81.9510821869
18	0.0	-82.4366172083
18	0.0	-83.4879976655
18	0.0	-82.0961222193
18	0.0	-82.1357040783
18	0.0	-82.257617315
18	0.0	-82.4949715209
18	0.0	-82.4877689925
18	0.0	-83.211072693
18	0.0	-82.6561267099
18	0.0	-81.2073745718
18	0.0	-82.6981661289
18	0.0	-82.3447995252
18	0.0	-81.8920667141
18	0.0	-81.5113720379
18	0.0	-82.7032512358
18	0.0	-82.1918624346
18	0.0	-81.827737439
18	0.0	-82.4088438114
18	0.0	-82.2914685213
18	0.0	-83.4492818924
18	0.0	-82.5720659342
18	0.0	-82.2058990343
18	0.0	-81.573096564
18	0.0	-81.8002916578
18	0.0	-82.0181479653
18	0.0	-83.3465942377
18	0.0	-81.9093541056
18	0.0	-81.8705061232
18	0.0	-81.696098817
18	0.0	-81.9530059206
18	0.0	-82.3131919069
18	0.0	-82.4466547056
18	0.0	-82.769985814
18	0.0	-82.539506206
18	0.0	-82.6072227916
18	0.0	-81.7522899092
18	0.0	-82.4428612063
18	0.0	-83.0059321115
18	0.0	-83.4090157293
18	0.0	-82.8089230259
18	0.0	-82.2271071651
18	0.0	-82.0646179757
18	0.0	-82.3716581429
18	0.0	-81.4910345268
18	0.0	-82.265774241
18	0.0	-82.173318998
18	0.0	-82.533117879
18	0.0	-82.8158681692
18	0.0	-81.803260481
18	0.0	-81.7567541535
18	0.0	-82.2988024615
18	0.0	-82.3210725052
18	0.0	-82.546173588
18	0.0	-81.7408138226
18	0.0	-82.331492842
18	0.0	-83.5929090086
18	0.0	-81.6206753464
18	0.0	-82.530235987
18	0.0	-81.9533841039
18	0.0	-82.3742680864
18	0.0	-82.9785833821
18	0.0	-82.3959986436
18	0.0	-81.6875602313
18	0.0	-82.9544956682
18	0.0	-82.292101607
18	0.0	-82.4563529284
18	0.0	-82.6796751186
18	0.0	-82.7001271541
18	0.0	-82.9544555687
18	0.0	-81.7502205925
18	0.0	-82.459047766
18	0.0	-82.4624921689
18	0.0	-82.7271602071
18	0.0	-82.95427283
18	0.0	-81.781330528
18	0.0	-82.4906347988
18	0.0	-81.8121639165
18	0.0	-81.7660593148
18	0.0	-82.4832495742
18	0.0	-82.0862482814
18	0.0	-82.7184426211
18	0.0	-82.7513741285
18	0.0	-81.3846239043
18	0.0	-81.9313566628
18	0.0	-81.9519368696
18	0.0	-82.0594807635
18	0.0	-82.9093534983
18	0.0	-82.4454828016
18	0.0	-81.8431969288
18	0.0	-83.2332157979
18	0.0	-83.8450352813
18	0.0	-83.1884096481
18	0.0	-82.9037947367
18	0.0	-81.8193230634
18	0.0	-82.3242188886
18	0.0	-82.2415214209
18	0.0	-81.4261471571
18	0.0	-82.441738462
18	0.0	-82.9868581146
18	0.0	-83.3596486198
18	0.0	-81.6824010285
18	0.0	-82.7998228741
18	0.0	-82.4929781578
18	0.0	-82.3757984991
18	0.0	-81.5929029983
18	0.0	-82.189681954
18	0.0	-82.2108470004
18	0.0	-82.3026988774
18	0.0	-83.1598237636
18	0.0	-82.1258694912
18	0.0	-82.5051478456
18	0.0	-82.4696400124
18	0.0	-82.0119560098
18	0.0	-82.362655845
18	0.0	-81.9450326564
18	0.0	-82.9141274872
18	0.0	-82.3886278589
18	0.0	-82.6544344711
18	0.0	-82.5987462141
18	0.0	-81.8022725618
18	0.0	-82.3348895168
18	0.0	-82.1078733719
18	0.0	-82.5663808198
18	0.0	-81.9226592043
18	0.0	-81.7661251238
18	0.0	-81.7914524029
18	0.0	-81.8305333915
18	0.0	-82.6021742638
18	0.0	-81.7676442221
18	0.0	-83.4241045592
18	0.0	-82.5648273434
18	0.0	-80.9533919422
18	0.0	-82.4247516776
18	0.0	-81.5506410772
18	0.0	-81.6005603381
18	0.0	-82.6563256804
18	0.0	-82.2359924241
18	0.0	-81.9935672915
18	0.0	-82.6881124216
18	0.0	-82.4287547404
18	0.0	-83.2689482551
18	0.0	-82.6029581528
18	0.0	-82.3740020555
18	0.0	-82.0635197021
18	0.0	-82.892921288
18	0.0	-81.5406852942
18	0.0	-82.6535240449
18	0.0	-82.868876018
18	0.0	-82.3183100339
18	0.0	-82.8739773235
18	0.0	-83.151598903
18	0.0	-82.2853147456
18	0.0	-82.9724949092
18	0.0	-82.639187173
18	0.0	-82.5141701431
18	0.0	-82.2500340287
18	0.0	-82.1136219411
18	0.0	-82.5308352969
18	0.0	-82.01251004
18	0.0	-82.0686130451
18	0.0	-81.3051978568
18	0.0	-81.8355362469
18	0.0	-82.7335477622
18	0.0	-82.3142387294
18	0.0	-82.0828717537
18	0.0	-81.5938844445
18	0.0	-83.0585910349
18	0.0	-82.0758555575
18	0.0	-82.407286955
18	0.0	-82.6369856945
18	0.0	-82.2341359678
18	0.0	-82.1984834992
18	0.0	-81.5363085953
18	0.0	-82.2642146755
18	0.0	-81.9302224694
18	0.0	-82.5634427953
18	0.0	-81.4265655118
18	0.0	-81.7127778803
18	0.0	-82.3039405634
18	0.0	-81.3239932646
18	0.0	-82.385002414
18	0.0	-82.3539581441
18	0.0	-83.4393219964
18	0.0	-82.6220277414
18	0.0	-82.3746053882
18	0.0	-82.0748808434
18	0.0	-81.914558887
18	0.0	-83.2781355291
18	0.0	-82.399670264
18	0.0	-82.0705243128
18	0.0	-82.5312341153
18	0.0	-82.3344741821
18	0.0	-81.9798364909
18	0.0	-82.7301152871
18	0.0	-82.933866766
18	0.0	-82.2317787427
18	0.0	-82.2302584105
18	0.0	-82.4614946748
18	0.0	-82.3053618141
18	0.0	-82.7434473035
18	0.0	-82.7008161746
18	0.0	-82.4342397686
18	0.0	-81.897208318
18	0.0	-82.5161091491
18	0.0	-83.6362066357
18	0.0	-81.5712591948
18	0.0	-81.9947136006
18	0.0	-82.4736273711
18	0.0	-82.5440768269
18	0.0	-82.3375498976
18	0.0	-81.7479024515
18	0.0	-82.1727356263
18	0.0	-82.297746301
18	0.0	-81.9546097107
18	0.0	-82.3963855775
18	0.0	-81.5516945811
18	0.0	-82.7690907529
18	0.0	-81.3057879136
18	0.0	-83.0573452283
18	0.0	-82.359671555
18	0.0	-81.5727623744
18	0.0	-82.2659998185
18	0.0	-82.7053261122
18	0.0	-82.0812428029
18	0.0	-83.2544268555
18	0.0	-81.4083141709
18	0.0	-82.8281696283
18	0.0	-83.1698666022
18	0.0	-82.6216244957
18	0.0	-83.1246030023
18	0.0	-82.7924673911
18	0.0	-82.7278493639
18	0.0	-81.9946202796
18	0.0	-81.7408670006
18	0.0	-81.6491226313
18	0.0	-82.0174355621
