# Supplementary material for: Unique membrane properties and enhanced signal processing in human neocortical neurons
Source: eLife. 2016 Oct 6;5:e16553. doi: 10.7554/eLife.16553 (PMC5100995; doi:10.7554/eLife.16553)
Supplement: Source code 1. — DOI: http://dx.doi.org/10.7554/eLife.16553.014 [file elife-16553-code1.zip › Fig3/Fig3b/DIST_045_SYNC/Mon_Apr_11_11_35_14_2016/syns_180/sync_stim_seed_799.txt]

NUMBER_OF_SYNAPSES	APC_N	MAX_VOLTAGE
180	1.0	43.7544985723
180	1.0	43.8027365641
180	1.0	43.7848512418
180	1.0	43.7882339091
180	1.0	43.8357317113
180	1.0	43.786238461
180	1.0	43.7720855549
180	1.0	43.7303497682
180	1.0	43.7282919693
180	1.0	43.7426967017
180	1.0	43.8080784518
180	1.0	43.7083668778
180	1.0	43.7812069934
180	1.0	43.7498205762
180	1.0	43.7267207775
180	1.0	43.7524812159
180	1.0	43.7762744763
180	1.0	43.783872813
180	1.0	43.7301648151
180	1.0	43.7969555979
180	1.0	43.7756719391
180	1.0	43.7711223562
180	1.0	43.8144282428
180	1.0	43.8314010191
180	1.0	43.7456800491
180	1.0	43.8003412156
180	1.0	43.7485569664
180	1.0	43.6884188426
180	1.0	43.7884390525
180	1.0	43.7690199666
180	1.0	43.6771452154
180	1.0	43.7925958556
180	1.0	43.7141550397
180	1.0	43.7339381452
180	1.0	43.8041013888
180	1.0	43.7576309697
180	1.0	43.7928815233
180	1.0	43.7354762684
180	1.0	43.788562911
180	1.0	43.8033945422
180	1.0	43.7640686087
180	1.0	43.7082107933
180	1.0	43.7434077558
180	1.0	43.7366974265
180	1.0	43.7941082023
180	1.0	43.7791064712
180	1.0	43.7438685347
180	1.0	43.7387443656
180	1.0	43.7093385719
180	1.0	43.7967075792
180	1.0	43.7925998058
180	1.0	43.7596049238
180	1.0	43.81692346
180	1.0	43.8071950686
180	1.0	43.7731724336
180	1.0	43.8014119644
180	1.0	43.8106336931
180	1.0	43.7490416936
180	1.0	43.7901009605
180	1.0	43.7775939814
180	1.0	43.7322931463
180	1.0	43.776838027
180	1.0	43.8071237226
180	1.0	43.7164198961
180	1.0	43.7588393057
180	1.0	43.7896195682
180	1.0	43.7753864431
180	1.0	43.7357125193
180	1.0	43.8157703329
180	1.0	43.7873551921
180	1.0	43.7415963348
180	1.0	43.7802727134
180	1.0	43.761791264
180	1.0	43.7310948735
180	1.0	43.803380197
180	1.0	43.7321291725
180	1.0	43.7426293195
180	1.0	43.8123688925
180	1.0	43.7655340298
180	1.0	43.7570402291
180	1.0	43.796373367
180	1.0	43.7299549355
180	1.0	43.8145251366
180	1.0	43.7175141779
180	1.0	43.8171938911
180	1.0	43.7614250299
180	1.0	43.7876988296
180	1.0	43.7717690642
180	1.0	43.7422429267
180	1.0	43.7893844285
180	1.0	43.7836457795
180	1.0	43.7628177382
180	1.0	43.7651285903
180	1.0	43.8007399937
180	1.0	43.7779537848
180	1.0	43.8055604925
180	1.0	43.8382755431
180	1.0	43.7891175889
180	1.0	43.7559313279
180	1.0	43.730081688
180	1.0	43.81774103
180	1.0	43.7321294597
180	1.0	43.7923877243
180	1.0	43.7547345395
180	1.0	43.7133244313
180	1.0	43.7747640845
180	1.0	43.7718773082
180	1.0	43.7346512332
180	1.0	43.7941885202
180	1.0	43.7774336887
180	1.0	43.7727021238
180	1.0	43.7738287432
180	1.0	43.7502333269
180	1.0	43.781033137
180	1.0	43.7146467437
180	1.0	43.7295450657
180	1.0	43.7947612963
180	1.0	43.7363379097
180	1.0	43.7756545333
180	1.0	43.8028692291
180	1.0	43.7820868217
180	1.0	43.7752998738
180	1.0	43.7360156905
180	1.0	43.7653560598
180	1.0	43.7841260107
180	1.0	43.8139997803
180	1.0	43.7191002206
180	1.0	43.8152466125
180	1.0	43.751031276
180	1.0	43.8084444496
180	1.0	43.7920952219
180	1.0	43.7700807424
180	1.0	43.8060789285
180	1.0	43.7282730259
180	1.0	43.7765057159
180	1.0	43.7741329699
180	1.0	43.7716038394
180	1.0	43.7680014377
180	1.0	43.7637781627
180	1.0	43.7956184806
180	1.0	43.7889344215
180	1.0	43.7518563772
180	1.0	43.8046408893
180	1.0	43.7580986569
180	1.0	43.7279549767
180	1.0	43.7903138703
180	1.0	43.7293177936
180	1.0	43.8071152905
180	1.0	43.7828620892
180	1.0	43.7712736132
180	1.0	43.7914909907
180	1.0	43.7976041399
180	1.0	43.7802510398
180	1.0	43.8202762026
180	1.0	43.7956160915
180	1.0	43.7063477415
180	1.0	43.8203237843
180	1.0	43.746180316
180	1.0	43.8072359977
180	1.0	43.7756515717
180	1.0	43.7966848086
180	1.0	43.8135306189
180	1.0	43.8102243206
180	1.0	43.7350424254
180	1.0	43.6891786476
180	1.0	43.757214259
180	1.0	43.7912724983
180	1.0	43.7015326019
180	1.0	43.7959093034
180	1.0	43.7189481636
180	1.0	43.7847581
180	1.0	43.7792959122
180	1.0	43.782187333
180	1.0	43.8205586154
180	1.0	43.7126619309
180	1.0	43.7425874875
180	1.0	43.7657976292
180	1.0	43.7748280595
180	1.0	43.7276799825
180	1.0	43.7984943201
180	1.0	43.7740759753
180	1.0	43.6761321839
180	1.0	43.7815743968
180	1.0	43.7851094132
180	1.0	43.82671692
180	1.0	43.7988876316
180	1.0	43.7385200363
180	1.0	43.7414090862
180	1.0	43.6859343281
180	1.0	43.7398580465
180	1.0	43.8039690965
180	1.0	43.704447579
180	1.0	43.7705796121
180	1.0	43.7435617999
180	1.0	43.7119577505
180	1.0	43.7797016193
180	1.0	43.7543281259
180	1.0	43.7810974156
180	1.0	43.7695494047
180	1.0	43.8223204493
180	1.0	43.8029513607
180	1.0	43.7955006303
180	1.0	43.7837595203
180	1.0	43.7763675651
180	1.0	43.8035580049
180	1.0	43.7687141423
180	1.0	43.7642204543
180	1.0	43.8143006938
180	1.0	43.7348830934
180	1.0	43.7888804072
180	1.0	43.7708062655
180	1.0	43.6766146684
180	1.0	43.7981301216
180	1.0	43.7510715761
180	1.0	43.7834117287
180	1.0	43.8139759715
180	1.0	43.718509882
180	1.0	43.7728724789
180	1.0	43.7015072446
180	1.0	43.7859646961
180	1.0	43.7599461726
180	1.0	43.759014346
180	1.0	43.7780057783
180	1.0	43.7304013845
180	1.0	43.8177935654
180	1.0	43.8150159344
180	1.0	43.7327910542
180	1.0	43.7723651767
180	1.0	43.7702535422
180	1.0	43.8262469505
180	1.0	43.7938741371
180	1.0	43.8042044374
180	1.0	43.7501295939
180	1.0	43.7550875841
180	1.0	43.7647231761
180	1.0	43.7850602212
180	1.0	43.8064612756
180	1.0	43.8061514769
180	1.0	43.7767335788
180	1.0	43.7985686581
180	1.0	43.7557313096
180	1.0	43.7236645653
180	1.0	43.7819830918
180	1.0	43.7798710722
180	1.0	43.7972325747
180	1.0	43.7746670116
180	1.0	43.8060868714
180	1.0	43.7708204057
180	1.0	43.8189866938
180	1.0	43.7211934603
180	1.0	43.7946859493
180	1.0	43.7498180463
180	1.0	43.8252892816
180	1.0	43.7864505008
180	1.0	43.7442143744
180	1.0	43.8033100192
180	1.0	43.78526979
180	1.0	43.7722105936
180	1.0	43.7954194492
180	1.0	43.7182314298
180	1.0	43.7694285036
180	1.0	43.7773311322
180	1.0	43.8076670298
180	1.0	43.7495657393
180	1.0	43.7897772233
180	1.0	43.7447837378
180	1.0	43.7325150047
180	1.0	43.7163039366
180	1.0	43.8101722059
180	1.0	43.7855936383
180	1.0	43.8207463328
180	1.0	43.7433232805
180	1.0	43.6752615493
180	1.0	43.786892953
180	1.0	43.7709201853
180	1.0	43.7478861888
180	1.0	43.7575707464
180	1.0	43.8039525293
180	1.0	43.7219190707
180	1.0	43.8143952302
180	1.0	43.8013856342
180	1.0	43.7981888107
180	1.0	43.7980916912
180	1.0	43.7681071448
180	1.0	43.7919949142
180	1.0	43.7780847697
180	1.0	43.7956589157
180	1.0	43.7153959327
180	1.0	43.743866604
180	1.0	43.7287929836
180	1.0	43.7948425717
180	1.0	43.7803525533
180	1.0	43.8122887844
180	1.0	43.7683598011
180	1.0	43.7676121879
180	1.0	43.7277493704
180	1.0	43.7378444974
180	1.0	43.766356194
180	1.0	43.7842468125
180	1.0	43.7733068106
180	1.0	43.7878912301
180	1.0	43.7256397684
180	1.0	43.8106343168
180	1.0	43.7784011363
180	1.0	43.8061164494
180	1.0	43.7931786761
180	1.0	43.7835538503
180	1.0	43.6835386046
180	1.0	43.7773314348
180	1.0	43.7872888822
180	1.0	43.7639227108
180	1.0	43.8114812967
180	1.0	43.7190870096
180	1.0	43.7581528384
180	1.0	43.7731852359
180	1.0	43.7492918478
180	1.0	43.747937713
180	1.0	43.7873063142
180	1.0	43.8012303844
180	1.0	43.801498932
180	1.0	43.7028530754
180	1.0	43.7834741525
180	1.0	43.7778343117
180	1.0	43.7204292643
180	1.0	43.7898161052
180	1.0	43.772255829
180	1.0	43.722961512
180	1.0	43.7819770431
180	1.0	43.7355870142
180	1.0	43.7151513173
180	1.0	43.7461641417
180	1.0	43.770055428
180	1.0	43.7913286783
180	1.0	43.7906566183
180	1.0	43.7726507291
180	1.0	43.7250524857
180	1.0	43.7409337096
180	1.0	43.7492712847
180	1.0	43.8324685163
180	1.0	43.7755189997
180	1.0	43.7755661475
180	1.0	43.7846034272
180	1.0	43.7197885793
180	1.0	43.8036729746
180	1.0	43.8046491796
180	1.0	43.7939110461
180	1.0	43.7793744343
180	1.0	43.7913638245
180	1.0	43.734030307
180	1.0	43.789757954
180	1.0	43.8174160763
180	1.0	43.7015420452
180	1.0	43.7724674716
180	1.0	43.7938672559
180	1.0	43.7800715534
180	1.0	43.7251946015
180	1.0	43.7200063726
180	1.0	43.7557497259
180	1.0	43.7658056973
180	1.0	43.7749807548
180	1.0	43.7061914597
180	1.0	43.7538488778
180	1.0	43.7130819427
180	1.0	43.8044331992
180	1.0	43.770925206
180	1.0	43.7860561788
180	1.0	43.7965448341
180	1.0	43.8006683446
180	1.0	43.7554853028
180	1.0	43.7979021603
180	1.0	43.7849343442
180	1.0	43.7679168417
180	1.0	43.7073126635
180	1.0	43.8090766814
180	1.0	43.7626404536
180	1.0	43.739551344
180	1.0	43.6998875221
180	1.0	43.7302083518
180	1.0	43.8166801989
180	1.0	43.7732090365
180	1.0	43.758731414
180	1.0	43.8140951463
180	1.0	43.7947049955
180	1.0	43.7317304409
180	1.0	43.7887659005
180	1.0	43.7461889242
180	1.0	43.7224958535
180	1.0	43.7880938268
180	1.0	43.6916979474
180	1.0	43.8196869532
180	1.0	43.801788037
180	1.0	43.7526586759
180	1.0	43.7398685452
180	1.0	43.7673920765
180	1.0	43.7658459371
180	1.0	43.7430146247
180	1.0	43.7526302426
180	1.0	43.7999336647
180	1.0	43.8262805435
180	1.0	43.7440679943
180	1.0	43.7983191178
180	1.0	43.7893960415
180	1.0	43.7827228269
180	1.0	43.7562809809
180	1.0	43.7385258941
180	1.0	43.7721836257
180	1.0	43.7374383649
180	1.0	43.7458682925
180	1.0	43.8170852032
180	1.0	43.7729451237
180	1.0	43.7138043877
180	1.0	43.746263549
180	1.0	43.8215962679
180	1.0	43.7890321469
180	1.0	43.8003778238
180	1.0	43.812826499
180	1.0	43.7798489128
180	1.0	43.7347944296
180	1.0	43.7748144979
180	1.0	43.739242519
180	1.0	43.7689895937
180	1.0	43.7933861107
180	1.0	43.7323261147
180	1.0	43.7347934653
180	1.0	43.7696467313
180	1.0	43.8110281432
180	1.0	43.7718370881
180	1.0	43.7459280469
180	1.0	43.7972865287
180	1.0	43.7621393842
180	1.0	43.8098950699
180	1.0	43.7494989087
180	1.0	43.7545156096
180	1.0	43.7874472111
180	1.0	43.7513018978
180	1.0	43.7754325812
180	1.0	43.7438374856
180	1.0	43.7962095808
180	1.0	43.80476756
180	1.0	43.7788479683
180	1.0	43.7775589222
180	1.0	43.7654389591
180	1.0	43.7273162978
180	1.0	43.8064976336
180	1.0	43.7506873351
180	1.0	43.7090011698
180	1.0	43.7557117314
180	1.0	43.7788639966
180	1.0	43.7671146352
180	1.0	43.7542910264
180	1.0	43.8058104721
180	1.0	43.7567204636
180	1.0	43.7838256217
180	1.0	43.6938825826
180	1.0	43.7928145624
180	1.0	43.7544804893
180	1.0	43.791989809
180	1.0	43.7991280422
180	1.0	43.8248639041
180	1.0	43.7697587212
180	1.0	43.7908012921
180	1.0	43.8112870676
180	1.0	43.7280335714
180	1.0	43.7968437129
180	1.0	43.7082610188
180	1.0	43.8172084174
180	1.0	43.8185312572
180	1.0	43.8104991055
180	1.0	43.8082140977
180	1.0	43.8185221966
180	1.0	43.8163067645
180	1.0	43.7447864812
180	1.0	43.7688461207
180	1.0	43.8323289889
180	1.0	43.7400252788
180	1.0	43.7905372257
180	1.0	43.7708006569
180	1.0	43.7319835997
180	1.0	43.750908441
180	1.0	43.7619987898
180	1.0	43.7700303745
180	1.0	43.7984543092
180	1.0	43.707596979
180	1.0	43.7677801092
180	1.0	43.7333172966
180	1.0	43.768276711
180	1.0	43.7546194291
180	1.0	43.7615213741
180	1.0	43.8117304813
180	1.0	43.7669065147
180	1.0	43.773704601
180	1.0	43.7821984981
180	1.0	43.795970694
180	1.0	43.7761757415
180	1.0	43.8078684622
180	1.0	43.73095166
180	1.0	43.7744604728
180	1.0	43.7817460191
180	1.0	43.7323239435
180	1.0	43.7469662177
180	1.0	43.7619923945
180	1.0	43.7927535558
180	1.0	43.7599266928
180	1.0	43.7888276884
180	1.0	43.7744357678
180	1.0	43.8197146023
180	1.0	43.7615699002
180	1.0	43.816769574
180	1.0	43.7501660929
180	1.0	43.7067768499
180	1.0	43.767673141
180	1.0	43.7878939379
180	1.0	43.7998111454
180	1.0	43.8024170821
180	1.0	43.7847101746
180	1.0	43.7083175069
180	1.0	43.800387331
180	1.0	43.7568589991
180	1.0	43.7318673651
180	1.0	43.795741157
180	1.0	43.8129583391
180	1.0	43.7523166607
180	1.0	43.8138768231
180	1.0	43.8149374934
180	1.0	43.7048650101
180	1.0	43.8166941869
180	1.0	43.8110455579
180	1.0	43.774797553
180	1.0	43.7914900225
180	1.0	43.7657915342
180	1.0	43.7767420234
180	1.0	43.7719111356
180	1.0	43.7791340354
180	1.0	43.7313838629
180	1.0	43.7283310831
180	1.0	43.8228961102
180	1.0	43.8211814376
180	1.0	43.7933296209
180	1.0	43.7180541094
180	1.0	43.7796965883
180	1.0	43.7675474346
180	1.0	43.7636819415
180	1.0	43.7179297429
180	1.0	43.7855704215
180	1.0	43.8089388068
180	1.0	43.7951666361
180	1.0	43.6950915194
180	1.0	43.7451814816
180	1.0	43.755921072
180	1.0	43.774087602
180	1.0	43.7237832353
180	1.0	43.7058317652
180	1.0	43.7773780655
180	1.0	43.7874239444
180	1.0	43.736439114
180	1.0	43.7952111409
180	1.0	43.7509631319
180	1.0	43.7317982757
180	1.0	43.7735458261
180	1.0	43.7413033712
180	1.0	43.740729021
180	1.0	43.7431116661
180	1.0	43.7919812602
180	1.0	43.7202702105
180	1.0	43.7310389403
180	1.0	43.8364289165
180	1.0	43.7795333808
180	1.0	43.7553666385
180	1.0	43.7670069295
180	1.0	43.8036466271
180	1.0	43.7911537519
180	1.0	43.8007978637
180	1.0	43.7224021862
180	1.0	43.8135996039
180	1.0	43.7611092218
180	1.0	43.8057023406
180	1.0	43.7621202766
180	1.0	43.795031093
180	1.0	43.798464884
180	1.0	43.8086266132
180	1.0	43.782601669
180	1.0	43.7708207495
180	1.0	43.7775382903
180	1.0	43.8263545763
180	1.0	43.741575458
180	1.0	43.7308819073
180	1.0	43.7145486333
180	1.0	43.7442689977
180	1.0	43.8050775914
180	1.0	43.7884725511
180	1.0	43.8015221669
180	1.0	43.7942490103
180	1.0	43.750676398
180	1.0	43.8039374761
180	1.0	43.7214389107
180	1.0	43.7956676469
180	1.0	43.7489389738
180	1.0	43.7409392668
180	1.0	43.7388533274
180	1.0	43.7422655691
180	1.0	43.7159275156
180	1.0	43.690835226
180	1.0	43.7768527447
180	1.0	43.8157913527
180	1.0	43.7244460707
180	1.0	43.7195728743
180	1.0	43.7828893178
180	1.0	43.77909218
180	1.0	43.7205493331
180	1.0	43.7818994347
180	1.0	43.6995805145
180	1.0	43.8072360194
180	1.0	43.7707333762
180	1.0	43.8208925732
180	1.0	43.7586076822
180	1.0	43.7275694497
180	1.0	43.7937802534
180	1.0	43.7011603926
180	1.0	43.7883853552
180	1.0	43.7886829
180	1.0	43.8010645181
180	1.0	43.8181052249
180	1.0	43.7524922701
180	1.0	43.7466518505
180	1.0	43.7745995974
180	1.0	43.8091464555
180	1.0	43.7576288808
180	1.0	43.8083944101
180	1.0	43.7988884256
180	1.0	43.7925785978
180	1.0	43.8076761731
180	1.0	43.7616929849
180	1.0	43.7208048969
180	1.0	43.82113955
180	1.0	43.7166884978
180	1.0	43.7493254405
180	1.0	43.7901310461
180	1.0	43.7928670831
180	1.0	43.8078510912
180	1.0	43.8114451532
180	1.0	43.7699807631
180	1.0	43.7454648841
180	1.0	43.7527124877
180	1.0	43.6958939751
180	1.0	43.7771820312
180	1.0	43.8052644696
180	1.0	43.7969707497
180	1.0	43.7786501636
180	1.0	43.7849780077
180	1.0	43.7697046034
180	1.0	43.7312950389
180	1.0	43.7858333552
180	1.0	43.7903213762
180	1.0	43.7709147527
180	1.0	43.7406744594
180	1.0	43.7877773987
180	1.0	43.802114253
180	1.0	43.7894457055
180	1.0	43.8071378021
180	1.0	43.7864619593
180	1.0	43.7308331058
180	1.0	43.7460089775
180	1.0	43.7470825021
180	1.0	43.7914473287
180	1.0	43.73974663
180	1.0	43.7799265473
180	1.0	43.8042815448
180	1.0	43.6935922052
180	1.0	43.7789301381
180	1.0	43.8151008449
180	1.0	43.7906483261
180	1.0	43.8035100709
180	1.0	43.6801244068
180	1.0	43.7957042556
180	1.0	43.7255475041
180	1.0	43.7756758705
180	1.0	43.8140944756
180	1.0	43.7664215131
180	1.0	43.7567556778
180	1.0	43.719639736
180	1.0	43.7422960219
180	1.0	43.8006710331
180	1.0	43.7925609785
180	1.0	43.768817872
180	1.0	43.6843389856
180	1.0	43.7195581884
180	1.0	43.7626391832
180	1.0	43.8112038389
180	1.0	43.8059756079
180	1.0	43.7822624971
180	1.0	43.7469143353
180	1.0	43.7945881715
180	1.0	43.8105853528
180	1.0	43.7268170582
180	1.0	43.7491283452
180	1.0	43.7977762859
180	1.0	43.7368338153
180	1.0	43.7079579328
180	1.0	43.7961926364
180	1.0	43.7847958079
180	1.0	43.7636091933
180	1.0	43.7140595305
180	1.0	43.7363386869
180	1.0	43.7606566434
180	1.0	43.7129592957
180	1.0	43.7383262273
180	1.0	43.7283913687
180	1.0	43.7384257575
180	1.0	43.7734865236
180	1.0	43.77097351
180	1.0	43.7556776025
180	1.0	43.7537704862
180	1.0	43.8069921738
180	1.0	43.7293126276
180	1.0	43.7715328194
180	1.0	43.8070056414
180	1.0	43.7450704533
180	1.0	43.762705515
180	1.0	43.8125089089
180	1.0	43.7225529404
180	1.0	43.8030298814
180	1.0	43.8214410237
180	1.0	43.6779075926
180	1.0	43.7136825009
180	1.0	43.8138854079
180	1.0	43.721127702
180	1.0	43.8027347265
180	1.0	43.7306762084
180	1.0	43.8085185037
180	1.0	43.7718742666
180	1.0	43.778764333
180	1.0	43.7765131887
180	1.0	43.7618074556
180	1.0	43.7992184753
180	1.0	43.8069968386
180	1.0	43.79591629
180	1.0	43.8268571199
180	1.0	43.8006774032
180	1.0	43.799440469
180	1.0	43.7552573323
180	1.0	43.7327392746
180	1.0	43.7206407641
180	1.0	43.7256722808
180	1.0	43.8086988602
180	1.0	43.7931917886
180	1.0	43.8188677697
180	1.0	43.6878964949
180	1.0	43.7292125834
180	1.0	43.7204401593
180	1.0	43.7379711833
180	1.0	43.8081385299
180	1.0	43.7926181635
180	1.0	43.7454433642
180	1.0	43.8090995021
180	1.0	43.7913785486
180	1.0	43.7464182512
180	1.0	43.8290974003
180	1.0	43.8029456886
180	1.0	43.8100220433
180	1.0	43.7935373121
180	1.0	43.7979858013
180	1.0	43.825113357
180	1.0	43.826001276
180	1.0	43.7898148072
180	1.0	43.7783578574
180	1.0	43.7854273099
180	1.0	43.7983336129
180	1.0	43.8101554322
180	1.0	43.7340869992
180	1.0	43.7835399465
180	1.0	43.7786602387
180	1.0	43.7762831165
180	1.0	43.8231941159
180	1.0	43.7958317487
180	1.0	43.6912213727
180	1.0	43.7967360097
180	1.0	43.783516903
180	1.0	43.8049600605
180	1.0	43.8127906168
180	1.0	43.7129151571
180	1.0	43.8091402577
180	1.0	43.7929137196
180	1.0	43.8102346311
180	1.0	43.8002278548
180	1.0	43.8141682943
180	1.0	43.8285977322
180	1.0	43.7712740397
180	1.0	43.7011053912
180	1.0	43.7682132066
180	1.0	43.7521594607
180	1.0	43.7852524406
180	1.0	43.7708002558
180	1.0	43.7246871756
180	1.0	43.7649744667
180	1.0	43.7924003715
180	1.0	43.7488517941
180	1.0	43.7959479257
180	1.0	43.7754346416
180	1.0	43.7852658569
180	1.0	43.7914889212
180	1.0	43.7376667823
180	1.0	43.735956505
180	1.0	43.7994933143
180	1.0	43.8050839148
180	1.0	43.7915224259
180	1.0	43.7301171907
180	1.0	43.7438430098
180	1.0	43.8066179099
180	1.0	43.8119162621
180	1.0	43.7642442548
180	1.0	43.8075534028
180	1.0	43.7350867062
180	1.0	43.7647029437
180	1.0	43.7322140235
180	1.0	43.8063179299
180	1.0	43.7827096824
180	1.0	43.7748819835
180	1.0	43.7301021702
180	1.0	43.7383330823
180	1.0	43.7722008567
180	1.0	43.7285170864
180	1.0	43.7620920329
180	1.0	43.8173359593
180	1.0	43.7820685959
180	1.0	43.7848999211
180	1.0	43.8216059531
180	1.0	43.7962417016
180	1.0	43.7621476414
180	1.0	43.7146150134
180	1.0	43.778706932
180	1.0	43.7705110801
180	1.0	43.7841496792
180	1.0	43.7916968336
180	1.0	43.7836578886
180	1.0	43.8168116696
180	1.0	43.7414840769
180	1.0	43.792610061
180	1.0	43.7960162596
180	1.0	43.7728899158
180	1.0	43.7347149422
180	1.0	43.8174056364
180	1.0	43.7886657255
180	1.0	43.7924777728
180	1.0	43.7799029716
180	1.0	43.7463310427
180	1.0	43.7295180238
180	1.0	43.7910698185
180	1.0	43.7519740558
180	1.0	43.8212172676
180	1.0	43.7542262705
180	1.0	43.7767132497
180	1.0	43.7317247113
180	1.0	43.7854240274
180	1.0	43.8207180434
180	1.0	43.8195901623
180	1.0	43.7642796233
180	1.0	43.7553430456
180	1.0	43.7852458784
180	1.0	43.7906697716
180	1.0	43.7775124181
180	1.0	43.8083955024
180	1.0	43.7334001396
180	1.0	43.8037686326
180	1.0	43.7440588493
180	1.0	43.7183867198
180	1.0	43.7730017308
180	1.0	43.7135311736
180	1.0	43.7952341919
180	1.0	43.7992705295
180	1.0	43.7760569943
180	1.0	43.7599324406
180	1.0	43.8187746846
180	1.0	43.7712363301
180	1.0	43.791044613
180	1.0	43.7409932857
180	1.0	43.7922205871
180	1.0	43.7994298136
180	1.0	43.6999934633
180	1.0	43.7060377983
180	1.0	43.7865722791
180	1.0	43.7294156411
180	1.0	43.7432575888
180	1.0	43.7975633888
180	1.0	43.7976071775
180	1.0	43.7498954265
180	1.0	43.8128689377
180	1.0	43.7019843537
180	1.0	43.7712823806
180	1.0	43.8025587743
180	1.0	43.7474670869
180	1.0	43.7676756218
180	1.0	43.8019857392
180	1.0	43.7577413687
180	1.0	43.6786684505
180	1.0	43.7717479593
180	1.0	43.7278288004
180	1.0	43.7185859261
180	1.0	43.7922685807
180	1.0	43.7893956596
180	1.0	43.777596386
180	1.0	43.8183207937
180	1.0	43.7219081304
180	1.0	43.7886135155
180	1.0	43.7681364797
180	1.0	43.7601796634
180	1.0	43.803232514
180	1.0	43.7892753027
180	1.0	43.7417924835
180	1.0	43.7700990459
180	1.0	43.7958286159
180	1.0	43.7346400869
180	1.0	43.7920455576
180	1.0	43.785530191
180	1.0	43.7441597562
180	1.0	43.7730423989
180	1.0	43.8084979965
180	1.0	43.7798714852
180	1.0	43.7228383363
180	1.0	43.7766539426
180	1.0	43.7935431177
180	1.0	43.7617641932
180	1.0	43.7415312301
180	1.0	43.7813639909
180	1.0	43.7269092096
180	1.0	43.7009142442
180	1.0	43.7786430489
180	1.0	43.8174086638
180	1.0	43.7111358475
180	1.0	43.7806056304
180	1.0	43.7494047811
180	1.0	43.7670445691
180	1.0	43.7950494203
180	1.0	43.7831854145
180	1.0	43.8219665878
180	1.0	43.7101989825
180	1.0	43.7616815597
180	1.0	43.7822125958
180	1.0	43.7123262811
180	1.0	43.8117359275
180	1.0	43.7378513136
180	1.0	43.7412801627
180	1.0	43.7764010298
180	1.0	43.7304283979
180	1.0	43.7819409786
180	1.0	43.8044514416
180	1.0	43.7705481168
180	1.0	43.8077624857
180	1.0	43.7485614841
180	1.0	43.7878109324
180	1.0	43.7820443221
180	1.0	43.6962381718
180	1.0	43.7910654544
180	1.0	43.8044198409
180	2.0	43.7365144634
180	1.0	43.8273095956
180	1.0	43.7625660203
180	1.0	43.7787691395
180	1.0	43.7850195903
180	1.0	43.7184957047
180	1.0	43.8023992528
180	1.0	43.80192862
180	1.0	43.7111955818
180	1.0	43.8004918643
180	1.0	43.7742278281
180	1.0	43.7337607248
180	1.0	43.8091855521
180	1.0	43.7252329548
180	1.0	43.8034430033
180	1.0	43.8016494144
180	1.0	43.7563885766
180	1.0	43.6849137898
180	1.0	43.8103152774
180	1.0	43.7845355886
180	1.0	43.7507095442
180	1.0	43.708588036
180	1.0	43.7330227733
180	1.0	43.7867845872
180	1.0	43.8163406515
180	1.0	43.7421145154
180	1.0	43.7799572548
180	1.0	43.7986951686
180	1.0	43.7417178955
180	1.0	43.8130318716
180	1.0	43.7445175447
180	1.0	43.7526876396
180	1.0	43.7566745522
180	1.0	43.7728496151
180	1.0	43.7637035475
180	1.0	43.739752591
180	1.0	43.7899609738
180	1.0	43.8215182971
180	1.0	43.7238878491
180	1.0	43.7848855445
180	1.0	43.8265910742
180	1.0	43.6955853176
180	1.0	43.7394439621
180	1.0	43.747631816
180	1.0	43.7611870206
180	1.0	43.7929433843
180	1.0	43.7032187298
