# Supplementary material for: Unique membrane properties and enhanced signal processing in human neocortical neurons
Source: eLife. 2016 Oct 6;5:e16553. doi: 10.7554/eLife.16553 (PMC5100995; doi:10.7554/eLife.16553)
Supplement: Source code 1. — DOI: http://dx.doi.org/10.7554/eLife.16553.014 [file elife-16553-code1.zip › Fig3/Fig3b/DIST_045_SYNC/Mon_Apr_11_11_35_14_2016/syns_181/sync_stim_seed_792.txt]

NUMBER_OF_SYNAPSES	APC_N	MAX_VOLTAGE
181	1.0	43.7878554615
181	1.0	43.7062987652
181	1.0	43.7700717544
181	1.0	43.7932916304
181	1.0	43.7481210282
181	1.0	43.7593983052
181	1.0	43.807607622
181	1.0	43.8092662884
181	1.0	43.7936165199
181	1.0	43.7731710773
181	1.0	43.7265016843
181	1.0	43.808193534
181	1.0	43.7997715712
181	1.0	43.7077669859
181	1.0	43.792178628
181	1.0	43.7364656213
181	1.0	43.7435221484
181	1.0	43.7826335372
181	1.0	43.7998796959
181	1.0	43.7550000635
181	1.0	43.785307966
181	1.0	43.8014777284
181	1.0	43.7950186828
181	1.0	43.7997160403
181	1.0	43.718499215
181	1.0	43.8084963454
181	1.0	43.7785850132
181	1.0	43.7089822433
181	1.0	43.785443272
181	1.0	43.713308302
181	1.0	43.7571775917
181	1.0	43.7183008036
181	1.0	43.8293300179
181	1.0	43.8228552113
181	1.0	43.8182477926
181	1.0	43.7818390893
181	1.0	43.7285269025
181	1.0	43.7926647081
181	1.0	43.7884785115
181	1.0	43.7433907121
181	1.0	43.7689990591
181	1.0	43.8141916421
181	1.0	43.8124736841
181	1.0	43.7835425061
181	1.0	43.7501110561
181	1.0	43.8004817726
181	1.0	43.7571896013
181	1.0	43.7247237756
181	1.0	43.7489195217
181	1.0	43.7736528697
181	1.0	43.8092396175
181	1.0	43.7284360351
181	1.0	43.8290792649
181	1.0	43.7449422569
181	1.0	43.8054855495
181	1.0	43.7827677629
181	1.0	43.8085060875
181	1.0	43.8133365506
181	1.0	43.7506374752
181	1.0	43.7176915384
181	1.0	43.7122847764
181	1.0	43.7753584654
181	1.0	43.7413990864
181	1.0	43.736747312
181	1.0	43.8238962223
181	1.0	43.8113616676
181	1.0	43.7285050463
181	1.0	43.7750489941
181	1.0	43.8071160721
181	1.0	43.7422317176
181	1.0	43.7947710981
181	1.0	43.8274705481
181	1.0	43.8329870354
181	1.0	43.7621752323
181	1.0	43.8148681411
181	1.0	43.7443007542
181	1.0	43.764339242
181	1.0	43.8236176053
181	1.0	43.7177590046
181	1.0	43.800433183
181	1.0	43.7730641839
181	1.0	43.7613178687
181	1.0	43.7822700848
181	1.0	43.7189588706
181	1.0	43.6925326591
181	1.0	43.7175918191
181	1.0	43.7943372188
181	1.0	43.801097223
181	1.0	43.7726692279
181	1.0	43.7512666605
181	1.0	43.7601051367
181	1.0	43.8135429292
181	1.0	43.7359856297
181	1.0	43.8057846655
181	1.0	43.7458152788
181	1.0	43.7230615863
181	1.0	43.795818784
181	1.0	43.7533811965
181	1.0	43.7681721247
181	1.0	43.7727143338
181	1.0	43.7356561378
181	1.0	43.812847856
181	1.0	43.742659958
181	1.0	43.7690225502
181	1.0	43.778984687
181	1.0	43.7996085847
181	1.0	43.7909114599
181	1.0	43.7585145777
181	1.0	43.8205775935
181	1.0	43.7855343227
181	1.0	43.7428387368
181	1.0	43.8180847248
181	1.0	43.8062155703
181	1.0	43.7891769429
181	1.0	43.6828809339
181	1.0	43.7681218524
181	1.0	43.7595989003
181	1.0	43.8129371653
181	1.0	43.714610527
181	1.0	43.7592954652
181	1.0	43.7821344388
181	1.0	43.7967234378
181	1.0	43.7848828856
181	1.0	43.723761819
181	1.0	43.7862185824
181	1.0	43.821522626
181	1.0	43.7906265206
181	1.0	43.807537361
181	1.0	43.809344075
181	1.0	43.7285755573
181	1.0	43.8272248598
181	1.0	43.8297022333
181	1.0	43.773302692
181	1.0	43.8103239399
181	1.0	43.8133365424
181	1.0	43.8112299013
181	1.0	43.8005864325
181	1.0	43.8258470902
181	1.0	43.8021397279
181	1.0	43.6860669079
181	1.0	43.7049434009
181	1.0	43.7781984793
181	1.0	43.7457573676
181	1.0	43.7172156635
181	1.0	43.7721165707
181	1.0	43.8166121024
181	1.0	43.7255491644
181	1.0	43.7863274868
181	1.0	43.7512179598
181	1.0	43.8083189418
181	1.0	43.8197668597
181	1.0	43.8003598005
181	1.0	43.7905056009
181	1.0	43.7761589284
181	1.0	43.8033354939
181	1.0	43.7469784259
181	1.0	43.7872307959
181	1.0	43.7815574211
181	1.0	43.7753311513
181	1.0	43.7207597038
181	1.0	43.8012049222
181	1.0	43.7470639442
181	1.0	43.7353403079
181	1.0	43.8106694042
181	1.0	43.7417496639
181	1.0	43.7528255947
181	1.0	43.7515676109
181	1.0	43.8027169899
181	1.0	43.7464709102
181	1.0	43.7890221445
181	1.0	43.7711071228
181	1.0	43.7275686779
181	1.0	43.7186765155
181	1.0	43.7605926534
181	1.0	43.7799383711
181	1.0	43.768824702
181	1.0	43.7963793824
181	1.0	43.8123389627
181	1.0	43.7833859319
181	1.0	43.7315756822
181	1.0	43.7905411022
181	1.0	43.7423483686
181	1.0	43.7952992019
181	1.0	43.7236511606
181	1.0	43.7079372411
181	1.0	43.7891203117
181	1.0	43.7853460073
181	1.0	43.6931373062
181	1.0	43.8052689556
181	1.0	43.7880173443
181	1.0	43.7886529702
181	1.0	43.7932834547
181	1.0	43.7797389758
181	1.0	43.8020967799
181	1.0	43.787776007
181	1.0	43.7856957215
181	1.0	43.7921956853
181	1.0	43.8123216377
181	1.0	43.7207038361
181	1.0	43.7268727067
181	1.0	43.8232411538
181	1.0	43.8329927795
181	1.0	43.8107721492
181	1.0	43.7483306127
181	1.0	43.8028108358
181	1.0	43.7736926792
181	1.0	43.7278419847
181	1.0	43.7933628691
181	1.0	43.8284170013
181	1.0	43.7223593285
181	1.0	43.7268837378
181	1.0	43.813286154
181	1.0	43.6874334167
181	1.0	43.7974162543
181	1.0	43.7804386006
181	1.0	43.7924523794
181	1.0	43.8094158228
181	1.0	43.7726179036
181	1.0	43.7827764528
181	1.0	43.796152302
181	1.0	43.8074071182
181	1.0	43.7683282965
181	1.0	43.7771672144
181	1.0	43.7481835526
181	1.0	43.7670849477
181	1.0	43.7574354109
181	1.0	43.7274583642
181	1.0	43.7980499787
181	1.0	43.805232595
181	1.0	43.7910799331
181	1.0	43.730459174
181	1.0	43.8106693941
181	1.0	43.7004556876
181	1.0	43.7807333044
181	1.0	43.731086001
181	1.0	43.8182627205
181	1.0	43.7381744275
181	1.0	43.8053296892
181	1.0	43.7759985107
181	1.0	43.7880248155
181	1.0	43.7379947463
181	1.0	43.7955688118
181	1.0	43.7703603724
181	1.0	43.7289012475
181	1.0	43.7136207046
181	1.0	43.7724549896
181	1.0	43.7911998046
181	1.0	43.7110177522
181	1.0	43.756402564
181	1.0	43.7470789672
181	1.0	43.7784276149
181	1.0	43.8102045567
181	1.0	43.7980860614
181	1.0	43.7426017293
181	1.0	43.8109511779
181	1.0	43.8112301482
181	1.0	43.7177355216
181	1.0	43.8197805565
181	1.0	43.7329731253
181	1.0	43.7388586901
181	1.0	43.7869436087
181	1.0	43.7866693201
181	1.0	43.7675537386
181	1.0	43.7717844562
181	1.0	43.8273573187
181	1.0	43.8420344448
181	1.0	43.8001620031
181	1.0	43.8127390595
181	1.0	43.7537932986
181	1.0	43.7857198783
181	1.0	43.7575901345
181	1.0	43.7933282923
181	1.0	43.7929593196
181	1.0	43.7895423918
181	1.0	43.8175245722
181	1.0	43.7431137021
181	1.0	43.8052090473
181	1.0	43.7131260447
181	1.0	43.7552535261
181	1.0	43.8256494225
181	1.0	43.7306141928
181	1.0	43.8041936507
181	1.0	43.7746839455
181	1.0	43.7900395732
181	1.0	43.7638536444
181	1.0	43.7424487733
181	1.0	43.8137169815
181	1.0	43.7334871463
181	1.0	43.8049931692
181	1.0	43.7726268646
181	1.0	43.8253311514
181	1.0	43.7814048461
181	1.0	43.7582319483
181	1.0	43.727714291
181	1.0	43.8192244347
181	1.0	43.8201864203
181	1.0	43.7690519596
181	1.0	43.798325943
181	1.0	43.8036682644
181	1.0	43.7838660532
181	1.0	43.7803956266
181	1.0	43.789021669
181	1.0	43.7427563435
181	1.0	43.7108898382
181	1.0	43.7944834089
181	1.0	43.7401986447
181	1.0	43.7483478664
181	1.0	43.7784088831
181	1.0	43.7427854976
181	1.0	43.7526736977
181	1.0	43.7238177341
181	1.0	43.7159393989
181	1.0	43.7972027454
181	1.0	43.7994212309
181	1.0	43.7515395294
181	1.0	43.7673463816
181	1.0	43.736197881
181	1.0	43.8025318836
181	1.0	43.7854881978
181	1.0	43.7341493795
181	1.0	43.8307159549
181	1.0	43.7883959461
181	1.0	43.7964554434
181	1.0	43.8079839446
181	1.0	43.7288853222
181	1.0	43.7356702732
181	1.0	43.7733058429
181	1.0	43.7778879542
181	1.0	43.7878142987
181	1.0	43.7764692301
181	1.0	43.7865287049
181	1.0	43.7641055331
181	1.0	43.7780358526
181	1.0	43.8173799091
181	1.0	43.7776819788
181	1.0	43.766848485
181	1.0	43.7786787924
181	1.0	43.8060190949
181	1.0	43.7741603121
181	1.0	43.7005017123
181	1.0	43.7972028139
181	1.0	43.746761443
181	1.0	43.7383776366
181	1.0	43.729467696
181	1.0	43.7763833531
181	1.0	43.7787666284
181	1.0	43.8032495961
181	1.0	43.8138129494
181	1.0	43.8215740841
181	1.0	43.7306132761
181	1.0	43.764424763
181	1.0	43.7545657278
181	1.0	43.7562592946
181	1.0	43.8038507684
181	1.0	43.7622704068
181	1.0	43.78751826
181	1.0	43.7511110987
181	1.0	43.7847204042
181	1.0	43.7081300145
181	1.0	43.8152077673
181	1.0	43.7345376278
181	1.0	43.8020067859
181	1.0	43.7961677909
181	1.0	43.7794470347
181	1.0	43.8137142695
181	1.0	43.7738054055
181	1.0	43.7882208945
181	1.0	43.8064895862
181	1.0	43.7612714179
181	1.0	43.7924634509
181	1.0	43.7316183972
181	1.0	43.7457373742
181	1.0	43.7866464516
181	1.0	43.7939411945
181	1.0	43.760223518
181	1.0	43.7191521194
181	1.0	43.809861599
181	1.0	43.8164619456
181	1.0	43.7976155821
181	1.0	43.7478939008
181	1.0	43.725184093
181	1.0	43.8087933051
181	1.0	43.7921620148
181	1.0	43.7997331832
181	1.0	43.8043520378
181	1.0	43.7687547368
181	1.0	43.74601785
181	1.0	43.8202518809
181	1.0	43.7951564508
181	1.0	43.7638900761
181	1.0	43.7996706072
181	1.0	43.7409953218
181	1.0	43.7654043211
181	1.0	43.8020396281
181	1.0	43.7938201288
181	1.0	43.7475681272
181	1.0	43.751743671
181	1.0	43.7588254347
181	1.0	43.8086918532
181	1.0	43.7140838299
181	1.0	43.8103265171
181	1.0	43.8198538381
181	1.0	43.8071129915
181	1.0	43.6892655702
181	1.0	43.7130765043
181	1.0	43.8002636792
181	1.0	43.8095903531
181	1.0	43.7234729026
181	1.0	43.7416028427
181	1.0	43.784966919
181	1.0	43.8101001414
181	1.0	43.7837111494
181	1.0	43.8009100328
181	1.0	43.7302265599
181	1.0	43.7615405834
181	1.0	43.7741978514
181	1.0	43.7760726165
181	1.0	43.77557942
181	1.0	43.7719030663
181	1.0	43.7688442424
181	1.0	43.7853900006
181	1.0	43.7053837307
181	1.0	43.796797481
181	1.0	43.8214376111
181	1.0	43.7074665945
181	1.0	43.7461108925
181	1.0	43.7668114567
181	1.0	43.7552797235
181	1.0	43.7707785321
181	1.0	43.7584923018
181	1.0	43.8000118412
181	1.0	43.7997522364
181	1.0	43.7974294939
181	1.0	43.7691793709
181	1.0	43.802728784
181	1.0	43.7660758801
181	1.0	43.7901432211
181	1.0	43.793848098
181	1.0	43.7448448684
181	1.0	43.8083687747
181	1.0	43.8091354466
181	1.0	43.7905599409
181	1.0	43.7799579827
181	1.0	43.7880172749
181	1.0	43.7847379668
181	1.0	43.7403385313
181	1.0	43.7899172507
181	1.0	43.7277740619
181	1.0	43.708276653
181	1.0	43.7290409959
181	1.0	43.7857562987
181	1.0	43.7838800735
181	1.0	43.8071155822
181	1.0	43.7441434828
181	1.0	43.8015871627
181	1.0	43.7630300382
181	1.0	43.8197085398
181	1.0	43.8002471987
181	1.0	43.8291998877
181	1.0	43.7506065113
181	1.0	43.8081085921
181	1.0	43.7221058427
181	1.0	43.7416195321
181	1.0	43.7980437191
181	1.0	43.7348185169
181	1.0	43.8085065129
181	1.0	43.728906147
181	1.0	43.8016248673
181	1.0	43.7899879497
181	1.0	43.7566212278
181	1.0	43.8387551337
181	1.0	43.8079399254
181	1.0	43.8184264237
181	1.0	43.7017535934
181	1.0	43.8198431705
181	1.0	43.722535324
181	1.0	43.7619922942
181	1.0	43.7719115516
181	1.0	43.8025391208
181	1.0	43.7311159008
181	1.0	43.7936897363
181	1.0	43.7854482282
181	1.0	43.7937101296
181	1.0	43.8059418776
181	1.0	43.8053072404
181	1.0	43.7956519408
181	1.0	43.7979413031
181	1.0	43.7855938424
181	1.0	43.7119208964
181	1.0	43.7560894676
181	1.0	43.7822953321
181	1.0	43.7634644288
181	1.0	43.7930004884
181	1.0	43.7310776116
181	1.0	43.75384265
181	1.0	43.8111190264
181	1.0	43.7877475004
181	1.0	43.8125488352
181	1.0	43.7505514007
181	1.0	43.7980180946
181	1.0	43.7872646489
181	1.0	43.7171018899
181	1.0	43.7358212439
181	1.0	43.698502104
181	1.0	43.7804841051
181	1.0	43.7449045014
181	1.0	43.7479281141
181	1.0	43.7643814056
181	1.0	43.7110679161
181	1.0	43.8037933219
181	1.0	43.7904776571
181	1.0	43.6852901019
181	1.0	43.7975688167
181	1.0	43.8160630341
181	1.0	43.7434140631
181	1.0	43.7408349126
181	1.0	43.7833017557
181	1.0	43.8014572165
181	1.0	43.7392254736
181	1.0	43.8317969232
181	1.0	43.7441560283
181	1.0	43.8007869599
181	1.0	43.7973885047
181	1.0	43.8196343857
181	1.0	43.755624392
181	1.0	43.756637324
181	1.0	43.7584006533
181	1.0	43.8163442494
181	1.0	43.7009969397
181	1.0	43.7301529874
181	1.0	43.7226921302
181	1.0	43.785001473
181	1.0	43.8034240034
181	1.0	43.7790695308
181	1.0	43.771466388
181	1.0	43.7972197178
181	1.0	43.773842673
181	1.0	43.744894002
181	1.0	43.7037887489
181	1.0	43.7847251315
181	1.0	43.8256877218
181	1.0	43.7988349832
181	1.0	43.8185068487
181	1.0	43.6761321152
181	1.0	43.7947401003
181	1.0	43.7581091953
181	1.0	43.6850777317
181	1.0	43.7681551572
181	1.0	43.8023573292
181	1.0	43.7654091482
181	1.0	43.7082837195
181	1.0	43.7991702709
181	1.0	43.7375584709
181	1.0	43.7455453358
181	1.0	43.7548163412
181	1.0	43.7963310238
181	1.0	43.7937671349
181	1.0	43.8092707067
181	1.0	43.7883890002
181	1.0	43.780825411
181	1.0	43.7909845527
181	1.0	43.7604090271
181	1.0	43.6985293358
181	1.0	43.7992488086
181	1.0	43.7931453473
181	1.0	43.7371658979
181	1.0	43.7137021727
181	1.0	43.786862525
181	1.0	43.7093109173
181	1.0	43.7799212547
181	1.0	43.8032592934
181	1.0	43.7354282681
181	1.0	43.7740758637
181	1.0	43.7921893199
181	1.0	43.8057735753
181	1.0	43.8025119544
181	1.0	43.7858544856
181	1.0	43.7713911915
181	1.0	43.7896583931
181	1.0	43.7771610769
181	1.0	43.8359224291
181	1.0	43.7399011313
181	1.0	43.7265446384
181	1.0	43.7096846342
181	1.0	43.7532514605
181	1.0	43.7758437792
181	1.0	43.7945456948
181	1.0	43.8294301755
181	1.0	43.7280981031
181	1.0	43.7571001965
181	1.0	43.7766868858
181	1.0	43.792093912
181	1.0	43.7742174174
181	1.0	43.7474763348
181	1.0	43.7231454692
181	1.0	43.7235227722
181	1.0	43.7513957726
181	1.0	43.7271874327
181	1.0	43.7813816567
181	1.0	43.8071135245
181	1.0	43.8009591511
181	1.0	43.7897099364
181	1.0	43.7631348437
181	1.0	43.7812318646
181	1.0	43.7985890017
181	1.0	43.8207946146
181	1.0	43.7235796802
181	1.0	43.7561571879
181	1.0	43.7531155901
181	1.0	43.7344742111
181	1.0	43.7575221345
181	1.0	43.7674652159
181	1.0	43.7956991776
181	1.0	43.8072522469
181	1.0	43.7996822177
181	1.0	43.8194951366
181	1.0	43.789480583
181	1.0	43.7378144904
181	1.0	43.7532304283
181	1.0	43.7972981867
181	1.0	43.7762370546
181	1.0	43.7933209445
181	1.0	43.7736102617
181	1.0	43.7931603475
181	1.0	43.8138619185
181	1.0	43.8084296493
181	1.0	43.7797173644
181	1.0	43.8190392576
181	1.0	43.8224180261
181	1.0	43.8014357383
181	1.0	43.7948949979
181	1.0	43.7987873288
181	1.0	43.7197862464
181	1.0	43.7611369166
181	1.0	43.8057556555
181	1.0	43.8213103291
181	1.0	43.7893335991
181	1.0	43.8057887472
181	1.0	43.7310176423
181	1.0	43.7400869922
181	1.0	43.7118449363
181	1.0	43.7953436868
181	1.0	43.8283408603
181	1.0	43.7572274426
181	1.0	43.8200592893
181	1.0	43.8125111198
181	1.0	43.8128948392
181	1.0	43.7583268929
181	1.0	43.7814976662
181	1.0	43.7738832748
181	1.0	43.7338508431
181	1.0	43.8149844768
181	1.0	43.8383495421
181	1.0	43.7957032362
181	1.0	43.8071324643
181	1.0	43.7814083613
181	1.0	43.7944542352
181	1.0	43.8031900222
181	1.0	43.7496505508
181	1.0	43.7910466801
181	1.0	43.761012311
181	1.0	43.8060155831
181	1.0	43.7991578466
181	1.0	43.8173519776
181	1.0	43.7773487957
181	1.0	43.7191251716
181	1.0	43.7830277899
181	1.0	43.7725751449
181	1.0	43.7765132598
181	1.0	43.754681116
181	1.0	43.7484118846
181	1.0	43.7822967813
181	1.0	43.7748432493
181	1.0	43.7990371386
181	1.0	43.7660890527
181	1.0	43.7260740777
181	1.0	43.7918359236
181	1.0	43.7092893717
181	1.0	43.7272759393
181	1.0	43.7269299805
181	1.0	43.810717984
181	1.0	43.7711600245
181	1.0	43.7377980945
181	1.0	43.8147202172
181	1.0	43.8066084029
181	1.0	43.6990005873
181	1.0	43.7827012577
181	1.0	43.7817520905
181	1.0	43.7913010325
181	1.0	43.7939189177
181	1.0	43.8054708951
181	1.0	43.7241137105
181	1.0	43.8361139083
181	1.0	43.7801951881
181	1.0	43.8098164537
181	1.0	43.7213306587
181	1.0	43.7053309124
181	1.0	43.7322048159
181	1.0	43.7980366381
181	1.0	43.7863300751
181	1.0	43.807521048
181	1.0	43.8130672116
181	1.0	43.8073690175
181	1.0	43.7991391742
181	1.0	43.7574194084
181	1.0	43.7766256389
181	1.0	43.772630442
181	1.0	43.8065877485
181	1.0	43.815217846
181	1.0	43.7393168978
181	1.0	43.678045917
181	1.0	43.7991856424
181	1.0	43.7140654589
181	1.0	43.8003690346
181	1.0	43.7895687114
181	1.0	43.7549473976
181	1.0	43.8000802084
181	1.0	43.7387941191
181	1.0	43.7960266561
181	1.0	43.8184101059
181	1.0	43.8026491202
181	1.0	43.7846519801
181	1.0	43.7608006536
181	1.0	43.820312379
181	1.0	43.7974376807
181	1.0	43.7892831276
181	1.0	43.7979945077
181	1.0	43.8119851366
181	1.0	43.7816745901
181	1.0	43.7509150514
181	1.0	43.7990063229
181	1.0	43.7571768038
181	1.0	43.7810619212
181	1.0	43.8001105163
181	1.0	43.8050375596
181	1.0	43.7766303792
181	1.0	43.8193704365
181	1.0	43.758928018
181	1.0	43.7932711965
181	1.0	43.7380315079
181	1.0	43.7365444068
181	1.0	43.725456164
181	1.0	43.7301003563
181	1.0	43.800266491
181	1.0	43.7555906428
181	1.0	43.7511029314
181	1.0	43.7786805888
181	1.0	43.8016837209
181	1.0	43.7518535178
181	1.0	43.7277505122
181	1.0	43.7957634203
181	1.0	43.6992612839
181	1.0	43.8207835034
181	1.0	43.7981441336
181	1.0	43.8254514303
181	1.0	43.7420129936
181	1.0	43.7303583801
181	1.0	43.7028375627
181	1.0	43.7632374504
181	1.0	43.7596688305
181	1.0	43.7765199754
181	1.0	43.7381806614
181	1.0	43.7984215587
181	1.0	43.7801085885
181	1.0	43.7845388938
181	1.0	43.764943623
181	1.0	43.7144553334
181	1.0	43.7871266476
181	1.0	43.7199120016
181	1.0	43.6867969381
181	1.0	43.791626137
181	1.0	43.7980450475
181	1.0	43.8171452368
181	1.0	43.7804723149
181	1.0	43.7438806702
181	1.0	43.774266789
181	1.0	43.7454769571
181	1.0	43.7265440732
181	1.0	43.7799213522
181	1.0	43.712578807
181	1.0	43.6964301146
181	1.0	43.7886858237
181	1.0	43.8004940187
181	1.0	43.71366135
181	1.0	43.8033478986
181	1.0	43.7713448887
181	1.0	43.7716019989
181	1.0	43.8140309826
181	1.0	43.8188756404
181	1.0	43.7840527658
181	1.0	43.720971422
181	1.0	43.8103512985
181	1.0	43.8104420787
181	1.0	43.7451255977
181	1.0	43.6984457146
181	1.0	43.7902403213
181	1.0	43.761904341
181	1.0	43.7438692051
181	1.0	43.7886389462
181	1.0	43.7574886816
181	1.0	43.7862128537
181	1.0	43.7366608109
181	1.0	43.7788698478
181	1.0	43.7284650495
181	1.0	43.7423880958
181	1.0	43.749057728
181	1.0	43.737500649
181	1.0	43.8195776461
181	1.0	43.7409812134
181	1.0	43.8280786385
181	1.0	43.8101201644
181	1.0	43.7981612391
181	1.0	43.790860541
181	1.0	43.8247739115
181	1.0	43.7658905045
181	1.0	43.8077975903
181	1.0	43.7910043981
181	1.0	43.7862615165
181	1.0	43.7949569217
181	1.0	43.7500187764
181	1.0	43.8187611864
181	1.0	43.8206313708
181	1.0	43.7969991547
181	1.0	43.7863046964
181	1.0	43.7191640105
181	1.0	43.7813534974
181	1.0	43.7859235318
181	1.0	43.8034478226
181	1.0	43.7127022123
181	1.0	43.7376909214
181	1.0	43.7957620768
181	1.0	43.7315096211
181	1.0	43.7934568059
181	1.0	43.7276832769
181	1.0	43.7711230793
181	1.0	43.8369048993
181	1.0	43.7851513773
181	1.0	43.8128737459
181	1.0	43.6968152437
181	1.0	43.7409473509
181	1.0	43.8263983406
181	1.0	43.7129488127
181	1.0	43.7426066381
181	1.0	43.7158184686
181	1.0	43.8006722282
181	1.0	43.807058665
181	1.0	43.7949895159
181	1.0	43.7635367794
181	1.0	43.7357890191
181	1.0	43.7892081891
181	1.0	43.8082830793
181	1.0	43.7712898067
181	1.0	43.7881071822
181	1.0	43.8063725832
181	1.0	43.7967297486
181	1.0	43.7361511808
181	1.0	43.8024838274
181	1.0	43.7879407931
181	1.0	43.7490948576
181	1.0	43.7077257224
181	1.0	43.74012023
181	1.0	43.7991577906
181	1.0	43.7827115123
181	1.0	43.8040177568
181	1.0	43.7988286368
181	1.0	43.7355538498
181	1.0	43.7389643552
181	1.0	43.7367827929
181	1.0	43.7715972044
181	1.0	43.7734364374
181	1.0	43.8097873503
181	1.0	43.7469204427
181	1.0	43.7991728624
181	1.0	43.7772260031
181	1.0	43.8181974879
181	1.0	43.7941509119
181	1.0	43.7992466987
181	1.0	43.8297031426
181	1.0	43.7160307704
181	1.0	43.8051262524
181	1.0	43.8024682819
181	1.0	43.7600838259
181	1.0	43.8074193122
181	1.0	43.7305159321
181	1.0	43.8241515462
181	1.0	43.7661932984
181	1.0	43.7532343708
181	1.0	43.8094919046
181	1.0	43.800564462
181	1.0	43.7799843474
181	1.0	43.8224545652
181	1.0	43.7179580871
181	1.0	43.8112186614
181	1.0	43.7382318545
181	1.0	43.7492328011
181	1.0	43.8137379953
181	1.0	43.764688484
181	1.0	43.8152793104
181	1.0	43.7381039265
181	1.0	43.7312059139
181	1.0	43.7266367185
181	1.0	43.8105549207
181	1.0	43.7700191729
181	1.0	43.805899975
181	1.0	43.7607028901
181	1.0	43.8157346346
181	1.0	43.8073225623
181	1.0	43.7956029361
181	1.0	43.7826617835
181	1.0	43.741710757
181	1.0	43.810105189
181	1.0	43.77786177
181	1.0	43.7453843077
181	1.0	43.7293150129
181	1.0	43.7519340885
181	1.0	43.7631507163
181	1.0	43.7188859558
181	1.0	43.816749141
181	1.0	43.8235340929
181	1.0	43.8162814507
181	1.0	43.8166166704
181	1.0	43.7758589124
181	1.0	43.7161866205
181	1.0	43.7652995605
181	1.0	43.8010798272
181	1.0	43.7456149347
181	1.0	43.8006134104
181	1.0	43.7984246557
181	1.0	43.7888231821
181	1.0	43.7874875744
181	1.0	43.6783050765
181	1.0	43.8031535467
181	1.0	43.6923089331
181	1.0	43.6940755413
181	1.0	43.7538272476
181	1.0	43.7051154046
181	1.0	43.7992337731
181	1.0	43.7249648678
181	1.0	43.8205731267
181	1.0	43.820253638
181	1.0	43.8235034554
181	1.0	43.7443239521
181	1.0	43.8213839856
181	1.0	43.7602620509
181	1.0	43.8178558857
181	1.0	43.759838607
181	1.0	43.7916945202
181	1.0	43.7974644787
181	1.0	43.7198087182
181	1.0	43.7565524375
181	1.0	43.7642483073
181	1.0	43.7086000472
181	1.0	43.7901238991
181	1.0	43.8454474319
181	1.0	43.8007715619
181	1.0	43.7217103606
181	1.0	43.759413296
181	1.0	43.7656894395
181	1.0	43.7907375503
181	1.0	43.8196881044
181	1.0	43.7996341795
181	1.0	43.7444869698
181	1.0	43.7877608613
181	1.0	43.7095599848
181	1.0	43.7674472716
181	1.0	43.7968691096
181	1.0	43.8165703879
181	1.0	43.8030134141
181	1.0	43.7429154946
181	1.0	43.797377822
181	1.0	43.7567859062
181	1.0	43.8225290152
181	1.0	43.7929890398
181	1.0	43.7586068905
181	1.0	43.7681119643
181	1.0	43.7549311096
181	1.0	43.7692234212
181	1.0	43.7041663526
181	1.0	43.7312010288
181	1.0	43.7598181806
181	1.0	43.7491902485
181	1.0	43.7603116344
181	1.0	43.7775036638
181	1.0	43.7411638304
181	1.0	43.7901085647
181	1.0	43.784377557
181	1.0	43.7240912443
181	1.0	43.7143560177
181	1.0	43.8042321705
181	1.0	43.7326082244
181	1.0	43.7111567563
181	1.0	43.8093913136
181	1.0	43.7848509129
181	1.0	43.7584394983
181	1.0	43.8219341274
181	1.0	43.7259318668
181	1.0	43.7914197119
181	1.0	43.8180903211
181	1.0	43.8065497295
181	1.0	43.7142585757
