# Supplementary material for: Unique membrane properties and enhanced signal processing in human neocortical neurons
Source: eLife. 2016 Oct 6;5:e16553. doi: 10.7554/eLife.16553 (PMC5100995; doi:10.7554/eLife.16553)
Supplement: Source code 1. — DOI: http://dx.doi.org/10.7554/eLife.16553.014 [file elife-16553-code1.zip › Fig3/Fig3b/DIST_045_SYNC/Mon_Apr_11_11_35_14_2016/syns_182/sync_stim_seed_786.txt]

NUMBER_OF_SYNAPSES	APC_N	MAX_VOLTAGE
182	1.0	43.8147044723
182	1.0	43.747720261
182	1.0	43.746176652
182	1.0	43.6939179039
182	1.0	43.7572494514
182	1.0	43.7725308355
182	1.0	43.8183625249
182	1.0	43.7921397289
182	1.0	43.7850037789
182	1.0	43.7682267165
182	1.0	43.7141796313
182	1.0	43.8144682121
182	1.0	43.7368461319
182	1.0	43.7442225497
182	1.0	43.72336779
182	1.0	43.7540863787
182	1.0	43.6877150474
182	1.0	43.7541262698
182	1.0	43.8114347622
182	1.0	43.7512042966
182	1.0	43.7391451979
182	1.0	43.8129143679
182	1.0	43.8087064104
182	1.0	43.8236941008
182	1.0	43.8380874355
182	1.0	43.7094089979
182	1.0	43.814454686
182	1.0	43.8108053693
182	1.0	43.6929295226
182	1.0	43.7944195712
182	1.0	43.7483677942
182	1.0	43.7944930054
182	1.0	43.7309848229
182	1.0	43.7770206422
182	1.0	43.7660856432
182	1.0	43.7969896825
182	1.0	43.7220030111
182	1.0	43.8113504165
182	1.0	43.7033676087
182	1.0	43.8044701859
182	1.0	43.7563051033
182	1.0	43.819515562
182	1.0	43.8108537669
182	1.0	43.715652365
182	1.0	43.7398727457
182	1.0	43.7732580259
182	1.0	43.7653793353
182	1.0	43.7565228547
182	1.0	43.8163801966
182	1.0	43.8126688741
182	1.0	43.7650931319
182	1.0	43.6979595555
182	1.0	43.7077072376
182	1.0	43.8310204942
182	1.0	43.7597389034
182	1.0	43.8164567837
182	1.0	43.7285541881
182	1.0	43.757342467
182	1.0	43.7148645224
182	1.0	43.7504325809
182	1.0	43.8097893502
182	1.0	43.8386988591
182	1.0	43.7609065696
182	1.0	43.7158174287
182	1.0	43.7726135445
182	1.0	43.7299795624
182	1.0	43.7977420797
182	1.0	43.8181029815
182	1.0	43.8109321549
182	1.0	43.72926923
182	1.0	43.7004602369
182	1.0	43.6945024953
182	1.0	43.7789305956
182	1.0	43.7714921303
182	1.0	43.7663707252
182	1.0	43.7229727215
182	1.0	43.7504958283
182	1.0	43.7354425648
182	1.0	43.7772754949
182	1.0	43.7797735552
182	1.0	43.8094345736
182	1.0	43.7737229482
182	1.0	43.7107074921
182	1.0	43.7910956691
182	1.0	43.7144721907
182	1.0	43.7219317952
182	1.0	43.7583530783
182	1.0	43.8054854067
182	1.0	43.7482762418
182	1.0	43.8229445849
182	1.0	43.7023072879
182	1.0	43.7651331733
182	1.0	43.792499281
182	1.0	43.8163951524
182	1.0	43.7615811134
182	1.0	43.7936872589
182	1.0	43.8078577466
182	1.0	43.7930988604
182	1.0	43.7639046872
182	1.0	43.8011728234
182	1.0	43.8065651926
182	1.0	43.7974281783
182	1.0	43.7870299455
182	1.0	43.6975762795
182	1.0	43.7395598763
182	1.0	43.7973513823
182	1.0	43.7943731508
182	1.0	43.8076192065
182	1.0	43.8084450837
182	1.0	43.7538796605
182	1.0	43.7873056256
182	1.0	43.8174456765
182	1.0	43.8159306748
182	1.0	43.7039697847
182	1.0	43.7810735428
182	1.0	43.8119416848
182	1.0	43.7844551394
182	1.0	43.7174947298
182	1.0	43.7852907221
182	1.0	43.8302390752
182	1.0	43.7624611399
182	1.0	43.7940249934
182	1.0	43.7970004238
182	1.0	43.753280992
182	1.0	43.7706460908
182	1.0	43.80058247
182	1.0	43.7057344897
182	1.0	43.7668149145
182	1.0	43.75176684
182	1.0	43.7617972617
182	1.0	43.7462063901
182	1.0	43.7563095339
182	1.0	43.7704189031
182	1.0	43.8149863572
182	1.0	43.7389358562
182	1.0	43.7771605954
182	1.0	43.7042886075
182	1.0	43.7794509495
182	1.0	43.7951101599
182	1.0	43.7973572475
182	1.0	43.7321639358
182	1.0	43.767116277
182	1.0	43.7436796979
182	1.0	43.7407343764
182	1.0	43.7737363999
182	1.0	43.8240899425
182	1.0	43.7913716679
182	1.0	43.7697005264
182	1.0	43.7428922041
182	1.0	43.7094287672
182	1.0	43.8117577116
182	1.0	43.7282093696
182	1.0	43.7720515761
182	1.0	43.8120244604
182	1.0	43.725892228
182	1.0	43.7139197846
182	1.0	43.8078137924
182	1.0	43.7760617968
182	1.0	43.8197576036
182	1.0	43.8030680594
182	1.0	43.7680274895
182	1.0	43.7875429339
182	1.0	43.813137408
182	1.0	43.7765074925
182	1.0	43.7935285098
182	1.0	43.7793329403
182	1.0	43.7961562242
182	1.0	43.7143751257
182	1.0	43.7349582271
182	1.0	43.7780798646
182	1.0	43.7861002031
182	1.0	43.7727276843
182	1.0	43.8120205403
182	1.0	43.7498880737
182	1.0	43.7783537689
182	1.0	43.7838834158
182	1.0	43.8222326765
182	1.0	43.7976022796
182	1.0	43.8046017903
182	1.0	43.7827412018
182	1.0	43.7959185431
182	1.0	43.7872501218
182	1.0	43.7207564282
182	1.0	43.7420136591
182	1.0	43.8191217086
182	1.0	43.8047012039
182	1.0	43.7584331314
182	1.0	43.757793963
182	1.0	43.7904554161
182	1.0	43.7781962598
182	1.0	43.7231917248
182	1.0	43.8062492556
182	1.0	43.6933336047
182	1.0	43.7885714831
182	1.0	43.7813973516
182	1.0	43.7545297938
182	1.0	43.831430159
182	1.0	43.8018501427
182	1.0	43.8058965761
182	1.0	43.8205190537
182	1.0	43.7158416169
182	1.0	43.8068006141
182	1.0	43.7659504212
182	1.0	43.7521377768
182	1.0	43.7516625998
182	1.0	43.7495647407
182	1.0	43.7198575389
182	1.0	43.7782516457
182	1.0	43.7440671835
182	1.0	43.7272845585
182	1.0	43.8000996815
182	1.0	43.7481126298
182	1.0	43.7675111745
182	1.0	43.7407248317
182	1.0	43.8059092811
182	1.0	43.7219579574
182	1.0	43.8000653767
182	1.0	43.7663387449
182	1.0	43.6953600712
182	1.0	43.8123438479
182	1.0	43.7382111172
182	1.0	43.7494275135
182	1.0	43.7311217856
182	1.0	43.803377062
182	1.0	43.7435106695
182	1.0	43.8185286083
182	1.0	43.7497277469
182	1.0	43.7872140696
182	1.0	43.8211466499
182	1.0	43.7356932124
182	1.0	43.689940985
182	1.0	43.7989366004
182	1.0	43.7891961876
182	1.0	43.7603415542
182	1.0	43.7187044863
182	1.0	43.7384046633
182	1.0	43.6996384867
182	1.0	43.7354070836
182	1.0	43.8083898321
182	1.0	43.7730216829
182	1.0	43.7501584123
182	1.0	43.7938466095
182	1.0	43.7717094239
182	1.0	43.7117765253
182	1.0	43.8168948061
182	1.0	43.7177011107
182	1.0	43.8006434188
182	1.0	43.7883775999
182	1.0	43.8081628009
182	1.0	43.7776139124
182	1.0	43.7842620312
182	1.0	43.7431971025
182	1.0	43.7752882011
182	1.0	43.7804675776
182	1.0	43.7948791815
182	1.0	43.8206573526
182	1.0	43.8088141826
182	1.0	43.7942110956
182	1.0	43.7413697127
182	1.0	43.8197076659
182	1.0	43.7946192338
182	1.0	43.7384754623
182	1.0	43.7501877369
182	1.0	43.761181332
182	1.0	43.7956330091
182	1.0	43.7992782459
182	1.0	43.7798602127
182	1.0	43.7711215152
182	1.0	43.8271251085
182	1.0	43.7725828517
182	1.0	43.7679848254
182	1.0	43.8148774293
182	1.0	43.8282364896
182	1.0	43.804820389
182	1.0	43.743973094
182	1.0	43.7827521547
182	1.0	43.8156735195
182	1.0	43.7858344647
182	1.0	43.7720088404
182	1.0	43.6944331205
182	1.0	43.7599029914
182	1.0	43.7551451417
182	1.0	43.7974516039
182	1.0	43.8224381317
182	1.0	43.8098034611
182	1.0	43.7709348892
182	1.0	43.7404592116
182	1.0	43.7676018391
182	1.0	43.7244574931
182	1.0	43.8159020438
182	1.0	43.7994601479
182	1.0	43.6971406488
182	1.0	43.8226019074
182	1.0	43.8079455635
182	1.0	43.784904757
182	1.0	43.7622310245
182	1.0	43.8188233308
182	1.0	43.7691773358
182	1.0	43.7851319158
182	1.0	43.7943038916
182	1.0	43.7850279393
182	1.0	43.7873828233
182	1.0	43.817812927
182	1.0	43.7795219299
182	1.0	43.694825457
182	1.0	43.7087692544
182	1.0	43.7681380214
182	1.0	43.7654493531
182	1.0	43.7394258555
182	1.0	43.800760531
182	1.0	43.7702407523
182	1.0	43.8171864318
182	1.0	43.771885846
182	1.0	43.8150483025
182	1.0	43.811836402
182	1.0	43.8073246406
182	1.0	43.7210255671
182	1.0	43.7691940341
182	1.0	43.7982709712
182	1.0	43.7898252993
182	1.0	43.7120296744
182	1.0	43.7882775467
182	1.0	43.8014343462
182	1.0	43.7930530336
182	1.0	43.8108088719
182	1.0	43.7900821625
182	1.0	43.7903756669
182	1.0	43.7973839084
182	1.0	43.7834237998
182	1.0	43.7998614383
182	1.0	43.7772058541
182	1.0	43.8021792092
182	1.0	43.7638223288
182	1.0	43.8093916426
182	1.0	43.790077997
182	1.0	43.7702310821
182	1.0	43.7357646368
182	1.0	43.7733631452
182	1.0	43.7806209905
182	1.0	43.7867668498
182	1.0	43.779727585
182	1.0	43.8065507911
182	1.0	43.7667442157
182	1.0	43.7758661488
182	1.0	43.7507182212
182	1.0	43.7320990993
182	1.0	43.808382617
182	1.0	43.8122440994
182	1.0	43.8156569134
182	1.0	43.6780911877
182	1.0	43.8240327864
182	1.0	43.7986867955
182	1.0	43.7416952675
182	1.0	43.7065305493
182	1.0	43.8089397583
182	1.0	43.7513237109
182	1.0	43.7867841245
182	1.0	43.8051088117
182	1.0	43.7767173759
182	1.0	43.8226413678
182	1.0	43.7255396828
182	1.0	43.7880017837
182	1.0	43.8159774783
182	1.0	43.7420822796
182	1.0	43.7977565682
182	1.0	43.7047708273
182	1.0	43.7742647866
182	1.0	43.8041195704
182	1.0	43.7781157958
182	1.0	43.7878319728
182	1.0	43.7780374103
182	1.0	43.746065188
182	1.0	43.8248137717
182	1.0	43.7582074272
182	1.0	43.7629990369
182	1.0	43.8056389163
182	1.0	43.7862374516
182	1.0	43.800902987
182	1.0	43.7873479033
182	1.0	43.7187079433
182	1.0	43.7207380656
182	1.0	43.7799980496
182	1.0	43.8158348703
182	1.0	43.8274163886
182	1.0	43.7454922237
182	1.0	43.7905884995
182	1.0	43.7451771096
182	1.0	43.767198145
182	1.0	43.7816513032
182	1.0	43.7874513146
182	1.0	43.7571905521
182	1.0	43.8182807459
182	1.0	43.8030200542
182	1.0	43.7178961987
182	1.0	43.7505629443
182	1.0	43.821062908
182	1.0	43.7309615504
182	1.0	43.7200831655
182	1.0	43.8025738821
182	1.0	43.7923878918
182	1.0	43.765899635
182	1.0	43.8158383
182	1.0	43.7819082456
182	1.0	43.8388591651
182	1.0	43.818757491
182	1.0	43.7848527025
182	1.0	43.729289344
182	1.0	43.7147368258
182	1.0	43.7530741516
182	1.0	43.7294532511
182	1.0	43.7412929624
182	1.0	43.7719327557
182	1.0	43.7880915611
182	1.0	43.8149023731
182	1.0	43.7797154463
182	1.0	43.7358021834
182	1.0	43.7280786563
182	1.0	43.7233360288
182	1.0	43.8275798023
182	1.0	43.7904042314
182	1.0	43.7500688369
182	1.0	43.7259771794
182	1.0	43.7924297673
182	1.0	43.8283040065
182	1.0	43.7823029271
182	1.0	43.7990977769
182	1.0	43.7828656589
182	1.0	43.7989621251
182	1.0	43.8045252019
182	1.0	43.8205790308
182	1.0	43.8182442449
182	1.0	43.822933828
182	1.0	43.8273706467
182	1.0	43.7189653093
182	1.0	43.7930302113
182	1.0	43.8067294047
182	1.0	43.7521471559
182	1.0	43.7321977724
182	1.0	43.7861356362
182	1.0	43.7713794402
182	1.0	43.8125550073
182	1.0	43.7089216469
182	1.0	43.7597337571
182	1.0	43.7454248141
182	1.0	43.8027406138
182	1.0	43.739867166
182	1.0	43.7878986563
182	1.0	43.7850675897
182	1.0	43.7738039751
182	1.0	43.7407799414
182	1.0	43.8131674594
182	1.0	43.7483107772
182	1.0	43.8383783392
182	1.0	43.7721158653
182	1.0	43.8254236778
182	1.0	43.7782996263
182	1.0	43.7894477445
182	1.0	43.770704607
182	1.0	43.7531837902
182	1.0	43.7624292431
182	1.0	43.8406713525
182	1.0	43.7493023082
182	1.0	43.8024742839
182	1.0	43.7280488626
182	1.0	43.7169466079
182	1.0	43.8048951294
182	1.0	43.7173612341
182	1.0	43.811109694
182	1.0	43.7696398869
182	1.0	43.8098361482
182	1.0	43.7998644603
182	1.0	43.6513803209
182	1.0	43.8033855658
182	1.0	43.781689662
182	1.0	43.8174086525
182	1.0	43.7735095542
182	1.0	43.7650595682
182	1.0	43.7733785474
182	1.0	43.837125953
182	1.0	43.7281594837
182	1.0	43.776601556
182	1.0	43.7442492626
182	1.0	43.792470846
182	1.0	43.7578075809
182	1.0	43.7968543596
182	1.0	43.7303501692
182	1.0	43.8109178421
182	1.0	43.8182452806
182	1.0	43.741393304
182	1.0	43.8112027281
182	1.0	43.7953509496
182	1.0	43.82013965
182	1.0	43.7868444207
182	1.0	43.8248822194
182	1.0	43.7918773785
182	1.0	43.7708366861
182	1.0	43.7438509207
182	1.0	43.7668096546
182	1.0	43.7549495142
182	1.0	43.8017306937
182	1.0	43.8240563222
182	1.0	43.7893611849
182	1.0	43.7632940022
182	1.0	43.7384493512
182	1.0	43.7858549036
182	1.0	43.7233479755
182	1.0	43.7888285054
182	1.0	43.8018412599
182	1.0	43.7234279448
182	1.0	43.7591352535
182	1.0	43.795162706
182	1.0	43.796397047
182	1.0	43.7982222906
182	1.0	43.816732261
182	1.0	43.8070132208
182	1.0	43.7780610159
182	1.0	43.7581877742
182	1.0	43.7674362273
182	1.0	43.7974378639
182	1.0	43.8029056017
182	1.0	43.7535571387
182	1.0	43.8012680625
182	1.0	43.7987351278
182	1.0	43.7936154003
182	1.0	43.7418652834
182	1.0	43.8210846951
182	1.0	43.7970170479
182	1.0	43.7748545039
182	1.0	43.7660756587
182	1.0	43.8044117122
182	1.0	43.8034180633
182	1.0	43.7498630898
182	1.0	43.8049172303
182	1.0	43.7656663006
182	1.0	43.8127285597
182	1.0	43.8082509056
182	1.0	43.7565602106
182	1.0	43.7134308842
182	1.0	43.7292366023
182	1.0	43.7894835048
182	1.0	43.7955744722
182	1.0	43.7931405747
182	1.0	43.7641783074
182	1.0	43.7608941593
182	1.0	43.7541676062
182	1.0	43.7756068021
182	1.0	43.7336219399
182	1.0	43.723876347
182	1.0	43.7938459945
182	1.0	43.7915466913
182	1.0	43.7256452329
182	1.0	43.7451037688
182	1.0	43.7519809922
182	1.0	43.8244386356
182	1.0	43.7331007093
182	1.0	43.8014483891
182	1.0	43.7132505736
182	1.0	43.7490847176
182	1.0	43.796202619
182	1.0	43.7854938387
182	1.0	43.7430593168
182	1.0	43.7948898698
182	1.0	43.7692066107
182	1.0	43.8003084482
182	1.0	43.8320108621
182	1.0	43.8218014997
182	1.0	43.7991435847
182	1.0	43.8028945624
182	1.0	43.8126208629
182	1.0	43.75795767
182	1.0	43.779972309
182	1.0	43.7508636252
182	1.0	43.7850893203
182	1.0	43.7917804625
182	1.0	43.7956732392
182	1.0	43.7894665162
182	1.0	43.754701214
182	1.0	43.7748616604
182	1.0	43.7876095819
182	1.0	43.7611049933
182	1.0	43.7752181238
182	1.0	43.7316996328
182	1.0	43.7752737924
182	1.0	43.766585762
182	1.0	43.7761079063
182	1.0	43.8165408365
182	1.0	43.8091197171
182	1.0	43.8074698301
182	1.0	43.6715078792
182	1.0	43.7503383436
182	1.0	43.7649922841
182	1.0	43.7592353855
182	1.0	43.7537365625
182	1.0	43.8106717775
182	1.0	43.7684747947
182	1.0	43.7350205232
182	1.0	43.7892246348
182	1.0	43.7941119181
182	1.0	43.7497883052
182	1.0	43.7939572819
182	1.0	43.7470557982
182	1.0	43.8208262562
182	1.0	43.7371786161
182	1.0	43.7272732597
182	1.0	43.7597066016
182	1.0	43.7389686954
182	1.0	43.7609342241
182	1.0	43.7006799548
182	1.0	43.7871487583
182	1.0	43.7948899618
182	1.0	43.824630829
182	1.0	43.7244593433
182	1.0	43.8359260599
182	1.0	43.7926475829
182	1.0	43.7443537881
182	1.0	43.7658583328
182	1.0	43.7633435136
182	1.0	43.7970446152
182	1.0	43.7178323198
182	1.0	43.7326737787
182	1.0	43.774647958
182	1.0	43.774229611
182	1.0	43.7646974876
182	1.0	43.7434405014
182	1.0	43.7122531014
182	1.0	43.7636168132
182	1.0	43.7274640748
182	1.0	43.7220009764
182	1.0	43.7988515327
182	1.0	43.8411310567
182	1.0	43.7937570324
182	1.0	43.8227326912
182	1.0	43.8126131115
182	1.0	43.7804563997
182	1.0	43.716600021
182	1.0	43.7861639211
182	1.0	43.791540657
182	1.0	43.741562547
182	1.0	43.7770640764
182	1.0	43.7868444221
182	1.0	43.7235721122
182	1.0	43.7734985649
182	1.0	43.8012714598
182	1.0	43.7699988523
182	1.0	43.716588115
182	1.0	43.7471935714
182	1.0	43.7445895838
182	1.0	43.8364660907
182	1.0	43.7987125865
182	1.0	43.7922455116
182	1.0	43.8066591915
182	1.0	43.8451148938
182	1.0	43.8032660073
182	1.0	43.8015846495
182	1.0	43.7295720184
182	1.0	43.7004489766
182	1.0	43.8188055832
182	1.0	43.7568105462
182	1.0	43.7102334768
182	1.0	43.7897780877
182	1.0	43.7950226438
182	1.0	43.7432787616
182	1.0	43.7959025638
182	1.0	43.7295946397
182	1.0	43.7816648097
182	1.0	43.8235576449
182	1.0	43.791696747
182	1.0	43.8132907683
182	1.0	43.7799565601
182	1.0	43.7771714032
182	1.0	43.7673725469
182	1.0	43.6964965885
182	1.0	43.8257778562
182	1.0	43.7576162927
182	1.0	43.7636693722
182	1.0	43.7836179722
182	1.0	43.7087095353
182	1.0	43.7612710696
182	1.0	43.8215566777
182	1.0	43.8178598112
182	1.0	43.8233232878
182	1.0	43.7904280369
182	1.0	43.7835613676
182	1.0	43.7862807845
182	1.0	43.8095398116
182	1.0	43.7923981642
182	1.0	43.8138975906
182	1.0	43.7793307912
182	1.0	43.814989875
182	1.0	43.7313232087
182	1.0	43.7556610816
182	1.0	43.8043830462
182	1.0	43.7161747364
182	1.0	43.7979543851
182	1.0	43.8132430422
182	1.0	43.8151021119
182	1.0	43.7973544878
182	1.0	43.7883738153
182	1.0	43.7777072949
182	1.0	43.7815749997
182	1.0	43.7781706364
182	1.0	43.7339805862
182	1.0	43.7312226411
182	1.0	43.7784422805
182	1.0	43.7915402149
182	1.0	43.776166624
182	1.0	43.7190971928
182	1.0	43.8374181267
182	1.0	43.7134716927
182	1.0	43.7676300793
182	1.0	43.7902590197
182	1.0	43.702719078
182	1.0	43.8141193799
182	1.0	43.7196795751
182	1.0	43.703653135
182	1.0	43.7037641597
182	1.0	43.7857873844
182	1.0	43.7664185968
182	1.0	43.8134524548
182	1.0	43.7745398352
182	1.0	43.7985983282
182	1.0	43.7296116254
182	1.0	43.74822801
182	1.0	43.7854721853
182	1.0	43.7701151721
182	1.0	43.7360256333
182	1.0	43.7758017417
182	1.0	43.8139316081
182	1.0	43.7687118673
182	1.0	43.7562672885
182	1.0	43.7394570191
182	1.0	43.7151117842
182	1.0	43.7916716088
182	1.0	43.784822004
182	1.0	43.8212455759
182	1.0	43.7108441701
182	1.0	43.7808501956
182	1.0	43.8005431233
182	1.0	43.7682877592
182	1.0	43.7626218988
182	1.0	43.7147254682
182	1.0	43.8153230841
182	1.0	43.7063797935
182	1.0	43.7611666251
182	1.0	43.8211066827
182	1.0	43.8258750818
182	1.0	43.8334710241
182	1.0	43.7344049048
182	1.0	43.7958497166
182	1.0	43.7550651864
182	1.0	43.806443675
182	1.0	43.7774700751
182	1.0	43.7499634235
182	1.0	43.774363203
182	1.0	43.789915684
182	1.0	43.7707767615
182	1.0	43.8276714171
182	1.0	43.7655759698
182	1.0	43.767035653
182	1.0	43.7174878878
182	1.0	43.7924882503
182	1.0	43.7863094111
182	1.0	43.7978475428
182	1.0	43.8063868017
182	1.0	43.7554323876
182	1.0	43.7592188847
182	1.0	43.7462120134
182	1.0	43.819125238
182	1.0	43.8206418741
182	1.0	43.8038260534
182	1.0	43.7756753035
182	1.0	43.7078701026
182	1.0	43.7972325356
182	1.0	43.7928882339
182	1.0	43.7670113989
182	1.0	43.7966728703
182	1.0	43.7871879118
182	1.0	43.8001375166
182	1.0	43.7807854479
182	1.0	43.7918817662
182	1.0	43.8136131417
182	1.0	43.7959828968
182	1.0	43.7597306279
182	1.0	43.7854237464
182	1.0	43.7664558385
182	1.0	43.8006118374
182	1.0	43.7700886397
182	1.0	43.8156734149
182	1.0	43.7374677873
182	1.0	43.8100460582
182	1.0	43.7686764661
182	1.0	43.7680295541
182	1.0	43.7990856744
182	1.0	43.7598289984
182	1.0	43.7691584212
182	1.0	43.7559900892
182	1.0	43.7024154329
182	1.0	43.7391296102
182	1.0	43.7882859736
182	1.0	43.7664976364
182	1.0	43.8103670986
182	1.0	43.8034058562
182	1.0	43.7273851195
182	1.0	43.7686558941
182	1.0	43.7700057266
182	1.0	43.8064171412
182	1.0	43.7869297817
182	1.0	43.7437373711
182	1.0	43.7985250184
182	1.0	43.7683647427
182	1.0	43.7927689323
182	1.0	43.7596014153
182	1.0	43.7848163663
182	1.0	43.7543862089
182	1.0	43.7879947486
182	1.0	43.7340176129
182	1.0	43.7376119121
182	1.0	43.7693912248
182	1.0	43.8082752475
182	1.0	43.773374223
182	1.0	43.7473457372
182	1.0	43.8004230529
182	1.0	43.8123539959
182	1.0	43.7930546456
182	1.0	43.6880602966
182	1.0	43.715667619
182	1.0	43.789010724
182	1.0	43.7733685156
182	1.0	43.7896140899
182	1.0	43.8001096481
182	1.0	43.7429240976
182	1.0	43.7776485545
182	1.0	43.8009118066
182	1.0	43.7968446336
182	1.0	43.7670018464
182	1.0	43.7633972846
182	1.0	43.7337002461
182	1.0	43.8194883958
182	1.0	43.8140758546
182	1.0	43.7823558435
182	1.0	43.7917602837
182	1.0	43.7330845111
182	1.0	43.818084416
182	1.0	43.7615943771
182	1.0	43.74583987
182	1.0	43.7165214365
182	1.0	43.7959742304
182	1.0	43.7891975297
182	1.0	43.7534427221
182	1.0	43.7614056173
182	1.0	43.8000359079
182	1.0	43.758209079
182	1.0	43.8103043569
182	1.0	43.7898677778
182	1.0	43.7199425612
182	1.0	43.7546782417
182	1.0	43.780151087
182	1.0	43.78297271
182	1.0	43.7801279078
182	1.0	43.8311364164
182	1.0	43.8117730932
182	1.0	43.6841286489
182	1.0	43.8002979809
182	1.0	43.774952649
182	1.0	43.8101098048
182	1.0	43.7880941605
182	1.0	43.7717843431
182	1.0	43.753734586
182	1.0	43.754661076
182	1.0	43.7419830364
182	1.0	43.7940848057
182	1.0	43.7089543793
182	1.0	43.753571297
182	1.0	43.7934482428
182	1.0	43.7206208429
182	1.0	43.7589841529
182	1.0	43.7920495428
182	1.0	43.7907650399
182	1.0	43.8058556146
182	1.0	43.7780895845
182	1.0	43.815789103
182	1.0	43.7406937724
182	1.0	43.7833837165
182	1.0	43.8146714111
182	1.0	43.7878848791
182	1.0	43.7741036143
182	1.0	43.7876514963
182	1.0	43.8100853044
182	1.0	43.7462266551
182	1.0	43.7665576405
182	1.0	43.8257953489
182	1.0	43.7689835026
182	1.0	43.7404266821
182	1.0	43.7496743556
182	1.0	43.8187900151
182	1.0	43.7304494841
182	1.0	43.7945335808
182	1.0	43.8161004714
182	1.0	43.7229476074
182	1.0	43.8057865304
182	1.0	43.7233968528
182	1.0	43.8183666238
182	1.0	43.7245735046
182	1.0	43.7832544248
182	1.0	43.8235880738
182	1.0	43.7364325861
182	1.0	43.7977034027
182	1.0	43.7416048004
182	1.0	43.7980894414
182	1.0	43.8128472974
182	1.0	43.8121359274
182	1.0	43.7302777102
182	1.0	43.7725845167
182	1.0	43.7362130899
182	1.0	43.792158868
182	1.0	43.7558274857
182	1.0	43.794091134
182	1.0	43.7690588783
182	1.0	43.7352418503
182	1.0	43.7937746827
182	1.0	43.7855679506
182	1.0	43.7750002936
182	1.0	43.7219345562
182	1.0	43.816293743
182	1.0	43.8064382381
182	1.0	43.7679110986
182	1.0	43.7597933362
182	1.0	43.7429321078
182	1.0	43.8035847308
182	1.0	43.7831622846
182	1.0	43.7388013956
182	1.0	43.7857456718
182	1.0	43.7551040034
182	1.0	43.753846534
182	1.0	43.7847187274
182	1.0	43.6959410269
182	1.0	43.7607463479
182	1.0	43.8081115557
182	1.0	43.7662938891
182	1.0	43.8081929048
182	1.0	43.8044050951
182	1.0	43.7952100047
182	1.0	43.6865067181
182	1.0	43.8189522897
182	1.0	43.739862343
182	1.0	43.799790441
182	1.0	43.7880156789
182	1.0	43.7308185525
182	1.0	43.7514886694
182	1.0	43.7033592392
182	1.0	43.8147922371
182	1.0	43.8034586121
182	1.0	43.8020455353
182	1.0	43.8130773111
182	1.0	43.7423480679
182	1.0	43.8073930535
182	1.0	43.7864703944
182	1.0	43.8043413179
182	1.0	43.7123098692
182	1.0	43.7572318494
182	1.0	43.7265819379
182	1.0	43.8342907781
182	1.0	43.7996955422
182	1.0	43.8212581383
182	1.0	43.7866313058
182	1.0	43.7026275742
182	1.0	43.7559723174
182	1.0	43.8002221495
182	1.0	43.8051654302
182	1.0	43.8171114296
182	1.0	43.696408354
182	1.0	43.7272004134
182	1.0	43.7772236295
182	1.0	43.8143281888
182	1.0	43.8176021346
182	1.0	43.7873131219
182	1.0	43.7509895814
182	1.0	43.7221825023
182	1.0	43.8072386047
182	1.0	43.7964961351
182	1.0	43.8029672773
182	1.0	43.7822731617
182	1.0	43.7955386933
182	1.0	43.7595213641
182	1.0	43.7561024545
182	1.0	43.7961173888
182	1.0	43.778232093
182	1.0	43.7962615066
182	1.0	43.7586445433
182	1.0	43.7680173707
182	1.0	43.8171106971
182	1.0	43.8094084306
182	1.0	43.7970010173
182	1.0	43.8092264228
182	1.0	43.7663118238
182	1.0	43.7794608415
182	1.0	43.796315112
182	1.0	43.8194937602
182	1.0	43.7950358429
182	1.0	43.7961446797
