# Supplementary material for: Unique membrane properties and enhanced signal processing in human neocortical neurons
Source: eLife. 2016 Oct 6;5:e16553. doi: 10.7554/eLife.16553 (PMC5100995; doi:10.7554/eLife.16553)
Supplement: Source code 1. — DOI: http://dx.doi.org/10.7554/eLife.16553.014 [file elife-16553-code1.zip › Fig3/Fig3b/DIST_045_SYNC/Mon_Apr_11_11_35_14_2016/syns_183/sync_stim_seed_785.txt]

NUMBER_OF_SYNAPSES	APC_N	MAX_VOLTAGE
183	1.0	43.784430744
183	1.0	43.8189430477
183	1.0	43.7860584763
183	1.0	43.7300142157
183	1.0	43.7946253163
183	1.0	43.7532158701
183	1.0	43.7962581268
183	1.0	43.7457347814
183	1.0	43.8075300055
183	1.0	43.7896562915
183	1.0	43.7896010583
183	1.0	43.826359719
183	1.0	43.7874828547
183	1.0	43.8162965675
183	1.0	43.7663916381
183	1.0	43.7744733751
183	1.0	43.789782786
183	1.0	43.8228497254
183	1.0	43.7339082354
183	1.0	43.6985464356
183	1.0	43.7546491229
183	1.0	43.8038261125
183	1.0	43.7871026123
183	1.0	43.7766076802
183	1.0	43.7956350015
183	1.0	43.7829389733
183	1.0	43.7530383066
183	1.0	43.7271516403
183	1.0	43.7581694539
183	1.0	43.8216297209
183	1.0	43.7713044682
183	1.0	43.7405083743
183	1.0	43.8039825126
183	1.0	43.7799648188
183	1.0	43.7969361191
183	1.0	43.82429195
183	1.0	43.8042201767
183	1.0	43.7660592734
183	1.0	43.7587936588
183	1.0	43.7418307665
183	1.0	43.7902848482
183	1.0	43.7696667435
183	1.0	43.8144942334
183	1.0	43.7122398748
183	1.0	43.7821887981
183	1.0	43.7861186986
183	1.0	43.8058140694
183	1.0	43.7782632018
183	1.0	43.8104258578
183	1.0	43.7555670007
183	1.0	43.8109038064
183	1.0	43.7829210601
183	1.0	43.7803396962
183	1.0	43.7908456424
183	1.0	43.7468501269
183	1.0	43.7825321022
183	1.0	43.7569890233
183	1.0	43.8139827459
183	1.0	43.6622761772
183	1.0	43.8292488479
183	1.0	43.7573014483
183	1.0	43.75505568
183	1.0	43.8100831028
183	1.0	43.7145473281
183	1.0	43.8296368187
183	1.0	43.7591392444
183	1.0	43.8310039922
183	1.0	43.7968566643
183	1.0	43.8319207495
183	1.0	43.7808080331
183	1.0	43.8272215147
183	1.0	43.8079862576
183	1.0	43.810773512
183	1.0	43.7606511263
183	1.0	43.7823877353
183	1.0	43.7421579547
183	1.0	43.7801659236
183	1.0	43.7205211583
183	1.0	43.7392591227
183	1.0	43.8200782576
183	1.0	43.7343165873
183	1.0	43.794281617
183	1.0	43.7608838806
183	1.0	43.7714045255
183	1.0	43.7858757449
183	1.0	43.7926613035
183	1.0	43.7207323311
183	1.0	43.7908070241
183	1.0	43.7749295092
183	1.0	43.7688961413
183	1.0	43.8092597689
183	1.0	43.7366281893
183	1.0	43.7433267451
183	1.0	43.7661876638
183	1.0	43.7498893439
183	1.0	43.8218506842
183	1.0	43.7305940865
183	1.0	43.7539582108
183	1.0	43.7239489493
183	1.0	43.8142476732
183	1.0	43.7629304109
183	1.0	43.7852427312
183	1.0	43.7935943848
183	1.0	43.7749720013
183	1.0	43.7232364498
183	1.0	43.7539245626
183	1.0	43.7715460244
183	1.0	43.7422484702
183	1.0	43.7723505497
183	1.0	43.8071557503
183	1.0	43.7825603185
183	1.0	43.8054746033
183	1.0	43.7980470122
183	1.0	43.7859975484
183	1.0	43.7996345766
183	1.0	43.8415990283
183	1.0	43.7881435141
183	1.0	43.8245563944
183	1.0	43.823034665
183	1.0	43.8135392644
183	1.0	43.804349704
183	1.0	43.7882457013
183	1.0	43.7328856924
183	1.0	43.7625244807
183	1.0	43.7307214877
183	1.0	43.8019801448
183	1.0	43.7619076087
183	1.0	43.7924046128
183	1.0	43.8087271205
183	1.0	43.7170289014
183	1.0	43.7633288127
183	1.0	43.7883889984
183	1.0	43.8175538361
183	1.0	43.8039807031
183	1.0	43.8261392985
183	1.0	43.7833557146
183	1.0	43.8188206598
183	1.0	43.7889006606
183	1.0	43.7793273883
183	1.0	43.7507393517
183	1.0	43.7749032457
183	1.0	43.7874373766
183	1.0	43.720347404
183	1.0	43.8005882766
183	1.0	43.7645242527
183	1.0	43.7313058585
183	1.0	43.8385206896
183	1.0	43.7012207606
183	1.0	43.7459523958
183	1.0	43.8014934774
183	1.0	43.7652149179
183	1.0	43.7099650246
183	1.0	43.706406596
183	1.0	43.8470627895
183	1.0	43.7694411554
183	1.0	43.7417347843
183	1.0	43.7986386147
183	1.0	43.7517756228
183	1.0	43.8159037375
183	1.0	43.8015040736
183	1.0	43.779672965
183	1.0	43.8038449123
183	1.0	43.7785791932
183	1.0	43.7930078984
183	1.0	43.7982295937
183	1.0	43.7955275827
183	1.0	43.7013604282
183	1.0	43.7285719565
183	1.0	43.8227421783
183	1.0	43.7592038239
183	1.0	43.7504576717
183	1.0	43.757505454
183	1.0	43.793632488
183	1.0	43.7367459645
183	1.0	43.807574204
183	1.0	43.7417363036
183	1.0	43.7559250757
183	1.0	43.7967292647
183	1.0	43.7831712135
183	1.0	43.8343753938
183	1.0	43.7449636969
183	1.0	43.793186033
183	1.0	43.7478659316
183	1.0	43.7267384448
183	1.0	43.8014683308
183	1.0	43.7173233012
183	1.0	43.8208401606
183	1.0	43.7191043413
183	1.0	43.798406228
183	1.0	43.8098641777
183	1.0	43.8177676036
183	1.0	43.8344676056
183	1.0	43.7930488869
183	1.0	43.7436316739
183	1.0	43.7416222473
183	1.0	43.8162990819
183	1.0	43.8078896452
183	1.0	43.7531831793
183	1.0	43.6871017212
183	1.0	43.8058268346
183	1.0	43.7983538476
183	1.0	43.7710562501
183	1.0	43.8094523712
183	1.0	43.8249083339
183	1.0	43.7653421691
183	1.0	43.745926961
183	1.0	43.789011561
183	1.0	43.749772907
183	1.0	43.7502578483
183	1.0	43.792787855
183	1.0	43.8286167915
183	1.0	43.8160245429
183	1.0	43.7299314943
183	1.0	43.7915095887
183	1.0	43.7895164289
183	1.0	43.7933570496
183	1.0	43.8181566261
183	1.0	43.7758807363
183	1.0	43.7902700128
183	1.0	43.7863428159
183	1.0	43.7716691614
183	1.0	43.8200750964
183	1.0	43.7014085331
183	1.0	43.7739864279
183	1.0	43.8280882119
183	1.0	43.8259619433
183	1.0	43.7853116585
183	1.0	43.8267036247
183	1.0	43.7975248006
183	1.0	43.7482683069
183	1.0	43.7867017964
183	1.0	43.8078399196
183	1.0	43.7326743052
183	1.0	43.8196090943
183	1.0	43.7670151975
183	1.0	43.7623269859
183	1.0	43.7748210088
183	1.0	43.7314425538
183	1.0	43.795857645
183	1.0	43.7715286602
183	1.0	43.7360569729
183	1.0	43.7743580607
183	1.0	43.7726214713
183	1.0	43.8243688976
183	1.0	43.8023262887
183	1.0	43.7243377122
183	1.0	43.822723648
183	1.0	43.7868811446
183	1.0	43.8063690153
183	1.0	43.7906223022
183	1.0	43.7081571857
183	1.0	43.803630675
183	1.0	43.7898529055
183	1.0	43.7932484197
183	1.0	43.687504935
183	1.0	43.7220198478
183	1.0	43.8209145758
183	1.0	43.8109051327
183	1.0	43.7986024025
183	1.0	43.6820600203
183	1.0	43.7701928218
183	1.0	43.7673817242
183	1.0	43.7472295255
183	1.0	43.813494157
183	1.0	43.7791392082
183	1.0	43.7022557847
183	1.0	43.8126633473
183	1.0	43.7586925917
183	1.0	43.8262484165
183	1.0	43.7868614731
183	1.0	43.8026548606
183	1.0	43.7932398517
183	1.0	43.7644126334
183	1.0	43.8157986678
183	1.0	43.7907633229
183	1.0	43.7954387765
183	1.0	43.6852887645
183	1.0	43.7966513113
183	1.0	43.8082760723
183	1.0	43.7669001272
183	1.0	43.8124594954
183	1.0	43.7715500717
183	1.0	43.7279679119
183	1.0	43.7264602975
183	1.0	43.7273848667
183	1.0	43.8023019164
183	1.0	43.8087921329
183	1.0	43.7511605822
183	1.0	43.8217360842
183	1.0	43.7778670003
183	1.0	43.7453142665
183	1.0	43.811230773
183	1.0	43.7295288805
183	1.0	43.7887112352
183	1.0	43.8063153502
183	1.0	43.7850969634
183	1.0	43.7741690515
183	1.0	43.81331664
183	1.0	43.8208833199
183	1.0	43.8200967126
183	1.0	43.7464422392
183	1.0	43.8205959694
183	1.0	43.7658625556
183	1.0	43.8029780528
183	1.0	43.7727570297
183	1.0	43.8034436161
183	1.0	43.7070564955
183	1.0	43.7463338874
183	1.0	43.8447212583
183	1.0	43.7944457738
183	1.0	43.7555588851
183	1.0	43.7813010041
183	1.0	43.756306969
183	1.0	43.8027100079
183	1.0	43.7863566104
183	1.0	43.8243326415
183	1.0	43.7835935117
183	1.0	43.825424442
183	1.0	43.7656084977
183	1.0	43.7866235739
183	1.0	43.7280321209
183	1.0	43.7972365364
183	1.0	43.7957325762
183	1.0	43.8182781123
183	1.0	43.7819960925
183	1.0	43.7394998166
183	1.0	43.7825165866
183	1.0	43.8109301814
183	1.0	43.7537050957
183	1.0	43.758607561
183	1.0	43.7487149356
183	1.0	43.7315692633
183	1.0	43.7595085451
183	1.0	43.8176138602
183	1.0	43.8240861891
183	1.0	43.7777823049
183	1.0	43.7844205505
183	1.0	43.7899000417
183	1.0	43.7802759746
183	1.0	43.8028549273
183	1.0	43.7830362412
183	1.0	43.8212725403
183	1.0	43.7568685046
183	1.0	43.7777470817
183	1.0	43.7787430906
183	1.0	43.784598955
183	1.0	43.7626580184
183	1.0	43.7635523193
183	1.0	43.7767802119
183	1.0	43.8042197157
183	1.0	43.7919014517
183	1.0	43.811306679
183	1.0	43.7173949064
183	1.0	43.723924497
183	1.0	43.7955605981
183	1.0	43.7552858644
183	1.0	43.7659285342
183	1.0	43.7362680399
183	1.0	43.7834041289
183	1.0	43.7988341925
183	1.0	43.7801623765
183	1.0	43.7221470383
183	1.0	43.8047746939
183	1.0	43.7563412433
183	1.0	43.800142855
183	1.0	43.8107435561
183	1.0	43.8262590127
183	1.0	43.7737493269
183	1.0	43.7854321552
183	1.0	43.7902482233
183	1.0	43.7771304863
183	1.0	43.7571788147
183	1.0	43.8101264118
183	1.0	43.7858731392
183	1.0	43.7909687968
183	1.0	43.8206050225
183	1.0	43.7812923076
183	1.0	43.7963088356
183	1.0	43.7989634742
183	1.0	43.726738297
183	1.0	43.8315881204
183	1.0	43.8304169162
183	1.0	43.7304806559
183	1.0	43.7077743204
183	1.0	43.7771091214
183	1.0	43.7653360346
183	1.0	43.7684423045
183	1.0	43.7636374802
183	1.0	43.7394378486
183	1.0	43.8032911593
183	1.0	43.8224422508
183	1.0	43.7894374152
183	1.0	43.7915053886
183	1.0	43.7684954114
183	1.0	43.7385989486
183	1.0	43.7771427482
183	1.0	43.8131877188
183	1.0	43.8144493369
183	1.0	43.7313554843
183	1.0	43.7761155121
183	1.0	43.7845930071
183	1.0	43.82151332
183	1.0	43.7847809666
183	1.0	43.8141429197
183	1.0	43.7951741725
183	1.0	43.7663728432
183	1.0	43.7964808985
183	1.0	43.806320256
183	1.0	43.8057426072
183	1.0	43.7365340198
183	1.0	43.8205592483
183	1.0	43.8088662933
183	1.0	43.8102682214
183	1.0	43.7634162096
183	1.0	43.8245301172
183	1.0	43.8075694211
183	1.0	43.8192922715
183	1.0	43.8308715377
183	1.0	43.7993214687
183	1.0	43.8086659541
183	1.0	43.7322109949
183	1.0	43.7221296228
183	1.0	43.7509291623
183	1.0	43.7954398214
183	1.0	43.7317976496
183	1.0	43.7919538658
183	1.0	43.8078928093
183	1.0	43.713605959
183	1.0	43.6801683941
183	1.0	43.7901738412
183	1.0	43.7746680749
183	1.0	43.7671532351
183	1.0	43.7897768807
183	1.0	43.7548579423
183	1.0	43.7644581851
183	1.0	43.7702512699
183	1.0	43.7717572911
183	1.0	43.8016797849
183	1.0	43.7794803276
183	1.0	43.7439464671
183	1.0	43.8082466366
183	1.0	43.8179098646
183	1.0	43.828408986
183	1.0	43.7918149057
183	1.0	43.7452753146
183	1.0	43.8080378063
183	1.0	43.811783573
183	1.0	43.8012126927
183	1.0	43.733494505
183	1.0	43.806232581
183	1.0	43.759458741
183	1.0	43.7427818378
183	1.0	43.7757225865
183	1.0	43.8227902333
183	1.0	43.778712689
183	1.0	43.8190336244
183	1.0	43.8063845306
183	1.0	43.7481750371
183	1.0	43.7476460314
183	1.0	43.7953671816
183	1.0	43.8173285364
183	1.0	43.7419236376
183	1.0	43.7573394869
183	1.0	43.7268643135
183	1.0	43.7936756373
183	1.0	43.8127118246
183	1.0	43.796439201
183	1.0	43.7352688591
183	1.0	43.8059657075
183	1.0	43.7784484035
183	1.0	43.781158578
183	1.0	43.7925920636
183	1.0	43.8167164938
183	1.0	43.7481516296
183	1.0	43.7554741159
183	1.0	43.8077643871
183	1.0	43.7734648227
183	1.0	43.8223681329
183	1.0	43.7856910888
183	1.0	43.7875651953
183	1.0	43.8088902347
183	1.0	43.7843627374
183	1.0	43.7958704487
183	1.0	43.7851620844
183	1.0	43.7310200619
183	1.0	43.7397789462
183	1.0	43.8088264024
183	1.0	43.778615258
183	1.0	43.7916364745
183	1.0	43.8204617307
183	1.0	43.8006898618
183	1.0	43.7277801667
183	1.0	43.743659224
183	1.0	43.7666678775
183	1.0	43.810692439
183	1.0	43.7292961261
183	1.0	43.7508175978
183	1.0	43.7930366208
183	1.0	43.7761670015
183	1.0	43.7749860921
183	1.0	43.720970565
183	1.0	43.7374464417
183	1.0	43.8038030578
183	1.0	43.7224896586
183	1.0	43.76667688
183	1.0	43.7287108035
183	1.0	43.809248803
183	1.0	43.7689013227
183	1.0	43.7933382344
183	1.0	43.7881391812
183	1.0	43.8143034105
183	1.0	43.7339946303
183	1.0	43.7812512773
183	1.0	43.7737441946
183	1.0	43.7784837795
183	1.0	43.8110977805
183	1.0	43.800891703
183	1.0	43.8098976331
183	1.0	43.810608035
183	1.0	43.7915423591
183	1.0	43.7136538023
183	1.0	43.7386608343
183	1.0	43.8303803496
183	1.0	43.8117905437
183	1.0	43.7534949788
183	1.0	43.751630256
183	1.0	43.7537500477
183	1.0	43.7861598325
183	1.0	43.7611447598
183	1.0	43.8213399333
183	1.0	43.8327716212
183	1.0	43.729588511
183	1.0	43.7997015844
183	1.0	43.7895088388
183	1.0	43.805160674
183	1.0	43.7844629877
183	1.0	43.8351147255
183	1.0	43.7294926278
183	1.0	43.7363714914
183	1.0	43.7942907183
183	1.0	43.7810552455
183	1.0	43.7360666653
183	1.0	43.7243780638
183	1.0	43.7519565372
183	1.0	43.7728670589
183	1.0	43.7318334966
183	1.0	43.7965671421
183	1.0	43.8274120227
183	1.0	43.7046074367
183	1.0	43.7308335478
183	1.0	43.7994369297
183	1.0	43.7832069998
183	1.0	43.7326261248
183	1.0	43.781632342
183	1.0	43.8293044622
183	1.0	43.7402932267
183	1.0	43.7700561623
183	1.0	43.8325411504
183	1.0	43.7408627636
183	1.0	43.79093926
183	1.0	43.7491891543
183	1.0	43.7292157579
183	1.0	43.7807656238
183	1.0	43.7292245188
183	1.0	43.8305640458
183	1.0	43.8056117314
183	1.0	43.7717570459
183	1.0	43.7986883465
183	1.0	43.7084663102
183	1.0	43.8174987441
183	1.0	43.7836738192
183	1.0	43.7711597625
183	1.0	43.8071176723
183	1.0	43.8177019893
183	1.0	43.8063573312
183	1.0	43.7462166801
183	1.0	43.7456705064
183	1.0	43.8298882502
183	1.0	43.7746749257
183	1.0	43.7405723968
183	1.0	43.760193923
183	1.0	43.833249727
183	1.0	43.7530551654
183	1.0	43.8043417058
183	1.0	43.7956219516
183	1.0	43.7080079653
183	1.0	43.7532695602
183	1.0	43.7608487539
183	1.0	43.8026234935
183	1.0	43.8230736722
183	1.0	43.815793085
183	1.0	43.7997906554
183	1.0	43.7903755033
183	1.0	43.79501071
183	1.0	43.7976332506
183	1.0	43.7618221309
183	1.0	43.7572694848
183	1.0	43.7597618195
183	1.0	43.761385819
183	1.0	43.806859711
183	1.0	43.7695163234
183	1.0	43.7928455595
183	1.0	43.7453530667
183	1.0	43.7321012918
183	1.0	43.7406279331
183	1.0	43.7298281606
183	1.0	43.8005596951
183	1.0	43.7864110129
183	1.0	43.7416470147
183	1.0	43.7587901567
183	1.0	43.7914625889
183	1.0	43.8202304392
183	1.0	43.7883849264
183	1.0	43.8053146961
183	1.0	43.7975152586
183	1.0	43.7583233856
183	1.0	43.7735125164
183	1.0	43.7989412711
183	1.0	43.807003172
183	1.0	43.7609518898
183	1.0	43.7577324034
183	1.0	43.7625062976
183	1.0	43.7572158589
183	1.0	43.7484880762
183	1.0	43.8092218022
183	1.0	43.7890926673
183	1.0	43.7976927957
183	1.0	43.7531036872
183	1.0	43.7626231726
183	1.0	43.8122442243
183	1.0	43.7340217515
183	1.0	43.7943725214
183	1.0	43.7939775712
183	1.0	43.7820417489
183	1.0	43.8401915609
183	1.0	43.7593332352
183	1.0	43.7624039527
183	1.0	43.8162100099
183	1.0	43.819720451
183	1.0	43.7703540428
183	1.0	43.8036514676
183	1.0	43.7801359014
183	1.0	43.7399757067
183	1.0	43.7841568807
183	1.0	43.7850586583
183	1.0	43.7692651104
183	1.0	43.7055307221
183	1.0	43.7630862942
183	1.0	43.8076905347
183	1.0	43.7821693619
183	1.0	43.8165354013
183	1.0	43.7045270441
183	1.0	43.709315869
183	1.0	43.7564288435
183	1.0	43.7728588323
183	1.0	43.8076601599
183	1.0	43.7929191553
183	1.0	43.8140615033
183	1.0	43.7826295156
183	1.0	43.7567342353
183	1.0	43.8271312915
183	1.0	43.7699842498
183	1.0	43.7534709488
183	1.0	43.7888489808
183	1.0	43.7816944448
183	1.0	43.7420397393
183	1.0	43.7634037192
183	1.0	43.7460641942
183	1.0	43.7815749553
183	1.0	43.7986295751
183	1.0	43.7826547855
183	1.0	43.7723572318
183	1.0	43.7829463087
183	1.0	43.7996983886
183	1.0	43.785021728
183	1.0	43.7063880349
183	1.0	43.792600487
183	1.0	43.7793659763
183	1.0	43.7843006485
183	1.0	43.8092113887
183	1.0	43.8369716974
183	1.0	43.7952560292
183	1.0	43.814780304
183	1.0	43.7969601817
183	1.0	43.8284552137
183	1.0	43.7957237918
183	1.0	43.7915295896
183	1.0	43.7329177606
183	1.0	43.7606732051
183	1.0	43.8215083536
183	1.0	43.7296658869
183	1.0	43.7418805246
183	1.0	43.7400128357
183	1.0	43.7537480009
183	1.0	43.7100505968
183	1.0	43.734536343
183	1.0	43.7992242161
183	1.0	43.7709676715
183	1.0	43.7379033474
183	1.0	43.8151359256
183	1.0	43.7926271098
183	1.0	43.7846942839
183	1.0	43.701682021
183	1.0	43.6961806281
183	1.0	43.77079604
183	1.0	43.7805245277
183	1.0	43.8028368219
183	1.0	43.7964960195
183	1.0	43.7834562307
183	1.0	43.7960133477
183	1.0	43.8015299455
183	1.0	43.7973749123
183	1.0	43.7041758704
183	1.0	43.768389098
183	1.0	43.7635106896
183	1.0	43.8231356755
183	1.0	43.7799683773
183	1.0	43.7822410136
183	1.0	43.7594014271
183	1.0	43.8182761529
183	1.0	43.819007761
183	1.0	43.7834869941
183	1.0	43.7277800515
183	1.0	43.7633626802
183	1.0	43.7315097175
183	1.0	43.8193800464
183	1.0	43.7718812842
183	1.0	43.7907932675
183	1.0	43.7233637503
183	1.0	43.739682565
183	1.0	43.7347736242
183	1.0	43.7216156252
183	1.0	43.7967799204
183	1.0	43.7474602024
183	1.0	43.74869935
183	1.0	43.8195926315
183	1.0	43.800896916
183	1.0	43.7848833345
183	1.0	43.7810464346
183	1.0	43.7970848017
183	1.0	43.7786978722
183	1.0	43.7615026977
183	1.0	43.8315990996
183	1.0	43.81248193
183	1.0	43.7803837773
183	1.0	43.8045949109
183	1.0	43.7511477798
183	1.0	43.7974119686
183	1.0	43.8065428232
183	1.0	43.8077035479
183	1.0	43.7315990864
183	1.0	43.7939322664
183	1.0	43.7789956871
183	1.0	43.7253644723
183	1.0	43.8115912025
183	1.0	43.8280382676
183	1.0	43.8084348312
183	1.0	43.7659571531
183	1.0	43.8328440313
183	1.0	43.7025566696
183	1.0	43.7810517372
183	1.0	43.7479331107
183	1.0	43.7058009535
183	1.0	43.7401756824
183	1.0	43.7110561561
183	1.0	43.7614408104
183	1.0	43.8301160221
183	1.0	43.8142179306
183	1.0	43.7397296954
183	1.0	43.7258884068
183	1.0	43.8156019638
183	1.0	43.7719956141
183	1.0	43.8299356308
183	1.0	43.7172777574
183	1.0	43.7202955224
183	1.0	43.7957588652
183	1.0	43.7979323774
183	1.0	43.7392608044
183	1.0	43.752928566
183	1.0	43.7462838321
183	1.0	43.7657353309
183	1.0	43.7916679706
183	1.0	43.8089076122
183	1.0	43.8051782218
183	1.0	43.6959296759
183	1.0	43.805872641
183	1.0	43.7983491988
183	1.0	43.7893985019
183	1.0	43.7436121872
183	1.0	43.7399385304
183	1.0	43.7186928126
183	1.0	43.8029212185
183	1.0	43.7765552993
183	1.0	43.7850253148
183	1.0	43.8176576182
183	1.0	43.8107591544
183	1.0	43.7513584528
183	1.0	43.8242332252
183	1.0	43.7726290424
183	1.0	43.7849210792
183	1.0	43.7570743373
183	1.0	43.7372542578
183	1.0	43.8133718549
183	1.0	43.7382788516
183	1.0	43.8183658433
183	1.0	43.7730208941
183	1.0	43.8286302079
183	1.0	43.7640745442
183	1.0	43.7858364845
183	1.0	43.8109036078
183	1.0	43.7077001673
183	1.0	43.7380393654
183	1.0	43.8091658248
183	1.0	43.7649388484
183	1.0	43.7304594093
183	1.0	43.8312028378
183	1.0	43.7331314527
183	1.0	43.7789762618
183	1.0	43.782717133
183	1.0	43.7828931227
183	1.0	43.7819228704
183	1.0	43.778635965
183	1.0	43.8172301944
183	1.0	43.7247288068
183	1.0	43.7773756996
183	1.0	43.811261479
183	1.0	43.73580123
183	1.0	43.8006744168
183	1.0	43.7867838152
183	1.0	43.7922769822
183	1.0	43.7938502241
183	1.0	43.7975456113
183	1.0	43.7386901029
183	1.0	43.7995333899
183	1.0	43.7877804599
183	1.0	43.7323382506
183	1.0	43.8177358317
183	1.0	43.776118462
183	1.0	43.7811538873
183	1.0	43.7597001384
183	1.0	43.7733322796
183	1.0	43.735401692
183	1.0	43.7988851938
183	1.0	43.783298855
183	1.0	43.7555498411
183	1.0	43.8068455889
183	1.0	43.8097401406
183	1.0	43.7773093042
183	1.0	43.7682490461
183	1.0	43.7831409116
183	1.0	43.7692926589
183	1.0	43.8282225037
183	1.0	43.7323311981
183	1.0	43.7907778033
183	1.0	43.7949394818
183	1.0	43.7782790033
183	1.0	43.7827419089
183	1.0	43.7994985572
183	1.0	43.8443560046
183	1.0	43.7861309869
183	1.0	43.7814934132
183	1.0	43.7772770573
183	1.0	43.7662924005
183	1.0	43.7173544484
183	1.0	43.7030245945
183	1.0	43.8098185384
183	1.0	43.8076886328
183	1.0	43.8190153982
183	1.0	43.8083830725
183	1.0	43.7856646741
183	1.0	43.797449529
183	1.0	43.8143493051
183	1.0	43.8083075096
183	1.0	43.7198463421
183	1.0	43.7659424154
183	1.0	43.7250275803
183	1.0	43.8305385199
183	1.0	43.746058134
183	1.0	43.7847367997
183	1.0	43.759615276
183	1.0	43.7238333339
183	1.0	43.8139114729
183	1.0	43.8094931702
183	1.0	43.8089149649
183	1.0	43.7709241406
183	1.0	43.7982332311
183	1.0	43.7688875721
183	1.0	43.7483006341
183	1.0	43.816638344
183	1.0	43.8005833478
183	1.0	43.7611770131
183	1.0	43.7884042548
183	1.0	43.7764756609
183	1.0	43.7679000815
183	1.0	43.7413152557
183	1.0	43.803909301
183	1.0	43.7463303504
183	1.0	43.7795281202
183	1.0	43.8016608607
183	1.0	43.8036801589
183	1.0	43.7871723955
183	1.0	43.7077840049
183	1.0	43.7970058249
183	1.0	43.7146790712
183	1.0	43.796468202
183	1.0	43.7738181371
183	1.0	43.8009110022
183	1.0	43.8291738407
183	1.0	43.7367349591
183	1.0	43.7773737365
183	1.0	43.8049280031
183	1.0	43.7260416306
183	1.0	43.7377839946
183	1.0	43.794581735
183	1.0	43.8179997403
183	1.0	43.7771133131
183	1.0	43.7839045842
183	1.0	43.8131261032
183	1.0	43.7657591302
183	1.0	43.7818118976
183	1.0	43.7209651528
183	1.0	43.7332878352
183	1.0	43.776456219
183	1.0	43.7818075351
183	1.0	43.7955416226
183	1.0	43.8052946644
183	1.0	43.7701462415
183	1.0	43.8012849014
183	1.0	43.8253509386
183	1.0	43.7269858273
183	1.0	43.7994265434
183	1.0	43.8165722178
183	1.0	43.8191612045
183	1.0	43.8059373282
183	1.0	43.8129844525
183	1.0	43.721890363
183	1.0	43.7910881195
183	1.0	43.7800540513
183	1.0	43.8143594533
183	1.0	43.7407818126
183	1.0	43.8058516143
183	1.0	43.7026134904
183	1.0	43.744436101
183	1.0	43.7478300668
183	1.0	43.7940859062
183	1.0	43.7776386664
183	1.0	43.8030725556
183	1.0	43.8042436141
183	1.0	43.8276365094
183	1.0	43.7717456737
183	1.0	43.7834206569
183	1.0	43.7707436224
183	1.0	43.7383136502
183	1.0	43.7250123354
183	1.0	43.7456605146
183	1.0	43.8062628854
183	1.0	43.7741711525
183	1.0	43.8008235633
183	1.0	43.7388462321
183	1.0	43.8127155019
183	1.0	43.7674680298
183	1.0	43.8129050659
183	1.0	43.8244426182
183	1.0	43.8161745292
183	1.0	43.7482054899
183	1.0	43.7969007413
183	1.0	43.7614711615
183	1.0	43.8203796794
183	1.0	43.7159779168
183	1.0	43.7966752471
183	1.0	43.7608259234
183	1.0	43.8095713612
183	1.0	43.7537860953
183	1.0	43.7209453218
183	1.0	43.8166101942
183	1.0	43.7362141505
183	1.0	43.7763681893
183	1.0	43.7248969312
183	1.0	43.7649456251
183	1.0	43.7345501757
183	1.0	43.6990180887
183	1.0	43.7119950644
183	1.0	43.7760378288
183	1.0	43.7967620535
183	1.0	43.7116593097
183	1.0	43.8072621093
183	1.0	43.7776049107
183	1.0	43.7399978791
183	1.0	43.7374582456
183	1.0	43.8154795391
183	1.0	43.776915555
183	1.0	43.7941427079
183	1.0	43.7601367965
183	1.0	43.7769450108
183	1.0	43.8110464118
183	1.0	43.744563482
183	1.0	43.7949303171
183	1.0	43.7556083694
183	1.0	43.8170547567
183	1.0	43.7675909342
