# Supplementary material for: Unique membrane properties and enhanced signal processing in human neocortical neurons
Source: eLife. 2016 Oct 6;5:e16553. doi: 10.7554/eLife.16553 (PMC5100995; doi:10.7554/eLife.16553)
Supplement: Source code 1. — DOI: http://dx.doi.org/10.7554/eLife.16553.014 [file elife-16553-code1.zip › Fig3/Fig3b/DIST_045_SYNC/Mon_Apr_11_11_35_14_2016/syns_184/sync_stim_seed_789.txt]

NUMBER_OF_SYNAPSES	APC_N	MAX_VOLTAGE
184	1.0	43.8274002441
184	1.0	43.8135510061
184	1.0	43.789860103
184	1.0	43.7725193059
184	1.0	43.7770867965
184	1.0	43.7752170897
184	1.0	43.7441260604
184	1.0	43.7968068186
184	1.0	43.8242498038
184	1.0	43.8311640115
184	1.0	43.7998625065
184	1.0	43.7887603944
184	1.0	43.7545171146
184	1.0	43.8245003242
184	1.0	43.7124313933
184	1.0	43.7646672365
184	1.0	43.784790564
184	1.0	43.7196439045
184	1.0	43.7878122047
184	1.0	43.7540027065
184	1.0	43.7678170065
184	1.0	43.8013648705
184	1.0	43.7935265337
184	1.0	43.7971544176
184	1.0	43.7535227506
184	1.0	43.8096462329
184	1.0	43.7087935054
184	1.0	43.8096852594
184	1.0	43.7714526094
184	1.0	43.8494747188
184	1.0	43.7909746688
184	1.0	43.7964068854
184	1.0	43.8051733563
184	1.0	43.8079267761
184	1.0	43.7479546553
184	1.0	43.7482507843
184	1.0	43.8092407177
184	1.0	43.8130644066
184	1.0	43.7483869399
184	1.0	43.8189784897
184	1.0	43.779679441
184	1.0	43.7971966504
184	1.0	43.8080606587
184	1.0	43.7948736672
184	1.0	43.8283992808
184	1.0	43.8186120717
184	1.0	43.7321835761
184	1.0	43.7619330973
184	1.0	43.7996144372
184	1.0	43.8090009455
184	1.0	43.8265356272
184	1.0	43.7920794106
184	1.0	43.8210770315
184	1.0	43.771949886
184	1.0	43.7781257863
184	1.0	43.7986624173
184	1.0	43.7911541555
184	1.0	43.8223079056
184	1.0	43.7325681554
184	1.0	43.8120390122
184	1.0	43.8180099379
184	1.0	43.732753194
184	1.0	43.7504718608
184	1.0	43.768739699
184	1.0	43.7071846864
184	1.0	43.7393890403
184	1.0	43.7215169134
184	1.0	43.7608561393
184	1.0	43.7262146479
184	1.0	43.7280001672
184	1.0	43.7531797356
184	1.0	43.8182453929
184	1.0	43.745072808
184	1.0	43.7399884168
184	1.0	43.6946557377
184	1.0	43.7341246438
184	1.0	43.7455056613
184	1.0	43.6943640506
184	1.0	43.7946458916
184	1.0	43.8251068787
184	1.0	43.7392154423
184	1.0	43.7450237182
184	1.0	43.7319177182
184	1.0	43.7547149999
184	1.0	43.7502615027
184	1.0	43.7178706314
184	1.0	43.808441648
184	1.0	43.7620174083
184	1.0	43.805257953
184	1.0	43.8334088955
184	1.0	43.7785440762
184	1.0	43.8088997248
184	1.0	43.739193853
184	1.0	43.7885364197
184	1.0	43.8319446765
184	1.0	43.7307839127
184	1.0	43.8359107771
184	1.0	43.7947647863
184	1.0	43.7823786506
184	1.0	43.7323741334
184	1.0	43.8217811389
184	1.0	43.7660832569
184	1.0	43.8078937387
184	1.0	43.7986125983
184	1.0	43.774256475
184	1.0	43.7943075776
184	1.0	43.7859434389
184	1.0	43.7723897031
184	1.0	43.723704281
184	1.0	43.7172615558
184	1.0	43.7224952948
184	1.0	43.782889467
184	1.0	43.8012732064
184	1.0	43.7944259939
184	1.0	43.7052483667
184	1.0	43.8210425733
184	1.0	43.797889763
184	1.0	43.7956286859
184	1.0	43.7231206177
184	1.0	43.7824784813
184	1.0	43.7949795284
184	1.0	43.7565161465
184	1.0	43.7761145134
184	1.0	43.7805463091
184	1.0	43.7404109545
184	1.0	43.7990324312
184	1.0	43.7042623607
184	1.0	43.8009944545
184	1.0	43.7998706469
184	1.0	43.7488783834
184	1.0	43.7709434456
184	1.0	43.771030265
184	1.0	43.7901159551
184	1.0	43.7330931393
184	1.0	43.8046159634
184	1.0	43.7481888008
184	1.0	43.7901087306
184	1.0	43.8117992312
184	1.0	43.8381074977
184	1.0	43.7944940626
184	1.0	43.7877545359
184	1.0	43.7594085131
184	1.0	43.826328769
184	1.0	43.8175207091
184	1.0	43.8202322189
184	1.0	43.7808955157
184	1.0	43.7474103494
184	1.0	43.7238712416
184	1.0	43.7744998195
184	1.0	43.7452781559
184	1.0	43.7892842274
184	1.0	43.7556646761
184	1.0	43.7561648761
184	1.0	43.7496991263
184	1.0	43.7993247096
184	1.0	43.723032033
184	1.0	43.8355098978
184	1.0	43.6995939396
184	1.0	43.7217029562
184	1.0	43.7956523444
184	1.0	43.8042947951
184	1.0	43.7642386071
184	1.0	43.820332952
184	1.0	43.8251115165
184	1.0	43.7467557628
184	1.0	43.7320403074
184	1.0	43.781980478
184	1.0	43.7852421846
184	1.0	43.8043663677
184	1.0	43.7809586313
184	1.0	43.7478167558
184	1.0	43.8068533318
184	1.0	43.7579745943
184	1.0	43.7555089933
184	1.0	43.7870145868
184	1.0	43.7749579889
184	1.0	43.7276228389
184	1.0	43.8070387436
184	1.0	43.7371213625
184	1.0	43.7898335797
184	1.0	43.8041850281
184	1.0	43.7445866092
184	1.0	43.7581789626
184	1.0	43.7828084346
184	1.0	43.7506559145
184	1.0	43.7548582808
184	1.0	43.7182266605
184	1.0	43.7882024008
184	1.0	43.7332196857
184	1.0	43.7700412932
184	1.0	43.7580653395
184	1.0	43.7238061814
184	1.0	43.7221470531
184	1.0	43.7493719605
184	1.0	43.7529455707
184	1.0	43.7840522415
184	1.0	43.7527351502
184	1.0	43.7210625986
184	1.0	43.8186857072
184	1.0	43.7416942683
184	1.0	43.7998689832
184	1.0	43.7220011841
184	1.0	43.6873764384
184	1.0	43.7333029541
184	1.0	43.8105083977
184	1.0	43.7903463055
184	1.0	43.7708164994
184	1.0	43.808565117
184	1.0	43.79228966
184	1.0	43.7851508192
184	1.0	43.8056848829
184	1.0	43.7437327235
184	1.0	43.7315307086
184	1.0	43.7490849362
184	1.0	43.7325454523
184	1.0	43.8330892934
184	1.0	43.7180247432
184	1.0	43.7460148536
184	1.0	43.7101230525
184	1.0	43.818732498
184	1.0	43.7996969637
184	1.0	43.8081738153
184	1.0	43.8083120205
184	1.0	43.6990817742
184	1.0	43.7437222274
184	1.0	43.7698282456
184	1.0	43.8126206902
184	1.0	43.7583029381
184	1.0	43.7872882962
184	1.0	43.6980033603
184	1.0	43.738321179
184	1.0	43.7408562366
184	1.0	43.7965649568
184	1.0	43.8121171688
184	1.0	43.7383754613
184	1.0	43.7254964646
184	1.0	43.7968212945
184	1.0	43.7169314467
184	1.0	43.802089393
184	1.0	43.7505182933
184	1.0	43.8060477171
184	1.0	43.7910911466
184	1.0	43.763015536
184	1.0	43.8293598388
184	1.0	43.7744993896
184	1.0	43.8041028714
184	1.0	43.771356711
184	1.0	43.6949990136
184	1.0	43.7100762058
184	1.0	43.7406439753
184	1.0	43.7893287386
184	1.0	43.7785167139
184	1.0	43.7951629258
184	1.0	43.7426202247
184	1.0	43.7255448434
184	1.0	43.7773863534
184	1.0	43.7101497825
184	1.0	43.8003088141
184	1.0	43.7180747633
184	1.0	43.7071847933
184	1.0	43.8224762248
184	1.0	43.8243695702
184	1.0	43.7862684999
184	1.0	43.727831599
184	1.0	43.8379311908
184	1.0	43.7824064516
184	1.0	43.8072572308
184	1.0	43.8113725651
184	1.0	43.7449241942
184	1.0	43.8436325416
184	1.0	43.7578852905
184	1.0	43.7419232829
184	1.0	43.7918880734
184	1.0	43.7076081519
184	1.0	43.8088929672
184	1.0	43.767506063
184	1.0	43.7635953306
184	1.0	43.7800365969
184	1.0	43.7896681275
184	1.0	43.7697419368
184	1.0	43.7695013447
184	1.0	43.819014154
184	1.0	43.7819516069
184	1.0	43.7652367409
184	1.0	43.7481621691
184	1.0	43.7500034431
184	1.0	43.7526354311
184	1.0	43.7836137226
184	1.0	43.8209892493
184	1.0	43.7592760821
184	1.0	43.7646195263
184	1.0	43.8027945585
184	1.0	43.7789111864
184	1.0	43.7877842904
184	1.0	43.77794499
184	1.0	43.7829643362
184	1.0	43.7256813999
184	1.0	43.7565277803
184	1.0	43.803098795
184	1.0	43.7754350749
184	1.0	43.7413677821
184	1.0	43.7523169321
184	1.0	43.7477553738
184	1.0	43.7879185352
184	1.0	43.8118960726
184	1.0	43.8022460827
184	1.0	43.8057116458
184	1.0	43.7854149589
184	1.0	43.8161577546
184	1.0	43.806150486
184	1.0	43.7764327754
184	1.0	43.7394448143
184	1.0	43.779539429
184	1.0	43.7929966805
184	1.0	43.7526717223
184	1.0	43.7956337023
184	1.0	43.7799373945
184	1.0	43.8022254289
184	1.0	43.7609929573
184	1.0	43.7748063285
184	1.0	43.7961850265
184	1.0	43.8124506568
184	1.0	43.7820597083
184	1.0	43.7820525589
184	1.0	43.7521426963
184	1.0	43.7452411312
184	1.0	43.7575243298
184	1.0	43.8206165672
184	1.0	43.8258159721
184	1.0	43.7322216608
184	1.0	43.7980804081
184	1.0	43.8148160771
184	1.0	43.7853530259
184	1.0	43.8107816267
184	1.0	43.8304573412
184	1.0	43.7432778102
184	1.0	43.7708788948
184	1.0	43.8147307338
184	1.0	43.7773369745
184	1.0	43.7298915291
184	1.0	43.81287689
184	1.0	43.7594423316
184	1.0	43.7077476954
184	1.0	43.8236773059
184	1.0	43.7791898729
184	1.0	43.7954186949
184	1.0	43.6840852346
184	1.0	43.8229804437
184	1.0	43.842817185
184	1.0	43.7485694803
184	1.0	43.7928156825
184	1.0	43.7919157582
184	1.0	43.7671573554
184	1.0	43.7793743529
184	1.0	43.746179271
184	1.0	43.7950994446
184	1.0	43.6984077963
184	1.0	43.8103089957
184	1.0	43.7850216393
184	1.0	43.7430701523
184	1.0	43.8124612363
184	1.0	43.718168533
184	1.0	43.7925157248
184	1.0	43.7370744561
184	1.0	43.809858815
184	1.0	43.8045395988
184	1.0	43.805639594
184	1.0	43.7586883462
184	1.0	43.8340225344
184	1.0	43.7880409425
184	1.0	43.7903565564
184	1.0	43.7571980407
184	1.0	43.7764499945
184	1.0	43.7499815663
184	1.0	43.7617750679
184	1.0	43.8219722176
184	1.0	43.8404258555
184	1.0	43.7576371829
184	1.0	43.7582018579
184	1.0	43.7742053776
184	1.0	43.7659563731
184	1.0	43.7798992936
184	1.0	43.7547280053
184	1.0	43.7929797806
184	1.0	43.7860564315
184	1.0	43.7282200055
184	1.0	43.7768743861
184	1.0	43.8014406604
184	1.0	43.8391674485
184	1.0	43.7976289824
184	1.0	43.7899877005
184	1.0	43.7539757204
184	1.0	43.7487011654
184	1.0	43.8291980103
184	1.0	43.6872404179
184	1.0	43.7855145796
184	1.0	43.8164175945
184	1.0	43.7586177917
184	1.0	43.7752520893
184	1.0	43.8224500636
184	1.0	43.738039569
184	1.0	43.7822435157
184	1.0	43.750219119
184	1.0	43.7704601141
184	1.0	43.8197121503
184	1.0	43.7858647677
184	1.0	43.7954684352
184	1.0	43.74179219
184	1.0	43.7426028682
184	1.0	43.8089363428
184	1.0	43.754345466
184	1.0	43.8263487452
184	1.0	43.803037497
184	1.0	43.7693103343
184	1.0	43.7563855574
184	1.0	43.7117093023
184	1.0	43.8018001951
184	1.0	43.7902205923
184	1.0	43.7945426829
184	1.0	43.7945002502
184	1.0	43.7633796221
184	1.0	43.7431073041
184	1.0	43.7745636106
184	1.0	43.7284945283
184	1.0	43.7599933309
184	1.0	43.7992209527
184	1.0	43.7767843339
184	1.0	43.7844623202
184	1.0	43.740648857
184	1.0	43.7883716464
184	1.0	43.7659146588
184	1.0	43.8092924681
184	1.0	43.7869701477
184	1.0	43.7919888713
184	1.0	43.7868746827
184	1.0	43.7428095913
184	1.0	43.766835022
184	1.0	43.7335256801
184	1.0	43.8147497302
184	1.0	43.8272991684
184	1.0	43.7833497663
184	1.0	43.7539056856
184	1.0	43.8318501323
184	1.0	43.7918977954
184	1.0	43.8019744056
184	1.0	43.7720517565
184	1.0	43.7655704047
184	1.0	43.8316966207
184	1.0	43.7521184746
184	1.0	43.7643103011
184	1.0	43.7862856707
184	1.0	43.7774297263
184	1.0	43.7480506734
184	1.0	43.7931069674
184	1.0	43.7547162343
184	1.0	43.7351252242
184	1.0	43.7772884776
184	1.0	43.7256960359
184	1.0	43.7418527368
184	1.0	43.8018786559
184	1.0	43.7529943515
184	1.0	43.797164958
184	1.0	43.8219655483
184	1.0	43.7922642308
184	1.0	43.7408380818
184	1.0	43.8125839715
184	1.0	43.7540921479
184	1.0	43.773222254
184	1.0	43.8183680162
184	1.0	43.8223515113
184	1.0	43.7290494545
184	1.0	43.7698792878
184	1.0	43.8021369919
184	1.0	43.8074655958
184	1.0	43.8026768585
184	1.0	43.7660342744
184	1.0	43.785240551
184	1.0	43.7632925665
184	1.0	43.8130757848
184	1.0	43.8085724483
184	1.0	43.8130633992
184	1.0	43.7990636704
184	1.0	43.7307115352
184	1.0	43.7375723535
184	1.0	43.7752928602
184	1.0	43.7761414089
184	1.0	43.7640213
184	1.0	43.7569029274
184	1.0	43.7283653121
184	1.0	43.8024983378
184	1.0	43.7608569773
184	1.0	43.7386749695
184	1.0	43.790342135
184	1.0	43.8235052974
184	1.0	43.8068561651
184	1.0	43.720429279
184	1.0	43.7524141883
184	1.0	43.7881494309
184	1.0	43.7996098016
184	1.0	43.8173992003
184	1.0	43.8286981669
184	1.0	43.7987178757
184	1.0	43.8082475396
184	1.0	43.7941883075
184	1.0	43.8262080011
184	1.0	43.7359011785
184	1.0	43.8163369941
184	1.0	43.8173584593
184	1.0	43.7388108165
184	1.0	43.8123284504
184	1.0	43.7666106351
184	1.0	43.7453638392
184	1.0	43.7869621551
184	1.0	43.807823293
184	1.0	43.745070982
184	1.0	43.7324967567
184	1.0	43.7611737039
184	1.0	43.797242563
184	1.0	43.7056135268
184	1.0	43.7995391429
184	1.0	43.8055472924
184	1.0	43.7929730053
184	1.0	43.7780839714
184	1.0	43.8067171291
184	1.0	43.8176310149
184	1.0	43.738623674
184	1.0	43.7918325735
184	1.0	43.7552106464
184	1.0	43.7730389902
184	1.0	43.7851174573
184	1.0	43.7819077925
184	1.0	43.7522517863
184	1.0	43.8072321948
184	1.0	43.7535243572
184	1.0	43.8017377626
184	1.0	43.778672299
184	1.0	43.841868709
184	1.0	43.8197931282
184	1.0	43.7977479922
184	1.0	43.7827063033
184	1.0	43.8083237739
184	1.0	43.772969892
184	1.0	43.8180946392
184	1.0	43.7451731319
184	1.0	43.7638451327
184	1.0	43.7864676679
184	1.0	43.7825691877
184	1.0	43.7772438138
184	1.0	43.7758156037
184	1.0	43.7963628544
184	1.0	43.7688988016
184	1.0	43.7872297113
184	1.0	43.810031759
184	1.0	43.810419183
184	1.0	43.723646214
184	1.0	43.8207489206
184	1.0	43.8157389389
184	1.0	43.8238018925
184	1.0	43.7758288691
184	1.0	43.8007918703
184	1.0	43.8129107397
184	1.0	43.8069217517
184	1.0	43.7292073889
184	1.0	43.6838624637
184	1.0	43.7583454387
184	1.0	43.7667740978
184	1.0	43.795076466
184	1.0	43.7921342034
184	1.0	43.7666260201
184	1.0	43.6978967847
184	1.0	43.7691052135
184	1.0	43.7565507999
184	1.0	43.7972714504
184	1.0	43.8213439025
184	1.0	43.7999633794
184	1.0	43.8166254753
184	1.0	43.7793443185
184	1.0	43.7540289798
184	1.0	43.7953515289
184	1.0	43.8133990634
184	1.0	43.8000481386
184	1.0	43.7856784586
184	1.0	43.7879126934
184	1.0	43.7807698568
184	1.0	43.7268608733
184	1.0	43.8005051444
184	1.0	43.7596083866
184	1.0	43.7580947255
184	1.0	43.8146065188
184	1.0	43.8255860697
184	1.0	43.7991172741
184	1.0	43.7980438053
184	1.0	43.7974056204
184	1.0	43.8135573541
184	1.0	43.7273817937
184	1.0	43.8131092905
184	1.0	43.8194507526
184	1.0	43.7726725956
184	1.0	43.8027469829
184	1.0	43.74007066
184	1.0	43.7479016278
184	1.0	43.7593582202
184	1.0	43.7487882033
184	1.0	43.806658808
184	1.0	43.7480793041
184	1.0	43.8339896181
184	1.0	43.8087636964
184	1.0	43.7895632726
184	1.0	43.8199912796
184	1.0	43.8008922622
184	1.0	43.7969774927
184	1.0	43.8395807165
184	1.0	43.8014997997
184	1.0	43.7347554146
184	1.0	43.8135608983
184	1.0	43.8227291691
184	1.0	43.8000985514
184	1.0	43.7655341956
184	1.0	43.803993899
184	1.0	43.7083620623
184	1.0	43.7545882311
184	1.0	43.801340664
184	1.0	43.7442865339
184	1.0	43.8286514042
184	1.0	43.7321866882
184	1.0	43.7678515088
184	1.0	43.7839993263
184	1.0	43.7871561983
184	1.0	43.7103535673
184	1.0	43.8168125205
184	1.0	43.7620411864
184	1.0	43.7994047882
184	1.0	43.7516749342
184	1.0	43.8195295483
184	1.0	43.7572442827
184	1.0	43.7983249679
184	1.0	43.8144414518
184	1.0	43.7986183755
184	1.0	43.7120824011
184	1.0	43.8374948705
184	1.0	43.7715465991
184	1.0	43.7376806279
184	1.0	43.7145320443
184	1.0	43.8242419128
184	1.0	43.745853688
184	1.0	43.7964862473
184	1.0	43.803045262
184	1.0	43.7514115062
184	1.0	43.7994045326
184	1.0	43.7628665642
184	1.0	43.7468768359
184	1.0	43.8246214184
184	1.0	43.7390365167
184	1.0	43.7966458158
184	1.0	43.836508937
184	1.0	43.7786549055
184	1.0	43.818167618
184	1.0	43.831582198
184	1.0	43.7129384896
184	1.0	43.7299059596
184	1.0	43.7648874524
184	1.0	43.8130025202
184	1.0	43.8023453825
184	1.0	43.811206503
184	1.0	43.8084447041
184	1.0	43.8343315951
184	1.0	43.8022590031
184	1.0	43.7973639021
184	1.0	43.7957730671
184	1.0	43.7228730329
184	1.0	43.7812505856
184	1.0	43.8011068648
184	1.0	43.8211469673
184	1.0	43.7660790757
184	1.0	43.8217358435
184	1.0	43.7885325025
184	1.0	43.8006501911
184	1.0	43.7830020447
184	1.0	43.7934456986
184	1.0	43.7311021003
184	1.0	43.7851776009
184	1.0	43.6962256503
184	1.0	43.7423259625
184	1.0	43.7847335554
184	1.0	43.8084995128
184	1.0	43.7913298012
184	1.0	43.7864608642
184	1.0	43.7599476111
184	1.0	43.7270471848
184	1.0	43.8043384806
184	1.0	43.7441168558
184	1.0	43.7649101388
184	1.0	43.7955667731
184	1.0	43.8047539346
184	1.0	43.8024574093
184	1.0	43.7650819406
184	1.0	43.7948075677
184	1.0	43.7136175097
184	1.0	43.8008290388
184	1.0	43.7153093714
184	1.0	43.736942057
184	1.0	43.7216388567
184	1.0	43.7354758635
184	1.0	43.7736751339
184	1.0	43.7724832648
184	1.0	43.8198936456
184	1.0	43.7892135164
184	1.0	43.755840303
184	1.0	43.7715924358
184	1.0	43.8051824706
184	1.0	43.7732277176
184	1.0	43.7595633253
184	1.0	43.8053182386
184	1.0	43.7773904868
184	1.0	43.8032088979
184	1.0	43.803572329
184	1.0	43.792818643
184	1.0	43.787091011
184	1.0	43.7873509575
184	1.0	43.8259220225
184	1.0	43.7588380169
184	1.0	43.7527874291
184	1.0	43.8023760781
184	1.0	43.7613382201
184	1.0	43.7912363682
184	1.0	43.8185944488
184	1.0	43.7357123145
184	1.0	43.7653662904
184	1.0	43.7375492817
184	1.0	43.7185698001
184	1.0	43.8092952078
184	1.0	43.8114238681
184	1.0	43.7524855621
184	1.0	43.8225707461
184	1.0	43.8075402482
184	1.0	43.7941169744
184	1.0	43.8318302202
184	1.0	43.8180402447
184	1.0	43.8098792148
184	1.0	43.8029105064
184	1.0	43.7013482308
184	1.0	43.8016493027
184	1.0	43.7499032115
184	1.0	43.8095541519
184	1.0	43.7521333294
184	1.0	43.7811616905
184	1.0	43.7450521757
184	1.0	43.7940596837
184	1.0	43.8265718974
184	1.0	43.7981012124
184	1.0	43.8042216347
184	1.0	43.8378632731
184	1.0	43.7323731408
184	1.0	43.7490467064
184	1.0	43.7464375481
184	1.0	43.7821721541
184	1.0	43.697105741
184	1.0	43.7344771829
184	1.0	43.739549421
184	1.0	43.8158145592
184	1.0	43.7974553666
184	1.0	43.7729207111
184	1.0	43.8255991176
184	1.0	43.8153791239
184	1.0	43.8030199682
184	1.0	43.7906210449
184	1.0	43.8101823391
184	1.0	43.8084611
184	1.0	43.8405581752
184	1.0	43.8188912613
184	1.0	43.8121021077
184	1.0	43.7813276053
184	1.0	43.7790530437
184	1.0	43.8123894671
184	1.0	43.7878935377
184	1.0	43.7909180906
184	1.0	43.8047035499
184	1.0	43.7707399518
184	1.0	43.7475933874
184	1.0	43.7230645366
184	1.0	43.7832952861
184	1.0	43.7887338327
184	1.0	43.7904994573
184	1.0	43.8005838867
184	1.0	43.7852299801
184	1.0	43.8156798135
184	1.0	43.8038046039
184	1.0	43.7360009355
184	1.0	43.7545766635
184	1.0	43.8068501823
184	1.0	43.7817347754
184	1.0	43.7789583421
184	1.0	43.7910372578
184	1.0	43.8113227056
184	1.0	43.729916723
184	1.0	43.8086207522
184	1.0	43.7826551273
184	1.0	43.741834416
184	1.0	43.829782026
184	1.0	43.8240530836
184	1.0	43.8020367792
184	1.0	43.7728978157
184	1.0	43.7768986979
184	1.0	43.7871776786
184	1.0	43.7130930781
184	1.0	43.7519590557
184	1.0	43.7592918428
184	1.0	43.7537656407
184	1.0	43.8177599038
184	1.0	43.7420627244
184	1.0	43.7585980394
184	1.0	43.7760242023
184	1.0	43.77022739
184	1.0	43.8258106832
184	1.0	43.7304332471
184	1.0	43.7868029587
184	1.0	43.8100338428
184	1.0	43.7889652547
184	1.0	43.8070361727
184	1.0	43.809178863
184	1.0	43.6774188433
184	1.0	43.8132246308
184	1.0	43.7378500523
184	1.0	43.7588962365
184	1.0	43.7906403688
184	1.0	43.7386192448
184	1.0	43.7326500342
184	1.0	43.7839215015
184	1.0	43.7400109886
184	1.0	43.7598758358
184	1.0	43.6994406906
184	1.0	43.7859751816
184	1.0	43.8275446339
184	1.0	43.7763665293
184	1.0	43.815290339
184	1.0	43.7982933202
184	1.0	43.7677875043
184	1.0	43.7638669732
184	1.0	43.7977104887
184	1.0	43.7362603313
184	1.0	43.8154995572
184	1.0	43.7710865117
184	1.0	43.7057166864
184	1.0	43.7446943522
184	1.0	43.8355059354
184	1.0	43.7875578484
184	1.0	43.8175158394
184	1.0	43.7711177285
184	1.0	43.7320389789
184	1.0	43.7664606399
184	1.0	43.7876455786
184	1.0	43.799996281
184	1.0	43.8050062201
184	1.0	43.7393383324
184	1.0	43.741229474
184	1.0	43.8065065532
184	1.0	43.7025912709
184	1.0	43.7982520585
184	1.0	43.7825029755
184	1.0	43.7814020509
184	1.0	43.7450214849
184	1.0	43.8109302482
184	1.0	43.7826564822
184	1.0	43.7409730316
184	1.0	43.7904221769
184	1.0	43.7404891309
184	1.0	43.7275499549
184	1.0	43.7217938526
184	1.0	43.7898577503
184	1.0	43.7552255143
184	1.0	43.8029076191
184	1.0	43.8179944514
184	1.0	43.7947134768
184	1.0	43.8404924059
184	1.0	43.7564444854
184	1.0	43.7101398873
184	1.0	43.7395897364
184	1.0	43.7174424251
184	1.0	43.7887003837
184	1.0	43.7759901478
184	1.0	43.8074127124
184	1.0	43.7509162301
184	1.0	43.7941161297
184	1.0	43.7609766985
184	1.0	43.7453742164
184	1.0	43.8030522159
184	1.0	43.811916407
184	1.0	43.7989313122
184	1.0	43.7798617203
184	1.0	43.8058146426
184	1.0	43.7615459424
184	1.0	43.8103299908
184	1.0	43.814677768
184	1.0	43.7463643217
184	1.0	43.7857910886
184	1.0	43.7833328184
184	1.0	43.7935805755
184	1.0	43.7404004003
184	1.0	43.7670813885
184	1.0	43.7255890064
184	1.0	43.7740881282
184	1.0	43.7973491445
184	1.0	43.8170675121
184	1.0	43.7652572908
184	1.0	43.7900778385
184	1.0	43.8010751891
184	1.0	43.7393458941
184	1.0	43.7784980582
184	1.0	43.7348607706
184	1.0	43.7143563693
184	1.0	43.7703886064
184	1.0	43.8182884554
184	1.0	43.7965028522
184	1.0	43.7893563187
184	1.0	43.7516001196
184	1.0	43.8194064486
184	1.0	43.7941063053
184	1.0	43.7877062475
184	1.0	43.8028708132
184	1.0	43.7445375469
184	1.0	43.7677320833
184	1.0	43.7951016643
184	1.0	43.8094846103
184	1.0	43.7881288736
184	1.0	43.7857257278
184	1.0	43.8069271206
184	1.0	43.7224222559
184	1.0	43.7628281207
184	1.0	43.7420476997
184	1.0	43.7512156534
184	1.0	43.8224384751
184	1.0	43.8412028058
184	1.0	43.7800377533
184	1.0	43.7803606944
184	1.0	43.7828415604
184	1.0	43.7772975714
184	1.0	43.7433765612
184	1.0	43.7807933482
184	1.0	43.7375768347
184	1.0	43.7737687472
184	1.0	43.8303307057
184	1.0	43.7689931991
184	1.0	43.8201467705
184	1.0	43.8061472888
184	1.0	43.7944980315
184	1.0	43.7393329981
184	1.0	43.7900488822
184	1.0	43.8048437974
184	1.0	43.817539695
184	1.0	43.7581132122
184	1.0	43.7987345476
184	1.0	43.7187305736
184	1.0	43.7246169328
184	1.0	43.8239932324
184	1.0	43.8271872088
184	1.0	43.7363494961
184	1.0	43.7805779618
184	1.0	43.7297243448
184	1.0	43.7940823566
184	1.0	43.7884803371
184	1.0	43.8320226853
184	1.0	43.7728944307
184	1.0	43.7698656348
184	1.0	43.8136151352
184	1.0	43.7950953543
184	1.0	43.736644775
184	1.0	43.7375121915
184	1.0	43.8266736295
184	1.0	43.8033727574
184	1.0	43.7955877027
184	1.0	43.7892753414
184	1.0	43.7524655221
184	1.0	43.7857006867
184	1.0	43.7913513516
184	1.0	43.7171533386
184	1.0	43.7083522319
184	1.0	43.772615641
184	1.0	43.8071665339
184	1.0	43.7850294963
184	1.0	43.740175638
184	1.0	43.7764948415
184	1.0	43.7266874754
184	1.0	43.7684828649
184	1.0	43.7400373599
184	1.0	43.7279249529
184	1.0	43.7282772958
184	1.0	43.7925044296
184	1.0	43.7370713099
184	1.0	43.8003228466
184	1.0	43.7374600039
184	1.0	43.7888370662
184	1.0	43.7729752112
184	1.0	43.8093837932
184	1.0	43.8056983322
184	1.0	43.7248066691
184	1.0	43.7853623789
184	1.0	43.8196959681
184	1.0	43.7765854405
184	1.0	43.7133662878
184	1.0	43.7872121755
