# Supplementary material for: Unique membrane properties and enhanced signal processing in human neocortical neurons
Source: eLife. 2016 Oct 6;5:e16553. doi: 10.7554/eLife.16553 (PMC5100995; doi:10.7554/eLife.16553)
Supplement: Source code 1. — DOI: http://dx.doi.org/10.7554/eLife.16553.014 [file elife-16553-code1.zip › Fig3/Fig3b/DIST_045_SYNC/Mon_Apr_11_11_35_14_2016/syns_185/sync_stim_seed_790.txt]

NUMBER_OF_SYNAPSES	APC_N	MAX_VOLTAGE
185	1.0	43.774519635
185	1.0	43.7971600017
185	1.0	43.7956762099
185	1.0	43.7763393763
185	1.0	43.7574920406
185	1.0	43.8089500691
185	1.0	43.7201092082
185	1.0	43.7373935766
185	1.0	43.7934017866
185	1.0	43.7191160806
185	1.0	43.8048484836
185	1.0	43.7945371001
185	1.0	43.7377838489
185	1.0	43.7232517542
185	1.0	43.747319946
185	1.0	43.8211768336
185	1.0	43.7638844741
185	1.0	43.7654412898
185	1.0	43.8079809427
185	1.0	43.7155428941
185	1.0	43.7586629184
185	1.0	43.8073491789
185	1.0	43.7905914049
185	1.0	43.7087725592
185	1.0	43.8267060584
185	1.0	43.7690713383
185	1.0	43.8061938685
185	1.0	43.8051788244
185	1.0	43.768931727
185	1.0	43.7719335471
185	1.0	43.7255815778
185	1.0	43.8035744522
185	1.0	43.7447229376
185	1.0	43.7513395585
185	1.0	43.7667913781
185	1.0	43.8023292512
185	1.0	43.7743408305
185	1.0	43.7416097286
185	1.0	43.7541751825
185	1.0	43.7628652875
185	1.0	43.7971068773
185	1.0	43.7967031682
185	1.0	43.7578770675
185	1.0	43.749045146
185	1.0	43.8068891192
185	1.0	43.8356258398
185	1.0	43.8389528006
185	1.0	43.8186657992
185	1.0	43.8259977292
185	1.0	43.7365694869
185	1.0	43.7809224466
185	1.0	43.7833946509
185	1.0	43.7276517959
185	1.0	43.7999883783
185	1.0	43.8210656835
185	1.0	43.757202554
185	1.0	43.7068711769
185	1.0	43.7841198239
185	1.0	43.8276031197
185	1.0	43.798299471
185	1.0	43.7880719595
185	1.0	43.8467987748
185	1.0	43.8291054547
185	1.0	43.8052481184
185	1.0	43.7851404663
185	1.0	43.7927740672
185	1.0	43.7694281466
185	1.0	43.7705797771
185	1.0	43.8147940273
185	1.0	43.7660712811
185	1.0	43.788888826
185	1.0	43.77818989
185	1.0	43.7849596416
185	1.0	43.7515562865
185	1.0	43.7923924382
185	1.0	43.7247734878
185	1.0	43.7409289625
185	1.0	43.7899135017
185	1.0	43.6915227679
185	1.0	43.8242956588
185	1.0	43.7909611062
185	1.0	43.7901249332
185	1.0	43.8157029859
185	1.0	43.7358385519
185	1.0	43.7168617789
185	1.0	43.8173080669
185	1.0	43.7629257671
185	1.0	43.8116544148
185	1.0	43.7342011911
185	1.0	43.6769560519
185	1.0	43.799940808
185	1.0	43.7984890362
185	1.0	43.7429259507
185	1.0	43.8150138656
185	1.0	43.6964350721
185	1.0	43.802157816
185	1.0	43.7428371859
185	1.0	43.7569159151
185	1.0	43.781497639
185	1.0	43.7715190713
185	1.0	43.798032119
185	1.0	43.8119915929
185	1.0	43.8025497528
185	1.0	43.7889333479
185	1.0	43.7630026811
185	1.0	43.8120779722
185	1.0	43.8166909063
185	1.0	43.8099268299
185	1.0	43.8282206423
185	1.0	43.7902772082
185	1.0	43.7678042219
185	1.0	43.8010226118
185	1.0	43.8106838777
185	1.0	43.7483975694
185	1.0	43.836546359
185	1.0	43.7808860267
185	1.0	43.6961962554
185	1.0	43.815702922
185	1.0	43.802971815
185	1.0	43.8047931618
185	1.0	43.8364073578
185	1.0	43.8366861903
185	1.0	43.8189087883
185	1.0	43.7968580997
185	1.0	43.8322761964
185	1.0	43.807402226
185	1.0	43.7929293673
185	1.0	43.7236930851
185	1.0	43.8164779003
185	1.0	43.8103960684
185	1.0	43.7313262275
185	1.0	43.7556854263
185	1.0	43.7751333464
185	1.0	43.7587567572
185	1.0	43.7283995369
185	1.0	43.7726601109
185	1.0	43.7761603023
185	1.0	43.8083442714
185	1.0	43.7540044982
185	1.0	43.8005693848
185	1.0	43.7899638216
185	1.0	43.8065931545
185	1.0	43.7997760762
185	1.0	43.7894237314
185	1.0	43.7846671516
185	1.0	43.758892333
185	1.0	43.7640316112
185	1.0	43.7893187614
185	1.0	43.7504951211
185	1.0	43.7493772769
185	1.0	43.753037765
185	1.0	43.7574273387
185	1.0	43.7862230425
185	1.0	43.7478639826
185	1.0	43.7650674216
185	1.0	43.7510104745
185	1.0	43.8024910196
185	1.0	43.7433470106
185	1.0	43.8054913892
185	1.0	43.8135792088
185	1.0	43.8290063974
185	1.0	43.8006006117
185	1.0	43.846334987
185	1.0	43.7696814721
185	1.0	43.8067353306
185	1.0	43.8136635319
185	1.0	43.806019895
185	1.0	43.748167172
185	1.0	43.7705546398
185	1.0	43.7834549346
185	1.0	43.7421625775
185	1.0	43.7558541313
185	1.0	43.7907369999
185	1.0	43.7810071523
185	1.0	43.8026346007
185	1.0	43.7768689149
185	1.0	43.726294358
185	1.0	43.730620787
185	1.0	43.7420776496
185	1.0	43.7680200074
185	1.0	43.7327079481
185	1.0	43.7303439485
185	1.0	43.8131070598
185	1.0	43.7581998186
185	1.0	43.7579624806
185	1.0	43.8244078393
185	1.0	43.7864286757
185	1.0	43.7573477375
185	1.0	43.7606390671
185	1.0	43.7757808015
185	1.0	43.7835479371
185	1.0	43.8277547163
185	1.0	43.7110366777
185	1.0	43.7846593109
185	1.0	43.7573584845
185	1.0	43.7506921608
185	1.0	43.7213148038
185	1.0	43.805616454
185	1.0	43.7252509745
185	1.0	43.8257038497
185	1.0	43.7939381297
185	1.0	43.8160925709
185	1.0	43.782875725
185	1.0	43.777725865
185	1.0	43.8027759964
185	1.0	43.7412073451
185	1.0	43.8026364545
185	1.0	43.7855080416
185	1.0	43.7979543524
185	1.0	43.8149147241
185	1.0	43.7286896972
185	1.0	43.7353586456
185	1.0	43.8035932629
185	1.0	43.8077869662
185	1.0	43.8028631257
185	1.0	43.7854301742
185	1.0	43.7585219793
185	1.0	43.7348866454
185	1.0	43.8352220796
185	1.0	43.8281405782
185	1.0	43.7626975188
185	1.0	43.8075277029
185	1.0	43.7782392989
185	1.0	43.8046714164
185	1.0	43.8224882893
185	1.0	43.7597010188
185	1.0	43.7293956501
185	1.0	43.8100032895
185	1.0	43.788826529
185	1.0	43.7934408698
185	1.0	43.7235791311
185	1.0	43.8309265138
185	1.0	43.7215338777
185	1.0	43.71393124
185	1.0	43.7911719481
185	1.0	43.7639423478
185	1.0	43.7557777069
185	1.0	43.7991984646
185	1.0	43.8078870376
185	1.0	43.8241557633
185	1.0	43.8110107385
185	1.0	43.7207804187
185	1.0	43.8116453929
185	1.0	43.7884586707
185	1.0	43.7964597059
185	1.0	43.7881194472
185	1.0	43.7277384165
185	1.0	43.7382425703
185	1.0	43.7117164225
185	1.0	43.7668178411
185	1.0	43.7489455284
185	1.0	43.7658830247
185	1.0	43.7959650306
185	1.0	43.8010629642
185	1.0	43.7922812845
185	1.0	43.7637696206
185	1.0	43.8000913616
185	1.0	43.7647467632
185	1.0	43.7402973772
185	1.0	43.7309202645
185	1.0	43.7605899966
185	1.0	43.7435524451
185	1.0	43.7569891132
185	1.0	43.802952629
185	1.0	43.7853097252
185	1.0	43.78934909
185	1.0	43.7505134659
185	1.0	43.7904677522
185	1.0	43.778772969
185	1.0	43.8134303252
185	1.0	43.7872035919
185	1.0	43.7284689633
185	1.0	43.7893520722
185	1.0	43.844250824
185	1.0	43.7462995549
185	1.0	43.791120308
185	1.0	43.6875812232
185	1.0	43.7564131692
185	1.0	43.7679083522
185	1.0	43.8178374537
185	1.0	43.770366572
185	1.0	43.7743714975
185	1.0	43.8015587635
185	1.0	43.7197036977
185	1.0	43.8186321451
185	1.0	43.7316612079
185	1.0	43.7710407704
185	1.0	43.8012703275
185	1.0	43.807626128
185	1.0	43.7491870205
185	1.0	43.790351875
185	1.0	43.7769091216
185	1.0	43.8226639991
185	1.0	43.7859313999
185	1.0	43.795670161
185	1.0	43.7666118303
185	1.0	43.7616903458
185	1.0	43.8282881033
185	1.0	43.797585493
185	1.0	43.7822678644
185	1.0	43.7310960179
185	1.0	43.8265877832
185	1.0	43.76115712
185	1.0	43.7918499301
185	1.0	43.747578478
185	1.0	43.7781788949
185	1.0	43.813364165
185	1.0	43.8279292168
185	1.0	43.7322540506
185	1.0	43.8048009903
185	1.0	43.7234366542
185	1.0	43.8077161348
185	1.0	43.765317752
185	1.0	43.8231242906
185	1.0	43.7603451919
185	1.0	43.8285374285
185	1.0	43.7409348405
185	1.0	43.7549185513
185	1.0	43.7465836067
185	1.0	43.7950093495
185	1.0	43.7729859649
185	1.0	43.752034344
185	1.0	43.7948197168
185	1.0	43.7710330573
185	1.0	43.8256945717
185	1.0	43.7970049881
185	1.0	43.7067933997
185	1.0	43.7961141117
185	1.0	43.7675662258
185	1.0	43.7711913243
185	1.0	43.6967048942
185	1.0	43.7264808034
185	1.0	43.7564024326
185	1.0	43.6905776924
185	1.0	43.7726291812
185	1.0	43.7815265849
185	1.0	43.806800304
185	1.0	43.7720908796
185	1.0	43.7544549311
185	1.0	43.731454643
185	1.0	43.8060269099
185	1.0	43.7952744575
185	1.0	43.7632808028
185	1.0	43.7887518574
185	1.0	43.7671831056
185	1.0	43.6893637652
185	1.0	43.8076094756
185	1.0	43.7761453149
185	1.0	43.7750129734
185	1.0	43.7983546803
185	1.0	43.7972342454
185	1.0	43.8024306903
185	1.0	43.816122958
185	1.0	43.8227128041
185	1.0	43.7324342771
185	1.0	43.7676311576
185	1.0	43.7291048487
185	1.0	43.7692954219
185	1.0	43.7957401438
185	1.0	43.7365989973
185	1.0	43.7928899433
185	1.0	43.7854723456
185	1.0	43.7967862828
185	1.0	43.7923704061
185	1.0	43.8090941357
185	1.0	43.7356953862
185	1.0	43.8175224012
185	1.0	43.766206526
185	1.0	43.7939649834
185	1.0	43.8232542661
185	1.0	43.7548955688
185	1.0	43.7499295777
185	1.0	43.7593126794
185	1.0	43.8270502128
185	1.0	43.7551327662
185	1.0	43.7497873575
185	1.0	43.7851054332
185	1.0	43.7861525715
185	1.0	43.7582566616
185	1.0	43.7665872473
185	1.0	43.8164694405
185	1.0	43.7606279252
185	1.0	43.8330509498
185	1.0	43.7973386604
185	1.0	43.7594504109
185	1.0	43.7775694595
185	1.0	43.7510602209
185	1.0	43.7496770545
185	1.0	43.8410207852
185	1.0	43.7955592375
185	1.0	43.7338147374
185	1.0	43.7657522519
185	1.0	43.7970912983
185	1.0	43.7852150247
185	1.0	43.812882548
185	1.0	43.7786544139
185	1.0	43.8108014679
185	1.0	43.8158539871
185	1.0	43.819714346
185	1.0	43.7820003396
185	1.0	43.7186833863
185	1.0	43.7249875297
185	1.0	43.7530445489
185	1.0	43.7918761181
185	1.0	43.7991573719
185	1.0	43.7246931257
185	1.0	43.7564834852
185	1.0	43.7995282406
185	1.0	43.7854830844
185	1.0	43.7586088717
185	1.0	43.7483379954
185	1.0	43.8124258056
185	1.0	43.7907335032
185	1.0	43.8136315905
185	1.0	43.7119110379
185	1.0	43.8283361974
185	1.0	43.7477697975
185	1.0	43.7995724933
185	1.0	43.7664587354
185	1.0	43.7683060641
185	1.0	43.7909775406
185	1.0	43.7256291726
185	1.0	43.805543272
185	1.0	43.7739351512
185	1.0	43.7932489795
185	1.0	43.8043098181
185	1.0	43.7408455641
185	1.0	43.8172186265
185	1.0	43.7766411047
185	1.0	43.8114737035
185	1.0	43.739136585
185	1.0	43.7582458595
185	1.0	43.8169312004
185	1.0	43.7650798437
185	1.0	43.7911645521
185	1.0	43.7189972024
185	1.0	43.8112374089
185	1.0	43.8162297963
185	1.0	43.7824501158
185	1.0	43.7511655251
185	1.0	43.8302280608
185	1.0	43.7513844126
185	1.0	43.8089377477
185	1.0	43.7644557976
185	1.0	43.8074504998
185	1.0	43.7258504676
185	1.0	43.7426459033
185	1.0	43.734197194
185	1.0	43.8013884485
185	1.0	43.7395703851
185	1.0	43.783363517
185	1.0	43.7436527175
185	1.0	43.7637383485
185	1.0	43.8085711937
185	1.0	43.7355862703
185	1.0	43.7828040358
185	1.0	43.7936653356
185	1.0	43.8114071224
185	1.0	43.7928239481
185	1.0	43.8352974521
185	1.0	43.8169641755
185	1.0	43.7801868733
185	1.0	43.769135099
185	1.0	43.7789381108
185	1.0	43.8433022114
185	1.0	43.7912230435
185	1.0	43.8246397618
185	1.0	43.7506998521
185	1.0	43.8093609411
185	1.0	43.7925155875
185	1.0	43.7904944932
185	1.0	43.7667717493
185	1.0	43.7125199624
185	1.0	43.7904542186
185	1.0	43.8122644372
185	1.0	43.7837404682
185	1.0	43.8145715275
185	1.0	43.7801575974
185	1.0	43.7421492336
185	1.0	43.724918258
185	1.0	43.7699247934
185	1.0	43.7529900997
185	1.0	43.8123248454
185	1.0	43.8031138772
185	1.0	43.816971929
185	1.0	43.8027876312
185	1.0	43.8089754888
185	1.0	43.7807318489
185	1.0	43.797882389
185	1.0	43.7906558026
185	1.0	43.7296943469
185	1.0	43.7726368793
185	1.0	43.7963570553
185	1.0	43.7072425304
185	1.0	43.7311836375
185	1.0	43.716674726
185	1.0	43.7254534911
185	1.0	43.7507514101
185	1.0	43.769854875
185	1.0	43.7845954877
185	1.0	43.7967387242
185	1.0	43.7833284003
185	1.0	43.7666383183
185	1.0	43.7528298037
185	1.0	43.7517214997
185	1.0	43.782180209
185	1.0	43.7282153399
185	1.0	43.7988881613
185	1.0	43.7823410673
185	1.0	43.814895628
185	1.0	43.6964896809
185	1.0	43.7973481252
185	1.0	43.8229763886
185	1.0	43.7252357768
185	1.0	43.82543853
185	1.0	43.7907803924
185	1.0	43.783143598
185	1.0	43.7265996719
185	1.0	43.7662274917
185	1.0	43.770482653
185	1.0	43.7849730693
185	1.0	43.790588292
185	1.0	43.7573115927
185	1.0	43.8354099525
185	1.0	43.7538913084
185	1.0	43.7632819148
185	1.0	43.802749508
185	1.0	43.7893419557
185	1.0	43.7977396219
185	1.0	43.7353113229
185	1.0	43.7543614254
185	1.0	43.8016614585
185	1.0	43.8135564773
185	1.0	43.7749624086
185	1.0	43.8177780952
185	1.0	43.7598430323
185	1.0	43.8012523617
185	1.0	43.7368874682
185	1.0	43.7673785981
185	1.0	43.7512081722
185	1.0	43.8053909141
185	1.0	43.7771121663
185	1.0	43.8166857613
185	1.0	43.7520755229
185	1.0	43.8161424724
185	1.0	43.7909785356
185	1.0	43.7101993534
185	1.0	43.7789615006
185	1.0	43.8225427386
185	1.0	43.7725168531
185	1.0	43.8155099229
185	1.0	43.7763955091
185	1.0	43.8051256444
185	1.0	43.7302396614
185	1.0	43.7966506785
185	1.0	43.8107195624
185	1.0	43.7287155092
185	1.0	43.7249480331
185	1.0	43.7529439194
185	1.0	43.7955676109
185	1.0	43.7142128532
185	1.0	43.777854177
185	1.0	43.7728915292
185	1.0	43.8122487666
185	1.0	43.7240444288
185	1.0	43.8159211814
185	1.0	43.7851380375
185	1.0	43.8076045425
185	1.0	43.7966899812
185	1.0	43.7733988796
185	1.0	43.8224082751
185	1.0	43.7144645016
185	1.0	43.8021770854
185	1.0	43.8157364596
185	1.0	43.7927353469
185	1.0	43.8067056484
185	1.0	43.7594450722
185	1.0	43.8040477326
185	1.0	43.8053922976
185	1.0	43.8114776355
185	1.0	43.7919666978
185	1.0	43.7717036743
185	1.0	43.7476602665
185	1.0	43.8281785818
185	1.0	43.7887098819
185	1.0	43.7109813709
185	1.0	43.6942223854
185	1.0	43.7843791277
185	1.0	43.7845917301
185	1.0	43.8086836577
185	1.0	43.764698304
185	1.0	43.7767726224
185	1.0	43.7214091932
185	1.0	43.6859264744
185	1.0	43.785685216
185	1.0	43.7978261328
185	1.0	43.6847051791
185	1.0	43.7905662387
185	1.0	43.7901656424
185	1.0	43.7822376593
185	1.0	43.7982756721
185	1.0	43.7946554246
185	1.0	43.7653402086
185	1.0	43.7901001765
185	1.0	43.8347475411
185	1.0	43.7246659677
185	1.0	43.7102026444
185	1.0	43.7762506275
185	1.0	43.7413094626
185	1.0	43.8066344925
185	1.0	43.7748451313
185	1.0	43.7121031596
185	1.0	43.7500959336
185	1.0	43.8068131564
185	1.0	43.7988170264
185	1.0	43.8152889955
185	1.0	43.7432303105
185	1.0	43.7891008364
185	1.0	43.8140256661
185	1.0	43.8063192175
185	1.0	43.8105054063
185	1.0	43.8266291721
185	1.0	43.7985884906
185	1.0	43.730450208
185	1.0	43.7553079583
185	1.0	43.7875128521
185	1.0	43.7846276272
185	1.0	43.8008984606
185	1.0	43.7222488948
185	1.0	43.7567453135
185	1.0	43.7358167459
185	1.0	43.7381371752
185	1.0	43.7685162752
185	1.0	43.7878986084
185	1.0	43.8210069432
185	1.0	43.7838291651
185	1.0	43.815344221
185	1.0	43.8150264859
185	1.0	43.8022788518
185	1.0	43.755655248
185	1.0	43.7765907733
185	1.0	43.7348265872
185	1.0	43.8297858867
185	1.0	43.8165314944
185	1.0	43.8143896451
185	1.0	43.7332659318
185	1.0	43.7112555089
185	1.0	43.8298132191
185	1.0	43.7842897165
185	1.0	43.781515814
185	1.0	43.784534472
185	1.0	43.817382924
185	1.0	43.7557291962
185	1.0	43.8179734553
185	1.0	43.7054001391
185	1.0	43.7655303638
185	1.0	43.8161134267
185	1.0	43.7929818531
185	1.0	43.8212825639
185	1.0	43.7855478127
185	1.0	43.7022275593
185	1.0	43.8024691956
185	1.0	43.7887460602
185	1.0	43.7494324173
185	1.0	43.7399722428
185	1.0	43.8156074985
185	1.0	43.7740322643
185	1.0	43.8026034648
185	1.0	43.7794518221
185	1.0	43.7497829351
185	1.0	43.7886237377
185	1.0	43.740816346
185	1.0	43.7159676234
185	1.0	43.7313900181
185	1.0	43.8165913415
185	1.0	43.8422334586
185	1.0	43.7952977161
185	1.0	43.8151580059
185	1.0	43.726998898
185	1.0	43.7035001037
185	1.0	43.7962211273
185	1.0	43.8082452051
185	1.0	43.7558675284
185	1.0	43.7420416464
185	1.0	43.8157179868
185	1.0	43.7340609362
185	1.0	43.7546588815
185	1.0	43.7750358126
185	1.0	43.8201889054
185	1.0	43.8023532487
185	1.0	43.7988344922
185	1.0	43.823330215
185	1.0	43.8027424176
185	1.0	43.7878737813
185	1.0	43.7820636236
185	1.0	43.7698997364
185	1.0	43.7437299099
185	1.0	43.7632570759
185	1.0	43.8095087182
185	1.0	43.7774194648
185	1.0	43.8127944407
185	1.0	43.7855350639
185	1.0	43.7841789036
185	1.0	43.6693385539
185	1.0	43.7994353877
185	1.0	43.7614954547
185	1.0	43.7519075406
185	1.0	43.8040946459
185	1.0	43.7462298517
185	1.0	43.7461704058
185	1.0	43.8236606251
185	1.0	43.7667367351
185	1.0	43.777982232
185	1.0	43.832743902
185	1.0	43.735728011
185	1.0	43.6979648595
185	1.0	43.7665057197
185	1.0	43.7714125155
185	1.0	43.7682932777
185	1.0	43.8079011833
185	1.0	43.7600983634
185	1.0	43.7773691213
185	1.0	43.7968575781
185	1.0	43.7996480066
185	1.0	43.7213754584
185	1.0	43.7948777872
185	1.0	43.7743939274
185	1.0	43.7443965346
185	1.0	43.847404615
185	1.0	43.8238409003
185	1.0	43.8151434049
185	1.0	43.7992807654
185	1.0	43.7885022542
185	1.0	43.7700738668
185	1.0	43.7651582795
185	1.0	43.7436475315
185	1.0	43.7706348549
185	1.0	43.7640237026
185	1.0	43.8016215531
185	1.0	43.8174251214
185	1.0	43.7991224292
185	1.0	43.7926639646
185	1.0	43.8030806206
185	1.0	43.7074086323
185	1.0	43.6959563104
185	1.0	43.7352786372
185	1.0	43.8111495262
185	1.0	43.8071962003
185	1.0	43.8112450746
185	1.0	43.7488583474
185	1.0	43.7208749919
185	1.0	43.7319568918
185	1.0	43.8087249229
185	1.0	43.8213911604
185	1.0	43.7886378518
185	1.0	43.8218299265
185	1.0	43.8100854713
185	1.0	43.7715545328
185	1.0	43.7134951476
185	1.0	43.7885455859
185	1.0	43.7937831917
185	1.0	43.8261668917
185	1.0	43.7852264968
185	1.0	43.767519372
185	1.0	43.7995171013
185	1.0	43.7677059084
185	1.0	43.7910993701
185	1.0	43.7288238803
185	1.0	43.7744054092
185	1.0	43.7970927065
185	1.0	43.7793300266
185	1.0	43.7363267981
185	1.0	43.7654985757
185	1.0	43.7925449181
185	1.0	43.8185842959
185	1.0	43.8019835686
185	1.0	43.7372822594
185	1.0	43.7238743475
185	1.0	43.7527345386
185	1.0	43.8101019184
185	1.0	43.8158028167
185	1.0	43.7372052408
185	1.0	43.8241800026
185	1.0	43.8044442813
185	1.0	43.8170970572
185	1.0	43.746586033
185	1.0	43.8159277418
185	1.0	43.7809618122
185	1.0	43.8052283963
185	1.0	43.7951612857
185	1.0	43.7816756568
185	1.0	43.7798929896
185	1.0	43.73593358
185	1.0	43.7264804325
185	1.0	43.7164391601
185	1.0	43.7520591394
185	1.0	43.7360018359
185	1.0	43.8090734476
185	1.0	43.7557209146
185	1.0	43.8209999334
185	1.0	43.7825401383
185	1.0	43.7871759738
185	1.0	43.7970775051
185	1.0	43.8193879813
185	1.0	43.7532030269
185	1.0	43.785702721
185	1.0	43.7967555601
185	1.0	43.7968954212
185	1.0	43.7777873316
185	1.0	43.8145990082
185	1.0	43.8041376141
185	1.0	43.7932004284
185	1.0	43.7721775905
185	1.0	43.7456187584
185	1.0	43.8113538002
185	1.0	43.8117705536
185	1.0	43.8360671236
185	1.0	43.7344032125
185	1.0	43.7409980219
185	1.0	43.7841401642
185	1.0	43.7593837855
185	1.0	43.8020766056
185	1.0	43.7991184482
185	1.0	43.7882738186
185	1.0	43.8088637911
185	1.0	43.7719153422
185	1.0	43.8064550593
185	1.0	43.8085231245
185	1.0	43.8059725154
185	1.0	43.8163529938
185	1.0	43.811836094
185	1.0	43.7997733519
185	1.0	43.7818675524
185	1.0	43.7781716792
185	1.0	43.7549720652
185	1.0	43.732903743
185	1.0	43.8037279381
185	1.0	43.7852706576
185	1.0	43.8098733142
185	1.0	43.8091814928
185	1.0	43.7804112232
185	1.0	43.789124287
185	1.0	43.7424230086
185	1.0	43.8160917492
185	1.0	43.7821560508
185	1.0	43.7768903987
185	1.0	43.8120739699
185	1.0	43.7482879933
185	1.0	43.8129451952
185	1.0	43.6981492868
185	1.0	43.714945184
185	1.0	43.7553747191
185	1.0	43.8214878291
185	1.0	43.8318664024
185	1.0	43.7942621543
185	1.0	43.7171396705
185	1.0	43.8115024265
185	1.0	43.7311707564
185	1.0	43.8055016135
185	1.0	43.7408380196
185	1.0	43.8049165152
185	1.0	43.7311342981
185	1.0	43.7824350641
185	1.0	43.7607588532
185	1.0	43.8026215799
185	1.0	43.8037992425
185	1.0	43.7488140099
185	1.0	43.8164491811
185	1.0	43.7992208541
185	1.0	43.72701605
185	1.0	43.7408374089
185	1.0	43.8097487763
185	1.0	43.7287318405
185	1.0	43.7484749901
185	1.0	43.7907063958
185	1.0	43.7921875024
185	1.0	43.8288394879
185	1.0	43.8303190859
185	1.0	43.7737592645
185	1.0	43.7533850699
185	1.0	43.797091483
185	1.0	43.7059929273
185	1.0	43.7686573854
185	1.0	43.7830644352
185	1.0	43.8009199195
185	1.0	43.7824118032
185	1.0	43.8200194344
185	1.0	43.7898823617
185	1.0	43.8194647016
185	1.0	43.7675569444
185	1.0	43.8074693339
185	1.0	43.7232418344
185	1.0	43.8177781556
185	1.0	43.7849699432
185	1.0	43.8069893914
185	1.0	43.780589375
185	1.0	43.7401570586
185	1.0	43.716987411
185	1.0	43.8011814755
185	1.0	43.7801195342
185	1.0	43.8127725657
185	1.0	43.8166058577
185	1.0	43.753390337
185	1.0	43.7566873675
185	1.0	43.7666187965
185	1.0	43.7746971169
185	1.0	43.7953129113
185	1.0	43.8129376401
185	1.0	43.8060510372
185	1.0	43.789502967
185	1.0	43.7399343176
185	1.0	43.8236767672
185	1.0	43.780496123
185	1.0	43.7137399265
185	1.0	43.732339059
185	1.0	43.7317022034
185	1.0	43.7491248558
185	1.0	43.7829474586
185	1.0	43.7422562416
185	1.0	43.7847199552
185	1.0	43.7231323259
185	1.0	43.7912380411
185	1.0	43.7563188286
185	1.0	43.6957524461
185	1.0	43.7939579925
185	1.0	43.7835082254
185	1.0	43.7354966143
185	1.0	43.8081846293
185	1.0	43.7741318663
185	1.0	43.7262636305
185	1.0	43.7763978648
185	1.0	43.7798823677
185	1.0	43.7243311711
185	1.0	43.8069602973
185	1.0	43.8015805921
185	1.0	43.7562282021
185	1.0	43.7506320132
185	1.0	43.721174097
185	1.0	43.7946370957
185	1.0	43.8119635581
185	1.0	43.71024841
185	1.0	43.7650529058
185	1.0	43.82884626
185	1.0	43.7236116832
185	1.0	43.74648669
185	1.0	43.8097440571
185	1.0	43.7563050617
185	1.0	43.773921955
185	1.0	43.7661830173
185	1.0	43.808713799
185	1.0	43.7598530924
185	1.0	43.7389118731
185	1.0	43.7999986606
185	1.0	43.7848255468
185	1.0	43.8332276095
185	1.0	43.8188610348
185	1.0	43.7723877738
185	1.0	43.7836610675
185	1.0	43.7379589045
185	1.0	43.7719543282
185	1.0	43.8184175638
185	1.0	43.7103602457
185	1.0	43.7804408387
185	1.0	43.7866553445
185	1.0	43.7279182334
185	1.0	43.7213103932
185	1.0	43.8159799805
185	1.0	43.8115956801
185	1.0	43.7802734495
185	1.0	43.7205464246
185	1.0	43.7718694836
185	1.0	43.8138808867
185	1.0	43.7868031762
185	1.0	43.7020890174
185	1.0	43.7946590046
185	1.0	43.8329797971
185	1.0	43.827090737
185	1.0	43.8212018532
185	1.0	43.7828064709
185	1.0	43.7969713827
185	1.0	43.8222927702
185	1.0	43.8171426675
185	1.0	43.807692662
185	1.0	43.8013497529
185	1.0	43.8085371762
185	1.0	43.7541762058
185	1.0	43.7296987798
185	1.0	43.8078427371
185	1.0	43.7653150817
185	1.0	43.7655383231
185	1.0	43.735995201
185	1.0	43.7466757226
185	1.0	43.7753588289
185	1.0	43.8122208294
185	1.0	43.8133229918
185	1.0	43.7417123939
185	1.0	43.8162975863
185	1.0	43.7309989103
185	1.0	43.7359105957
185	1.0	43.8038779429
