# Supplementary material for: Unique membrane properties and enhanced signal processing in human neocortical neurons
Source: eLife. 2016 Oct 6;5:e16553. doi: 10.7554/eLife.16553 (PMC5100995; doi:10.7554/eLife.16553)
Supplement: Source code 1. — DOI: http://dx.doi.org/10.7554/eLife.16553.014 [file elife-16553-code1.zip › Fig3/Fig3b/DIST_045_SYNC/Mon_Apr_11_11_35_14_2016/syns_186/sync_stim_seed_787.txt]

NUMBER_OF_SYNAPSES	APC_N	MAX_VOLTAGE
186	1.0	43.7351648564
186	1.0	43.7774888864
186	1.0	43.7504293523
186	1.0	43.7452488479
186	1.0	43.8117595378
186	1.0	43.7837136509
186	1.0	43.7737825605
186	1.0	43.8043540336
186	1.0	43.7830511161
186	1.0	43.7609730036
186	1.0	43.8166232776
186	1.0	43.7162824673
186	1.0	43.8120228981
186	1.0	43.7499830231
186	1.0	43.8194640484
186	1.0	43.7822716832
186	1.0	43.7966829687
186	1.0	43.8113025649
186	1.0	43.812902712
186	1.0	43.7239698554
186	1.0	43.7566946534
186	1.0	43.7979606752
186	1.0	43.7190372217
186	1.0	43.7174748712
186	1.0	43.7528224437
186	1.0	43.7783126377
186	1.0	43.7468127855
186	1.0	43.8425553739
186	1.0	43.8215644686
186	1.0	43.7846166787
186	1.0	43.7851328966
186	1.0	43.8013514586
186	1.0	43.75590331
186	1.0	43.8068607645
186	1.0	43.7515552019
186	1.0	43.798797582
186	1.0	43.7817768245
186	1.0	43.8280851427
186	1.0	43.764673577
186	1.0	43.8180831116
186	1.0	43.8189059905
186	1.0	43.822796297
186	1.0	43.7350121327
186	1.0	43.7644035074
186	1.0	43.8228638893
186	1.0	43.7873872565
186	1.0	43.7621076862
186	1.0	43.8189896183
186	1.0	43.7177605594
186	1.0	43.8187621737
186	1.0	43.807783045
186	1.0	43.7064642838
186	1.0	43.8162031882
186	1.0	43.7462983401
186	1.0	43.7363377356
186	1.0	43.7752501139
186	1.0	43.782149904
186	1.0	43.7960149157
186	1.0	43.8020451648
186	1.0	43.82684821
186	1.0	43.7413576602
186	1.0	43.7285383461
186	1.0	43.8014318486
186	1.0	43.7965430338
186	1.0	43.7252165229
186	1.0	43.7596389124
186	1.0	43.7906926688
186	1.0	43.8096405413
186	1.0	43.801408837
186	1.0	43.8023376624
186	1.0	43.8071625831
186	1.0	43.7339987415
186	1.0	43.7030003447
186	1.0	43.7741063742
186	1.0	43.8252573821
186	1.0	43.7688697032
186	1.0	43.7772323704
186	1.0	43.8286326993
186	1.0	43.8238683515
186	1.0	43.7271204313
186	1.0	43.6963460592
186	1.0	43.7245690613
186	1.0	43.7586525796
186	1.0	43.7567980081
186	1.0	43.7961084871
186	1.0	43.799448565
186	1.0	43.8054514369
186	1.0	43.8115971709
186	1.0	43.808880224
186	1.0	43.7640092857
186	1.0	43.8129412194
186	1.0	43.8090086586
186	1.0	43.8055853981
186	1.0	43.8035177675
186	1.0	43.8403034288
186	1.0	43.7487374911
186	1.0	43.7512760011
186	1.0	43.791930756
186	1.0	43.8192565885
186	1.0	43.8179777707
186	1.0	43.7597914604
186	1.0	43.7881681381
186	1.0	43.8055730149
186	1.0	43.790855901
186	1.0	43.7547111106
186	1.0	43.7642466795
186	1.0	43.7366157334
186	1.0	43.7537509924
186	1.0	43.7910653131
186	1.0	43.8252426901
186	1.0	43.8045812855
186	1.0	43.7473214418
186	1.0	43.7691483582
186	1.0	43.7770333797
186	1.0	43.8326026037
186	1.0	43.7728535262
186	1.0	43.7514759068
186	1.0	43.7886238315
186	1.0	43.787689205
186	1.0	43.737152421
186	1.0	43.8135278767
186	1.0	43.8165514494
186	1.0	43.8118932951
186	1.0	43.7835747373
186	1.0	43.7546229536
186	1.0	43.768052926
186	1.0	43.7431155601
186	1.0	43.7911451757
186	1.0	43.7877263706
186	1.0	43.8067012497
186	1.0	43.7944601951
186	1.0	43.8100350893
186	1.0	43.8201287513
186	1.0	43.7946123845
186	1.0	43.7491978742
186	1.0	43.7571321045
186	1.0	43.7629506522
186	1.0	43.8328477233
186	1.0	43.7266194241
186	1.0	43.7054337788
186	1.0	43.8272472706
186	1.0	43.7561871366
186	1.0	43.738238711
186	1.0	43.8155486261
186	1.0	43.7729882844
186	1.0	43.7857977634
186	1.0	43.7828293282
186	1.0	43.8102853784
186	1.0	43.8029430881
186	1.0	43.7801943004
186	1.0	43.7561210055
186	1.0	43.7614370259
186	1.0	43.8006987915
186	1.0	43.75130301
186	1.0	43.8027807251
186	1.0	43.7886289053
186	1.0	43.7787561086
186	1.0	43.8010597218
186	1.0	43.7826745648
186	1.0	43.8386001962
186	1.0	43.7881498307
186	1.0	43.7645732997
186	1.0	43.796431403
186	1.0	43.774957972
186	1.0	43.7291556471
186	1.0	43.8019991245
186	1.0	43.8164666901
186	1.0	43.7104912546
186	1.0	43.805974408
186	1.0	43.7229982574
186	1.0	43.7755289839
186	1.0	43.7994705917
186	1.0	43.7113130644
186	1.0	43.841032397
186	1.0	43.7956158693
186	1.0	43.7498606492
186	1.0	43.8173476868
186	1.0	43.7451386089
186	1.0	43.6978657416
186	1.0	43.6854230891
186	1.0	43.7759155385
186	1.0	43.7488014254
186	1.0	43.7215144885
186	1.0	43.765375759
186	1.0	43.8177315976
186	1.0	43.7737208603
186	1.0	43.8305464006
186	1.0	43.8349377536
186	1.0	43.7910334789
186	1.0	43.7069974784
186	1.0	43.8052655579
186	1.0	43.7900802546
186	1.0	43.7895259734
186	1.0	43.7379703596
186	1.0	43.7574038629
186	1.0	43.8141469564
186	1.0	43.8034699926
186	1.0	43.7277454672
186	1.0	43.8003509388
186	1.0	43.822654326
186	1.0	43.7835377494
186	1.0	43.7899947244
186	1.0	43.7506325295
186	1.0	43.7956458656
186	1.0	43.7972784824
186	1.0	43.7528041757
186	1.0	43.812482111
186	1.0	43.7901222569
186	1.0	43.7882246577
186	1.0	43.7342056557
186	1.0	43.8048654861
186	1.0	43.8312166169
186	1.0	43.7887722091
186	1.0	43.7222549983
186	1.0	43.7343757664
186	1.0	43.8190272152
186	1.0	43.7699479812
186	1.0	43.775387756
186	1.0	43.8111013171
186	1.0	43.7934630421
186	1.0	43.8054061751
186	1.0	43.7886070274
186	1.0	43.7684967633
186	1.0	43.8114069697
186	1.0	43.8156991308
186	1.0	43.8011295235
186	1.0	43.7092056122
186	1.0	43.7545138273
186	1.0	43.8029496517
186	1.0	43.8130991256
186	1.0	43.799301294
186	1.0	43.7740505687
186	1.0	43.792949872
186	1.0	43.7964562934
186	1.0	43.7911779178
186	1.0	43.7880057255
186	1.0	43.805653403
186	1.0	43.7725203065
186	1.0	43.7949109592
186	1.0	43.788978595
186	1.0	43.7966897404
186	1.0	43.7857176891
186	1.0	43.7897131898
186	1.0	43.8169924646
186	1.0	43.726131206
186	1.0	43.829278649
186	1.0	43.8197262104
186	1.0	43.7967564045
186	1.0	43.7823642365
186	1.0	43.8174914084
186	1.0	43.7527027876
186	1.0	43.8006168131
186	1.0	43.810823709
186	1.0	43.7709444499
186	1.0	43.8366167721
186	1.0	43.7218140034
186	1.0	43.7617292967
186	1.0	43.7974022459
186	1.0	43.7241777099
186	1.0	43.7652522378
186	1.0	43.7951614809
186	1.0	43.8208508064
186	1.0	43.7993298581
186	1.0	43.8243158173
186	1.0	43.8089623663
186	1.0	43.8039694408
186	1.0	43.7344327828
186	1.0	43.7813387118
186	1.0	43.7879949403
186	1.0	43.8223487568
186	1.0	43.7456934082
186	1.0	43.8151209931
186	1.0	43.7613604751
186	1.0	43.8058414778
186	1.0	43.7881545132
186	1.0	43.7310655128
186	1.0	43.8178494602
186	1.0	43.7521430173
186	1.0	43.7292610669
186	1.0	43.7235929863
186	1.0	43.7721819066
186	1.0	43.7232025768
186	1.0	43.8036391632
186	1.0	43.7487093823
186	1.0	43.8116491941
186	1.0	43.8393009043
186	1.0	43.7982556429
186	1.0	43.8142395485
186	1.0	43.8012784529
186	1.0	43.7690682975
186	1.0	43.8207915006
186	1.0	43.8119417979
186	1.0	43.7949177873
186	1.0	43.8058493291
186	1.0	43.7856057482
186	1.0	43.8132231451
186	1.0	43.7553539982
186	1.0	43.758510459
186	1.0	43.7623709779
186	1.0	43.7888269189
186	1.0	43.8111145882
186	1.0	43.7814228491
186	1.0	43.7961646246
186	1.0	43.7210174515
186	1.0	43.7613884001
186	1.0	43.7566789388
186	1.0	43.7435633645
186	1.0	43.8067293379
186	1.0	43.8012087544
186	1.0	43.773387827
186	1.0	43.7821042316
186	1.0	43.7453929516
186	1.0	43.8152153955
186	1.0	43.8113631659
186	1.0	43.8125844174
186	1.0	43.8295581135
186	1.0	43.8260999793
186	1.0	43.723779828
186	1.0	43.8064873035
186	1.0	43.8009794522
186	1.0	43.7341313349
186	1.0	43.8160648085
186	1.0	43.6722268793
186	1.0	43.7272514361
186	1.0	43.7328667604
186	1.0	43.7871837508
186	1.0	43.7507974506
186	1.0	43.8133328386
186	1.0	43.8125425246
186	1.0	43.8143013054
186	1.0	43.7999588455
186	1.0	43.7196897708
186	1.0	43.8345486263
186	1.0	43.7340306275
186	1.0	43.8115222178
186	1.0	43.8116643534
186	1.0	43.7612443173
186	1.0	43.7127321043
186	1.0	43.7224180259
186	1.0	43.7485651455
186	1.0	43.7697906359
186	1.0	43.807677537
186	1.0	43.746349743
186	1.0	43.7471353961
186	1.0	43.703816505
186	1.0	43.8228177627
186	1.0	43.8274808582
186	1.0	43.7786184266
186	1.0	43.720495577
186	1.0	43.7117839838
186	1.0	43.8240291968
186	1.0	43.7477561849
186	1.0	43.7065563439
186	1.0	43.7486908378
186	1.0	43.7634199045
186	1.0	43.7797569226
186	1.0	43.8041400606
186	1.0	43.7752138861
186	1.0	43.8040769289
186	1.0	43.8259176242
186	1.0	43.7898851899
186	1.0	43.7816211536
186	1.0	43.8318453238
186	1.0	43.8241209465
186	1.0	43.7944567695
186	1.0	43.7949613139
186	1.0	43.7208670181
186	1.0	43.8106071809
186	1.0	43.7474343029
186	1.0	43.7822926259
186	1.0	43.7450984427
186	1.0	43.808965186
186	1.0	43.7054097811
186	1.0	43.7343853107
186	1.0	43.7695217691
186	1.0	43.8266078202
186	1.0	43.7427178858
186	1.0	43.7925365931
186	1.0	43.7780621841
186	1.0	43.784042581
186	1.0	43.8030984049
186	1.0	43.7726145446
186	1.0	43.7433258425
186	1.0	43.787294874
186	1.0	43.7980281941
186	1.0	43.7863333897
186	1.0	43.767007431
186	1.0	43.8228526005
186	1.0	43.7715176916
186	1.0	43.7292571403
186	1.0	43.7827290183
186	1.0	43.8332377204
186	1.0	43.7962084995
186	1.0	43.7808501178
186	1.0	43.7636754899
186	1.0	43.7191799891
186	1.0	43.7269263433
186	1.0	43.7981845121
186	1.0	43.7140053412
186	1.0	43.7817502589
186	1.0	43.8284140849
186	1.0	43.7939199612
186	1.0	43.7933799769
186	1.0	43.712704483
186	1.0	43.8030316783
186	1.0	43.8006757343
186	1.0	43.804289491
186	1.0	43.8145931151
186	1.0	43.8008619434
186	1.0	43.8051116604
186	1.0	43.8137950198
186	1.0	43.8061686471
186	1.0	43.8053017889
186	1.0	43.8005585312
186	1.0	43.8067521227
186	1.0	43.742072908
186	1.0	43.8195632079
186	1.0	43.789022787
186	1.0	43.832288446
186	1.0	43.7881864565
186	1.0	43.8048955439
186	1.0	43.7695970963
186	1.0	43.7890522394
186	1.0	43.7629635304
186	1.0	43.7973181597
186	1.0	43.7879261419
186	1.0	43.7604762613
186	1.0	43.7800139919
186	1.0	43.7766053492
186	1.0	43.8361241015
186	1.0	43.8319888838
186	1.0	43.765234297
186	1.0	43.8168926813
186	1.0	43.8041591853
186	1.0	43.7265105595
186	1.0	43.797899094
186	1.0	43.7900425313
186	1.0	43.7318875998
186	1.0	43.7852090512
186	1.0	43.7204515235
186	1.0	43.7842118983
186	1.0	43.8370871778
186	1.0	43.7737630446
186	1.0	43.7189025846
186	1.0	43.7641335228
186	1.0	43.7795899235
186	1.0	43.7946822277
186	1.0	43.7068208279
186	1.0	43.8141589177
186	1.0	43.819609742
186	1.0	43.7370992118
186	1.0	43.8135094135
186	1.0	43.7028786714
186	1.0	43.7004376701
186	1.0	43.7181539273
186	1.0	43.7072434572
186	1.0	43.8085616556
186	1.0	43.7504844209
186	1.0	43.7787569837
186	1.0	43.8002918466
186	1.0	43.7868432888
186	1.0	43.7580616719
186	1.0	43.8129139508
186	1.0	43.7895834195
186	1.0	43.7941789852
186	1.0	43.7985208179
186	1.0	43.8057390135
186	1.0	43.7766063755
186	1.0	43.8028432548
186	1.0	43.8087606241
186	1.0	43.8011368295
186	1.0	43.7922928178
186	1.0	43.8047591823
186	1.0	43.7802822755
186	1.0	43.7708128381
186	1.0	43.8214797535
186	1.0	43.8025602081
186	1.0	43.8359563013
186	1.0	43.7817558408
186	1.0	43.7223838068
186	1.0	43.8232067742
186	1.0	43.8125777289
186	1.0	43.8126314988
186	1.0	43.8175910374
186	1.0	43.8101268943
186	1.0	43.8048127236
186	1.0	43.815156993
186	1.0	43.8012166082
186	1.0	43.8063434187
186	1.0	43.7598849377
186	1.0	43.7262680624
186	1.0	43.8117527321
186	1.0	43.7733007532
186	1.0	43.7933093928
186	1.0	43.8052180527
186	1.0	43.8242346766
186	1.0	43.7846160696
186	1.0	43.7577713609
186	1.0	43.7872107658
186	1.0	43.7379860974
186	1.0	43.8091851692
186	1.0	43.7855784627
186	1.0	43.8366288155
186	1.0	43.7758037563
186	1.0	43.7219824269
186	1.0	43.8079285242
186	1.0	43.7394021601
186	1.0	43.7987712497
186	1.0	43.7898045071
186	1.0	43.757936958
186	1.0	43.7834311863
186	1.0	43.8084843388
186	1.0	43.7857069147
186	1.0	43.8009406528
186	1.0	43.7024884593
186	1.0	43.8062472149
186	1.0	43.7483431377
186	1.0	43.7559870941
186	1.0	43.7784714333
186	1.0	43.7470357381
186	1.0	43.7357459257
186	1.0	43.8128099621
186	1.0	43.796614273
186	1.0	43.6890450635
186	1.0	43.7643612136
186	1.0	43.7601004918
186	1.0	43.8066955682
186	1.0	43.811520902
186	1.0	43.7315940914
186	1.0	43.7851089822
186	1.0	43.7657464507
186	1.0	43.6798631526
186	1.0	43.7540516002
186	1.0	43.7853171242
186	1.0	43.7652858183
186	1.0	43.7894563036
186	1.0	43.7417382796
186	1.0	43.7851561292
186	1.0	43.7245068953
186	1.0	43.8037503988
186	1.0	43.7996274847
186	1.0	43.764228186
186	1.0	43.7318086927
186	1.0	43.8103965255
186	1.0	43.8169526182
186	1.0	43.7575006493
186	1.0	43.8083585028
186	1.0	43.8030932805
186	1.0	43.7578527464
186	1.0	43.7847585619
186	1.0	43.7595630821
186	1.0	43.7646708124
186	1.0	43.7813648731
186	1.0	43.7985224047
186	1.0	43.8268274912
186	1.0	43.8024155224
186	1.0	43.7354975762
186	1.0	43.6729098212
186	1.0	43.7979148274
186	1.0	43.8264577463
186	1.0	43.8249606695
186	1.0	43.7653963596
186	1.0	43.8201080231
186	1.0	43.7592313029
186	1.0	43.8047804498
186	1.0	43.7665965777
186	1.0	43.7727295527
186	1.0	43.800630961
186	1.0	43.8208573977
186	1.0	43.8148647135
186	1.0	43.7796219751
186	1.0	43.7901315509
186	1.0	43.7426195984
186	1.0	43.7851415076
186	1.0	43.807026037
186	1.0	43.7821846034
186	1.0	43.7997937433
186	1.0	43.7599844893
186	1.0	43.7952892462
186	1.0	43.7752998213
186	1.0	43.7516483201
186	1.0	43.8307042308
186	1.0	43.7425313174
186	1.0	43.7666957096
186	1.0	43.7597902582
186	1.0	43.7635036196
186	1.0	43.7465215228
186	1.0	43.7864084193
186	1.0	43.7997507755
186	1.0	43.766503761
186	1.0	43.8169049295
186	1.0	43.7206138542
186	1.0	43.8285858536
186	1.0	43.7322318219
186	1.0	43.7591609778
186	1.0	43.7202380305
186	1.0	43.782352109
186	1.0	43.7934914804
186	1.0	43.8017901966
186	1.0	43.7031895664
186	1.0	43.7862438858
186	1.0	43.7420415275
186	1.0	43.7823027516
186	1.0	43.7443170792
186	1.0	43.76013013
186	1.0	43.7916045856
186	1.0	43.8069530187
186	1.0	43.7101208897
186	1.0	43.7459112823
186	1.0	43.7890113216
186	1.0	43.7958036163
186	1.0	43.7219940812
186	1.0	43.7956016858
186	1.0	43.7455443613
186	1.0	43.7172562389
186	1.0	43.7920662237
186	1.0	43.8201701956
186	1.0	43.8151652778
186	1.0	43.8221866685
186	1.0	43.7992080292
186	1.0	43.7838582495
186	1.0	43.7342802356
186	1.0	43.8222502932
186	1.0	43.8190471364
186	1.0	43.8154124507
186	1.0	43.7841315612
186	1.0	43.7649693962
186	1.0	43.7721796911
186	1.0	43.7910730497
186	1.0	43.7907501274
186	1.0	43.8080976962
186	1.0	43.8184945873
186	1.0	43.7914042614
186	1.0	43.7951551047
186	1.0	43.8000864668
186	1.0	43.7785041443
186	1.0	43.8135658978
186	1.0	43.7391864024
186	1.0	43.7876728331
186	1.0	43.7525392222
186	1.0	43.799505906
186	1.0	43.7894471984
186	1.0	43.79072341
186	1.0	43.819837343
186	1.0	43.820518961
186	1.0	43.810556648
186	1.0	43.8006263337
186	1.0	43.8051943029
186	1.0	43.7509412972
186	1.0	43.8240746929
186	1.0	43.809943371
186	1.0	43.8104438838
186	1.0	43.8164798602
186	1.0	43.7923397728
186	1.0	43.8332479177
186	1.0	43.8048549154
186	1.0	43.7812288659
186	1.0	43.7857162151
186	1.0	43.7793578894
186	1.0	43.7382591325
186	1.0	43.7818934695
186	1.0	43.8323906065
186	1.0	43.80760531
186	1.0	43.8327677959
186	1.0	43.8083909311
186	1.0	43.7214248836
186	1.0	43.7917689788
186	1.0	43.7569755595
186	1.0	43.770457532
186	1.0	43.7952685624
186	1.0	43.7609867539
186	1.0	43.7655532829
186	1.0	43.8008764826
186	1.0	43.7951092251
186	1.0	43.8166790092
186	1.0	43.8036996624
186	1.0	43.7520742595
186	1.0	43.8020359154
186	1.0	43.8275353762
186	1.0	43.8062011809
186	1.0	43.7923560817
186	1.0	43.7239949007
186	1.0	43.7949508248
186	1.0	43.8082422887
186	1.0	43.7949805122
186	1.0	43.7948327668
186	1.0	43.7925176464
186	1.0	43.8039567621
186	1.0	43.8124254811
186	1.0	43.7770845436
186	1.0	43.808222358
186	1.0	43.8044516463
186	1.0	43.7934842067
186	1.0	43.7386354889
186	1.0	43.8285505294
186	1.0	43.7556270254
186	1.0	43.7737777361
186	1.0	43.7465970863
186	1.0	43.8133684884
186	1.0	43.7984134418
186	1.0	43.8136408799
186	1.0	43.7597219362
186	1.0	43.7383325402
186	1.0	43.768901879
186	1.0	43.8125188824
186	1.0	43.785850917
186	1.0	43.8201227946
186	1.0	43.6840494772
186	1.0	43.8307108106
186	1.0	43.7891497229
186	1.0	43.7559370922
186	1.0	43.7440798004
186	1.0	43.7972359339
186	1.0	43.7279843341
186	1.0	43.7838256495
186	1.0	43.8198953479
186	1.0	43.7859260282
186	1.0	43.8139618692
186	1.0	43.7192946479
186	1.0	43.7780144473
186	1.0	43.818096742
186	1.0	43.8055140317
186	1.0	43.744985622
186	1.0	43.8047523678
186	1.0	43.7377366823
186	1.0	43.8340440319
186	1.0	43.7828927996
186	1.0	43.7340981427
186	1.0	43.8195619752
186	1.0	43.7489981099
186	1.0	43.8277824408
186	1.0	43.7258427736
186	1.0	43.8031661494
186	1.0	43.7647583175
186	1.0	43.7359179715
186	1.0	43.8265861419
186	1.0	43.8116756719
186	1.0	43.7854210339
186	1.0	43.7471662112
186	1.0	43.8124606323
186	1.0	43.8275585723
186	1.0	43.7852254415
186	1.0	43.7378225819
186	1.0	43.8145836015
186	1.0	43.7420572798
186	1.0	43.8207669897
186	1.0	43.7618847899
186	1.0	43.8219121189
186	1.0	43.748745678
186	1.0	43.7533803915
186	1.0	43.7485173059
186	1.0	43.7269243637
186	1.0	43.7763897559
186	1.0	43.8372575698
186	1.0	43.7902392287
186	1.0	43.8170001529
186	1.0	43.7481630819
186	1.0	43.7787646674
186	1.0	43.7159739843
186	1.0	43.807138314
186	1.0	43.8210157693
186	1.0	43.767966771
186	1.0	43.7224081588
186	1.0	43.7424069481
186	1.0	43.7894627343
186	1.0	43.7852277817
186	1.0	43.7996072638
186	1.0	43.725930496
186	1.0	43.8461670511
186	1.0	43.8095366946
186	1.0	43.7739692626
186	1.0	43.6813277487
186	1.0	43.8019821502
186	1.0	43.7363688145
186	1.0	43.8134081998
186	1.0	43.7767338339
186	1.0	43.7483409866
186	1.0	43.7979836186
186	1.0	43.7845022077
186	1.0	43.7631500057
186	1.0	43.8119754345
186	1.0	43.7217929461
186	1.0	43.8091078093
186	1.0	43.7972148963
186	1.0	43.7528356937
186	1.0	43.7220666743
186	1.0	43.7485915762
186	1.0	43.7894371248
186	1.0	43.8040191659
186	1.0	43.7664424543
186	1.0	43.706838754
186	1.0	43.8034290924
186	1.0	43.7506590511
186	1.0	43.8195395856
186	1.0	43.7615425476
186	1.0	43.7766423955
186	1.0	43.8032489648
186	1.0	43.7556995561
186	1.0	43.7495899573
186	1.0	43.7738388116
186	1.0	43.7941295983
186	1.0	43.7655789266
186	1.0	43.7971765075
186	1.0	43.7327487594
186	1.0	43.786863352
186	1.0	43.7593688665
186	1.0	43.7253584604
186	1.0	43.6972672769
186	1.0	43.8058714612
186	1.0	43.7448712375
186	1.0	43.8082555707
186	1.0	43.8339575706
186	1.0	43.7636255932
186	1.0	43.8051576918
186	1.0	43.7988356443
186	1.0	43.8153482706
186	1.0	43.7183931459
186	1.0	43.8023510897
186	1.0	43.8052816881
186	1.0	43.7845855754
186	1.0	43.7956078263
186	1.0	43.7043157621
186	1.0	43.7807971013
186	1.0	43.7795418438
186	1.0	43.8268709554
186	1.0	43.7543676375
186	1.0	43.7278789553
186	1.0	43.764001606
186	1.0	43.7997083575
186	1.0	43.7634370147
186	1.0	43.8252737575
186	1.0	43.7616704169
186	1.0	43.7583506892
186	1.0	43.7700427907
186	1.0	43.7919170825
186	1.0	43.7940111484
186	1.0	43.8047160875
186	1.0	43.8062891954
186	1.0	43.8112770566
186	1.0	43.7971393932
186	1.0	43.727160719
186	1.0	43.6965500603
186	1.0	43.7653441545
186	1.0	43.7926391526
186	1.0	43.7213657216
186	1.0	43.8156459573
186	1.0	43.769104359
186	1.0	43.7595169324
186	1.0	43.8224757283
186	1.0	43.8186642208
186	1.0	43.7856126305
186	1.0	43.8163751171
186	1.0	43.8447222885
186	1.0	43.7121538983
186	1.0	43.741922213
186	1.0	43.7778067558
186	1.0	43.8248804571
186	1.0	43.8021947116
186	1.0	43.8030497954
186	1.0	43.8042259006
186	1.0	43.770856854
186	1.0	43.8372143664
186	1.0	43.7264174798
186	1.0	43.7352816836
186	1.0	43.7432588352
186	1.0	43.7586431706
186	1.0	43.7251729632
186	1.0	43.8048073185
186	1.0	43.784374292
186	1.0	43.8156182145
186	1.0	43.8139171591
186	1.0	43.8019630934
186	1.0	43.719577117
186	1.0	43.7057145703
186	1.0	43.7824247995
186	1.0	43.8190951482
186	1.0	43.7779927851
186	1.0	43.7558494617
186	1.0	43.7892520742
186	1.0	43.7754525152
186	1.0	43.7325628044
186	1.0	43.7521381497
186	1.0	43.7805878259
186	1.0	43.7790812769
186	1.0	43.8087669629
186	1.0	43.8191949139
186	1.0	43.7768577795
186	1.0	43.7553908278
186	1.0	43.8183839527
186	1.0	43.7835845746
186	1.0	43.7209727052
186	1.0	43.8260881149
186	1.0	43.7800611393
186	1.0	43.8132213634
186	1.0	43.7965680749
186	1.0	43.7869104045
186	1.0	43.7991400285
186	1.0	43.7424956301
186	1.0	43.7210351789
186	1.0	43.8004797499
186	1.0	43.8113343234
186	1.0	43.8119310319
186	1.0	43.7622494985
186	1.0	43.7626311815
186	1.0	43.7925977486
186	1.0	43.7573064257
186	1.0	43.7982530946
186	1.0	43.8082150428
186	1.0	43.7794703806
186	1.0	43.8059947955
186	1.0	43.7400253897
186	1.0	43.7979418834
186	1.0	43.8184585719
186	1.0	43.7955746352
186	1.0	43.7565352532
186	1.0	43.7337262882
186	1.0	43.7443645868
186	1.0	43.7899639408
186	1.0	43.7918315625
186	1.0	43.7883832523
186	1.0	43.7921232904
186	1.0	43.7522924356
186	1.0	43.7500524559
186	1.0	43.7750610778
186	1.0	43.7936933275
186	1.0	43.8113925446
186	1.0	43.7386996502
186	1.0	43.8189766257
186	1.0	43.7095735726
186	1.0	43.7745014267
186	1.0	43.7365755234
186	1.0	43.7788717706
186	1.0	43.7077578584
186	1.0	43.7910035796
186	1.0	43.7503406538
186	1.0	43.7403734198
186	1.0	43.714843452
186	1.0	43.801542547
186	1.0	43.7955489329
186	1.0	43.8060748067
186	1.0	43.769097643
186	1.0	43.7510480638
186	1.0	43.7841682563
186	1.0	43.8250228672
186	1.0	43.7042135783
186	1.0	43.7817449879
186	1.0	43.833902212
186	1.0	43.7896265065
186	1.0	43.8221785219
186	1.0	43.8166760762
186	1.0	43.8098863486
186	1.0	43.7787013604
186	1.0	43.8248616854
186	1.0	43.8088234631
186	1.0	43.748243481
186	1.0	43.7615813029
186	1.0	43.7418379649
186	1.0	43.8061825248
186	1.0	43.8035341239
186	1.0	43.7679676063
186	1.0	43.7997925957
186	1.0	43.7886103143
186	1.0	43.81770992
186	1.0	43.7393197291
186	1.0	43.7959754401
186	1.0	43.8209743548
186	1.0	43.7739141273
186	1.0	43.7984312063
186	1.0	43.7047643059
186	1.0	43.8173815331
186	1.0	43.8377770688
186	1.0	43.8184162823
186	1.0	43.7667702737
186	1.0	43.7373681255
186	1.0	43.748853258
186	1.0	43.718266669
186	1.0	43.7583832201
186	1.0	43.8266239495
186	1.0	43.8053288179
186	1.0	43.8209111493
186	1.0	43.7830862444
186	1.0	43.7818786192
186	1.0	43.7068293935
186	1.0	43.7606774653
186	1.0	43.8420825005
186	1.0	43.8135867759
186	1.0	43.7775095876
186	1.0	43.7775671472
186	1.0	43.7940040468
186	1.0	43.7326326896
186	1.0	43.8095179943
186	1.0	43.8325763649
186	1.0	43.7941496254
186	1.0	43.8305635874
186	1.0	43.8209773836
186	1.0	43.7347822034
186	1.0	43.7619775993
186	1.0	43.8304787784
186	1.0	43.7918784281
186	1.0	43.743598715
