# Supplementary material for: Unique membrane properties and enhanced signal processing in human neocortical neurons
Source: eLife. 2016 Oct 6;5:e16553. doi: 10.7554/eLife.16553 (PMC5100995; doi:10.7554/eLife.16553)
Supplement: Source code 1. — DOI: http://dx.doi.org/10.7554/eLife.16553.014 [file elife-16553-code1.zip › Fig3/Fig3b/DIST_045_SYNC/Mon_Apr_11_11_35_14_2016/syns_187/sync_stim_seed_788.txt]

NUMBER_OF_SYNAPSES	APC_N	MAX_VOLTAGE
187	1.0	43.7824988808
187	1.0	43.8104948533
187	1.0	43.7569632269
187	1.0	43.7310695759
187	1.0	43.8256071765
187	1.0	43.8226565479
187	1.0	43.7813077739
187	1.0	43.8168991696
187	1.0	43.8320596327
187	1.0	43.7789288062
187	1.0	43.8227298473
187	1.0	43.7806620672
187	1.0	43.77253255
187	1.0	43.7654978996
187	1.0	43.7555403034
187	1.0	43.7857087316
187	1.0	43.7474284005
187	1.0	43.7555394997
187	1.0	43.7070176117
187	1.0	43.7922406992
187	1.0	43.7099559419
187	1.0	43.7285453805
187	1.0	43.8134874851
187	1.0	43.7478927918
187	1.0	43.8227683226
187	1.0	43.8038331511
187	1.0	43.7960815194
187	1.0	43.7827140451
187	1.0	43.8043404708
187	1.0	43.7146447154
187	1.0	43.7479665306
187	1.0	43.7508394866
187	1.0	43.7338388638
187	1.0	43.8013399838
187	1.0	43.789637253
187	1.0	43.752508934
187	1.0	43.8109194514
187	1.0	43.8228235375
187	1.0	43.7820824252
187	1.0	43.7757835323
187	1.0	43.8259546147
187	1.0	43.6947717493
187	1.0	43.761054055
187	1.0	43.82093754
187	1.0	43.7677398054
187	1.0	43.7975849544
187	1.0	43.7848699248
187	1.0	43.7769164057
187	1.0	43.8038663193
187	1.0	43.8236352082
187	1.0	43.7615325204
187	1.0	43.7298318752
187	1.0	43.7976108947
187	1.0	43.8251226297
187	1.0	43.8314260793
187	1.0	43.8034661466
187	1.0	43.7563745119
187	1.0	43.7534591762
187	1.0	43.7438456002
187	1.0	43.8011176002
187	1.0	43.7835109198
187	1.0	43.7875381664
187	1.0	43.7863112735
187	1.0	43.7013314509
187	1.0	43.7908744437
187	1.0	43.8045131203
187	1.0	43.8250662842
187	1.0	43.8227424938
187	1.0	43.7631789486
187	1.0	43.8139747714
187	1.0	43.7951451094
187	1.0	43.7965510648
187	1.0	43.7818310492
187	1.0	43.7910570738
187	1.0	43.7723806782
187	1.0	43.7779658288
187	1.0	43.7668833509
187	1.0	43.7069456073
187	1.0	43.7990190723
187	1.0	43.7407738313
187	1.0	43.799400871
187	1.0	43.7179423826
187	1.0	43.8038288771
187	1.0	43.7871199374
187	1.0	43.7772628243
187	1.0	43.8101145174
187	1.0	43.7459896341
187	1.0	43.7795424323
187	1.0	43.7834899034
187	1.0	43.7858854306
187	1.0	43.8017789557
187	1.0	43.8239539268
187	1.0	43.7254317436
187	1.0	43.8055966003
187	1.0	43.7999232598
187	1.0	43.8214107311
187	1.0	43.7712927066
187	1.0	43.820550659
187	1.0	43.8001357947
187	1.0	43.8263224524
187	1.0	43.7163340151
187	1.0	43.8123997523
187	1.0	43.8125108304
187	1.0	43.7169587977
187	1.0	43.8128293286
187	1.0	43.7654854376
187	1.0	43.7826890191
187	1.0	43.8248679406
187	1.0	43.7991804307
187	1.0	43.8230931671
187	1.0	43.7829218873
187	1.0	43.80676986
187	1.0	43.8058779795
187	1.0	43.7171087956
187	1.0	43.7621881112
187	1.0	43.7929353706
187	1.0	43.7567761142
187	1.0	43.7597056972
187	1.0	43.8146155892
187	1.0	43.7646006503
187	1.0	43.8130590895
187	1.0	43.8153348162
187	1.0	43.7964764663
187	1.0	43.7925530969
187	1.0	43.823828309
187	1.0	43.7356161953
187	1.0	43.8035725095
187	1.0	43.8041136642
187	1.0	43.7440941906
187	1.0	43.8173500631
187	1.0	43.7092308808
187	1.0	43.7782600088
187	1.0	43.7419923097
187	1.0	43.7425291166
187	1.0	43.7456482571
187	1.0	43.8072684987
187	1.0	43.7714750118
187	1.0	43.7721180637
187	1.0	43.7478489167
187	1.0	43.7524924239
187	1.0	43.8373625913
187	1.0	43.7955984579
187	1.0	43.7998180197
187	1.0	43.778293738
187	1.0	43.703286946
187	1.0	43.8105638473
187	1.0	43.80475872
187	1.0	43.7380943487
187	1.0	43.7871214093
187	1.0	43.7691534547
187	1.0	43.7710269314
187	1.0	43.8102005934
187	1.0	43.7996477229
187	1.0	43.8319123044
187	1.0	43.8406973669
187	1.0	43.7264219845
187	1.0	43.798703585
187	1.0	43.8199450421
187	1.0	43.7151421897
187	1.0	43.7335644053
187	1.0	43.7972372639
187	1.0	43.8238436147
187	1.0	43.7799043125
187	1.0	43.7977172255
187	1.0	43.7031479591
187	1.0	43.7718654467
187	1.0	43.7202264953
187	1.0	43.7258495984
187	1.0	43.8097096424
187	1.0	43.8251269683
187	1.0	43.7283737326
187	1.0	43.8020153674
187	1.0	43.8012555199
187	1.0	43.7228775992
187	1.0	43.7291506213
187	1.0	43.7943662049
187	1.0	43.7980186623
187	1.0	43.7764267204
187	1.0	43.8110574578
187	1.0	43.7257143332
187	1.0	43.7978380126
187	1.0	43.727458845
187	1.0	43.7336744418
187	1.0	43.7660509664
187	1.0	43.7296467151
187	1.0	43.7994968093
187	1.0	43.7884129683
187	1.0	43.798122905
187	1.0	43.7882643187
187	1.0	43.6967961797
187	1.0	43.8142951216
187	1.0	43.7934150155
187	1.0	43.732225959
187	1.0	43.802532344
187	1.0	43.7674342342
187	1.0	43.7642739008
187	1.0	43.7624507716
187	1.0	43.7834912148
187	1.0	43.7964081817
187	1.0	43.833220873
187	1.0	43.7712660552
187	1.0	43.7420009006
187	1.0	43.8046200518
187	1.0	43.7892950035
187	1.0	43.7904597713
187	1.0	43.7181183577
187	1.0	43.791342846
187	1.0	43.803654128
187	1.0	43.8225293787
187	1.0	43.7915061894
187	1.0	43.7918839478
187	1.0	43.7119981669
187	1.0	43.7232421031
187	1.0	43.7351576132
187	1.0	43.7962015114
187	1.0	43.7780418931
187	1.0	43.7454647545
187	1.0	43.8271519952
187	1.0	43.7917369357
187	1.0	43.7968804072
187	1.0	43.8151934782
187	1.0	43.7637777741
187	1.0	43.8332200262
187	1.0	43.8079883339
187	1.0	43.8016504727
187	1.0	43.7840123028
187	1.0	43.8076065815
187	1.0	43.8334467956
187	1.0	43.7369687962
187	1.0	43.7626805089
187	1.0	43.8135355514
187	1.0	43.8039466119
187	1.0	43.8330668482
187	1.0	43.7705908369
187	1.0	43.8112483312
187	1.0	43.8006262733
187	1.0	43.7855822186
187	1.0	43.7340676061
187	1.0	43.7650569597
187	1.0	43.808899075
187	1.0	43.7052603137
187	1.0	43.7380427763
187	1.0	43.7273555008
187	1.0	43.8073948992
187	1.0	43.7923566015
187	1.0	43.8178009601
187	1.0	43.7397430228
187	1.0	43.7982254766
187	1.0	43.8320069386
187	1.0	43.7731327114
187	1.0	43.7756355686
187	1.0	43.8003440117
187	1.0	43.7693297281
187	1.0	43.7786360363
187	1.0	43.7979408144
187	1.0	43.765555462
187	1.0	43.8174899171
187	1.0	43.784702294
187	1.0	43.8102033371
187	1.0	43.7053599067
187	1.0	43.7224539058
187	1.0	43.7087346544
187	1.0	43.7827178497
187	1.0	43.7464496032
187	1.0	43.784085083
187	1.0	43.7738490139
187	1.0	43.780394773
187	1.0	43.765708226
187	1.0	43.7987832053
187	1.0	43.813114163
187	1.0	43.7766467401
187	1.0	43.751940896
187	1.0	43.8095066962
187	1.0	43.7959224899
187	1.0	43.7803969636
187	1.0	43.7407181793
187	1.0	43.8296772349
187	1.0	43.7864653399
187	1.0	43.8004024185
187	1.0	43.7172389181
187	1.0	43.7906904928
187	1.0	43.7134663183
187	1.0	43.8107394771
187	1.0	43.7812541213
187	1.0	43.736599768
187	1.0	43.705108958
187	1.0	43.7997154637
187	1.0	43.7400860833
187	1.0	43.7639262553
187	1.0	43.8221827908
187	1.0	43.7872145127
187	1.0	43.7978224327
187	1.0	43.746415066
187	1.0	43.8125891317
187	1.0	43.7497780654
187	1.0	43.7771989577
187	1.0	43.8006935116
187	1.0	43.719429285
187	1.0	43.8177988728
187	1.0	43.8355869513
187	1.0	43.742432353
187	1.0	43.757587366
187	1.0	43.7561647765
187	1.0	43.7151874606
187	1.0	43.7241660701
187	1.0	43.7221118441
187	1.0	43.7752413596
187	1.0	43.8051878761
187	1.0	43.8239891551
187	1.0	43.8084412737
187	1.0	43.8092615301
187	1.0	43.8030960398
187	1.0	43.7078682468
187	1.0	43.733159727
187	1.0	43.821495035
187	1.0	43.7469210574
187	1.0	43.8281600113
187	1.0	43.8186225409
187	1.0	43.7999861825
187	1.0	43.7168250954
187	1.0	43.8066563619
187	1.0	43.7675206919
187	1.0	43.8147806671
187	1.0	43.81269919
187	1.0	43.7659052854
187	1.0	43.7359055835
187	1.0	43.780723296
187	1.0	43.8281413803
187	1.0	43.7205284593
187	1.0	43.8220618124
187	1.0	43.8179051152
187	1.0	43.7568734172
187	1.0	43.7895359236
187	1.0	43.7286329086
187	1.0	43.8174654701
187	1.0	43.7938597454
187	1.0	43.7662560369
187	1.0	43.802086862
187	1.0	43.8117709578
187	1.0	43.7141899796
187	1.0	43.8073120315
187	1.0	43.7182765764
187	1.0	43.7680522059
187	1.0	43.7559716829
187	1.0	43.8039078483
187	1.0	43.7567155242
187	1.0	43.7398470756
187	1.0	43.7973624905
187	1.0	43.8055334633
187	1.0	43.8159324909
187	1.0	43.7366830039
187	1.0	43.8280098032
187	1.0	43.8286663747
187	1.0	43.7871941583
187	1.0	43.7731184137
187	1.0	43.7141315409
187	1.0	43.7635793596
187	1.0	43.7627923873
187	1.0	43.8174881739
187	1.0	43.7589797311
187	1.0	43.8323155526
187	1.0	43.7379787796
187	1.0	43.8245303782
187	1.0	43.815110882
187	1.0	43.7174967486
187	1.0	43.7765927234
187	1.0	43.7963125968
187	1.0	43.7909334892
187	1.0	43.8325380376
187	1.0	43.8288189977
187	1.0	43.774788208
187	1.0	43.7824629262
187	1.0	43.8172780591
187	1.0	43.7597515189
187	1.0	43.8149388488
187	1.0	43.7897830981
187	1.0	43.8007792649
187	1.0	43.8025312231
187	1.0	43.7263251633
187	1.0	43.7511816111
187	1.0	43.7889090492
187	1.0	43.8148034331
187	1.0	43.8189062292
187	1.0	43.8052613098
187	2.0	43.7941785375
187	1.0	43.7338815898
187	1.0	43.8168196386
187	1.0	43.8024158443
187	1.0	43.7363136755
187	1.0	43.8127546025
187	1.0	43.7331235536
187	1.0	43.7360752538
187	1.0	43.7561717445
187	1.0	43.7422597153
187	1.0	43.7177077627
187	1.0	43.7038210831
187	1.0	43.7978840589
187	1.0	43.7708204597
187	1.0	43.8202801737
187	1.0	43.7868541782
187	1.0	43.7986926042
187	1.0	43.7529556921
187	1.0	43.8017867697
187	1.0	43.7458576183
187	1.0	43.729057383
187	1.0	43.7493662007
187	1.0	43.703431619
187	1.0	43.8373899792
187	1.0	43.7692088937
187	1.0	43.7323741603
187	1.0	43.7828557045
187	1.0	43.7846852743
187	1.0	43.7816104899
187	1.0	43.7533213071
187	1.0	43.8070114833
187	1.0	43.7952432772
187	1.0	43.8015926918
187	1.0	43.7128043404
187	1.0	43.7680535493
187	1.0	43.8154339622
187	1.0	43.7507368681
187	1.0	43.800877726
187	1.0	43.7645086615
187	1.0	43.7380778419
187	1.0	43.8023809419
187	1.0	43.7964737322
187	1.0	43.7658489525
187	1.0	43.747261258
187	1.0	43.8216484668
187	1.0	43.8038354869
187	1.0	43.7992891571
187	1.0	43.8361107898
187	1.0	43.7974938377
187	1.0	43.7345089543
187	1.0	43.8011450067
187	1.0	43.8110494124
187	1.0	43.8345501541
187	1.0	43.818704553
187	1.0	43.8070017422
187	1.0	43.7713479354
187	1.0	43.8241177885
187	1.0	43.7669232704
187	1.0	43.8119144005
187	1.0	43.7903083206
187	1.0	43.7121771314
187	1.0	43.7976190454
187	1.0	43.7896829322
187	1.0	43.7930542825
187	1.0	43.8181116594
187	1.0	43.8134927051
187	1.0	43.758126471
187	1.0	43.8050848468
187	1.0	43.7614738568
187	1.0	43.734140563
187	1.0	43.7750097517
187	1.0	43.7851300969
187	1.0	43.8145299509
187	1.0	43.7247494614
187	1.0	43.8154717293
187	1.0	43.7725499675
187	1.0	43.808637451
187	1.0	43.7817809712
187	1.0	43.7254056626
187	1.0	43.8060969271
187	1.0	43.7468824795
187	1.0	43.8351573087
187	1.0	43.7774791229
187	1.0	43.8305256667
187	1.0	43.7328731348
187	1.0	43.7907641131
187	1.0	43.7514322734
187	1.0	43.7880826427
187	1.0	43.7538582741
187	1.0	43.7561227526
187	1.0	43.8030572144
187	1.0	43.7459420371
187	1.0	43.7871071265
187	1.0	43.8009249583
187	1.0	43.7953363785
187	1.0	43.8129773292
187	1.0	43.7984115973
187	1.0	43.7454488982
187	1.0	43.7492864854
187	1.0	43.8186615868
187	1.0	43.8187759384
187	1.0	43.7238137776
187	1.0	43.8140612025
187	1.0	43.7918663942
187	1.0	43.817757442
187	1.0	43.7879628548
187	1.0	43.8041721955
187	1.0	43.7943976151
187	1.0	43.7937538124
187	1.0	43.8096464167
187	1.0	43.8333491038
187	1.0	43.7974213122
187	1.0	43.6860405679
187	1.0	43.7468809607
187	1.0	43.7325834565
187	1.0	43.7801952111
187	1.0	43.8233657164
187	1.0	43.7309325135
187	1.0	43.7578005077
187	1.0	43.7662031585
187	1.0	43.7310607973
187	1.0	43.7773883846
187	1.0	43.7329010214
187	1.0	43.7641265613
187	1.0	43.7778075387
187	1.0	43.6954236154
187	1.0	43.8096039111
187	1.0	43.7158106903
187	1.0	43.7157260257
187	1.0	43.7404127779
187	1.0	43.7148320805
187	1.0	43.8096418058
187	1.0	43.7692235917
187	1.0	43.7821555365
187	1.0	43.7074054336
187	1.0	43.7964039524
187	1.0	43.7691739545
187	1.0	43.7918944211
187	1.0	43.7516492323
187	1.0	43.8009772791
187	1.0	43.7925398151
187	1.0	43.723286525
187	1.0	43.8141168716
187	1.0	43.7996776963
187	1.0	43.8200636353
187	1.0	43.7588677276
187	1.0	43.8023368786
187	1.0	43.7657246236
187	1.0	43.7495634978
187	1.0	43.8108698649
187	1.0	43.7989238853
187	1.0	43.8277066886
187	1.0	43.803509237
187	1.0	43.7516035165
187	1.0	43.7623934533
187	1.0	43.7766169892
187	1.0	43.7858650171
187	1.0	43.7483788929
187	1.0	43.717656781
187	1.0	43.8033668786
187	1.0	43.7914686227
187	1.0	43.8178402549
187	1.0	43.7497304452
187	1.0	43.7012482783
187	1.0	43.8036393109
187	1.0	43.8465332066
187	1.0	43.7938379539
187	1.0	43.742511122
187	1.0	43.7931132146
187	1.0	43.7844205955
187	1.0	43.824106979
187	1.0	43.8322616322
187	1.0	43.8132308789
187	1.0	43.7957053764
187	1.0	43.7955712751
187	1.0	43.7674663503
187	1.0	43.729419996
187	1.0	43.7741135925
187	1.0	43.7238123922
187	1.0	43.7329601289
187	1.0	43.7425530985
187	1.0	43.7388677078
187	1.0	43.7950695335
187	1.0	43.7213927529
187	1.0	43.8105814766
187	1.0	43.7792344479
187	1.0	43.7495527083
187	1.0	43.827041454
187	1.0	43.7952481947
187	1.0	43.7912516964
187	1.0	43.7223612547
187	1.0	43.7573275829
187	1.0	43.7474052867
187	1.0	43.7917749871
187	1.0	43.814374479
187	1.0	43.7316407912
187	1.0	43.8121792459
187	1.0	43.7432045586
187	1.0	43.7557856428
187	1.0	43.7935089333
187	1.0	43.8024544037
187	1.0	43.7957918307
187	1.0	43.7194763518
187	1.0	43.7330533257
187	1.0	43.8056506808
187	1.0	43.7819162736
187	1.0	43.822458604
187	1.0	43.797551601
187	1.0	43.8113735063
187	1.0	43.7328290886
187	1.0	43.7312984956
187	1.0	43.7435271005
187	1.0	43.7164348131
187	1.0	43.8107658096
187	1.0	43.8112289691
187	1.0	43.7666230474
187	1.0	43.824474453
187	1.0	43.798201115
187	1.0	43.8237526241
187	1.0	43.8000928938
187	1.0	43.7907218792
187	1.0	43.7707138367
187	1.0	43.7769194039
187	1.0	43.8137421674
187	1.0	43.8041621005
187	1.0	43.8056872373
187	1.0	43.7748350985
187	1.0	43.7388967925
187	1.0	43.7967507426
187	1.0	43.7834599289
187	1.0	43.8150611743
187	1.0	43.8191226457
187	1.0	43.8120647705
187	1.0	43.8191838075
187	1.0	43.7975339968
187	1.0	43.8080663474
187	1.0	43.7537559312
187	1.0	43.7188229247
187	1.0	43.7791721747
187	1.0	43.7690026584
187	1.0	43.7467506731
187	1.0	43.7970993383
187	1.0	43.8064187823
187	1.0	43.7898709197
187	1.0	43.7619533776
187	1.0	43.8181006347
187	1.0	43.7736161409
187	1.0	43.7881305661
187	1.0	43.8133159329
187	1.0	43.8141372007
187	1.0	43.8073021418
187	1.0	43.8090153945
187	1.0	43.7468230721
187	1.0	43.7889669455
187	1.0	43.7593955266
187	1.0	43.8075306072
187	1.0	43.7801602562
187	1.0	43.7832781728
187	1.0	43.8053097645
187	1.0	43.7472220486
187	1.0	43.740892534
187	1.0	43.7719135848
187	1.0	43.8130855933
187	1.0	43.7608546239
187	1.0	43.8386059347
187	1.0	43.7774903407
187	1.0	43.8117436179
187	1.0	43.7419489089
187	1.0	43.7927082326
187	1.0	43.828355944
187	1.0	43.8202477582
187	1.0	43.7323578744
187	1.0	43.8129464545
187	1.0	43.820996148
187	1.0	43.7202627745
187	1.0	43.7786521764
187	1.0	43.8091076987
187	1.0	43.8261965861
187	1.0	43.7988471865
187	1.0	43.7966323024
187	1.0	43.7673631324
187	1.0	43.7511509401
187	1.0	43.7878427806
187	1.0	43.7745518989
187	1.0	43.7254562187
187	1.0	43.7508629392
187	1.0	43.8221742594
187	1.0	43.7585983256
187	1.0	43.7390757635
187	1.0	43.7924203545
187	1.0	43.802190925
187	1.0	43.7364771078
187	1.0	43.8285707963
187	1.0	43.814834632
187	1.0	43.7591687637
187	1.0	43.7624344789
187	1.0	43.8225894482
187	1.0	43.7576200999
187	1.0	43.7350699679
187	1.0	43.7923136992
187	1.0	43.790472176
187	1.0	43.8042233088
187	1.0	43.8126049369
187	1.0	43.658108754
187	1.0	43.740438241
187	1.0	43.8069527845
187	1.0	43.8190679427
187	1.0	43.792144052
187	1.0	43.762971268
187	1.0	43.720832464
187	1.0	43.7535688809
187	1.0	43.794873105
187	1.0	43.8018866466
187	1.0	43.7818806094
187	1.0	43.76948806
187	1.0	43.756164562
187	1.0	43.7167613589
187	1.0	43.8083215737
187	1.0	43.7505229294
187	1.0	43.8142913392
187	1.0	43.802489671
187	1.0	43.7385636208
187	1.0	43.7787900792
187	1.0	43.8350947115
187	1.0	43.7450655423
187	1.0	43.808233523
187	1.0	43.7283176561
187	1.0	43.785785283
187	1.0	43.6943630198
187	1.0	43.8081458283
187	1.0	43.7270500583
187	1.0	43.7803275729
187	1.0	43.778465011
187	1.0	43.8169286628
187	1.0	43.8080543813
187	1.0	43.8154805485
187	1.0	43.7773230354
187	1.0	43.7943066851
187	1.0	43.8122493898
187	1.0	43.8126600404
187	1.0	43.8266153857
187	1.0	43.7975967018
187	1.0	43.7721780791
187	1.0	43.785306961
187	1.0	43.8224010099
187	1.0	43.8172970336
187	1.0	43.8126561219
187	1.0	43.7639167527
187	1.0	43.7962400678
187	1.0	43.7936261661
187	1.0	43.8093434478
187	1.0	43.7803828115
187	1.0	43.7956950516
187	1.0	43.7890323922
187	1.0	43.7646533173
187	1.0	43.7877870705
187	1.0	43.7985814461
187	1.0	43.8076353809
187	1.0	43.7433013322
187	1.0	43.7949777184
187	1.0	43.8224664591
187	1.0	43.7811317936
187	1.0	43.7765742678
187	1.0	43.821582738
187	1.0	43.7057619924
187	1.0	43.7518827687
187	1.0	43.7590681221
187	1.0	43.811747578
187	1.0	43.7581652474
187	1.0	43.7208476846
187	1.0	43.8091866704
187	1.0	43.8174274514
187	1.0	43.8205496832
187	1.0	43.7873955759
187	1.0	43.8101921783
187	1.0	43.7780474989
187	1.0	43.7633775252
187	1.0	43.8081626691
187	1.0	43.8150221492
187	1.0	43.7127774769
187	1.0	43.7036417536
187	1.0	43.8231309115
187	1.0	43.8148013853
187	1.0	43.7917698845
187	1.0	43.7469180978
187	1.0	43.8037328439
187	1.0	43.7381838942
187	1.0	43.7705425927
187	1.0	43.7669169582
187	1.0	43.8645011369
187	1.0	43.732331642
187	1.0	43.7712935919
187	1.0	43.7016454417
187	1.0	43.7967894794
187	1.0	43.8101344181
187	1.0	43.8140637802
187	1.0	43.7569979826
187	1.0	43.822117687
187	1.0	43.7956449737
187	1.0	43.7696812887
187	1.0	43.8278959269
187	1.0	43.8260880715
187	1.0	43.7849320964
187	1.0	43.7857866093
187	1.0	43.7821229012
187	1.0	43.8264503749
187	1.0	43.799953681
187	1.0	43.8345785108
187	1.0	43.7398928202
187	1.0	43.8137091262
187	1.0	43.7935522751
187	1.0	43.7870620594
187	1.0	43.7795435145
187	1.0	43.8365403806
187	1.0	43.7808133298
187	1.0	43.7642914044
187	1.0	43.8166911373
187	1.0	43.7189765989
187	1.0	43.8013688878
187	1.0	43.7980216299
187	1.0	43.7780035906
187	1.0	43.8022819129
187	1.0	43.7842772698
187	1.0	43.7475540103
187	1.0	43.8061008632
187	1.0	43.7845820883
187	1.0	43.7160861421
187	1.0	43.7585138475
187	1.0	43.71010032
187	1.0	43.7714261062
187	1.0	43.735426462
187	1.0	43.7985577769
187	1.0	43.762511925
187	1.0	43.7234661878
187	1.0	43.7453991721
187	1.0	43.8240030881
187	1.0	43.7970918203
187	1.0	43.8016264153
187	1.0	43.809704665
187	1.0	43.7512174586
187	1.0	43.8179516485
187	1.0	43.7272609681
187	1.0	43.7292976198
187	1.0	43.7975791
187	1.0	43.7868086328
187	1.0	43.8429163089
187	1.0	43.7857685903
187	1.0	43.7682880233
187	1.0	43.7514132058
187	1.0	43.7615262646
187	1.0	43.757018713
187	1.0	43.7459601699
187	1.0	43.793500971
187	1.0	43.7227904447
187	1.0	43.7910924795
187	1.0	43.7537155032
187	1.0	43.773612175
187	1.0	43.7363294234
187	1.0	43.7918892997
187	1.0	43.8175208003
187	1.0	43.7960667168
187	1.0	43.7994491377
187	1.0	43.7618293522
187	1.0	43.7640306137
187	1.0	43.7472456624
187	1.0	43.7558774678
187	1.0	43.8233392561
187	1.0	43.7900778245
187	1.0	43.7950870273
187	1.0	43.7570019304
187	1.0	43.7133615147
187	1.0	43.8108849014
187	1.0	43.8140791582
187	1.0	43.8184895695
187	1.0	43.8109722514
187	1.0	43.8220293732
187	1.0	43.7885296607
187	1.0	43.8069940974
187	1.0	43.7907750286
187	1.0	43.799385324
187	1.0	43.8406736704
187	1.0	43.7699034176
187	1.0	43.8120990604
187	1.0	43.8113375544
187	1.0	43.8052314632
187	1.0	43.8281751949
187	1.0	43.7483442116
187	1.0	43.7500620165
187	1.0	43.806581285
187	1.0	43.7914993682
187	1.0	43.7754053453
187	1.0	43.7876103113
187	1.0	43.7468978111
187	1.0	43.7491874245
187	1.0	43.8010372746
187	1.0	43.7517220112
187	1.0	43.791901794
187	1.0	43.7992855844
187	1.0	43.812334769
187	1.0	43.8149246072
187	1.0	43.7526715858
187	1.0	43.7857036359
187	1.0	43.725003442
187	1.0	43.7311357914
187	1.0	43.8243196893
187	1.0	43.8362190612
187	1.0	43.7211714129
187	1.0	43.7736072189
187	1.0	43.7331559804
187	1.0	43.765467865
187	1.0	43.7704756614
187	1.0	43.8170699257
187	1.0	43.743316737
187	1.0	43.8088315232
187	1.0	43.8077421604
187	1.0	43.7622520243
187	1.0	43.8069346067
187	1.0	43.8293955785
187	1.0	43.8201144359
187	1.0	43.7159915428
187	1.0	43.7219934995
187	1.0	43.7654669649
187	1.0	43.7540401041
187	1.0	43.7678155357
187	1.0	43.8107229823
187	1.0	43.7809005254
187	1.0	43.8297513863
187	1.0	43.8058546019
187	1.0	43.7863865683
187	1.0	43.8093725221
187	1.0	43.7727287231
187	1.0	43.7853481589
187	1.0	43.8209747406
187	1.0	43.8196388083
187	1.0	43.7514438415
187	1.0	43.7572668039
187	1.0	43.8348711313
187	1.0	43.7517721525
187	1.0	43.8022808217
187	1.0	43.7672286457
187	1.0	43.7028190459
187	1.0	43.7944693739
187	1.0	43.7941749441
187	1.0	43.8402699033
187	1.0	43.804630461
187	1.0	43.779256776
187	1.0	43.8078882128
187	1.0	43.7581319465
187	1.0	43.8075345326
187	1.0	43.7746189465
187	1.0	43.8269928717
187	1.0	43.7822525655
187	1.0	43.7018843183
187	1.0	43.7114286649
187	1.0	43.8086046156
187	1.0	43.7827510333
187	1.0	43.7556724198
187	1.0	43.8296846731
187	1.0	43.7339329949
187	1.0	43.726751326
187	1.0	43.7972393757
187	1.0	43.8133021428
187	1.0	43.730557358
187	1.0	43.7707038447
187	1.0	43.7607825429
187	1.0	43.7593820409
187	1.0	43.8073041487
187	1.0	43.7844079287
187	1.0	43.7716579986
187	1.0	43.7227114224
187	1.0	43.8081840435
187	1.0	43.7448780929
187	1.0	43.80655133
187	1.0	43.7295505655
187	1.0	43.8136796925
187	1.0	43.7980744333
187	1.0	43.7374747348
187	1.0	43.7887859807
187	1.0	43.7770529057
187	1.0	43.7694888538
187	1.0	43.8291405777
187	1.0	43.717474073
187	1.0	43.8156021335
187	1.0	43.8100830058
187	1.0	43.7755526335
187	1.0	43.8471557565
187	1.0	43.7359919858
187	1.0	43.8141958451
187	1.0	43.7528372842
187	1.0	43.7409374036
187	1.0	43.8336869923
187	1.0	43.7594781111
187	1.0	43.7948097231
187	1.0	43.7778634029
187	1.0	43.8249104747
187	1.0	43.7957203539
187	1.0	43.8060361941
187	1.0	43.775173585
187	1.0	43.7832959856
187	1.0	43.8228940752
187	1.0	43.7295043118
187	1.0	43.8241874239
187	1.0	43.8281643839
187	1.0	43.7920005116
187	1.0	43.722957414
187	1.0	43.7268485976
187	1.0	43.8174141436
187	1.0	43.8116313268
187	1.0	43.7991842799
187	1.0	43.8105760881
187	1.0	43.7886951052
187	1.0	43.8280054241
187	1.0	43.7464106202
187	1.0	43.7501314281
187	1.0	43.8112396894
187	1.0	43.7902643273
