# Supplementary material for: Unique membrane properties and enhanced signal processing in human neocortical neurons
Source: eLife. 2016 Oct 6;5:e16553. doi: 10.7554/eLife.16553 (PMC5100995; doi:10.7554/eLife.16553)
Supplement: Source code 1. — DOI: http://dx.doi.org/10.7554/eLife.16553.014 [file elife-16553-code1.zip › Fig3/Fig3b/DIST_045_SYNC/Mon_Apr_11_11_35_14_2016/syns_188/sync_stim_seed_779.txt]

NUMBER_OF_SYNAPSES	APC_N	MAX_VOLTAGE
188	1.0	43.7902581816
188	1.0	43.8022697932
188	1.0	43.7672128348
188	1.0	43.7357977628
188	1.0	43.7450799848
188	1.0	43.7719584721
188	1.0	43.7869103792
188	1.0	43.824659779
188	1.0	43.8042813592
188	1.0	43.8269425327
188	1.0	43.7766739463
188	1.0	43.7857397415
188	1.0	43.7758926818
188	1.0	43.7945347082
188	1.0	43.808569625
188	1.0	43.7477623389
188	1.0	43.7818415278
188	1.0	43.7237269436
188	1.0	43.7627541534
188	1.0	43.8181768457
188	1.0	43.7172136896
188	1.0	43.7492480719
188	1.0	43.7617059909
188	1.0	43.7483861757
188	1.0	43.7811301229
188	1.0	43.7070141634
188	1.0	43.8242487144
188	1.0	43.8004717505
188	1.0	43.7373133128
188	1.0	43.797743854
188	1.0	43.7317081134
188	1.0	43.8087910903
188	1.0	43.7403603009
188	1.0	43.7337853791
188	1.0	43.7933961085
188	1.0	43.7741666732
188	1.0	43.8107622108
188	1.0	43.742334158
188	1.0	43.7086852276
188	1.0	43.7170067727
188	1.0	43.7942528185
188	1.0	43.7898931139
188	1.0	43.7325840906
188	1.0	43.7318415644
188	1.0	43.7596978485
188	1.0	43.8334471052
188	1.0	43.8224923071
188	1.0	43.7676457936
188	1.0	43.7266789506
188	1.0	43.7314647527
188	1.0	43.719409175
188	1.0	43.8107758038
188	1.0	43.8215792934
188	1.0	43.7513732596
188	1.0	43.7612408556
188	1.0	43.824223361
188	1.0	43.7459542389
188	1.0	43.7713392118
188	1.0	43.8104158067
188	1.0	43.7663053323
188	1.0	43.7707579816
188	1.0	43.8133829741
188	1.0	43.810014669
188	1.0	43.8127736467
188	1.0	43.8473712178
188	1.0	43.7605476473
188	1.0	43.7845464887
188	1.0	43.8111768304
188	1.0	43.8124159456
188	1.0	43.7218692536
188	1.0	43.7966450208
188	1.0	43.8268080422
188	1.0	43.7198850155
188	1.0	43.790595881
188	1.0	43.8219804332
188	1.0	43.7535796131
188	1.0	43.7176275519
188	1.0	43.7305990828
188	1.0	43.8276939705
188	1.0	43.8242377663
188	1.0	43.7817434644
188	1.0	43.7707118304
188	1.0	43.8150614508
188	1.0	43.7932475289
188	1.0	43.7855072412
188	1.0	43.773241489
188	1.0	43.7929780367
188	1.0	43.8107851286
188	1.0	43.7686250351
188	1.0	43.8081941772
188	1.0	43.7620506948
188	1.0	43.7793407167
188	1.0	43.8138627037
188	1.0	43.8028122416
188	1.0	43.7586873361
188	1.0	43.7693919368
188	1.0	43.7977538548
188	1.0	43.78838348
188	1.0	43.8186894427
188	1.0	43.7949617668
188	1.0	43.7458530552
188	1.0	43.8283744203
188	1.0	43.7947091902
188	1.0	43.757789555
188	1.0	43.7941120458
188	1.0	43.8175544586
188	1.0	43.7527890609
188	1.0	43.8262612426
188	1.0	43.8103794332
188	1.0	43.7566293595
188	1.0	43.8275115041
188	1.0	43.8164419775
188	1.0	43.7757614862
188	1.0	43.8159820737
188	1.0	43.778775246
188	1.0	43.8221074393
188	1.0	43.7075264844
188	1.0	43.7671622571
188	1.0	43.8184861484
188	1.0	43.7727100349
188	1.0	43.7739335638
188	1.0	43.7180716599
188	1.0	43.8201530718
188	1.0	43.8185495407
188	1.0	43.7720120953
188	1.0	43.7985590644
188	1.0	43.8115719435
188	1.0	43.8159383005
188	1.0	43.7596215875
188	1.0	43.7959772478
188	1.0	43.7906979948
188	1.0	43.7652330178
188	1.0	43.7619528887
188	1.0	43.7947823108
188	1.0	43.739310401
188	1.0	43.8093177638
188	1.0	43.7753554513
188	1.0	43.7368653702
188	1.0	43.7956369756
188	1.0	43.8011297091
188	1.0	43.7715453439
188	1.0	43.7984143189
188	1.0	43.8083537394
188	1.0	43.8178999155
188	1.0	43.7450320678
188	1.0	43.7267621287
188	1.0	43.7789057856
188	1.0	43.8031349179
188	1.0	43.7890174604
188	1.0	43.8087873426
188	1.0	43.792052336
188	1.0	43.7212289787
188	1.0	43.7977537287
188	1.0	43.7645139814
188	1.0	43.7895633501
188	1.0	43.777506925
188	1.0	43.8042431561
188	1.0	43.7339241156
188	1.0	43.7713453323
188	1.0	43.8203625455
188	1.0	43.7399795323
188	1.0	43.8385965517
188	1.0	43.7192956612
188	1.0	43.7791862324
188	1.0	43.7629499427
188	1.0	43.8118282311
188	1.0	43.8154902887
188	1.0	43.8184265885
188	1.0	43.7743473122
188	1.0	43.7661593533
188	1.0	43.8260899041
188	1.0	43.7567489941
188	1.0	43.7633031207
188	1.0	43.8139476281
188	1.0	43.826011266
188	1.0	43.8218527245
188	1.0	43.7153898366
188	1.0	43.83555061
188	1.0	43.797233502
188	1.0	43.7752628329
188	1.0	43.7001701759
188	1.0	43.7695052821
188	1.0	43.7989755712
188	1.0	43.7891462103
188	1.0	43.7924274628
188	1.0	43.8188641574
188	1.0	43.745435167
188	1.0	43.7768860775
188	1.0	43.7826233286
188	1.0	43.7458869556
188	1.0	43.8329396791
188	1.0	43.7171622368
188	1.0	43.7641081531
188	1.0	43.8154183418
188	1.0	43.734357817
188	1.0	43.8082950574
188	1.0	43.7915266522
188	1.0	43.7401377761
188	1.0	43.8265727283
188	1.0	43.7595383894
188	1.0	43.8226811688
188	1.0	43.7132744648
188	1.0	43.7367540827
188	1.0	43.8176152637
188	1.0	43.8111831908
188	1.0	43.77369533
188	1.0	43.7753270993
188	1.0	43.8064127089
188	1.0	43.7450318702
188	1.0	43.7947085234
188	1.0	43.7860850494
188	1.0	43.827682298
188	1.0	43.7056453671
188	1.0	43.7495872781
188	1.0	43.7710211134
188	1.0	43.8347026965
188	1.0	43.7662980179
188	1.0	43.8236203353
188	1.0	43.7776089065
188	1.0	43.7339558174
188	1.0	43.8024606794
188	1.0	43.8166952243
188	1.0	43.8168016851
188	1.0	43.8149830011
188	1.0	43.7605757403
188	1.0	43.8067093169
188	1.0	43.7923241829
188	1.0	43.7934779331
188	1.0	43.8147548242
188	1.0	43.7943721503
188	1.0	43.7915820175
188	1.0	43.7161304438
188	1.0	43.7741919962
188	1.0	43.7992035202
188	1.0	43.7538912973
188	1.0	43.7825090679
188	1.0	43.8011797569
188	1.0	43.7621364937
188	1.0	43.8038036287
188	1.0	43.7893665427
188	1.0	43.7216692462
188	1.0	43.8174924563
188	1.0	43.8094429722
188	1.0	43.7939481807
188	1.0	43.8364849674
188	1.0	43.8094295033
188	1.0	43.7877356668
188	1.0	43.7763170446
188	1.0	43.8286661111
188	1.0	43.8224022904
188	1.0	43.7798368144
188	1.0	43.7302910897
188	1.0	43.7112116603
188	1.0	43.75403326
188	1.0	43.7792410391
188	1.0	43.7993760715
188	1.0	43.7635630248
188	1.0	43.7772176631
188	1.0	43.7943992952
188	1.0	43.8105688903
188	1.0	43.7874371391
188	1.0	43.8099842334
188	1.0	43.7263833637
188	1.0	43.8236875445
188	1.0	43.7165595178
188	1.0	43.8040161148
188	1.0	43.7816811194
188	1.0	43.8023556132
188	1.0	43.7975786848
188	1.0	43.7614156552
188	1.0	43.6890807557
188	1.0	43.7902812449
188	1.0	43.8302725508
188	1.0	43.7247305555
188	1.0	43.8031694995
188	1.0	43.7906058536
188	1.0	43.6790759887
188	1.0	43.7332582576
188	1.0	43.750453189
188	1.0	43.7860160948
188	1.0	43.7037929306
188	1.0	43.7997200364
188	1.0	43.6651966457
188	1.0	43.7864005319
188	1.0	43.7449955349
188	1.0	43.8225637326
188	1.0	43.7998122777
188	1.0	43.7150120742
188	1.0	43.8165177055
188	1.0	43.755070323
188	1.0	43.7296341442
188	1.0	43.7722871837
188	1.0	43.7939035874
188	1.0	43.7897580592
188	1.0	43.7907028886
188	1.0	43.7638166569
188	1.0	43.8046473701
188	1.0	43.7866646636
188	1.0	43.7765490173
188	1.0	43.7791180724
188	1.0	43.8052468561
188	1.0	43.7952713073
188	1.0	43.7546036056
188	1.0	43.710095065
188	1.0	43.8175982529
188	1.0	43.7375880211
188	1.0	43.7619484877
188	1.0	43.8109081781
188	1.0	43.7878992193
188	1.0	43.8342479771
188	1.0	43.7727650592
188	1.0	43.7329201023
188	1.0	43.7450673905
188	1.0	43.8223472183
188	1.0	43.7166751668
188	1.0	43.7732570345
188	1.0	43.8187199328
188	1.0	43.7156928598
188	1.0	43.7526317616
188	1.0	43.795139362
188	1.0	43.8007544074
188	1.0	43.7815104429
188	1.0	43.8068971465
188	1.0	43.7251490581
188	1.0	43.8098647539
188	1.0	43.7880677016
188	1.0	43.8184066173
188	1.0	43.7156592795
188	1.0	43.8293193443
188	1.0	43.7756118345
188	1.0	43.8053336555
188	1.0	43.7361105581
188	1.0	43.8256392822
188	1.0	43.776570058
188	1.0	43.7420065866
188	1.0	43.795344832
188	1.0	43.8045928161
188	1.0	43.7934362979
188	1.0	43.8296268357
188	1.0	43.7502034519
188	1.0	43.7659186192
188	1.0	43.8063018858
188	1.0	43.7192623506
188	1.0	43.7587523224
188	1.0	43.8102025954
188	1.0	43.8203050645
188	1.0	43.7259138056
188	1.0	43.7416083974
188	1.0	43.7752702958
188	1.0	43.7986958051
188	1.0	43.7332344082
188	1.0	43.732469501
188	1.0	43.8233767345
188	1.0	43.8001101834
188	1.0	43.7585099753
188	1.0	43.7948717456
188	1.0	43.8044790686
188	1.0	43.8342653144
188	1.0	43.7811237849
188	1.0	43.7912251835
188	1.0	43.7407677365
188	1.0	43.804007704
188	1.0	43.7470187602
188	1.0	43.8226945323
188	1.0	43.7608029335
188	1.0	43.8010377295
188	1.0	43.8112622463
188	1.0	43.8236401928
188	1.0	43.822646187
188	1.0	43.8074564214
188	1.0	43.7422792727
188	1.0	43.7780621959
188	1.0	43.7996271146
188	1.0	43.805991223
188	1.0	43.792006085
188	1.0	43.7781117589
188	1.0	43.7680696358
188	1.0	43.805107168
188	1.0	43.7855291899
188	1.0	43.7947540687
188	1.0	43.7933726723
188	1.0	43.7923033967
188	1.0	43.8003741096
188	1.0	43.7768710762
188	1.0	43.8089509914
188	1.0	43.8302020452
188	1.0	43.8147238574
188	1.0	43.7142444317
188	1.0	43.8287209941
188	1.0	43.8196616948
188	1.0	43.8069930859
188	1.0	43.806154357
188	1.0	43.7898863347
188	1.0	43.8011096308
188	1.0	43.7798110304
188	1.0	43.7840448706
188	1.0	43.8134797419
188	1.0	43.7734275206
188	1.0	43.7612294385
188	1.0	43.8071376561
188	1.0	43.755777484
188	1.0	43.8110462162
188	1.0	43.7748322235
188	1.0	43.7266846071
188	1.0	43.8183216012
188	1.0	43.741577445
188	1.0	43.7525227349
188	1.0	43.8229265651
188	1.0	43.7553982073
188	1.0	43.8026325528
188	1.0	43.7228414729
188	1.0	43.7846609471
188	1.0	43.7325178117
188	1.0	43.8171690218
188	1.0	43.8060404273
188	1.0	43.8003616929
188	1.0	43.7355752987
188	1.0	43.7719134102
188	1.0	43.784528286
188	1.0	43.748760449
188	1.0	43.8191137731
188	1.0	43.8178078126
188	1.0	43.8142065596
188	1.0	43.8123242902
188	1.0	43.7793410901
188	1.0	43.825911375
188	1.0	43.7790553267
188	1.0	43.754580597
188	1.0	43.6968400774
188	1.0	43.7784516126
188	1.0	43.74264225
188	1.0	43.8161566602
188	1.0	43.7834281292
188	1.0	43.8122241589
188	1.0	43.7451259431
188	1.0	43.7909072592
188	1.0	43.7724276335
188	1.0	43.7194702024
188	1.0	43.7718913042
188	1.0	43.7306812991
188	1.0	43.811820593
188	1.0	43.7703351588
188	1.0	43.8008107603
188	1.0	43.7094946025
188	1.0	43.6867450251
188	1.0	43.8373342788
188	1.0	43.7907138826
188	1.0	43.7411379363
188	1.0	43.8235372786
188	1.0	43.7964932034
188	1.0	43.7950949755
188	1.0	43.8148718174
188	1.0	43.7645880885
188	1.0	43.7865295524
188	1.0	43.8249924114
188	1.0	43.8030062122
188	1.0	43.8184026519
188	1.0	43.8354096151
188	1.0	43.7793610093
188	1.0	43.731571648
188	1.0	43.8169426647
188	1.0	43.8186113338
188	1.0	43.7959466864
188	1.0	43.7754957167
188	1.0	43.7771687737
188	1.0	43.8284844701
188	1.0	43.7380670422
188	1.0	43.8022903567
188	1.0	43.7751697878
188	1.0	43.8219966588
188	1.0	43.8270558665
188	1.0	43.8033795366
188	1.0	43.7369581704
188	1.0	43.7238365113
188	1.0	43.8067282991
188	1.0	43.7677222351
188	1.0	43.8017148765
188	1.0	43.8142673566
188	1.0	43.7984376766
188	1.0	43.8229650108
188	1.0	43.7921190404
188	1.0	43.8084042996
188	1.0	43.7174350598
188	1.0	43.8176841176
188	1.0	43.7341320444
188	1.0	43.8046871931
188	1.0	43.7298661138
188	1.0	43.8060209964
188	1.0	43.7680138772
188	1.0	43.7326906375
188	1.0	43.7996148976
188	1.0	43.8284292917
188	1.0	43.7803917282
188	1.0	43.7176400848
188	1.0	43.7785315372
188	1.0	43.7707681143
188	1.0	43.7708327323
188	1.0	43.6971844078
188	1.0	43.8040385285
188	1.0	43.8049470881
188	1.0	43.7325914434
188	1.0	43.7404649902
188	1.0	43.7094313377
188	1.0	43.8353502562
188	1.0	43.8165923444
188	1.0	43.7825756323
188	1.0	43.7706348045
188	1.0	43.80008487
188	1.0	43.8078710543
188	1.0	43.8195068677
188	1.0	43.7822871669
188	1.0	43.7839560938
188	1.0	43.7271036787
188	1.0	43.80066374
188	1.0	43.8190778013
188	1.0	43.8127711246
188	1.0	43.7372399965
188	1.0	43.8056997807
188	1.0	43.7957011128
188	1.0	43.7833742607
188	1.0	43.7914887486
188	1.0	43.7762524062
188	1.0	43.8191912306
188	1.0	43.8201118621
188	1.0	43.7927855956
188	1.0	43.7625374324
188	1.0	43.8106602854
188	1.0	43.7902755689
188	1.0	43.7748934179
188	1.0	43.7841058778
188	1.0	43.7539781118
188	1.0	43.8021827271
188	1.0	43.7762979808
188	1.0	43.8393633815
188	1.0	43.7107967309
188	1.0	43.7902852716
188	1.0	43.7797475509
188	1.0	43.8100429177
188	1.0	43.7656564474
188	1.0	43.808954024
188	1.0	43.7653702165
188	1.0	43.7603901647
188	1.0	43.7806881538
188	1.0	43.8210481517
188	1.0	43.796526012
188	1.0	43.8199538276
188	1.0	43.7759428122
188	1.0	43.7418939428
188	1.0	43.718932489
188	1.0	43.7989385838
188	1.0	43.7758840167
188	1.0	43.7956190269
188	1.0	43.7835046981
188	1.0	43.7791901196
188	1.0	43.8144505335
188	1.0	43.8051818567
188	1.0	43.7926744255
188	1.0	43.8373480401
188	1.0	43.7163979622
188	1.0	43.7972007106
188	1.0	43.8100130137
188	1.0	43.7638935343
188	1.0	43.8085770079
188	1.0	43.7366022918
188	1.0	43.7961455029
188	1.0	43.7613079823
188	1.0	43.7327540679
188	1.0	43.7975007701
188	1.0	43.80434304
188	1.0	43.7922066841
188	1.0	43.7968868627
188	1.0	43.7916821094
188	1.0	43.7822518504
188	1.0	43.8131727508
188	1.0	43.7551343497
188	1.0	43.7951122834
188	1.0	43.70344165
188	1.0	43.8439098583
188	1.0	43.7828666159
188	1.0	43.8385630057
188	1.0	43.7902542432
188	1.0	43.7897191713
188	1.0	43.7553968581
188	1.0	43.8030918806
188	1.0	43.7978248625
188	1.0	43.7726387747
188	1.0	43.7254780264
188	1.0	43.7984937732
188	1.0	43.8091292894
188	1.0	43.8110919376
188	1.0	43.7537799742
188	1.0	43.8001187172
188	1.0	43.8257254549
188	1.0	43.713153222
188	1.0	43.7423356217
188	1.0	43.7722020386
188	1.0	43.7399414223
188	1.0	43.7160947728
188	1.0	43.8350055957
188	1.0	43.8067583695
188	1.0	43.7535978276
188	1.0	43.7086018858
188	1.0	43.8347599971
188	1.0	43.7867564668
188	1.0	43.7504629865
188	1.0	43.712035704
188	1.0	43.7359570457
188	1.0	43.8201558893
188	1.0	43.7775479492
188	1.0	43.8212818152
188	1.0	43.8393521753
188	1.0	43.8212342815
188	1.0	43.7228865766
188	1.0	43.8008637445
188	1.0	43.8115676184
188	1.0	43.791476985
188	1.0	43.8091116416
188	1.0	43.7475917214
188	1.0	43.7993170148
188	1.0	43.8183533401
188	1.0	43.7700364858
188	1.0	43.8085946954
188	1.0	43.7712752526
188	1.0	43.7724620571
188	1.0	43.8220865618
188	1.0	43.7179800154
188	1.0	43.7535177188
188	1.0	43.8163394912
188	1.0	43.7242582167
188	1.0	43.7832376189
188	1.0	43.8111467651
188	1.0	43.7450842355
188	1.0	43.7882767244
188	1.0	43.7783629833
188	1.0	43.7716360927
188	1.0	43.7496744554
188	1.0	43.8105626287
188	1.0	43.8335328071
188	1.0	43.7873504855
188	1.0	43.782715752
188	1.0	43.7828642447
188	1.0	43.7760379774
188	1.0	43.7601731244
188	1.0	43.7772615587
188	1.0	43.7457262217
188	1.0	43.8159040654
188	1.0	43.7251416114
188	1.0	43.8279199139
188	1.0	43.7751084728
188	1.0	43.7551562867
188	1.0	43.7480311269
188	1.0	43.8039490003
188	1.0	43.8053695528
188	1.0	43.8010437719
188	1.0	43.8246209918
188	1.0	43.7493501463
188	1.0	43.8356489591
188	1.0	43.7134828675
188	1.0	43.7312508851
188	1.0	43.8020702212
188	1.0	43.7768669978
188	1.0	43.7894494893
188	1.0	43.7584851548
188	1.0	43.8007186903
188	1.0	43.7738392413
188	1.0	43.8175322976
188	1.0	43.7940305235
188	1.0	43.7393082552
188	1.0	43.7938687097
188	1.0	43.8008354212
188	1.0	43.8156975373
188	1.0	43.8473178587
188	1.0	43.8233289313
188	1.0	43.8171071155
188	1.0	43.7341368268
188	1.0	43.7924849147
188	1.0	43.7820259792
188	1.0	43.7308833808
188	1.0	43.7957571523
188	1.0	43.7727426141
188	1.0	43.7760152667
188	1.0	43.807940822
188	1.0	43.7547968481
188	1.0	43.8054252747
188	1.0	43.7501926604
188	1.0	43.8406773658
188	1.0	43.8284236879
188	1.0	43.7530290448
188	1.0	43.7353068326
188	1.0	43.8340389167
188	1.0	43.8173743465
188	1.0	43.7206783955
188	1.0	43.8275844719
188	1.0	43.8060207397
188	1.0	43.8357361473
188	1.0	43.8197408411
188	1.0	43.7782491442
188	1.0	43.8217528268
188	1.0	43.8254032412
188	1.0	43.7762544743
188	1.0	43.7127744369
188	1.0	43.7783264667
188	1.0	43.8201077088
188	1.0	43.7030966618
188	1.0	43.8133283985
188	1.0	43.8064397853
188	1.0	43.7713953039
188	1.0	43.7255236592
188	1.0	43.7956738989
188	1.0	43.8101275918
188	1.0	43.7571871094
188	1.0	43.8185514223
188	1.0	43.8158641514
188	1.0	43.8273705902
188	1.0	43.8329821628
188	1.0	43.814252219
188	1.0	43.7834088552
188	1.0	43.7986939923
188	1.0	43.7522660974
188	1.0	43.7609735463
188	1.0	43.7344346977
188	1.0	43.6947916469
188	1.0	43.7455712345
188	1.0	43.7558740986
188	1.0	43.7033742218
188	1.0	43.8087016816
188	1.0	43.830945459
188	1.0	43.8038096419
188	1.0	43.7455714987
188	1.0	43.8085064333
188	1.0	43.7911722035
188	1.0	43.7369256138
188	1.0	43.8271659882
188	1.0	43.7627516316
188	1.0	43.7621979516
188	1.0	43.7868111578
188	1.0	43.8402722057
188	1.0	43.7396537023
188	1.0	43.7391459136
188	1.0	43.7561479342
188	1.0	43.7462946526
188	1.0	43.7188559808
188	1.0	43.7842797971
188	1.0	43.7941932547
188	1.0	43.7977089135
188	1.0	43.7713877313
188	1.0	43.7828834297
188	1.0	43.8160095598
188	1.0	43.8088387913
188	1.0	43.8109094752
188	1.0	43.7900718979
188	1.0	43.7605500002
188	1.0	43.780145272
188	1.0	43.8215448111
188	1.0	43.7977676543
188	1.0	43.8249951756
188	1.0	43.8259394037
188	1.0	43.7858537901
188	1.0	43.7852098233
188	1.0	43.8212720481
188	1.0	43.7285564842
188	1.0	43.7385047215
188	1.0	43.7809011971
188	1.0	43.770235448
188	1.0	43.8037180647
188	1.0	43.809294177
188	1.0	43.814540496
188	1.0	43.7306643408
188	1.0	43.8203423745
188	1.0	43.8192328764
188	1.0	43.7691189234
188	1.0	43.8076743994
188	1.0	43.7759737217
188	1.0	43.777672981
188	1.0	43.7955627396
188	1.0	43.8212448924
188	1.0	43.8202945261
188	1.0	43.7204332482
188	1.0	43.7355030777
188	1.0	43.8040872986
188	1.0	43.7798751673
188	1.0	43.8111903653
188	1.0	43.7114417313
188	1.0	43.7686873018
188	1.0	43.7781423358
188	1.0	43.7473213664
188	1.0	43.7333216492
188	1.0	43.7283074873
188	1.0	43.8092202392
188	1.0	43.7471242224
188	1.0	43.7818216358
188	1.0	43.8331013403
188	1.0	43.8399328818
188	1.0	43.7806076719
188	1.0	43.8286304417
188	1.0	43.7251586905
188	1.0	43.7152863352
188	1.0	43.8044742797
188	1.0	43.7412697891
188	1.0	43.7461520642
188	1.0	43.8331396005
188	1.0	43.7995925512
188	1.0	43.7178761917
188	1.0	43.798235912
188	1.0	43.7733616016
188	1.0	43.8193071983
188	1.0	43.8412823005
188	1.0	43.7560776614
188	1.0	43.8090865099
188	1.0	43.8174716709
188	1.0	43.796326873
188	1.0	43.7520688089
188	1.0	43.7429845739
188	1.0	43.7910323507
188	1.0	43.7433260254
188	1.0	43.7424256865
188	1.0	43.7814727757
188	1.0	43.7619254939
188	1.0	43.7920367842
188	1.0	43.8099736723
188	1.0	43.793443125
188	1.0	43.7358327864
188	1.0	43.7937542683
188	1.0	43.7664855606
188	1.0	43.7581636542
188	1.0	43.8122646484
188	1.0	43.7732335354
188	1.0	43.8105460603
188	1.0	43.8343443148
188	1.0	43.7986177083
188	1.0	43.7884394569
188	1.0	43.7999360116
188	1.0	43.7941427643
188	1.0	43.8092454418
188	1.0	43.7746304279
188	1.0	43.8228163783
188	1.0	43.817843731
188	1.0	43.7777855231
188	1.0	43.7598291789
188	1.0	43.7090040687
188	1.0	43.7859135539
188	1.0	43.7593917357
188	1.0	43.7768902007
188	1.0	43.8311304894
188	1.0	43.7447652615
188	1.0	43.764586008
188	1.0	43.7334563375
188	1.0	43.7204737179
188	1.0	43.8026608927
188	1.0	43.7678944182
188	1.0	43.8357972881
188	1.0	43.8059361936
188	1.0	43.8215409111
188	1.0	43.8214031763
188	1.0	43.7099216617
188	1.0	43.8004073085
188	1.0	43.7513589277
188	1.0	43.76140468
188	1.0	43.7705795614
188	1.0	43.8356524088
188	1.0	43.7511494872
188	1.0	43.8039467827
188	1.0	43.7504258578
188	1.0	43.8189045473
188	1.0	43.8282593095
188	1.0	43.7689652975
188	1.0	43.7664803464
188	1.0	43.7494472812
188	1.0	43.8164794347
188	1.0	43.7790219419
188	1.0	43.7472155005
188	1.0	43.8077375362
188	1.0	43.7831149706
188	1.0	43.8196832265
188	1.0	43.8037498582
188	1.0	43.8284932201
188	1.0	43.814864816
188	1.0	43.7475196937
188	1.0	43.8025436358
188	1.0	43.7870691285
188	1.0	43.7790225871
188	1.0	43.7390484566
188	1.0	43.7755895929
188	1.0	43.8068761164
188	1.0	43.7198380102
188	1.0	43.8191677397
188	1.0	43.8124913085
188	1.0	43.705677996
188	1.0	43.8008892036
188	1.0	43.7714907882
188	1.0	43.7490838924
188	1.0	43.7966568698
188	1.0	43.7961961654
188	1.0	43.7550902959
188	1.0	43.750111955
188	1.0	43.7985151315
188	1.0	43.779842998
188	1.0	43.8302256126
188	1.0	43.7334539546
188	1.0	43.8105622922
188	1.0	43.7437214359
188	1.0	43.8096018469
188	1.0	43.7916170063
188	1.0	43.829317134
188	1.0	43.7458432173
188	1.0	43.7555156747
188	1.0	43.7421336856
188	1.0	43.8211133737
188	1.0	43.7546152685
188	1.0	43.7821211151
188	1.0	43.7257677173
188	1.0	43.7369181396
188	1.0	43.7829095795
188	1.0	43.7466169806
188	1.0	43.8187241345
188	1.0	43.8002161916
188	1.0	43.7943538031
188	1.0	43.7790983639
188	1.0	43.7908640057
188	1.0	43.8231534153
188	1.0	43.800074499
188	1.0	43.8179344545
188	1.0	43.7886884837
188	1.0	43.8088181211
188	1.0	43.7854873651
188	1.0	43.790511371
188	1.0	43.7655528571
188	1.0	43.7915227914
188	1.0	43.7833947754
188	1.0	43.6949188842
188	1.0	43.7749038337
188	1.0	43.7450751984
188	1.0	43.8208646007
188	1.0	43.7695546742
188	1.0	43.7918451808
188	1.0	43.7733662162
188	1.0	43.7358222562
188	1.0	43.7931190819
188	1.0	43.8066719817
188	1.0	43.7113183236
188	1.0	43.7977608332
188	1.0	43.7956712592
188	1.0	43.8437342517
188	1.0	43.8395916108
188	1.0	43.7795123923
188	1.0	43.7932730305
188	1.0	43.8307392277
188	1.0	43.7461603851
188	1.0	43.8026951915
188	1.0	43.7794079051
188	1.0	43.7803709892
188	1.0	43.7576528873
188	1.0	43.8252313416
188	1.0	43.8103786065
188	1.0	43.8109872565
188	1.0	43.7316714368
188	1.0	43.8058352752
188	1.0	43.7817430722
188	1.0	43.7699727579
188	1.0	43.7915978001
188	1.0	43.8202811099
188	1.0	43.7963928367
188	1.0	43.8018470982
188	1.0	43.7329261261
188	1.0	43.8187774704
188	1.0	43.7948321921
188	1.0	43.73751207
188	1.0	43.8174289104
188	1.0	43.8210103919
188	1.0	43.7940149275
188	1.0	43.8564754736
188	1.0	43.8098189208
188	1.0	43.7514452442
188	1.0	43.8036702207
188	1.0	43.7755223135
188	1.0	43.7796013734
188	1.0	43.8157819808
188	1.0	43.8314859942
188	1.0	43.7475499892
188	1.0	43.7215038448
188	1.0	43.8243691818
188	1.0	43.7628198003
188	1.0	43.8057913189
188	1.0	43.728762219
188	1.0	43.7605702841
188	1.0	43.8001704937
188	1.0	43.690292151
188	1.0	43.7581236084
188	1.0	43.7819333798
188	1.0	43.7353654244
188	1.0	43.8137091813
188	1.0	43.7951704796
188	1.0	43.7671785984
188	1.0	43.81798241
188	1.0	43.8110022384
188	1.0	43.7528515597
188	1.0	43.8124860565
188	1.0	43.8035250427
188	1.0	43.7926893619
188	1.0	43.8220012315
