# Supplementary material for: Unique membrane properties and enhanced signal processing in human neocortical neurons
Source: eLife. 2016 Oct 6;5:e16553. doi: 10.7554/eLife.16553 (PMC5100995; doi:10.7554/eLife.16553)
Supplement: Source code 1. — DOI: http://dx.doi.org/10.7554/eLife.16553.014 [file elife-16553-code1.zip › Fig3/Fig3b/DIST_045_SYNC/Mon_Apr_11_11_35_14_2016/syns_189/sync_stim_seed_775.txt]

NUMBER_OF_SYNAPSES	APC_N	MAX_VOLTAGE
189	1.0	43.8296098056
189	1.0	43.7848476734
189	1.0	43.7810776377
189	1.0	43.7538919145
189	1.0	43.7956123729
189	1.0	43.7872752085
189	1.0	43.7600024995
189	1.0	43.8380546596
189	1.0	43.7463329488
189	1.0	43.7641958755
189	1.0	43.7321203654
189	1.0	43.7048022887
189	1.0	43.8075628099
189	1.0	43.7376161794
189	1.0	43.829836421
189	1.0	43.8081509526
189	1.0	43.7974553277
189	1.0	43.8179469638
189	1.0	43.7707233241
189	1.0	43.6985283633
189	1.0	43.8014804917
189	1.0	43.7998260407
189	1.0	43.8121632896
189	1.0	43.7874963059
189	1.0	43.8138147443
189	1.0	43.8479348691
189	1.0	43.8563490772
189	1.0	43.7979925065
189	1.0	43.7719767225
189	1.0	43.8238363431
189	1.0	43.8289537657
189	1.0	43.8162767032
189	1.0	43.7952087015
189	1.0	43.8347683937
189	1.0	43.7703967361
189	1.0	43.809407046
189	1.0	43.803821743
189	1.0	43.7968136496
189	1.0	43.8235267453
189	1.0	43.7703707276
189	1.0	43.7717151006
189	1.0	43.7922676242
189	1.0	43.7648770863
189	1.0	43.7796295314
189	1.0	43.7334595322
189	1.0	43.827188841
189	1.0	43.8221121304
189	1.0	43.7669663258
189	1.0	43.7569704291
189	1.0	43.7887894851
189	1.0	43.7707822464
189	1.0	43.755362044
189	1.0	43.8260614463
189	1.0	43.7772657755
189	1.0	43.8277715421
189	1.0	43.7321953077
189	1.0	43.8153965271
189	1.0	43.7466147603
189	1.0	43.8190738604
189	1.0	43.7660150893
189	1.0	43.8343299609
189	1.0	43.7974812298
189	1.0	43.8014514459
189	1.0	43.7897148546
189	1.0	43.8284475632
189	1.0	43.8285627159
189	1.0	43.8037229159
189	1.0	43.7862179129
189	1.0	43.7460171039
189	1.0	43.8047420909
189	1.0	43.754742462
189	1.0	43.7839216933
189	1.0	43.8153696751
189	1.0	43.8408332637
189	1.0	43.7635507981
189	1.0	43.7809400575
189	1.0	43.7393574067
189	1.0	43.7606421541
189	1.0	43.7801137126
189	1.0	43.7799464517
189	1.0	43.830502598
189	1.0	43.783473544
189	1.0	43.8167952365
189	1.0	43.7611752992
189	1.0	43.7450669599
189	1.0	43.8136989732
189	1.0	43.7126164598
189	1.0	43.8157062877
189	1.0	43.7770973611
189	1.0	43.737034733
189	1.0	43.7309277428
189	1.0	43.7821923682
189	1.0	43.7396154763
189	1.0	43.8356925259
189	1.0	43.8061080421
189	1.0	43.7704561646
189	1.0	43.8026885535
189	1.0	43.8196662038
189	1.0	43.7419946527
189	1.0	43.7833333165
189	1.0	43.8330621469
189	1.0	43.7656379497
189	1.0	43.8310403993
189	1.0	43.8042035052
189	1.0	43.8275858606
189	1.0	43.772108602
189	1.0	43.716602248
189	1.0	43.8214577435
189	1.0	43.8168032813
189	1.0	43.8042860176
189	1.0	43.7355559507
189	1.0	43.759435623
189	1.0	43.8198445892
189	1.0	43.7283851908
189	1.0	43.7732012117
189	1.0	43.7896252105
189	1.0	43.7423223489
189	1.0	43.7597643471
189	1.0	43.6995555424
189	1.0	43.8147762581
189	1.0	43.7458699695
189	1.0	43.8000813394
189	1.0	43.78160032
189	1.0	43.7926337358
189	1.0	43.7799669005
189	1.0	43.7369176438
189	1.0	43.7976306466
189	1.0	43.7631434069
189	1.0	43.730659461
189	1.0	43.7966534538
189	1.0	43.7636755123
189	1.0	43.7508463367
189	1.0	43.8199277867
189	1.0	43.8370794358
189	1.0	43.8135374475
189	1.0	43.7830354057
189	1.0	43.8118126764
189	1.0	43.7574599067
189	1.0	43.7905443597
189	1.0	43.7830330807
189	1.0	43.7975338117
189	1.0	43.784248445
189	1.0	43.7591121927
189	1.0	43.7950722819
189	1.0	43.8251171673
189	1.0	43.7699618259
189	1.0	43.8465959299
189	1.0	43.7434234337
189	1.0	43.7425994619
189	1.0	43.8111402454
189	1.0	43.8034161223
189	1.0	43.7214412872
189	1.0	43.8166872726
189	1.0	43.8118093844
189	1.0	43.7518491529
189	1.0	43.7533787004
189	1.0	43.7188459513
189	1.0	43.8212396206
189	1.0	43.7966104059
189	1.0	43.8168704405
189	1.0	43.7730087392
189	1.0	43.7667035476
189	1.0	43.7971443492
189	1.0	43.745758214
189	1.0	43.8151677157
189	1.0	43.7214287259
189	1.0	43.7325432316
189	1.0	43.7433035613
189	1.0	43.7916088508
189	1.0	43.7782437024
189	1.0	43.801472548
189	1.0	43.8359099988
189	1.0	43.7276230363
189	1.0	43.7256984871
189	1.0	43.8454967798
189	1.0	43.7291391237
189	1.0	43.830103569
189	1.0	43.7453643616
189	1.0	43.7306200178
189	1.0	43.7383742785
189	1.0	43.8086191114
189	1.0	43.7885800919
189	1.0	43.7894343169
189	1.0	43.7973731079
189	1.0	43.711290541
189	1.0	43.7918853466
189	1.0	43.8178734494
189	1.0	43.8200077472
189	1.0	43.8115134977
189	1.0	43.7970114023
189	1.0	43.8003992836
189	1.0	43.8171238428
189	1.0	43.7677073458
189	1.0	43.7936635948
189	1.0	43.7287429213
189	1.0	43.8050320359
189	1.0	43.7714335117
189	1.0	43.7957996689
189	1.0	43.772551776
189	1.0	43.8081623481
189	1.0	43.7768400579
189	1.0	43.7496793693
189	1.0	43.8085481528
189	1.0	43.7919525657
189	1.0	43.7962511565
189	1.0	43.807464207
189	1.0	43.7192460742
189	1.0	43.7374069744
189	1.0	43.7489255942
189	1.0	43.8008326305
189	1.0	43.7698448848
189	1.0	43.8461585995
189	1.0	43.8070278595
189	1.0	43.8213658846
189	1.0	43.8221912219
189	1.0	43.7782963012
189	1.0	43.815923754
189	1.0	43.7915236695
189	1.0	43.8155252101
189	1.0	43.8181978538
189	1.0	43.7384637329
189	1.0	43.783253836
189	1.0	43.8014382768
189	1.0	43.7558523888
189	1.0	43.7583771255
189	1.0	43.833183259
189	1.0	43.8204737987
189	1.0	43.797771309
189	1.0	43.7531755235
189	1.0	43.7318776464
189	1.0	43.7710721949
189	1.0	43.7789965269
189	1.0	43.7758867964
189	1.0	43.7602888539
189	1.0	43.8043939961
189	1.0	43.7508038062
189	1.0	43.8151917879
189	1.0	43.8043763596
189	1.0	43.7684926106
189	1.0	43.8061594697
189	1.0	43.8294128137
189	1.0	43.8179663856
189	1.0	43.7966549269
189	1.0	43.8329599667
189	1.0	43.8074917755
189	1.0	43.7331309277
189	1.0	43.7727989627
189	1.0	43.8064691996
189	1.0	43.8043965905
189	1.0	43.7899834062
189	1.0	43.743133774
189	1.0	43.81936811
189	1.0	43.8213978406
189	1.0	43.8064686644
189	1.0	43.8150503671
189	1.0	43.7568322994
189	1.0	43.7343826006
189	1.0	43.8088324795
189	1.0	43.7992550135
189	1.0	43.7427285814
189	1.0	43.7887760725
189	1.0	43.7664617161
189	1.0	43.7793033446
189	1.0	43.7385477313
189	1.0	43.8340473789
189	1.0	43.7566867321
189	1.0	43.8021245878
189	1.0	43.7761550637
189	1.0	43.7259255468
189	1.0	43.7900291665
189	1.0	43.7288733322
189	1.0	43.7902892316
189	1.0	43.800815183
189	1.0	43.7797811308
189	1.0	43.7303666768
189	1.0	43.7950984782
189	1.0	43.7824921907
189	1.0	43.7859552286
189	1.0	43.8101124668
189	1.0	43.7475307454
189	1.0	43.8105937352
189	1.0	43.817340367
189	1.0	43.783964223
189	1.0	43.8036067144
189	1.0	43.7207260822
189	1.0	43.8005913642
189	1.0	43.7305049318
189	1.0	43.8223369171
189	1.0	43.7736558266
189	1.0	43.7378453845
189	1.0	43.7685233821
189	1.0	43.81811476
189	1.0	43.8133083378
189	1.0	43.8035118876
189	1.0	43.7757536815
189	1.0	43.7395234366
189	1.0	43.7405181978
189	1.0	43.7246071308
189	1.0	43.8024025802
189	1.0	43.7641215126
189	1.0	43.8269789445
189	1.0	43.7846753255
189	1.0	43.8271906628
189	1.0	43.7694463841
189	1.0	43.7794829849
189	1.0	43.7549554026
189	1.0	43.7813097786
189	1.0	43.7627781457
189	1.0	43.7158669578
189	1.0	43.8093704918
189	1.0	43.7994385848
189	1.0	43.8019822373
189	1.0	43.7491928473
189	1.0	43.7874548131
189	1.0	43.7502020275
189	1.0	43.7514466153
189	1.0	43.81006623
189	1.0	43.8062404487
189	1.0	43.7152830258
189	1.0	43.7414120635
189	1.0	43.8132007929
189	1.0	43.8100799935
189	1.0	43.799519089
189	1.0	43.747352809
189	1.0	43.8135673181
189	1.0	43.7861578056
189	1.0	43.7932743796
189	1.0	43.8244445554
189	1.0	43.8045648106
189	1.0	43.7362954262
189	1.0	43.8227351995
189	1.0	43.8120881204
189	1.0	43.8082921646
189	1.0	43.783521183
189	1.0	43.7747170752
189	1.0	43.8074586128
189	1.0	43.8022737662
189	1.0	43.795348091
189	1.0	43.8361440335
189	1.0	43.768698977
189	1.0	43.7351714137
189	1.0	43.7649611061
189	1.0	43.8068696432
189	1.0	43.7475933037
189	1.0	43.7248028357
189	1.0	43.8289771772
189	1.0	43.8168748296
189	1.0	43.7570448829
189	1.0	43.7953767929
189	1.0	43.8051400248
189	1.0	43.778744274
189	1.0	43.7632461088
189	1.0	43.8186929051
189	1.0	43.8318689149
189	1.0	43.8103568922
189	1.0	43.7815236073
189	1.0	43.7767058607
189	1.0	43.8103806532
189	1.0	43.8138754886
189	1.0	43.7945900951
189	1.0	43.8021868694
189	1.0	43.825120284
189	1.0	43.7676591546
189	1.0	43.8045445379
189	1.0	43.7853262483
189	1.0	43.7859070367
189	1.0	43.7608814981
189	1.0	43.8081738726
189	1.0	43.7906982872
189	1.0	43.7495302937
189	1.0	43.8069688607
189	1.0	43.7965248212
189	1.0	43.7987048025
189	1.0	43.7475045381
189	1.0	43.7910556421
189	1.0	43.6841600376
189	1.0	43.770347023
189	1.0	43.7962208737
189	1.0	43.8278141073
189	1.0	43.8140572846
189	1.0	43.8161335747
189	1.0	43.8221789172
189	1.0	43.8005742146
189	1.0	43.7750468576
189	1.0	43.7834458331
189	1.0	43.8265623647
189	1.0	43.7404710674
189	1.0	43.8210965753
189	1.0	43.8430450358
189	1.0	43.7845666811
189	1.0	43.7840734235
189	1.0	43.8127924259
189	1.0	43.8194165668
189	1.0	43.8001944344
189	1.0	43.7473553687
189	1.0	43.7833387024
189	1.0	43.7545647177
189	1.0	43.7926077701
189	1.0	43.8187611803
189	1.0	43.8189029412
189	1.0	43.7314052728
189	1.0	43.7551739917
189	1.0	43.8094051841
189	1.0	43.814563904
189	1.0	43.7462884067
189	1.0	43.7327940298
189	1.0	43.819272913
189	1.0	43.7787797358
189	1.0	43.837982794
189	1.0	43.7195463056
189	1.0	43.8231665999
189	1.0	43.7547336275
189	1.0	43.8222072273
189	1.0	43.8228544806
189	1.0	43.7855011093
189	1.0	43.7909335156
189	1.0	43.7854392273
189	1.0	43.7927720293
189	1.0	43.748787543
189	1.0	43.7558113088
189	1.0	43.773662568
189	1.0	43.8208846926
189	1.0	43.7611359054
189	1.0	43.7208351628
189	1.0	43.7161677101
189	1.0	43.7568689753
189	1.0	43.808067797
189	1.0	43.7245481773
189	1.0	43.7748587563
189	1.0	43.7542286901
189	1.0	43.8059774323
189	1.0	43.7885327824
189	1.0	43.7975216079
189	1.0	43.7827892654
189	1.0	43.7664429578
189	1.0	43.8176241235
189	1.0	43.8289669384
189	1.0	43.7601922291
189	1.0	43.8102677838
189	1.0	43.8401371296
189	1.0	43.7479092953
189	1.0	43.7039974918
189	1.0	43.8277747122
189	1.0	43.7861104926
189	1.0	43.7445321182
189	1.0	43.748222614
189	1.0	43.7053667554
189	1.0	43.8024170752
189	1.0	43.7554724058
189	1.0	43.7657380905
189	1.0	43.7559642094
189	1.0	43.7921964345
189	1.0	43.7914334957
189	1.0	43.8092700586
189	1.0	43.782572606
189	1.0	43.8102409196
189	1.0	43.8340094891
189	1.0	43.8100659407
189	1.0	43.8134980771
189	1.0	43.8014519529
189	1.0	43.8073801411
189	1.0	43.7270322432
189	1.0	43.7527521025
189	1.0	43.7994916361
189	1.0	43.7765938539
189	1.0	43.829782971
189	1.0	43.7331450824
189	1.0	43.7936576424
189	1.0	43.7274896785
189	1.0	43.791539329
189	1.0	43.8164265145
189	1.0	43.7189531659
189	1.0	43.8002285405
189	1.0	43.7760218041
189	1.0	43.7230220211
189	1.0	43.800331291
189	1.0	43.779742363
189	1.0	43.7952093662
189	1.0	43.7980611503
189	1.0	43.8122799299
189	1.0	43.7300279047
189	1.0	43.8136342634
189	1.0	43.7625147251
189	1.0	43.7644868514
189	1.0	43.7299893657
189	1.0	43.7392561833
189	1.0	43.7303804954
189	1.0	43.8169991287
189	1.0	43.811314557
189	1.0	43.7419699942
189	1.0	43.7533442404
189	1.0	43.7789226692
189	1.0	43.7749230654
189	1.0	43.8055236453
189	1.0	43.7085091739
189	1.0	43.8102370335
189	1.0	43.8156104972
189	1.0	43.8327166945
189	1.0	43.7788903517
189	1.0	43.7781451957
189	1.0	43.7101179573
189	1.0	43.7405298156
189	1.0	43.7808336933
189	1.0	43.8111010799
189	1.0	43.755921368
189	1.0	43.8078108409
189	1.0	43.7834939967
189	1.0	43.7593956032
189	1.0	43.8214439426
189	1.0	43.8043571365
189	1.0	43.7971669089
189	1.0	43.7939496983
189	1.0	43.8017541245
189	1.0	43.7886508222
189	1.0	43.7733332793
189	1.0	43.7262800126
189	1.0	43.7998518131
189	1.0	43.7475346954
189	1.0	43.8005418022
189	1.0	43.7779355592
189	1.0	43.814081002
189	1.0	43.7136846195
189	1.0	43.7992221856
189	1.0	43.8191591234
189	1.0	43.8266684322
189	1.0	43.7876856379
189	1.0	43.7472037351
189	1.0	43.7888679683
189	1.0	43.7191261156
189	1.0	43.7960234422
189	1.0	43.8178910683
189	1.0	43.7935051085
189	1.0	43.7725717783
189	1.0	43.7580617047
189	1.0	43.7915006849
189	1.0	43.7641020121
189	1.0	43.7621590564
189	1.0	43.7932618984
189	1.0	43.8228336089
189	1.0	43.778203223
189	1.0	43.7811421939
189	1.0	43.8386136917
189	1.0	43.8212990494
189	1.0	43.7689201565
189	1.0	43.7975971401
189	1.0	43.81247622
189	1.0	43.8134296939
189	1.0	43.7357644765
189	1.0	43.7756115906
189	1.0	43.7904537698
189	1.0	43.8100004181
189	1.0	43.7214982516
189	1.0	43.824261799
189	1.0	43.7285776717
189	1.0	43.8113728813
189	1.0	43.828235188
189	1.0	43.7784313286
189	1.0	43.7684252132
189	1.0	43.769763614
189	1.0	43.8148917804
189	1.0	43.8080494496
189	1.0	43.8185310817
189	1.0	43.8237063036
189	1.0	43.7983730196
189	1.0	43.7889572079
189	1.0	43.7592654401
189	1.0	43.7072509394
189	1.0	43.7495521986
189	1.0	43.8127349911
189	1.0	43.7608868684
189	1.0	43.8210540643
189	1.0	43.7554877904
189	1.0	43.7834099103
189	1.0	43.8231209711
189	1.0	43.7422408377
189	1.0	43.8224308161
189	1.0	43.8110840102
189	1.0	43.8242529941
189	1.0	43.8210044691
189	1.0	43.8124068816
189	1.0	43.7880069608
189	1.0	43.7990008511
189	1.0	43.8439635407
189	1.0	43.7890337171
189	1.0	43.6925320157
189	1.0	43.7493136458
189	1.0	43.8026622816
189	1.0	43.7751614876
189	1.0	43.7295872754
189	1.0	43.809588019
189	1.0	43.8520657439
189	1.0	43.7937113576
189	1.0	43.7250738993
189	1.0	43.7451142389
189	1.0	43.8052234403
189	1.0	43.7941790174
189	1.0	43.7077772352
189	1.0	43.7605891318
189	1.0	43.8228894716
189	1.0	43.8128220954
189	1.0	43.7532555342
189	1.0	43.7650770007
189	1.0	43.8201854819
189	1.0	43.7306895548
189	1.0	43.7933992854
189	1.0	43.8143193143
189	1.0	43.7865153014
189	1.0	43.8272856792
189	1.0	43.7716328317
189	1.0	43.7426983265
189	1.0	43.7985281201
189	1.0	43.7536388677
189	1.0	43.7528785037
189	1.0	43.7472019906
189	1.0	43.7298624982
189	1.0	43.7371909989
189	1.0	43.8335067334
189	1.0	43.7907053954
189	1.0	43.7256055659
189	1.0	43.7249513804
189	1.0	43.7790424184
189	1.0	43.7455373936
189	1.0	43.7197042515
189	1.0	43.7361818008
189	1.0	43.7406234323
189	1.0	43.7166649028
189	1.0	43.7926091705
189	1.0	43.8129071658
189	1.0	43.8016905703
189	1.0	43.7571320476
189	1.0	43.8252073975
189	1.0	43.7669647177
189	1.0	43.7152042258
189	1.0	43.8220967703
189	1.0	43.8098167514
189	1.0	43.7491412828
189	1.0	43.7953762796
189	1.0	43.7528492916
189	1.0	43.7797924071
189	1.0	43.7444543575
189	1.0	43.8138600618
189	1.0	43.8233318581
189	1.0	43.8065246618
189	1.0	43.7306124552
189	1.0	43.7571277185
189	1.0	43.8040472248
189	1.0	43.7820133201
189	1.0	43.7432643451
189	1.0	43.8155723234
189	1.0	43.7804383383
189	1.0	43.7730370285
189	1.0	43.852949561
189	1.0	43.7390280872
189	1.0	43.7877550444
189	1.0	43.7778144407
189	1.0	43.8398104033
189	1.0	43.7855735783
189	1.0	43.7852222356
189	1.0	43.7596927728
189	1.0	43.746151642
189	1.0	43.805168842
189	1.0	43.7714361235
189	1.0	43.8199017813
189	1.0	43.7472761705
189	1.0	43.7430651726
189	1.0	43.8254197856
189	1.0	43.8028054569
189	1.0	43.769872131
189	1.0	43.8117525963
189	1.0	43.7895685234
189	1.0	43.8175179895
189	1.0	43.8059561427
189	1.0	43.7666089039
189	1.0	43.7832013219
189	1.0	43.7905460255
189	1.0	43.804132321
189	1.0	43.7774061692
189	1.0	43.7537712388
189	1.0	43.818882113
189	1.0	43.7644366891
189	1.0	43.8247569556
189	1.0	43.7400830846
189	1.0	43.8146278504
189	1.0	43.6938127011
189	1.0	43.8210226262
189	1.0	43.8407330213
189	1.0	43.728085039
189	1.0	43.7914881056
189	1.0	43.7716684761
189	1.0	43.7950267678
189	1.0	43.7961188333
189	1.0	43.7628616719
189	1.0	43.7246620302
189	1.0	43.811948749
189	1.0	43.7595665645
189	1.0	43.7528323265
189	1.0	43.8229449016
189	1.0	43.7949688225
189	1.0	43.7445053894
189	1.0	43.7468414587
189	1.0	43.7350144195
189	1.0	43.7881574433
189	1.0	43.7436182896
189	1.0	43.7896894086
189	1.0	43.7506988453
189	1.0	43.7836370368
189	1.0	43.7766785083
189	1.0	43.8306203301
189	1.0	43.8150821015
189	1.0	43.8286872259
189	1.0	43.7225302547
189	1.0	43.7318880325
189	1.0	43.7516163796
189	1.0	43.7440944216
189	1.0	43.780107411
189	1.0	43.8103961215
189	1.0	43.8209359533
189	1.0	43.8372514494
189	1.0	43.7937034321
189	1.0	43.8146293426
189	1.0	43.8167398344
189	1.0	43.7238017108
189	1.0	43.7585519746
189	1.0	43.8209108858
189	1.0	43.7390328689
189	1.0	43.7772344465
189	1.0	43.787123817
189	1.0	43.7763814483
189	1.0	43.8116928969
189	1.0	43.7211563606
189	1.0	43.7724361178
189	1.0	43.8169649494
189	1.0	43.7373611998
189	1.0	43.8162280698
189	1.0	43.8319417489
189	1.0	43.8113336823
189	1.0	43.7140918624
189	1.0	43.8191076221
189	1.0	43.8183363888
189	1.0	43.8337795473
189	1.0	43.7872664851
189	1.0	43.7998534695
189	1.0	43.790124924
189	1.0	43.8160333618
189	1.0	43.7990940118
189	1.0	43.8094668104
189	1.0	43.7902569176
189	1.0	43.7848876743
189	1.0	43.8035890733
189	1.0	43.8150684198
189	1.0	43.8246319096
189	1.0	43.7663502657
189	1.0	43.7816222485
189	1.0	43.8196922951
189	1.0	43.8063249608
189	1.0	43.779746358
189	1.0	43.8191496067
189	1.0	43.7963177145
189	1.0	43.7998266563
189	1.0	43.8020600304
189	1.0	43.8138419947
189	1.0	43.796071581
189	1.0	43.8226227783
189	1.0	43.7371673553
189	1.0	43.7886334375
189	1.0	43.7896883227
189	1.0	43.8485179491
189	1.0	43.7982476333
189	1.0	43.8198665618
189	1.0	43.8224040291
189	1.0	43.8196225604
189	1.0	43.7658346169
189	1.0	43.7441750511
189	1.0	43.8355161328
189	1.0	43.7876462483
189	1.0	43.7236998493
189	1.0	43.7350526105
189	1.0	43.8362989684
189	1.0	43.7914761795
189	1.0	43.8102901723
189	1.0	43.8199535476
189	1.0	43.7938347597
189	1.0	43.8420550836
189	1.0	43.8115354124
189	1.0	43.8132440371
189	1.0	43.7709818956
189	1.0	43.8154900008
189	1.0	43.722960991
189	1.0	43.7601327635
189	1.0	43.8011509294
189	1.0	43.8107885879
189	1.0	43.7638698149
189	1.0	43.8070738043
189	1.0	43.759725254
189	1.0	43.7435474751
189	1.0	43.820402943
189	1.0	43.7743902331
189	1.0	43.7863528949
189	1.0	43.8067090554
189	1.0	43.6976257843
189	1.0	43.8348798582
189	1.0	43.7900039889
189	1.0	43.770219197
189	1.0	43.8108365355
189	1.0	43.7461898171
189	1.0	43.7707019404
189	1.0	43.7849776764
189	1.0	43.7955206856
189	1.0	43.69176609
189	1.0	43.822217821
189	1.0	43.7793922311
189	1.0	43.7980217421
189	1.0	43.7812480927
189	1.0	43.816590833
189	1.0	43.7732929803
189	1.0	43.7755859276
189	1.0	43.7466464034
189	1.0	43.8080049784
189	1.0	43.7966941785
189	1.0	43.8385179481
189	1.0	43.7468673431
189	1.0	43.6975474305
189	1.0	43.8029637382
189	1.0	43.7445570203
189	1.0	43.7914883252
189	1.0	43.8051884206
189	1.0	43.8093092628
189	1.0	43.7424021143
189	1.0	43.7826044444
189	1.0	43.8177715223
189	1.0	43.7964556069
189	1.0	43.7948607538
189	1.0	43.7406884625
189	1.0	43.8087623336
189	1.0	43.794612183
189	1.0	43.7636087411
189	1.0	43.8115373846
189	1.0	43.7605256994
189	1.0	43.7823580628
189	1.0	43.7753476173
189	1.0	43.8328618846
189	1.0	43.8125524926
189	1.0	43.8203737692
189	1.0	43.8135208669
189	1.0	43.7761695479
189	1.0	43.7614146374
189	1.0	43.833197187
189	1.0	43.7562416697
189	1.0	43.7979503869
189	1.0	43.6726698743
189	1.0	43.7716522532
189	1.0	43.7514703231
189	1.0	43.7846473578
189	1.0	43.6853408273
189	1.0	43.8128837391
189	1.0	43.7932220474
189	1.0	43.7981130149
189	1.0	43.7344537781
189	1.0	43.7813391612
189	1.0	43.8058999728
189	1.0	43.7842895662
189	1.0	43.7748426173
189	1.0	43.8316015492
189	1.0	43.8122983941
189	1.0	43.7956155832
189	1.0	43.7785172402
189	1.0	43.7336476026
189	1.0	43.7282818031
189	1.0	43.7517242785
189	1.0	43.7939863034
189	1.0	43.7819337682
189	1.0	43.8322996228
189	1.0	43.7220482555
189	1.0	43.8106556085
189	1.0	43.8068459778
189	1.0	43.7695222128
189	1.0	43.8077291785
189	1.0	43.8142497902
189	1.0	43.7830787474
189	1.0	43.8229961977
189	1.0	43.7786658189
189	1.0	43.7956686482
189	1.0	43.7488463539
189	1.0	43.8030640739
189	1.0	43.8424881981
189	1.0	43.7851462737
189	1.0	43.7980101378
189	1.0	43.8224065443
189	1.0	43.8186087213
189	1.0	43.8280352852
189	1.0	43.7333637595
189	1.0	43.798980383
189	1.0	43.8400842388
189	1.0	43.8115333956
189	1.0	43.8155138515
189	1.0	43.7404238097
189	1.0	43.8263950248
189	1.0	43.8317539448
189	1.0	43.8258760964
189	1.0	43.7879247114
189	1.0	43.7727767429
189	1.0	43.7082310373
189	1.0	43.7456096159
189	1.0	43.7911940716
189	1.0	43.811097102
189	1.0	43.8278961378
189	1.0	43.8087967521
189	1.0	43.7787755128
189	1.0	43.7741181623
189	1.0	43.7491268731
189	1.0	43.8334247538
189	1.0	43.7892685572
189	1.0	43.8112084334
189	1.0	43.7824225847
189	1.0	43.8223101645
189	1.0	43.7941094854
189	1.0	43.7520019439
189	1.0	43.8035314639
189	1.0	43.7463019376
189	1.0	43.8070146327
189	1.0	43.8139794693
189	1.0	43.7384173183
189	1.0	43.7960492553
189	1.0	43.8078408578
189	1.0	43.788982186
189	1.0	43.7905549826
189	1.0	43.8124543204
189	1.0	43.7161770778
189	1.0	43.7850012318
189	1.0	43.829006229
189	1.0	43.7842707915
189	1.0	43.8007909445
189	1.0	43.8335543995
189	1.0	43.8140572654
189	1.0	43.8171669046
189	1.0	43.8109028162
189	1.0	43.8183934639
189	1.0	43.7447449848
189	1.0	43.8231595995
189	1.0	43.7230662164
189	1.0	43.8126142192
189	1.0	43.8276998809
189	1.0	43.7862642342
189	1.0	43.7947470044
189	1.0	43.8038719309
189	1.0	43.7989068694
189	1.0	43.7871088058
189	1.0	43.7561436671
189	1.0	43.8387294238
189	1.0	43.7933194074
189	1.0	43.7556666697
189	1.0	43.8295344141
189	1.0	43.8119233609
189	1.0	43.8194830675
189	1.0	43.8252906202
189	1.0	43.81500806
189	1.0	43.7940430368
189	1.0	43.7995338046
189	1.0	43.7791212065
189	1.0	43.721601692
189	1.0	43.76955602
189	1.0	43.7642978818
189	1.0	43.8030172976
189	1.0	43.7950268879
189	1.0	43.8149260125
189	1.0	43.8475586556
189	1.0	43.7808095259
189	1.0	43.8135768898
189	1.0	43.8162807938
189	1.0	43.8072842344
189	1.0	43.7395808626
189	1.0	43.8209910301
189	1.0	43.7552541139
189	1.0	43.7701771702
189	1.0	43.7212110644
189	1.0	43.8046925842
189	1.0	43.7720325968
189	1.0	43.7300860223
189	1.0	43.8084837006
189	1.0	43.8218714499
189	1.0	43.8060415824
189	1.0	43.7893070278
189	1.0	43.7840222698
189	1.0	43.8201918258
189	1.0	43.7732409207
189	1.0	43.7612935164
189	1.0	43.7705122205
189	1.0	43.7473770575
189	1.0	43.792578237
189	1.0	43.7980430937
189	1.0	43.7981845049
189	1.0	43.8051684763
189	1.0	43.8147320393
189	1.0	43.7270877317
189	1.0	43.7294517533
189	1.0	43.7806742088
189	1.0	43.6622809857
189	1.0	43.7991730457
189	1.0	43.8122409578
189	1.0	43.7875658224
