# Supplementary material for: Unique membrane properties and enhanced signal processing in human neocortical neurons
Source: eLife. 2016 Oct 6;5:e16553. doi: 10.7554/eLife.16553 (PMC5100995; doi:10.7554/eLife.16553)
Supplement: Source code 1. — DOI: http://dx.doi.org/10.7554/eLife.16553.014 [file elife-16553-code1.zip › Fig3/Fig3b/DIST_045_SYNC/Mon_Apr_11_11_35_14_2016/syns_19/sync_stim_seed_952.txt]

NUMBER_OF_SYNAPSES	APC_N	MAX_VOLTAGE
19	0.0	-81.9890781904
19	0.0	-82.1933089114
19	0.0	-82.0632927267
19	0.0	-82.0061795524
19	0.0	-81.9545292769
19	0.0	-82.4165994159
19	0.0	-82.8824335074
19	0.0	-82.0829637327
19	0.0	-82.2286121466
19	0.0	-82.930018792
19	0.0	-81.6580580249
19	0.0	-82.0780931822
19	0.0	-82.135944141
19	0.0	-82.2345975532
19	0.0	-82.7677455464
19	0.0	-81.2181061911
19	0.0	-81.8482083649
19	0.0	-82.4913521217
19	0.0	-83.1112100209
19	0.0	-81.8691007469
19	0.0	-82.1657754608
19	0.0	-82.2949112696
19	0.0	-82.0163467266
19	0.0	-83.5732352477
19	0.0	-82.4661548515
19	0.0	-82.7517834593
19	0.0	-81.7338059577
19	0.0	-82.1585586051
19	0.0	-81.9323473319
19	0.0	-82.048459363
19	0.0	-82.6961646734
19	0.0	-82.0876228508
19	0.0	-82.063117438
19	0.0	-81.773095216
19	0.0	-81.9499002247
19	0.0	-82.950152212
19	0.0	-82.0855907413
19	0.0	-81.5075578525
19	0.0	-82.0425575893
19	0.0	-82.5609971687
19	0.0	-82.3273009251
19	0.0	-81.7955708722
19	0.0	-81.6024285188
19	0.0	-81.9186493883
19	0.0	-82.6460563935
19	0.0	-82.6515720383
19	0.0	-81.9245170566
19	0.0	-81.6970096038
19	0.0	-82.1258256796
19	0.0	-81.7466973449
19	0.0	-82.7018871749
19	0.0	-82.3559032392
19	0.0	-82.6521428238
19	0.0	-81.8577159408
19	0.0	-81.6963338013
19	0.0	-82.7678465221
19	0.0	-82.5920821416
19	0.0	-82.8064880903
19	0.0	-81.7277104754
19	0.0	-81.7081743677
19	0.0	-81.6330165084
19	0.0	-82.5463192298
19	0.0	-81.6827463332
19	0.0	-82.67963181
19	0.0	-82.6948742329
19	0.0	-82.7418327521
19	0.0	-82.5336266182
19	0.0	-82.5190302293
19	0.0	-82.0419826111
19	0.0	-82.3439602794
19	0.0	-81.5898175
19	0.0	-81.4938691697
19	0.0	-82.9258724498
19	0.0	-82.1946034858
19	0.0	-81.9581846324
19	0.0	-81.8227692317
19	0.0	-81.9786026252
19	0.0	-83.0249033025
19	0.0	-82.8064338131
19	0.0	-81.9712214843
19	0.0	-82.7269847197
19	0.0	-81.706723413
19	0.0	-82.112391156
19	0.0	-82.4040617848
19	0.0	-81.932179512
19	0.0	-82.3025959657
19	0.0	-82.3148339661
19	0.0	-82.1622657083
19	0.0	-82.0918223927
19	0.0	-82.4003387643
19	0.0	-81.9885439872
19	0.0	-83.1377435615
19	0.0	-82.5519749219
19	0.0	-81.8026290111
19	0.0	-82.7294864619
19	0.0	-81.9760864657
19	0.0	-82.3840006178
19	0.0	-81.4322868537
19	0.0	-82.3859222678
19	0.0	-83.3070772892
19	0.0	-82.7923883452
19	0.0	-81.076114778
19	0.0	-81.6683497346
19	0.0	-81.6377960494
19	0.0	-81.7639596874
19	0.0	-82.6539641042
19	0.0	-82.7002057452
19	0.0	-82.2530646019
19	0.0	-81.9389657208
19	0.0	-81.5445930673
19	0.0	-81.9479947882
19	0.0	-82.8791622937
19	0.0	-81.7477356279
19	0.0	-82.7943538859
19	0.0	-81.9994573305
19	0.0	-82.0770151527
19	0.0	-82.9926017008
19	0.0	-82.1642148177
19	0.0	-81.6524596453
19	0.0	-81.5077071866
19	0.0	-82.6731623518
19	0.0	-81.7317017408
19	0.0	-83.1751297251
19	0.0	-82.0105136373
19	0.0	-82.6349644036
19	0.0	-82.0014585835
19	0.0	-82.2505232237
19	0.0	-82.5122123717
19	0.0	-82.4873316269
19	0.0	-81.4412711916
19	0.0	-82.042386549
19	0.0	-82.5959934619
19	0.0	-81.1957432769
19	0.0	-83.6106108529
19	0.0	-81.3359636593
19	0.0	-82.6258000701
19	0.0	-81.8078956911
19	0.0	-82.2745986617
19	0.0	-81.997464876
19	0.0	-81.6384367405
19	0.0	-82.9673199927
19	0.0	-83.0555520493
19	0.0	-82.5821610036
19	0.0	-82.1723765457
19	0.0	-81.3888477659
19	0.0	-82.484988079
19	0.0	-81.8889202466
19	0.0	-82.2526306262
19	0.0	-81.7362708537
19	0.0	-81.1668218953
19	0.0	-81.2481261755
19	0.0	-82.4248410066
19	0.0	-83.040953829
19	0.0	-82.6230034465
19	0.0	-81.1793179362
19	0.0	-83.058837916
19	0.0	-81.8866675721
19	0.0	-82.2236440633
19	0.0	-82.2568727285
19	0.0	-81.8589593865
19	0.0	-82.4952609913
19	0.0	-82.5240592798
19	0.0	-82.8049696321
19	0.0	-81.6779534934
19	0.0	-81.9317634706
19	0.0	-81.7098926219
19	0.0	-82.872510709
19	0.0	-82.0558724332
19	0.0	-82.1162360633
19	0.0	-81.5389830332
19	0.0	-81.3650231979
19	0.0	-81.3220952142
19	0.0	-82.2323467191
19	0.0	-82.0056002257
19	0.0	-81.8307395073
19	0.0	-81.3361367771
19	0.0	-82.4154552331
19	0.0	-82.1324032123
19	0.0	-82.1900133468
19	0.0	-82.653032334
19	0.0	-82.103425553
19	0.0	-82.3845352667
19	0.0	-82.2276482841
19	0.0	-81.984581656
19	0.0	-82.1375787511
19	0.0	-82.239930903
19	0.0	-82.3766027722
19	0.0	-81.2711792923
19	0.0	-82.0067380498
19	0.0	-81.9443015374
19	0.0	-82.1040310511
19	0.0	-82.6006331526
19	0.0	-81.5042632593
19	0.0	-81.7499942292
19	0.0	-82.5300949413
19	0.0	-81.7270646561
19	0.0	-82.6298792144
19	0.0	-81.768155265
19	0.0	-82.1198174041
19	0.0	-81.8940958819
19	0.0	-82.833257854
19	0.0	-81.674617908
19	0.0	-82.5989946656
19	0.0	-82.3564667174
19	0.0	-83.3734676765
19	0.0	-82.1253108462
19	0.0	-81.5771182995
19	0.0	-83.0395686145
19	0.0	-83.4286248705
19	0.0	-81.5998437134
19	0.0	-81.3146663865
19	0.0	-83.0942442227
19	0.0	-81.7191419434
19	0.0	-81.8928010846
19	0.0	-82.3733803568
19	0.0	-81.8369185731
19	0.0	-82.307260998
19	0.0	-81.665446575
19	0.0	-82.182045728
19	0.0	-81.974011572
19	0.0	-82.4103833591
19	0.0	-82.1140779779
19	0.0	-81.5789594521
19	0.0	-81.7927616515
19	0.0	-82.5392813453
19	0.0	-82.1199860084
19	0.0	-81.9306420015
19	0.0	-81.3369326746
19	0.0	-81.7454640148
19	0.0	-82.092797007
19	0.0	-82.6351741899
19	0.0	-82.0747489116
19	0.0	-82.5515979375
19	0.0	-82.6776118912
19	0.0	-81.47836817
19	0.0	-82.1530787799
19	0.0	-81.9522920711
19	0.0	-82.736330123
19	0.0	-82.0273031901
19	0.0	-81.5957534581
19	0.0	-81.8323915702
19	0.0	-81.8277981209
19	0.0	-82.8072883521
19	0.0	-81.4732656032
19	0.0	-83.0344743883
19	0.0	-82.0197494927
19	0.0	-81.6012924901
19	0.0	-82.1571754299
19	0.0	-82.2010052347
19	0.0	-81.9769707673
19	0.0	-81.2202742133
19	0.0	-82.788840323
19	0.0	-81.5763692894
19	0.0	-82.2964991716
19	0.0	-82.1095390231
19	0.0	-82.6517538925
19	0.0	-82.5977022468
19	0.0	-81.8940444283
19	0.0	-81.6200098381
19	0.0	-82.037113856
19	0.0	-81.4886451498
19	0.0	-82.0399215279
19	0.0	-82.573879553
19	0.0	-81.3724899694
19	0.0	-81.4056216801
19	0.0	-81.4017253086
19	0.0	-82.6026370295
19	0.0	-82.0773603131
19	0.0	-81.7228898987
19	0.0	-82.281759551
19	0.0	-83.00396343
19	0.0	-82.4626076708
19	0.0	-82.0006178254
19	0.0	-82.3955420374
19	0.0	-82.4223355186
19	0.0	-81.8706761818
19	0.0	-81.5949809253
19	0.0	-82.2842094054
19	0.0	-82.396186051
19	0.0	-82.835826867
19	0.0	-82.5467328433
19	0.0	-81.6749111478
19	0.0	-83.2014712186
19	0.0	-82.7791106501
19	0.0	-82.4380989222
19	0.0	-81.6807423402
19	0.0	-81.9404860609
19	0.0	-82.5108364538
19	0.0	-82.285599826
19	0.0	-82.3979493542
19	0.0	-81.5192217911
19	0.0	-81.9691210312
19	0.0	-82.2689767569
19	0.0	-82.4302533285
19	0.0	-82.3984099125
19	0.0	-82.9243548438
19	0.0	-81.6022990805
19	0.0	-82.3012895205
19	0.0	-83.2370375824
19	0.0	-82.3959905751
19	0.0	-81.7782181786
19	0.0	-82.195195712
19	0.0	-81.6902360278
19	0.0	-82.271962463
19	0.0	-82.1466218335
19	0.0	-82.0716006988
19	0.0	-82.8297139267
19	0.0	-82.0147911157
19	0.0	-82.5767444651
19	0.0	-82.5716957995
19	0.0	-81.391183935
19	0.0	-82.4697364172
19	0.0	-82.0675170747
19	0.0	-81.3882248291
19	0.0	-81.9902494288
19	0.0	-82.1544350043
19	0.0	-81.6621974805
19	0.0	-81.4816320038
19	0.0	-80.9115959308
19	0.0	-81.6130824547
19	0.0	-82.1720926806
19	0.0	-82.0756430765
19	0.0	-82.2746886657
19	0.0	-80.9866810305
19	0.0	-81.4690552698
19	0.0	-81.71350252
19	0.0	-82.1410440211
19	0.0	-81.4897206164
19	0.0	-82.5432564978
19	0.0	-81.865632519
19	0.0	-82.1375220663
19	0.0	-82.2795201206
19	0.0	-81.859688943
19	0.0	-82.4432199571
19	0.0	-82.0843428531
19	0.0	-81.7267235228
19	0.0	-81.9181288809
19	0.0	-81.5481068929
19	0.0	-82.720369621
19	0.0	-82.880863029
19	0.0	-81.8459577778
19	0.0	-81.9517066394
19	0.0	-82.6677544936
19	0.0	-83.6171727663
19	0.0	-82.5133372536
19	0.0	-82.2545938927
19	0.0	-82.3829087334
19	0.0	-81.7938711582
19	0.0	-82.116113467
19	0.0	-81.3924746281
19	0.0	-82.1685161807
19	0.0	-82.343975801
19	0.0	-82.1182142256
19	0.0	-81.780962732
19	0.0	-83.1500407557
19	0.0	-82.4288507952
19	0.0	-82.1375016507
19	0.0	-81.3428819895
19	0.0	-81.7726875227
19	0.0	-80.9910754802
19	0.0	-81.5002855773
19	0.0	-82.6145445712
19	0.0	-82.9838423996
19	0.0	-81.7360513743
19	0.0	-81.8489071178
19	0.0	-81.9357149545
19	0.0	-82.6571961747
19	0.0	-81.9875569166
19	0.0	-82.2258867524
19	0.0	-81.8799337116
19	0.0	-82.6717275257
19	0.0	-81.0860674249
19	0.0	-82.0960368207
19	0.0	-81.9834933512
19	0.0	-83.3925491749
19	0.0	-82.1034853747
19	0.0	-83.0853754072
19	0.0	-82.2339780152
19	0.0	-81.5798982405
19	0.0	-83.5336773763
19	0.0	-82.3388618525
19	0.0	-81.9606145274
19	0.0	-81.6233869698
19	0.0	-81.3772217145
19	0.0	-82.4059918706
19	0.0	-81.5781710374
19	0.0	-82.6839596031
19	0.0	-82.0898561938
19	0.0	-83.1290372735
19	0.0	-82.1758459163
19	0.0	-82.8217302648
19	0.0	-82.1408173077
19	0.0	-82.5551436353
19	0.0	-82.1307495204
19	0.0	-81.9449721905
19	0.0	-82.3000513028
19	0.0	-81.6870847062
19	0.0	-82.4540892783
19	0.0	-82.5807377043
19	0.0	-82.1354396137
19	0.0	-81.7713084657
19	0.0	-82.5691088511
19	0.0	-81.3505508622
19	0.0	-82.3306926047
19	0.0	-81.9369608942
19	0.0	-81.6578313235
19	0.0	-81.9354923214
19	0.0	-82.311376495
19	0.0	-82.6795574088
19	0.0	-82.2398080923
19	0.0	-82.7375798476
19	0.0	-82.4412313962
19	0.0	-81.7196999168
19	0.0	-81.8442937066
19	0.0	-81.4229595291
19	0.0	-82.4947523107
19	0.0	-81.2424695931
19	0.0	-82.4668344318
19	0.0	-82.622747262
19	0.0	-82.0318799799
19	0.0	-82.3311965521
19	0.0	-82.0357001554
19	0.0	-81.6348504091
19	0.0	-83.256020006
19	0.0	-82.3248187331
19	0.0	-82.2910021519
19	0.0	-82.14878641
19	0.0	-82.5630706483
19	0.0	-81.9058516835
19	0.0	-82.0745148059
19	0.0	-82.0505294829
19	0.0	-82.1052194423
19	0.0	-81.5785161224
19	0.0	-81.9349183887
19	0.0	-81.1073817327
19	0.0	-81.9500599713
19	0.0	-83.0777431841
19	0.0	-81.9966116263
19	0.0	-82.5987166289
19	0.0	-81.7512019182
19	0.0	-82.5005682872
19	0.0	-82.3404690944
19	0.0	-82.094330747
19	0.0	-82.7979051138
19	0.0	-82.3945771274
19	0.0	-81.8443364359
19	0.0	-82.0828785816
19	0.0	-81.5931903596
19	0.0	-82.020024795
19	0.0	-82.2544446288
19	0.0	-81.6749924666
19	0.0	-82.5354100722
19	0.0	-82.5791456841
19	0.0	-82.0654318475
19	0.0	-83.0343461026
19	0.0	-82.4504722558
19	0.0	-82.3288887849
19	0.0	-82.2701966543
19	0.0	-81.4017794757
19	0.0	-81.5343229568
19	0.0	-82.3979569109
19	0.0	-82.4467277091
19	0.0	-82.7566223459
19	0.0	-82.0420448961
19	0.0	-82.4113359421
19	0.0	-82.5404891196
19	0.0	-82.8768710813
19	0.0	-82.1680883744
19	0.0	-83.3931784358
19	0.0	-81.8107479417
19	0.0	-81.8077901544
19	0.0	-82.2748801312
19	0.0	-81.7840228614
19	0.0	-82.0896913783
19	0.0	-82.1496764549
19	0.0	-81.8086797943
19	0.0	-82.4082100356
19	0.0	-82.9162601504
19	0.0	-81.4893206404
19	0.0	-82.5613178684
19	0.0	-81.8271664527
19	0.0	-82.834840548
19	0.0	-82.0008130584
19	0.0	-82.9935572192
19	0.0	-83.206028058
19	0.0	-81.9505763947
19	0.0	-82.0476845024
19	0.0	-82.1246095948
19	0.0	-81.6663581989
19	0.0	-81.8663555663
19	0.0	-82.3152055139
19	0.0	-81.4645298693
19	0.0	-82.4744782127
19	0.0	-83.4230952455
19	0.0	-81.3647826067
19	0.0	-81.8446296485
19	0.0	-82.2342345118
19	0.0	-82.0434719878
19	0.0	-82.8542983359
19	0.0	-82.3011401704
19	0.0	-81.9916537443
19	0.0	-82.5721737992
19	0.0	-81.3596712462
19	0.0	-81.0735281103
19	0.0	-81.8530890964
19	0.0	-82.7102615189
19	0.0	-82.3653132513
19	0.0	-83.1189188607
19	0.0	-81.2040451269
19	0.0	-82.3441121625
19	0.0	-81.3650539194
19	0.0	-82.0538263596
19	0.0	-81.8826665137
19	0.0	-81.9450820401
19	0.0	-81.9487512158
19	0.0	-81.3047365669
19	0.0	-81.9815820817
19	0.0	-82.9928254458
19	0.0	-82.2409336341
19	0.0	-82.1705769891
19	0.0	-81.7632677505
19	0.0	-82.1231455535
19	0.0	-82.761148055
19	0.0	-81.9013199613
19	0.0	-82.0366446019
19	0.0	-81.5616749641
19	0.0	-82.327379286
19	0.0	-82.9822100706
19	0.0	-81.7960991074
19	0.0	-83.3153941657
19	0.0	-81.4485433192
19	0.0	-82.0549743774
19	0.0	-81.6366315506
19	0.0	-82.2262309787
19	0.0	-82.1592919852
19	0.0	-81.7985510576
19	0.0	-82.4309935127
19	0.0	-82.4747447218
19	0.0	-82.3095322111
19	0.0	-81.9163228277
19	0.0	-83.1377470105
19	0.0	-82.6403579918
19	0.0	-81.1430909244
19	0.0	-82.7975689932
19	0.0	-82.0347397186
19	0.0	-82.8790047909
19	0.0	-82.7946914146
19	0.0	-81.7891950046
19	0.0	-83.1388914987
19	0.0	-82.0171149816
19	0.0	-81.8556000553
19	0.0	-81.9301668727
19	0.0	-82.5366311841
19	0.0	-82.004825502
19	0.0	-81.3219501216
19	0.0	-82.4899761062
19	0.0	-82.9012344847
19	0.0	-82.2604440118
19	0.0	-81.7244711067
19	0.0	-82.5497272088
19	0.0	-81.6243446883
19	0.0	-82.0023230756
19	0.0	-82.4326491619
19	0.0	-81.8761785178
19	0.0	-82.0659870884
19	0.0	-83.0746921943
19	0.0	-83.0202409829
19	0.0	-82.2014208415
19	0.0	-82.4620626544
19	0.0	-82.3391587811
19	0.0	-82.6983500376
19	0.0	-81.4971501484
19	0.0	-82.0442638691
19	0.0	-81.0980572715
19	0.0	-81.4911649047
19	0.0	-81.7095665205
19	0.0	-81.0094612551
19	0.0	-82.738499673
19	0.0	-80.8548047778
19	0.0	-81.9855028396
19	0.0	-81.8493325396
19	0.0	-82.3480528439
19	0.0	-82.7284644917
19	0.0	-81.9091748501
19	0.0	-81.8646400082
19	0.0	-82.5581261159
19	0.0	-81.4966714341
19	0.0	-83.2661422768
19	0.0	-82.4199060685
19	0.0	-83.0978274011
19	0.0	-81.5929071012
19	0.0	-81.8303746037
19	0.0	-82.6841996418
19	0.0	-82.4059563149
19	0.0	-83.2379655855
19	0.0	-82.544663062
19	0.0	-81.9038968516
19	0.0	-82.1136999157
19	0.0	-82.4077420132
19	0.0	-81.2734397808
19	0.0	-82.8009050537
19	0.0	-82.4205741202
19	0.0	-81.4675831217
19	0.0	-82.840361121
19	0.0	-83.2722275433
19	0.0	-82.440903342
19	0.0	-81.7506069593
19	0.0	-82.3058504067
19	0.0	-82.4541460192
19	0.0	-82.4573430496
19	0.0	-82.2924773848
19	0.0	-82.9551818317
19	0.0	-82.4580859999
19	0.0	-81.9924288993
19	0.0	-80.8878724362
19	0.0	-81.7744880337
19	0.0	-81.9627778153
19	0.0	-82.3435776351
19	0.0	-82.4788985327
19	0.0	-82.1357351031
19	0.0	-81.9480670506
19	0.0	-81.8461241363
19	0.0	-81.7444530866
19	0.0	-81.6165866922
19	0.0	-83.2316166558
19	0.0	-82.9077291914
19	0.0	-81.8969495539
19	0.0	-81.7957663645
19	0.0	-81.8661374377
19	0.0	-82.3509189987
19	0.0	-81.6135473568
19	0.0	-81.9653720253
19	0.0	-81.9763441787
19	0.0	-82.7149946352
19	0.0	-81.363263728
19	0.0	-82.6720961018
19	0.0	-82.8412176133
19	0.0	-82.3254511926
19	0.0	-82.3930976902
19	0.0	-82.7957139279
19	0.0	-81.9471719509
19	0.0	-82.15583477
19	0.0	-82.4423737016
19	0.0	-82.9823566526
19	0.0	-82.1293393535
19	0.0	-82.0719686327
19	0.0	-82.3538663735
19	0.0	-81.8081235385
19	0.0	-82.4776454481
19	0.0	-81.8672663136
19	0.0	-81.3913495644
19	0.0	-82.0623873844
19	0.0	-81.9837957777
19	0.0	-81.6222304181
19	0.0	-82.3255528875
19	0.0	-82.2615915363
19	0.0	-82.9869653679
19	0.0	-82.3609339041
19	0.0	-81.619523523
19	0.0	-82.5649996187
19	0.0	-81.7091743163
19	0.0	-82.1602069042
19	0.0	-81.8956041339
19	0.0	-82.5356802065
19	0.0	-82.4458689173
19	0.0	-82.9906989661
19	0.0	-82.7056038354
19	0.0	-82.386603095
19	0.0	-82.8336548905
19	0.0	-81.1551685422
19	0.0	-82.3023608052
19	0.0	-82.5589781632
19	0.0	-81.7145686694
19	0.0	-82.9154606814
19	0.0	-81.4543415775
19	0.0	-82.0410982509
19	0.0	-83.2197221759
19	0.0	-82.1054035378
19	0.0	-81.9799712594
19	0.0	-81.6043245767
19	0.0	-81.0037239055
19	0.0	-81.5653011437
19	0.0	-81.3133077877
19	0.0	-81.7495953643
19	0.0	-82.5820979859
19	0.0	-80.8398475084
19	0.0	-81.5885843793
19	0.0	-82.2400475403
19	0.0	-81.5222389404
19	0.0	-82.1534138196
19	0.0	-81.6828677245
19	0.0	-82.3307811713
19	0.0	-82.6902782435
19	0.0	-82.6811802938
19	0.0	-82.38573465
19	0.0	-82.6386510994
19	0.0	-82.1088190611
19	0.0	-82.37580839
19	0.0	-83.1846424108
19	0.0	-81.9498936192
19	0.0	-81.8460937113
19	0.0	-82.024059029
19	0.0	-81.4895669305
19	0.0	-82.1251021023
19	0.0	-82.6811569091
19	0.0	-82.5737471048
19	0.0	-82.2660881563
19	0.0	-81.9270654632
19	0.0	-81.8488827996
19	0.0	-82.3143517491
19	0.0	-81.8780572722
19	0.0	-81.8845755336
19	0.0	-81.0006728111
19	0.0	-81.5141432412
19	0.0	-82.8533746431
19	0.0	-82.2158566482
19	0.0	-83.008151577
19	0.0	-81.6587216717
19	0.0	-82.5256863488
19	0.0	-82.0535960784
19	0.0	-81.4361751304
19	0.0	-82.2159582621
19	0.0	-82.2089970756
19	0.0	-82.2092174677
19	0.0	-82.504487204
19	0.0	-80.9901753918
19	0.0	-82.4932406255
19	0.0	-82.104765145
19	0.0	-81.7444413416
19	0.0	-81.6438926995
19	0.0	-83.4591112136
19	0.0	-81.8483376951
19	0.0	-82.4769159354
19	0.0	-82.7993443907
19	0.0	-82.3498607755
19	0.0	-82.3866359949
19	0.0	-81.8539846772
19	0.0	-81.8031981144
19	0.0	-82.0030839117
19	0.0	-82.8146612124
19	0.0	-82.3499724939
19	0.0	-82.9879340594
19	0.0	-81.9183088057
19	0.0	-81.372784273
19	0.0	-82.1027813351
19	0.0	-81.6395222442
19	0.0	-82.315582469
19	0.0	-82.2956682206
19	0.0	-81.786563056
19	0.0	-81.8777101902
19	0.0	-82.2853969096
19	0.0	-82.2395637955
19	0.0	-82.5854628794
19	0.0	-82.1152882502
19	0.0	-82.1549317064
19	0.0	-82.2143606723
19	0.0	-82.2515936407
19	0.0	-82.3049712537
19	0.0	-81.5770036568
19	0.0	-81.0517137801
19	0.0	-82.461359328
19	0.0	-83.0141141476
19	0.0	-82.8507813144
19	0.0	-82.0800486419
19	0.0	-81.9969506672
19	0.0	-81.4868851218
19	0.0	-81.3482394094
19	0.0	-82.1256175377
19	0.0	-81.9143723553
19	0.0	-82.7696436212
19	0.0	-82.0162003403
19	0.0	-81.836104433
19	0.0	-82.1256397081
19	0.0	-82.2462884044
19	0.0	-81.8842432717
19	0.0	-81.8617109782
19	0.0	-81.7820943451
19	0.0	-82.176322921
19	0.0	-81.7915195877
19	0.0	-81.5914458193
19	0.0	-82.2628264145
19	0.0	-82.8293437564
19	0.0	-82.1100808267
19	0.0	-82.105048934
19	0.0	-83.1706920502
19	0.0	-82.6295133718
19	0.0	-81.6650090563
19	0.0	-82.6933816926
19	0.0	-81.4647378704
19	0.0	-81.5951995818
19	0.0	-83.4524992908
19	0.0	-83.0419161528
19	0.0	-81.7747516739
19	0.0	-82.5379705347
19	0.0	-81.4922479672
19	0.0	-82.988342643
19	0.0	-81.9409470908
19	0.0	-81.0603625596
19	0.0	-82.1110985128
19	0.0	-81.769791798
19	0.0	-82.5312891426
19	0.0	-82.5822840033
19	0.0	-81.5886488658
19	0.0	-82.3668986792
19	0.0	-81.9101527367
19	0.0	-82.5091127816
19	0.0	-82.6301713048
19	0.0	-82.1611799334
19	0.0	-82.6499882745
19	0.0	-81.4453811817
19	0.0	-81.9895079489
19	0.0	-83.1681991692
19	0.0	-82.6996397612
19	0.0	-82.1943896574
19	0.0	-82.1999608511
19	0.0	-82.3257627261
19	0.0	-81.8768280273
19	0.0	-83.0699517943
19	0.0	-82.9240419067
19	0.0	-81.5944074156
19	0.0	-83.5933155108
19	0.0	-82.0950201522
19	0.0	-82.0495430244
19	0.0	-82.5911325805
19	0.0	-82.3081974728
19	0.0	-81.5842896996
19	0.0	-81.7697582121
19	0.0	-81.74796422
19	0.0	-82.4923750462
19	0.0	-82.2031839921
19	0.0	-82.537446422
19	0.0	-82.2325350078
19	0.0	-82.2682121764
19	0.0	-82.6726826079
19	0.0	-81.8246738811
19	0.0	-83.1687958458
19	0.0	-82.3924702762
19	0.0	-83.5401274024
19	0.0	-80.805585454
19	0.0	-82.0862527991
19	0.0	-82.2016994385
19	0.0	-82.4819720651
19	0.0	-81.5539459386
19	0.0	-81.8709232972
19	0.0	-82.1927049683
19	0.0	-82.2747411194
19	0.0	-82.7696379037
19	0.0	-81.3233795702
19	0.0	-81.7504351289
19	0.0	-82.4357867125
19	0.0	-81.5837558989
19	0.0	-82.4529306106
19	0.0	-82.7678026569
19	0.0	-82.2905849413
19	0.0	-82.1398610376
19	0.0	-81.8171174887
19	0.0	-83.5166655618
19	0.0	-83.0708557184
19	0.0	-82.1035318995
19	0.0	-81.9348183369
19	0.0	-82.2284516985
19	0.0	-82.6056476188
19	0.0	-82.5788214689
19	0.0	-82.0558225148
19	0.0	-81.4126313102
19	0.0	-82.5982828384
19	0.0	-82.3693373677
19	0.0	-82.3986959744
19	0.0	-81.9453730635
19	0.0	-82.0992171928
19	0.0	-80.9412737074
19	0.0	-81.9186657335
19	0.0	-81.7602317656
19	0.0	-82.7891695741
19	0.0	-81.4972089468
19	0.0	-83.3363592363
19	0.0	-82.0074393391
19	0.0	-82.4843952074
19	0.0	-82.0546656112
19	0.0	-82.261750133
19	0.0	-82.0247135343
19	0.0	-82.5098562954
19	0.0	-83.0885017921
19	0.0	-81.8749937175
19	0.0	-82.3050668635
19	0.0	-82.3435755065
19	0.0	-82.4650016514
19	0.0	-82.207191748
19	0.0	-82.0896776455
19	0.0	-82.4092478768
19	0.0	-82.4818940654
19	0.0	-82.9144041477
19	0.0	-82.0877816015
19	0.0	-82.5537618119
19	0.0	-81.3010229551
19	0.0	-82.4573049497
19	0.0	-81.1083743715
19	0.0	-81.9081200047
19	0.0	-81.4427629559
19	0.0	-81.6272782722
19	0.0	-82.0923265523
19	0.0	-81.9768520975
19	0.0	-82.1343812827
19	0.0	-82.3727749079
19	0.0	-82.3081450585
19	0.0	-81.6013537073
19	0.0	-81.5785477512
19	0.0	-82.3017074769
19	0.0	-82.3527907771
19	0.0	-82.6983261651
19	0.0	-82.3585652986
19	0.0	-82.4712420173
19	0.0	-82.2546991907
19	0.0	-83.1693475132
19	0.0	-81.8873486099
19	0.0	-82.047693976
19	0.0	-81.8480635147
19	0.0	-81.4158664307
19	0.0	-81.7391952952
19	0.0	-82.728212787
19	0.0	-80.9393581535
19	0.0	-82.0065088015
19	0.0	-82.6118055284
19	0.0	-81.6527023619
19	0.0	-82.5733264871
19	0.0	-83.4741917886
19	0.0	-82.0011639869
19	0.0	-81.3250624894
19	0.0	-82.5694044626
19	0.0	-81.898980514
19	0.0	-82.2182203513
19	0.0	-82.0355537989
19	0.0	-82.9520455854
19	0.0	-82.8795196826
19	0.0	-81.3886645752
19	0.0	-82.4731672725
19	0.0	-82.324084951
19	0.0	-84.0010046717
19	0.0	-80.6413037886
19	0.0	-82.4321726916
19	0.0	-81.6871729379
19	0.0	-82.8043839128
19	0.0	-82.3430874861
19	0.0	-82.8422385677
19	0.0	-82.6428174857
19	0.0	-81.9544198594
19	0.0	-82.6757627856
19	0.0	-82.2730501487
19	0.0	-82.2078629092
19	0.0	-81.7258832665
19	0.0	-82.0072539621
19	0.0	-83.0937756824
19	0.0	-82.1509510599
19	0.0	-81.7302695576
19	0.0	-81.9398654571
19	0.0	-81.0028326756
19	0.0	-82.2666858084
19	0.0	-81.2982510143
19	0.0	-82.8567102053
19	0.0	-80.9380516382
19	0.0	-82.362340187
19	0.0	-81.6408272309
19	0.0	-83.2283147414
19	0.0	-81.5244440502
19	0.0	-82.9964524376
19	0.0	-81.6011828808
19	0.0	-81.9152652903
19	0.0	-81.6533760395
19	0.0	-82.3408005195
19	0.0	-82.3853322227
19	0.0	-82.6793849971
19	0.0	-82.3112649099
19	0.0	-81.4927061933
19	0.0	-81.4810660692
19	0.0	-81.7448068693
19	0.0	-82.1343266418
19	0.0	-82.4717260046
19	0.0	-82.1524066735
19	0.0	-82.0526513448
19	0.0	-82.3216081083
19	0.0	-82.0398539992
19	0.0	-82.1230040129
19	0.0	-83.1989544026
19	0.0	-82.1997526546
19	0.0	-82.4411965595
19	0.0	-82.5337654773
19	0.0	-82.4838588306
19	0.0	-81.9544303025
19	0.0	-82.2565007436
19	0.0	-81.5692725136
19	0.0	-81.8486675157
19	0.0	-83.1307301146
19	0.0	-82.4736911432
19	0.0	-83.0709614774
19	0.0	-81.1060177866
19	0.0	-81.4753429138
19	0.0	-82.2287833733
19	0.0	-82.0842777164
19	0.0	-83.1613606034
19	0.0	-82.1793248306
