# Supplementary material for: Unique membrane properties and enhanced signal processing in human neocortical neurons
Source: eLife. 2016 Oct 6;5:e16553. doi: 10.7554/eLife.16553 (PMC5100995; doi:10.7554/eLife.16553)
Supplement: Source code 1. — DOI: http://dx.doi.org/10.7554/eLife.16553.014 [file elife-16553-code1.zip › Fig3/Fig3b/DIST_045_SYNC/Mon_Apr_11_11_35_14_2016/syns_190/sync_stim_seed_781.txt]

NUMBER_OF_SYNAPSES	APC_N	MAX_VOLTAGE
190	1.0	43.8267400516
190	1.0	43.7866846988
190	1.0	43.8137612298
190	1.0	43.8054188254
190	1.0	43.7589740119
190	1.0	43.8315005732
190	1.0	43.7917455769
190	1.0	43.7718914772
190	1.0	43.8160838017
190	1.0	43.7491472255
190	1.0	43.8030686958
190	1.0	43.7586550625
190	1.0	43.8261871528
190	1.0	43.7590793703
190	1.0	43.8228822771
190	1.0	43.7642700326
190	1.0	43.7750354603
190	1.0	43.7750371524
190	1.0	43.8292389649
190	1.0	43.837373803
190	1.0	43.798892498
190	1.0	43.7885590797
190	1.0	43.8164952654
190	1.0	43.7859376763
190	1.0	43.7576163358
190	1.0	43.7652750458
190	1.0	43.7996960217
190	1.0	43.7524990076
190	1.0	43.8253862087
190	1.0	43.8011108515
190	1.0	43.8246528806
190	1.0	43.83134847
190	1.0	43.7826361927
190	1.0	43.818589425
190	1.0	43.783192885
190	1.0	43.8336713997
190	1.0	43.7654250345
190	1.0	43.7996676828
190	1.0	43.8202328031
190	1.0	43.7878649627
190	1.0	43.7508332911
190	1.0	43.8398596126
190	1.0	43.7071654093
190	1.0	43.7894186816
190	1.0	43.753499209
190	1.0	43.7705963072
190	1.0	43.7560585478
190	1.0	43.7792498959
190	1.0	43.7853081948
190	1.0	43.7991877376
190	1.0	43.7321823374
190	1.0	43.7234095972
190	1.0	43.8026714046
190	1.0	43.7718034526
190	1.0	43.8035733819
190	1.0	43.8307390098
190	1.0	43.7806877381
190	1.0	43.8137805414
190	1.0	43.7879196267
190	1.0	43.7940406745
190	1.0	43.8172370943
190	1.0	43.8018466547
190	1.0	43.8248807714
190	1.0	43.8163714633
190	1.0	43.8214990334
190	1.0	43.7272894365
190	1.0	43.8169255681
190	1.0	43.7332803503
190	1.0	43.8325923543
190	1.0	43.755586376
190	1.0	43.7239107071
190	1.0	43.8379498041
190	1.0	43.8096627995
190	1.0	43.7528447169
190	1.0	43.806016103
190	1.0	43.8107528807
190	1.0	43.7574881833
190	1.0	43.7498331028
190	1.0	43.7906136201
190	1.0	43.7941312756
190	1.0	43.7949883052
190	1.0	43.7333105353
190	1.0	43.7518833768
190	1.0	43.8210809652
190	1.0	43.76467645
190	1.0	43.7465143678
190	1.0	43.8161687553
190	1.0	43.8159704722
190	1.0	43.8031136524
190	1.0	43.8263649119
190	1.0	43.8255949804
190	1.0	43.8154971471
190	1.0	43.8152400318
190	1.0	43.7734893277
190	1.0	43.7383068913
190	1.0	43.7658372435
190	1.0	43.8171296043
190	1.0	43.7674548711
190	1.0	43.7491782654
190	1.0	43.8331567746
190	1.0	43.8284699351
190	1.0	43.7230343945
190	1.0	43.7621927019
190	1.0	43.8138156703
190	1.0	43.8197841282
190	1.0	43.7887584115
190	1.0	43.7357352982
190	1.0	43.8050653476
190	1.0	43.8032399414
190	1.0	43.8307132098
190	1.0	43.8343520243
190	1.0	43.8019217888
190	1.0	43.783514407
190	1.0	43.7072488826
190	1.0	43.7061638713
190	1.0	43.7659770352
190	1.0	43.8153329356
190	1.0	43.8149279268
190	1.0	43.8361137835
190	1.0	43.7975325187
190	1.0	43.8014031436
190	1.0	43.7814634322
190	1.0	43.7707455074
190	1.0	43.8272900241
190	1.0	43.803874654
190	1.0	43.7093422722
190	1.0	43.7835705163
190	1.0	43.7920066209
190	1.0	43.7801161704
190	1.0	43.8339030268
190	1.0	43.7311409306
190	1.0	43.8078758922
190	1.0	43.7326621867
190	1.0	43.8116779079
190	1.0	43.8149398794
190	1.0	43.7698944227
190	1.0	43.7936431626
190	1.0	43.7876062574
190	1.0	43.8297621031
190	1.0	43.8213064805
190	1.0	43.7702141185
190	1.0	43.8101162358
190	1.0	43.8003185767
190	1.0	43.7902251918
190	1.0	43.8034964739
190	1.0	43.752384552
190	1.0	43.7744678013
190	1.0	43.7484797186
190	1.0	43.8035702301
190	1.0	43.7614477678
190	1.0	43.7342994079
190	1.0	43.8065242993
190	1.0	43.8070237869
190	1.0	43.810516033
190	1.0	43.7793777811
190	1.0	43.7869681432
190	1.0	43.8047684139
190	1.0	43.7932659924
190	1.0	43.8275319352
190	1.0	43.8011399787
190	1.0	43.7583474763
190	1.0	43.7621409743
190	1.0	43.7911141603
190	1.0	43.7372736878
190	1.0	43.7788078398
190	1.0	43.7951638216
190	1.0	43.69418037
190	1.0	43.7205364203
190	1.0	43.8241335631
190	1.0	43.7922245533
190	1.0	43.7501841919
190	1.0	43.7488088777
190	1.0	43.7315926339
190	1.0	43.7332070972
190	1.0	43.7883710078
190	1.0	43.711718602
190	1.0	43.7624095052
190	1.0	43.7350302903
190	1.0	43.7197287246
190	1.0	43.7783399776
190	1.0	43.7994249677
190	1.0	43.8431421159
190	1.0	43.721777621
190	1.0	43.7545482598
190	1.0	43.8218868547
190	1.0	43.7917913104
190	1.0	43.8375961463
190	1.0	43.8003861757
190	1.0	43.7665959383
190	1.0	43.7264141837
190	1.0	43.7684562109
190	1.0	43.8262226455
190	1.0	43.7892535125
190	1.0	43.7607620086
190	1.0	43.8250182737
190	1.0	43.7423462041
190	1.0	43.8224877803
190	1.0	43.8248756358
190	1.0	43.818113482
190	1.0	43.8227524114
190	1.0	43.7865772859
190	1.0	43.7280892342
190	1.0	43.7535402126
190	1.0	43.8418425507
190	1.0	43.8236696517
190	1.0	43.7920529463
190	1.0	43.7558205836
190	1.0	43.7562080053
190	1.0	43.8262866974
190	1.0	43.748928809
190	1.0	43.7896993955
190	1.0	43.7800611351
190	1.0	43.7991476512
190	1.0	43.7986542719
190	1.0	43.8160860101
190	1.0	43.8031483604
190	1.0	43.7913028303
190	1.0	43.7432166486
190	1.0	43.7484304636
190	1.0	43.7842426237
190	1.0	43.8129081533
190	1.0	43.7716269809
190	1.0	43.7418224461
190	1.0	43.8030695878
190	1.0	43.7730364298
190	1.0	43.7619088011
190	1.0	43.8395241326
190	1.0	43.7228783719
190	1.0	43.7507238565
190	1.0	43.7887850383
190	1.0	43.8143838962
190	1.0	43.7103970752
190	1.0	43.8225911612
190	1.0	43.7839079036
190	1.0	43.7852292993
190	1.0	43.80352929
190	1.0	43.7773459101
190	1.0	43.8002565804
190	1.0	43.769733563
190	1.0	43.7887065151
190	1.0	43.8189498232
190	1.0	43.7976651264
190	1.0	43.8077502354
190	1.0	43.7618967393
190	1.0	43.7428938763
190	1.0	43.7852022925
190	1.0	43.8028497403
190	1.0	43.7897955905
190	1.0	43.7908116158
190	1.0	43.8179482163
190	1.0	43.8140961511
190	1.0	43.7672092231
190	1.0	43.7414377153
190	1.0	43.8182645314
190	1.0	43.758045148
190	1.0	43.7546532563
190	1.0	43.8015291852
190	1.0	43.7907152687
190	1.0	43.8274191933
190	1.0	43.7848560498
190	1.0	43.7297940532
190	1.0	43.8316889263
190	1.0	43.7537986969
190	1.0	43.727751558
190	1.0	43.75073728
190	1.0	43.7542428252
190	1.0	43.8245274761
190	1.0	43.7599175541
190	1.0	43.7846720934
190	1.0	43.7343094278
190	1.0	43.7674869028
190	1.0	43.7484852162
190	1.0	43.8312160974
190	1.0	43.7709276009
190	1.0	43.8061426098
190	1.0	43.7727129835
190	1.0	43.8048653996
190	1.0	43.7601174127
190	1.0	43.8232955693
190	1.0	43.7279695139
190	1.0	43.8210686658
190	1.0	43.808977549
190	1.0	43.7394249309
190	1.0	43.7705658771
190	1.0	43.7951388554
190	1.0	43.8312707093
190	1.0	43.7905066096
190	1.0	43.7706703108
190	1.0	43.7844606358
190	1.0	43.7774453706
190	1.0	43.7469109597
190	1.0	43.7726194356
190	1.0	43.7529110358
190	1.0	43.8025482748
190	1.0	43.8059241751
190	1.0	43.8131557109
190	1.0	43.8046118245
190	1.0	43.7085884119
190	1.0	43.8002424486
190	1.0	43.8144202769
190	1.0	43.7590202673
190	1.0	43.7521237322
190	1.0	43.766268608
190	1.0	43.7915045028
190	1.0	43.775015275
190	1.0	43.8112841744
190	1.0	43.808172247
190	1.0	43.8290542531
190	1.0	43.827447254
190	1.0	43.811436337
190	1.0	43.811670691
190	1.0	43.8017767207
190	1.0	43.8241780902
190	1.0	43.7520537469
190	1.0	43.8149089841
190	1.0	43.7507732284
190	1.0	43.8072133997
190	1.0	43.8037901495
190	1.0	43.7886210792
190	1.0	43.7984689351
190	1.0	43.7490335938
190	1.0	43.7920312448
190	1.0	43.8053081195
190	1.0	43.7995842634
190	1.0	43.8248807513
190	1.0	43.8203206451
190	1.0	43.7377379998
190	1.0	43.7227070489
190	1.0	43.8032962692
190	1.0	43.819106675
190	1.0	43.7601167914
190	1.0	43.8217079466
190	1.0	43.8069103175
190	1.0	43.7910485203
190	1.0	43.7839270911
190	1.0	43.7326629164
190	1.0	43.8381133066
190	1.0	43.7363592076
190	1.0	43.7273721055
190	1.0	43.8312710083
190	1.0	43.8167107329
190	1.0	43.7899344866
190	1.0	43.8246915805
190	1.0	43.754153173
190	1.0	43.747095259
190	1.0	43.7959470477
190	1.0	43.812265075
190	1.0	43.8066291664
190	1.0	43.7441922625
190	1.0	43.7542150701
190	1.0	43.7701206585
190	1.0	43.7587602818
190	1.0	43.8070513347
190	1.0	43.7918722986
190	1.0	43.8133997069
190	1.0	43.7407753102
190	1.0	43.8288295268
190	1.0	43.8311257577
190	1.0	43.7781832039
190	1.0	43.7381889875
190	1.0	43.8323996631
190	1.0	43.8157792189
190	1.0	43.83976354
190	1.0	43.7799031718
190	1.0	43.8459266254
190	1.0	43.7434747394
190	1.0	43.751883106
190	1.0	43.7570245471
190	1.0	43.7855299123
190	1.0	43.770008615
190	1.0	43.7560791041
190	1.0	43.8061057281
190	1.0	43.7531487425
190	1.0	43.7529485705
190	1.0	43.7081064627
190	1.0	43.7946974801
190	1.0	43.8095675314
190	1.0	43.7662959436
190	1.0	43.6947408985
190	1.0	43.8180916081
190	1.0	43.7794706318
190	1.0	43.8043700487
190	1.0	43.8019494116
190	1.0	43.7782932702
190	1.0	43.7742811162
190	1.0	43.8190652662
190	1.0	43.8225253411
190	1.0	43.8106381195
190	1.0	43.8022512766
190	1.0	43.7276403219
190	1.0	43.7963093871
190	1.0	43.7688584636
190	1.0	43.809274002
190	1.0	43.7628955296
190	1.0	43.7451182479
190	1.0	43.7983809753
190	1.0	43.7578963649
190	1.0	43.8125261623
190	1.0	43.8136777143
190	1.0	43.8047197705
190	1.0	43.8102757645
190	1.0	43.7756178336
190	1.0	43.8103559237
190	1.0	43.8074091802
190	1.0	43.8019414437
190	1.0	43.7444445951
190	1.0	43.8205663707
190	1.0	43.8132447207
190	1.0	43.8170004012
190	1.0	43.797505169
190	1.0	43.8357454809
190	1.0	43.7735892605
190	1.0	43.7662027289
190	1.0	43.7097717744
190	1.0	43.8174340335
190	1.0	43.7727140369
190	1.0	43.7999898328
190	1.0	43.7917381144
190	1.0	43.8222117394
190	1.0	43.764981931
190	1.0	43.8040673729
190	1.0	43.7995516743
190	1.0	43.7432598699
190	1.0	43.7926731737
190	1.0	43.726388499
190	1.0	43.8498875369
190	1.0	43.8049999698
190	1.0	43.8302324598
190	1.0	43.8116899592
190	1.0	43.8046705597
190	1.0	43.7985320144
190	1.0	43.7055674261
190	1.0	43.7596915917
190	1.0	43.822329249
190	1.0	43.8448387894
190	1.0	43.8107370263
190	1.0	43.8014932085
190	1.0	43.8130741547
190	1.0	43.725341843
190	1.0	43.7995019058
190	1.0	43.8142803017
190	1.0	43.7428048927
190	1.0	43.8074255763
190	1.0	43.7655916857
190	1.0	43.7383202601
190	1.0	43.7434901987
190	1.0	43.7491182421
190	1.0	43.7801537877
190	1.0	43.7979287757
190	1.0	43.8299676076
190	1.0	43.7718419411
190	1.0	43.7870050976
190	1.0	43.8224451283
190	1.0	43.7359372809
190	1.0	43.7444436566
190	1.0	43.7499112235
190	1.0	43.7557296747
190	1.0	43.7510157663
190	1.0	43.7624797449
190	1.0	43.7521833569
190	1.0	43.7432438988
190	1.0	43.7769326379
190	1.0	43.7852251528
190	1.0	43.7609007338
190	1.0	43.7979819571
190	1.0	43.8126707329
190	1.0	43.735782061
190	1.0	43.8088886776
190	1.0	43.7810144063
190	1.0	43.8179106157
190	1.0	43.7720056234
190	1.0	43.8103663938
190	1.0	43.801643139
190	1.0	43.8102799697
190	1.0	43.7947546025
190	1.0	43.7380857372
190	1.0	43.8082586515
190	1.0	43.7635153862
190	1.0	43.8150800131
190	1.0	43.7097149649
190	1.0	43.7607977078
190	1.0	43.7424295286
190	1.0	43.8117433851
190	1.0	43.8059438592
190	1.0	43.7770795925
190	1.0	43.7706037596
190	1.0	43.7740474051
190	1.0	43.7899669378
190	1.0	43.7228018124
190	1.0	43.7750405772
190	1.0	43.7562245564
190	1.0	43.7082393924
190	1.0	43.7735838524
190	1.0	43.8345224669
190	1.0	43.7882462351
190	1.0	43.8249671238
190	1.0	43.7857663137
190	1.0	43.7778552603
190	1.0	43.7172003454
190	1.0	43.7981579159
190	1.0	43.7819004466
190	1.0	43.8135046479
190	1.0	43.8172279294
190	1.0	43.8262001455
190	1.0	43.7902825246
190	1.0	43.779613071
190	1.0	43.7791636334
190	1.0	43.8229547632
190	1.0	43.7919122505
190	1.0	43.8013834398
190	1.0	43.82316978
190	1.0	43.7729805618
190	1.0	43.8236416587
190	1.0	43.8269404148
190	1.0	43.8032473293
190	1.0	43.7407545034
190	1.0	43.7957942791
190	1.0	43.76049166
190	1.0	43.8081362395
190	1.0	43.8081298966
190	1.0	43.80146845
190	1.0	43.7082283833
190	1.0	43.7953124961
190	1.0	43.7703598767
190	1.0	43.7778675741
190	1.0	43.7645319727
190	1.0	43.7313211534
190	1.0	43.8005556334
190	1.0	43.8201898499
190	1.0	43.8367151458
190	1.0	43.8203565223
190	1.0	43.7270532759
190	1.0	43.7977890655
190	1.0	43.7275938773
190	1.0	43.7860739216
190	1.0	43.8081231199
190	1.0	43.8188190252
190	1.0	43.7331474609
190	1.0	43.710617748
190	1.0	43.7568137171
190	1.0	43.7430711394
190	1.0	43.7284594426
190	1.0	43.7618495569
190	1.0	43.8058147384
190	1.0	43.8008882705
190	1.0	43.8166448173
190	1.0	43.7759286058
190	1.0	43.7708121206
190	1.0	43.7425008359
190	1.0	43.8029533829
190	1.0	43.7452677394
190	1.0	43.7461247805
190	1.0	43.7637623811
190	1.0	43.7704015969
190	1.0	43.7736682718
190	1.0	43.7728813415
190	1.0	43.7735441381
190	1.0	43.8030639836
190	1.0	43.7571576118
190	1.0	43.7638602015
190	1.0	43.7661199277
190	1.0	43.8450524037
190	1.0	43.7816229065
190	1.0	43.8239564225
190	1.0	43.722278697
190	1.0	43.8118617194
190	1.0	43.7515348512
190	1.0	43.8029100139
190	1.0	43.8256230736
190	1.0	43.787319103
190	1.0	43.809593584
190	1.0	43.8008325246
190	1.0	43.8037818
190	1.0	43.8197951728
190	1.0	43.8303572716
190	1.0	43.7813364795
190	1.0	43.7559268969
190	1.0	43.8238385322
190	1.0	43.7801872142
190	1.0	43.7328731386
190	1.0	43.8329108001
190	1.0	43.774839311
190	1.0	43.7674700813
190	1.0	43.8423822173
190	1.0	43.7402476972
190	1.0	43.7607325122
190	1.0	43.7421959362
190	1.0	43.8105993189
190	1.0	43.7370523658
190	1.0	43.8286614103
190	1.0	43.7906248608
190	1.0	43.8343632691
190	1.0	43.816681473
190	1.0	43.7237882069
190	1.0	43.7964941415
190	1.0	43.7927477579
190	1.0	43.790921019
190	1.0	43.8177826414
190	1.0	43.6919539323
190	1.0	43.8236826748
190	1.0	43.7717583223
190	1.0	43.7447759755
190	1.0	43.766788306
190	1.0	43.7657244906
190	1.0	43.8084032552
190	1.0	43.8285253432
190	1.0	43.7486318976
190	1.0	43.7629404234
190	1.0	43.7164175395
190	1.0	43.7577460545
190	1.0	43.8081957212
190	1.0	43.7567652191
190	1.0	43.7520864222
190	1.0	43.7807695191
190	1.0	43.7360042116
190	1.0	43.8177179961
190	1.0	43.7788959395
190	1.0	43.8089391225
190	1.0	43.7868952648
190	1.0	43.8137869157
190	1.0	43.8147555907
190	1.0	43.7777703656
190	1.0	43.8133704342
190	1.0	43.7039099326
190	1.0	43.8257684699
190	1.0	43.7298769078
190	1.0	43.8088389739
190	1.0	43.7715373772
190	1.0	43.7278027887
190	1.0	43.8050009672
190	1.0	43.7913580002
190	1.0	43.7320842289
190	1.0	43.8153418424
190	1.0	43.8223211576
190	1.0	43.7832598653
190	1.0	43.7936015281
190	1.0	43.7944132545
190	1.0	43.7204393404
190	1.0	43.7428203922
190	1.0	43.8061204415
190	1.0	43.8174751062
190	1.0	43.7609982229
190	1.0	43.8076389162
190	1.0	43.7517943619
190	1.0	43.8130553168
190	1.0	43.8306278959
190	1.0	43.7909505415
190	1.0	43.8013440617
190	1.0	43.7364860409
190	1.0	43.7845741565
190	1.0	43.8121847452
190	1.0	43.7853730625
190	1.0	43.8392384438
190	1.0	43.7567289381
190	1.0	43.7979046311
190	1.0	43.8101802213
190	1.0	43.7559873677
190	1.0	43.8140749592
190	1.0	43.7642189213
190	1.0	43.7689761627
190	1.0	43.7442725347
190	1.0	43.8007524587
190	1.0	43.8179978124
190	1.0	43.7889150637
190	1.0	43.7451128184
190	1.0	43.7750131749
190	1.0	43.7613303124
190	1.0	43.7981474861
190	1.0	43.7638543842
190	1.0	43.7583161867
190	1.0	43.8001618274
190	1.0	43.7644745647
190	1.0	43.7864163202
190	1.0	43.8339415384
190	1.0	43.798288293
190	1.0	43.7424420712
190	1.0	43.785723234
190	1.0	43.8170861625
190	1.0	43.7885024359
190	1.0	43.8053441786
190	1.0	43.8287715715
190	1.0	43.7250839984
190	1.0	43.8076121955
190	1.0	43.7962053512
190	1.0	43.8194501734
190	1.0	43.839392866
190	1.0	43.7824518785
190	1.0	43.7828822817
190	1.0	43.806536731
190	1.0	43.7896866403
190	1.0	43.7431923557
190	1.0	43.801811706
190	1.0	43.7935511722
190	1.0	43.7747932083
190	1.0	43.7510205971
190	1.0	43.8006309663
190	1.0	43.7779813609
190	1.0	43.7241882506
190	1.0	43.7187694968
190	1.0	43.8127877236
190	1.0	43.7055425277
190	1.0	43.8192858359
190	1.0	43.8289075938
190	1.0	43.766660674
190	1.0	43.7277095959
190	1.0	43.8177500236
190	1.0	43.8413557627
190	1.0	43.777396031
190	1.0	43.7496565104
190	1.0	43.8166409189
190	1.0	43.8082666291
190	1.0	43.8043026016
190	1.0	43.8326001373
190	1.0	43.7472436896
190	1.0	43.7805101066
190	1.0	43.8423168601
190	1.0	43.7723332177
190	1.0	43.7869916719
190	1.0	43.7088903222
190	1.0	43.8011463675
190	1.0	43.7938138539
190	1.0	43.7620577405
190	1.0	43.8057474452
190	1.0	43.754487641
190	1.0	43.8209247739
190	1.0	43.7894233073
190	1.0	43.7724403213
190	1.0	43.7212953682
190	1.0	43.7537396733
190	1.0	43.7987702346
190	1.0	43.8324708824
190	1.0	43.7338162539
190	1.0	43.8375689774
190	1.0	43.7871494411
190	1.0	43.8062177017
190	1.0	43.8118731649
190	1.0	43.7532219001
190	1.0	43.7617388666
190	1.0	43.7565188968
190	1.0	43.7990688512
190	1.0	43.7212043451
190	1.0	43.8468126863
190	1.0	43.8207201161
190	1.0	43.7248705981
190	1.0	43.7754002821
190	1.0	43.7517280808
190	1.0	43.8325148068
190	1.0	43.815632208
190	1.0	43.8131114086
190	1.0	43.7520955618
190	1.0	43.8167937771
190	1.0	43.766825154
190	1.0	43.7906044184
190	1.0	43.7795432008
190	1.0	43.8176249113
190	1.0	43.8224526385
190	1.0	43.7548969516
190	1.0	43.7953146749
190	1.0	43.7654099473
190	1.0	43.7984933592
190	1.0	43.7613554093
190	1.0	43.7658141037
190	1.0	43.8337169889
190	1.0	43.8167662011
190	1.0	43.7369564338
190	1.0	43.7696048271
190	1.0	43.770179358
190	1.0	43.7986025041
190	1.0	43.8191285318
190	1.0	43.7817638519
190	1.0	43.8253168561
190	1.0	43.7993902791
190	1.0	43.7503334126
190	1.0	43.7581912554
190	1.0	43.776864091
190	1.0	43.7421873201
190	1.0	43.8414222681
190	1.0	43.8254872949
190	1.0	43.755946145
190	1.0	43.7834283298
190	1.0	43.7313897988
190	1.0	43.8268846451
190	1.0	43.7927915929
190	1.0	43.8340574636
190	1.0	43.7517702149
190	1.0	43.8205641824
190	1.0	43.7997600913
190	1.0	43.7899443956
190	1.0	43.7718490034
190	1.0	43.7625312964
190	1.0	43.7752376116
190	1.0	43.7237828627
190	1.0	43.8229064728
190	1.0	43.8339832863
190	1.0	43.8002694377
190	1.0	43.8182577729
190	1.0	43.8293011473
190	1.0	43.8184838276
190	1.0	43.8248272153
190	1.0	43.7332117705
190	1.0	43.8157840094
190	1.0	43.8158429914
190	1.0	43.7736468337
190	1.0	43.7732261784
190	1.0	43.7950365686
190	1.0	43.7318159789
190	1.0	43.7975904244
190	1.0	43.7299707079
190	1.0	43.8255482389
190	1.0	43.7297363668
190	1.0	43.8126842742
190	1.0	43.8118157994
190	1.0	43.7304770693
190	1.0	43.8071702582
190	1.0	43.7695898743
190	1.0	43.7324710142
190	1.0	43.7993013517
190	1.0	43.710678936
190	1.0	43.7614560839
190	1.0	43.8213343457
190	1.0	43.8232243429
190	1.0	43.7752617644
190	1.0	43.804350141
190	1.0	43.8395311171
190	1.0	43.7845189326
190	1.0	43.8311128314
190	1.0	43.7758551851
190	1.0	43.8178567222
190	1.0	43.8038103213
190	1.0	43.7867539017
190	1.0	43.7843922159
190	1.0	43.7629685087
190	1.0	43.8158059444
190	1.0	43.7953329305
190	1.0	43.8247086015
190	1.0	43.8212038786
190	1.0	43.7846574336
190	1.0	43.847803345
190	1.0	43.8108612569
190	1.0	43.814555483
190	1.0	43.7835342328
190	1.0	43.8034714393
190	1.0	43.7773296689
190	1.0	43.8128021863
190	1.0	43.8331808012
190	1.0	43.7796043134
190	1.0	43.7933956659
190	1.0	43.807649705
190	1.0	43.825516925
190	1.0	43.7968645553
190	1.0	43.717146835
190	1.0	43.8217246942
190	1.0	43.7693640445
190	1.0	43.7562660283
190	1.0	43.8353395705
190	1.0	43.7318153666
190	1.0	43.77697775
190	1.0	43.7943695389
190	1.0	43.8116494609
190	1.0	43.7102768591
190	1.0	43.7837950641
190	1.0	43.8226107462
190	1.0	43.7997229928
190	1.0	43.8047089871
190	1.0	43.8086334095
190	1.0	43.8319056758
190	1.0	43.7513586055
190	1.0	43.8077032989
190	1.0	43.7326766134
190	1.0	43.8141677371
190	1.0	43.7909427844
190	1.0	43.816611834
190	1.0	43.8028116301
190	1.0	43.7329734495
190	1.0	43.8249227829
190	1.0	43.8277816894
190	1.0	43.7878587092
190	1.0	43.7910606074
190	1.0	43.8187080336
190	1.0	43.7746675426
190	1.0	43.7712977939
190	1.0	43.7710248866
190	1.0	43.719949012
190	1.0	43.7908224769
190	1.0	43.8298531907
190	1.0	43.8095088996
190	1.0	43.7034409287
190	1.0	43.8057155643
190	1.0	43.8549687574
190	1.0	43.7682592096
190	1.0	43.822700784
190	1.0	43.8226788378
190	1.0	43.7853784213
190	1.0	43.8026933244
190	1.0	43.7839358047
190	1.0	43.8201800212
190	1.0	43.7240325851
190	1.0	43.788175814
190	1.0	43.8202759582
190	1.0	43.8094133714
190	1.0	43.806388096
190	1.0	43.8474443197
190	1.0	43.7348075708
190	1.0	43.7999934968
190	1.0	43.776038948
190	1.0	43.7613859446
190	1.0	43.783978364
190	1.0	43.8175012556
190	1.0	43.7774016905
190	1.0	43.7933904296
190	1.0	43.8268671592
190	1.0	43.7537162493
190	1.0	43.8026835503
190	1.0	43.735925175
190	1.0	43.8263442575
190	1.0	43.7435828189
190	1.0	43.7637166126
190	1.0	43.7370020201
190	1.0	43.8108380885
190	1.0	43.7816254149
190	1.0	43.7141825584
190	1.0	43.7774262968
190	1.0	43.7970350229
190	1.0	43.7742724592
190	1.0	43.7207335911
190	1.0	43.7378500576
190	1.0	43.7324662642
190	1.0	43.7259713264
190	1.0	43.8274744916
190	1.0	43.7692008684
190	1.0	43.8264180008
190	1.0	43.8117339917
190	1.0	43.7337412699
190	1.0	43.7752035368
190	1.0	43.8261385209
190	1.0	43.7687876675
190	1.0	43.7479200923
190	1.0	43.7707707156
190	1.0	43.8070948205
190	1.0	43.7765002521
190	1.0	43.7469131507
190	1.0	43.7081812926
190	1.0	43.8110861328
190	1.0	43.7516676008
190	1.0	43.7697699706
190	1.0	43.7307273097
190	1.0	43.7770123911
190	1.0	43.7403324319
190	1.0	43.8012866689
190	1.0	43.7724436638
190	1.0	43.7549422706
190	1.0	43.8059586534
190	1.0	43.7782126453
190	1.0	43.8074120412
190	1.0	43.7670365168
190	1.0	43.8244249194
190	1.0	43.8139876518
190	1.0	43.8052260385
190	1.0	43.8058503487
190	1.0	43.7465549677
190	1.0	43.8161199658
190	1.0	43.766017799
190	1.0	43.7207966226
190	1.0	43.8027299776
190	1.0	43.7316518212
190	1.0	43.7818735218
190	1.0	43.797852489
190	1.0	43.8309465351
190	1.0	43.7301160936
190	1.0	43.7893395413
190	1.0	43.823092625
190	1.0	43.8249442943
190	1.0	43.760853415
190	1.0	43.7696673357
190	1.0	43.8138662475
190	1.0	43.8143221015
190	1.0	43.7851903748
190	1.0	43.7977139355
190	1.0	43.8087761035
190	1.0	43.8261100433
190	1.0	43.8081403877
190	1.0	43.7822729795
190	1.0	43.8441110881
190	1.0	43.760152698
190	1.0	43.8167244403
190	1.0	43.7839176124
190	1.0	43.8194230524
190	1.0	43.7693936993
190	1.0	43.7662472364
190	1.0	43.7841639845
190	1.0	43.7458286421
190	1.0	43.8006144537
190	1.0	43.8080966293
190	1.0	43.8179080465
190	1.0	43.7861717626
190	1.0	43.7881872672
190	1.0	43.8067424874
190	1.0	43.8138038137
190	1.0	43.8197118308
190	1.0	43.7988836182
