# Supplementary material for: Unique membrane properties and enhanced signal processing in human neocortical neurons
Source: eLife. 2016 Oct 6;5:e16553. doi: 10.7554/eLife.16553 (PMC5100995; doi:10.7554/eLife.16553)
Supplement: Source code 1. — DOI: http://dx.doi.org/10.7554/eLife.16553.014 [file elife-16553-code1.zip › Fig3/Fig3b/DIST_045_SYNC/Mon_Apr_11_11_35_14_2016/syns_191/sync_stim_seed_776.txt]

NUMBER_OF_SYNAPSES	APC_N	MAX_VOLTAGE
191	1.0	43.7170813313
191	1.0	43.7507740313
191	1.0	43.8181866531
191	1.0	43.7373565735
191	1.0	43.7688806722
191	1.0	43.8195975028
191	1.0	43.7515825735
191	1.0	43.7930966048
191	1.0	43.7725893524
191	1.0	43.754422182
191	1.0	43.8000022089
191	1.0	43.7821129692
191	1.0	43.7855707402
191	1.0	43.8260218657
191	1.0	43.8098691304
191	1.0	43.7998632251
191	1.0	43.8015337731
191	1.0	43.8122684061
191	1.0	43.8274704466
191	1.0	43.8263769269
191	1.0	43.7845839462
191	1.0	43.7808676433
191	1.0	43.7915678047
191	1.0	43.76787005
191	1.0	43.8165618858
191	1.0	43.7257114095
191	1.0	43.770563739
191	1.0	43.8255044992
191	1.0	43.7297875426
191	1.0	43.6756681587
191	1.0	43.7923817718
191	1.0	43.8262097633
191	1.0	43.8197305955
191	1.0	43.8425205979
191	1.0	43.7272024811
191	1.0	43.7513996944
191	1.0	43.8127765384
191	1.0	43.7388275661
191	1.0	43.8062709721
191	1.0	43.7669087882
191	1.0	43.8156854255
191	1.0	43.7960277626
191	1.0	43.8288887426
191	1.0	43.7294512904
191	1.0	43.7635283945
191	1.0	43.8117327034
191	1.0	43.7376482787
191	1.0	43.7825303003
191	1.0	43.7941098887
191	1.0	43.7217191129
191	1.0	43.7975383738
191	1.0	43.8196442198
191	1.0	43.8107197507
191	1.0	43.7900762992
191	1.0	43.7904780774
191	1.0	43.803943385
191	1.0	43.778985119
191	1.0	43.7764352171
191	1.0	43.8097312224
191	1.0	43.8021700842
191	1.0	43.7887749789
191	1.0	43.7797520381
191	1.0	43.7971668061
191	1.0	43.8356822912
191	1.0	43.7712714464
191	1.0	43.8204895904
191	1.0	43.8164135004
191	1.0	43.7442880858
191	1.0	43.7595309342
191	1.0	43.7868173498
191	1.0	43.8256125704
191	1.0	43.7771743645
191	1.0	43.7791377227
191	1.0	43.8148071295
191	1.0	43.8367480351
191	1.0	43.7901001477
191	1.0	43.7368127822
191	1.0	43.8001194473
191	1.0	43.7971402577
191	1.0	43.797517989
191	1.0	43.7386109582
191	1.0	43.7599245222
191	1.0	43.6951791008
191	1.0	43.7767141797
191	1.0	43.7798069527
191	1.0	43.7793718882
191	1.0	43.7692796571
191	1.0	43.7939805291
191	1.0	43.8088335317
191	1.0	43.7718436718
191	1.0	43.8250955896
191	1.0	43.7731178686
191	1.0	43.7324641674
191	1.0	43.8101089471
191	1.0	43.7540072691
191	1.0	43.7347384601
191	1.0	43.8088673613
191	1.0	43.8143648275
191	1.0	43.8048788424
191	1.0	43.8379955993
191	1.0	43.7818257062
191	1.0	43.7951684033
191	1.0	43.8257906595
191	1.0	43.7586148905
191	1.0	43.8290794399
191	1.0	43.8297081754
191	1.0	43.8090427767
191	1.0	43.794568603
191	1.0	43.8349752031
191	1.0	43.8117429798
191	1.0	43.8098704148
191	1.0	43.7183352886
191	1.0	43.8245644955
191	1.0	43.8222119579
191	1.0	43.7722585801
191	1.0	43.8133043869
191	1.0	43.7473876748
191	1.0	43.8374386444
191	1.0	43.8244336357
191	1.0	43.7874419764
191	1.0	43.7898693675
191	1.0	43.774353547
191	1.0	43.8329773017
191	1.0	43.7300605478
191	1.0	43.7530317603
191	1.0	43.8164904484
191	1.0	43.792551111
191	1.0	43.8221935786
191	1.0	43.7380464526
191	1.0	43.8110489929
191	1.0	43.7195270639
191	1.0	43.732228766
191	1.0	43.8228466484
191	1.0	43.7229885527
191	1.0	43.7890500605
191	1.0	43.7756464453
191	1.0	43.7850343466
191	1.0	43.8003028691
191	1.0	43.7677921068
191	1.0	43.7715245802
191	1.0	43.7402151599
191	1.0	43.7293997128
191	1.0	43.8233188452
191	1.0	43.8034233243
191	1.0	43.8025970604
191	1.0	43.8035256001
191	1.0	43.8129846804
191	1.0	43.8296715637
191	1.0	43.8245034137
191	1.0	43.7803604189
191	1.0	43.7787191471
191	1.0	43.817068229
191	1.0	43.7806180055
191	1.0	43.7697096971
191	1.0	43.7768755094
191	1.0	43.7452639569
191	1.0	43.7462704883
191	1.0	43.8410616147
191	1.0	43.7517150585
191	1.0	43.8106806224
191	1.0	43.8255595636
191	1.0	43.7943561286
191	1.0	43.7871625157
191	1.0	43.8079722401
191	1.0	43.8212344047
191	1.0	43.786989479
191	1.0	43.8016825418
191	1.0	43.7357394867
191	1.0	43.8038023094
191	1.0	43.8057703944
191	1.0	43.8183252826
191	1.0	43.8295214787
191	1.0	43.7442231024
191	1.0	43.7435132413
191	1.0	43.8336363765
191	1.0	43.6979594463
191	1.0	43.8318228689
191	1.0	43.8145119189
191	1.0	43.6985699523
191	1.0	43.8015582818
191	1.0	43.810409972
191	1.0	43.8032837467
191	1.0	43.8134209612
191	1.0	43.7890574911
191	1.0	43.7824919843
191	1.0	43.8338422218
191	1.0	43.8100519423
191	1.0	43.7575468087
191	1.0	43.8315058241
191	1.0	43.8327836852
191	1.0	43.7406189636
191	1.0	43.8294971628
191	1.0	43.8011819084
191	1.0	43.7588166919
191	1.0	43.8295648315
191	1.0	43.8093766773
191	1.0	43.8123848691
191	1.0	43.7626281764
191	1.0	43.7982207329
191	1.0	43.7813342298
191	1.0	43.8241070975
191	1.0	43.7932606517
191	1.0	43.7688639303
191	1.0	43.7637878021
191	1.0	43.8191874256
191	1.0	43.7947492297
191	1.0	43.828593108
191	1.0	43.713059651
191	1.0	43.8293574001
191	1.0	43.7513883184
191	1.0	43.7642791079
191	1.0	43.8145015582
191	1.0	43.8033908697
191	1.0	43.8278169022
191	1.0	43.7193130966
191	1.0	43.7976806272
191	1.0	43.7939474242
191	1.0	43.8092640428
191	1.0	43.7674099129
191	1.0	43.7466261815
191	1.0	43.7996955048
191	1.0	43.7753123299
191	1.0	43.7150690159
191	1.0	43.8077839459
191	1.0	43.7212974704
191	1.0	43.7858270893
191	1.0	43.7471296633
191	1.0	43.8197238086
191	1.0	43.7816192949
191	1.0	43.7983671244
191	1.0	43.7912468977
191	1.0	43.7560652148
191	1.0	43.8252711576
191	1.0	43.736739877
191	1.0	43.7452227687
191	1.0	43.8406033831
191	1.0	43.8093596802
191	1.0	43.8277090913
191	1.0	43.8160153737
191	1.0	43.7412403192
191	1.0	43.8479715396
191	1.0	43.7676266382
191	1.0	43.8285047077
191	1.0	43.7921490983
191	1.0	43.7566314244
191	1.0	43.7883152656
191	1.0	43.7292212673
191	1.0	43.8049210784
191	1.0	43.8093638233
191	1.0	43.8209717989
191	1.0	43.7412634149
191	1.0	43.7653820631
191	1.0	43.7643894262
191	1.0	43.7818028023
191	1.0	43.7376620646
191	1.0	43.7451397362
191	1.0	43.7909813452
191	1.0	43.8291733453
191	1.0	43.8204724854
191	1.0	43.8410548015
191	1.0	43.7982421686
191	1.0	43.7282892959
191	1.0	43.8065140819
191	1.0	43.8075009513
191	1.0	43.776511313
191	1.0	43.7116867903
191	1.0	43.7400640603
191	1.0	43.7693481186
191	1.0	43.8337943399
191	1.0	43.7513296945
191	1.0	43.7599686926
191	1.0	43.829663275
191	1.0	43.7791574047
191	1.0	43.734191208
191	1.0	43.8230195896
191	1.0	43.8241686372
191	1.0	43.7971131512
191	1.0	43.7783136427
191	1.0	43.7915074281
191	1.0	43.8252118026
191	1.0	43.7822686704
191	1.0	43.8326119751
191	1.0	43.8082377505
191	1.0	43.8041185329
191	1.0	43.7655132522
191	1.0	43.7786759682
191	1.0	43.7636869654
191	1.0	43.8213429362
191	1.0	43.7517334565
191	1.0	43.7533030015
191	1.0	43.7880321914
191	1.0	43.7773981309
191	1.0	43.7933415143
191	1.0	43.8007774355
191	1.0	43.8095770192
191	1.0	43.7833121909
191	1.0	43.7543177285
191	1.0	43.8177819445
191	1.0	43.8034601071
191	1.0	43.7529466029
191	1.0	43.7847357846
191	1.0	43.8217036629
191	1.0	43.7878509936
191	1.0	43.7810715258
191	1.0	43.7996855455
191	1.0	43.7577832012
191	1.0	43.7784424974
191	1.0	43.8157102471
191	1.0	43.8272665926
191	1.0	43.7956761267
191	1.0	43.8006668289
191	1.0	43.7795813161
191	1.0	43.8000159108
191	1.0	43.7978227312
191	1.0	43.7563548888
191	1.0	43.7656074269
191	1.0	43.8018553054
191	1.0	43.7759267841
191	1.0	43.8078911616
191	1.0	43.8218277335
191	1.0	43.7835139131
191	1.0	43.7917521516
191	1.0	43.7743088241
191	1.0	43.7736298485
191	1.0	43.7234255768
191	1.0	43.7688446565
191	1.0	43.8021720083
191	1.0	43.7285328706
191	1.0	43.7815675624
191	1.0	43.7731449201
191	1.0	43.7139077279
191	1.0	43.7759480873
191	1.0	43.826132838
191	1.0	43.7781817286
191	1.0	43.833769241
191	1.0	43.7551841929
191	1.0	43.8051943108
191	1.0	43.747048307
191	1.0	43.7816123431
191	1.0	43.8027908331
191	1.0	43.7903297528
191	1.0	43.7271574579
191	1.0	43.807630289
191	1.0	43.7714872659
191	1.0	43.792084687
191	1.0	43.8243243527
191	1.0	43.7996736657
191	1.0	43.7901976499
191	1.0	43.7723825137
191	1.0	43.8310276719
191	1.0	43.7269498163
191	1.0	43.7168307542
191	1.0	43.7441263473
191	1.0	43.7670121976
191	1.0	43.8166603282
191	1.0	43.8172283764
191	1.0	43.7531124916
191	1.0	43.8119064772
191	1.0	43.7106594874
191	1.0	43.7390844692
191	1.0	43.767702239
191	1.0	43.774097205
191	1.0	43.7415519103
191	1.0	43.8073325795
191	1.0	43.8319300901
191	1.0	43.7989574727
191	1.0	43.7907150888
191	1.0	43.8010719224
191	1.0	43.7819359932
191	1.0	43.8229640572
191	1.0	43.755198508
191	1.0	43.8041853682
191	1.0	43.698147081
191	1.0	43.7713462753
191	1.0	43.7199970696
191	1.0	43.8120168341
191	1.0	43.7972199396
191	1.0	43.7398460001
191	1.0	43.7639641259
191	1.0	43.7825495366
191	1.0	43.8130141136
191	1.0	43.8158251857
191	1.0	43.8162053415
191	1.0	43.8102507257
191	1.0	43.8229119389
191	1.0	43.7950156105
191	1.0	43.808470069
191	1.0	43.8092549746
191	1.0	43.8185721467
191	1.0	43.7735998566
191	1.0	43.8134859584
191	1.0	43.7403629716
191	1.0	43.7292667577
191	1.0	43.7972492399
191	1.0	43.7593399722
191	1.0	43.7812216559
191	1.0	43.783165747
191	1.0	43.8156612295
191	1.0	43.8118326143
191	1.0	43.7927680318
191	1.0	43.7439546031
191	1.0	43.8122986012
191	1.0	43.7648195529
191	1.0	43.8053003079
191	1.0	43.7643323723
191	1.0	43.7885384231
191	1.0	43.7827033641
191	1.0	43.8002727139
191	1.0	43.7309658528
191	1.0	43.8252902817
191	1.0	43.7835505112
191	1.0	43.8215604586
191	1.0	43.7882468749
191	1.0	43.8137581017
191	1.0	43.8179474469
191	1.0	43.8211225128
191	1.0	43.8250529616
191	1.0	43.8056980006
191	1.0	43.8216417416
191	1.0	43.7489118843
191	1.0	43.7431480963
191	1.0	43.8116961986
191	1.0	43.8261425494
191	1.0	43.78095436
191	1.0	43.8163131777
191	1.0	43.7868810321
191	1.0	43.8056737781
191	1.0	43.7723588302
191	1.0	43.7905207292
191	1.0	43.8061293849
191	1.0	43.785298697
191	1.0	43.8076848835
191	1.0	43.8034395831
191	1.0	43.7627768339
191	1.0	43.7556954487
191	1.0	43.7970525736
191	1.0	43.8139241672
191	1.0	43.7845586119
191	1.0	43.7664025364
191	1.0	43.8195038388
191	1.0	43.8281417076
191	1.0	43.7841209416
191	1.0	43.7963406756
191	1.0	43.7454808329
191	1.0	43.7372696291
191	1.0	43.8384800453
191	1.0	43.7841997509
191	1.0	43.8384110899
191	1.0	43.7560829968
191	1.0	43.8031857599
191	1.0	43.7871709431
191	1.0	43.8171928284
191	1.0	43.7231866877
191	1.0	43.7529737205
191	1.0	43.8072115552
191	1.0	43.7832663179
191	1.0	43.8254120903
191	1.0	43.7816858089
191	1.0	43.8236490154
191	1.0	43.7223557021
191	1.0	43.7831721965
191	1.0	43.7895399839
191	1.0	43.7993286654
191	1.0	43.7855689957
191	1.0	43.8009877759
191	1.0	43.7755291948
191	1.0	43.7607555022
191	1.0	43.7746907291
191	1.0	43.7996412102
191	1.0	43.7999601329
191	1.0	43.8389186376
191	1.0	43.8211970692
191	1.0	43.7511863181
191	1.0	43.7897856868
191	1.0	43.8113665262
191	1.0	43.7464861194
191	1.0	43.8133258279
191	1.0	43.8182455222
191	1.0	43.8099603568
191	1.0	43.7160768643
191	1.0	43.746719563
191	1.0	43.7911694642
191	1.0	43.7258006248
191	1.0	43.8161098176
191	1.0	43.776856992
191	1.0	43.8037469906
191	1.0	43.7553605214
191	1.0	43.7286778319
191	1.0	43.7298387435
191	1.0	43.8085582503
191	1.0	43.8209060879
191	1.0	43.8216961907
191	1.0	43.7910608915
191	1.0	43.8436592805
191	1.0	43.7938774982
191	1.0	43.7632743026
191	1.0	43.7855918722
191	1.0	43.7971976202
191	1.0	43.8340976379
191	1.0	43.8223208551
191	1.0	43.7930036819
191	1.0	43.8222939914
191	1.0	43.7714398373
191	1.0	43.7953768559
191	1.0	43.8082213537
191	1.0	43.7596139164
191	1.0	43.7511514581
191	1.0	43.8186731931
191	1.0	43.7343845966
191	1.0	43.7569793672
191	1.0	43.8118161509
191	1.0	43.8478508283
191	1.0	43.7750099058
191	1.0	43.821045603
191	1.0	43.8201806784
191	1.0	43.7467984759
191	1.0	43.7873958535
191	1.0	43.7645075765
191	1.0	43.8297282513
191	1.0	43.8216220259
191	1.0	43.8169755507
191	1.0	43.7380593486
191	1.0	43.7523951954
191	1.0	43.7204655107
191	1.0	43.8395994531
191	1.0	43.7654027254
191	1.0	43.7943288159
191	1.0	43.8155044294
191	1.0	43.823270237
191	1.0	43.7995628331
191	1.0	43.7221239178
191	1.0	43.8103084666
191	1.0	43.8408131229
191	1.0	43.7912681554
191	1.0	43.8012322499
191	1.0	43.8122282521
191	1.0	43.7572386378
191	1.0	43.7137152627
191	1.0	43.8100986028
191	1.0	43.7350916849
191	1.0	43.7687169438
191	1.0	43.8288113919
191	1.0	43.802804342
191	1.0	43.8028349732
191	1.0	43.7604994038
191	1.0	43.759841547
191	1.0	43.8038129263
191	1.0	43.7714439792
191	1.0	43.7682617683
191	1.0	43.7754077853
191	1.0	43.8404637772
191	1.0	43.8241697013
191	1.0	43.8082439964
191	1.0	43.808144557
191	1.0	43.8038627703
191	1.0	43.8223741611
191	1.0	43.7095705437
191	1.0	43.8007553749
191	1.0	43.7591078578
191	1.0	43.8054806569
191	1.0	43.7591417242
191	1.0	43.7231550531
191	1.0	43.8355817923
191	1.0	43.7589778257
191	1.0	43.7764152006
191	1.0	43.7647757824
191	1.0	43.7603095561
191	1.0	43.7474482717
191	1.0	43.8331532323
191	1.0	43.7523646037
191	1.0	43.705815092
191	1.0	43.7431922572
191	1.0	43.7924739923
191	1.0	43.7982073872
191	1.0	43.8079926885
191	1.0	43.8136570592
191	1.0	43.8035231151
191	1.0	43.7890798433
191	1.0	43.8080359459
191	1.0	43.8247888583
191	1.0	43.7581333314
191	1.0	43.7871994647
191	1.0	43.8341798831
191	1.0	43.8291434322
191	1.0	43.8155798575
191	1.0	43.8234832146
191	1.0	43.7951361057
191	1.0	43.8021673263
191	1.0	43.8000543257
191	1.0	43.7235855057
191	1.0	43.7481315089
191	1.0	43.7456632474
191	1.0	43.7707528067
191	1.0	43.7948387241
191	1.0	43.7342108299
191	1.0	43.8187124479
191	1.0	43.8235772601
191	1.0	43.822075835
191	1.0	43.8158962979
191	1.0	43.7619369167
191	1.0	43.7761971614
191	1.0	43.7447244429
191	1.0	43.8182671968
191	1.0	43.7192161324
191	1.0	43.8267137068
191	1.0	43.7925914122
191	1.0	43.8106066073
191	1.0	43.8061622153
191	1.0	43.8339458419
191	1.0	43.8370862026
191	1.0	43.7722612173
191	1.0	43.8216194019
191	1.0	43.8150521141
191	1.0	43.848397028
191	1.0	43.8163498743
191	1.0	43.8150398149
191	1.0	43.7935970705
191	1.0	43.794538084
191	1.0	43.7570172354
191	1.0	43.7644707926
191	1.0	43.7714739961
191	1.0	43.7453229597
191	1.0	43.7876454732
191	1.0	43.7071780512
191	1.0	43.7080580916
191	1.0	43.823953275
191	1.0	43.8022060779
191	1.0	43.7986097703
191	1.0	43.7310315525
191	1.0	43.7081393723
191	1.0	43.723147375
191	1.0	43.835514429
191	1.0	43.8037285957
191	1.0	43.8462204101
191	1.0	43.8394765166
191	1.0	43.8121073815
191	1.0	43.7721291044
191	1.0	43.7940356337
191	1.0	43.7869182052
191	1.0	43.7424605637
191	1.0	43.763785943
191	1.0	43.7999789881
191	1.0	43.8192629719
191	1.0	43.7941748484
191	1.0	43.7248124454
191	1.0	43.7480695232
191	1.0	43.7560788321
191	1.0	43.7214432853
191	1.0	43.7502204334
191	1.0	43.7466725024
191	1.0	43.7798059122
191	1.0	43.8250908489
191	1.0	43.7151383463
191	1.0	43.7469944363
191	1.0	43.8103258708
191	1.0	43.7471302775
191	1.0	43.7939916833
191	1.0	43.8011996402
191	1.0	43.7735181815
191	1.0	43.8071687785
191	1.0	43.8158630062
191	1.0	43.8266834963
191	1.0	43.7327201641
191	1.0	43.7619608422
191	1.0	43.7870368555
191	1.0	43.8045160982
191	1.0	43.8217423514
191	1.0	43.8054409171
191	1.0	43.7686560302
191	1.0	43.8004125666
191	1.0	43.7453345006
191	1.0	43.7869253226
191	1.0	43.8238838558
191	1.0	43.8062729343
191	1.0	43.7705918193
191	1.0	43.8239348682
191	1.0	43.8076941502
191	1.0	43.8294658049
191	1.0	43.7711304557
191	1.0	43.7896710773
191	1.0	43.7343551443
191	1.0	43.7830887237
191	1.0	43.760785421
191	1.0	43.8301552734
191	1.0	43.7802469543
191	1.0	43.7369425016
191	1.0	43.7558051342
191	1.0	43.7695404995
191	1.0	43.7893494974
191	1.0	43.8053913209
191	1.0	43.6988202836
191	1.0	43.8226530176
191	1.0	43.7901555444
191	1.0	43.8239295234
191	1.0	43.7897262237
191	1.0	43.7880613652
191	1.0	43.8119307654
191	1.0	43.8238703065
191	1.0	43.8012882732
191	1.0	43.734864266
191	1.0	43.8283430217
191	1.0	43.7610466587
191	1.0	43.7812350828
191	1.0	43.7295607349
191	1.0	43.7898887043
191	1.0	43.8253147804
191	1.0	43.809901706
191	1.0	43.7541032234
191	1.0	43.804549794
191	1.0	43.8133987455
191	1.0	43.7971856192
191	1.0	43.807516258
191	1.0	43.7953838507
191	1.0	43.7372998556
191	1.0	43.7306802874
191	1.0	43.8053749478
191	1.0	43.7340517409
191	1.0	43.8114477022
191	1.0	43.7379731953
191	1.0	43.7547879272
191	1.0	43.7506270383
191	1.0	43.7635973299
191	1.0	43.7851202575
191	1.0	43.791953944
191	1.0	43.823040041
191	1.0	43.8084716901
191	1.0	43.7912856752
191	1.0	43.7922289615
191	1.0	43.7459074366
191	1.0	43.7739100346
191	1.0	43.8001542973
191	1.0	43.7577491809
191	1.0	43.8343206954
191	1.0	43.7422443571
191	1.0	43.7870272392
191	1.0	43.7410895789
191	1.0	43.7970219684
191	1.0	43.8312902962
191	1.0	43.7874795372
191	1.0	43.7946797014
191	1.0	43.7931729606
191	1.0	43.8197012484
191	1.0	43.7965355237
191	1.0	43.7884564039
191	1.0	43.795840162
191	1.0	43.7691944943
191	1.0	43.745559011
191	1.0	43.7310118165
191	1.0	43.8215885374
191	1.0	43.7657709239
191	1.0	43.8205875321
191	1.0	43.7718579092
191	1.0	43.7719227659
191	1.0	43.8095337468
191	1.0	43.8434098257
191	1.0	43.8152053508
191	1.0	43.8175033672
191	1.0	43.7693655265
191	1.0	43.7832586835
191	1.0	43.835333199
191	1.0	43.825656442
191	1.0	43.7148164712
191	1.0	43.7876432257
191	1.0	43.7798362519
191	1.0	43.8324416979
191	1.0	43.8193943818
191	1.0	43.7835635162
191	1.0	43.8218502843
191	1.0	43.7844417606
191	1.0	43.791877696
191	1.0	43.7962230621
191	1.0	43.7589824104
191	1.0	43.7346861955
191	1.0	43.8364178896
191	1.0	43.7901774064
191	1.0	43.7985029768
191	1.0	43.7590325346
191	1.0	43.8068812424
191	1.0	43.7561066261
191	1.0	43.8032848467
191	1.0	43.7979265581
191	1.0	43.8015167806
191	1.0	43.8041263904
191	1.0	43.8280399152
191	1.0	43.7359868512
191	1.0	43.7731867254
191	1.0	43.7575344583
191	1.0	43.7647522902
191	1.0	43.8222032959
191	1.0	43.8180820012
191	1.0	43.7402708038
191	1.0	43.7334736624
191	1.0	43.7357993803
191	1.0	43.773522786
191	1.0	43.7897642974
191	1.0	43.7789806253
191	1.0	43.7757717847
191	1.0	43.8260137737
191	1.0	43.7571776853
191	1.0	43.7748506324
191	1.0	43.7927774235
191	1.0	43.8202353903
191	1.0	43.8354951993
191	1.0	43.8318244227
191	1.0	43.8477363563
191	1.0	43.7848493631
191	1.0	43.8070570582
191	1.0	43.7781543604
191	1.0	43.8127913486
191	1.0	43.803169194
191	1.0	43.7679663704
191	1.0	43.789078529
191	1.0	43.7867402191
191	1.0	43.8226416716
191	1.0	43.8057068128
191	1.0	43.827381885
191	1.0	43.8108062813
191	1.0	43.8098734016
191	1.0	43.8079824821
191	1.0	43.7239178369
191	1.0	43.7896861399
191	1.0	43.8221399319
191	1.0	43.7448814751
191	1.0	43.794684322
191	1.0	43.7723373485
191	1.0	43.7842932758
191	1.0	43.7492413992
191	1.0	43.8222627053
191	1.0	43.7924379648
191	1.0	43.819171843
191	1.0	43.7256259877
191	1.0	43.8247673601
191	1.0	43.7466969005
191	1.0	43.721776748
191	1.0	43.8212379718
191	1.0	43.7870589129
191	1.0	43.8060377647
191	1.0	43.7729394615
191	1.0	43.8184957168
191	1.0	43.717719718
191	1.0	43.8013524709
191	1.0	43.8011888353
191	1.0	43.796914554
191	1.0	43.7369554364
191	2.0	43.7939076763
191	1.0	43.7991352613
191	1.0	43.7925169204
191	1.0	43.8239853862
191	1.0	43.805273424
191	1.0	43.8080505439
191	1.0	43.8196843262
191	1.0	43.821739129
191	1.0	43.8116363099
191	1.0	43.7355705687
191	1.0	43.8013061112
191	1.0	43.7195035253
191	1.0	43.8111256607
191	1.0	43.7238814799
191	1.0	43.7235366747
191	1.0	43.7309800071
191	1.0	43.7833527796
191	1.0	43.7546245663
191	1.0	43.7816447421
191	1.0	43.8168851655
191	1.0	43.8219421096
191	1.0	43.7869661799
191	1.0	43.8253545328
191	1.0	43.7566062358
191	1.0	43.8233506861
191	1.0	43.7734260043
191	1.0	43.7490104795
191	1.0	43.7514131731
191	1.0	43.7333368901
191	1.0	43.8169239941
191	1.0	43.8338885301
191	1.0	43.7831242209
191	1.0	43.7273381746
191	1.0	43.7389713038
191	1.0	43.7888721474
191	1.0	43.7432206576
191	1.0	43.8310418987
191	1.0	43.7909337438
191	1.0	43.7757054199
191	1.0	43.7976759505
191	1.0	43.7761485035
191	1.0	43.7341507093
191	1.0	43.7720322786
191	1.0	43.7556510526
191	1.0	43.7595377032
191	1.0	43.7658897176
191	1.0	43.8302939599
191	1.0	43.7365667987
191	1.0	43.8054546135
191	1.0	43.7685016437
191	1.0	43.8004080489
191	1.0	43.8073476773
191	1.0	43.7544144893
191	1.0	43.796382595
191	1.0	43.8110075479
191	1.0	43.7742248938
191	1.0	43.8102991967
191	1.0	43.7922782989
191	1.0	43.7978609236
191	1.0	43.8368980611
191	1.0	43.8181833661
191	1.0	43.7634775768
191	1.0	43.8110656525
191	1.0	43.8278121351
191	1.0	43.79321038
191	1.0	43.7981924841
191	1.0	43.797680624
191	1.0	43.7884870762
191	1.0	43.7545714212
191	1.0	43.7714398942
191	1.0	43.8335581918
191	1.0	43.8334627955
191	1.0	43.7831186645
191	1.0	43.8254728681
191	1.0	43.7897394193
191	1.0	43.7851975966
191	1.0	43.8281646103
191	1.0	43.838428182
191	1.0	43.8241160645
191	1.0	43.8020730192
191	1.0	43.8180639896
191	1.0	43.8232125863
191	1.0	43.8050232265
191	1.0	43.8429613401
191	1.0	43.7869295293
191	1.0	43.7356992624
191	1.0	43.801391633
191	1.0	43.7748484078
191	1.0	43.8256767095
191	1.0	43.8477942123
191	1.0	43.8279792134
191	1.0	43.8379675658
191	1.0	43.7959499623
191	1.0	43.7876931426
191	1.0	43.8310850113
191	1.0	43.7278249777
191	1.0	43.8279637751
191	1.0	43.7400658306
191	1.0	43.7415597517
191	1.0	43.7621151484
191	1.0	43.8057775792
191	1.0	43.8011750383
191	1.0	43.795676315
191	1.0	43.7733127385
191	1.0	43.7795825256
191	1.0	43.7709086671
191	1.0	43.8167184084
191	1.0	43.7613799825
191	1.0	43.764553588
191	1.0	43.7799198331
191	1.0	43.8115217535
191	1.0	43.7367882628
191	1.0	43.774074648
191	1.0	43.734353038
191	1.0	43.8060299751
191	1.0	43.7275981364
191	1.0	43.7890824763
191	1.0	43.807514124
191	1.0	43.7323535815
191	1.0	43.7146505946
191	1.0	43.7925787602
191	1.0	43.8151105189
191	1.0	43.8189851782
191	1.0	43.774383643
191	1.0	43.786837905
191	1.0	43.7730688328
191	1.0	43.8069270606
191	1.0	43.8155174933
191	1.0	43.8306796086
191	1.0	43.754919102
191	1.0	43.8132958843
191	1.0	43.8473041501
191	1.0	43.7546328787
191	1.0	43.7762966356
191	1.0	43.8105628933
191	1.0	43.7676066658
191	1.0	43.8193793022
191	1.0	43.7481875018
191	1.0	43.8362015585
191	1.0	43.7896874307
191	1.0	43.7428078372
191	1.0	43.8158533015
191	1.0	43.7561445586
191	1.0	43.8305382691
191	1.0	43.8018106832
191	1.0	43.8181213549
191	1.0	43.8409593299
191	1.0	43.768393566
191	1.0	43.8169816513
191	1.0	43.790621134
191	1.0	43.7758619645
191	1.0	43.7512606652
191	1.0	43.7932223972
191	1.0	43.768686726
191	1.0	43.8062403019
191	1.0	43.7367709703
