# Supplementary material for: Unique membrane properties and enhanced signal processing in human neocortical neurons
Source: eLife. 2016 Oct 6;5:e16553. doi: 10.7554/eLife.16553 (PMC5100995; doi:10.7554/eLife.16553)
Supplement: Source code 1. — DOI: http://dx.doi.org/10.7554/eLife.16553.014 [file elife-16553-code1.zip › Fig3/Fig3b/DIST_045_SYNC/Mon_Apr_11_11_35_14_2016/syns_192/sync_stim_seed_780.txt]

NUMBER_OF_SYNAPSES	APC_N	MAX_VOLTAGE
192	1.0	43.7209617606
192	1.0	43.7758074241
192	1.0	43.795896608
192	1.0	43.8306936552
192	1.0	43.8145962993
192	1.0	43.7968390756
192	1.0	43.7440385678
192	1.0	43.7625034431
192	1.0	43.8158130247
192	1.0	43.757621366
192	1.0	43.7077149842
192	1.0	43.7885710789
192	1.0	43.8305642129
192	1.0	43.7739996788
192	1.0	43.8247553809
192	1.0	43.7610457649
192	1.0	43.7678283643
192	1.0	43.7305743419
192	1.0	43.8121386545
192	1.0	43.8372977012
192	1.0	43.759370409
192	1.0	43.7886870751
192	1.0	43.7531866399
192	1.0	43.803805797
192	1.0	43.7765363769
192	1.0	43.7739389296
192	1.0	43.7739676405
192	1.0	43.760428044
192	1.0	43.7951018323
192	1.0	43.8185719553
192	1.0	43.7971024583
192	1.0	43.848728416
192	1.0	43.8113260153
192	1.0	43.7886221124
192	1.0	43.8112434502
192	1.0	43.8370709634
192	1.0	43.7910579668
192	1.0	43.7855053764
192	1.0	43.8168561964
192	1.0	43.7596664978
192	1.0	43.7493681819
192	1.0	43.7895031346
192	1.0	43.80367277
192	1.0	43.8102201866
192	1.0	43.8116454518
192	1.0	43.8255812863
192	1.0	43.8126135972
192	1.0	43.7487575682
192	1.0	43.8148192652
192	1.0	43.8323062353
192	1.0	43.7742976407
192	1.0	43.7245530854
192	1.0	43.7899489178
192	1.0	43.7731291415
192	1.0	43.7356269089
192	1.0	43.8183753488
192	1.0	43.7371341777
192	1.0	43.8013940455
192	1.0	43.773518227
192	1.0	43.77874862
192	1.0	43.7973827339
192	1.0	43.7942906748
192	1.0	43.7698319249
192	1.0	43.7733149508
192	1.0	43.7830284027
192	1.0	43.7975587047
192	1.0	43.8149166982
192	1.0	43.8098898657
192	1.0	43.7165966686
192	1.0	43.7858874685
192	1.0	43.8064190037
192	1.0	43.7245847519
192	1.0	43.8035448405
192	1.0	43.7347583657
192	1.0	43.7461148666
192	1.0	43.8032084508
192	1.0	43.8356077849
192	1.0	43.7263105848
192	1.0	43.790484462
192	1.0	43.8295757084
192	1.0	43.8192839908
192	1.0	43.6952977428
192	1.0	43.7615652269
192	1.0	43.7639120488
192	1.0	43.8073997428
192	1.0	43.8231297993
192	1.0	43.8423750133
192	1.0	43.7556411394
192	1.0	43.7805050456
192	1.0	43.7949119627
192	1.0	43.8179340148
192	1.0	43.7451990753
192	1.0	43.7655490071
192	1.0	43.7761694784
192	1.0	43.7980701038
192	1.0	43.8331584418
192	1.0	43.7990342378
192	1.0	43.8119947521
192	1.0	43.7823784058
192	1.0	43.8353343103
192	1.0	43.7475422714
192	1.0	43.7651601806
192	1.0	43.7471600818
192	1.0	43.7989611312
192	1.0	43.8002699679
192	1.0	43.755726871
192	1.0	43.8072485803
192	1.0	43.7991103716
192	1.0	43.7428516629
192	1.0	43.8312182007
192	1.0	43.7973483357
192	1.0	43.8139127639
192	1.0	43.764161216
192	1.0	43.8118479094
192	1.0	43.7482152902
192	1.0	43.7402999838
192	1.0	43.8249126166
192	1.0	43.7529475544
192	1.0	43.7362098928
192	1.0	43.7654894721
192	1.0	43.7694455493
192	1.0	43.76033556
192	1.0	43.7431176999
192	1.0	43.7256711415
192	1.0	43.786892762
192	1.0	43.8188434524
192	1.0	43.831593
192	1.0	43.7547193685
192	1.0	43.8475258008
192	1.0	43.8226208594
192	1.0	43.7596040575
192	1.0	43.7835453861
192	1.0	43.8110386024
192	1.0	43.7954405855
192	1.0	43.8384298166
192	1.0	43.8118971459
192	1.0	43.826943375
192	1.0	43.7845343063
192	1.0	43.8376647898
192	1.0	43.8418166193
192	1.0	43.8055833443
192	1.0	43.8048221312
192	1.0	43.7878045464
192	1.0	43.7456525513
192	1.0	43.790886746
192	1.0	43.8317714469
192	1.0	43.7300206146
192	1.0	43.8296646064
192	1.0	43.821319164
192	1.0	43.7299690348
192	1.0	43.7780024735
192	1.0	43.8050222209
192	1.0	43.8057216144
192	1.0	43.8222411595
192	1.0	43.8251920446
192	1.0	43.7485717322
192	1.0	43.7942160455
192	2.0	43.7274220615
192	1.0	43.8190222885
192	1.0	43.7714553646
192	1.0	43.7502417272
192	1.0	43.7843461908
192	1.0	43.8384475583
192	1.0	43.7931496485
192	1.0	43.790642472
192	1.0	43.791206289
192	1.0	43.8273398988
192	1.0	43.7651997202
192	1.0	43.7939795159
192	1.0	43.8322782596
192	1.0	43.7847359374
192	1.0	43.7938048216
192	1.0	43.8226986814
192	1.0	43.7691235191
192	1.0	43.8208357808
192	1.0	43.8289805893
192	1.0	43.8113463392
192	1.0	43.7622105349
192	1.0	43.8179726677
192	1.0	43.7966014041
192	1.0	43.8233961396
192	1.0	43.8294287706
192	1.0	43.7238741923
192	1.0	43.8304682366
192	1.0	43.7455701853
192	1.0	43.7777440143
192	1.0	43.779656311
192	1.0	43.8179475502
192	1.0	43.7952222429
192	1.0	43.7748956319
192	1.0	43.8175992237
192	1.0	43.7879273229
192	1.0	43.7546278436
192	1.0	43.7717046184
192	1.0	43.8166256234
192	1.0	43.7983646775
192	1.0	43.7865097193
192	1.0	43.7959337726
192	1.0	43.8194904433
192	1.0	43.7522813921
192	1.0	43.8260006233
192	1.0	43.7714162121
192	1.0	43.7789974877
192	1.0	43.784665398
192	1.0	43.7261232853
192	1.0	43.8142100085
192	1.0	43.818124674
192	1.0	43.7739968989
192	1.0	43.8485502393
192	1.0	43.800765528
192	1.0	43.8387466595
192	1.0	43.798260005
192	1.0	43.8282530897
192	1.0	43.7337473679
192	1.0	43.8182251691
192	1.0	43.750074056
192	1.0	43.7396906075
192	1.0	43.7948385327
192	1.0	43.7792805266
192	1.0	43.7323009034
192	1.0	43.7822792314
192	1.0	43.8077820003
192	1.0	43.8050023088
192	1.0	43.8470674172
192	1.0	43.802829757
192	1.0	43.8037400031
192	1.0	43.7569920079
192	1.0	43.8129170902
192	1.0	43.8276719723
192	1.0	43.8065690025
192	1.0	43.7669456647
192	1.0	43.7874346175
192	1.0	43.7604740857
192	1.0	43.8283954648
192	1.0	43.8314560846
192	1.0	43.8264239867
192	1.0	43.8209834368
192	1.0	43.8240828153
192	1.0	43.7829983418
192	1.0	43.7272673652
192	1.0	43.8017197597
192	1.0	43.8103709625
192	1.0	43.7416504065
192	1.0	43.7674560175
192	1.0	43.7207920907
192	1.0	43.7452455931
192	1.0	43.7415674814
192	1.0	43.7683071984
192	1.0	43.7699546153
192	1.0	43.7721643291
192	1.0	43.7574305515
192	1.0	43.8014106406
192	1.0	43.8316691806
192	1.0	43.8367635187
192	1.0	43.7859940991
192	1.0	43.7899870884
192	1.0	43.8151192191
192	1.0	43.8322423153
192	1.0	43.7972025419
192	1.0	43.7999523461
192	1.0	43.7748778613
192	1.0	43.8114656864
192	1.0	43.7593958476
192	1.0	43.8308948285
192	1.0	43.7260706257
192	1.0	43.8043207107
192	1.0	43.8109539911
192	1.0	43.7346123717
192	1.0	43.7445848309
192	1.0	43.8064945474
192	1.0	43.7434168168
192	1.0	43.8043549311
192	1.0	43.8242848984
192	1.0	43.7616153365
192	1.0	43.8104004054
192	1.0	43.7669818788
192	1.0	43.7498304518
192	1.0	43.708824607
192	1.0	43.7581371256
192	1.0	43.8055964495
192	1.0	43.8215124885
192	1.0	43.7750925326
192	1.0	43.773819457
192	1.0	43.8417131517
192	1.0	43.7515965951
192	1.0	43.7807400098
192	1.0	43.824334237
192	1.0	43.8244695884
192	1.0	43.7670073533
192	1.0	43.7595457725
192	1.0	43.8188807766
192	1.0	43.8006513767
192	1.0	43.818913564
192	1.0	43.807371418
192	1.0	43.8166997819
192	1.0	43.7747359094
192	1.0	43.8478338234
192	1.0	43.8077082569
192	1.0	43.7841031779
192	1.0	43.7977645751
192	1.0	43.8117230792
192	1.0	43.8153987197
192	1.0	43.7766249068
192	1.0	43.8235929466
192	1.0	43.8015173694
192	1.0	43.7484237296
192	1.0	43.8048590967
192	1.0	43.8036489729
192	1.0	43.8000405946
192	1.0	43.7469481495
192	1.0	43.794027533
192	1.0	43.7769836965
192	1.0	43.7523627934
192	1.0	43.784037054
192	1.0	43.8124391609
192	1.0	43.7952979196
192	1.0	43.8093750427
192	1.0	43.8086183056
192	1.0	43.7292873815
192	1.0	43.7526480747
192	1.0	43.7482368618
192	1.0	43.7920689552
192	1.0	43.7779778798
192	1.0	43.8354107019
192	1.0	43.735124341
192	1.0	43.8044889026
192	1.0	43.7367342422
192	1.0	43.7950939036
192	1.0	43.8347915354
192	1.0	43.7859739132
192	1.0	43.8342400227
192	1.0	43.813940962
192	1.0	43.8380626396
192	1.0	43.7537062724
192	1.0	43.8147195344
192	1.0	43.8305829752
192	1.0	43.7668316826
192	1.0	43.845001864
192	1.0	43.8082319953
192	1.0	43.7849222677
192	1.0	43.7902315935
192	1.0	43.7557424034
192	1.0	43.8148791163
192	1.0	43.7695434511
192	1.0	43.8313348591
192	1.0	43.8330398407
192	1.0	43.8221197173
192	1.0	43.7532074505
192	1.0	43.8227359099
192	1.0	43.7416604454
192	1.0	43.7895398999
192	1.0	43.8067241902
192	1.0	43.8114306625
192	1.0	43.7859597229
192	1.0	43.808785406
192	1.0	43.7420219553
192	1.0	43.813997908
192	1.0	43.8016590353
192	1.0	43.8090285139
192	1.0	43.8139095183
192	1.0	43.8095272529
192	1.0	43.7535552291
192	1.0	43.7576406934
192	1.0	43.8294459397
192	1.0	43.809451935
192	1.0	43.746252432
192	1.0	43.8070980823
192	1.0	43.785015596
192	1.0	43.8070796377
192	1.0	43.8034136597
192	1.0	43.813737984
192	1.0	43.7363735736
192	1.0	43.7811783474
192	1.0	43.7698544282
192	1.0	43.8178642889
192	1.0	43.8107064312
192	1.0	43.7411913032
192	1.0	43.7216268723
192	1.0	43.8138607901
192	1.0	43.8052025238
192	1.0	43.8201671735
192	1.0	43.7514081291
192	1.0	43.7842827235
192	1.0	43.7795464077
192	1.0	43.8114223523
192	1.0	43.7607333583
192	1.0	43.7657383159
192	1.0	43.7323282843
192	1.0	43.7825822256
192	1.0	43.8319794207
192	1.0	43.82233164
192	1.0	43.8139374635
192	1.0	43.7333476562
192	1.0	43.7426178178
192	1.0	43.8271353487
192	1.0	43.7170450609
192	1.0	43.7570103184
192	1.0	43.8096303735
192	1.0	43.8044220463
192	1.0	43.8322202075
192	1.0	43.7354222009
192	1.0	43.7310884392
192	1.0	43.7980731256
192	1.0	43.7862882606
192	1.0	43.8083233129
192	1.0	43.7695981141
192	1.0	43.7596444581
192	1.0	43.7440275883
192	1.0	43.702182141
192	1.0	43.8092437422
192	1.0	43.7814028779
192	1.0	43.7689745525
192	1.0	43.8307576716
192	1.0	43.7789860001
192	1.0	43.7699094775
192	1.0	43.8369103626
192	1.0	43.830599361
192	1.0	43.780302408
192	1.0	43.8036057077
192	1.0	43.7930546448
192	1.0	43.8301643729
192	1.0	43.8139143881
192	1.0	43.7990166704
192	1.0	43.8221947517
192	1.0	43.7687166404
192	1.0	43.7797642387
192	1.0	43.8094260875
192	1.0	43.8415631701
192	1.0	43.7998830799
192	1.0	43.7558473159
192	1.0	43.8382082517
192	1.0	43.7200012214
192	1.0	43.7770882271
192	1.0	43.8141678088
192	1.0	43.7996068914
192	1.0	43.7771100218
192	1.0	43.7933263879
192	1.0	43.8301739925
192	1.0	43.7793907549
192	1.0	43.8112245599
192	1.0	43.8252666325
192	1.0	43.8246162353
192	1.0	43.7509796121
192	1.0	43.7964786781
192	1.0	43.7965924442
192	1.0	43.7658494142
192	1.0	43.8334549514
192	1.0	43.7398903566
192	1.0	43.836435832
192	1.0	43.8267419244
192	1.0	43.7996382039
192	1.0	43.831846878
192	1.0	43.8005672296
192	1.0	43.7631132554
192	1.0	43.7916522635
192	1.0	43.7744386814
192	1.0	43.7777935713
192	1.0	43.7906391757
192	1.0	43.8220635104
192	1.0	43.7476168701
192	1.0	43.8071069606
192	1.0	43.7902510217
192	1.0	43.7370420598
192	1.0	43.7920183254
192	1.0	43.7649467886
192	1.0	43.7331475966
192	1.0	43.7844601193
192	1.0	43.822198155
192	1.0	43.788702259
192	1.0	43.7994946896
192	1.0	43.8141393953
192	1.0	43.8002790752
192	1.0	43.8262773994
192	1.0	43.8005058714
192	1.0	43.7983149669
192	1.0	43.7870020191
192	1.0	43.7812162448
192	1.0	43.7994482109
192	1.0	43.8207205974
192	1.0	43.7549265837
192	1.0	43.7881616688
192	1.0	43.7081363975
192	1.0	43.8035250362
192	1.0	43.7608141564
192	1.0	43.7471364484
192	1.0	43.7708495967
192	1.0	43.7396572254
192	1.0	43.7398695748
192	1.0	43.8043186251
192	1.0	43.693571385
192	1.0	43.8422234172
192	1.0	43.7122855606
192	1.0	43.8304016948
192	1.0	43.7525005701
192	1.0	43.8111851326
192	1.0	43.743540007
192	1.0	43.8064544225
192	1.0	43.7871135904
192	1.0	43.8236614901
192	1.0	43.8152483712
192	1.0	43.8047022279
192	1.0	43.8103330135
192	1.0	43.8286306126
192	1.0	43.8247260914
192	1.0	43.7480666246
192	1.0	43.8324483668
192	1.0	43.782639271
192	1.0	43.7962463955
192	1.0	43.7814146998
192	1.0	43.7316586103
192	1.0	43.8119792837
192	1.0	43.8431054612
192	1.0	43.8239384517
192	1.0	43.8198990006
192	1.0	43.7718407602
192	1.0	43.802517953
192	1.0	43.8185935232
192	1.0	43.7938811933
192	1.0	43.7979391938
192	1.0	43.8092835902
192	1.0	43.830143112
192	1.0	43.7682381591
192	1.0	43.7873043151
192	1.0	43.835020118
192	1.0	43.8095790578
192	1.0	43.8209526129
192	1.0	43.7693774536
192	1.0	43.8059932255
192	1.0	43.8328837172
192	1.0	43.8032308739
192	1.0	43.7858791162
192	1.0	43.8226384534
192	1.0	43.7939284914
192	1.0	43.8402061755
192	1.0	43.7943206249
192	1.0	43.8282176892
192	1.0	43.8040582804
192	1.0	43.7676453578
192	1.0	43.8216598908
192	1.0	43.731936435
192	1.0	43.7752711986
192	1.0	43.8221161611
192	1.0	43.8089019216
192	1.0	43.8159143267
192	1.0	43.8186378497
192	1.0	43.7997032259
192	1.0	43.7882652038
192	1.0	43.808621251
192	1.0	43.8284267178
192	1.0	43.790798222
192	1.0	43.7604412973
192	1.0	43.8262558261
192	1.0	43.8285509719
192	1.0	43.7971817746
192	1.0	43.7966002124
192	1.0	43.7996253825
192	1.0	43.8201304412
192	1.0	43.7487585596
192	1.0	43.8201398246
192	1.0	43.8113500396
192	1.0	43.7607039553
192	1.0	43.7923024385
192	1.0	43.7566943283
192	1.0	43.8196311854
192	1.0	43.8238256952
192	1.0	43.7360495971
192	1.0	43.8238816064
192	1.0	43.7764601055
192	1.0	43.770765381
192	1.0	43.7497495335
192	1.0	43.7965110037
192	1.0	43.8188439548
192	1.0	43.8309654012
192	1.0	43.7667561637
192	1.0	43.8104391523
192	1.0	43.8026790065
192	1.0	43.7466564049
192	1.0	43.8174610428
192	1.0	43.8335182675
192	1.0	43.7362579969
192	1.0	43.8181356169
192	1.0	43.8145030076
192	1.0	43.8072216642
192	1.0	43.7912853833
192	1.0	43.8245873855
192	1.0	43.8062859149
192	1.0	43.8125838474
192	1.0	43.7208032268
192	1.0	43.810796869
192	1.0	43.8410608346
192	1.0	43.8150151747
192	1.0	43.7862298205
192	1.0	43.8114058894
192	1.0	43.8096597662
192	1.0	43.7513962087
192	1.0	43.8194201921
192	1.0	43.7801789191
192	1.0	43.7424562703
192	1.0	43.8079443386
192	1.0	43.8010073072
192	1.0	43.7414249344
192	1.0	43.7662868606
192	1.0	43.8269185824
192	1.0	43.8198244835
192	1.0	43.8064110332
192	1.0	43.8153528197
192	1.0	43.8201197404
192	1.0	43.7661570919
192	1.0	43.8390400012
192	1.0	43.7991316448
192	1.0	43.7851877397
192	1.0	43.8082627014
192	1.0	43.781928831
192	1.0	43.7028982672
192	1.0	43.7838633274
192	1.0	43.7317291075
192	1.0	43.8237998536
192	1.0	43.811247781
192	1.0	43.8032479424
192	1.0	43.7530362069
192	1.0	43.8048513912
192	1.0	43.7580738614
192	1.0	43.7477011272
192	1.0	43.8005346581
192	1.0	43.7600541121
192	1.0	43.7800013213
192	1.0	43.8564420588
192	1.0	43.7509583823
192	1.0	43.7668197143
192	1.0	43.8088921487
192	1.0	43.7486884947
192	1.0	43.7753638493
192	1.0	43.8299987287
192	1.0	43.8046770812
192	1.0	43.7494042224
192	1.0	43.8179146736
192	1.0	43.7880250767
192	1.0	43.7435399429
192	1.0	43.8138061602
192	1.0	43.778387062
192	1.0	43.8132197983
192	1.0	43.7655355957
192	1.0	43.7951384083
192	1.0	43.7558277471
192	1.0	43.7226165203
192	1.0	43.7843501612
192	1.0	43.7933425214
192	1.0	43.8252660883
192	1.0	43.7862513848
192	1.0	43.7942413999
192	1.0	43.781056641
192	1.0	43.7818425799
192	1.0	43.8307725924
192	1.0	43.7093934265
192	1.0	43.8264045046
192	1.0	43.7846401055
192	1.0	43.794748085
192	1.0	43.8381403807
192	1.0	43.809677941
192	1.0	43.8123372295
192	1.0	43.827078016
192	1.0	43.7483558955
192	1.0	43.795016387
192	1.0	43.8037057134
192	1.0	43.7969248916
192	1.0	43.7450849965
192	1.0	43.8185755695
192	1.0	43.7862745155
192	1.0	43.8052220129
192	1.0	43.8237888393
192	1.0	43.780035728
192	1.0	43.8204451633
192	1.0	43.7170615736
192	1.0	43.7847286648
192	1.0	43.785632238
192	1.0	43.8361417493
192	1.0	43.7717633428
192	1.0	43.7775506113
192	1.0	43.755777665
192	1.0	43.7889590487
192	1.0	43.7519994041
192	1.0	43.7752419187
192	1.0	43.7495951383
192	1.0	43.724624411
192	1.0	43.8338633804
192	1.0	43.8342932214
192	1.0	43.7550088129
192	1.0	43.7312205461
192	1.0	43.73911755
192	1.0	43.7954727528
192	1.0	43.7386368811
192	1.0	43.780310275
192	1.0	43.7962384676
192	1.0	43.8211521617
192	1.0	43.7972312037
192	1.0	43.8170090968
192	1.0	43.818596689
192	1.0	43.818640162
192	1.0	43.8018693291
192	1.0	43.8002042998
192	1.0	43.7858136387
192	1.0	43.7666606505
192	1.0	43.8277864481
192	1.0	43.7991373458
192	1.0	43.7140731708
192	1.0	43.7996914968
192	1.0	43.7330530291
192	1.0	43.7406655948
192	1.0	43.7634161921
192	1.0	43.7398206156
192	1.0	43.8213153515
192	1.0	43.7490702602
192	1.0	43.8020957553
192	1.0	43.8015959641
192	1.0	43.7376092009
192	1.0	43.7905131909
192	1.0	43.831089563
192	1.0	43.7757907752
192	1.0	43.8051189567
192	1.0	43.8113770194
192	1.0	43.7995916129
192	1.0	43.7788031837
192	1.0	43.7969231574
192	1.0	43.7898546893
192	1.0	43.8101765144
192	1.0	43.7486611175
192	1.0	43.7586039815
192	1.0	43.7639430507
192	1.0	43.7885367058
192	1.0	43.801252806
192	1.0	43.7961302067
192	1.0	43.8071978275
192	1.0	43.8382994962
192	1.0	43.8067648513
192	1.0	43.7919058475
192	1.0	43.8065526105
192	1.0	43.8073255233
192	1.0	43.7620814375
192	1.0	43.8029269067
192	1.0	43.8215853581
192	1.0	43.815850402
192	1.0	43.747335278
192	1.0	43.825350282
192	1.0	43.7639689628
192	1.0	43.7273431486
192	1.0	43.8422846301
192	1.0	43.7341342022
192	1.0	43.7914440815
192	1.0	43.8226203868
192	1.0	43.7453744753
192	1.0	43.7335627674
192	1.0	43.7987375278
192	1.0	43.7399079272
192	1.0	43.7393110768
192	1.0	43.8373888754
192	1.0	43.7486711989
192	1.0	43.7900272182
192	1.0	43.7419266611
192	1.0	43.8062764084
192	1.0	43.8064191301
192	1.0	43.7937037809
192	1.0	43.8243806132
192	1.0	43.7623203447
192	1.0	43.8346443911
192	1.0	43.7959785472
192	1.0	43.7801021641
192	1.0	43.7996514459
192	1.0	43.8009685197
192	1.0	43.8261020517
192	1.0	43.7273158515
192	1.0	43.733906014
192	1.0	43.703884626
192	1.0	43.7332724857
192	1.0	43.8000976698
192	1.0	43.8147871995
192	1.0	43.7460085665
192	1.0	43.8148859853
192	1.0	43.7517984919
192	1.0	43.7207654516
192	1.0	43.8082708874
192	1.0	43.8199296799
192	1.0	43.8042325882
192	1.0	43.7972494284
192	1.0	43.7983940979
192	1.0	43.8295563873
192	1.0	43.7838769182
192	1.0	43.7524746204
192	1.0	43.8276279679
192	1.0	43.769735282
192	1.0	43.7798809023
192	1.0	43.8177861819
192	1.0	43.8014526232
192	1.0	43.734261736
192	1.0	43.8109011448
192	1.0	43.7998940909
192	1.0	43.8363476815
192	1.0	43.7320044394
192	1.0	43.8006450776
192	1.0	43.8050336747
192	1.0	43.7545067201
192	1.0	43.7481295986
192	1.0	43.8428064635
192	1.0	43.8096990438
192	1.0	43.7571942618
192	1.0	43.7841011834
192	1.0	43.8123084007
192	1.0	43.7574477323
192	1.0	43.8135281936
192	1.0	43.8062304061
192	1.0	43.8248936262
192	1.0	43.7804657005
192	1.0	43.8154204211
192	1.0	43.761801351
192	1.0	43.8170645889
192	1.0	43.785625753
192	1.0	43.7621276872
192	1.0	43.7994289032
192	1.0	43.810704657
192	1.0	43.7492458576
192	1.0	43.828139491
192	1.0	43.8142868216
192	1.0	43.8035563634
192	1.0	43.7722862527
192	1.0	43.8222221101
192	1.0	43.8050654696
192	1.0	43.8072309637
192	1.0	43.7948332695
192	1.0	43.7590696988
192	1.0	43.769295457
192	1.0	43.7692555391
192	1.0	43.812674738
192	1.0	43.7604852126
192	1.0	43.7304872191
192	1.0	43.8359358925
192	1.0	43.767424344
192	1.0	43.782315066
192	1.0	43.7869579827
192	1.0	43.7811339378
192	1.0	43.8030880476
192	1.0	43.8465053099
192	1.0	43.7158926926
192	1.0	43.8225048922
192	1.0	43.8001386931
192	1.0	43.7619900305
192	1.0	43.7940057982
192	1.0	43.8031528889
192	1.0	43.7771448024
192	1.0	43.7982054431
192	1.0	43.8452580567
192	1.0	43.7059715165
192	1.0	43.7748195866
192	1.0	43.7719494273
192	1.0	43.7523225088
192	1.0	43.8292006704
192	1.0	43.8133972537
192	1.0	43.809627888
192	1.0	43.7396474545
192	1.0	43.7934904051
192	1.0	43.8113169147
192	1.0	43.7575561386
192	1.0	43.7400794365
192	1.0	43.764296861
192	1.0	43.8180954409
192	1.0	43.7279105339
192	1.0	43.7581062795
192	1.0	43.7438765123
192	1.0	43.7122159048
192	1.0	43.7882245695
192	1.0	43.8103165596
192	1.0	43.7638413924
192	1.0	43.7583477009
192	1.0	43.8118884109
192	1.0	43.7910828963
192	1.0	43.8340016967
192	1.0	43.7531663958
192	1.0	43.8116953078
192	1.0	43.81114331
192	1.0	43.8013302784
192	1.0	43.7966107157
192	1.0	43.7684358329
192	1.0	43.8292459457
192	1.0	43.8039391453
192	1.0	43.7554911481
192	1.0	43.8249663112
192	1.0	43.818562735
192	1.0	43.8203311061
192	1.0	43.7572901
192	1.0	43.7468152229
192	1.0	43.8181221794
192	1.0	43.8129619535
192	1.0	43.8030077647
192	1.0	43.7913551571
192	1.0	43.7342234902
192	1.0	43.7508366079
192	1.0	43.8078397035
192	1.0	43.7939708126
192	1.0	43.8220665833
192	1.0	43.8313010502
192	1.0	43.8537192327
192	1.0	43.7921260985
192	1.0	43.7985555861
192	1.0	43.8259380873
192	1.0	43.7251409061
192	1.0	43.7031723337
192	1.0	43.8298329831
192	1.0	43.7794347653
192	1.0	43.8158853794
192	1.0	43.7679936525
192	1.0	43.8159273091
192	1.0	43.8370970214
192	1.0	43.826454056
192	1.0	43.7129783512
192	1.0	43.7314180049
192	1.0	43.8090623948
192	1.0	43.8167450638
192	1.0	43.8239232577
192	1.0	43.8052898148
192	1.0	43.7869441381
192	1.0	43.8043490707
192	1.0	43.7431115398
192	1.0	43.8152374849
192	1.0	43.8230757644
192	1.0	43.7325412867
192	1.0	43.7972617029
192	1.0	43.7161935347
192	1.0	43.8180725592
192	1.0	43.742199967
192	1.0	43.7647217506
192	1.0	43.8293178614
192	1.0	43.7826105534
192	1.0	43.8329927386
192	1.0	43.7819344042
192	1.0	43.746950417
192	1.0	43.8206934903
192	1.0	43.8316504917
192	1.0	43.8358630151
192	1.0	43.8430570933
192	1.0	43.7416188461
192	1.0	43.8401527354
192	1.0	43.7952123081
192	1.0	43.7666766798
192	1.0	43.7814051697
192	1.0	43.7155590818
192	1.0	43.8213678856
192	1.0	43.8202254172
192	1.0	43.7713974541
192	1.0	43.7420048269
192	1.0	43.8229445976
192	1.0	43.7554214193
192	1.0	43.7209077065
192	1.0	43.8078865624
192	1.0	43.7851932982
192	1.0	43.7977856685
192	1.0	43.8115833564
192	1.0	43.797502643
192	1.0	43.802948271
192	1.0	43.729975503
192	1.0	43.6988885023
192	1.0	43.6787034661
192	1.0	43.7489471829
192	1.0	43.7992305611
192	1.0	43.7863957902
192	1.0	43.8175802968
192	1.0	43.8381140111
192	1.0	43.7926386399
192	1.0	43.8297473364
192	1.0	43.7374197511
192	1.0	43.8116157482
192	1.0	43.7678095717
192	1.0	43.7669015072
192	1.0	43.8143548799
192	1.0	43.8301431639
192	1.0	43.7599618711
192	1.0	43.760605347
192	1.0	43.7798680157
192	1.0	43.8068055802
192	1.0	43.7553342147
192	1.0	43.8218354693
192	1.0	43.8257399309
192	1.0	43.8068491616
192	1.0	43.8164556444
192	1.0	43.8121440746
192	1.0	43.7624404349
192	1.0	43.8056133303
192	1.0	43.7776871723
192	1.0	43.8282910228
192	1.0	43.8423837295
192	1.0	43.8132067012
192	1.0	43.8082344629
192	1.0	43.7548957833
192	1.0	43.8106979071
192	1.0	43.8031212883
192	1.0	43.7882886466
192	1.0	43.7860563584
192	1.0	43.8251582607
192	1.0	43.829359523
192	1.0	43.8024562268
192	1.0	43.785393722
192	1.0	43.762453083
192	1.0	43.8153241428
