# Supplementary material for: Unique membrane properties and enhanced signal processing in human neocortical neurons
Source: eLife. 2016 Oct 6;5:e16553. doi: 10.7554/eLife.16553 (PMC5100995; doi:10.7554/eLife.16553)
Supplement: Source code 1. — DOI: http://dx.doi.org/10.7554/eLife.16553.014 [file elife-16553-code1.zip › Fig3/Fig3b/DIST_045_SYNC/Mon_Apr_11_11_35_14_2016/syns_193/sync_stim_seed_782.txt]

NUMBER_OF_SYNAPSES	APC_N	MAX_VOLTAGE
193	1.0	43.81188971
193	1.0	43.826047663
193	1.0	43.8176139583
193	1.0	43.8400245211
193	1.0	43.7281838854
193	1.0	43.8055134823
193	1.0	43.7218517901
193	1.0	43.8008680237
193	1.0	43.7630815519
193	1.0	43.7538914647
193	1.0	43.7877026486
193	1.0	43.7974727364
193	1.0	43.7669115752
193	1.0	43.7222697927
193	1.0	43.844193841
193	1.0	43.7554220197
193	1.0	43.7557050433
193	1.0	43.7791302798
193	1.0	43.7495362518
193	1.0	43.8139574836
193	1.0	43.8328692056
193	1.0	43.8301517117
193	1.0	43.7731949435
193	1.0	43.8076685719
193	1.0	43.767400171
193	1.0	43.7736373485
193	1.0	43.7430681442
193	1.0	43.7804660314
193	1.0	43.8272015294
193	1.0	43.7832921994
193	1.0	43.8367835302
193	1.0	43.8222513308
193	1.0	43.8276318714
193	1.0	43.8160564453
193	1.0	43.704403855
193	1.0	43.7412863894
193	1.0	43.7559590196
193	1.0	43.7789840175
193	1.0	43.730130027
193	1.0	43.7376535703
193	1.0	43.7918998042
193	1.0	43.7971566102
193	1.0	43.8227964048
193	1.0	43.7804607858
193	1.0	43.7829482726
193	1.0	43.8113467989
193	1.0	43.7776455794
193	1.0	43.8134596785
193	1.0	43.7962321673
193	1.0	43.822003425
193	1.0	43.8121436375
193	1.0	43.7964089061
193	1.0	43.8040613633
193	1.0	43.8086840038
193	1.0	43.7964619964
193	1.0	43.8095156301
193	1.0	43.7927472963
193	1.0	43.7625870498
193	1.0	43.7995141375
193	1.0	43.80712347
193	1.0	43.7543413092
193	1.0	43.7324680368
193	1.0	43.7616226389
193	1.0	43.8489111545
193	1.0	43.8261101603
193	1.0	43.763753034
193	1.0	43.7650349883
193	1.0	43.7876423328
193	1.0	43.7209653229
193	1.0	43.7108351726
193	1.0	43.7491099743
193	1.0	43.7523007134
193	1.0	43.810911597
193	1.0	43.8160135265
193	1.0	43.796608301
193	1.0	43.7733694247
193	1.0	43.8333791593
193	1.0	43.8103665351
193	1.0	43.7168125918
193	1.0	43.7467578313
193	1.0	43.8257515701
193	1.0	43.8189902516
193	1.0	43.7876346619
193	1.0	43.831000825
193	1.0	43.8321247058
193	1.0	43.8240242861
193	1.0	43.8175080485
193	1.0	43.778877939
193	1.0	43.7417019644
193	1.0	43.8144514762
193	1.0	43.7799989911
193	1.0	43.8001239439
193	1.0	43.823110556
193	1.0	43.7978314284
193	1.0	43.7748871333
193	1.0	43.8143390927
193	1.0	43.7839058223
193	1.0	43.801132299
193	1.0	43.761193086
193	1.0	43.7397771524
193	1.0	43.7786158956
193	1.0	43.7727877546
193	1.0	43.8178633321
193	1.0	43.7994809545
193	1.0	43.8132037223
193	1.0	43.785810405
193	1.0	43.7346446543
193	1.0	43.8272054647
193	1.0	43.8015318358
193	1.0	43.7560716512
193	1.0	43.759334652
193	1.0	43.7869444476
193	1.0	43.8278184585
193	1.0	43.7335780414
193	1.0	43.8314560122
193	1.0	43.8048671457
193	1.0	43.8369898907
193	1.0	43.807070212
193	1.0	43.8060273945
193	1.0	43.8130673939
193	1.0	43.8215735236
193	1.0	43.8145294414
193	1.0	43.74911064
193	1.0	43.8004493579
193	1.0	43.7668199104
193	1.0	43.8323449313
193	1.0	43.837990139
193	1.0	43.7575444781
193	1.0	43.7334074636
193	1.0	43.8294148
193	1.0	43.8273223817
193	1.0	43.8185243713
193	1.0	43.8233648747
193	1.0	43.8248662783
193	1.0	43.8158517958
193	1.0	43.8118588743
193	1.0	43.8152706306
193	1.0	43.7711517798
193	1.0	43.8039347752
193	1.0	43.7925321526
193	1.0	43.7942399222
193	1.0	43.7815659784
193	1.0	43.828580304
193	1.0	43.8269138513
193	1.0	43.7546514265
193	1.0	43.8034671411
193	1.0	43.715314218
193	1.0	43.7744323239
193	1.0	43.7858793251
193	1.0	43.8082070798
193	1.0	43.8295207922
193	1.0	43.7334979844
193	1.0	43.8351353704
193	1.0	43.8102112239
193	1.0	43.8445493951
193	1.0	43.7460166839
193	1.0	43.8251060683
193	1.0	43.7610624127
193	1.0	43.7095768244
193	1.0	43.7918986308
193	1.0	43.7963343559
193	1.0	43.7575306659
193	1.0	43.7944473707
193	1.0	43.7753367877
193	1.0	43.7726800612
193	1.0	43.7337629065
193	1.0	43.8090187175
193	1.0	43.7120208341
193	1.0	43.792632123
193	1.0	43.7661115817
193	1.0	43.7967043786
193	1.0	43.7837589941
193	1.0	43.7705345795
193	1.0	43.8361329383
193	1.0	43.7399068093
193	1.0	43.8218289556
193	1.0	43.8203728511
193	1.0	43.8144482772
193	1.0	43.7255495821
193	1.0	43.8096048752
193	1.0	43.8247562302
193	1.0	43.7842548007
193	1.0	43.8212589651
193	1.0	43.7932824585
193	1.0	43.8177367294
193	1.0	43.7935109187
193	1.0	43.8105333118
193	1.0	43.8271996254
193	1.0	43.794116323
193	1.0	43.8063295033
193	1.0	43.8240627341
193	1.0	43.7791853093
193	1.0	43.7947694474
193	1.0	43.7465259231
193	1.0	43.7483881213
193	1.0	43.8333603763
193	1.0	43.8280627251
193	1.0	43.8318138276
193	1.0	43.77799161
193	1.0	43.8000598522
193	1.0	43.7460724965
193	1.0	43.7733463339
193	1.0	43.7492889906
193	1.0	43.8071424897
193	1.0	43.7597663154
193	1.0	43.8133026119
193	1.0	43.7713443228
193	1.0	43.7870741389
193	1.0	43.8188302214
193	1.0	43.7348372423
193	1.0	43.7361046249
193	1.0	43.7847602296
193	1.0	43.7505423304
193	1.0	43.8149959706
193	1.0	43.7228716842
193	1.0	43.7510962493
193	1.0	43.7770140071
193	1.0	43.8065403001
193	1.0	43.8093634995
193	1.0	43.7548536712
193	1.0	43.8179583363
193	1.0	43.7992087174
193	1.0	43.7319560256
193	1.0	43.780269176
193	1.0	43.8148346235
193	1.0	43.7160322736
193	1.0	43.8162057825
193	1.0	43.8341435809
193	1.0	43.8300913177
193	1.0	43.8224401257
193	1.0	43.7480680401
193	1.0	43.8376294901
193	1.0	43.8113801973
193	1.0	43.7681203265
193	1.0	43.8072060236
193	1.0	43.6749890966
193	1.0	43.7800288777
193	1.0	43.7904117472
193	1.0	43.7550904703
193	1.0	43.8295817659
193	1.0	43.8172925066
193	1.0	43.7935448288
193	1.0	43.781049196
193	1.0	43.7654128938
193	1.0	43.8215803736
193	1.0	43.7653376779
193	1.0	43.7367352325
193	1.0	43.7900000871
193	1.0	43.7858749304
193	1.0	43.8001363979
193	1.0	43.7523099309
193	1.0	43.8291385952
193	1.0	43.7515036391
193	1.0	43.8114162759
193	1.0	43.7192805998
193	1.0	43.7642295354
193	1.0	43.7432600381
193	1.0	43.7839519695
193	1.0	43.8046765108
193	1.0	43.7935003792
193	1.0	43.8091267513
193	1.0	43.7439897122
193	1.0	43.7758865713
193	1.0	43.7543782154
193	1.0	43.7868910383
193	1.0	43.8070835888
193	1.0	43.7853659325
193	1.0	43.7233947105
193	1.0	43.8384112235
193	1.0	43.7543711715
193	1.0	43.7965443941
193	1.0	43.7504489756
193	1.0	43.7624946725
193	1.0	43.8184787214
193	1.0	43.7797273641
193	1.0	43.8090270218
193	1.0	43.8082210255
193	1.0	43.8231243067
193	1.0	43.7699715732
193	1.0	43.8301772028
193	1.0	43.8048569074
193	1.0	43.7981785179
193	1.0	43.7556369708
193	1.0	43.8166317302
193	1.0	43.8037675464
193	1.0	43.7628723519
193	1.0	43.8273051981
193	1.0	43.7690366783
193	1.0	43.7557772894
193	1.0	43.8177095528
193	1.0	43.7529940149
193	1.0	43.8014267412
193	1.0	43.7721442813
193	1.0	43.7387499648
193	1.0	43.8171122644
193	1.0	43.8093323395
193	1.0	43.8233375944
193	1.0	43.7497995901
193	1.0	43.7246658081
193	1.0	43.8173228639
193	1.0	43.7606514848
193	1.0	43.7542139472
193	1.0	43.7726063361
193	1.0	43.7898204114
193	1.0	43.8095792266
193	1.0	43.8081759939
193	1.0	43.7596057317
193	1.0	43.7861480139
193	1.0	43.7983369579
193	1.0	43.8196152274
193	1.0	43.8412057282
193	1.0	43.8138530413
193	1.0	43.8030488226
193	1.0	43.8251749707
193	1.0	43.7984968819
193	1.0	43.8021346504
193	1.0	43.8291118234
193	1.0	43.8238646021
193	1.0	43.8159246337
193	1.0	43.7364030031
193	1.0	43.8514696261
193	1.0	43.8081772656
193	1.0	43.7260892412
193	1.0	43.8398437143
193	1.0	43.7418257094
193	1.0	43.8272580275
193	1.0	43.7973555697
193	1.0	43.8207097317
193	1.0	43.8022842187
193	1.0	43.7579691687
193	1.0	43.7954612791
193	1.0	43.7361817724
193	1.0	43.8136868338
193	1.0	43.7043330068
193	1.0	43.8257024128
193	1.0	43.8219339772
193	1.0	43.8056073169
193	1.0	43.847773388
193	1.0	43.801247112
193	1.0	43.831193294
193	1.0	43.8067745321
193	1.0	43.7582451414
193	1.0	43.7775797525
193	1.0	43.8168116248
193	1.0	43.8412563356
193	1.0	43.8353647091
193	1.0	43.7973509229
193	1.0	43.7747921239
193	1.0	43.7031145691
193	1.0	43.8177052057
193	1.0	43.8167036498
193	1.0	43.7687176219
193	1.0	43.7441018091
193	1.0	43.7873355977
193	1.0	43.7900848507
193	1.0	43.729882285
193	1.0	43.7400096669
193	1.0	43.7323938824
193	1.0	43.8174715428
193	1.0	43.8111399732
193	1.0	43.8033312664
193	1.0	43.7229074672
193	1.0	43.7644220479
193	1.0	43.8091046045
193	1.0	43.7514984124
193	1.0	43.8229474365
193	1.0	43.7972857928
193	1.0	43.8058925275
193	1.0	43.8011877651
193	1.0	43.8027239197
193	1.0	43.7616922684
193	1.0	43.8130416274
193	1.0	43.8042497707
193	1.0	43.8131902584
193	1.0	43.8107601495
193	1.0	43.8083266736
193	1.0	43.8269054049
193	1.0	43.8507925733
193	1.0	43.8161148147
193	1.0	43.7918115001
193	1.0	43.8106008275
193	1.0	43.8210292301
193	1.0	43.7444488383
193	1.0	43.739546571
193	1.0	43.8100274336
193	1.0	43.797954871
193	1.0	43.7940264145
193	1.0	43.8410270975
193	1.0	43.725745704
193	1.0	43.8190197456
193	1.0	43.8089102676
193	1.0	43.7210769671
193	1.0	43.8232651145
193	1.0	43.7602163575
193	1.0	43.7760929969
193	1.0	43.7605317965
193	1.0	43.8321290827
193	1.0	43.768474009
193	1.0	43.8070493755
193	1.0	43.7976019439
193	1.0	43.8221351935
193	1.0	43.7832357239
193	1.0	43.7996226371
193	1.0	43.8021022382
193	1.0	43.7836632105
193	1.0	43.7607097202
193	1.0	43.7738068465
193	1.0	43.7208805748
193	1.0	43.7513377263
193	1.0	43.7975751873
193	1.0	43.7555705303
193	1.0	43.7999685069
193	1.0	43.820227873
193	1.0	43.786173372
193	1.0	43.7466070839
193	1.0	43.8050322692
193	1.0	43.8066403768
193	1.0	43.758864405
193	1.0	43.7776515723
193	1.0	43.7468489652
193	1.0	43.7696332269
193	1.0	43.7692589308
193	1.0	43.7397605878
193	1.0	43.7414307853
193	1.0	43.7603380191
193	1.0	43.7534951037
193	1.0	43.7579122917
193	1.0	43.7312342157
193	1.0	43.7511502266
193	1.0	43.8409711906
193	1.0	43.8181897551
193	1.0	43.7998730083
193	1.0	43.8064604067
193	1.0	43.8049418107
193	1.0	43.7620769265
193	1.0	43.8102037334
193	1.0	43.7889388214
193	1.0	43.8185505645
193	1.0	43.7916448029
193	1.0	43.7730490063
193	1.0	43.8099349086
193	1.0	43.7645082649
193	1.0	43.8326491375
193	1.0	43.7376270249
193	1.0	43.7870123167
193	1.0	43.7925235467
193	1.0	43.8187190911
193	1.0	43.8152058961
193	1.0	43.7021887189
193	1.0	43.8191622477
193	1.0	43.8371119903
193	1.0	43.8259284872
193	1.0	43.8128239508
193	1.0	43.7573619712
193	1.0	43.7630608255
193	1.0	43.8337668676
193	1.0	43.8196003978
193	1.0	43.7547938137
193	1.0	43.7561818354
193	1.0	43.7888251553
193	1.0	43.8108924256
193	1.0	43.7668998551
193	1.0	43.735666141
193	1.0	43.8027801479
193	1.0	43.7701995107
193	1.0	43.8260101251
193	1.0	43.7991408439
193	1.0	43.7998138781
193	1.0	43.8153618482
193	1.0	43.8468945614
193	1.0	43.8117952195
193	1.0	43.764422017
193	1.0	43.8240085629
193	1.0	43.7277743031
193	1.0	43.8054967486
193	1.0	43.7454527637
193	1.0	43.7743107075
193	1.0	43.8087770731
193	1.0	43.7475218096
193	1.0	43.8187575077
193	1.0	43.8225692033
193	1.0	43.7693785767
193	1.0	43.7620533644
193	1.0	43.7317244145
193	1.0	43.8292028432
193	1.0	43.7414324358
193	1.0	43.7801146908
193	1.0	43.7532123686
193	1.0	43.8073268851
193	1.0	43.7092589499
193	1.0	43.79470322
193	1.0	43.7648761445
193	1.0	43.7926292442
193	1.0	43.7707374887
193	1.0	43.7605000773
193	1.0	43.7581388364
193	1.0	43.8321515881
193	1.0	43.8188761983
193	1.0	43.7851978855
193	1.0	43.7450308358
193	1.0	43.8344245725
193	1.0	43.8101197655
193	1.0	43.797767597
193	1.0	43.7857359931
193	1.0	43.7885320668
193	1.0	43.7372531649
193	1.0	43.7587733389
193	1.0	43.8045909577
193	1.0	43.8083566429
193	1.0	43.7270647757
193	1.0	43.7839802992
193	1.0	43.8209764719
193	1.0	43.8274103718
193	1.0	43.7540403755
193	1.0	43.8293172776
193	1.0	43.795936738
193	1.0	43.794530174
193	1.0	43.7510518286
193	1.0	43.8422147848
193	1.0	43.7680808297
193	1.0	43.7783416844
193	1.0	43.7877271877
193	1.0	43.8065196997
193	1.0	43.8172787923
193	1.0	43.8000851532
193	1.0	43.8180034772
193	1.0	43.7121995171
193	1.0	43.8010977126
193	1.0	43.7468127987
193	1.0	43.8274268723
193	1.0	43.7532948163
193	1.0	43.8256445564
193	1.0	43.755275904
193	1.0	43.7456658502
193	1.0	43.8252476821
193	1.0	43.8156967743
193	1.0	43.7976162506
193	1.0	43.8129843009
193	1.0	43.7533010993
193	1.0	43.834265944
193	1.0	43.8196032029
193	1.0	43.8109419359
193	1.0	43.8217198637
193	1.0	43.8260824077
193	1.0	43.7620232076
193	1.0	43.8358323662
193	1.0	43.8443389052
193	1.0	43.8269952741
193	1.0	43.7510231381
193	1.0	43.8193843849
193	1.0	43.8259418565
193	1.0	43.8309711611
193	1.0	43.7296339866
193	1.0	43.8305844223
193	1.0	43.7317049161
193	1.0	43.8241358397
193	1.0	43.7860218986
193	1.0	43.7777130162
193	1.0	43.8124811484
193	1.0	43.7682131754
193	1.0	43.7532927426
193	1.0	43.7638131586
193	1.0	43.8017781615
193	1.0	43.7703636745
193	1.0	43.7290044531
193	1.0	43.8088249609
193	1.0	43.8098061487
193	1.0	43.8363143707
193	1.0	43.8403374569
193	1.0	43.8304267468
193	1.0	43.8300741954
193	1.0	43.8392056365
193	1.0	43.8321252279
193	1.0	43.7988962701
193	1.0	43.7498035973
193	1.0	43.7654137018
193	1.0	43.8321373155
193	1.0	43.8258015128
193	1.0	43.8128644031
193	1.0	43.8372169805
193	1.0	43.7887590907
193	1.0	43.7843420709
193	1.0	43.8051016889
193	1.0	43.8250005663
193	1.0	43.7684589064
193	1.0	43.7304555732
193	1.0	43.7896899886
193	1.0	43.7674854441
193	1.0	43.8184218011
193	1.0	43.775243204
193	1.0	43.7764739794
193	1.0	43.761527578
193	1.0	43.7846386613
193	1.0	43.8179727192
193	1.0	43.8015375489
193	1.0	43.8294463841
193	1.0	43.8315274234
193	1.0	43.7232601108
193	1.0	43.7252574737
193	1.0	43.7992844939
193	1.0	43.8263322455
193	1.0	43.7977043263
193	1.0	43.8283661974
193	1.0	43.769830995
193	1.0	43.7315426704
193	1.0	43.7691247953
193	1.0	43.8093405242
193	1.0	43.8025427123
193	1.0	43.8242533191
193	1.0	43.8112564097
193	1.0	43.7483228153
193	1.0	43.8057923907
193	1.0	43.8371380139
193	1.0	43.8068274645
193	1.0	43.7988698996
193	1.0	43.7932145199
193	1.0	43.8159441482
193	1.0	43.8084736922
193	1.0	43.8307386428
193	1.0	43.7395082927
193	1.0	43.7933331244
193	1.0	43.8385916526
193	1.0	43.7539764377
193	1.0	43.7994101678
193	1.0	43.7568229905
193	1.0	43.8142416638
193	1.0	43.7455985035
193	1.0	43.7897194374
193	1.0	43.7375444975
193	1.0	43.7478919535
193	1.0	43.721519161
193	1.0	43.80790427
193	1.0	43.7910129376
193	1.0	43.7946008171
193	1.0	43.7070807238
193	1.0	43.7246225916
193	1.0	43.7581539918
193	1.0	43.826070003
193	1.0	43.7761292173
193	1.0	43.7763931269
193	1.0	43.7443077463
193	1.0	43.794872731
193	1.0	43.7937110142
193	1.0	43.8058528899
193	1.0	43.7701650291
193	1.0	43.7260995991
193	1.0	43.7969961202
193	1.0	43.8340773611
193	1.0	43.8214800583
193	1.0	43.8305198347
193	1.0	43.7517223966
193	1.0	43.7846314959
193	1.0	43.8296806975
193	1.0	43.741872286
193	1.0	43.7983247302
193	1.0	43.7929659044
193	1.0	43.8050202109
193	1.0	43.7823670469
193	1.0	43.7727801019
193	1.0	43.7432104169
193	1.0	43.7384841921
193	1.0	43.7694401222
193	1.0	43.779223097
193	1.0	43.8162095234
193	1.0	43.825001283
193	1.0	43.8082389907
193	1.0	43.8320669087
193	1.0	43.7714001326
193	1.0	43.8040106158
193	1.0	43.7850654135
193	1.0	43.8253873937
193	1.0	43.795229155
193	1.0	43.7852836926
193	1.0	43.7894828433
193	1.0	43.7110533405
193	1.0	43.8145717689
193	1.0	43.796896072
193	1.0	43.80066735
193	1.0	43.8223092189
193	1.0	43.818254513
193	1.0	43.7361489965
193	1.0	43.7971385752
193	1.0	43.7975859426
193	1.0	43.7434894777
193	1.0	43.7993781482
193	1.0	43.8011747814
193	1.0	43.7565766649
193	1.0	43.8167196722
193	1.0	43.7902214017
193	1.0	43.8266260066
193	1.0	43.7861237685
193	1.0	43.7686441027
193	1.0	43.8290015552
193	1.0	43.7259079623
193	1.0	43.8285070539
193	1.0	43.7903440445
193	1.0	43.7967250844
193	1.0	43.8224117019
193	1.0	43.7706497878
193	1.0	43.820152576
193	1.0	43.7457092452
193	1.0	43.8197626916
193	1.0	43.8279043928
193	1.0	43.8103172485
193	1.0	43.8152205836
193	1.0	43.8131488723
193	1.0	43.844607854
193	1.0	43.7753242453
193	1.0	43.8306465385
193	1.0	43.7824532775
193	1.0	43.7417263146
193	1.0	43.7797605875
193	1.0	43.8240191992
193	1.0	43.8350344124
193	1.0	43.7572394659
193	1.0	43.7659734062
193	1.0	43.7524859064
193	1.0	43.8079866408
193	1.0	43.7871695843
193	1.0	43.834463623
193	1.0	43.716245017
193	1.0	43.8319164509
193	1.0	43.8281888206
193	1.0	43.8014632616
193	1.0	43.8024324178
193	1.0	43.7344354132
193	1.0	43.8356896067
193	1.0	43.7968729799
193	1.0	43.7533602333
193	1.0	43.8126794896
193	1.0	43.7998847675
193	1.0	43.815611042
193	1.0	43.8275659922
193	1.0	43.7572914502
193	1.0	43.7152607455
193	1.0	43.7968916909
193	1.0	43.818364321
193	1.0	43.7707124417
193	1.0	43.78440505
193	1.0	43.7775452106
193	1.0	43.7767928389
193	1.0	43.7926047191
193	1.0	43.8013538491
193	1.0	43.8210266747
193	1.0	43.7485362855
193	1.0	43.7701366661
193	1.0	43.75787482
193	1.0	43.7641144929
193	1.0	43.7993171223
193	1.0	43.7731123905
193	1.0	43.7622417837
193	1.0	43.8097225597
193	1.0	43.7925014353
193	1.0	43.8229128364
193	1.0	43.7860847295
193	1.0	43.809222792
193	1.0	43.7793320208
193	1.0	43.7474335861
193	1.0	43.8019782053
193	1.0	43.7909255999
193	1.0	43.8208938492
193	1.0	43.7903211063
193	1.0	43.7279958692
193	1.0	43.798891742
193	1.0	43.8115155825
193	1.0	43.7177816782
193	1.0	43.7947346329
193	1.0	43.7717980172
193	1.0	43.7374683814
193	1.0	43.7775375337
193	1.0	43.8511420008
193	1.0	43.8347819962
193	1.0	43.8179263477
193	1.0	43.8028703905
193	1.0	43.7785217197
193	1.0	43.777276283
193	1.0	43.8272518904
193	1.0	43.8219313236
193	1.0	43.7514566759
193	1.0	43.7462179115
193	1.0	43.7886006805
193	1.0	43.7324424612
193	1.0	43.8208592934
193	1.0	43.7553507549
193	1.0	43.776744954
193	1.0	43.7677207852
193	1.0	43.7288081468
193	1.0	43.8350876931
193	1.0	43.7940761507
193	1.0	43.8102254885
193	1.0	43.7967570529
193	1.0	43.8123404036
193	1.0	43.7541311992
193	1.0	43.8054848318
193	1.0	43.8217533567
193	1.0	43.7763966057
193	1.0	43.795418199
193	1.0	43.7915508031
193	1.0	43.8144162487
193	1.0	43.7596466069
193	1.0	43.8133562945
193	1.0	43.789969619
193	1.0	43.7848322431
193	1.0	43.7376936799
193	1.0	43.8018378709
193	1.0	43.8396433874
193	1.0	43.7936824399
193	1.0	43.7705205977
193	1.0	43.7969346357
193	1.0	43.7949592732
193	1.0	43.8128109002
193	1.0	43.7657666248
193	1.0	43.7591430285
193	1.0	43.8344808817
193	1.0	43.7832550283
193	1.0	43.7622610492
193	1.0	43.7272409447
193	1.0	43.8314350868
193	1.0	43.7723709837
193	1.0	43.7766133031
193	1.0	43.8341909358
193	1.0	43.8268198402
193	1.0	43.7815130433
193	1.0	43.8011908656
193	1.0	43.7500404375
193	1.0	43.7880883894
193	1.0	43.7379497808
193	1.0	43.8016841721
193	1.0	43.8247374755
193	1.0	43.7642555073
193	1.0	43.7371915303
193	1.0	43.7721985597
193	1.0	43.8373545197
193	1.0	43.7528643896
193	1.0	43.8108100679
193	1.0	43.8130753275
193	1.0	43.7900300723
193	1.0	43.7718442213
193	1.0	43.7852065309
193	1.0	43.7127994383
193	1.0	43.793196609
193	1.0	43.8233112789
193	1.0	43.8467784521
193	1.0	43.7776840196
193	1.0	43.7285862957
193	1.0	43.8306719333
193	1.0	43.7966351379
193	1.0	43.7614606452
193	1.0	43.7359153576
193	1.0	43.7373940242
193	1.0	43.8098968892
193	1.0	43.825403439
193	1.0	43.8087753391
193	1.0	43.7762626195
193	1.0	43.7768426221
193	1.0	43.7885799962
193	1.0	43.8179538431
193	1.0	43.791160388
193	1.0	43.8073931361
193	1.0	43.8072192879
193	1.0	43.7192032595
193	1.0	43.7601304449
193	1.0	43.825497987
193	1.0	43.7519922686
193	1.0	43.8199659122
193	1.0	43.7504764122
193	1.0	43.7941207043
193	1.0	43.7350514189
193	1.0	43.8314092531
193	1.0	43.8033511327
193	1.0	43.8082393386
193	1.0	43.8237840559
193	1.0	43.7872540071
193	1.0	43.837201826
193	1.0	43.8110334157
193	1.0	43.7752331007
193	1.0	43.8361528376
193	1.0	43.8326194598
193	1.0	43.7803668726
193	1.0	43.8228789132
193	1.0	43.8063257505
193	1.0	43.7413426076
193	1.0	43.8004993728
193	1.0	43.8015826695
193	1.0	43.7752816804
193	1.0	43.7329719966
193	1.0	43.7539139818
193	1.0	43.7163607052
193	1.0	43.8288135273
193	1.0	43.8234276557
193	1.0	43.7243955578
193	1.0	43.8346037166
193	1.0	43.7928222341
193	1.0	43.7549749728
193	1.0	43.8280300604
193	1.0	43.7993732412
193	1.0	43.819055008
193	1.0	43.8273303602
193	1.0	43.754724745
193	1.0	43.8014220887
193	1.0	43.7387719882
193	1.0	43.7511448773
193	1.0	43.7493726413
193	1.0	43.7679196372
193	1.0	43.779373847
193	1.0	43.8254829097
193	1.0	43.7406809216
193	1.0	43.8069799929
193	1.0	43.790342938
193	1.0	43.7819724662
193	1.0	43.8012567655
193	1.0	43.7838730521
193	1.0	43.7670828261
193	1.0	43.8299830514
193	1.0	43.8397119907
193	1.0	43.7781023551
193	1.0	43.8163572164
193	1.0	43.8092863878
193	1.0	43.8116789142
193	1.0	43.8384591327
193	1.0	43.809545952
193	1.0	43.8277156658
193	1.0	43.7263857893
193	1.0	43.82730754
193	1.0	43.8090525259
193	1.0	43.780467937
193	1.0	43.7985881328
193	1.0	43.7581157821
193	1.0	43.770563641
193	1.0	43.782651718
193	1.0	43.7988259112
193	1.0	43.7544594267
193	1.0	43.794718661
193	1.0	43.7628384283
193	1.0	43.7965942616
193	1.0	43.8293261571
193	1.0	43.8179565499
193	1.0	43.8438439165
193	1.0	43.8045981489
193	1.0	43.8041569977
193	1.0	43.7079354384
193	1.0	43.8116880696
193	1.0	43.7707384045
193	1.0	43.7911663265
193	1.0	43.7950737473
193	1.0	43.732968538
193	1.0	43.7543625887
193	1.0	43.756476365
193	1.0	43.8102369626
193	1.0	43.796559518
193	1.0	43.7482242388
193	1.0	43.8267648257
193	1.0	43.7803383412
193	1.0	43.8158988855
193	1.0	43.7834249351
193	1.0	43.8036741732
193	1.0	43.8218657756
193	1.0	43.794637832
193	1.0	43.851391969
193	1.0	43.7767202634
193	1.0	43.8274864374
193	1.0	43.813501007
193	1.0	43.7345359949
193	1.0	43.8353119945
193	1.0	43.796735228
193	1.0	43.7477712442
193	1.0	43.7997082243
193	1.0	43.8207997287
193	1.0	43.8247277738
193	1.0	43.7875499482
193	1.0	43.7370517369
193	1.0	43.8067162634
193	1.0	43.8243025702
193	1.0	43.8288809676
193	1.0	43.7590005844
193	1.0	43.7923666366
193	1.0	43.8079151137
193	1.0	43.82374039
193	1.0	43.8045324998
193	1.0	43.8111950294
193	1.0	43.8181865698
193	1.0	43.8394740729
193	1.0	43.7826580127
193	1.0	43.7718432915
193	1.0	43.8108707504
193	1.0	43.812132156
193	1.0	43.8212007593
193	1.0	43.8007295053
193	1.0	43.7533287043
193	1.0	43.8014217296
193	1.0	43.7310379506
193	1.0	43.8194066121
193	1.0	43.8157201853
193	1.0	43.7247383653
193	1.0	43.7802033438
193	1.0	43.8132561849
193	1.0	43.7319203273
193	1.0	43.7891857
193	1.0	43.830904877
193	1.0	43.7640785794
