# Supplementary material for: Unique membrane properties and enhanced signal processing in human neocortical neurons
Source: eLife. 2016 Oct 6;5:e16553. doi: 10.7554/eLife.16553 (PMC5100995; doi:10.7554/eLife.16553)
Supplement: Source code 1. — DOI: http://dx.doi.org/10.7554/eLife.16553.014 [file elife-16553-code1.zip › Fig3/Fig3b/DIST_045_SYNC/Mon_Apr_11_11_35_14_2016/syns_194/sync_stim_seed_778.txt]

NUMBER_OF_SYNAPSES	APC_N	MAX_VOLTAGE
194	1.0	43.7060446356
194	1.0	43.8332377547
194	1.0	43.8137193698
194	1.0	43.7884724675
194	1.0	43.7724186095
194	1.0	43.8378925502
194	1.0	43.773159298
194	1.0	43.8148289836
194	1.0	43.740311283
194	1.0	43.7755160483
194	1.0	43.7144211752
194	1.0	43.7794866976
194	1.0	43.7258894171
194	1.0	43.826905677
194	1.0	43.7759259515
194	1.0	43.789560772
194	1.0	43.8008438167
194	1.0	43.7806785303
194	1.0	43.8003981167
194	1.0	43.7908229529
194	1.0	43.780592251
194	1.0	43.8384691293
194	1.0	43.8085147408
194	1.0	43.8328429179
194	1.0	43.8013530803
194	1.0	43.8271716161
194	1.0	43.8225319867
194	1.0	43.8271301113
194	1.0	43.8273195301
194	1.0	43.783382056
194	1.0	43.807913627
194	1.0	43.758285846
194	1.0	43.8180538663
194	1.0	43.7991061714
194	1.0	43.8259253756
194	1.0	43.8127124748
194	1.0	43.7512142954
194	1.0	43.7643299496
194	1.0	43.8238610024
194	1.0	43.8049493061
194	1.0	43.796551182
194	1.0	43.8474116715
194	1.0	43.7391505964
194	1.0	43.8018600281
194	1.0	43.8330840542
194	1.0	43.8320741312
194	1.0	43.8066756275
194	1.0	43.8158520672
194	1.0	43.742680304
194	1.0	43.8050895319
194	1.0	43.8260915344
194	1.0	43.7940413536
194	1.0	43.755581876
194	1.0	43.7913409827
194	1.0	43.8046514546
194	1.0	43.7996581379
194	1.0	43.7522212697
194	1.0	43.7504866024
194	1.0	43.7971420643
194	1.0	43.8238744481
194	1.0	43.779403311
194	1.0	43.7954661193
194	1.0	43.8072983118
194	1.0	43.7690745592
194	1.0	43.8268969047
194	1.0	43.7981342401
194	1.0	43.78906608
194	1.0	43.8359528826
194	1.0	43.7687092129
194	1.0	43.8011620334
194	1.0	43.7455287664
194	1.0	43.7347950755
194	1.0	43.7640533116
194	1.0	43.8223818044
194	1.0	43.7380391472
194	1.0	43.7633272009
194	1.0	43.7640534522
194	1.0	43.8126179697
194	1.0	43.7245128365
194	1.0	43.7824358988
194	1.0	43.7173042902
194	1.0	43.7986253052
194	1.0	43.7921982993
194	1.0	43.7976016675
194	1.0	43.7855073954
194	1.0	43.7294605071
194	1.0	43.7807668888
194	1.0	43.7648919923
194	1.0	43.8322686524
194	1.0	43.7887305229
194	1.0	43.8449114004
194	1.0	43.7208588718
194	1.0	43.7891957403
194	1.0	43.7772738596
194	1.0	43.7249904607
194	1.0	43.831782626
194	1.0	43.7495248159
194	1.0	43.7238826868
194	1.0	43.7844613328
194	1.0	43.7090345885
194	1.0	43.8350240349
194	1.0	43.8115904308
194	1.0	43.7644740895
194	1.0	43.743056004
194	1.0	43.8145771367
194	1.0	43.7773715579
194	1.0	43.7778305076
194	1.0	43.8123396461
194	1.0	43.819619331
194	1.0	43.7615769816
194	1.0	43.729066303
194	1.0	43.8181471085
194	1.0	43.7661088302
194	1.0	43.845321459
194	1.0	43.8003631505
194	1.0	43.7346276731
194	1.0	43.7577894421
194	1.0	43.7864123687
194	1.0	43.7983277259
194	1.0	43.7934689988
194	1.0	43.7989477965
194	1.0	43.8397083436
194	1.0	43.7974868755
194	2.0	43.7442322818
194	1.0	43.7892784405
194	1.0	43.8143787754
194	1.0	43.7214035663
194	1.0	43.7971643824
194	1.0	43.7728148135
194	1.0	43.8305426705
194	1.0	43.8283800317
194	1.0	43.7597649412
194	1.0	43.7907873819
194	1.0	43.7135161503
194	1.0	43.837320874
194	1.0	43.7207152713
194	1.0	43.7380043584
194	1.0	43.7852228553
194	1.0	43.7462203862
194	1.0	43.7772935058
194	1.0	43.7451663288
194	1.0	43.8453970979
194	1.0	43.7269090726
194	1.0	43.7374275202
194	1.0	43.7695387003
194	1.0	43.8015610992
194	1.0	43.8389774883
194	1.0	43.7922724106
194	1.0	43.7912231349
194	1.0	43.799956877
194	1.0	43.823645651
194	1.0	43.7973571139
194	1.0	43.7748518436
194	1.0	43.8199952781
194	1.0	43.7945148666
194	1.0	43.7311221561
194	1.0	43.8160912429
194	1.0	43.7466444638
194	1.0	43.8237349692
194	1.0	43.8328736988
194	1.0	43.7814661804
194	1.0	43.7631482239
194	1.0	43.7955755476
194	1.0	43.7475858649
194	1.0	43.8262669923
194	1.0	43.8390152961
194	1.0	43.7969017374
194	1.0	43.824412662
194	1.0	43.8275253504
194	1.0	43.8306929475
194	1.0	43.728657277
194	1.0	43.7722285886
194	1.0	43.8112153371
194	1.0	43.8335065683
194	1.0	43.7945925496
194	1.0	43.7957595962
194	1.0	43.7598032729
194	1.0	43.8127198908
194	1.0	43.8424626
194	1.0	43.783674912
194	1.0	43.8112337091
194	1.0	43.8472333751
194	1.0	43.7457974863
194	1.0	43.8266345609
194	1.0	43.8286360096
194	1.0	43.7194676576
194	1.0	43.7643677587
194	1.0	43.7984182781
194	1.0	43.7812669295
194	1.0	43.8023727884
194	1.0	43.8080275037
194	1.0	43.8033174388
194	1.0	43.8238596072
194	1.0	43.81590659
194	1.0	43.8117445812
194	1.0	43.8140805669
194	1.0	43.7894589796
194	1.0	43.7287693866
194	1.0	43.8122334757
194	1.0	43.7708932757
194	1.0	43.8172720633
194	1.0	43.8015037767
194	1.0	43.7835841727
194	1.0	43.7615779078
194	1.0	43.8032962877
194	1.0	43.8088237806
194	1.0	43.7921978088
194	1.0	43.8103999167
194	1.0	43.8262090497
194	1.0	43.7872994886
194	1.0	43.8284484167
194	1.0	43.7975904811
194	1.0	43.813531691
194	1.0	43.7967450408
194	1.0	43.7487244757
194	1.0	43.7991038371
194	1.0	43.7932478965
194	1.0	43.8148251582
194	1.0	43.7701577094
194	1.0	43.8071882582
194	1.0	43.7914688913
194	1.0	43.820801283
194	1.0	43.7751648241
194	1.0	43.7604359208
194	1.0	43.8092892198
194	1.0	43.8016818296
194	1.0	43.7284001517
194	1.0	43.7987539583
194	1.0	43.8382440098
194	1.0	43.830226305
194	1.0	43.7751208325
194	1.0	43.7557571871
194	1.0	43.8236067156
194	1.0	43.8379752915
194	1.0	43.8248157656
194	1.0	43.7160058122
194	1.0	43.812082167
194	1.0	43.7507508085
194	1.0	43.7770509199
194	1.0	43.8053765371
194	1.0	43.8299325137
194	1.0	43.7926738288
194	1.0	43.7747926431
194	1.0	43.7867188213
194	1.0	43.8051618151
194	1.0	43.8163121886
194	1.0	43.8211700655
194	1.0	43.8171521443
194	1.0	43.8409517786
194	1.0	43.7554424158
194	1.0	43.777208399
194	1.0	43.8309841494
194	1.0	43.782313624
194	1.0	43.8519143027
194	1.0	43.8159974013
194	1.0	43.8189998207
194	1.0	43.7645878619
194	1.0	43.7249412911
194	1.0	43.7718853681
194	1.0	43.8420959364
194	1.0	43.8343451546
194	1.0	43.815346319
194	1.0	43.8009365588
194	1.0	43.8226513038
194	1.0	43.7848032284
194	1.0	43.8196027965
194	1.0	43.7854567519
194	1.0	43.8228816399
194	1.0	43.8114058639
194	1.0	43.7474435302
194	1.0	43.8302524592
194	1.0	43.8361631337
194	1.0	43.8431189745
194	1.0	43.822538989
194	1.0	43.7579609734
194	1.0	43.7510827039
194	1.0	43.8202719733
194	1.0	43.7914040872
194	1.0	43.7724314108
194	1.0	43.7046175908
194	1.0	43.797461498
194	1.0	43.8270584891
194	1.0	43.7577168052
194	1.0	43.7717658914
194	2.0	43.7480584354
194	1.0	43.8299411365
194	1.0	43.7464739421
194	1.0	43.7594980344
194	1.0	43.8362961311
194	1.0	43.7993077149
194	1.0	43.7552681655
194	1.0	43.8027530909
194	1.0	43.7669199874
194	1.0	43.7777072094
194	1.0	43.8161127233
194	1.0	43.8331711365
194	1.0	43.7347099018
194	1.0	43.825916549
194	1.0	43.8043790926
194	1.0	43.8123327399
194	1.0	43.8062380984
194	1.0	43.7988131939
194	1.0	43.8016510615
194	1.0	43.7997995817
194	1.0	43.785598346
194	1.0	43.788490374
194	1.0	43.843359252
194	1.0	43.7886028942
194	1.0	43.7731472691
194	1.0	43.7481865356
194	1.0	43.8273937229
194	1.0	43.8104478079
194	1.0	43.7803327586
194	1.0	43.7749706058
194	1.0	43.8014875776
194	1.0	43.7656121324
194	1.0	43.756039635
194	1.0	43.7862937771
194	2.0	43.7824875185
194	1.0	43.8117313674
194	1.0	43.8088653916
194	1.0	43.7418449857
194	1.0	43.8211852041
194	1.0	43.8307089632
194	1.0	43.7554088413
194	1.0	43.8167398896
194	1.0	43.7100144651
194	1.0	43.8071515787
194	1.0	43.8008421593
194	1.0	43.8056014986
194	1.0	43.8287291832
194	1.0	43.7762040266
194	1.0	43.8080218663
194	1.0	43.8451214034
194	1.0	43.7876649609
194	1.0	43.8340945684
194	1.0	43.8142574136
194	1.0	43.8492930953
194	1.0	43.7889752122
194	1.0	43.7583873749
194	1.0	43.7713391362
194	1.0	43.8432432249
194	1.0	43.8342813051
194	1.0	43.745145685
194	1.0	43.8206803041
194	1.0	43.7604088961
194	1.0	43.8091991071
194	1.0	43.7699994503
194	1.0	43.7900477697
194	1.0	43.7522147604
194	1.0	43.8012609333
194	1.0	43.810636062
194	1.0	43.8083615391
194	1.0	43.8244511738
194	1.0	43.7349150126
194	1.0	43.8401144491
194	1.0	43.7952858149
194	1.0	43.8137242754
194	1.0	43.8439437971
194	1.0	43.8071398046
194	1.0	43.7892526866
194	1.0	43.7829872173
194	1.0	43.8250630205
194	1.0	43.811234797
194	1.0	43.77098758
194	1.0	43.790773031
194	1.0	43.750644247
194	1.0	43.7751258391
194	1.0	43.7800269685
194	1.0	43.76931895
194	1.0	43.7857925591
194	1.0	43.7412585227
194	1.0	43.7277394866
194	1.0	43.8111426024
194	1.0	43.7626036951
194	1.0	43.7667824341
194	1.0	43.7260433711
194	1.0	43.7521842157
194	1.0	43.7693313818
194	1.0	43.7468433335
194	1.0	43.8063401527
194	1.0	43.7515275559
194	1.0	43.7550272031
194	1.0	43.8054074426
194	1.0	43.8387297075
194	1.0	43.8207253267
194	1.0	43.7842969843
194	1.0	43.8306360882
194	1.0	43.7807487213
194	1.0	43.8283775069
194	1.0	43.8275499836
194	1.0	43.7794038252
194	1.0	43.8311202613
194	1.0	43.7658432941
194	1.0	43.804129159
194	1.0	43.7717566759
194	1.0	43.8277148095
194	1.0	43.8050588813
194	1.0	43.8211130157
194	1.0	43.803100232
194	1.0	43.7686269891
194	1.0	43.8152891554
194	1.0	43.7506674373
194	1.0	43.7993547364
194	1.0	43.7834147694
194	1.0	43.8069321891
194	1.0	43.8004414826
194	1.0	43.8316888047
194	1.0	43.7626256072
194	1.0	43.8281378843
194	1.0	43.8073453307
194	1.0	43.8058499239
194	1.0	43.7639772708
194	1.0	43.8052472708
194	1.0	43.8020220434
194	1.0	43.8141862144
194	1.0	43.7815075482
194	1.0	43.8004242288
194	1.0	43.7611127353
194	1.0	43.8285932181
194	1.0	43.8164453157
194	1.0	43.8358070415
194	1.0	43.780206821
194	1.0	43.7980798647
194	1.0	43.7575329445
194	1.0	43.8084654761
194	1.0	43.7997056598
194	1.0	43.794517456
194	1.0	43.8034232689
194	1.0	43.8433020139
194	1.0	43.8133552771
194	1.0	43.7978317608
194	1.0	43.7880095908
194	1.0	43.7934823383
194	1.0	43.8178181581
194	1.0	43.820811677
194	1.0	43.7923567666
194	1.0	43.7490595228
194	1.0	43.814548775
194	1.0	43.8111519515
194	1.0	43.7271808631
194	1.0	43.8154018044
194	1.0	43.792568837
194	1.0	43.8315003111
194	1.0	43.7914981623
194	1.0	43.7630464599
194	1.0	43.727909285
194	1.0	43.7251309534
194	1.0	43.8155781825
194	1.0	43.8003088378
194	1.0	43.8082474086
194	1.0	43.7731873143
194	1.0	43.8089830229
194	1.0	43.7917948351
194	1.0	43.7777525199
194	1.0	43.8247709953
194	1.0	43.8112559815
194	1.0	43.8289147258
194	1.0	43.7662332774
194	1.0	43.8110341621
194	1.0	43.7803216363
194	1.0	43.8005022808
194	1.0	43.8076506832
194	1.0	43.7679677013
194	1.0	43.8093550791
194	1.0	43.8392417134
194	1.0	43.8203025154
194	1.0	43.7968105028
194	1.0	43.8241144681
194	1.0	43.815735854
194	1.0	43.8508841398
194	1.0	43.7411131825
194	1.0	43.8082705859
194	1.0	43.8257659658
194	1.0	43.819308098
194	1.0	43.815591013
194	1.0	43.8231967452
194	1.0	43.8136156736
194	1.0	43.7479202276
194	1.0	43.8053936632
194	1.0	43.7546693074
194	1.0	43.725080554
194	1.0	43.8485947007
194	1.0	43.7302055739
194	1.0	43.743251958
194	1.0	43.8111839644
194	1.0	43.7696186143
194	1.0	43.8081991809
194	1.0	43.7272618581
194	1.0	43.7656497107
194	1.0	43.745257543
194	1.0	43.7928107602
194	1.0	43.7571210549
194	1.0	43.8036756162
194	1.0	43.8215606619
194	1.0	43.8192546027
194	1.0	43.8363271521
194	1.0	43.8072474359
194	1.0	43.8208166387
194	1.0	43.842918465
194	1.0	43.7527103789
194	1.0	43.783934404
194	1.0	43.7714659326
194	1.0	43.8276190191
194	1.0	43.8229533755
194	1.0	43.8332219887
194	1.0	43.744586164
194	1.0	43.7616894617
194	1.0	43.7802622088
194	1.0	43.7226391595
194	1.0	43.8294276348
194	1.0	43.787154179
194	1.0	43.8347499045
194	1.0	43.8299351696
194	1.0	43.82250617
194	1.0	43.8124849871
194	1.0	43.7534684225
194	1.0	43.7875401986
194	1.0	43.7633865427
194	1.0	43.8017366671
194	1.0	43.8134298621
194	1.0	43.748821764
194	1.0	43.802013982
194	1.0	43.8376584281
194	1.0	43.7585064896
194	1.0	43.7876576006
194	1.0	43.8059866215
194	1.0	43.7896231422
194	1.0	43.8185859596
194	1.0	43.8275789616
194	1.0	43.8064905278
194	1.0	43.7483303457
194	1.0	43.8206107628
194	1.0	43.7449112983
194	1.0	43.8048595862
194	1.0	43.795009633
194	1.0	43.7519338483
194	1.0	43.7723613984
194	1.0	43.8164190082
194	1.0	43.7812585698
194	1.0	43.7254067883
194	1.0	43.8009755761
194	1.0	43.8096748647
194	1.0	43.7588392954
194	1.0	43.8086262683
194	1.0	43.8069929027
194	1.0	43.7377792772
194	1.0	43.8214797169
194	1.0	43.7602994741
194	1.0	43.8005819899
194	1.0	43.8264454822
194	1.0	43.8157081781
194	1.0	43.7780665436
194	1.0	43.8255333037
194	1.0	43.8321069514
194	1.0	43.7847096652
194	1.0	43.7679341685
194	1.0	43.7786822671
194	1.0	43.7695714218
194	1.0	43.7807039968
194	1.0	43.7967358084
194	1.0	43.8324528353
194	1.0	43.7563832135
194	1.0	43.7940498344
194	1.0	43.7738907426
194	1.0	43.7405344343
194	1.0	43.8094943471
194	1.0	43.8203976394
194	1.0	43.8308415314
194	1.0	43.8203885723
194	1.0	43.8390222746
194	1.0	43.7825361484
194	1.0	43.8383034834
194	1.0	43.8267082939
194	1.0	43.8099629561
194	1.0	43.7369175749
194	1.0	43.7369969373
194	1.0	43.8467503301
194	1.0	43.7767516102
194	1.0	43.8204341412
194	1.0	43.7347994951
194	1.0	43.8185449809
194	1.0	43.815056012
194	1.0	43.8268522393
194	1.0	43.7890910457
194	1.0	43.7130820832
194	1.0	43.7697376683
194	1.0	43.727897005
194	1.0	43.8078363014
194	1.0	43.7857647366
194	1.0	43.7771238289
194	1.0	43.7916129717
194	1.0	43.8397723141
194	1.0	43.7980970522
194	1.0	43.7634410811
194	1.0	43.7927240622
194	1.0	43.7992169327
194	1.0	43.7606239534
194	1.0	43.8301881957
194	1.0	43.77791729
194	1.0	43.796861196
194	1.0	43.7661221007
194	1.0	43.7563598606
194	1.0	43.821426616
194	1.0	43.7907847391
194	1.0	43.7436733282
194	1.0	43.7997413448
194	1.0	43.8089695367
194	1.0	43.7420811714
194	1.0	43.7599539896
194	1.0	43.8087043702
194	1.0	43.768245899
194	1.0	43.7987005278
194	1.0	43.8273684467
194	1.0	43.8132928078
194	1.0	43.8213327598
194	1.0	43.7727189326
194	1.0	43.8065140237
194	1.0	43.7935849079
194	1.0	43.7745302074
194	1.0	43.7878081924
194	1.0	43.80962173
194	1.0	43.7968567039
194	1.0	43.7651970331
194	1.0	43.7477088986
194	1.0	43.7852837796
194	1.0	43.7295598446
194	1.0	43.7872693882
194	1.0	43.8103021889
194	1.0	43.7875303293
194	1.0	43.7352868979
194	1.0	43.8508360337
194	1.0	43.774169246
194	1.0	43.8262840774
194	1.0	43.7731467936
194	1.0	43.8016938828
194	1.0	43.7467217141
194	1.0	43.7630800064
194	1.0	43.748309868
194	1.0	43.7664396733
194	1.0	43.7980989274
194	1.0	43.756484042
194	1.0	43.8356707236
194	1.0	43.8136934471
194	1.0	43.8556163787
194	1.0	43.8198427436
194	1.0	43.7846474869
194	1.0	43.7680889204
194	1.0	43.7868499574
194	1.0	43.8229153214
194	1.0	43.7612485687
194	1.0	43.7940377444
194	1.0	43.775736005
194	1.0	43.8131337546
194	1.0	43.8036151538
194	1.0	43.827935347
194	1.0	43.7368059472
194	1.0	43.734592443
194	1.0	43.8094159601
194	1.0	43.8233918009
194	1.0	43.8370854052
194	1.0	43.8428109417
194	1.0	43.7584848934
194	1.0	43.7957907911
194	1.0	43.8337620021
194	1.0	43.8253438503
194	1.0	43.8093700822
194	1.0	43.8299440849
194	1.0	43.7550350657
194	1.0	43.8207717753
194	1.0	43.8129738742
194	1.0	43.7893941063
194	1.0	43.8069862135
194	1.0	43.7562309497
194	1.0	43.741368725
194	1.0	43.7737679037
194	1.0	43.7213992425
194	1.0	43.8029185533
194	1.0	43.7222299248
194	1.0	43.7533474915
194	1.0	43.8375451967
194	1.0	43.7816539465
194	1.0	43.7866503461
194	1.0	43.8222757435
194	1.0	43.8035710925
194	1.0	43.7194215987
194	1.0	43.8061977508
194	1.0	43.7854377631
194	1.0	43.7629113834
194	1.0	43.8301063856
194	1.0	43.7979582401
194	1.0	43.7309939562
194	1.0	43.8003357282
194	1.0	43.7931740288
194	1.0	43.7576715761
194	1.0	43.7941400168
194	1.0	43.7263530263
194	1.0	43.8172389815
194	1.0	43.8161818631
194	1.0	43.7660994162
194	1.0	43.8113722747
194	1.0	43.8155839691
194	1.0	43.8031482212
194	1.0	43.8103688608
194	1.0	43.8044218051
194	1.0	43.7849567101
194	1.0	43.8223450975
194	1.0	43.7457182846
194	1.0	43.751456987
194	1.0	43.7877961631
194	1.0	43.7947751992
194	1.0	43.7518928967
194	1.0	43.8066027226
194	1.0	43.7593581484
194	1.0	43.7654786277
194	1.0	43.8236591632
194	1.0	43.7355852217
194	1.0	43.7641974298
194	1.0	43.80487304
194	1.0	43.7328711327
194	1.0	43.8139803013
194	1.0	43.7686828317
194	1.0	43.7459086105
194	1.0	43.8171547413
194	1.0	43.8013112541
194	1.0	43.7718722772
194	1.0	43.854355824
194	1.0	43.7157578526
194	1.0	43.8126939557
194	1.0	43.7500370894
194	1.0	43.8228754939
194	1.0	43.7712261078
194	1.0	43.7539647376
194	1.0	43.7881541918
194	1.0	43.8194803158
194	1.0	43.7818545044
194	1.0	43.8246936302
194	1.0	43.7728418528
194	1.0	43.7760502988
194	1.0	43.7996819031
194	1.0	43.8149416179
194	1.0	43.8040764101
194	1.0	43.7808717962
194	1.0	43.7604058764
194	1.0	43.8210352091
194	1.0	43.8105709225
194	1.0	43.7498929986
194	1.0	43.7444406257
194	1.0	43.8418125738
194	1.0	43.7335286141
194	1.0	43.743814025
194	1.0	43.7661477094
194	1.0	43.7329280703
194	1.0	43.8163143714
194	1.0	43.7806129608
194	1.0	43.8274516232
194	1.0	43.8109842972
194	1.0	43.7924115014
194	1.0	43.7264709511
194	1.0	43.8158337716
194	1.0	43.8092966417
194	1.0	43.7669412129
194	1.0	43.761552228
194	1.0	43.8125588798
194	1.0	43.8176591029
194	1.0	43.7596673451
194	1.0	43.7705095767
194	1.0	43.8097503238
194	1.0	43.805338932
194	1.0	43.7521046984
194	1.0	43.8019011498
194	1.0	43.8110954437
194	1.0	43.8234116065
194	1.0	43.7769927888
194	1.0	43.8140112813
194	1.0	43.8394855496
194	1.0	43.7385770681
194	1.0	43.7985303249
194	1.0	43.8243816908
194	1.0	43.7614690745
194	1.0	43.7778191215
194	1.0	43.7606323038
194	1.0	43.779760859
194	1.0	43.8393985321
194	1.0	43.7724541348
194	1.0	43.8166450737
194	1.0	43.7823260356
194	1.0	43.7457964877
194	1.0	43.7983539973
194	1.0	43.7330125483
194	1.0	43.7593846954
194	1.0	43.7818267058
194	1.0	43.7063715474
194	1.0	43.7700964042
194	1.0	43.8210304687
194	1.0	43.7504069145
194	1.0	43.7848212092
194	1.0	43.7368037532
194	1.0	43.7809752225
194	1.0	43.8026845233
194	1.0	43.8359214915
194	1.0	43.8087888122
194	1.0	43.8282416876
194	1.0	43.7566675433
194	1.0	43.8147684548
194	1.0	43.8224858332
194	1.0	43.7754762952
194	1.0	43.8028075743
194	1.0	43.8266912241
194	1.0	43.8213373409
194	1.0	43.8016815641
194	1.0	43.7635289019
194	1.0	43.8377484608
194	1.0	43.8103067116
194	1.0	43.7581346609
194	1.0	43.7615764909
194	1.0	43.7439947423
194	1.0	43.8331677267
194	1.0	43.8158774666
194	1.0	43.8110403564
194	1.0	43.8184235087
194	1.0	43.7456377016
194	1.0	43.7724381838
194	1.0	43.7953038599
194	1.0	43.8013528017
194	1.0	43.7588417776
194	1.0	43.8207573612
194	1.0	43.7616515415
194	1.0	43.7902845872
194	1.0	43.7971039223
194	1.0	43.8325099158
194	1.0	43.7580454466
194	1.0	43.739297512
194	1.0	43.8166248547
194	1.0	43.8219734596
194	1.0	43.8391325689
194	1.0	43.7482526912
194	1.0	43.8210716472
194	1.0	43.7504871251
194	1.0	43.728670135
194	1.0	43.8408195281
194	1.0	43.7718599768
194	1.0	43.7696114155
194	1.0	43.7626529312
194	1.0	43.7790381209
194	1.0	43.8251680372
194	1.0	43.8237736589
194	1.0	43.7665837708
194	1.0	43.8080198104
194	1.0	43.798244233
194	1.0	43.807250001
194	1.0	43.8153339603
194	2.0	43.77124764
194	1.0	43.8335920621
194	1.0	43.8015781058
194	1.0	43.7493086763
194	1.0	43.8161186428
194	1.0	43.8079133537
194	1.0	43.7433310958
194	1.0	43.7986635765
194	1.0	43.8122314062
194	1.0	43.8090334261
194	1.0	43.8260668715
194	1.0	43.7591679768
194	1.0	43.8257535578
194	1.0	43.8312520005
194	1.0	43.7660005342
194	1.0	43.7963327202
194	1.0	43.7855824037
194	1.0	43.8275911647
194	1.0	43.745867454
194	1.0	43.809893024
194	1.0	43.8332099432
194	1.0	43.8069751463
194	1.0	43.8031830008
194	1.0	43.7709027623
194	1.0	43.8193673184
194	1.0	43.8071187073
194	1.0	43.7070888977
194	1.0	43.8067672953
194	1.0	43.8166410709
194	1.0	43.7345832729
194	1.0	43.7566800339
194	1.0	43.7750685143
194	1.0	43.7171388591
194	1.0	43.7562390756
194	1.0	43.7849517881
194	1.0	43.8270503881
194	1.0	43.8211842589
194	1.0	43.8321442681
194	1.0	43.7344532714
194	1.0	43.7089412862
194	1.0	43.797800782
194	1.0	43.7641787987
194	1.0	43.8255086399
194	1.0	43.8301824549
194	1.0	43.7404640917
194	1.0	43.7658490052
194	1.0	43.8277296984
194	1.0	43.7741553161
194	1.0	43.764466784
194	1.0	43.776009218
194	1.0	43.8236969844
194	1.0	43.7925131488
194	1.0	43.8047237347
194	1.0	43.8100419208
194	1.0	43.7895948777
194	1.0	43.7310617151
194	1.0	43.7157308478
194	1.0	43.8019066936
194	1.0	43.8044341921
194	1.0	43.8213011859
194	1.0	43.8239539486
194	1.0	43.7440361791
194	1.0	43.7187642957
194	1.0	43.7360525271
194	1.0	43.8310269119
194	1.0	43.8220286083
194	1.0	43.7856693901
194	1.0	43.8229263791
194	1.0	43.8133017722
194	1.0	43.7837109688
194	1.0	43.7997051572
194	1.0	43.7871903038
194	1.0	43.8206576692
194	1.0	43.8153952673
194	1.0	43.7073237579
194	1.0	43.8436180273
194	1.0	43.8023315196
194	1.0	43.7276586337
194	1.0	43.7817814371
194	1.0	43.8172192805
194	1.0	43.8261782919
194	1.0	43.781615666
194	1.0	43.7720784132
194	1.0	43.7774547025
194	1.0	43.8201436455
194	1.0	43.7251214568
194	1.0	43.7777113034
194	1.0	43.8280120778
194	1.0	43.82302514
194	1.0	43.7471542587
194	1.0	43.7900576182
194	1.0	43.7583096532
194	1.0	43.7401493429
194	1.0	43.8125970393
194	1.0	43.7892690463
194	1.0	43.7282925354
194	1.0	43.8312828359
194	1.0	43.7930720554
194	1.0	43.8187820708
194	1.0	43.7220110276
194	1.0	43.7409249579
194	1.0	43.7933288425
194	1.0	43.7568804151
194	1.0	43.7372959439
194	1.0	43.8503708013
194	1.0	43.8054638282
194	1.0	43.7867384248
194	1.0	43.8143185517
194	1.0	43.8066824503
194	1.0	43.8275285975
194	1.0	43.7998108716
194	1.0	43.8167123947
194	1.0	43.8153271592
194	1.0	43.7873168633
194	1.0	43.7958509318
194	1.0	43.8117977816
194	1.0	43.8161170878
194	1.0	43.802013252
194	1.0	43.7308821418
194	1.0	43.834665963
194	1.0	43.708154387
194	1.0	43.7541891435
194	1.0	43.7829094717
194	1.0	43.7616610395
194	1.0	43.7647349977
194	1.0	43.8155376009
194	1.0	43.845882522
194	1.0	43.8147155915
194	1.0	43.8159791239
194	1.0	43.7518363794
194	1.0	43.7660813697
194	1.0	43.7633610829
194	1.0	43.7819213835
194	1.0	43.7195285008
194	1.0	43.7486465545
194	1.0	43.8224153605
194	1.0	43.7608417913
194	1.0	43.8412130163
194	1.0	43.7587280316
194	1.0	43.7698660717
194	1.0	43.7984110849
194	1.0	43.8278217415
194	1.0	43.7452449801
194	1.0	43.830583016
194	1.0	43.8091651522
194	1.0	43.7700701901
194	1.0	43.7280356324
194	1.0	43.7394270075
