# Supplementary material for: Unique membrane properties and enhanced signal processing in human neocortical neurons
Source: eLife. 2016 Oct 6;5:e16553. doi: 10.7554/eLife.16553 (PMC5100995; doi:10.7554/eLife.16553)
Supplement: Source code 1. — DOI: http://dx.doi.org/10.7554/eLife.16553.014 [file elife-16553-code1.zip › Fig3/Fig3b/DIST_045_SYNC/Mon_Apr_11_11_35_14_2016/syns_195/sync_stim_seed_784.txt]

NUMBER_OF_SYNAPSES	APC_N	MAX_VOLTAGE
195	1.0	43.8186000401
195	1.0	43.7377357829
195	1.0	43.7950262599
195	1.0	43.8332829249
195	1.0	43.8264207234
195	1.0	43.8260082824
195	1.0	43.7643760577
195	1.0	43.8121533103
195	1.0	43.7876766634
195	1.0	43.8248527647
195	1.0	43.8116171336
195	1.0	43.787655196
195	1.0	43.8268165767
195	1.0	43.7506523634
195	1.0	43.8348225125
195	1.0	43.7991451805
195	1.0	43.8139327634
195	1.0	43.8062424021
195	1.0	43.7835698472
195	1.0	43.8263061431
195	1.0	43.721212655
195	1.0	43.7916195359
195	1.0	43.7447989462
195	1.0	43.7312575777
195	1.0	43.8087399454
195	1.0	43.78544961
195	1.0	43.7660146883
195	1.0	43.7759630954
195	1.0	43.788028544
195	1.0	43.7362385716
195	1.0	43.8151296966
195	1.0	43.8101289847
195	1.0	43.7451045531
195	1.0	43.7745044125
195	1.0	43.7029651303
195	1.0	43.7166532294
195	1.0	43.8120943092
195	1.0	43.7817844803
195	1.0	43.8107795954
195	1.0	43.7727836736
195	1.0	43.836507357
195	1.0	43.8190183678
195	1.0	43.7762540502
195	1.0	43.8218794343
195	1.0	43.7620704728
195	1.0	43.7821616461
195	1.0	43.8311952031
195	1.0	43.815997002
195	1.0	43.7579007229
195	1.0	43.7304557997
195	1.0	43.7361502155
195	1.0	43.8435077387
195	1.0	43.8061941366
195	1.0	43.8226953201
195	1.0	43.8045079806
195	1.0	43.7844465087
195	1.0	43.7484124211
195	1.0	43.8140577145
195	1.0	43.816160993
195	1.0	43.7725850612
195	1.0	43.7963766818
195	1.0	43.7647967752
195	1.0	43.7674487558
195	1.0	43.8414527655
195	1.0	43.7981153623
195	1.0	43.7372140371
195	1.0	43.8267396755
195	1.0	43.8025642094
195	1.0	43.8201762363
195	1.0	43.8130549083
195	1.0	43.7489612495
195	1.0	43.8291384725
195	1.0	43.744782098
195	1.0	43.7474052378
195	1.0	43.7978262279
195	1.0	43.8303272144
195	1.0	43.8050082267
195	1.0	43.815514542
195	1.0	43.7236150938
195	1.0	43.8065552414
195	1.0	43.8080909951
195	1.0	43.8538874265
195	1.0	43.8186020089
195	1.0	43.8031297163
195	1.0	43.7613264572
195	1.0	43.8311551375
195	1.0	43.7319847386
195	1.0	43.7915404046
195	1.0	43.7787263511
195	1.0	43.7676396054
195	1.0	43.8204292586
195	1.0	43.806917398
195	1.0	43.7741623202
195	1.0	43.7883262897
195	1.0	43.7547341623
195	1.0	43.7356990279
195	1.0	43.8198671399
195	1.0	43.8066807161
195	1.0	43.7893365054
195	1.0	43.8235889109
195	1.0	43.8116367265
195	1.0	43.7914128306
195	1.0	43.7794018007
195	1.0	43.7410563222
195	1.0	43.7664983842
195	1.0	43.7222774146
195	1.0	43.7845319083
195	1.0	43.8240709851
195	1.0	43.8368927855
195	1.0	43.8332860493
195	1.0	43.760173888
195	1.0	43.8076652226
195	1.0	43.7489807933
195	1.0	43.8167478743
195	1.0	43.8123368394
195	1.0	43.825577533
195	1.0	43.7827455511
195	1.0	43.7945182768
195	1.0	43.7732730047
195	1.0	43.7800922527
195	1.0	43.7440848448
195	1.0	43.7542169597
195	1.0	43.8245235285
195	1.0	43.7832583321
195	1.0	43.7875328735
195	1.0	43.8204253291
195	1.0	43.7944764546
195	1.0	43.8117339381
195	1.0	43.8315123243
195	1.0	43.8127739551
195	1.0	43.7976587538
195	1.0	43.816118399
195	1.0	43.7665350941
195	1.0	43.7592650663
195	1.0	43.8182174373
195	1.0	43.8068849895
195	1.0	43.7819377372
195	1.0	43.7795828103
195	1.0	43.7868140309
195	1.0	43.7250662379
195	1.0	43.7207677408
195	1.0	43.7336015895
195	1.0	43.7591819044
195	1.0	43.8174945895
195	1.0	43.7807354172
195	1.0	43.8149869403
195	1.0	43.7727323203
195	1.0	43.8286569094
195	1.0	43.7776897745
195	1.0	43.7526357
195	1.0	43.7657765051
195	1.0	43.826492212
195	1.0	43.8089033142
195	1.0	43.7382146622
195	1.0	43.8169041981
195	1.0	43.7867604725
195	1.0	43.7447609637
195	1.0	43.8250998021
195	1.0	43.8200816519
195	1.0	43.7997809378
195	1.0	43.7557650702
195	1.0	43.8083280402
195	1.0	43.7925503446
195	1.0	43.8302849117
195	1.0	43.8015212395
195	1.0	43.8086209785
195	1.0	43.8234229031
195	1.0	43.8083297856
195	1.0	43.8266097114
195	1.0	43.8225610761
195	1.0	43.8215413626
195	1.0	43.8407230249
195	1.0	43.8075972691
195	1.0	43.7998574959
195	1.0	43.7237950107
195	1.0	43.7510311525
195	1.0	43.83410641
195	1.0	43.7167264062
195	1.0	43.7164232235
195	1.0	43.8165610285
195	1.0	43.7382329716
195	1.0	43.7748003123
195	1.0	43.7726798088
195	1.0	43.7632186965
195	1.0	43.798691983
195	1.0	43.8231038661
195	1.0	43.8087846313
195	1.0	43.7908284279
195	1.0	43.8006747644
195	1.0	43.7592024666
195	1.0	43.800559406
195	1.0	43.8336285357
195	1.0	43.8355148462
195	1.0	43.767850841
195	1.0	43.7283780939
195	1.0	43.7722104245
195	1.0	43.8065279911
195	1.0	43.8201117729
195	1.0	43.7694405563
195	1.0	43.7521379878
195	1.0	43.8336850918
195	1.0	43.8167643837
195	1.0	43.7881385055
195	1.0	43.8274129143
195	1.0	43.7845540477
195	1.0	43.8230000018
195	1.0	43.7614532333
195	1.0	43.8209840757
195	1.0	43.803900198
195	1.0	43.7744379974
195	1.0	43.7490264965
195	1.0	43.8118896447
195	1.0	43.7684847476
195	1.0	43.7293967307
195	1.0	43.8071191654
195	1.0	43.8203729379
195	1.0	43.7959350972
195	1.0	43.7831146623
195	1.0	43.7822303945
195	1.0	43.7031891327
195	1.0	43.7299322509
195	1.0	43.8122996869
195	1.0	43.7874515294
195	1.0	43.7270722326
195	1.0	43.7809071806
195	1.0	43.7881477238
195	1.0	43.8203456681
195	1.0	43.76894761
195	1.0	43.7799905199
195	1.0	43.760816426
195	1.0	43.7990323621
195	1.0	43.8082068445
195	1.0	43.7923364298
195	1.0	43.8340183325
195	1.0	43.8232971615
195	1.0	43.8005637505
195	1.0	43.8077593795
195	1.0	43.804739926
195	1.0	43.8155126839
195	1.0	43.7834572512
195	1.0	43.7612436719
195	1.0	43.7813133085
195	1.0	43.7493043999
195	1.0	43.77136075
195	1.0	43.8275888805
195	1.0	43.8118800477
195	1.0	43.7771005888
195	1.0	43.7915071963
195	1.0	43.8259167878
195	1.0	43.8276994917
195	1.0	43.7400355946
195	1.0	43.7457641348
195	1.0	43.8093543481
195	1.0	43.8354215292
195	1.0	43.7850154346
195	1.0	43.7463086894
195	1.0	43.7220722889
195	1.0	43.836730609
195	1.0	43.7355271879
195	1.0	43.8150560883
195	1.0	43.8209775914
195	1.0	43.8022433703
195	1.0	43.8084010169
195	1.0	43.8197468355
195	1.0	43.8299991139
195	1.0	43.8248545965
195	1.0	43.7486731739
195	1.0	43.8505648352
195	1.0	43.717566727
195	1.0	43.7576765274
195	1.0	43.7606710957
195	1.0	43.734977308
195	1.0	43.800804853
195	1.0	43.7929236053
195	1.0	43.8108554646
195	1.0	43.8027225222
195	1.0	43.8327380993
195	1.0	43.717333636
195	1.0	43.764815981
195	1.0	43.7391420341
195	1.0	43.7882200356
195	1.0	43.823752959
195	1.0	43.7220628324
195	1.0	43.7861650146
195	1.0	43.8000034664
195	1.0	43.8237464083
195	1.0	43.8013553012
195	1.0	43.8083148086
195	1.0	43.8205658644
195	1.0	43.7956249562
195	1.0	43.8429112161
195	1.0	43.816556954
195	1.0	43.8013454432
195	1.0	43.8140208717
195	1.0	43.7264714324
195	1.0	43.7814639886
195	1.0	43.8277154864
195	1.0	43.8280069964
195	1.0	43.8053107755
195	1.0	43.8247340856
195	1.0	43.8136145465
195	1.0	43.7801974053
195	1.0	43.7727690134
195	1.0	43.8114881411
195	1.0	43.8183897413
195	1.0	43.8381529764
195	1.0	43.8012811638
195	1.0	43.7924053464
195	1.0	43.7542776418
195	1.0	43.8155405301
195	1.0	43.839730548
195	1.0	43.7459899058
195	1.0	43.7783034059
195	1.0	43.8318367402
195	1.0	43.8212040027
195	1.0	43.8161465112
195	1.0	43.8172826105
195	1.0	43.7887831583
195	1.0	43.8467817172
195	1.0	43.7393777231
195	1.0	43.7618359558
195	1.0	43.7419502162
195	1.0	43.7666523794
195	1.0	43.8135836302
195	1.0	43.8431256266
195	1.0	43.8178179132
195	1.0	43.8103444678
195	1.0	43.7684538696
195	1.0	43.8156613481
195	1.0	43.8113502094
195	1.0	43.832617061
195	1.0	43.8352120116
195	1.0	43.7284963713
195	1.0	43.7763687317
195	1.0	43.744296995
195	1.0	43.7601338412
195	1.0	43.8165386737
195	1.0	43.7485479445
195	1.0	43.7852468323
195	1.0	43.7969078393
195	1.0	43.8236094825
195	1.0	43.7532392634
195	1.0	43.7656431356
195	1.0	43.7982736182
195	1.0	43.8167528118
195	1.0	43.8105826964
195	1.0	43.8279779244
195	1.0	43.8195347685
195	1.0	43.8055493913
195	1.0	43.7818244883
195	1.0	43.8191239393
195	1.0	43.8267958909
195	1.0	43.7499056419
195	1.0	43.7479943916
195	1.0	43.8393643554
195	1.0	43.8098068866
195	1.0	43.7890363122
195	1.0	43.8003034774
195	1.0	43.8164937286
195	1.0	43.7812752136
195	1.0	43.8108266189
195	1.0	43.7194617237
195	1.0	43.8208998108
195	1.0	43.8122155588
195	1.0	43.78135703
195	1.0	43.8012154919
195	1.0	43.8163435964
195	1.0	43.8141605604
195	1.0	43.7523321234
195	1.0	43.7817972576
195	1.0	43.8388535984
195	1.0	43.8111828985
195	1.0	43.779433906
195	1.0	43.7974497828
195	1.0	43.7568336081
195	1.0	43.7594563118
195	1.0	43.8170717808
195	1.0	43.7663511108
195	1.0	43.7602376485
195	1.0	43.7286139265
195	1.0	43.8283977458
195	1.0	43.8214636641
195	1.0	43.8010777529
195	1.0	43.8069220951
195	1.0	43.8373761226
195	1.0	43.8146522684
195	1.0	43.8303833158
195	1.0	43.7958699416
195	1.0	43.7437861863
195	1.0	43.7339362127
195	1.0	43.7958097676
195	1.0	43.7743343104
195	1.0	43.8251986352
195	1.0	43.8190597907
195	1.0	43.7925865451
195	1.0	43.8294329811
195	1.0	43.7898174093
195	1.0	43.8182199733
195	1.0	43.8170529576
195	1.0	43.7262890906
195	1.0	43.7576724757
195	1.0	43.7863978124
195	1.0	43.8130368903
195	1.0	43.801642174
195	1.0	43.7902919828
195	1.0	43.8089833929
195	1.0	43.8077995666
195	1.0	43.7544130865
195	1.0	43.8505247638
195	1.0	43.8291961218
195	1.0	43.732096503
195	1.0	43.7817922777
195	1.0	43.722110618
195	1.0	43.7711764474
195	1.0	43.8279605381
195	1.0	43.7988023891
195	1.0	43.7498591677
195	1.0	43.8138410635
195	1.0	43.7834170544
195	1.0	43.7670384077
195	1.0	43.7988120176
195	1.0	43.8179751479
195	1.0	43.8053532671
195	1.0	43.7671559359
195	1.0	43.7423378525
195	1.0	43.8139974439
195	1.0	43.794866802
195	1.0	43.7869212262
195	1.0	43.8096930858
195	1.0	43.7702846353
195	1.0	43.8103063073
195	1.0	43.7638848456
195	1.0	43.7765059254
195	1.0	43.7930429965
195	1.0	43.8191073016
195	1.0	43.8152151888
195	1.0	43.8255717985
195	1.0	43.8011307709
195	1.0	43.8175041621
195	1.0	43.8201484717
195	1.0	43.8168304442
195	1.0	43.7388397281
195	1.0	43.8176926011
195	1.0	43.8390615233
195	1.0	43.8479895102
195	1.0	43.7791169025
195	1.0	43.790590911
195	1.0	43.8222589817
195	1.0	43.8435491133
195	1.0	43.8311727301
195	1.0	43.8317059074
195	1.0	43.8173764422
195	1.0	43.8069423825
195	1.0	43.7875166692
195	1.0	43.77256295
195	1.0	43.7857202398
195	1.0	43.7896076293
195	1.0	43.8280228594
195	1.0	43.812398665
195	1.0	43.8132133626
195	1.0	43.7127567304
195	1.0	43.8375785757
195	1.0	43.8271145191
195	1.0	43.8024345201
195	1.0	43.7925701688
195	1.0	43.7850867855
195	1.0	43.8059130009
195	1.0	43.7823852663
195	1.0	43.8154401743
195	1.0	43.7611615366
195	1.0	43.8103387581
195	1.0	43.810735475
195	1.0	43.8075236186
195	1.0	43.7318902795
195	1.0	43.8333430085
195	1.0	43.7753533389
195	1.0	43.8450485908
195	1.0	43.8168246935
195	1.0	43.820125737
195	1.0	43.790495637
195	1.0	43.7610489805
195	1.0	43.7398864944
195	1.0	43.7940501782
195	1.0	43.8323284143
195	1.0	43.7934783972
195	1.0	43.7236923522
195	1.0	43.7145021663
195	1.0	43.8128132575
195	1.0	43.7874485729
195	1.0	43.7368655577
195	1.0	43.7402117285
195	1.0	43.7816787939
195	1.0	43.8215990037
195	1.0	43.7559354539
195	1.0	43.7961985579
195	1.0	43.847714642
195	1.0	43.7328299915
195	1.0	43.8293657369
195	1.0	43.7750401371
195	1.0	43.842989862
195	1.0	43.8219119434
195	1.0	43.8230038791
195	1.0	43.7560268723
195	1.0	43.8111115851
195	1.0	43.8251794244
195	1.0	43.744066831
195	1.0	43.8120510394
195	1.0	43.8122220782
195	1.0	43.814391532
195	2.0	43.8175955267
195	1.0	43.7833070557
195	1.0	43.7657061207
195	1.0	43.8354371204
195	1.0	43.8113388976
195	1.0	43.8136866336
195	1.0	43.8178671819
195	1.0	43.8132054862
195	1.0	43.8056697966
195	1.0	43.7432062132
195	1.0	43.7334146582
195	1.0	43.8142292422
195	1.0	43.8025735112
195	1.0	43.8222185239
195	1.0	43.8373865435
195	1.0	43.8253740691
195	1.0	43.7860028405
195	1.0	43.7529962147
195	1.0	43.8391436664
195	1.0	43.8153509616
195	1.0	43.8096539981
195	1.0	43.7680216112
195	1.0	43.7250965552
195	1.0	43.751755476
195	1.0	43.8408922779
195	1.0	43.7525348115
195	1.0	43.8047637565
195	1.0	43.802028111
195	1.0	43.7901596431
195	1.0	43.7173753077
195	1.0	43.7446304327
195	1.0	43.753709249
195	1.0	43.8244918541
195	1.0	43.780968776
195	1.0	43.7743837389
195	1.0	43.7410477099
195	1.0	43.7201555386
195	1.0	43.821914985
195	1.0	43.7500489508
195	1.0	43.7548448667
195	1.0	43.7803995976
195	1.0	43.8392190789
195	1.0	43.8049129412
195	1.0	43.7987275577
195	1.0	43.75316808
195	1.0	43.8030502463
195	1.0	43.8076959244
195	1.0	43.808445575
195	1.0	43.8361783706
195	1.0	43.820663977
195	1.0	43.7642270391
195	1.0	43.7963238941
195	1.0	43.8217114377
195	1.0	43.7200817413
195	1.0	43.7535570802
195	1.0	43.8106150906
195	1.0	43.8241268509
195	1.0	43.7425194843
195	1.0	43.7719208304
195	1.0	43.8050979052
195	1.0	43.735292349
195	1.0	43.76594836
195	1.0	43.7553699506
195	1.0	43.8129624448
195	1.0	43.7982326077
195	1.0	43.7789974833
195	1.0	43.8105272628
195	1.0	43.7717070578
195	1.0	43.7752011471
195	1.0	43.7819887857
195	1.0	43.8203433664
195	1.0	43.8057814902
195	1.0	43.714284666
195	1.0	43.7825452546
195	1.0	43.8008067136
195	1.0	43.8103604316
195	1.0	43.7269907208
195	1.0	43.7808017302
195	1.0	43.806864691
195	1.0	43.7962096186
195	1.0	43.764867594
195	1.0	43.8065732075
195	1.0	43.7886074317
195	1.0	43.7724870033
195	1.0	43.8407354553
195	1.0	43.8338963978
195	1.0	43.7696400016
195	1.0	43.8031419954
195	1.0	43.7795410427
195	1.0	43.838711117
195	1.0	43.7738289995
195	1.0	43.8176293742
195	1.0	43.8204972415
195	1.0	43.8212612061
195	1.0	43.8144849843
195	1.0	43.8309065097
195	1.0	43.7999197433
195	1.0	43.8286486085
195	1.0	43.8063972644
195	1.0	43.8117077994
195	1.0	43.7469533692
195	1.0	43.7067867698
195	1.0	43.826600605
195	1.0	43.8359306853
195	1.0	43.7336598193
195	1.0	43.8092560136
195	1.0	43.8052515932
195	1.0	43.7743852481
195	1.0	43.7123580594
195	1.0	43.794803307
195	1.0	43.7336875518
195	1.0	43.7339481489
195	1.0	43.7736169854
195	1.0	43.7886756241
195	1.0	43.8284494401
195	1.0	43.8005006055
195	1.0	43.7266740507
195	1.0	43.7778753919
195	1.0	43.8162507819
195	1.0	43.7488847516
195	1.0	43.8080913888
195	1.0	43.8100770063
195	1.0	43.771194197
195	1.0	43.8299778827
195	1.0	43.7187522409
195	1.0	43.807895733
195	1.0	43.8112854149
195	1.0	43.8122174815
195	1.0	43.8221636376
195	1.0	43.8263103062
195	1.0	43.7360291679
195	1.0	43.8008284022
195	1.0	43.7877508435
195	1.0	43.7615673789
195	1.0	43.7734426435
195	1.0	43.8442050422
195	1.0	43.7997716404
195	1.0	43.7744014189
195	1.0	43.7436905126
195	1.0	43.7554178951
195	1.0	43.8073081431
195	1.0	43.8292781758
195	1.0	43.8120166735
195	1.0	43.7126031258
195	1.0	43.8191437404
195	1.0	43.8163435696
195	1.0	43.7968822949
195	1.0	43.8194525961
195	1.0	43.800660509
195	1.0	43.8048248218
195	1.0	43.8076246351
195	1.0	43.8224306961
195	1.0	43.8219444181
195	1.0	43.8230214613
195	1.0	43.8153915264
195	1.0	43.8053981123
195	1.0	43.7846965041
195	1.0	43.813334901
195	1.0	43.8027136533
195	1.0	43.8034919258
195	1.0	43.8322218588
195	1.0	43.8277359498
195	1.0	43.8019491001
195	1.0	43.8035847405
195	1.0	43.6768771109
195	1.0	43.8174856484
195	1.0	43.8237766828
195	1.0	43.7406765891
195	1.0	43.7570010867
195	1.0	43.7950462365
195	1.0	43.7658193947
195	1.0	43.7624506957
195	1.0	43.7951953097
195	1.0	43.8195612949
195	1.0	43.7146387804
195	1.0	43.8076318074
195	1.0	43.8250179802
195	1.0	43.8053516826
195	1.0	43.8128407213
195	1.0	43.7895021742
195	1.0	43.7740981704
195	1.0	43.7308742905
195	1.0	43.7465305432
195	1.0	43.7617927979
195	1.0	43.8306459953
195	1.0	43.696109299
195	1.0	43.7880465896
195	1.0	43.837631749
195	1.0	43.7892600651
195	1.0	43.8380933051
195	1.0	43.8072043168
195	1.0	43.8104647374
195	1.0	43.830582582
195	1.0	43.8094404321
195	1.0	43.8032210373
195	1.0	43.7268197337
195	1.0	43.8164367455
195	1.0	43.8021320614
195	1.0	43.8201190127
195	1.0	43.7908777154
195	1.0	43.7354843856
195	1.0	43.7416230656
195	1.0	43.7413300003
195	1.0	43.8052057586
195	1.0	43.7616766307
195	1.0	43.74029745
195	1.0	43.8380767108
195	1.0	43.8257141966
195	1.0	43.7825334705
195	1.0	43.8206448444
195	1.0	43.7887393529
195	1.0	43.7662246656
195	1.0	43.8028567206
195	1.0	43.8409362085
195	1.0	43.8101388539
195	1.0	43.8003710285
195	1.0	43.8113589099
195	1.0	43.8308891876
195	1.0	43.7840866154
195	1.0	43.8333807759
195	1.0	43.7175364567
195	1.0	43.8007876285
195	1.0	43.8083861707
195	1.0	43.7743449098
195	1.0	43.7560148474
195	1.0	43.8168654647
195	1.0	43.8276628454
195	1.0	43.7715892866
195	1.0	43.7646637831
195	1.0	43.7834164703
195	1.0	43.800138376
195	1.0	43.7096107214
195	1.0	43.7588818901
195	1.0	43.7318831327
195	1.0	43.8270016399
195	1.0	43.8118668
195	1.0	43.8026104211
195	1.0	43.7514679231
195	1.0	43.8259364367
195	1.0	43.7127772277
195	1.0	43.8165416034
195	1.0	43.7360932268
195	1.0	43.7362154495
195	1.0	43.8178083367
195	1.0	43.7560471383
195	1.0	43.8080142747
195	1.0	43.7546673565
195	1.0	43.838347309
195	1.0	43.8082864798
195	1.0	43.8469504343
195	1.0	43.7685482232
195	1.0	43.7946581144
195	1.0	43.812636079
195	1.0	43.7083249298
195	1.0	43.73756554
195	1.0	43.7883979737
195	1.0	43.7751694247
195	1.0	43.8261265006
195	1.0	43.8093511095
195	1.0	43.7926126369
195	1.0	43.8065970564
195	1.0	43.7949481823
195	1.0	43.8309477794
195	1.0	43.8175302581
195	1.0	43.8289320872
195	1.0	43.8283704309
195	1.0	43.7844207707
195	1.0	43.74745627
195	1.0	43.7811987324
195	1.0	43.818385739
195	1.0	43.8089921378
195	1.0	43.7724341555
195	1.0	43.77033662
195	1.0	43.7751413028
195	1.0	43.7159849673
195	1.0	43.8038555258
195	1.0	43.8091643622
195	1.0	43.8363173964
195	1.0	43.7473064456
195	1.0	43.7765120645
195	1.0	43.7865818317
195	1.0	43.8025551671
195	1.0	43.7946789337
195	1.0	43.807492861
195	1.0	43.7813297971
195	1.0	43.7908564152
195	1.0	43.8133672941
195	1.0	43.8370158519
195	1.0	43.8043830597
195	1.0	43.8186267109
195	1.0	43.7988573618
195	1.0	43.8385072698
195	1.0	43.7723321968
195	1.0	43.7695184704
195	1.0	43.7855017418
195	1.0	43.7787230239
195	1.0	43.780876571
195	1.0	43.8311860432
195	1.0	43.823443889
195	1.0	43.753674436
195	1.0	43.7594298374
195	1.0	43.7968289203
195	1.0	43.7514663584
195	1.0	43.8365039079
195	1.0	43.8197264818
195	1.0	43.8060487367
195	1.0	43.8054239651
195	1.0	43.8198685973
195	1.0	43.8136450707
195	1.0	43.785181553
195	1.0	43.7861816934
195	1.0	43.8395351988
195	1.0	43.8145255869
195	1.0	43.8096387719
195	1.0	43.7995503444
195	1.0	43.7692682102
195	1.0	43.8311917489
195	1.0	43.8218457605
195	1.0	43.8241508711
195	1.0	43.7624895981
195	1.0	43.8344147168
195	1.0	43.8080908566
195	1.0	43.8034613921
195	1.0	43.8094441308
195	1.0	43.7384304086
195	1.0	43.8340129604
195	1.0	43.7326172674
195	1.0	43.8176601675
195	1.0	43.8259401064
195	1.0	43.8283466098
195	1.0	43.8070855406
195	1.0	43.7430200768
195	1.0	43.8271922459
195	1.0	43.7760442894
195	1.0	43.7315161102
195	1.0	43.7861481547
195	1.0	43.8024053819
195	1.0	43.7700418142
195	1.0	43.8446952549
195	1.0	43.7510108286
195	1.0	43.8162004631
195	1.0	43.8262412481
195	1.0	43.7213788376
195	1.0	43.7782120365
195	1.0	43.8168829093
195	1.0	43.7231180261
195	1.0	43.8041000914
195	1.0	43.7961721379
195	1.0	43.7534827954
195	1.0	43.8323887814
195	1.0	43.8186777221
195	1.0	43.8022634893
195	1.0	43.7172348352
195	1.0	43.8201113654
195	1.0	43.8114066477
195	1.0	43.8322947569
195	1.0	43.747813773
195	1.0	43.7411756492
195	1.0	43.8258896557
195	1.0	43.8056409691
195	1.0	43.7932390295
195	1.0	43.8069339398
195	1.0	43.8286714981
195	1.0	43.785668658
195	1.0	43.8259704658
195	1.0	43.8093362
195	1.0	43.7769007661
195	1.0	43.7325204893
195	1.0	43.7595036168
195	1.0	43.800627436
195	1.0	43.8045699295
195	1.0	43.7963373805
195	1.0	43.8123308562
195	1.0	43.8158151597
195	1.0	43.7981840053
195	1.0	43.722237776
195	1.0	43.8233369046
195	1.0	43.7707950066
195	1.0	43.8055946941
195	1.0	43.8026690573
195	1.0	43.8168928603
195	1.0	43.7258545668
195	1.0	43.8418682038
195	1.0	43.81933765
195	1.0	43.7454486406
195	1.0	43.7986338685
195	1.0	43.7838782281
195	1.0	43.7872647907
195	1.0	43.7530212888
195	1.0	43.8373226026
195	1.0	43.7276249741
195	1.0	43.8250317697
195	1.0	43.8031993362
195	1.0	43.8113248492
195	1.0	43.7338402946
195	1.0	43.7821895436
195	1.0	43.7224629458
195	1.0	43.8049929338
195	1.0	43.7973292602
195	1.0	43.7551777391
195	1.0	43.7705305746
195	1.0	43.7979286716
195	1.0	43.7426173591
195	1.0	43.7490424364
195	1.0	43.7982528987
195	1.0	43.7775483573
195	1.0	43.7855583364
195	1.0	43.7627916943
195	1.0	43.7007111446
195	1.0	43.7544926161
195	1.0	43.7583217198
195	1.0	43.7516131047
195	1.0	43.8014560043
195	1.0	43.8371455374
195	1.0	43.8334584831
195	1.0	43.7332399988
195	1.0	43.7854630459
195	1.0	43.7796281059
195	1.0	43.8168175414
195	1.0	43.8216701193
195	1.0	43.8284019028
195	1.0	43.8212256407
195	1.0	43.8071490869
195	1.0	43.8288163164
195	1.0	43.7645310739
195	1.0	43.8166238711
195	1.0	43.757040677
195	1.0	43.8348013629
195	1.0	43.7308295413
195	1.0	43.7991617661
195	1.0	43.8286161122
195	1.0	43.7587606891
195	1.0	43.7168321365
195	1.0	43.8441652126
195	1.0	43.7974328552
195	1.0	43.7928766036
195	1.0	43.8139431726
195	1.0	43.753558027
195	1.0	43.7967039698
195	1.0	43.7462339209
195	1.0	43.8076773506
195	1.0	43.8056451273
195	1.0	43.7759352493
195	1.0	43.8322952747
195	1.0	43.8612525682
195	1.0	43.7389310037
195	1.0	43.7718623262
195	1.0	43.7161979582
195	1.0	43.7839819001
195	1.0	43.8216486699
195	2.0	43.7889689709
195	1.0	43.7405292275
195	1.0	43.7280734539
195	1.0	43.7934239144
195	1.0	43.7869423261
195	1.0	43.8029188401
195	1.0	43.7922877524
195	1.0	43.8282273836
195	1.0	43.7560633208
195	1.0	43.8194388719
195	1.0	43.7371170536
195	1.0	43.7416918576
195	1.0	43.7719075074
195	1.0	43.8202882402
195	1.0	43.8244835127
195	1.0	43.8146582752
195	1.0	43.7395391968
195	1.0	43.8109220726
195	1.0	43.8404503516
195	1.0	43.7898234871
195	1.0	43.7958476827
195	1.0	43.7953326163
195	1.0	43.792913707
195	1.0	43.7704438097
195	1.0	43.7861651808
195	1.0	43.7637297621
195	1.0	43.8330144733
195	1.0	43.8493488179
195	1.0	43.8046165203
195	1.0	43.7752100832
195	1.0	43.8103627251
195	1.0	43.7747357858
195	1.0	43.8145211731
195	1.0	43.7846986604
195	1.0	43.7964120618
195	1.0	43.8054956919
195	2.0	43.8074509067
195	1.0	43.7942832364
195	1.0	43.7492626014
195	1.0	43.7928310797
195	1.0	43.7352454001
