# Supplementary material for: Unique membrane properties and enhanced signal processing in human neocortical neurons
Source: eLife. 2016 Oct 6;5:e16553. doi: 10.7554/eLife.16553 (PMC5100995; doi:10.7554/eLife.16553)
Supplement: Source code 1. — DOI: http://dx.doi.org/10.7554/eLife.16553.014 [file elife-16553-code1.zip › Fig3/Fig3b/DIST_045_SYNC/Mon_Apr_11_11_35_14_2016/syns_196/sync_stim_seed_783.txt]

NUMBER_OF_SYNAPSES	APC_N	MAX_VOLTAGE
196	1.0	43.7296862323
196	1.0	43.8047864964
196	1.0	43.8272962444
196	1.0	43.8402649769
196	1.0	43.812308072
196	1.0	43.8108380301
196	1.0	43.8246307827
196	1.0	43.8257467975
196	1.0	43.8139823923
196	1.0	43.7849448504
196	1.0	43.8164968852
196	1.0	43.8149068219
196	1.0	43.7352153851
196	1.0	43.7454018941
196	1.0	43.8325667203
196	1.0	43.801129317
196	1.0	43.7603887502
196	1.0	43.7816578721
196	1.0	43.7608399313
196	1.0	43.8406230027
196	1.0	43.7419352872
196	1.0	43.8487825754
196	1.0	43.7981585194
196	1.0	43.8267710582
196	1.0	43.824225853
196	1.0	43.8042995796
196	1.0	43.7658860906
196	1.0	43.8030167332
196	1.0	43.7867662111
196	1.0	43.7139995573
196	1.0	43.84187997
196	1.0	43.8334193184
196	1.0	43.8218073351
196	1.0	43.8289460062
196	1.0	43.8190143765
196	1.0	43.7419240315
196	1.0	43.7521488822
196	1.0	43.8407890198
196	1.0	43.788418054
196	1.0	43.8121448137
196	1.0	43.8144512158
196	1.0	43.7305072881
196	1.0	43.7539253228
196	1.0	43.741631538
196	1.0	43.7857796501
196	1.0	43.7722882955
196	1.0	43.8149337651
196	1.0	43.8174628538
196	1.0	43.7430450556
196	1.0	43.749676502
196	1.0	43.7670157855
196	1.0	43.7745695891
196	1.0	43.7461104204
196	1.0	43.7442893735
196	1.0	43.7771824942
196	1.0	43.8272686832
196	1.0	43.7381244859
196	1.0	43.8083204013
196	1.0	43.8201599919
196	1.0	43.8107191016
196	1.0	43.7659176293
196	1.0	43.7355476149
196	1.0	43.8191786019
196	1.0	43.8012720265
196	1.0	43.7656829096
196	1.0	43.801964502
196	1.0	43.7669239019
196	1.0	43.7929456733
196	1.0	43.8330654206
196	1.0	43.7395532508
196	1.0	43.7545208515
196	1.0	43.7995774192
196	1.0	43.7146932296
196	1.0	43.7264942789
196	1.0	43.7648304613
196	1.0	43.826413456
196	1.0	43.7291959321
196	1.0	43.7299246924
196	1.0	43.7963211745
196	1.0	43.7924812351
196	1.0	43.8141885134
196	1.0	43.84159242
196	1.0	43.7675504195
196	1.0	43.798768943
196	1.0	43.785377824
196	1.0	43.8176849691
196	1.0	43.8468850965
196	1.0	43.7568893539
196	1.0	43.8318906924
196	1.0	43.7642292612
196	1.0	43.7644595879
196	1.0	43.8112352772
196	1.0	43.7608932618
196	1.0	43.7360073949
196	1.0	43.7767077151
196	1.0	43.827251146
196	1.0	43.80876142
196	1.0	43.786304356
196	1.0	43.8171040539
196	1.0	43.8253785257
196	1.0	43.8048690597
196	1.0	43.7706509277
196	1.0	43.8403541027
196	1.0	43.8046760635
196	1.0	43.7676782426
196	1.0	43.8096717964
196	1.0	43.7708446092
196	1.0	43.7456744694
196	1.0	43.7622816564
196	1.0	43.7770984855
196	1.0	43.7747325307
196	1.0	43.7780777208
196	1.0	43.7905744305
196	1.0	43.8211148501
196	1.0	43.7851261875
196	1.0	43.8358110644
196	1.0	43.8120159439
196	1.0	43.8221232979
196	1.0	43.8129616454
196	1.0	43.7901321417
196	1.0	43.83606126
196	1.0	43.7774944023
196	1.0	43.793868588
196	1.0	43.7881435379
196	1.0	43.7549435421
196	1.0	43.7989116374
196	1.0	43.7389278409
196	1.0	43.7826738977
196	1.0	43.8112631446
196	1.0	43.8052649762
196	1.0	43.8007171395
196	1.0	43.8172633439
196	1.0	43.8215401596
196	1.0	43.7929973041
196	1.0	43.8305453923
196	1.0	43.8176549843
196	1.0	43.7640205028
196	1.0	43.764155942
196	1.0	43.7481163045
196	1.0	43.812375973
196	1.0	43.7895065906
196	1.0	43.778638248
196	1.0	43.8077112104
196	1.0	43.8089481107
196	1.0	43.8036731351
196	1.0	43.7310191534
196	1.0	43.7854040317
196	1.0	43.8229423139
196	1.0	43.8316072375
196	1.0	43.8087390402
196	1.0	43.7976830908
196	1.0	43.812694011
196	1.0	43.794886977
196	1.0	43.7756277505
196	1.0	43.7910845213
196	1.0	43.7843698131
196	1.0	43.7248853405
196	1.0	43.74216266
196	1.0	43.8250629608
196	1.0	43.7970194189
196	1.0	43.8071245277
196	1.0	43.8044215396
196	1.0	43.7819787129
196	1.0	43.7491425815
196	1.0	43.8065306823
196	1.0	43.7831163064
196	1.0	43.8077648532
196	1.0	43.761605713
196	1.0	43.7828314081
196	1.0	43.7595294482
196	1.0	43.8337919641
196	1.0	43.7854726226
196	1.0	43.7566808511
196	1.0	43.7625288997
196	1.0	43.7724866389
196	1.0	43.7867451468
196	1.0	43.8142084791
196	1.0	43.8091383074
196	1.0	43.7971817868
196	1.0	43.8137963122
196	1.0	43.767963139
196	1.0	43.7586777434
196	1.0	43.8108793726
196	1.0	43.8464031627
196	1.0	43.8215717116
196	1.0	43.8071769466
196	1.0	43.8277425283
196	1.0	43.8426098784
196	1.0	43.7687349597
196	1.0	43.8366038722
196	1.0	43.7195053701
196	1.0	43.7923865972
196	1.0	43.8021313794
196	1.0	43.755895309
196	1.0	43.8260257153
196	1.0	43.835814479
196	1.0	43.8336965147
196	1.0	43.7232361578
196	1.0	43.8190975327
196	1.0	43.795313602
196	1.0	43.773986771
196	1.0	43.8184487586
196	1.0	43.8172142637
196	1.0	43.7413537045
196	1.0	43.8262863559
196	1.0	43.7941486619
196	1.0	43.8531228327
196	1.0	43.7726692648
196	1.0	43.7556458913
196	1.0	43.7321306701
196	1.0	43.7559562174
196	1.0	43.7798994915
196	1.0	43.7232316774
196	1.0	43.7492427251
196	1.0	43.8235716974
196	1.0	43.7983528693
196	1.0	43.831515613
196	1.0	43.8464111314
196	1.0	43.7880152244
196	1.0	43.7194109392
196	1.0	43.7980781601
196	1.0	43.7421080712
196	1.0	43.8233089322
196	1.0	43.7738057739
196	1.0	43.801965735
196	1.0	43.8253733072
196	1.0	43.8403971026
196	1.0	43.8128935435
196	1.0	43.8243119345
196	1.0	43.8020045426
196	1.0	43.767473491
196	1.0	43.7372329304
196	1.0	43.80968935
196	1.0	43.8345929676
196	1.0	43.8079537778
196	1.0	43.8166395642
196	1.0	43.8026852871
196	1.0	43.8300495625
196	1.0	43.7321677884
196	1.0	43.8622785555
196	1.0	43.8050928123
196	1.0	43.785774195
196	1.0	43.8035827314
196	1.0	43.7876869434
196	1.0	43.7456412138
196	1.0	43.8303829595
196	1.0	43.7231146223
196	1.0	43.74598848
196	1.0	43.7970546486
196	1.0	43.8116616724
196	1.0	43.8059853351
196	1.0	43.7455006743
196	1.0	43.8197913549
196	1.0	43.8249244717
196	1.0	43.8218015939
196	1.0	43.8052059175
196	1.0	43.7797791198
196	1.0	43.7805029903
196	1.0	43.7403689094
196	1.0	43.8078876775
196	1.0	43.7903871347
196	1.0	43.8325302366
196	1.0	43.7324643583
196	1.0	43.8098373774
196	1.0	43.8108459753
196	1.0	43.8265409126
196	1.0	43.7511967905
196	1.0	43.7990771373
196	1.0	43.740162644
196	1.0	43.7584190894
196	1.0	43.7982840649
196	1.0	43.7994626759
196	1.0	43.7521018444
196	1.0	43.7985938853
196	1.0	43.7889362073
196	1.0	43.83169671
196	1.0	43.7895248972
196	1.0	43.7675368503
196	1.0	43.8143819504
196	1.0	43.7893136061
196	1.0	43.8119726937
196	1.0	43.798043239
196	1.0	43.831118712
196	1.0	43.7665795051
196	1.0	43.7958621657
196	1.0	43.7310760167
196	1.0	43.8362035494
196	1.0	43.786858273
196	1.0	43.8073641127
196	1.0	43.8268812975
196	1.0	43.7902844615
196	1.0	43.8056056883
196	1.0	43.8235190554
196	1.0	43.7509783951
196	1.0	43.8351315695
196	1.0	43.817516147
196	1.0	43.8361542721
196	1.0	43.7548032643
196	1.0	43.793004222
196	1.0	43.8125004581
196	1.0	43.8105575451
196	1.0	43.8109078144
196	1.0	43.7819291017
196	1.0	43.8221318354
196	1.0	43.7665125203
196	1.0	43.8138845396
196	1.0	43.803661504
196	1.0	43.7754041587
196	1.0	43.7463193937
196	1.0	43.8104279059
196	1.0	43.7679951736
196	1.0	43.780821585
196	1.0	43.7824268826
196	1.0	43.7587880852
196	1.0	43.8168295692
196	1.0	43.774487244
196	1.0	43.7307380699
196	1.0	43.8099926939
196	1.0	43.8153078387
196	1.0	43.7992647384
196	1.0	43.8314393455
196	1.0	43.8151196448
196	1.0	43.8107373881
196	1.0	43.8045508874
196	1.0	43.8018527056
196	1.0	43.8051641104
196	1.0	43.8273927338
196	1.0	43.7937473656
196	1.0	43.7967680747
196	1.0	43.7940858964
196	1.0	43.8226811829
196	1.0	43.7862594485
196	1.0	43.8214818697
196	2.0	43.8097997988
196	1.0	43.8343169644
196	1.0	43.7825142164
196	1.0	43.7738769346
196	1.0	43.8036842158
196	1.0	43.7378760921
196	1.0	43.8252887012
196	1.0	43.7874608628
196	1.0	43.8209675089
196	1.0	43.7675927232
196	1.0	43.8009916986
196	1.0	43.8477090487
196	1.0	43.8371779864
196	1.0	43.7833480753
196	1.0	43.8052871784
196	1.0	43.8332362747
196	1.0	43.8365521506
196	1.0	43.7633494009
196	1.0	43.7886323263
196	1.0	43.7983795808
196	1.0	43.8434585636
196	1.0	43.7947272661
196	1.0	43.8214949468
196	1.0	43.7686457753
196	1.0	43.80478097
196	1.0	43.8051292296
196	1.0	43.7417604566
196	1.0	43.7179159142
196	1.0	43.8045838839
196	1.0	43.8392389614
196	1.0	43.8340678111
196	1.0	43.803501709
196	1.0	43.7684663481
196	1.0	43.8045260881
196	1.0	43.765748525
196	1.0	43.8419748651
196	1.0	43.81054055
196	1.0	43.8297109172
196	1.0	43.8157493117
196	1.0	43.8367502514
196	1.0	43.7813726972
196	1.0	43.8312574397
196	1.0	43.7550227433
196	1.0	43.794630672
196	1.0	43.7849392003
196	1.0	43.8055879535
196	1.0	43.8084045108
196	1.0	43.7804396233
196	1.0	43.8446827965
196	1.0	43.7745649982
196	1.0	43.8151084621
196	1.0	43.7497772191
196	1.0	43.7293595744
196	1.0	43.7761974655
196	1.0	43.8413293765
196	1.0	43.8369951757
196	1.0	43.8018189033
196	1.0	43.7700312496
196	1.0	43.7387059793
196	1.0	43.8308861091
196	1.0	43.7499513428
196	1.0	43.8245906803
196	1.0	43.8315157156
196	1.0	43.8391756483
196	1.0	43.8082206553
196	1.0	43.7564156321
196	1.0	43.7487532532
196	1.0	43.8352020816
196	1.0	43.8380290325
196	1.0	43.8168662851
196	1.0	43.7973365367
196	1.0	43.8214589951
196	1.0	43.7645833032
196	1.0	43.780235313
196	1.0	43.7343161658
196	1.0	43.8122280244
196	1.0	43.7953686825
196	1.0	43.8035489736
196	1.0	43.751891316
196	1.0	43.8101001159
196	1.0	43.7875657839
196	1.0	43.8171180265
196	1.0	43.7547131147
196	1.0	43.7947127609
196	1.0	43.8147079079
196	1.0	43.7740872207
196	1.0	43.7273644356
196	1.0	43.8002556319
196	1.0	43.8144441516
196	1.0	43.7578873597
196	1.0	43.7422364733
196	1.0	43.8300811639
196	1.0	43.821562155
196	1.0	43.7393375718
196	1.0	43.7839722471
196	1.0	43.7991327124
196	1.0	43.7820106057
196	1.0	43.7941782851
196	1.0	43.7919272468
196	1.0	43.7330170684
196	1.0	43.8047466881
196	1.0	43.8004082876
196	1.0	43.8216152905
196	1.0	43.7085333756
196	1.0	43.7529286551
196	1.0	43.8281263706
196	1.0	43.8281372414
196	1.0	43.7859560225
196	1.0	43.8349797561
196	1.0	43.8481396273
196	1.0	43.8281730517
196	1.0	43.8201558744
196	1.0	43.7824333824
196	1.0	43.8166598117
196	1.0	43.7620904875
196	1.0	43.8585859969
196	1.0	43.8143769372
196	1.0	43.7363179156
196	1.0	43.80047796
196	1.0	43.7794736603
196	1.0	43.7373957478
196	1.0	43.8042346585
196	1.0	43.8343456455
196	1.0	43.8289651488
196	1.0	43.8006790316
196	1.0	43.7416040321
196	1.0	43.8225777213
196	1.0	43.7606064109
196	1.0	43.7865573485
196	1.0	43.822674601
196	1.0	43.8471315914
196	1.0	43.8376312838
196	1.0	43.8213880071
196	1.0	43.8292022544
196	1.0	43.8190707543
196	1.0	43.7852894731
196	1.0	43.8297292942
196	1.0	43.8001125195
196	1.0	43.845100021
196	1.0	43.7949142315
196	1.0	43.8159557082
196	1.0	43.7528002468
196	1.0	43.7847927612
196	1.0	43.7858762494
196	1.0	43.7687038464
196	1.0	43.7830860473
196	1.0	43.7460095157
196	1.0	43.8026296066
196	1.0	43.7968882704
196	1.0	43.8200287796
196	1.0	43.8209941961
196	1.0	43.8083652241
196	1.0	43.7974365513
196	1.0	43.8168509428
196	1.0	43.7872460918
196	1.0	43.7329885532
196	1.0	43.8083789661
196	1.0	43.771342162
196	1.0	43.758819323
196	1.0	43.7403825773
196	1.0	43.8210519152
196	1.0	43.7921946772
196	1.0	43.7946866422
196	1.0	43.8346583347
196	1.0	43.7680406137
196	1.0	43.8110460679
196	1.0	43.8244006848
196	1.0	43.8315664395
196	1.0	43.8334833232
196	1.0	43.7611537868
196	1.0	43.7501298697
196	1.0	43.7999679526
196	1.0	43.8330239778
196	1.0	43.7972433608
196	1.0	43.7706437775
196	1.0	43.7891047525
196	1.0	43.7787491176
196	1.0	43.7963244861
196	1.0	43.7423325047
196	1.0	43.8252371796
196	1.0	43.8240969941
196	1.0	43.8098407906
196	1.0	43.7792424352
196	1.0	43.8426538521
196	1.0	43.7934713603
196	1.0	43.8269421441
196	1.0	43.7916303597
196	1.0	43.8424959533
196	1.0	43.800041652
196	1.0	43.7725122725
196	1.0	43.7758012645
196	1.0	43.8285024126
196	1.0	43.7561521092
196	1.0	43.758641784
196	1.0	43.7589058296
196	1.0	43.7815055512
196	1.0	43.7835859897
196	1.0	43.8160917064
196	1.0	43.8286011407
196	1.0	43.7818916703
196	1.0	43.7566931451
196	1.0	43.8052897462
196	1.0	43.817801955
196	1.0	43.8251910511
196	1.0	43.7751699373
196	1.0	43.7527752599
196	1.0	43.7910339441
196	1.0	43.8344991898
196	1.0	43.8000936604
196	1.0	43.7865776834
196	1.0	43.725361739
196	1.0	43.8264822548
196	1.0	43.7895692734
196	1.0	43.7699625468
196	1.0	43.8234407079
196	1.0	43.764411569
196	1.0	43.7625224498
196	1.0	43.7494973085
196	1.0	43.7854214532
196	1.0	43.7079267383
196	1.0	43.8362785955
196	1.0	43.8103562086
196	1.0	43.7373786334
196	1.0	43.7920688482
196	1.0	43.8054684394
196	1.0	43.8147251357
196	1.0	43.8123264951
196	1.0	43.7519316119
196	1.0	43.7500279268
196	1.0	43.7921935749
196	1.0	43.772677423
196	1.0	43.761954924
196	1.0	43.8269255876
196	1.0	43.8152997301
196	1.0	43.7767268834
196	1.0	43.8572355925
196	1.0	43.8100710813
196	1.0	43.7560259834
196	1.0	43.7766009042
196	1.0	43.7922936954
196	1.0	43.7763261007
196	1.0	43.7502591717
196	1.0	43.7746530194
196	1.0	43.8041620902
196	1.0	43.8255488539
196	1.0	43.8301798926
196	1.0	43.8173884365
196	1.0	43.8075117395
196	1.0	43.8022870362
196	1.0	43.8101147026
196	1.0	43.7600971206
196	1.0	43.7409609259
196	1.0	43.8244045078
196	1.0	43.7867144026
196	1.0	43.7678773893
196	1.0	43.7936917678
196	1.0	43.8260923506
196	1.0	43.8167713048
196	1.0	43.795232505
196	1.0	43.7789195815
196	1.0	43.8191067177
196	1.0	43.8076175609
196	1.0	43.7352075812
196	1.0	43.8086604039
196	1.0	43.8275337066
196	1.0	43.8449096317
196	1.0	43.8123142571
196	1.0	43.8137377615
196	1.0	43.7845824642
196	1.0	43.8338293306
196	1.0	43.7285622764
196	1.0	43.8274207913
196	1.0	43.7587115746
196	1.0	43.7731691811
196	1.0	43.8211833807
196	1.0	43.8095083668
196	1.0	43.7824381732
196	1.0	43.7539436163
196	1.0	43.8119065016
196	1.0	43.7598291228
196	1.0	43.7685125794
196	1.0	43.7804772047
196	1.0	43.8055618431
196	1.0	43.7538115583
196	1.0	43.827227819
196	1.0	43.7637330882
196	1.0	43.8204313756
196	1.0	43.8003430295
196	1.0	43.7683911489
196	1.0	43.8137238785
196	1.0	43.814030369
196	1.0	43.8102188254
196	1.0	43.7829370514
196	1.0	43.8268091996
196	1.0	43.8333851525
196	1.0	43.7897323968
196	1.0	43.8032245372
196	1.0	43.8176060162
196	1.0	43.7621033098
196	1.0	43.8228738849
196	1.0	43.7645614881
196	1.0	43.7502458604
196	1.0	43.7312932533
196	1.0	43.8076930123
196	1.0	43.803059147
196	1.0	43.7808333405
196	1.0	43.8212216676
196	1.0	43.7280628503
196	1.0	43.8238417449
196	1.0	43.752567945
196	1.0	43.8049703674
196	1.0	43.8354222959
196	1.0	43.8300360558
196	1.0	43.8204733633
196	1.0	43.8427683496
196	1.0	43.8180870697
196	1.0	43.8201996176
196	1.0	43.8372004128
196	1.0	43.7346712944
196	1.0	43.7428752352
196	1.0	43.7678914987
196	1.0	43.7807407378
196	1.0	43.7579344831
196	1.0	43.8371718052
196	1.0	43.805945816
196	1.0	43.7407645668
196	1.0	43.7708228717
196	1.0	43.8149288944
196	1.0	43.8135993851
196	1.0	43.8382678935
196	1.0	43.7478616477
196	1.0	43.8016204238
196	1.0	43.7675109645
196	1.0	43.8267207342
196	1.0	43.8466160993
196	1.0	43.8333382515
196	1.0	43.7510868103
196	1.0	43.8172441965
196	1.0	43.8083028907
196	1.0	43.8444877297
196	1.0	43.7872558298
196	1.0	43.7584631288
196	1.0	43.8188916469
196	1.0	43.8227778771
196	1.0	43.7330917354
196	1.0	43.8183627146
196	1.0	43.7214550354
196	1.0	43.8231327867
196	1.0	43.7978021314
196	1.0	43.8028450563
196	1.0	43.8062834039
196	1.0	43.7712498174
196	1.0	43.7458423956
196	1.0	43.8058860119
196	1.0	43.7482484823
196	1.0	43.8150662981
196	1.0	43.7982418798
196	1.0	43.8310110702
196	1.0	43.7756060412
196	1.0	43.8251734054
196	1.0	43.7466577197
196	1.0	43.8386667709
196	1.0	43.7777002975
196	1.0	43.7360379579
196	1.0	43.7932629865
196	1.0	43.7401790891
196	1.0	43.8168732756
196	1.0	43.8388809093
196	1.0	43.8355659855
196	1.0	43.7970629654
196	1.0	43.8238277018
196	1.0	43.7329624092
196	1.0	43.8401557923
196	1.0	43.8065814873
196	1.0	43.7644359167
196	1.0	43.767793017
196	1.0	43.7763092105
196	1.0	43.7872410704
196	1.0	43.7344963167
196	1.0	43.8045660623
196	1.0	43.8254337262
196	1.0	43.8206113866
196	1.0	43.8241765331
196	1.0	43.8141336038
196	1.0	43.7673240818
196	1.0	43.7526595974
196	1.0	43.7916609284
196	1.0	43.8435932799
196	1.0	43.8018797539
196	1.0	43.8341893457
196	1.0	43.8337616888
196	1.0	43.7380096604
196	1.0	43.768001247
196	1.0	43.8412154452
196	1.0	43.8164871769
196	1.0	43.7834314789
196	1.0	43.7611522587
196	1.0	43.8105728938
196	1.0	43.8429476055
196	1.0	43.7307685655
196	1.0	43.8138755715
196	1.0	43.8254936869
196	1.0	43.805679959
196	1.0	43.7718865307
196	1.0	43.8080389412
196	1.0	43.7887474099
196	1.0	43.8274021885
196	1.0	43.7787130019
196	1.0	43.8056347146
196	1.0	43.8064522825
196	1.0	43.7690654916
196	1.0	43.7696381763
196	1.0	43.8063008731
196	1.0	43.8139435616
196	1.0	43.7677800832
196	1.0	43.8175978023
196	1.0	43.8435038203
196	1.0	43.8416564371
196	1.0	43.7874738984
196	1.0	43.8280280862
196	1.0	43.811771324
196	1.0	43.7224786011
196	1.0	43.773033433
196	1.0	43.7348524051
196	1.0	43.8291601137
196	1.0	43.7671270313
196	1.0	43.7878502021
196	1.0	43.8115467973
196	1.0	43.8160938578
196	1.0	43.8430653815
196	1.0	43.8219509597
196	1.0	43.8380688299
196	1.0	43.7744959116
196	1.0	43.7645444019
196	1.0	43.804964151
196	1.0	43.8122715047
196	1.0	43.8314684671
196	1.0	43.8088228969
196	1.0	43.831250984
196	1.0	43.7519400521
196	1.0	43.7608559819
196	1.0	43.8190940919
196	1.0	43.7899598082
196	1.0	43.8395377831
196	1.0	43.8383124421
196	1.0	43.8223919458
196	1.0	43.7916744714
196	1.0	43.8171085802
196	1.0	43.7968951562
196	1.0	43.7780115805
196	1.0	43.7805803417
196	1.0	43.7782897652
196	1.0	43.7960388131
196	1.0	43.8359050617
196	1.0	43.727952756
196	1.0	43.7677117724
196	1.0	43.8458196095
196	1.0	43.8063191433
196	1.0	43.8266624487
196	1.0	43.72489086
196	1.0	43.8235122711
196	1.0	43.7927901478
196	1.0	43.7748741258
196	1.0	43.7922669396
196	1.0	43.8160512025
196	1.0	43.7310188638
196	1.0	43.7577775836
196	1.0	43.7851114972
196	1.0	43.8392451004
196	1.0	43.8055933502
196	1.0	43.7942374221
196	1.0	43.7864936015
196	1.0	43.7417065746
196	1.0	43.8100248109
196	1.0	43.8337700489
196	1.0	43.7649150508
196	1.0	43.806942621
196	1.0	43.7841790992
196	1.0	43.7847637293
196	1.0	43.7625039364
196	1.0	43.7467345189
196	1.0	43.8318349514
196	1.0	43.7677455381
196	1.0	43.8147357604
196	1.0	43.8244041683
196	1.0	43.8256493454
196	1.0	43.7461921298
196	1.0	43.7575968633
196	1.0	43.7932127357
196	1.0	43.8421353633
196	1.0	43.8454910991
196	1.0	43.7909151199
196	1.0	43.8120818023
196	1.0	43.7782035867
196	1.0	43.773171797
196	1.0	43.7908484277
196	1.0	43.7524334061
196	1.0	43.8422179261
196	1.0	43.750346873
196	1.0	43.8300029049
196	1.0	43.8014725375
196	1.0	43.7467510438
196	1.0	43.8204728874
196	1.0	43.7944694067
196	1.0	43.8076137775
196	1.0	43.7879793288
196	1.0	43.8163502491
196	1.0	43.8107348019
196	1.0	43.8402321917
196	1.0	43.7536220939
196	1.0	43.8277055895
196	1.0	43.7388802116
196	1.0	43.8207399294
196	1.0	43.7688231113
196	1.0	43.8338368836
196	1.0	43.8190354717
196	1.0	43.7822026401
196	1.0	43.7444384285
196	1.0	43.8302269135
196	1.0	43.800240423
196	1.0	43.7935940989
196	1.0	43.8284346693
196	1.0	43.7415574488
196	1.0	43.7763924772
196	1.0	43.7344134415
196	1.0	43.7787864346
196	1.0	43.8241073776
196	1.0	43.7718243437
196	1.0	43.7532363589
196	1.0	43.8344451502
196	1.0	43.7687562498
196	1.0	43.7733625766
196	1.0	43.8140400184
196	1.0	43.7547071212
196	1.0	43.8263947161
196	1.0	43.8413774001
196	1.0	43.8160692559
196	1.0	43.7234063745
196	1.0	43.8009488468
196	1.0	43.8351657667
196	1.0	43.7719996643
196	1.0	43.8183856905
196	1.0	43.7794655467
196	1.0	43.7570834634
196	1.0	43.80764082
196	1.0	43.7814792736
196	1.0	43.7869448386
196	1.0	43.7672985477
196	1.0	43.8013516483
196	1.0	43.7906992261
196	1.0	43.7768738923
196	1.0	43.8306057157
196	1.0	43.8025657878
196	1.0	43.80417349
196	1.0	43.7782126306
196	1.0	43.8213215413
196	1.0	43.7809850233
196	1.0	43.833852615
196	1.0	43.8122305125
196	1.0	43.7980954786
196	1.0	43.833620097
196	1.0	43.7761721002
196	1.0	43.7493263058
196	1.0	43.8256950463
196	1.0	43.8178077269
196	1.0	43.7675494701
196	1.0	43.84581234
196	1.0	43.8229887545
196	1.0	43.8536106307
196	1.0	43.7246751408
196	1.0	43.8326096069
196	1.0	43.8041937949
196	1.0	43.7784824136
196	1.0	43.7354322363
196	1.0	43.8128316546
196	1.0	43.8204384142
196	1.0	43.8320406767
196	1.0	43.7919110815
196	1.0	43.8238570851
196	1.0	43.7803904509
196	1.0	43.7957672999
196	1.0	43.7742437292
196	1.0	43.7756205604
196	1.0	43.7928983254
196	1.0	43.8552447473
196	1.0	43.7904684833
196	1.0	43.8281840272
196	1.0	43.7351328262
196	1.0	43.8126926974
196	1.0	43.8269463846
196	1.0	43.7965498275
196	1.0	43.7677008618
196	1.0	43.7965541787
196	1.0	43.820837226
196	1.0	43.7150185235
196	1.0	43.7398400876
196	1.0	43.8362911638
196	1.0	43.7225605109
196	1.0	43.7685222946
196	1.0	43.7107980123
196	1.0	43.8270867051
196	1.0	43.8220320903
196	1.0	43.8394605196
196	1.0	43.8234887388
196	1.0	43.8278011387
196	1.0	43.8010705885
196	1.0	43.8302685661
196	1.0	43.7968599999
196	1.0	43.7428312927
196	1.0	43.7766449174
196	1.0	43.7642451839
196	1.0	43.83405136
196	1.0	43.8203853399
196	1.0	43.8351796314
196	1.0	43.8278440778
196	1.0	43.8478777876
196	1.0	43.8071810707
196	1.0	43.8003075477
196	1.0	43.8234018964
196	1.0	43.7933747931
196	1.0	43.8012526674
196	1.0	43.7925646996
196	1.0	43.7387578189
196	1.0	43.8267800269
196	1.0	43.8144236705
196	1.0	43.763693833
196	1.0	43.8279280956
196	1.0	43.7695547581
196	1.0	43.7268803512
196	1.0	43.7373250601
196	1.0	43.8206761797
196	1.0	43.7949952459
196	1.0	43.7438120874
196	1.0	43.8185498038
196	1.0	43.7926235621
196	1.0	43.813965543
196	1.0	43.8257338035
196	1.0	43.7825298352
196	1.0	43.7417272849
196	1.0	43.8137738446
196	1.0	43.7904530957
196	1.0	43.780611237
196	1.0	43.8152034197
196	1.0	43.7625767141
196	1.0	43.8267234203
196	1.0	43.8023990738
196	1.0	43.7021837508
196	1.0	43.768569055
196	1.0	43.8247726033
196	1.0	43.8175220155
196	1.0	43.7966142143
196	1.0	43.7700544019
196	1.0	43.8200647815
196	1.0	43.8150398232
196	1.0	43.8023833197
196	1.0	43.7815271151
196	1.0	43.8270890519
196	1.0	43.7681472324
196	1.0	43.7966688398
196	1.0	43.834052427
196	1.0	43.7600951142
196	1.0	43.79359476
196	1.0	43.8410280988
196	1.0	43.8149140849
196	1.0	43.7658663704
196	1.0	43.7798621524
196	1.0	43.8226190574
