# Supplementary material for: Unique membrane properties and enhanced signal processing in human neocortical neurons
Source: eLife. 2016 Oct 6;5:e16553. doi: 10.7554/eLife.16553 (PMC5100995; doi:10.7554/eLife.16553)
Supplement: Source code 1. — DOI: http://dx.doi.org/10.7554/eLife.16553.014 [file elife-16553-code1.zip › Fig3/Fig3b/DIST_045_SYNC/Mon_Apr_11_11_35_14_2016/syns_197/sync_stim_seed_777.txt]

NUMBER_OF_SYNAPSES	APC_N	MAX_VOLTAGE
197	1.0	43.7508573847
197	1.0	43.7280014872
197	1.0	43.8234254297
197	1.0	43.7785492677
197	1.0	43.828608695
197	1.0	43.8294838567
197	1.0	43.8116905655
197	1.0	43.827785518
197	1.0	43.7468840528
197	1.0	43.7730589556
197	1.0	43.7757867625
197	1.0	43.8301193044
197	1.0	43.7729764038
197	1.0	43.8025634955
197	1.0	43.7588405468
197	1.0	43.8120779894
197	1.0	43.8033922754
197	1.0	43.8176329532
197	1.0	43.8060974691
197	1.0	43.8391986831
197	1.0	43.7349043068
197	1.0	43.819815066
197	1.0	43.7852593936
197	1.0	43.7687311298
197	1.0	43.8160606219
197	1.0	43.7887375814
197	1.0	43.741222675
197	1.0	43.7520499655
197	1.0	43.8054440682
197	1.0	43.8094561363
197	1.0	43.8323525527
197	1.0	43.8305681226
197	1.0	43.7907742067
197	1.0	43.8000205356
197	2.0	43.7685409726
197	1.0	43.7589786522
197	1.0	43.8328769573
197	1.0	43.8279942017
197	1.0	43.8433902158
197	1.0	43.8005646613
197	1.0	43.8059396428
197	1.0	43.8157767471
197	1.0	43.8217073802
197	1.0	43.7586626992
197	1.0	43.7966056354
197	1.0	43.7861755747
197	1.0	43.7870849434
197	1.0	43.8156375006
197	1.0	43.7393115791
197	1.0	43.8081699668
197	1.0	43.812867019
197	1.0	43.7855558663
197	1.0	43.7964822214
197	1.0	43.7992009072
197	1.0	43.7403067303
197	1.0	43.8035790127
197	1.0	43.7401844543
197	1.0	43.7854070739
197	1.0	43.8190809338
197	1.0	43.8318871394
197	1.0	43.7493685668
197	1.0	43.7165255792
197	1.0	43.8170177348
197	1.0	43.8085419573
197	1.0	43.7265824467
197	1.0	43.7670763953
197	1.0	43.7442675646
197	1.0	43.7513838591
197	1.0	43.8221256681
197	1.0	43.7476090761
197	1.0	43.7824238869
197	1.0	43.8166284039
197	1.0	43.7872502961
197	1.0	43.7854267941
197	1.0	43.7581773562
197	1.0	43.8287858498
197	1.0	43.8182299252
197	1.0	43.806614422
197	1.0	43.8343208891
197	1.0	43.7606155189
197	1.0	43.7694047101
197	1.0	43.8160147441
197	1.0	43.8328726258
197	1.0	43.7830232976
197	1.0	43.7973985633
197	1.0	43.7884038369
197	1.0	43.8092154203
197	1.0	43.804457437
197	1.0	43.8232791301
197	1.0	43.8247108974
197	1.0	43.7531826703
197	1.0	43.7641180142
197	1.0	43.8357315937
197	1.0	43.7371086419
197	1.0	43.7996421936
197	1.0	43.8187306975
197	1.0	43.8188684844
197	1.0	43.8288150354
197	1.0	43.73022576
197	1.0	43.7541525406
197	1.0	43.7528017749
197	1.0	43.7449802749
197	1.0	43.8137998058
197	1.0	43.8014223756
197	1.0	43.778751262
197	1.0	43.8016128362
197	1.0	43.8150110033
197	1.0	43.8078727825
197	1.0	43.8176757758
197	1.0	43.8497300175
197	1.0	43.810630716
197	1.0	43.8334993575
197	1.0	43.8227838382
197	1.0	43.8159480613
197	1.0	43.8135661276
197	1.0	43.7548281122
197	1.0	43.7640994959
197	1.0	43.8465005563
197	1.0	43.7865910337
197	1.0	43.7374493641
197	1.0	43.7863914027
197	1.0	43.7348394971
197	1.0	43.7892456035
197	1.0	43.7921886383
197	1.0	43.786204454
197	1.0	43.8266915267
197	1.0	43.8173991941
197	1.0	43.7962520466
197	1.0	43.833831215
197	1.0	43.7954294008
197	1.0	43.819962999
197	1.0	43.7543218507
197	1.0	43.8355620055
197	1.0	43.7379255381
197	1.0	43.8147769775
197	1.0	43.799880501
197	1.0	43.7767267405
197	1.0	43.7634821446
197	1.0	43.8390760708
197	1.0	43.8245907604
197	1.0	43.8074855497
197	1.0	43.736449826
197	1.0	43.8159573309
197	1.0	43.7367430084
197	1.0	43.8143985072
197	1.0	43.7969771517
197	1.0	43.8356480761
197	1.0	43.8171113513
197	1.0	43.7732134551
197	1.0	43.8319037446
197	1.0	43.7925160943
197	1.0	43.8349856511
197	1.0	43.8331010023
197	1.0	43.8250413142
197	1.0	43.8201214432
197	1.0	43.8560254709
197	1.0	43.8120901106
197	1.0	43.7664179101
197	1.0	43.8124337097
197	1.0	43.7989538112
197	1.0	43.7765355438
197	1.0	43.8308934351
197	1.0	43.851353427
197	1.0	43.7815814955
197	1.0	43.8091121386
197	1.0	43.7567533902
197	1.0	43.7339799178
197	1.0	43.8289961976
197	1.0	43.7936937726
197	1.0	43.7959648861
197	1.0	43.7478670874
197	1.0	43.8086459902
197	1.0	43.7541523856
197	1.0	43.827541318
197	1.0	43.8289056498
197	1.0	43.794136
197	1.0	43.7951984969
197	1.0	43.7921429269
197	1.0	43.8457020527
197	1.0	43.7658849581
197	1.0	43.8007154892
197	1.0	43.7782523058
197	1.0	43.7676124149
197	1.0	43.8060108834
197	1.0	43.8164739585
197	1.0	43.7722850499
197	1.0	43.76820527
197	1.0	43.721738168
197	1.0	43.77343148
197	1.0	43.7538002225
197	1.0	43.8353064066
197	1.0	43.8052764801
197	1.0	43.8107935972
197	1.0	43.8174042728
197	1.0	43.8263347445
197	1.0	43.8072972096
197	1.0	43.793554434
197	1.0	43.7830064003
197	1.0	43.843117991
197	1.0	43.8293508614
197	1.0	43.7127058985
197	1.0	43.7550700575
197	1.0	43.8324215481
197	1.0	43.8261058398
197	1.0	43.7928303297
197	1.0	43.8158256474
197	1.0	43.8520374364
197	1.0	43.8103817652
197	1.0	43.8240669039
197	1.0	43.7894445725
197	1.0	43.7950579427
197	1.0	43.7702038808
197	1.0	43.8123099008
197	1.0	43.789595202
197	1.0	43.8014621255
197	1.0	43.7826839679
197	1.0	43.8086647573
197	1.0	43.8165960527
197	1.0	43.8049489043
197	1.0	43.7786739474
197	1.0	43.7250776244
197	1.0	43.7576283333
197	1.0	43.8341615346
197	1.0	43.7230117701
197	1.0	43.823362804
197	1.0	43.7718514553
197	1.0	43.8279522386
197	1.0	43.7711489241
197	1.0	43.7822613083
197	1.0	43.8363237447
197	1.0	43.8193559691
197	1.0	43.8244122352
197	1.0	43.7750114275
197	1.0	43.7615365333
197	1.0	43.7791865216
197	2.0	43.7313211901
197	1.0	43.7412128112
197	1.0	43.7331762676
197	1.0	43.7329995059
197	1.0	43.7616148528
197	1.0	43.7624578714
197	1.0	43.8257819267
197	1.0	43.8138151374
197	1.0	43.7821558317
197	1.0	43.780053126
197	1.0	43.7382474437
197	1.0	43.7974868401
197	1.0	43.7175239444
197	1.0	43.8423369397
197	1.0	43.7714706181
197	1.0	43.8257716368
197	1.0	43.7859074214
197	1.0	43.7666381879
197	1.0	43.8314897002
197	1.0	43.7500118403
197	1.0	43.7468460816
197	1.0	43.8413886606
197	1.0	43.7493073661
197	1.0	43.7932692985
197	1.0	43.7934963844
197	1.0	43.8217551359
197	1.0	43.7523593484
197	1.0	43.831914655
197	1.0	43.8179134267
197	1.0	43.8238409066
197	1.0	43.8046497423
197	1.0	43.8137720437
197	1.0	43.8216577418
197	1.0	43.8005496845
197	1.0	43.7866086877
197	1.0	43.8002757974
197	1.0	43.8283783064
197	1.0	43.7991395012
197	1.0	43.7930271827
197	1.0	43.8189604237
197	1.0	43.8397286247
197	1.0	43.819340843
197	1.0	43.7737056346
197	1.0	43.8328914839
197	1.0	43.7682517493
197	1.0	43.805217277
197	1.0	43.8110016829
197	1.0	43.839405645
197	1.0	43.8301972844
197	1.0	43.7768446521
197	1.0	43.7624369147
197	1.0	43.8085402019
197	1.0	43.8036242512
197	1.0	43.8507289264
197	1.0	43.7576788169
197	1.0	43.7728233739
197	1.0	43.8252467814
197	1.0	43.7981864653
197	1.0	43.788585343
197	1.0	43.8185742849
197	1.0	43.7764796931
197	1.0	43.7686224163
197	1.0	43.7770441244
197	1.0	43.792940098
197	1.0	43.8098984271
197	1.0	43.7360072287
197	1.0	43.8149401537
197	1.0	43.8277135962
197	1.0	43.7980843039
197	1.0	43.8049347863
197	1.0	43.7672498971
197	1.0	43.7382907551
197	1.0	43.7758427751
197	1.0	43.8149537542
197	1.0	43.8313105115
197	1.0	43.7923564659
197	1.0	43.8105488302
197	1.0	43.7920694131
197	1.0	43.7868888191
197	1.0	43.8306131375
197	1.0	43.8362648938
197	1.0	43.7949528047
197	1.0	43.8189572539
197	1.0	43.802469088
197	1.0	43.8317189309
197	1.0	43.8039500837
197	1.0	43.819837333
197	1.0	43.7648503917
197	1.0	43.8096819171
197	1.0	43.81482969
197	1.0	43.784210461
197	1.0	43.8293656512
197	1.0	43.7126895512
197	1.0	43.8023938843
197	1.0	43.8011822675
197	1.0	43.8276367491
197	1.0	43.8238421989
197	1.0	43.762708142
197	1.0	43.7666159057
197	1.0	43.8238784097
197	1.0	43.7921201136
197	2.0	43.8216849678
197	1.0	43.7582019839
197	1.0	43.7914430269
197	1.0	43.828374152
197	1.0	43.8314618078
197	1.0	43.8326104347
197	1.0	43.8123888089
197	1.0	43.8109975904
197	1.0	43.8313204407
197	1.0	43.7998136012
197	1.0	43.8267838016
197	1.0	43.7832693045
197	1.0	43.7465668891
197	1.0	43.775702339
197	1.0	43.835762476
197	1.0	43.7608063138
197	1.0	43.8260129477
197	1.0	43.7873608263
197	1.0	43.8133398495
197	1.0	43.7503926082
197	1.0	43.818317674
197	1.0	43.7579515152
197	1.0	43.8374355551
197	1.0	43.7848630477
197	1.0	43.8158418798
197	1.0	43.8331443941
197	1.0	43.8236735842
197	1.0	43.7133923969
197	1.0	43.8427201956
197	1.0	43.7953054657
197	1.0	43.7227819676
197	1.0	43.8349112118
197	1.0	43.8219714303
197	1.0	43.8107657925
197	1.0	43.8080001568
197	1.0	43.8227883572
197	1.0	43.8392080433
197	1.0	43.7661043471
197	1.0	43.7941134902
197	1.0	43.8179853748
197	1.0	43.7648313088
197	1.0	43.7907255195
197	1.0	43.8367124816
197	1.0	43.7798856039
197	1.0	43.7372863349
197	1.0	43.8203376567
197	1.0	43.769797565
197	1.0	43.7574738793
197	1.0	43.8296428787
197	1.0	43.8343164214
197	1.0	43.7765941679
197	1.0	43.7382420325
197	1.0	43.7764965678
197	1.0	43.8125289983
197	1.0	43.7945538945
197	1.0	43.7985124897
197	1.0	43.848990283
197	1.0	43.7473858786
197	1.0	43.8378556773
197	1.0	43.8103281705
197	1.0	43.7830857575
197	1.0	43.8084880418
197	1.0	43.8422161007
197	1.0	43.8175495459
197	1.0	43.7921029042
197	1.0	43.799112052
197	1.0	43.798701978
197	1.0	43.8112486865
197	1.0	43.814594632
197	1.0	43.8189775677
197	1.0	43.8184242706
197	1.0	43.7994613321
197	1.0	43.7278065679
197	1.0	43.7911563191
197	1.0	43.7868833998
197	1.0	43.8158453182
197	1.0	43.8238433494
197	1.0	43.8145398039
197	1.0	43.7357577484
197	1.0	43.8180789742
197	1.0	43.8091218203
197	1.0	43.7791570417
197	1.0	43.7804857557
197	1.0	43.8140667997
197	1.0	43.8129595747
197	1.0	43.7549608501
197	1.0	43.786616289
197	1.0	43.8359911126
197	1.0	43.8276866967
197	1.0	43.7987937898
197	1.0	43.8032050913
197	1.0	43.8163718291
197	1.0	43.7246384941
197	1.0	43.7575400998
197	1.0	43.8029304727
197	1.0	43.7805769698
197	1.0	43.801356924
197	1.0	43.7090417962
197	1.0	43.8050003021
197	1.0	43.7625436593
197	1.0	43.8029309289
197	1.0	43.8248681642
197	1.0	43.7956546466
197	1.0	43.7341533134
197	1.0	43.8061016848
197	1.0	43.8393109124
197	1.0	43.7463267635
197	1.0	43.724717234
197	1.0	43.8091881445
197	1.0	43.8182923288
197	1.0	43.8080227185
197	1.0	43.8111506964
197	1.0	43.7256919489
197	1.0	43.7799548887
197	1.0	43.826010966
197	1.0	43.7923525312
197	1.0	43.7680513036
197	1.0	43.8158373325
197	1.0	43.8103174002
197	1.0	43.8204408724
197	1.0	43.8097415934
197	1.0	43.8183211122
197	1.0	43.8071404946
197	1.0	43.8144368053
197	1.0	43.7830980638
197	1.0	43.8267613108
197	1.0	43.820789302
197	1.0	43.7640447159
197	1.0	43.8167710966
197	1.0	43.8219872673
197	1.0	43.8409808034
197	1.0	43.7783023989
197	1.0	43.7724426836
197	1.0	43.8266146197
197	1.0	43.7562002529
197	1.0	43.8280203452
197	1.0	43.7841800248
197	1.0	43.7702226885
197	1.0	43.7598425892
197	1.0	43.8124423422
197	1.0	43.7992040212
197	1.0	43.7865301575
197	1.0	43.7987385436
197	1.0	43.8138285518
197	1.0	43.8324278395
197	1.0	43.8225904906
197	1.0	43.8415747552
197	1.0	43.7548213598
197	1.0	43.7955202278
197	1.0	43.797019729
197	1.0	43.8081173728
197	1.0	43.8236224693
197	1.0	43.8216071946
197	1.0	43.8356594061
197	1.0	43.7446182992
197	1.0	43.839500565
197	1.0	43.8240999614
197	1.0	43.7941331087
197	1.0	43.8292586583
197	1.0	43.8062977661
197	1.0	43.73466823
197	1.0	43.8214096329
197	1.0	43.7457036021
197	1.0	43.7568139381
197	1.0	43.8302873928
197	1.0	43.799137058
197	1.0	43.818904225
197	1.0	43.7751979915
197	1.0	43.8078967205
197	1.0	43.8144109033
197	1.0	43.8105495735
197	1.0	43.8322542031
197	1.0	43.7586908941
197	1.0	43.8100479199
197	1.0	43.779615196
197	1.0	43.8211196354
197	1.0	43.837526084
197	1.0	43.7570870835
197	1.0	43.7618038084
197	1.0	43.8079476746
197	1.0	43.8286032626
197	1.0	43.8089319967
197	1.0	43.8303997805
197	1.0	43.7995407654
197	1.0	43.8026972364
197	1.0	43.8241337795
197	1.0	43.8239163959
197	1.0	43.7667414243
197	1.0	43.8199087307
197	1.0	43.834268121
197	1.0	43.8094721514
197	1.0	43.7666137617
197	1.0	43.7921780672
197	1.0	43.805687265
197	1.0	43.8148313916
197	1.0	43.7400097866
197	1.0	43.7691414632
197	1.0	43.8024782683
197	1.0	43.7735063921
197	1.0	43.8229985044
197	1.0	43.7514249767
197	1.0	43.804477564
197	1.0	43.8185308368
197	1.0	43.784570739
197	1.0	43.7805547737
197	1.0	43.8064560863
197	1.0	43.7852373996
197	1.0	43.7896701845
197	1.0	43.8116018885
197	1.0	43.8221902569
197	1.0	43.8474076806
197	1.0	43.7725199797
197	1.0	43.8249884996
197	1.0	43.774250623
197	1.0	43.7532434773
197	1.0	43.7699896262
197	1.0	43.767490151
197	1.0	43.7950956821
197	1.0	43.7967495662
197	1.0	43.8098174918
197	1.0	43.758285253
197	1.0	43.7926782942
197	1.0	43.7481338347
197	1.0	43.752176512
197	1.0	43.7757137638
197	1.0	43.8093473934
197	1.0	43.7780338532
197	1.0	43.757919344
197	1.0	43.8319624649
197	1.0	43.7765309729
197	1.0	43.7964901776
197	1.0	43.8054365212
197	1.0	43.7612393073
197	1.0	43.7611994732
197	1.0	43.7567051697
197	1.0	43.7870029698
197	1.0	43.7395234052
197	1.0	43.8168669741
197	1.0	43.8165095915
197	1.0	43.8080829779
197	1.0	43.8238792328
197	1.0	43.8560891817
197	1.0	43.8080788442
197	1.0	43.7878071692
197	1.0	43.8105477987
197	1.0	43.7363878861
197	1.0	43.7746423767
197	1.0	43.8308820203
197	1.0	43.7988854411
197	1.0	43.7826949019
197	1.0	43.7938413635
197	1.0	43.8035132352
197	1.0	43.8024833062
197	1.0	43.7919916364
197	1.0	43.7704245256
197	1.0	43.7819463461
197	1.0	43.7395500862
197	1.0	43.7675806078
197	1.0	43.7850244068
197	1.0	43.8273645956
197	1.0	43.8150646223
197	1.0	43.7802722398
197	1.0	43.8119049328
197	1.0	43.8187612053
197	1.0	43.8070633812
197	1.0	43.7631629769
197	1.0	43.8303230719
197	1.0	43.8265453886
197	1.0	43.74588934
197	1.0	43.7567472284
197	1.0	43.7724776077
197	1.0	43.7633255576
197	1.0	43.8070922898
197	1.0	43.8194309606
197	1.0	43.8079353662
197	1.0	43.7395069899
197	1.0	43.7343508846
197	1.0	43.8349033313
197	1.0	43.8166361992
197	1.0	43.8222193385
197	1.0	43.7521738532
197	1.0	43.765090543
197	1.0	43.8336461065
197	1.0	43.803705209
197	1.0	43.8140857761
197	1.0	43.7938404171
197	1.0	43.739263002
197	1.0	43.754607842
197	1.0	43.8262527748
197	1.0	43.7116098417
197	1.0	43.7710762369
197	1.0	43.8440207077
197	1.0	43.7912651917
197	1.0	43.7313978368
197	1.0	43.8104916999
197	1.0	43.8245595711
197	1.0	43.7606620798
197	1.0	43.7864209029
197	1.0	43.8099562997
197	1.0	43.8084317644
197	1.0	43.7975035445
197	1.0	43.8165197823
197	1.0	43.8447479077
197	1.0	43.8379102246
197	1.0	43.8043036828
197	1.0	43.7665961801
197	1.0	43.8466113696
197	1.0	43.7269444922
197	1.0	43.7774112155
197	1.0	43.8123432676
197	1.0	43.8258619525
197	1.0	43.8261534057
197	1.0	43.7669688289
197	1.0	43.8127030442
197	1.0	43.8418054704
197	1.0	43.7927381263
197	1.0	43.7484860399
197	1.0	43.7655009737
197	1.0	43.7853711445
197	1.0	43.733096355
197	1.0	43.8366104216
197	2.0	43.7755823545
197	1.0	43.8340963983
197	1.0	43.7655750569
197	1.0	43.7460281276
197	1.0	43.8194137211
197	1.0	43.7959528054
197	1.0	43.7957949962
197	1.0	43.8086694225
197	1.0	43.8212719498
197	1.0	43.8452063751
197	1.0	43.7741582936
197	1.0	43.8077124122
197	1.0	43.8165103639
197	1.0	43.8243399763
197	1.0	43.8056142356
197	1.0	43.7878061709
197	1.0	43.7715676138
197	1.0	43.8056655864
197	1.0	43.8274523457
197	1.0	43.816485005
197	1.0	43.808036709
197	1.0	43.7734324119
197	1.0	43.7288757018
197	1.0	43.7498318138
197	1.0	43.7447692367
197	1.0	43.8170203668
197	1.0	43.8092017328
197	1.0	43.8342512241
197	1.0	43.7459760695
197	1.0	43.7911078631
197	1.0	43.7437203892
197	1.0	43.8493967041
197	1.0	43.8116068543
197	1.0	43.8224202547
197	1.0	43.7662347043
197	1.0	43.7183552677
197	1.0	43.7144203635
197	1.0	43.7501706124
197	1.0	43.7859798687
197	1.0	43.7270659936
197	1.0	43.8087310538
197	1.0	43.7662810013
197	1.0	43.825724096
197	1.0	43.8077704899
197	1.0	43.7547237401
197	2.0	43.7466768464
197	1.0	43.7619887701
197	1.0	43.8113925129
197	1.0	43.7684055357
197	1.0	43.7970208741
197	1.0	43.8388415224
197	1.0	43.8307580019
197	1.0	43.8489469315
197	1.0	43.8124802769
197	1.0	43.7668402869
197	1.0	43.7574415787
197	1.0	43.8194026211
197	1.0	43.8229816694
197	1.0	43.792088257
197	1.0	43.8204468131
197	1.0	43.8160188352
197	1.0	43.8294571586
197	1.0	43.8009833458
197	1.0	43.813930086
197	1.0	43.8156446045
197	1.0	43.8346734188
197	1.0	43.8251022695
197	1.0	43.7798649982
197	1.0	43.74156882
197	1.0	43.8510065963
197	1.0	43.8424696068
197	1.0	43.7624584556
197	1.0	43.8322770216
197	1.0	43.7079821191
197	1.0	43.7607647539
197	1.0	43.8296211493
197	1.0	43.840683266
197	1.0	43.8138681747
197	1.0	43.7335301681
197	1.0	43.7567043852
197	1.0	43.7918418252
197	1.0	43.8276980602
197	1.0	43.8016223507
197	1.0	43.7812025072
197	1.0	43.7945590755
197	1.0	43.7813968028
197	1.0	43.7995541151
197	1.0	43.8330349517
197	1.0	43.8065968632
197	1.0	43.7898473961
197	1.0	43.8392179463
197	1.0	43.8310395011
197	1.0	43.8101220749
197	1.0	43.8378959078
197	1.0	43.8152621973
197	1.0	43.7634142112
197	1.0	43.8295900833
197	1.0	43.8528107183
197	1.0	43.748318125
197	1.0	43.7932520254
197	1.0	43.7526792963
197	1.0	43.7961690437
197	1.0	43.7857667575
197	1.0	43.755619971
197	1.0	43.7740554197
197	1.0	43.8170784124
197	1.0	43.8233004386
197	1.0	43.8258189856
197	1.0	43.8011526273
197	1.0	43.7940837411
197	1.0	43.7843952015
197	1.0	43.7282612731
197	1.0	43.843138051
197	1.0	43.8228537382
197	1.0	43.8148715245
197	1.0	43.8309881161
197	1.0	43.7375856973
197	1.0	43.7445479367
197	1.0	43.8212790311
197	1.0	43.7860093242
197	1.0	43.8355524059
197	1.0	43.7571435006
197	1.0	43.8178076257
197	1.0	43.8192103188
197	1.0	43.7870251639
197	1.0	43.8054492228
197	1.0	43.7587587716
197	1.0	43.8015824694
197	1.0	43.8173444945
197	1.0	43.8228710608
197	1.0	43.8336912026
197	1.0	43.8284889409
197	1.0	43.7615588772
197	1.0	43.7748969718
197	1.0	43.7956118222
197	1.0	43.8122990683
197	1.0	43.7744389135
197	1.0	43.8212242344
197	1.0	43.7185825494
197	1.0	43.7436612835
197	1.0	43.8246324304
197	1.0	43.7925081101
197	1.0	43.8374133154
197	1.0	43.7990864731
197	1.0	43.8443259667
197	1.0	43.7415353163
197	1.0	43.7905417804
197	1.0	43.806436121
197	1.0	43.8063102151
197	1.0	43.8233487878
197	1.0	43.7699226361
197	1.0	43.7686398178
197	1.0	43.8349476763
197	1.0	43.7976873975
197	1.0	43.8201300324
197	1.0	43.8400812402
197	1.0	43.8044536512
197	1.0	43.8327480444
197	1.0	43.7318248898
197	1.0	43.7910815779
197	1.0	43.7344451839
197	1.0	43.8157537345
197	1.0	43.8087028308
197	1.0	43.8190409128
197	1.0	43.7818175566
197	1.0	43.8012421948
197	1.0	43.8015349268
197	1.0	43.7379153817
197	1.0	43.8333358046
197	1.0	43.7513575003
197	1.0	43.7990940308
197	1.0	43.7886609815
197	1.0	43.7529518409
197	1.0	43.7771272305
197	1.0	43.7788511197
197	1.0	43.8229031929
197	1.0	43.8190616165
197	1.0	43.7480687472
197	1.0	43.8252909805
197	1.0	43.8120116739
197	1.0	43.7807770186
197	1.0	43.8219452068
197	1.0	43.8149818313
197	1.0	43.7539290973
197	1.0	43.699784194
197	1.0	43.7806818657
197	1.0	43.8023293302
197	1.0	43.7894765931
197	1.0	43.7932108869
197	1.0	43.8165402866
197	1.0	43.7829067438
197	1.0	43.7530353552
197	1.0	43.7432965162
197	1.0	43.7412228733
197	1.0	43.7121493034
197	1.0	43.8397348792
197	1.0	43.8271193926
197	1.0	43.8056381548
197	1.0	43.8100461109
197	1.0	43.8450063206
197	1.0	43.8214403147
197	1.0	43.783733748
197	1.0	43.8358693522
197	1.0	43.8027022742
197	1.0	43.8291881502
197	1.0	43.8157318445
197	1.0	43.7603735535
197	1.0	43.7535624734
197	1.0	43.811455117
197	1.0	43.8213076005
197	1.0	43.7935661032
197	1.0	43.7741858721
197	1.0	43.8006663132
197	1.0	43.819741159
197	1.0	43.7596852347
197	1.0	43.8106976347
197	1.0	43.8147295178
197	1.0	43.836918716
197	1.0	43.7614455771
197	1.0	43.7825669822
197	1.0	43.7944285697
197	1.0	43.7914001253
197	1.0	43.7593347494
197	1.0	43.8348846687
197	1.0	43.8414481859
197	1.0	43.8201258683
197	1.0	43.7680218782
197	1.0	43.7723155929
197	1.0	43.8157730552
197	1.0	43.7338788175
197	1.0	43.8072673007
197	1.0	43.7469206993
197	1.0	43.7380711925
197	1.0	43.8260569443
197	1.0	43.7850522797
197	1.0	43.7731037687
197	1.0	43.7528667193
197	1.0	43.8123030508
197	1.0	43.8393886865
197	1.0	43.8166611266
197	1.0	43.8449870225
197	1.0	43.7613811395
197	1.0	43.747742126
197	1.0	43.7043153461
197	1.0	43.7755124231
197	1.0	43.7609033478
197	1.0	43.8114616139
197	1.0	43.7891813577
197	1.0	43.7523561733
197	1.0	43.7222378213
197	1.0	43.818997162
197	1.0	43.7285597596
197	1.0	43.7430577089
197	1.0	43.8513283465
197	1.0	43.810668872
197	1.0	43.75779136
197	1.0	43.8230557652
197	1.0	43.837106358
197	1.0	43.7931186434
197	1.0	43.8288803429
197	1.0	43.7991458969
197	1.0	43.8147585961
197	1.0	43.8006175735
197	1.0	43.8333595224
197	1.0	43.781036636
197	1.0	43.8295168278
197	1.0	43.8258103489
197	1.0	43.72661343
197	1.0	43.8332102431
197	1.0	43.7806610796
197	1.0	43.8299912599
197	1.0	43.7556062512
197	1.0	43.8294361448
197	1.0	43.7910277786
197	1.0	43.7639958092
197	1.0	43.8540378551
197	1.0	43.7604549562
197	1.0	43.8331109998
197	1.0	43.8018236927
197	1.0	43.761977654
197	1.0	43.8212943274
197	1.0	43.8297138247
197	1.0	43.7083421698
197	1.0	43.7530538061
197	1.0	43.761960854
197	1.0	43.7237165785
197	1.0	43.7702719109
197	1.0	43.7336859052
197	1.0	43.7927396006
197	1.0	43.8050249737
197	1.0	43.8216100631
197	1.0	43.7658810352
197	1.0	43.7526374171
197	1.0	43.7835687364
197	1.0	43.7495045852
197	1.0	43.8188609124
197	1.0	43.7929226066
197	1.0	43.7793990149
197	1.0	43.8083128003
197	1.0	43.8453797619
197	1.0	43.8129973974
197	1.0	43.8049000561
197	1.0	43.7471234962
197	1.0	43.7525086925
197	1.0	43.8024328615
197	1.0	43.783615549
197	1.0	43.8280637911
197	1.0	43.7610091101
197	1.0	43.7442039764
197	1.0	43.7955888906
197	1.0	43.7263772953
197	1.0	43.7732469684
197	1.0	43.8093271457
197	1.0	43.8010460521
197	1.0	43.7960602286
197	1.0	43.7464153163
197	1.0	43.8431163098
197	1.0	43.7492006978
197	1.0	43.7592650869
197	1.0	43.7891998721
197	1.0	43.8133157212
197	1.0	43.7796411347
197	1.0	43.7630030095
197	1.0	43.797974364
197	1.0	43.8136426178
197	1.0	43.7173074732
197	1.0	43.7925200414
197	1.0	43.81605081
197	1.0	43.7629708183
197	1.0	43.816825285
197	1.0	43.7380126819
197	1.0	43.7662216519
197	1.0	43.8024012433
197	1.0	43.7214707889
197	1.0	43.7998304342
197	1.0	43.8103326646
197	1.0	43.8296603216
197	1.0	43.831966036
197	1.0	43.7987806282
197	1.0	43.7668121959
197	1.0	43.7670378068
197	1.0	43.8241295993
197	1.0	43.8034546541
