# Supplementary material for: Unique membrane properties and enhanced signal processing in human neocortical neurons
Source: eLife. 2016 Oct 6;5:e16553. doi: 10.7554/eLife.16553 (PMC5100995; doi:10.7554/eLife.16553)
Supplement: Source code 1. — DOI: http://dx.doi.org/10.7554/eLife.16553.014 [file elife-16553-code1.zip › Fig3/Fig3b/DIST_045_SYNC/Mon_Apr_11_11_35_14_2016/syns_198/sync_stim_seed_772.txt]

NUMBER_OF_SYNAPSES	APC_N	MAX_VOLTAGE
198	1.0	43.8358658352
198	1.0	43.7317338151
198	1.0	43.7769254966
198	1.0	43.7931471665
198	1.0	43.8149154859
198	1.0	43.7939344867
198	1.0	43.8266349301
198	1.0	43.7789570748
198	1.0	43.8328731029
198	1.0	43.7685398101
198	1.0	43.7956416452
198	1.0	43.802647705
198	1.0	43.8323556902
198	1.0	43.8359099265
198	1.0	43.74337672
198	1.0	43.7177762956
198	1.0	43.7564821365
198	1.0	43.8243591186
198	1.0	43.8456160164
198	1.0	43.815066997
198	1.0	43.809065239
198	1.0	43.7919962289
198	1.0	43.8019048753
198	1.0	43.823717972
198	1.0	43.7814342781
198	1.0	43.8096983189
198	1.0	43.8148369232
198	1.0	43.7780598193
198	1.0	43.8418876666
198	1.0	43.8039286227
198	1.0	43.7420697313
198	1.0	43.8045587234
198	1.0	43.7848158308
198	1.0	43.7564295407
198	1.0	43.8367868833
198	1.0	43.8486289951
198	1.0	43.8392261517
198	1.0	43.7402254092
198	1.0	43.7276166325
198	1.0	43.8238390725
198	1.0	43.7984631082
198	1.0	43.8323826099
198	1.0	43.7982793896
198	1.0	43.8258248595
198	1.0	43.8425619222
198	1.0	43.8155338848
198	1.0	43.8053902344
198	1.0	43.8362048302
198	1.0	43.8250271017
198	1.0	43.7472192668
198	1.0	43.7492377852
198	1.0	43.7987166041
198	1.0	43.7994096643
198	1.0	43.8392651664
198	1.0	43.8366235431
198	1.0	43.8150217562
198	1.0	43.7689426073
198	1.0	43.8181851932
198	1.0	43.8490615234
198	1.0	43.754596124
198	1.0	43.7149316742
198	1.0	43.8264978221
198	1.0	43.807200119
198	1.0	43.8300103796
198	1.0	43.7325963591
198	1.0	43.7559428741
198	1.0	43.762155973
198	1.0	43.7578098564
198	1.0	43.7491426662
198	1.0	43.8076593916
198	1.0	43.7831299789
198	1.0	43.8406814927
198	1.0	43.8160534505
198	1.0	43.8207940228
198	1.0	43.8148482205
198	1.0	43.808652432
198	1.0	43.7920637779
198	1.0	43.8030710698
198	1.0	43.7843869227
198	1.0	43.7183008155
198	1.0	43.7982504036
198	1.0	43.8222379477
198	1.0	43.7678910195
198	1.0	43.8063692834
198	1.0	43.8086548347
198	1.0	43.7800622497
198	1.0	43.7798953201
198	1.0	43.7990262212
198	1.0	43.8121593307
198	1.0	43.7681575959
198	1.0	43.8114691075
198	1.0	43.7165430715
198	1.0	43.6995605271
198	1.0	43.7450386404
198	1.0	43.8019939796
198	1.0	43.8151298913
198	1.0	43.7920186767
198	1.0	43.7697520275
198	1.0	43.8107114086
198	1.0	43.8216599034
198	1.0	43.8093166402
198	1.0	43.8380542583
198	1.0	43.7643002457
198	1.0	43.8150585875
198	1.0	43.7733724501
198	1.0	43.8093552806
198	1.0	43.7749378963
198	1.0	43.8152542155
198	1.0	43.8098551911
198	1.0	43.7776461249
198	1.0	43.779624515
198	1.0	43.8002130009
198	1.0	43.8424876465
198	1.0	43.7451151898
198	1.0	43.7595385977
198	1.0	43.7683276644
198	1.0	43.8037704512
198	1.0	43.8379517323
198	1.0	43.7165747039
198	1.0	43.768077947
198	1.0	43.8359126464
198	1.0	43.8001834158
198	1.0	43.8205327479
198	1.0	43.8216656065
198	1.0	43.7298676905
198	1.0	43.7580411976
198	1.0	43.7857903205
198	1.0	43.8098387575
198	1.0	43.8094025063
198	1.0	43.8495710564
198	1.0	43.7736066866
198	1.0	43.8403187845
198	1.0	43.8288689695
198	1.0	43.7741536032
198	1.0	43.782673173
198	1.0	43.7413775312
198	1.0	43.8120506111
198	1.0	43.7633829717
198	1.0	43.8099333122
198	1.0	43.8403339458
198	1.0	43.836581302
198	2.0	43.7283856814
198	1.0	43.8182243504
198	1.0	43.7475261315
198	1.0	43.7987494912
198	1.0	43.8042793082
198	1.0	43.835005424
198	1.0	43.8271842716
198	1.0	43.7512529505
198	1.0	43.8305058427
198	1.0	43.7915624481
198	1.0	43.7646703547
198	1.0	43.797831926
198	1.0	43.7733452081
198	1.0	43.8009380714
198	1.0	43.7708245255
198	1.0	43.7972075963
198	1.0	43.7277246039
198	1.0	43.7552339057
198	1.0	43.7711040827
198	1.0	43.7556828219
198	1.0	43.8131865138
198	1.0	43.7474720133
198	1.0	43.7430348066
198	1.0	43.8103753201
198	1.0	43.7574115004
198	1.0	43.7942484578
198	1.0	43.7405841617
198	1.0	43.7365954859
198	1.0	43.7141903236
198	1.0	43.8154159059
198	1.0	43.831918948
198	1.0	43.8207722433
198	1.0	43.8409118404
198	1.0	43.7964154078
198	1.0	43.8219483466
198	1.0	43.7720045966
198	2.0	43.808486285
198	1.0	43.8373677928
198	1.0	43.7879597464
198	1.0	43.7440568054
198	1.0	43.7988203766
198	1.0	43.7591424891
198	1.0	43.8185023334
198	1.0	43.7867079551
198	1.0	43.7848829602
198	1.0	43.7799358623
198	1.0	43.8164082307
198	1.0	43.8121801455
198	1.0	43.8268664687
198	1.0	43.7819563204
198	1.0	43.7881863121
198	1.0	43.8424332759
198	1.0	43.7830563511
198	1.0	43.8391460656
198	1.0	43.8131665158
198	1.0	43.8007288877
198	1.0	43.7642005681
198	1.0	43.8212221361
198	1.0	43.7451585107
198	1.0	43.851494813
198	1.0	43.7181542505
198	1.0	43.7332488979
198	1.0	43.7441045485
198	1.0	43.8160258939
198	1.0	43.764519576
198	1.0	43.8264655396
198	1.0	43.8188828206
198	1.0	43.8223617039
198	1.0	43.8058139608
198	1.0	43.8128490737
198	1.0	43.793206357
198	1.0	43.7822898752
198	1.0	43.7539544202
198	1.0	43.7722473825
198	1.0	43.8155178719
198	1.0	43.7805743979
198	1.0	43.7992090501
198	1.0	43.8383894059
198	1.0	43.7774173634
198	1.0	43.8168168146
198	1.0	43.8294634019
198	1.0	43.8245047349
198	1.0	43.7858018914
198	1.0	43.8137330274
198	1.0	43.7959246785
198	1.0	43.8127299718
198	1.0	43.7937553684
198	1.0	43.8048216344
198	1.0	43.8320961644
198	1.0	43.7358935657
198	1.0	43.7673726844
198	1.0	43.7897132593
198	1.0	43.7455405069
198	1.0	43.846648197
198	1.0	43.828935906
198	1.0	43.8405885655
198	1.0	43.8173759946
198	1.0	43.7358854305
198	1.0	43.8336010794
198	1.0	43.7841436154
198	1.0	43.7905426542
198	1.0	43.7316690306
198	1.0	43.8262942323
198	1.0	43.8242190368
198	1.0	43.7923610261
198	1.0	43.7345212645
198	1.0	43.727318459
198	1.0	43.7522908359
198	1.0	43.7990644107
198	1.0	43.8416172049
198	1.0	43.8036403481
198	1.0	43.8286570265
198	1.0	43.828911539
198	1.0	43.8229618472
198	2.0	43.8313742687
198	1.0	43.7741521482
198	1.0	43.7911769096
198	1.0	43.8165459397
198	1.0	43.8031124661
198	1.0	43.7821644746
198	1.0	43.8045474105
198	1.0	43.7955714959
198	1.0	43.8281289514
198	1.0	43.8142728817
198	1.0	43.7806048308
198	1.0	43.7755449558
198	1.0	43.7911767041
198	1.0	43.7572778679
198	1.0	43.797100193
198	1.0	43.7438696985
198	1.0	43.8386265268
198	1.0	43.8372868694
198	1.0	43.8204083108
198	1.0	43.7212954083
198	1.0	43.8037968208
198	1.0	43.7361534842
198	1.0	43.8184458244
198	1.0	43.8333769244
198	1.0	43.7824472652
198	1.0	43.8364428204
198	1.0	43.7720549207
198	1.0	43.7911220862
198	1.0	43.8443450675
198	1.0	43.7927663355
198	1.0	43.8217532842
198	1.0	43.7965701805
198	1.0	43.7686657515
198	1.0	43.7577847181
198	1.0	43.8410335256
198	1.0	43.7549253337
198	1.0	43.8179796436
198	1.0	43.8255317951
198	1.0	43.8203156009
198	1.0	43.8161134835
198	1.0	43.7598535088
198	1.0	43.7865451446
198	1.0	43.8427636968
198	1.0	43.8133138415
198	1.0	43.805643418
198	1.0	43.8030995196
198	1.0	43.8190630626
198	1.0	43.7749876594
198	1.0	43.7966528221
198	1.0	43.8166833618
198	1.0	43.7707188226
198	1.0	43.8218585389
198	1.0	43.8321443047
198	1.0	43.7264903639
198	1.0	43.8347773862
198	1.0	43.8310065396
198	1.0	43.8258450818
198	1.0	43.7980640008
198	1.0	43.8039066586
198	1.0	43.7612588131
198	1.0	43.7841334015
198	1.0	43.7856865776
198	1.0	43.8281388661
198	1.0	43.8280608286
198	1.0	43.8404411169
198	1.0	43.7623557401
198	1.0	43.7733865375
198	1.0	43.8306057298
198	1.0	43.8155276385
198	1.0	43.8279495459
198	1.0	43.8475287184
198	1.0	43.8157490266
198	1.0	43.8315336178
198	1.0	43.7157283505
198	1.0	43.8172358649
198	1.0	43.8100624131
198	1.0	43.7992175452
198	1.0	43.7753374332
198	1.0	43.8366876564
198	1.0	43.7421393722
198	1.0	43.81290623
198	1.0	43.8455779474
198	1.0	43.7628637773
198	1.0	43.7323281526
198	1.0	43.853346709
198	1.0	43.8369514775
198	1.0	43.715181278
198	1.0	43.7593771958
198	1.0	43.8231184991
198	1.0	43.8202127796
198	2.0	43.8292396004
198	1.0	43.7946628661
198	1.0	43.7825278241
198	1.0	43.8130082545
198	1.0	43.8308231429
198	1.0	43.7999285461
198	1.0	43.7869716802
198	1.0	43.8345794211
198	1.0	43.8313413708
198	1.0	43.7999030777
198	1.0	43.8389871414
198	1.0	43.82038953
198	1.0	43.7699128236
198	1.0	43.7128414583
198	1.0	43.8390320244
198	1.0	43.7884576905
198	1.0	43.8321604546
198	1.0	43.8292888489
198	1.0	43.7905997001
198	1.0	43.8135922514
198	1.0	43.8126335036
198	1.0	43.8082142187
198	1.0	43.7180273236
198	1.0	43.8397522656
198	1.0	43.8197149721
198	1.0	43.8314227437
198	1.0	43.8281640642
198	1.0	43.8204615153
198	1.0	43.8019757991
198	1.0	43.7532489837
198	1.0	43.8287167707
198	1.0	43.7442869362
198	1.0	43.8315456594
198	1.0	43.8067879145
198	1.0	43.7334260125
198	1.0	43.8388559607
198	1.0	43.8106396386
198	1.0	43.7711958173
198	1.0	43.7731498657
198	1.0	43.7910221521
198	1.0	43.7083811243
198	1.0	43.8356009986
198	1.0	43.7630053343
198	1.0	43.8105730313
198	1.0	43.8260587059
198	1.0	43.8233290596
198	1.0	43.8537068582
198	1.0	43.844129699
198	1.0	43.7422558068
198	1.0	43.8289318648
198	1.0	43.8060109915
198	1.0	43.7950610486
198	1.0	43.7611394632
198	1.0	43.8402744996
198	1.0	43.7583770215
198	1.0	43.8221908873
198	1.0	43.8063526021
198	1.0	43.754084873
198	1.0	43.8360526239
198	1.0	43.7577743758
198	1.0	43.7503619433
198	1.0	43.8280916653
198	1.0	43.8240735479
198	1.0	43.7241451779
198	1.0	43.7743423108
198	1.0	43.8085642701
198	1.0	43.8177457354
198	1.0	43.7403418891
198	1.0	43.7746479808
198	1.0	43.7148728754
198	1.0	43.8321576534
198	1.0	43.7539612224
198	1.0	43.7936977211
198	1.0	43.8496927955
198	1.0	43.7952595755
198	1.0	43.7327886645
198	1.0	43.8116562364
198	1.0	43.7900388714
198	1.0	43.7440255508
198	1.0	43.8166219859
198	1.0	43.7446713863
198	1.0	43.7801027026
198	1.0	43.7503794705
198	1.0	43.7387423376
198	1.0	43.7408933504
198	1.0	43.7506171676
198	1.0	43.8263895499
198	1.0	43.7979881205
198	1.0	43.7967111263
198	1.0	43.8242838983
198	1.0	43.7681234232
198	1.0	43.7324924953
198	1.0	43.8361941665
198	1.0	43.7480668233
198	1.0	43.7200042488
198	1.0	43.8149565898
198	1.0	43.8254709174
198	1.0	43.7455453962
198	1.0	43.824711347
198	1.0	43.8072555766
198	1.0	43.82392322
198	1.0	43.7628327935
198	1.0	43.8057984108
198	1.0	43.7363933186
198	1.0	43.8345196344
198	2.0	43.7771969579
198	1.0	43.7820701646
198	1.0	43.8252616626
198	1.0	43.774283432
198	1.0	43.7182246046
198	1.0	43.7200041946
198	1.0	43.7830718783
198	1.0	43.7726364789
198	1.0	43.7686221324
198	1.0	43.7325716182
198	1.0	43.7364193191
198	1.0	43.8034740106
198	1.0	43.7901931208
198	1.0	43.8336384286
198	1.0	43.7728765024
198	1.0	43.7656614679
198	1.0	43.8335660436
198	1.0	43.7959350706
198	1.0	43.8233704006
198	1.0	43.833436103
198	1.0	43.790150994
198	1.0	43.8198622999
198	1.0	43.7877985191
198	1.0	43.7715853225
198	1.0	43.8064217034
198	1.0	43.8121759121
198	1.0	43.8045629823
198	1.0	43.8230844317
198	1.0	43.7752798404
198	1.0	43.738063451
198	1.0	43.8391737775
198	1.0	43.7638858992
198	1.0	43.7419407543
198	1.0	43.8188446738
198	1.0	43.7892116071
198	1.0	43.7255256184
198	1.0	43.730461145
198	1.0	43.8386769139
198	1.0	43.8188810708
198	1.0	43.7752440744
198	1.0	43.8093166021
198	1.0	43.8108788734
198	1.0	43.7746096282
198	1.0	43.8107535441
198	1.0	43.8062252432
198	1.0	43.8273841495
198	1.0	43.8141026508
198	1.0	43.7315603541
198	1.0	43.8258993547
198	1.0	43.7532050165
198	1.0	43.7626371085
198	1.0	43.806472052
198	1.0	43.7662531044
198	1.0	43.8029446983
198	1.0	43.8182321184
198	1.0	43.7919625272
198	1.0	43.7488084738
198	1.0	43.8353787262
198	1.0	43.793762104
198	1.0	43.8135921289
198	1.0	43.7852356189
198	1.0	43.7877061511
198	1.0	43.8025211148
198	1.0	43.7615337155
198	1.0	43.8073208946
198	1.0	43.8379903226
198	1.0	43.8092853967
198	1.0	43.7860546366
198	1.0	43.8012525812
198	1.0	43.8361611325
198	1.0	43.7400982704
198	1.0	43.8181246114
198	1.0	43.8424317173
198	1.0	43.7434515022
198	2.0	43.7894682594
198	1.0	43.793060988
198	1.0	43.7358081973
198	1.0	43.8294205019
198	1.0	43.8341021196
198	1.0	43.8260650028
198	1.0	43.8252873424
198	1.0	43.8152361593
198	1.0	43.8528394054
198	1.0	43.819249206
198	1.0	43.7770009168
198	1.0	43.7801526027
198	1.0	43.7432344163
198	1.0	43.8038556228
198	1.0	43.7717578323
198	1.0	43.8247730338
198	1.0	43.8160005217
198	1.0	43.7647917145
198	1.0	43.8295255612
198	1.0	43.7946972714
198	1.0	43.8363834804
198	1.0	43.8030887366
198	1.0	43.8143741906
198	1.0	43.7777105187
198	1.0	43.7852124672
198	1.0	43.8216266972
198	1.0	43.8455033004
198	1.0	43.8149524746
198	1.0	43.8320876869
198	1.0	43.7757535221
198	1.0	43.7979088968
198	1.0	43.8428565648
198	1.0	43.8015706182
198	1.0	43.8064707732
198	1.0	43.7454268512
198	1.0	43.8076000428
198	1.0	43.7644773255
198	1.0	43.7808256542
198	1.0	43.8430758014
198	1.0	43.8135066729
198	1.0	43.8444878851
198	1.0	43.7142138958
198	1.0	43.8262124795
198	1.0	43.8059253609
198	1.0	43.8025562697
198	1.0	43.8071358168
198	1.0	43.7873866669
198	1.0	43.742195291
198	1.0	43.7975751975
198	1.0	43.8255145463
198	1.0	43.8331856493
198	1.0	43.7694736584
198	1.0	43.7859742757
198	1.0	43.8008387886
198	1.0	43.7852121397
198	1.0	43.8272676349
198	1.0	43.8052554407
198	1.0	43.8325177317
198	1.0	43.8120335232
198	1.0	43.7639420802
198	1.0	43.8156362151
198	1.0	43.8467887953
198	1.0	43.8444385963
198	1.0	43.8223423383
198	1.0	43.7642851541
198	1.0	43.75539314
198	1.0	43.7993656565
198	1.0	43.8308905344
198	1.0	43.8469950589
198	1.0	43.7605697851
198	1.0	43.7949753751
198	1.0	43.7403731968
198	1.0	43.7790925908
198	1.0	43.8182623282
198	1.0	43.791566136
198	1.0	43.7822266979
198	1.0	43.7523735981
198	1.0	43.724530367
198	1.0	43.7938669113
198	1.0	43.8394331354
198	1.0	43.8312064287
198	1.0	43.8022072654
198	1.0	43.7904326499
198	1.0	43.7461320205
198	1.0	43.82668891
198	1.0	43.8302836473
198	1.0	43.8045155173
198	1.0	43.8142182162
198	1.0	43.7508093765
198	1.0	43.7998021132
198	1.0	43.8146696614
198	1.0	43.83526545
198	1.0	43.7522967478
198	1.0	43.8386684709
198	1.0	43.7742682328
198	1.0	43.7597931689
198	1.0	43.772762667
198	1.0	43.736731762
198	1.0	43.799932726
198	1.0	43.7706477145
198	1.0	43.8032814898
198	1.0	43.7721799311
198	1.0	43.8081664111
198	1.0	43.7518000733
198	1.0	43.8227213292
198	1.0	43.7900224086
198	1.0	43.8503084327
198	1.0	43.7485250269
198	1.0	43.8156410132
198	1.0	43.8128950419
198	1.0	43.7664094046
198	1.0	43.813124349
198	1.0	43.7241139143
198	1.0	43.7777014823
198	1.0	43.7493843502
198	1.0	43.8441173556
198	1.0	43.7512559911
198	1.0	43.8264187163
198	1.0	43.7659166461
198	1.0	43.7490404037
198	1.0	43.7801038277
198	1.0	43.834228559
198	1.0	43.7328790619
198	1.0	43.7936686305
198	1.0	43.7337155445
198	1.0	43.7876931525
198	1.0	43.8257929947
198	1.0	43.7270086607
198	1.0	43.7408409876
198	1.0	43.7573064231
198	1.0	43.818221615
198	1.0	43.835977732
198	1.0	43.8190204477
198	1.0	43.7700146815
198	1.0	43.7876393062
198	1.0	43.7893645517
198	1.0	43.81226755
198	1.0	43.7365436172
198	1.0	43.8225776887
198	1.0	43.7990428833
198	1.0	43.8105725265
198	1.0	43.7950350145
198	1.0	43.8079970542
198	1.0	43.8015888638
198	1.0	43.8182883864
198	1.0	43.827502323
198	1.0	43.8011472174
198	1.0	43.8153877145
198	1.0	43.8292740034
198	1.0	43.7624703429
198	1.0	43.7884224128
198	1.0	43.7745653487
198	1.0	43.7257288965
198	1.0	43.8029449762
198	1.0	43.7514860439
198	1.0	43.8258907701
198	1.0	43.7582590748
198	1.0	43.8152603915
198	1.0	43.8036788991
198	1.0	43.7254121068
198	1.0	43.8024357497
198	1.0	43.744371044
198	1.0	43.7406401763
198	1.0	43.8182006651
198	1.0	43.7944574012
198	1.0	43.7919880404
198	1.0	43.8157731906
198	1.0	43.8071484983
198	1.0	43.7075648177
198	1.0	43.7679902233
198	1.0	43.8035348329
198	1.0	43.8138811894
198	1.0	43.7511643208
198	1.0	43.8229329908
198	1.0	43.8114664649
198	1.0	43.8499044724
198	1.0	43.8006193686
198	1.0	43.7454227423
198	1.0	43.7382265664
198	1.0	43.7983219134
198	1.0	43.7746755528
198	1.0	43.8354759695
198	1.0	43.8212890033
198	1.0	43.7348768135
198	1.0	43.7588654938
198	1.0	43.8366435503
198	1.0	43.809703074
198	1.0	43.8099360777
198	1.0	43.7914388757
198	1.0	43.8121841192
198	1.0	43.7809057039
198	1.0	43.832507031
198	1.0	43.7920311594
198	1.0	43.7902396751
198	1.0	43.7336205713
198	1.0	43.823063028
198	1.0	43.8205628938
198	1.0	43.7459203621
198	1.0	43.7686461071
198	1.0	43.8426410634
198	1.0	43.7850435611
198	1.0	43.7489373312
198	1.0	43.7982903926
198	1.0	43.8310324748
198	1.0	43.7951834883
198	1.0	43.8444986473
198	1.0	43.7858912851
198	1.0	43.7877341865
198	1.0	43.7980836999
198	1.0	43.8045130528
198	1.0	43.7121986427
198	1.0	43.7572219586
198	1.0	43.7992342755
198	1.0	43.8187210941
198	1.0	43.7896876226
198	1.0	43.7552940771
198	1.0	43.8374718907
198	1.0	43.7749383306
198	1.0	43.809558282
198	1.0	43.7602881687
198	1.0	43.7439009265
198	1.0	43.8172840133
198	1.0	43.7626975437
198	1.0	43.8461499933
198	1.0	43.7609081489
198	1.0	43.7971041583
198	1.0	43.8141556669
198	1.0	43.7660790116
198	1.0	43.8065706362
198	1.0	43.8018223871
198	1.0	43.8364756607
198	1.0	43.7808461277
198	1.0	43.7245746293
198	1.0	43.8026479842
198	1.0	43.8078418634
198	1.0	43.8134484236
198	1.0	43.8437226516
198	1.0	43.7659125701
198	1.0	43.8048493333
198	1.0	43.8045011502
198	1.0	43.820528951
198	1.0	43.7770490049
198	1.0	43.7721593303
198	1.0	43.8339549033
198	1.0	43.8388144855
198	1.0	43.7418926854
198	1.0	43.8014769451
198	1.0	43.7627244683
198	1.0	43.7114310153
198	1.0	43.794715301
198	1.0	43.8244381202
198	1.0	43.7573825218
198	1.0	43.8166865567
198	1.0	43.7309128126
198	1.0	43.8125427461
198	1.0	43.8103824673
198	1.0	43.8209962046
198	1.0	43.8343315479
198	1.0	43.7978199708
198	1.0	43.8266178055
198	1.0	43.8466342367
198	1.0	43.831160822
198	1.0	43.8349152468
198	1.0	43.7540949532
198	1.0	43.8235471767
198	1.0	43.820072125
198	1.0	43.8245995056
198	1.0	43.7789706285
198	1.0	43.7415764082
198	1.0	43.8205196678
198	1.0	43.7834699221
198	1.0	43.8163678431
198	1.0	43.8160456272
198	1.0	43.7996170923
198	1.0	43.7538180113
198	1.0	43.7592551558
198	1.0	43.7947948028
198	1.0	43.7127240483
198	1.0	43.7808684681
198	1.0	43.7425742177
198	1.0	43.8325002405
198	1.0	43.8243702829
198	2.0	43.7478695342
198	1.0	43.7569055594
198	1.0	43.7204815655
198	1.0	43.8220445949
198	1.0	43.8080333865
198	1.0	43.8090530048
198	1.0	43.7363327929
198	1.0	43.801835575
198	1.0	43.7308369439
198	1.0	43.7969480947
198	1.0	43.7453089375
198	1.0	43.8483430223
198	1.0	43.758131739
198	1.0	43.7879667011
198	1.0	43.8267302461
198	1.0	43.7661677798
198	1.0	43.7493436994
198	1.0	43.7497111302
198	1.0	43.8477897763
198	1.0	43.830620442
198	1.0	43.7194253825
198	1.0	43.7616016902
198	1.0	43.8083495895
198	1.0	43.7716726678
198	1.0	43.7634904356
198	1.0	43.7644932888
198	1.0	43.8232635
198	1.0	43.7926010761
198	1.0	43.7218590925
198	1.0	43.8163780673
198	1.0	43.7884671378
198	1.0	43.7279009155
198	1.0	43.7618497158
198	1.0	43.7607183007
198	1.0	43.8131843851
198	1.0	43.8149286667
198	1.0	43.8195475537
198	1.0	43.8242445591
198	1.0	43.8040845645
198	1.0	43.8334495813
198	1.0	43.787673491
198	1.0	43.8319731567
198	1.0	43.8275929717
198	1.0	43.7673613756
198	1.0	43.8138799968
198	1.0	43.832231775
198	1.0	43.7279103762
198	1.0	43.7636670183
198	1.0	43.808771698
198	1.0	43.8187657391
198	1.0	43.831325103
198	1.0	43.8197564504
198	1.0	43.8147870849
198	1.0	43.8048574945
198	1.0	43.8447867941
198	1.0	43.8151529588
198	1.0	43.8497505778
198	1.0	43.8183488308
198	1.0	43.8039191629
198	1.0	43.7698422999
198	1.0	43.8314865208
198	1.0	43.7865571641
198	1.0	43.7220284212
198	1.0	43.8272635624
198	1.0	43.8224809689
198	1.0	43.8117393206
198	1.0	43.8052023071
198	1.0	43.7616552369
198	1.0	43.7995749552
198	1.0	43.7829365554
198	1.0	43.7990578462
198	1.0	43.8243424011
198	2.0	43.7814341167
198	1.0	43.7666252144
198	1.0	43.8014672653
198	1.0	43.801539306
198	1.0	43.8057779197
198	1.0	43.7272269944
198	1.0	43.7341797349
198	1.0	43.7927356692
198	1.0	43.7698880429
198	1.0	43.7902349241
198	1.0	43.828761347
198	1.0	43.82842147
198	1.0	43.8158702717
198	1.0	43.7791301314
198	1.0	43.7533423959
198	1.0	43.7577291502
198	1.0	43.8207331188
198	1.0	43.8119214054
198	1.0	43.8041587554
198	1.0	43.8202056445
198	1.0	43.7922551604
198	1.0	43.7625519291
198	1.0	43.7999902118
198	1.0	43.7441023775
198	1.0	43.7672448636
198	1.0	43.8068655974
198	1.0	43.8290538365
198	1.0	43.7538588716
198	1.0	43.8086655179
198	1.0	43.8073642131
198	1.0	43.7849219358
198	1.0	43.7203220816
198	1.0	43.8457148296
198	1.0	43.7697179454
198	1.0	43.806136469
198	1.0	43.765763563
198	1.0	43.7930064593
198	1.0	43.7794937954
198	1.0	43.7435170831
198	1.0	43.807565862
198	1.0	43.7584979531
198	1.0	43.8395117052
198	1.0	43.7695357507
198	1.0	43.8063096685
198	1.0	43.7559797346
198	1.0	43.7727728935
198	1.0	43.8128462901
198	1.0	43.8360443668
198	1.0	43.8328163545
198	1.0	43.8098847215
198	1.0	43.7526896076
198	1.0	43.8323109199
198	1.0	43.847912659
198	1.0	43.7744133468
198	1.0	43.7895559593
198	1.0	43.7505253714
198	1.0	43.7783684131
198	1.0	43.8323454902
198	1.0	43.8187733002
198	1.0	43.780167468
198	1.0	43.7712881827
198	1.0	43.8167316482
198	1.0	43.8072632271
198	1.0	43.7668397885
198	1.0	43.8110047152
198	1.0	43.8433756316
198	1.0	43.8060257156
198	1.0	43.7468113484
198	1.0	43.8185761162
198	1.0	43.7986574266
198	1.0	43.7523285614
198	1.0	43.7983504884
198	1.0	43.7529624276
198	1.0	43.7980288764
198	1.0	43.8151672716
198	1.0	43.8262058958
198	1.0	43.7657466189
198	1.0	43.8196238602
198	1.0	43.7727937014
198	1.0	43.7731958635
198	1.0	43.7884405015
198	1.0	43.8173798246
198	1.0	43.8325672719
198	1.0	43.8187740088
198	1.0	43.7764229738
198	1.0	43.8159912591
198	1.0	43.7908755685
198	1.0	43.8080451443
198	1.0	43.7342643098
198	1.0	43.7532348654
198	1.0	43.8238561024
198	1.0	43.8414259187
198	1.0	43.7787772107
198	1.0	43.8154709592
198	1.0	43.7445417778
198	1.0	43.8097014849
198	1.0	43.8256679952
198	1.0	43.8256933337
198	1.0	43.7855905581
198	1.0	43.8462896937
198	1.0	43.8157359986
198	1.0	43.7640616161
198	1.0	43.7606236943
198	1.0	43.7913889177
198	1.0	43.8268568092
198	1.0	43.7617925758
198	1.0	43.8241627002
198	1.0	43.8210427563
198	1.0	43.7911230715
198	1.0	43.8035504014
198	1.0	43.8247796818
198	1.0	43.7384674651
198	1.0	43.8094740296
198	1.0	43.8365161074
198	1.0	43.8153797558
198	1.0	43.8167780237
198	1.0	43.8171530817
198	1.0	43.8351068569
198	1.0	43.8286391057
198	1.0	43.7512403851
198	1.0	43.8378051215
198	1.0	43.7942018912
