# Supplementary material for: Unique membrane properties and enhanced signal processing in human neocortical neurons
Source: eLife. 2016 Oct 6;5:e16553. doi: 10.7554/eLife.16553 (PMC5100995; doi:10.7554/eLife.16553)
Supplement: Source code 1. — DOI: http://dx.doi.org/10.7554/eLife.16553.014 [file elife-16553-code1.zip › Fig3/Fig3b/DIST_045_SYNC/Mon_Apr_11_11_35_14_2016/syns_199/sync_stim_seed_770.txt]

NUMBER_OF_SYNAPSES	APC_N	MAX_VOLTAGE
199	1.0	43.8155504499
199	1.0	43.8399852499
199	1.0	43.8044371561
199	1.0	43.8407155266
199	1.0	43.7435543586
199	1.0	43.8398817843
199	1.0	43.7736800663
199	1.0	43.7620454555
199	1.0	43.7847614209
199	1.0	43.8107135135
199	1.0	43.7670674597
199	1.0	43.7484545294
199	1.0	43.8107883067
199	1.0	43.7720171146
199	1.0	43.8414403167
199	1.0	43.8425248636
199	1.0	43.757395259
199	1.0	43.7888089926
199	1.0	43.8280132804
199	1.0	43.8333182693
199	1.0	43.8256073577
199	1.0	43.7519471206
199	1.0	43.8004433883
199	1.0	43.844543996
199	1.0	43.809083512
199	1.0	43.8198925462
199	1.0	43.8460682108
199	1.0	43.8233844404
199	1.0	43.7919966071
199	1.0	43.7724223762
199	1.0	43.7778474254
199	1.0	43.7835822724
199	1.0	43.8072084448
199	1.0	43.8401838111
199	1.0	43.8093057133
199	1.0	43.8172661373
199	1.0	43.7320263531
199	1.0	43.8347279132
199	1.0	43.812605855
199	1.0	43.7967074696
199	1.0	43.8375353247
199	1.0	43.7763163715
199	1.0	43.7312225018
199	1.0	43.79553768
199	1.0	43.7128965169
199	1.0	43.7480137631
199	1.0	43.8123060017
199	1.0	43.718895082
199	1.0	43.8365684864
199	1.0	43.7499050853
199	1.0	43.8178329871
199	1.0	43.7872219993
199	1.0	43.81554755
199	1.0	43.7873173565
199	1.0	43.7389476573
199	1.0	43.7861735054
199	1.0	43.7545857825
199	1.0	43.8303338811
199	1.0	43.829782395
199	1.0	43.7849048101
199	1.0	43.7491491469
199	1.0	43.8369821385
199	1.0	43.8331883673
199	1.0	43.8177263332
199	1.0	43.7503238065
199	1.0	43.7692340758
199	1.0	43.7972469985
199	1.0	43.7340467813
199	1.0	43.7669793469
199	1.0	43.8206182724
199	1.0	43.8254319242
199	1.0	43.8271178289
199	1.0	43.7860477244
199	1.0	43.7907858318
199	1.0	43.828744839
199	1.0	43.7954168077
199	1.0	43.8136376443
199	1.0	43.8163520982
199	1.0	43.8120002799
199	1.0	43.790232367
199	1.0	43.795928247
199	1.0	43.8273132869
199	1.0	43.8170142271
199	1.0	43.8036375526
199	1.0	43.7838841424
199	1.0	43.8168091802
199	1.0	43.822756368
199	1.0	43.795761893
199	1.0	43.8113487644
199	1.0	43.8116974837
199	1.0	43.8360921778
199	1.0	43.8186097821
199	1.0	43.821553787
199	1.0	43.8098856716
199	1.0	43.8125530731
199	1.0	43.7745194393
199	1.0	43.7252438136
199	1.0	43.781218544
199	1.0	43.8312919108
199	1.0	43.7853779835
199	1.0	43.839872525
199	1.0	43.7229170258
199	1.0	43.7586734526
199	1.0	43.7683025374
199	1.0	43.7631511513
199	1.0	43.8337009373
199	1.0	43.8293317912
199	1.0	43.7719855621
199	1.0	43.7970664362
199	1.0	43.7478194295
199	1.0	43.7973232942
199	1.0	43.8045834987
199	1.0	43.8380381039
199	1.0	43.8121813078
199	1.0	43.8060741444
199	1.0	43.7388413778
199	1.0	43.7904534136
199	1.0	43.8361332227
199	1.0	43.8203407501
199	1.0	43.8107695073
199	1.0	43.8545174776
199	1.0	43.7905337242
199	1.0	43.8050648322
199	1.0	43.740533351
199	1.0	43.8203095222
199	1.0	43.8166600509
199	1.0	43.7553400678
199	1.0	43.8246719136
199	1.0	43.8024329965
199	1.0	43.8164149753
199	1.0	43.7440919981
199	1.0	43.8015633449
199	1.0	43.8427123083
199	1.0	43.7710455959
199	1.0	43.8086220382
199	1.0	43.764001589
199	1.0	43.7816821289
199	1.0	43.8092634827
199	1.0	43.7779925047
199	1.0	43.7814215987
199	1.0	43.7911933834
199	1.0	43.8271062627
199	1.0	43.8307275365
199	1.0	43.7913905441
199	1.0	43.797010204
199	1.0	43.7863970875
199	1.0	43.8027549847
199	1.0	43.8025183933
199	1.0	43.8071605418
199	1.0	43.8161067093
199	1.0	43.8077939715
199	1.0	43.838109531
199	1.0	43.7966994623
199	1.0	43.7928752486
199	1.0	43.7075770173
199	1.0	43.7765473635
199	1.0	43.8237508567
199	1.0	43.7829736971
199	1.0	43.8375770127
199	1.0	43.8070415903
199	1.0	43.8253386007
199	1.0	43.7831935243
199	1.0	43.8549917955
199	1.0	43.8217874405
199	1.0	43.7963894586
199	1.0	43.795755954
199	1.0	43.8178803418
199	1.0	43.7850458828
199	1.0	43.8389218672
199	1.0	43.7429693379
199	1.0	43.7854210163
199	1.0	43.841222331
199	1.0	43.7313663295
199	1.0	43.8242144627
199	1.0	43.7526313684
199	1.0	43.8103944342
199	1.0	43.8303970055
199	1.0	43.7287264051
199	1.0	43.7824799623
199	1.0	43.7132754404
199	1.0	43.8331143962
199	1.0	43.8307630452
199	1.0	43.8233930659
199	1.0	43.7915426667
199	1.0	43.8218278947
199	1.0	43.8409937893
199	1.0	43.7578088091
199	1.0	43.7788853716
199	1.0	43.7389616871
199	1.0	43.8234574276
199	1.0	43.7604294218
199	1.0	43.7942598968
199	1.0	43.7718915202
199	1.0	43.750361898
199	1.0	43.805786457
199	1.0	43.7462190963
199	1.0	43.8479790712
199	1.0	43.8219467508
199	1.0	43.7829597834
199	1.0	43.7523783137
199	1.0	43.8058770505
199	1.0	43.7498588802
199	1.0	43.7263968711
199	1.0	43.8380365725
199	1.0	43.764405866
199	1.0	43.8452193231
199	1.0	43.824815912
199	1.0	43.809983353
199	1.0	43.7965285288
199	1.0	43.813976215
199	1.0	43.8323333183
199	1.0	43.8136539448
199	1.0	43.8034844807
199	1.0	43.814812274
199	1.0	43.8345137124
199	1.0	43.7765598538
199	1.0	43.7724310064
199	1.0	43.8289554826
199	1.0	43.7639269535
199	1.0	43.751852633
199	1.0	43.7747765353
199	1.0	43.7400048173
199	1.0	43.7413504865
199	1.0	43.7881840994
199	1.0	43.7978238886
199	1.0	43.723342836
199	1.0	43.757910784
199	1.0	43.7796539582
199	1.0	43.8120795308
199	1.0	43.8169060704
199	1.0	43.8130228757
199	1.0	43.7883695048
199	1.0	43.841270719
199	1.0	43.7682268552
199	1.0	43.7389942726
199	1.0	43.8289256667
199	1.0	43.8040023219
199	1.0	43.8426317568
199	1.0	43.8071261136
199	1.0	43.7691757473
199	1.0	43.8031473122
199	1.0	43.8228804268
199	1.0	43.8089934306
199	1.0	43.7225996464
199	1.0	43.7959535669
199	1.0	43.7877136932
199	1.0	43.8137195329
199	1.0	43.7937610959
199	1.0	43.8362663143
199	1.0	43.8390654283
199	1.0	43.8230507784
199	1.0	43.8221694264
199	1.0	43.7571011252
199	1.0	43.8087851841
199	1.0	43.8386014985
199	1.0	43.7902113455
199	1.0	43.7772872929
199	1.0	43.8028828272
199	1.0	43.8414893112
199	1.0	43.7345027178
199	1.0	43.8545089451
199	1.0	43.8119046602
199	1.0	43.8205371878
199	1.0	43.8222124766
199	1.0	43.8370457213
199	1.0	43.8454705149
199	1.0	43.7395596325
199	1.0	43.7993739093
199	1.0	43.8156260201
199	1.0	43.8128395065
199	1.0	43.801627894
199	1.0	43.8312784986
199	1.0	43.7222559235
199	1.0	43.7438076973
199	1.0	43.787317567
199	1.0	43.8325919357
199	1.0	43.7722242698
199	1.0	43.7675307915
199	1.0	43.7547330217
199	1.0	43.7841991006
199	1.0	43.8005391461
199	1.0	43.7714757163
199	1.0	43.814463785
199	1.0	43.8293633582
199	1.0	43.8347817263
199	1.0	43.8357450248
199	1.0	43.744706554
199	1.0	43.8166648986
199	1.0	43.795487102
199	1.0	43.8128141603
199	1.0	43.7551832527
199	1.0	43.7460047525
199	1.0	43.8055043016
199	1.0	43.768792729
199	1.0	43.8092019229
199	1.0	43.8193080652
199	1.0	43.822102036
199	1.0	43.8152127542
199	1.0	43.8154841384
199	1.0	43.8065907408
199	1.0	43.8130078145
199	1.0	43.7288363729
199	1.0	43.8146609427
199	1.0	43.7602218535
199	1.0	43.8282139675
199	1.0	43.8016038902
199	1.0	43.7661733767
199	1.0	43.8061288619
199	1.0	43.829607871
199	1.0	43.8237421079
199	1.0	43.7571078927
199	1.0	43.7307078919
199	1.0	43.8410246
199	1.0	43.7649677185
199	1.0	43.8175677196
199	1.0	43.7928917291
199	1.0	43.7582815507
199	1.0	43.836149361
199	1.0	43.7662689426
199	1.0	43.812603307
199	1.0	43.7643305807
199	1.0	43.8301870033
199	1.0	43.8364610747
199	1.0	43.8250599823
199	1.0	43.8207139915
199	1.0	43.8350140657
199	1.0	43.831581202
199	1.0	43.7480679896
199	1.0	43.833015175
199	1.0	43.7918187922
199	1.0	43.8224575732
199	1.0	43.7808992357
199	1.0	43.7813168625
199	1.0	43.8378713451
199	1.0	43.7621103136
199	1.0	43.7340925618
199	1.0	43.7828974387
199	1.0	43.8086902945
199	1.0	43.8263364173
199	2.0	43.7920193956
199	1.0	43.7666181779
199	1.0	43.8025970727
199	1.0	43.7642522247
199	1.0	43.8084469648
199	1.0	43.8175015431
199	1.0	43.8408542938
199	1.0	43.8238481871
199	1.0	43.8332568274
199	1.0	43.7897176341
199	1.0	43.7456020714
199	1.0	43.7511641351
199	1.0	43.7938151579
199	1.0	43.7664035928
199	1.0	43.7515081071
199	1.0	43.7625168399
199	1.0	43.7842810467
199	1.0	43.7750767137
199	1.0	43.8243270427
199	1.0	43.8194125277
199	1.0	43.7886122046
199	1.0	43.8467805151
199	1.0	43.7644160993
199	1.0	43.7546303592
199	1.0	43.8496334454
199	1.0	43.7898705407
199	1.0	43.761620721
199	1.0	43.8129248049
199	1.0	43.8322914907
199	1.0	43.816537008
199	1.0	43.7968819925
199	1.0	43.7980162243
199	1.0	43.774443095
199	1.0	43.840929197
199	1.0	43.8256539879
199	1.0	43.7752966664
199	1.0	43.7380274166
199	1.0	43.7976638035
199	1.0	43.8010679264
199	1.0	43.811517913
199	1.0	43.7993588192
199	1.0	43.7787150277
199	1.0	43.8219793631
199	1.0	43.7684915731
199	1.0	43.8183608232
199	1.0	43.8243552935
199	1.0	43.7660024426
199	1.0	43.78269195
199	1.0	43.7496336164
199	1.0	43.8164673355
199	1.0	43.7335300941
199	1.0	43.8221790461
199	1.0	43.8326090663
199	1.0	43.7434917054
199	1.0	43.7757291706
199	1.0	43.8249813601
199	1.0	43.7846243323
199	1.0	43.7721897534
199	1.0	43.7502919377
199	1.0	43.8168231138
199	1.0	43.8381180663
199	1.0	43.7697341163
199	1.0	43.7791030581
199	1.0	43.7428003739
199	1.0	43.7764673646
199	1.0	43.8136872634
199	1.0	43.815797431
199	1.0	43.7571713676
199	1.0	43.7951192235
199	1.0	43.7533474911
199	1.0	43.8346262363
199	1.0	43.7936709538
199	1.0	43.8277243908
199	1.0	43.7967121006
199	1.0	43.8277700074
199	1.0	43.8289676145
199	1.0	43.8195156869
199	1.0	43.8259719835
199	1.0	43.7523067338
199	1.0	43.8387247657
199	1.0	43.7896720254
199	1.0	43.7488601922
199	1.0	43.8001309425
199	1.0	43.8440216109
199	1.0	43.7300999651
199	1.0	43.8248345573
199	1.0	43.8522959132
199	1.0	43.8005501608
199	1.0	43.766401032
199	1.0	43.8120875721
199	1.0	43.8177773058
199	1.0	43.756744093
199	1.0	43.7932057453
199	1.0	43.7630286281
199	1.0	43.7929120985
199	1.0	43.7597927347
199	1.0	43.7894032715
199	1.0	43.7103968647
199	1.0	43.7779879431
199	1.0	43.8301477515
199	2.0	43.8385677078
199	1.0	43.8294540707
199	1.0	43.7498530176
199	1.0	43.8143793706
199	1.0	43.8295439954
199	1.0	43.8249280134
199	1.0	43.7753601501
199	1.0	43.7994184081
199	1.0	43.8005733815
199	1.0	43.8099230238
199	1.0	43.740064638
199	1.0	43.8301695336
199	1.0	43.7713084292
199	1.0	43.7649478775
199	1.0	43.7668756411
199	1.0	43.7874794511
199	1.0	43.8375271301
199	1.0	43.7432481694
199	1.0	43.8158353037
199	1.0	43.7382882053
199	1.0	43.8151394206
199	1.0	43.8399626778
199	1.0	43.7550277929
199	1.0	43.7946111895
199	1.0	43.8357877574
199	1.0	43.7443833354
199	1.0	43.794388723
199	1.0	43.7989065387
199	1.0	43.7729139825
199	1.0	43.7954039901
199	1.0	43.8171956688
199	1.0	43.8121468926
199	1.0	43.7973758454
199	1.0	43.8156238455
199	1.0	43.7701661863
199	1.0	43.8009504646
199	1.0	43.7815813829
199	1.0	43.7780816093
199	1.0	43.8066468224
199	1.0	43.7892186663
199	1.0	43.7854807407
199	1.0	43.8174410712
199	1.0	43.8053696105
199	1.0	43.7870694683
199	1.0	43.8346370335
199	1.0	43.8349946047
199	1.0	43.7488992547
199	1.0	43.7307689281
199	1.0	43.7939054292
199	1.0	43.8242532477
199	1.0	43.7457643279
199	1.0	43.8233445279
199	1.0	43.824301614
199	1.0	43.7973949062
199	1.0	43.8089688449
199	1.0	43.8149965846
199	1.0	43.7647051591
199	1.0	43.8204836809
199	1.0	43.8145741553
199	1.0	43.8078104954
199	1.0	43.7861678257
199	1.0	43.8414818289
199	1.0	43.8055142414
199	1.0	43.7544740233
199	1.0	43.7699503633
199	1.0	43.7821932275
199	1.0	43.7364819423
199	1.0	43.7960416386
199	1.0	43.8144478662
199	1.0	43.7952353746
199	1.0	43.8270069163
199	1.0	43.7681285873
199	1.0	43.7914497843
199	1.0	43.8014717008
199	1.0	43.8407282999
199	1.0	43.8406239581
199	1.0	43.8051199308
199	1.0	43.7912223517
199	1.0	43.7769067442
199	1.0	43.8175956285
199	1.0	43.7803816692
199	1.0	43.8357934653
199	1.0	43.8363661224
199	1.0	43.7969555846
199	1.0	43.7629822825
199	1.0	43.8558832699
199	1.0	43.784249623
199	1.0	43.7427323111
199	1.0	43.8222711601
199	1.0	43.8020674945
199	1.0	43.7443507111
199	1.0	43.7665104087
199	1.0	43.78377795
199	1.0	43.8362373473
199	1.0	43.8281373804
199	1.0	43.7878512321
199	1.0	43.7720429949
199	1.0	43.7550938688
199	1.0	43.7532689408
199	1.0	43.7458768562
199	1.0	43.8220867097
199	1.0	43.820024148
199	1.0	43.7667252561
199	1.0	43.7899938835
199	1.0	43.8262325571
199	1.0	43.8047266707
199	1.0	43.7823482898
199	1.0	43.7302308924
199	1.0	43.8321243994
199	1.0	43.8438382748
199	1.0	43.787424095
199	1.0	43.8065230242
199	1.0	43.7247372101
199	1.0	43.7767196429
199	1.0	43.8161608502
199	1.0	43.7455804263
199	1.0	43.8291116573
199	1.0	43.7919274301
199	1.0	43.7415243589
199	1.0	43.8229721064
199	1.0	43.8329891871
199	1.0	43.8195758842
199	1.0	43.7914472631
199	1.0	43.818587341
199	1.0	43.7392089958
199	1.0	43.7848042959
199	1.0	43.8432117224
199	1.0	43.7435877031
199	1.0	43.7399998762
199	1.0	43.8105285472
199	1.0	43.8192680628
199	1.0	43.8284652433
199	1.0	43.8215071136
199	1.0	43.7967455873
199	1.0	43.7664836868
199	1.0	43.8038316531
199	1.0	43.8193179693
199	1.0	43.7782536227
199	1.0	43.8273890904
199	1.0	43.8211612458
199	1.0	43.818898204
199	1.0	43.8663119011
199	1.0	43.7358346649
199	1.0	43.8194813327
199	1.0	43.7964580904
199	1.0	43.8224063725
199	1.0	43.8060185389
199	1.0	43.7582557039
199	1.0	43.7660343513
199	1.0	43.7155854704
199	1.0	43.8256601964
199	1.0	43.8128753426
199	1.0	43.8303917294
199	1.0	43.7716378547
199	1.0	43.8156881075
199	1.0	43.843582767
199	1.0	43.7643866111
199	1.0	43.8465338745
199	1.0	43.8482245775
199	1.0	43.8033145798
199	1.0	43.8211802782
199	1.0	43.7698154131
199	1.0	43.8239654032
199	1.0	43.8174531199
199	1.0	43.7721580141
199	1.0	43.810514738
199	1.0	43.7550800749
199	1.0	43.7624663345
199	1.0	43.7948240711
199	1.0	43.7914306642
199	1.0	43.8245113639
199	1.0	43.7937990738
199	1.0	43.7467506576
199	1.0	43.764232118
199	1.0	43.7815836626
199	1.0	43.8416198138
199	1.0	43.7428908848
199	1.0	43.8115039164
199	1.0	43.7546691818
199	1.0	43.7351174485
199	1.0	43.8203219732
199	1.0	43.7727704155
199	1.0	43.8300371893
199	1.0	43.7842159205
199	1.0	43.8027081703
199	1.0	43.8435009743
199	1.0	43.7568720156
199	1.0	43.7872572967
199	1.0	43.8453124984
199	1.0	43.7426901843
199	1.0	43.7504849594
199	1.0	43.8188695395
199	1.0	43.7598816007
199	1.0	43.8062040408
199	1.0	43.8266372623
199	1.0	43.7765842118
199	1.0	43.838529072
199	1.0	43.7419389044
199	1.0	43.8055747014
199	1.0	43.7315872561
199	1.0	43.8053311865
199	1.0	43.8123910403
199	1.0	43.8030337556
199	1.0	43.7821799792
199	1.0	43.8163597032
199	1.0	43.8046946874
199	1.0	43.8326048738
199	1.0	43.8299432063
199	1.0	43.8276593939
199	1.0	43.8508854896
199	1.0	43.8207544271
199	1.0	43.8272679989
199	1.0	43.7633218197
199	1.0	43.784071604
199	1.0	43.7335720676
199	1.0	43.8017538452
199	1.0	43.8258082003
199	1.0	43.8264121618
199	1.0	43.8229946342
199	1.0	43.8041677533
199	1.0	43.8203221903
199	1.0	43.8119925048
199	1.0	43.8265985962
199	1.0	43.7836043722
199	1.0	43.8172480245
199	1.0	43.7978898681
199	1.0	43.7817525625
199	1.0	43.7957282892
199	1.0	43.8173662601
199	1.0	43.8371839534
199	1.0	43.7904463327
199	1.0	43.8075959823
199	1.0	43.7993391709
199	1.0	43.7301455727
199	1.0	43.7887089974
199	1.0	43.7973124549
199	1.0	43.811830762
199	1.0	43.8239248907
199	1.0	43.8190784194
199	1.0	43.7610121662
199	1.0	43.8174927691
199	1.0	43.7427064277
199	1.0	43.7890597805
199	1.0	43.7893866169
199	1.0	43.7918622765
199	1.0	43.8012824124
199	1.0	43.8466006894
199	1.0	43.7784752998
199	1.0	43.8276996458
199	1.0	43.8420780102
199	1.0	43.7942647748
199	1.0	43.8017087544
199	1.0	43.78398774
199	1.0	43.7584243999
199	1.0	43.8289825492
199	1.0	43.8023248388
199	1.0	43.820733608
199	1.0	43.7936023782
199	1.0	43.7972071664
199	1.0	43.8280265919
199	1.0	43.8236725408
199	1.0	43.8221544142
199	1.0	43.7451835846
199	1.0	43.8273965616
199	1.0	43.8153971434
199	1.0	43.8170491446
199	1.0	43.7858244507
199	1.0	43.8268077038
199	1.0	43.8449740024
199	1.0	43.8085000226
199	1.0	43.8049058776
199	1.0	43.7662156477
199	1.0	43.822437175
199	2.0	43.7691100857
199	1.0	43.8346719107
199	1.0	43.7293236326
199	1.0	43.7693575203
199	1.0	43.8264281817
199	1.0	43.7758085528
199	1.0	43.8338251135
199	1.0	43.7524284822
199	1.0	43.8176515083
199	1.0	43.814419667
199	1.0	43.833892378
199	1.0	43.7857576563
199	1.0	43.7914192134
199	1.0	43.8236707526
199	1.0	43.8204376363
199	1.0	43.8257657608
199	1.0	43.8231869714
199	1.0	43.7786016509
199	1.0	43.7679421882
199	1.0	43.8009055032
199	1.0	43.8257594583
199	1.0	43.766290832
199	1.0	43.7797572165
199	1.0	43.8324461403
199	1.0	43.8423189182
199	1.0	43.782121822
199	1.0	43.8474227458
199	1.0	43.8054350913
199	1.0	43.8427143254
199	1.0	43.7887969537
199	1.0	43.8354707622
199	1.0	43.7946836665
199	1.0	43.8292500686
199	1.0	43.7670960852
199	1.0	43.7605262779
199	1.0	43.8319446366
199	1.0	43.7915320935
199	1.0	43.7859927789
199	1.0	43.817562418
199	1.0	43.8347755554
199	1.0	43.8269696756
199	1.0	43.7550899699
199	1.0	43.7850346879
199	1.0	43.7805290432
199	1.0	43.8219919069
199	1.0	43.7548282485
199	1.0	43.7581713133
199	1.0	43.8114627958
199	1.0	43.7423095491
199	1.0	43.7499877736
199	1.0	43.8206684035
199	1.0	43.822134642
199	1.0	43.8177368289
199	1.0	43.7856983388
199	1.0	43.7600215424
199	1.0	43.809340088
199	2.0	43.7484238756
199	1.0	43.8324681744
199	1.0	43.8369199969
199	1.0	43.8087033653
199	1.0	43.7242880303
199	1.0	43.8164687888
199	1.0	43.7915068524
199	1.0	43.8195578895
199	1.0	43.7545067568
199	1.0	43.8151803825
199	1.0	43.8406861666
199	1.0	43.7861682632
199	1.0	43.8334216744
199	1.0	43.7828856771
199	1.0	43.7490688582
199	1.0	43.7967304203
199	1.0	43.7209247448
199	1.0	43.8265537597
199	1.0	43.7456894802
199	1.0	43.8026665115
199	1.0	43.7284752311
199	1.0	43.7628636899
199	1.0	43.8404437983
199	1.0	43.8339183971
199	1.0	43.8129463933
199	1.0	43.7698400563
199	1.0	43.7807552991
199	1.0	43.7211853865
199	1.0	43.8190525027
199	1.0	43.8318616986
199	1.0	43.7776404938
199	1.0	43.7598869109
199	1.0	43.8171767704
199	1.0	43.8338497632
199	1.0	43.8154471527
199	1.0	43.7444695001
199	2.0	43.7690810034
199	1.0	43.8438440416
199	1.0	43.7848434566
199	1.0	43.8070256811
199	1.0	43.7396377085
199	1.0	43.7951281691
199	1.0	43.8204976797
199	1.0	43.8172491751
199	1.0	43.7994979664
199	1.0	43.8134952325
199	1.0	43.7456969261
199	1.0	43.759428359
199	1.0	43.8393903989
199	1.0	43.7445234547
199	1.0	43.7614230432
199	1.0	43.8219842939
199	1.0	43.7949535792
199	1.0	43.8362226921
199	1.0	43.7687305707
199	1.0	43.7629267537
199	1.0	43.8366276834
199	1.0	43.8163231961
199	1.0	43.8302645223
199	1.0	43.8394754914
199	1.0	43.8305748431
199	1.0	43.8013173566
199	1.0	43.810839182
199	1.0	43.8412758788
199	1.0	43.8317053502
199	1.0	43.7187368743
199	1.0	43.7383906927
199	1.0	43.8261467454
199	2.0	43.744967237
199	1.0	43.8214575427
199	1.0	43.7972762537
199	1.0	43.7535842847
199	1.0	43.8437944509
199	1.0	43.7683734835
199	1.0	43.7307679971
199	1.0	43.7835657442
199	1.0	43.832875529
199	1.0	43.7963292544
199	1.0	43.753624285
199	1.0	43.7392868467
199	1.0	43.8308197524
199	1.0	43.8459159315
199	1.0	43.8083826664
199	1.0	43.8415371834
199	1.0	43.7552203744
199	1.0	43.7829995748
199	1.0	43.8113112488
199	1.0	43.7855840203
199	1.0	43.8221329982
199	1.0	43.8333963266
199	1.0	43.7648354377
199	1.0	43.7895107149
199	1.0	43.8072143227
199	1.0	43.7842138883
199	1.0	43.8092459759
199	1.0	43.7392216559
199	1.0	43.8137298172
199	1.0	43.791068194
199	1.0	43.7324107518
199	1.0	43.8251877214
199	1.0	43.8171896801
199	1.0	43.8442226731
199	1.0	43.8130935121
199	1.0	43.8004792433
199	1.0	43.8059391929
199	1.0	43.8387759656
199	1.0	43.8017369012
199	1.0	43.7794335024
199	1.0	43.7860292393
199	1.0	43.8266898046
199	1.0	43.8305401866
199	1.0	43.7724542625
199	1.0	43.8148028832
199	1.0	43.820652189
199	1.0	43.7912959087
199	1.0	43.8345342893
199	1.0	43.7408221515
199	1.0	43.7990798612
199	1.0	43.8168727278
199	1.0	43.8325804616
199	1.0	43.749609576
199	1.0	43.8339889716
199	1.0	43.8221593872
199	1.0	43.7772737817
199	1.0	43.8003657772
199	1.0	43.7982858122
199	1.0	43.7661319384
199	1.0	43.841171146
199	1.0	43.7442801919
199	1.0	43.7936779499
199	1.0	43.775382618
199	1.0	43.8431161221
199	1.0	43.8394718236
199	1.0	43.8200471078
199	1.0	43.8334092279
199	1.0	43.7719193021
199	1.0	43.779254274
199	1.0	43.8267252035
199	1.0	43.7612944825
199	1.0	43.8422041914
199	1.0	43.7601279039
199	1.0	43.7713898029
199	1.0	43.8168345582
199	1.0	43.7694149681
199	1.0	43.7665320072
199	1.0	43.8016432906
199	1.0	43.7927608041
199	1.0	43.7783130648
199	1.0	43.7822531614
199	1.0	43.8292007094
199	1.0	43.8138638531
199	1.0	43.7336641812
199	1.0	43.8173856438
199	1.0	43.784152968
199	1.0	43.803067832
199	1.0	43.7530522346
199	1.0	43.8288435198
199	1.0	43.829401578
199	1.0	43.7962071807
199	1.0	43.8007586364
199	1.0	43.776089936
199	1.0	43.7223090368
199	1.0	43.8160756994
199	1.0	43.7951158526
199	1.0	43.7859127325
199	1.0	43.8114497714
199	1.0	43.7387760102
199	1.0	43.8238911021
199	1.0	43.8019477347
199	1.0	43.7959341327
199	1.0	43.7639349728
199	1.0	43.832906754
199	1.0	43.7820751026
199	1.0	43.802918163
199	1.0	43.8437221072
199	1.0	43.8186982149
199	1.0	43.775640787
199	1.0	43.7540699305
199	1.0	43.8535686325
199	1.0	43.6932604213
199	1.0	43.7817814639
199	1.0	43.8554322097
199	1.0	43.7888017819
199	1.0	43.8125515248
199	1.0	43.8105315954
199	1.0	43.817539818
199	1.0	43.8184934793
199	1.0	43.8315463735
199	1.0	43.8329396669
199	1.0	43.8058283867
199	1.0	43.8590757554
199	1.0	43.8176443632
199	1.0	43.7885265631
199	1.0	43.8506922383
199	1.0	43.7539705393
199	1.0	43.823906065
199	1.0	43.7435450649
199	1.0	43.8373597551
199	1.0	43.7778276911
199	1.0	43.8519958344
199	1.0	43.8038710474
199	1.0	43.8332915657
199	1.0	43.7794313511
199	1.0	43.7896066713
199	1.0	43.8128126781
199	1.0	43.7567335573
199	1.0	43.8229937017
199	1.0	43.7718102695
199	1.0	43.7995214821
199	1.0	43.7773546613
199	1.0	43.7646313861
199	1.0	43.7678939644
199	1.0	43.8071282051
199	1.0	43.7618907042
199	1.0	43.8358913178
199	1.0	43.8183707274
199	1.0	43.765505206
199	1.0	43.8256262017
199	1.0	43.8079093652
199	1.0	43.7980214321
199	1.0	43.749033629
199	1.0	43.800887752
199	1.0	43.8103537139
199	1.0	43.7976662876
199	1.0	43.7329223542
199	1.0	43.7759579093
199	1.0	43.8243234547
199	1.0	43.8376175041
199	1.0	43.7900747187
199	1.0	43.7879585213
199	1.0	43.8456178965
199	1.0	43.8196185516
