# Supplementary material for: Unique membrane properties and enhanced signal processing in human neocortical neurons
Source: eLife. 2016 Oct 6;5:e16553. doi: 10.7554/eLife.16553 (PMC5100995; doi:10.7554/eLife.16553)
Supplement: Source code 1. — DOI: http://dx.doi.org/10.7554/eLife.16553.014 [file elife-16553-code1.zip › Fig3/Fig3b/DIST_045_SYNC/Mon_Apr_11_11_35_14_2016/syns_2/sync_stim_seed_970.txt]

NUMBER_OF_SYNAPSES	APC_N	MAX_VOLTAGE
2	0.0	-85.9464439214
2	0.0	-85.7607277226
2	0.0	-85.5735140387
2	0.0	-85.7873878716
2	0.0	-85.9158296451
2	0.0	-85.4823034273
2	0.0	-86.0015346641
2	0.0	-85.7767662912
2	0.0	-85.7371734571
2	0.0	-85.6304553673
2	0.0	-85.549305874
2	0.0	-85.4923159545
2	0.0	-85.8874915995
2	0.0	-85.7467443972
2	0.0	-85.4681554971
2	0.0	-85.4484359813
2	0.0	-85.3506373274
2	0.0	-85.5715333915
2	0.0	-85.7557875385
2	0.0	-85.506756052
2	0.0	-85.7697476717
2	0.0	-85.5485320388
2	0.0	-85.4066511898
2	0.0	-85.5385535262
2	0.0	-85.4884393455
2	0.0	-85.4842943008
2	0.0	-85.7322508937
2	0.0	-85.5671299114
2	0.0	-85.4606235671
2	0.0	-86.0015346641
2	0.0	-86.0015346641
2	0.0	-85.3515143154
2	0.0	-85.6266902198
2	0.0	-85.4892801127
2	0.0	-85.7054384479
2	0.0	-86.0015346641
2	0.0	-85.258625321
2	0.0	-85.631122019
2	0.0	-85.4541805744
2	0.0	-85.7711614908
2	0.0	-85.6245415454
2	0.0	-85.6948638235
2	0.0	-85.712422031
2	0.0	-85.346272173
2	0.0	-85.8480970488
2	0.0	-85.6436371065
2	0.0	-85.7058296152
2	0.0	-85.774812354
2	0.0	-85.7391969962
2	0.0	-85.7741356036
2	0.0	-85.8007805323
2	0.0	-85.6273602881
2	0.0	-85.7741508816
2	0.0	-85.654413169
2	0.0	-85.6021784349
2	0.0	-85.7422997641
2	0.0	-86.0015346641
2	0.0	-85.5424060877
2	0.0	-85.4860188173
2	0.0	-85.8241188928
2	0.0	-85.5368008498
2	0.0	-85.5434295544
2	0.0	-85.5859120618
2	0.0	-85.8962097711
2	0.0	-85.8589734542
2	0.0	-85.8354583286
2	0.0	-85.5718213436
2	0.0	-85.7183555282
2	0.0	-85.7777392151
2	0.0	-85.8525902645
2	0.0	-86.0015346641
2	0.0	-85.8399242376
2	0.0	-85.5617432811
2	0.0	-85.5548912628
2	0.0	-85.766120321
2	0.0	-85.9169950275
2	0.0	-85.4316565184
2	0.0	-85.7156508594
2	0.0	-85.7440270495
2	0.0	-85.772181528
2	0.0	-85.5604078137
2	0.0	-85.566876738
2	0.0	-85.6601876074
2	0.0	-85.7025231179
2	0.0	-85.6165781328
2	0.0	-85.4871297764
2	0.0	-85.3178038956
2	0.0	-85.7888014001
2	0.0	-85.5348838422
2	0.0	-85.7773854454
2	0.0	-85.4782380039
2	0.0	-85.3230908903
2	0.0	-85.7213422354
2	0.0	-85.4711484219
2	0.0	-85.4779277587
2	0.0	-85.7711706019
2	0.0	-85.8482902663
2	0.0	-85.4629679959
2	0.0	-85.4007857981
2	0.0	-85.3749854363
2	0.0	-85.4224134316
2	0.0	-85.6734315101
2	0.0	-85.6957312204
2	0.0	-85.7523982676
2	0.0	-85.4881236643
2	0.0	-85.5584849266
2	0.0	-85.8401573059
2	0.0	-85.9087756448
2	0.0	-85.8360164722
2	0.0	-85.6083682967
2	0.0	-85.6334225204
2	0.0	-85.7663847924
2	0.0	-85.7319618277
2	0.0	-85.6103687371
2	0.0	-85.5667868688
2	0.0	-85.2602458873
2	0.0	-85.7790773567
2	0.0	-85.7845793861
2	0.0	-85.5681687053
2	0.0	-85.7986641867
2	0.0	-85.5033000299
2	0.0	-85.6713573597
2	0.0	-85.6734701606
2	0.0	-85.742266232
2	0.0	-85.6634394208
2	0.0	-85.4394430177
2	0.0	-85.754804233
2	0.0	-85.63114238
2	0.0	-85.4769965985
2	0.0	-85.6317997144
2	0.0	-85.8014884975
2	0.0	-85.4514725115
2	0.0	-86.0015346641
2	0.0	-85.8374460322
2	0.0	-85.7737662201
2	0.0	-85.7448101878
2	0.0	-85.6736056083
2	0.0	-85.4331090193
2	0.0	-85.357348741
2	0.0	-85.7833233398
2	0.0	-85.6634371793
2	0.0	-85.6318762611
2	0.0	-85.5794524257
2	0.0	-85.640536617
2	0.0	-85.7211371363
2	0.0	-85.524836385
2	0.0	-85.8274924682
2	0.0	-85.7927750115
2	0.0	-85.5169093876
2	0.0	-85.6736130043
2	0.0	-86.0015346641
2	0.0	-85.8670104776
2	0.0	-85.4544907896
2	0.0	-85.6332337963
2	0.0	-85.8352739628
2	0.0	-85.6712713979
2	0.0	-85.749738305
2	0.0	-85.6903214624
2	0.0	-85.6130656206
2	0.0	-85.6661600025
2	0.0	-85.4180844801
2	0.0	-85.6837400404
2	0.0	-85.5002198065
2	0.0	-85.675756037
2	0.0	-85.4902263193
2	0.0	-85.4517830473
2	0.0	-85.3792380327
2	0.0	-85.5279060695
2	0.0	-85.8480092852
2	0.0	-85.5665401813
2	0.0	-85.7336378797
2	0.0	-85.4728339049
2	0.0	-85.8491045543
2	0.0	-85.5003893423
2	0.0	-85.55251456
2	0.0	-85.4578354068
2	0.0	-85.5830921737
2	0.0	-85.273924696
2	0.0	-85.5252166924
2	0.0	-85.7740857951
2	0.0	-86.0015346641
2	0.0	-85.8318979039
2	0.0	-85.9063645926
2	0.0	-85.6090047505
2	0.0	-85.4651459002
2	0.0	-85.7429319631
2	0.0	-85.4861833686
2	0.0	-85.4857350892
2	0.0	-85.5270035002
2	0.0	-85.655720263
2	0.0	-85.5334356085
2	0.0	-85.8535684541
2	0.0	-85.5900156162
2	0.0	-85.4684957761
2	0.0	-85.4959179463
2	0.0	-85.8346888448
2	0.0	-85.4966992996
2	0.0	-85.4682809409
2	0.0	-85.6541155762
2	0.0	-85.6749637138
2	0.0	-85.4954859808
2	0.0	-85.5925270083
2	0.0	-85.9174806511
2	0.0	-85.830111327
2	0.0	-85.4545341521
2	0.0	-85.4840343931
2	0.0	-85.9356037622
2	0.0	-85.4391904926
2	0.0	-85.6297984841
2	0.0	-85.7285208837
2	0.0	-85.655133619
2	0.0	-85.4231473359
2	0.0	-85.3673312111
2	0.0	-85.4697463921
2	0.0	-85.773528334
2	0.0	-85.5148749749
2	0.0	-86.0015346641
2	0.0	-85.7962530547
2	0.0	-85.7386076863
2	0.0	-85.5120158908
2	0.0	-85.6757283829
2	0.0	-85.4850541093
2	0.0	-85.4939758122
2	0.0	-85.4491681921
2	0.0	-85.6017265769
2	0.0	-85.5428999524
2	0.0	-85.8307991745
2	0.0	-85.7710203152
2	0.0	-85.4757071096
2	0.0	-85.7222452235
2	0.0	-85.3256685481
2	0.0	-85.7863711535
2	0.0	-85.799107265
2	0.0	-85.6126251776
2	0.0	-85.8318914986
2	0.0	-85.4677018682
2	0.0	-85.5700104027
2	0.0	-85.4202954794
2	0.0	-85.5982942146
2	0.0	-85.4747876591
2	0.0	-85.5370404732
2	0.0	-85.9464407011
2	0.0	-85.7210859027
2	0.0	-85.7309426847
2	0.0	-85.7057946232
2	0.0	-85.7596306052
2	0.0	-85.6672268787
2	0.0	-85.6284477794
2	0.0	-85.7646059017
2	0.0	-85.7262002067
2	0.0	-85.5687809216
2	0.0	-85.8160084403
2	0.0	-86.0015346641
2	0.0	-85.304311943
2	0.0	-86.0015346641
2	0.0	-85.6704751094
2	0.0	-85.441998081
2	0.0	-85.5372489826
2	0.0	-85.5336498227
2	0.0	-85.7284087884
2	0.0	-85.1991622891
2	0.0	-85.411493118
2	0.0	-85.6948513652
2	0.0	-85.4344531921
2	0.0	-85.5535515124
2	0.0	-86.0015346641
2	0.0	-85.596025532
2	0.0	-85.7746679879
2	0.0	-85.5695224912
2	0.0	-85.7892731257
2	0.0	-85.6903840741
2	0.0	-85.7043916467
2	0.0	-85.6681050964
2	0.0	-85.7831337431
2	0.0	-85.796981523
2	0.0	-85.7612283002
2	0.0	-85.5240122226
2	0.0	-85.5285814487
2	0.0	-85.4796152121
2	0.0	-85.778687042
2	0.0	-85.5750064332
2	0.0	-85.6670348924
2	0.0	-85.5148909961
2	0.0	-85.8710152762
2	0.0	-85.3914834575
2	0.0	-85.6774290713
2	0.0	-85.8241262531
2	0.0	-85.8547773546
2	0.0	-85.6800875896
2	0.0	-85.7319817204
2	0.0	-85.7712230571
2	0.0	-85.5031107242
2	0.0	-85.4676467954
2	0.0	-85.482332538
2	0.0	-86.0015346641
2	0.0	-85.6472602551
2	0.0	-85.6293205161
2	0.0	-85.6418783276
2	0.0	-85.7742846232
2	0.0	-85.6584339275
2	0.0	-85.5347440943
2	0.0	-86.0015346641
2	0.0	-85.9164696701
2	0.0	-85.8479098291
2	0.0	-85.7496119839
2	0.0	-85.632996648
2	0.0	-85.418594311
2	0.0	-85.5695959635
2	0.0	-85.6600140084
2	0.0	-85.6169544913
2	0.0	-85.6799955736
2	0.0	-85.8497300667
2	0.0	-85.8353193816
2	0.0	-85.775720485
2	0.0	-85.6183246531
2	0.0	-85.8349427582
2	0.0	-85.7806019052
2	0.0	-85.6678473541
2	0.0	-86.0015346641
2	0.0	-85.5704680583
2	0.0	-85.7937978627
2	0.0	-85.9121521885
2	0.0	-85.7193545696
2	0.0	-85.8427922026
2	0.0	-85.7084535107
2	0.0	-85.5583332169
2	0.0	-85.9143700259
2	0.0	-86.0015346641
2	0.0	-85.7936056286
2	0.0	-85.5209527639
2	0.0	-85.3069103936
2	0.0	-85.9410522613
2	0.0	-85.7869948397
2	0.0	-85.5476126099
2	0.0	-85.4093833398
2	0.0	-85.8519011105
2	0.0	-85.7877215469
2	0.0	-85.5182044035
2	0.0	-85.5074664315
2	0.0	-85.8274441181
2	0.0	-85.5446819081
2	0.0	-85.7765284956
2	0.0	-85.6561322473
2	0.0	-85.6599036234
2	0.0	-85.9249035926
2	0.0	-85.498185642
2	0.0	-85.7231555205
2	0.0	-85.8064888464
2	0.0	-85.8301330681
2	0.0	-85.755788662
2	0.0	-85.4129191884
2	0.0	-85.6939203005
2	0.0	-85.8272819018
2	0.0	-85.5354473941
2	0.0	-85.3066659225
2	0.0	-85.7425876486
2	0.0	-85.4064227497
2	0.0	-85.4857633726
2	0.0	-85.7301230093
2	0.0	-85.5584056079
2	0.0	-85.4898292981
2	0.0	-85.482054387
2	0.0	-85.5168917584
2	0.0	-85.8445606202
2	0.0	-85.5239681088
2	0.0	-85.7668459617
2	0.0	-85.7430072899
2	0.0	-85.4325553869
2	0.0	-85.4466902292
2	0.0	-85.8018769311
2	0.0	-85.5210524471
2	0.0	-85.4402880863
2	0.0	-85.9063615817
2	0.0	-85.5576587741
2	0.0	-85.9169863715
2	0.0	-85.2747053097
2	0.0	-86.0015346641
2	0.0	-85.5315023891
2	0.0	-85.4859162775
2	0.0	-85.549295574
2	0.0	-85.5686007989
2	0.0	-85.5472978213
2	0.0	-85.8445219402
2	0.0	-85.5922514735
2	0.0	-85.4533988699
2	0.0	-85.4790691572
2	0.0	-85.3336981316
2	0.0	-85.345180985
2	0.0	-85.8830538473
2	0.0	-85.7435335771
2	0.0	-85.8139864273
2	0.0	-85.6596129847
2	0.0	-85.5544600739
2	0.0	-85.4302344855
2	0.0	-85.7748155178
2	0.0	-85.5403406374
2	0.0	-85.7920593918
2	0.0	-85.695531928
2	0.0	-85.7786004268
2	0.0	-85.6753011717
2	0.0	-85.6534546936
2	0.0	-85.7750949689
2	0.0	-86.0015346641
2	0.0	-85.7548819159
2	0.0	-85.3805321001
2	0.0	-85.4689070056
2	0.0	-85.8437401755
2	0.0	-85.7125367632
2	0.0	-85.7899526932
2	0.0	-85.5362386676
2	0.0	-85.7942746734
2	0.0	-85.5381148035
2	0.0	-86.0015346641
2	0.0	-85.6168575074
2	0.0	-85.5536862675
2	0.0	-85.6203673285
2	0.0	-85.5116974481
2	0.0	-85.7609538902
2	0.0	-85.7049191575
2	0.0	-85.4908253652
2	0.0	-85.7800501879
2	0.0	-85.7941989854
2	0.0	-85.6334398348
2	0.0	-85.5420180804
2	0.0	-85.6812935954
2	0.0	-85.7857837279
2	0.0	-85.3204871681
2	0.0	-85.9114094839
2	0.0	-85.5179657589
2	0.0	-85.8449024305
2	0.0	-85.7818177852
2	0.0	-85.5700765405
2	0.0	-85.3507774349
2	0.0	-85.5069427654
2	0.0	-85.6485468277
2	0.0	-85.4966236815
2	0.0	-85.6010629763
2	0.0	-85.4851496393
2	0.0	-85.6247076755
2	0.0	-85.8445553233
2	0.0	-85.7632334533
2	0.0	-85.7711606346
2	0.0	-85.6814458298
2	0.0	-85.63203452
2	0.0	-85.3507774349
2	0.0	-85.7741297649
2	0.0	-85.5618786873
2	0.0	-85.7789652068
2	0.0	-85.5154791886
2	0.0	-85.7467769112
2	0.0	-85.5238271147
2	0.0	-85.7779906115
2	0.0	-85.5657121328
2	0.0	-85.4112129209
2	0.0	-85.5960831466
2	0.0	-85.6634497963
2	0.0	-85.7967599028
2	0.0	-85.4631173471
2	0.0	-85.4977047319
2	0.0	-85.429875962
2	0.0	-85.446608426
2	0.0	-85.6819617407
2	0.0	-86.0015346641
2	0.0	-85.7597715126
2	0.0	-85.5249512353
2	0.0	-85.3670046971
2	0.0	-85.785598528
2	0.0	-85.6415339504
2	0.0	-85.7761901853
2	0.0	-85.8457052769
2	0.0	-85.5330304952
2	0.0	-85.4605325572
2	0.0	-85.918859656
2	0.0	-85.491896312
2	0.0	-85.4159226464
2	0.0	-85.4671116471
2	0.0	-85.5725071333
2	0.0	-85.9031852901
2	0.0	-85.8606292615
2	0.0	-85.8341552396
2	0.0	-85.5489242775
2	0.0	-85.8608335342
2	0.0	-85.5698101743
2	0.0	-85.5252137601
2	0.0	-85.5818142068
2	0.0	-85.8849071878
2	0.0	-85.632380077
2	0.0	-85.8497737413
2	0.0	-85.4333145281
2	0.0	-85.4655477892
2	0.0	-85.8918336337
2	0.0	-85.9333447099
2	0.0	-86.0015346641
2	0.0	-85.9121632242
2	0.0	-85.6785343547
2	0.0	-85.6524976055
2	0.0	-85.7511771868
2	0.0	-85.3505178837
2	0.0	-85.784571606
2	0.0	-85.5586129092
2	0.0	-85.4843905057
2	0.0	-86.0015346641
2	0.0	-85.376038273
2	0.0	-85.7832837421
2	0.0	-85.7511657667
2	0.0	-85.512581717
2	0.0	-85.7950584488
2	0.0	-85.7083167014
2	0.0	-85.535992183
2	0.0	-85.6000239453
2	0.0	-85.654203949
2	0.0	-85.945906506
2	0.0	-86.0015346641
2	0.0	-85.7135388241
2	0.0	-85.7935638466
2	0.0	-85.6333424099
2	0.0	-85.8318111861
2	0.0	-85.4658738479
2	0.0	-85.7634643875
2	0.0	-85.489402119
2	0.0	-85.5576405799
2	0.0	-85.6503328507
2	0.0	-85.6536108423
2	0.0	-85.4616796773
2	0.0	-85.6277219032
2	0.0	-85.7202487593
2	0.0	-85.4550784048
2	0.0	-85.7168666683
2	0.0	-85.9121061798
2	0.0	-85.61302601
2	0.0	-85.9077067125
2	0.0	-85.3404776901
2	0.0	-85.4329826263
2	0.0	-85.3268672756
2	0.0	-85.6414966199
2	0.0	-85.3773512992
2	0.0	-85.7043966908
2	0.0	-85.6077526888
2	0.0	-85.4457311154
2	0.0	-85.6568995734
2	0.0	-85.8989019107
2	0.0	-85.4264677313
2	0.0	-85.4959307856
2	0.0	-85.5868642003
2	0.0	-85.5605856169
2	0.0	-85.9537705874
2	0.0	-85.7380841756
2	0.0	-85.5212524563
2	0.0	-85.9355977658
2	0.0	-85.7446513301
2	0.0	-85.5752872292
2	0.0	-85.7588375065
2	0.0	-85.4736346949
2	0.0	-85.4394614412
2	0.0	-85.3897120152
2	0.0	-85.4895041702
2	0.0	-85.4874817061
2	0.0	-85.6395260586
2	0.0	-85.4757210548
2	0.0	-85.282975047
2	0.0	-85.5544817484
2	0.0	-85.4698332849
2	0.0	-85.4970915282
2	0.0	-85.5391594336
2	0.0	-85.7675756803
2	0.0	-85.5631802372
2	0.0	-85.5359486236
2	0.0	-85.7385652947
2	0.0	-85.7292472672
2	0.0	-85.7858302704
2	0.0	-85.765150544
2	0.0	-85.756687716
2	0.0	-85.6693030867
2	0.0	-85.6200573719
2	0.0	-85.7755313972
2	0.0	-85.7702699607
2	0.0	-85.5406497046
2	0.0	-85.5989630102
2	0.0	-85.6375383409
2	0.0	-85.5193901506
2	0.0	-85.4384381739
2	0.0	-85.354095595
2	0.0	-85.5574827457
2	0.0	-85.615961385
2	0.0	-85.6174205767
2	0.0	-85.8343256528
2	0.0	-85.9120124372
2	0.0	-85.4300921048
2	0.0	-85.3298665766
2	0.0	-86.0015346641
2	0.0	-85.5576516791
2	0.0	-85.7846419127
2	0.0	-85.8869389952
2	0.0	-85.4975213223
2	0.0	-85.4388067761
2	0.0	-85.7950409661
2	0.0	-85.487093037
2	0.0	-86.0015346641
2	0.0	-85.65142308
2	0.0	-85.7103424214
2	0.0	-85.5830319893
2	0.0	-85.6333664837
2	0.0	-85.8480158394
2	0.0	-85.564231094
2	0.0	-85.8842534708
2	0.0	-85.7710588298
2	0.0	-85.7663935816
2	0.0	-85.7368631159
2	0.0	-85.5724432319
2	0.0	-85.778685829
2	0.0	-85.7669233614
2	0.0	-85.1659895335
2	0.0	-85.6539303282
2	0.0	-85.7953675965
2	0.0	-85.5264224408
2	0.0	-85.6351513835
2	0.0	-85.7202709176
2	0.0	-85.768376786
2	0.0	-85.4228358918
2	0.0	-85.778641807
2	0.0	-85.4514709477
2	0.0	-85.6159728824
2	0.0	-85.7352905278
2	0.0	-85.5117096888
2	0.0	-85.4606144924
2	0.0	-85.3992869731
2	0.0	-85.5729517484
2	0.0	-85.6494042166
2	0.0	-85.4859872949
2	0.0	-85.537749635
2	0.0	-85.790401906
2	0.0	-85.7747236067
2	0.0	-85.6338916819
2	0.0	-85.7631577245
2	0.0	-86.0015346641
2	0.0	-85.7627072545
2	0.0	-85.7835148101
2	0.0	-85.3648856248
2	0.0	-85.5421665019
2	0.0	-85.7172554345
2	0.0	-85.5533991185
2	0.0	-85.5295717874
2	0.0	-86.0015346641
2	0.0	-85.5661543901
2	0.0	-85.9181958995
2	0.0	-85.6779039349
2	0.0	-85.5652857461
2	0.0	-85.3924166242
2	0.0	-85.3400883769
2	0.0	-85.3713566186
2	0.0	-85.4492555881
2	0.0	-85.4787890649
2	0.0	-85.5052916798
2	0.0	-85.4938675792
2	0.0	-86.0015346641
2	0.0	-85.4046684408
2	0.0	-85.4631696817
2	0.0	-86.0015346641
2	0.0	-85.4822124674
2	0.0	-85.8606493525
2	0.0	-85.7755129738
2	0.0	-85.6058697428
2	0.0	-85.7898552054
2	0.0	-85.3759493773
2	0.0	-85.4477635584
2	0.0	-85.6374248174
2	0.0	-85.9948270966
2	0.0	-85.7571725128
2	0.0	-85.6998488676
2	0.0	-86.0015346641
2	0.0	-85.7979606769
2	0.0	-85.7213379323
2	0.0	-85.4784647657
2	0.0	-85.4661850013
2	0.0	-85.4063679799
2	0.0	-85.7878713415
2	0.0	-85.4516347575
2	0.0	-85.5899171016
2	0.0	-85.5198244843
2	0.0	-85.4900722002
2	0.0	-85.4829043448
2	0.0	-85.6828257773
2	0.0	-85.4608128339
2	0.0	-85.8522751776
2	0.0	-85.5726758061
2	0.0	-85.8361136961
2	0.0	-85.5487435534
2	0.0	-85.7613009806
2	0.0	-85.7103007126
2	0.0	-85.8368225361
2	0.0	-85.6850753526
2	0.0	-85.852622943
2	0.0	-85.7774863511
2	0.0	-85.6010716036
2	0.0	-85.7755383814
2	0.0	-85.8842784297
2	0.0	-85.4841156949
2	0.0	-85.9076929069
2	0.0	-85.764583199
2	0.0	-85.4363725946
2	0.0	-85.4129742532
2	0.0	-85.7022284834
2	0.0	-85.848299116
2	0.0	-85.4741851344
2	0.0	-85.8989149935
2	0.0	-85.6746572118
2	0.0	-85.5690168249
2	0.0	-85.4884131104
2	0.0	-85.5142615957
2	0.0	-85.5402994432
2	0.0	-85.8606533725
2	0.0	-85.5247852389
2	0.0	-85.3273589135
2	0.0	-85.5653871649
2	0.0	-85.535793858
2	0.0	-85.9145934994
2	0.0	-85.3414994686
2	0.0	-85.7742371373
2	0.0	-85.5928727235
2	0.0	-85.691074765
2	0.0	-85.773178908
2	0.0	-85.5680025832
2	0.0	-85.7260801891
2	0.0	-85.4606954977
2	0.0	-85.7072224674
2	0.0	-85.4038382539
2	0.0	-85.7519209414
2	0.0	-86.0015346641
2	0.0	-86.0015346641
2	0.0	-85.8480697603
2	0.0	-85.6961169848
2	0.0	-85.9466810567
2	0.0	-85.8142025008
2	0.0	-85.5635182752
2	0.0	-85.7757242894
2	0.0	-85.7597396673
2	0.0	-86.0015346641
2	0.0	-85.4470777445
2	0.0	-85.8363860163
2	0.0	-85.4867534345
2	0.0	-85.677558063
2	0.0	-85.924732955
2	0.0	-85.5589715012
2	0.0	-85.915623687
2	0.0	-85.6029325266
2	0.0	-85.8240941281
2	0.0	-85.4608843378
2	0.0	-85.6938592321
2	0.0	-85.7949484386
2	0.0	-85.3760168237
2	0.0	-86.0015346641
2	0.0	-85.4377043103
2	0.0	-85.7779797841
2	0.0	-85.5059597586
2	0.0	-85.4518023025
2	0.0	-85.6021160163
2	0.0	-85.6177894994
2	0.0	-85.8242747326
2	0.0	-85.6726535202
2	0.0	-85.6160129971
2	0.0	-85.6776182019
2	0.0	-85.3564542041
2	0.0	-85.8118520882
2	0.0	-85.7649589356
2	0.0	-85.8586372012
2	0.0	-85.7922184117
2	0.0	-85.6664006646
2	0.0	-85.605067097
2	0.0	-85.7794525343
2	0.0	-85.7506022344
2	0.0	-85.6165302083
2	0.0	-85.4126359014
2	0.0	-85.4584034968
2	0.0	-85.5970856422
2	0.0	-85.6599999924
2	0.0	-85.3776937561
2	0.0	-85.9109904014
2	0.0	-85.7690563751
2	0.0	-85.6316910979
2	0.0	-85.7938578291
2	0.0	-85.6872192827
2	0.0	-85.5982357514
2	0.0	-85.5344918416
2	0.0	-85.3932515644
2	0.0	-86.0015346641
2	0.0	-85.6019189962
2	0.0	-85.7160685478
2	0.0	-85.7646161282
2	0.0	-85.7380846004
2	0.0	-85.7131967969
2	0.0	-86.0015346641
2	0.0	-85.8457502593
2	0.0	-85.5179588601
2	0.0	-85.5547909621
2	0.0	-85.7079597196
2	0.0	-85.5259464235
2	0.0	-85.6683468065
2	0.0	-85.5307446725
2	0.0	-85.4428918507
2	0.0	-85.5032898976
2	0.0	-85.6066266031
2	0.0	-86.0015346641
2	0.0	-85.471314158
2	0.0	-85.4514133192
2	0.0	-85.921691809
2	0.0	-85.4526540151
2	0.0	-85.6384927617
2	0.0	-85.5928837163
2	0.0	-85.7571982554
2	0.0	-85.3802533552
2	0.0	-85.8875810326
2	0.0	-85.4710980207
2	0.0	-85.51418747
2	0.0	-85.7874082205
2	0.0	-85.5076234608
2	0.0	-85.49314764
2	0.0	-85.4485261504
2	0.0	-85.4920838618
2	0.0	-85.4465097373
2	0.0	-85.6033936232
2	0.0	-85.4527676185
2	0.0	-85.9191514477
2	0.0	-85.7192689072
2	0.0	-85.7978826881
2	0.0	-85.4652684216
2	0.0	-85.6178810119
2	0.0	-85.9891359638
2	0.0	-85.4597939553
2	0.0	-85.5509080829
2	0.0	-85.9790910833
2	0.0	-85.5965197884
2	0.0	-85.9120267262
2	0.0	-85.7976476077
2	0.0	-85.7837479865
2	0.0	-85.4516049693
2	0.0	-86.0015346641
2	0.0	-85.7756244049
2	0.0	-85.7938429752
2	0.0	-85.9406351324
2	0.0	-85.418684021
2	0.0	-85.4134039112
2	0.0	-85.6049404543
2	0.0	-85.4756198777
2	0.0	-85.4313257842
2	0.0	-85.7951098014
2	0.0	-85.6677111658
2	0.0	-85.7433516467
2	0.0	-86.0015346641
2	0.0	-85.3323713412
2	0.0	-85.3339899677
2	0.0	-85.4833898372
2	0.0	-85.5573327338
2	0.0	-85.7850524259
2	0.0	-85.4789227709
2	0.0	-85.750643176
2	0.0	-85.7641047837
2	0.0	-85.3772589597
2	0.0	-85.7938516003
2	0.0	-85.7307842609
2	0.0	-85.6600287101
2	0.0	-85.8522613138
2	0.0	-86.0015346641
2	0.0	-85.6819198346
2	0.0	-85.3086293523
2	0.0	-85.3893609491
2	0.0	-85.5725927317
2	0.0	-85.3268959264
2	0.0	-85.7646106373
2	0.0	-85.9152371482
2	0.0	-85.7855706894
2	0.0	-85.4567361344
2	0.0	-85.4871902876
2	0.0	-85.7023290289
2	0.0	-85.7596128458
2	0.0	-85.879566363
2	0.0	-85.4429342819
2	0.0	-85.6546784493
2	0.0	-86.0015346641
2	0.0	-85.7319808135
2	0.0	-85.5599315331
2	0.0	-86.0015346641
2	0.0	-85.7440559834
2	0.0	-85.7906381171
2	0.0	-85.8117566269
2	0.0	-85.5574896826
2	0.0	-85.4244336955
2	0.0	-85.4639221063
2	0.0	-85.5552058307
2	0.0	-85.7750340571
2	0.0	-85.6326408957
2	0.0	-85.7854321926
2	0.0	-85.9484511518
2	0.0	-85.8355332702
2	0.0	-86.0015346641
2	0.0	-86.0015346641
2	0.0	-85.9018406223
2	0.0	-85.5642031129
2	0.0	-85.8497170003
2	0.0	-85.7093760778
2	0.0	-85.4406755081
2	0.0	-85.4827020998
2	0.0	-85.5319707792
2	0.0	-85.4843029664
2	0.0	-85.607440687
2	0.0	-85.5960690005
2	0.0	-85.5428042488
2	0.0	-85.5199054778
2	0.0	-85.6414017864
2	0.0	-85.6813895603
2	0.0	-85.3924435363
2	0.0	-85.7259375946
2	0.0	-85.7741108519
2	0.0	-85.6597820435
2	0.0	-85.4182683454
2	0.0	-85.5275640951
2	0.0	-85.9120155897
2	0.0	-85.7249549959
2	0.0	-86.0015346641
2	0.0	-85.575002883
2	0.0	-85.4699134485
2	0.0	-85.3860064038
2	0.0	-85.5377116071
2	0.0	-85.4952191936
2	0.0	-85.7832036304
2	0.0	-85.487104874
2	0.0	-85.3866502855
2	0.0	-85.669667328
2	0.0	-85.5980664357
2	0.0	-86.0015346641
2	0.0	-85.7939297007
2	0.0	-85.7114737001
2	0.0	-85.9128309225
2	0.0	-85.7832595518
2	0.0	-85.9333345686
2	0.0	-85.8875771775
2	0.0	-85.7090627448
2	0.0	-85.5643382556
2	0.0	-85.4630208071
2	0.0	-85.5155283814
2	0.0	-85.4235860561
2	0.0	-85.8334962177
2	0.0	-85.6482369865
2	0.0	-85.830127668
2	0.0	-85.8341610891
2	0.0	-85.7381060855
2	0.0	-86.0015346641
2	0.0	-85.7843722999
2	0.0	-85.7741294179
2	0.0	-85.665847697
2	0.0	-85.8558035057
2	0.0	-85.9520501875
2	0.0	-85.8586986239
2	0.0	-85.4477517304
2	0.0	-85.8018747917
2	0.0	-85.8464394476
2	0.0	-86.0015346641
2	0.0	-85.6994369376
2	0.0	-85.6346561627
2	0.0	-85.4649405884
2	0.0	-85.6687692059
2	0.0	-85.8355438527
2	0.0	-85.9146660616
2	0.0	-85.9316286165
2	0.0	-85.5919044971
2	0.0	-85.5679680609
2	0.0	-85.7741425017
2	0.0	-85.4185900359
2	0.0	-85.636720608
2	0.0	-85.7812428581
2	0.0	-85.454148328
2	0.0	-85.6808334278
2	0.0	-85.6260430002
2	0.0	-85.7668515699
2	0.0	-85.519086593
2	0.0	-85.7219425401
2	0.0	-85.8445542017
2	0.0	-85.6467010695
2	0.0	-85.6934965338
2	0.0	-85.6325016051
2	0.0	-85.7172994584
2	0.0	-85.7832643632
2	0.0	-85.4727272775
2	0.0	-85.5657018222
2	0.0	-85.6184011197
2	0.0	-85.4235724108
2	0.0	-85.7369407313
2	0.0	-85.565815285
2	0.0	-85.6792075033
2	0.0	-85.8099815077
2	0.0	-85.6110618389
2	0.0	-85.5316574814
2	0.0	-85.7399045998
2	0.0	-85.8902737278
2	0.0	-85.4330763696
2	0.0	-85.7716818732
2	0.0	-85.4289507068
2	0.0	-85.3702991189
2	0.0	-85.7656320642
2	0.0	-85.507127181
2	0.0	-85.7595526233
