# Supplementary material for: Unique membrane properties and enhanced signal processing in human neocortical neurons
Source: eLife. 2016 Oct 6;5:e16553. doi: 10.7554/eLife.16553 (PMC5100995; doi:10.7554/eLife.16553)
Supplement: Source code 1. — DOI: http://dx.doi.org/10.7554/eLife.16553.014 [file elife-16553-code1.zip › Fig3/Fig3b/DIST_045_SYNC/Mon_Apr_11_11_35_14_2016/syns_20/sync_stim_seed_951.txt]

NUMBER_OF_SYNAPSES	APC_N	MAX_VOLTAGE
20	0.0	-81.7428495839
20	0.0	-82.3901625837
20	0.0	-82.0963419584
20	0.0	-81.5574754554
20	0.0	-81.8306945869
20	0.0	-81.4097333028
20	0.0	-81.1731800268
20	0.0	-81.6603780493
20	0.0	-81.4501362876
20	0.0	-82.2769402186
20	0.0	-81.9039154836
20	0.0	-81.4927553293
20	0.0	-82.0557086945
20	0.0	-82.469159176
20	0.0	-82.1767495458
20	0.0	-82.071629726
20	0.0	-82.2899851493
20	0.0	-82.4099453638
20	0.0	-81.3078609846
20	0.0	-82.9683737897
20	0.0	-81.9234255272
20	0.0	-81.9604135163
20	0.0	-81.8101761677
20	0.0	-82.0429486641
20	0.0	-82.7935109727
20	0.0	-82.1429741272
20	0.0	-82.6936760264
20	0.0	-81.0714969965
20	0.0	-82.4757857973
20	0.0	-81.5765018447
20	0.0	-82.1607363314
20	0.0	-81.5740055641
20	0.0	-82.416339662
20	0.0	-81.236612976
20	0.0	-81.7953845671
20	0.0	-81.7784266115
20	0.0	-81.8284620212
20	0.0	-80.8555266068
20	0.0	-81.8809853688
20	0.0	-81.2360188233
20	0.0	-82.9641594231
20	0.0	-82.1949195965
20	0.0	-81.6129454857
20	0.0	-81.7681605888
20	0.0	-80.9962496453
20	0.0	-80.8747371197
20	0.0	-80.8368975999
20	0.0	-81.4664649472
20	0.0	-81.4815815111
20	0.0	-81.8355865342
20	0.0	-83.3416344787
20	0.0	-82.3311083103
20	0.0	-82.489003328
20	0.0	-81.5248571951
20	0.0	-82.3633927633
20	0.0	-82.3003554668
20	0.0	-82.1542100631
20	0.0	-81.2849952683
20	0.0	-82.3645708431
20	0.0	-81.3958240346
20	0.0	-81.3453088037
20	0.0	-81.2044832268
20	0.0	-82.4326427041
20	0.0	-82.8335805008
20	0.0	-81.1982448578
20	0.0	-82.6438845006
20	0.0	-81.5430766711
20	0.0	-82.8587645906
20	0.0	-81.3627643786
20	0.0	-82.2548934738
20	0.0	-81.4881032669
20	0.0	-81.7030725637
20	0.0	-82.2438636086
20	0.0	-82.2969534839
20	0.0	-81.6235149133
20	0.0	-82.4470318283
20	0.0	-82.233406507
20	0.0	-81.791212027
20	0.0	-81.5603378799
20	0.0	-82.9553491491
20	0.0	-81.9806561469
20	0.0	-81.8375337718
20	0.0	-80.9868230033
20	0.0	-82.1734260727
20	0.0	-82.1916013012
20	0.0	-81.8134794592
20	0.0	-83.0265851862
20	0.0	-81.525327145
20	0.0	-82.2141193742
20	0.0	-81.143889721
20	0.0	-81.7910195577
20	0.0	-82.6506218096
20	0.0	-81.1713383837
20	0.0	-82.2821795443
20	0.0	-82.0717353859
20	0.0	-81.4486746828
20	0.0	-81.8075775502
20	0.0	-82.0345784194
20	0.0	-82.4472162073
20	0.0	-83.0294558503
20	0.0	-82.3735647115
20	0.0	-81.7775929013
20	0.0	-81.7195317611
20	0.0	-82.0034670727
20	0.0	-81.8083722087
20	0.0	-81.3708092052
20	0.0	-81.96051634
20	0.0	-82.2666991386
20	0.0	-81.9881348487
20	0.0	-81.5476723878
20	0.0	-82.4832222499
20	0.0	-82.7771679453
20	0.0	-82.4253193416
20	0.0	-81.8613227459
20	0.0	-83.1739974236
20	0.0	-81.9200486092
20	0.0	-81.0931484276
20	0.0	-81.6902340877
20	0.0	-82.4460149578
20	0.0	-82.1336810764
20	0.0	-82.127185963
20	0.0	-82.6622185489
20	0.0	-81.8459896111
20	0.0	-82.7252377456
20	0.0	-81.8497124466
20	0.0	-81.4416124157
20	0.0	-82.6952376368
20	0.0	-82.4112389615
20	0.0	-83.104663115
20	0.0	-81.8024204154
20	0.0	-81.9137409304
20	0.0	-81.1840589406
20	0.0	-82.1175500127
20	0.0	-81.6508525355
20	0.0	-81.5264309286
20	0.0	-81.4572713987
20	0.0	-81.135397604
20	0.0	-81.908093283
20	0.0	-81.8433198984
20	0.0	-82.1396811478
20	0.0	-81.8066351611
20	0.0	-81.5762356301
20	0.0	-82.6997299782
20	0.0	-81.9087316787
20	0.0	-81.5785651212
20	0.0	-80.842622735
20	0.0	-81.9562674478
20	0.0	-81.809952705
20	0.0	-82.6065488178
20	0.0	-82.2412599836
20	0.0	-81.7174246371
20	0.0	-82.3044441346
20	0.0	-82.8705112075
20	0.0	-82.4867419598
20	0.0	-81.9467886772
20	0.0	-81.7486479068
20	0.0	-81.4054399845
20	0.0	-81.9955878709
20	0.0	-81.5499022166
20	0.0	-82.2449752558
20	0.0	-83.1591997987
20	0.0	-80.6771709961
20	0.0	-82.1324968004
20	0.0	-81.4401454062
20	0.0	-82.2948917098
20	0.0	-82.4123414086
20	0.0	-82.3526522253
20	0.0	-82.6632264942
20	0.0	-82.408826138
20	0.0	-82.386832883
20	0.0	-82.5646144192
20	0.0	-81.4126286382
20	0.0	-81.6580310528
20	0.0	-81.9285026511
20	0.0	-81.8526411419
20	0.0	-81.5481419033
20	0.0	-82.0641624806
20	0.0	-82.4401841601
20	0.0	-82.5854288095
20	0.0	-82.2428101446
20	0.0	-81.9625814473
20	0.0	-82.5990911349
20	0.0	-81.7986246173
20	0.0	-81.2993437918
20	0.0	-81.4520859649
20	0.0	-82.2382926208
20	0.0	-83.3541181939
20	0.0	-80.6104352382
20	0.0	-81.1370748321
20	0.0	-81.9509432727
20	0.0	-82.60696251
20	0.0	-81.656973147
20	0.0	-82.1942468765
20	0.0	-81.0083417784
20	0.0	-81.5500413747
20	0.0	-81.5841801618
20	0.0	-81.3723764321
20	0.0	-82.6211048927
20	0.0	-81.3468519957
20	0.0	-80.9991587409
20	0.0	-82.3320638617
20	0.0	-82.7700394518
20	0.0	-82.2123161301
20	0.0	-82.5087981573
20	0.0	-82.4974879982
20	0.0	-82.6126984138
20	0.0	-82.5735129516
20	0.0	-81.6236404012
20	0.0	-81.7524941682
20	0.0	-81.6135840867
20	0.0	-81.9163529814
20	0.0	-82.4347637092
20	0.0	-81.2639245565
20	0.0	-82.3018756938
20	0.0	-81.0048649353
20	0.0	-81.5566648633
20	0.0	-81.7754120962
20	0.0	-83.0596829696
20	0.0	-80.5212439483
20	0.0	-81.7668174022
20	0.0	-82.6241781759
20	0.0	-81.6893838265
20	0.0	-81.4514757396
20	0.0	-83.2925191869
20	0.0	-82.1087077947
20	0.0	-82.4535392205
20	0.0	-81.8486660102
20	0.0	-82.3969852551
20	0.0	-81.3563867455
20	0.0	-82.2740364707
20	0.0	-81.4727426051
20	0.0	-81.233589201
20	0.0	-81.5991438578
20	0.0	-82.0449926341
20	0.0	-82.377491668
20	0.0	-82.698432837
20	0.0	-81.3974994672
20	0.0	-82.5408690453
20	0.0	-81.8233163471
20	0.0	-80.773449644
20	0.0	-80.6994102514
20	0.0	-81.7979666166
20	0.0	-82.1385185686
20	0.0	-81.2586258444
20	0.0	-81.9686438328
20	0.0	-81.5630920191
20	0.0	-81.8813235311
20	0.0	-81.5932174314
20	0.0	-82.0788028083
20	0.0	-80.9382453712
20	0.0	-82.5986532006
20	0.0	-81.3425897368
20	0.0	-80.7856388011
20	0.0	-81.6425178782
20	0.0	-83.2150632372
20	0.0	-81.6733603545
20	0.0	-81.3855042572
20	0.0	-82.0174220703
20	0.0	-81.8093713946
20	0.0	-82.2061079868
20	0.0	-82.6015854489
20	0.0	-81.1513324907
20	0.0	-81.0550590113
20	0.0	-82.4842678703
20	0.0	-81.1974862435
20	0.0	-82.2195948666
20	0.0	-82.1261597561
20	0.0	-82.24543886
20	0.0	-81.831544154
20	0.0	-82.0435542259
20	0.0	-82.6894131865
20	0.0	-82.0693488161
20	0.0	-81.2481256188
20	0.0	-81.6832141212
20	0.0	-81.8419774563
20	0.0	-80.8992533604
20	0.0	-82.2727584849
20	0.0	-81.8691253027
20	0.0	-80.9798850969
20	0.0	-81.8007371705
20	0.0	-81.9957385126
20	0.0	-81.2501820063
20	0.0	-81.9398561371
20	0.0	-82.4829971192
20	0.0	-82.036558175
20	0.0	-81.3355074483
20	0.0	-81.6087021461
20	0.0	-82.1551139841
20	0.0	-82.1525316555
20	0.0	-82.3188019214
20	0.0	-81.6000662226
20	0.0	-81.3190888303
20	0.0	-81.9646745201
20	0.0	-81.1247706167
20	0.0	-82.3066570899
20	0.0	-81.9027120032
20	0.0	-82.0568850993
20	0.0	-82.0799618631
20	0.0	-82.1821925936
20	0.0	-81.31958793
20	0.0	-82.3241535124
20	0.0	-81.4931680578
20	0.0	-81.6332926765
20	0.0	-82.4654443116
20	0.0	-81.5465142
20	0.0	-82.4218930184
20	0.0	-82.1131356962
20	0.0	-81.4022888759
20	0.0	-82.1446696421
20	0.0	-82.1260919957
20	0.0	-82.1445240723
20	0.0	-82.2360787603
20	0.0	-81.5819103532
20	0.0	-81.7541663364
20	0.0	-81.796350155
20	0.0	-82.9253118306
20	0.0	-82.2395750745
20	0.0	-80.9022498124
20	0.0	-81.8183989876
20	0.0	-82.4405148726
20	0.0	-82.4015147136
20	0.0	-82.2157388049
20	0.0	-82.4156280522
20	0.0	-81.4090451148
20	0.0	-80.2192867182
20	0.0	-82.0214284037
20	0.0	-82.6576276227
20	0.0	-80.9533467432
20	0.0	-81.0124462257
20	0.0	-81.2046663296
20	0.0	-82.4881528024
20	0.0	-81.738118733
20	0.0	-81.3186003448
20	0.0	-81.4757735758
20	0.0	-82.4871960391
20	0.0	-81.9597343931
20	0.0	-82.6004297965
20	0.0	-81.1481268069
20	0.0	-82.2987554685
20	0.0	-81.1557288511
20	0.0	-81.9809838147
20	0.0	-82.0604463251
20	0.0	-82.3993595377
20	0.0	-81.9096767804
20	0.0	-82.4772997567
20	0.0	-81.7208479701
20	0.0	-81.7331473161
20	0.0	-81.657910017
20	0.0	-82.5586008031
20	0.0	-81.850550271
20	0.0	-81.854522936
20	0.0	-81.6218662516
20	0.0	-81.5121067411
20	0.0	-81.8559050665
20	0.0	-81.0122052182
20	0.0	-82.4700199987
20	0.0	-81.8693657072
20	0.0	-82.3187859922
20	0.0	-81.9244242193
20	0.0	-81.6164671095
20	0.0	-81.6669882171
20	0.0	-81.9824640836
20	0.0	-82.0841512862
20	0.0	-81.4055255965
20	0.0	-81.9836458078
20	0.0	-82.6272144167
20	0.0	-81.328791544
20	0.0	-80.7293721382
20	0.0	-82.3623567418
20	0.0	-82.1074898261
20	0.0	-81.1230628499
20	0.0	-82.4694822633
20	0.0	-82.2546513305
20	0.0	-82.5536010257
20	0.0	-81.7791155387
20	0.0	-81.6991085545
20	0.0	-82.5301805469
20	0.0	-82.7437683819
20	0.0	-81.4808910169
20	0.0	-82.0409778882
20	0.0	-82.5544940049
20	0.0	-81.6266440323
20	0.0	-82.8941373344
20	0.0	-81.4012845758
20	0.0	-81.8370803293
20	0.0	-82.4148741088
20	0.0	-81.9142137047
20	0.0	-82.5084337826
20	0.0	-81.948658431
20	0.0	-81.9745217409
20	0.0	-81.1727317954
20	0.0	-81.1994874596
20	0.0	-82.8367021257
20	0.0	-82.0185563954
20	0.0	-82.1809709967
20	0.0	-82.1519244065
20	0.0	-82.6652998119
20	0.0	-82.9675744161
20	0.0	-82.2194869184
20	0.0	-81.4632801025
20	0.0	-81.4585942709
20	0.0	-82.2431193722
20	0.0	-82.6594260235
20	0.0	-81.4617152209
20	0.0	-81.5114565073
20	0.0	-81.8748154381
20	0.0	-82.3593219373
20	0.0	-81.3739587571
20	0.0	-81.6463791226
20	0.0	-81.541837021
20	0.0	-82.2714208089
20	0.0	-81.5975252901
20	0.0	-81.2566862809
20	0.0	-81.9215283643
20	0.0	-82.6376063737
20	0.0	-81.4312656422
20	0.0	-81.4421468278
20	0.0	-81.5736070259
20	0.0	-82.9685500749
20	0.0	-81.8988342986
20	0.0	-82.3115371338
20	0.0	-81.6407025215
20	0.0	-82.0670703364
20	0.0	-82.1295581839
20	0.0	-82.0513372994
20	0.0	-81.1601568123
20	0.0	-82.1057036096
20	0.0	-81.4034083198
20	0.0	-81.2178775324
20	0.0	-82.3492641657
20	0.0	-81.8938418468
20	0.0	-81.9245333099
20	0.0	-81.5145326955
20	0.0	-81.7400672577
20	0.0	-83.5915092292
20	0.0	-81.3339596422
20	0.0	-81.8220378985
20	0.0	-81.972299033
20	0.0	-82.5512507811
20	0.0	-82.4852848378
20	0.0	-80.9856760243
20	0.0	-81.3127119497
20	0.0	-81.0991309197
20	0.0	-81.2461042609
20	0.0	-81.7419656861
20	0.0	-82.2056714768
20	0.0	-81.9536853636
20	0.0	-81.9828000502
20	0.0	-81.4941529432
20	0.0	-82.4163775017
20	0.0	-81.4462114852
20	0.0	-82.377409148
20	0.0	-82.4133552734
20	0.0	-81.5666734755
20	0.0	-82.4438339105
20	0.0	-81.9531242918
20	0.0	-82.490630508
20	0.0	-81.7772875361
20	0.0	-81.8541377707
20	0.0	-81.2666290934
20	0.0	-83.1492555047
20	0.0	-82.1140585023
20	0.0	-82.2001955692
20	0.0	-81.4188053557
20	0.0	-81.8820659289
20	0.0	-81.5817867483
20	0.0	-81.7847023669
20	0.0	-81.2504418674
20	0.0	-82.4589065131
20	0.0	-82.4097775754
20	0.0	-82.3566972894
20	0.0	-81.8129025842
20	0.0	-81.4633269337
20	0.0	-83.0383893517
20	0.0	-80.9840819832
20	0.0	-80.4615433376
20	0.0	-81.9663746715
20	0.0	-81.6316232295
20	0.0	-82.045889562
20	0.0	-82.8470890745
20	0.0	-81.7446892184
20	0.0	-81.9363621323
20	0.0	-81.4889917742
20	0.0	-83.6369568556
20	0.0	-81.3822074002
20	0.0	-81.5401424631
20	0.0	-82.4115568989
20	0.0	-82.7757633886
20	0.0	-81.8680682792
20	0.0	-82.1222703332
20	0.0	-82.219980259
20	0.0	-81.9191798802
20	0.0	-81.6816938662
20	0.0	-81.9763017195
20	0.0	-82.1100035739
20	0.0	-82.3840437609
20	0.0	-81.4822836016
20	0.0	-81.260680494
20	0.0	-81.6174523071
20	0.0	-81.9504809226
20	0.0	-81.6443056527
20	0.0	-82.1043464619
20	0.0	-82.4031724007
20	0.0	-81.2552190278
20	0.0	-82.0736317094
20	0.0	-81.8719152796
20	0.0	-82.3275558801
20	0.0	-82.0040175178
20	0.0	-82.0358320069
20	0.0	-81.2387226563
20	0.0	-81.7079484825
20	0.0	-82.2316263549
20	0.0	-81.7841697406
20	0.0	-81.6456649334
20	0.0	-82.3244395977
20	0.0	-81.982005162
20	0.0	-81.6909811301
20	0.0	-82.5752223195
20	0.0	-83.554956119
20	0.0	-82.4710873691
20	0.0	-81.1452434476
20	0.0	-81.621210183
20	0.0	-81.4172361658
20	0.0	-82.3693225489
20	0.0	-81.5124572446
20	0.0	-82.170735441
20	0.0	-82.867024136
20	0.0	-83.5630527052
20	0.0	-81.5734747098
20	0.0	-81.777790088
20	0.0	-83.1176482142
20	0.0	-81.3493696508
20	0.0	-82.594534061
20	0.0	-82.2017100438
20	0.0	-81.845572445
20	0.0	-81.0408947483
20	0.0	-81.6671884194
20	0.0	-81.7485255424
20	0.0	-82.0177023391
20	0.0	-83.0598102367
20	0.0	-82.4978497354
20	0.0	-82.5928510608
20	0.0	-82.3616688467
20	0.0	-82.4317741987
20	0.0	-81.6719549984
20	0.0	-81.2369304908
20	0.0	-82.3196728295
20	0.0	-82.4212253791
20	0.0	-81.4013485757
20	0.0	-81.7817650524
20	0.0	-82.4052919236
20	0.0	-82.0850128247
20	0.0	-82.4153791725
20	0.0	-81.7882691829
20	0.0	-82.0624953069
20	0.0	-81.627784503
20	0.0	-82.1099776376
20	0.0	-80.9711119829
20	0.0	-81.597245707
20	0.0	-82.5088401113
20	0.0	-82.0217448824
20	0.0	-81.912979204
20	0.0	-81.163690973
20	0.0	-82.3510121997
20	0.0	-82.5282010193
20	0.0	-81.0524651422
20	0.0	-81.2526059093
20	0.0	-82.2218382317
20	0.0	-81.5055337054
20	0.0	-81.7653037366
20	0.0	-82.2573007036
20	0.0	-81.7486472333
20	0.0	-82.305841684
20	0.0	-82.5831145962
20	0.0	-82.0450903784
20	0.0	-82.8710183094
20	0.0	-81.972108598
20	0.0	-82.0328835999
20	0.0	-81.9157443484
20	0.0	-81.515652094
20	0.0	-83.2773012562
20	0.0	-81.2239942084
20	0.0	-83.4323265874
20	0.0	-82.1035240671
20	0.0	-83.0461958436
20	0.0	-81.7583376325
20	0.0	-82.0366347485
20	0.0	-81.3828072754
20	0.0	-81.8923403944
20	0.0	-82.21853763
20	0.0	-82.7434683622
20	0.0	-82.1404176251
20	0.0	-81.9062002684
20	0.0	-82.3302881226
20	0.0	-82.2539091016
20	0.0	-81.617282317
20	0.0	-82.7262349956
20	0.0	-81.9393336025
20	0.0	-81.3358646615
20	0.0	-81.7280929337
20	0.0	-82.1166168658
20	0.0	-82.4908501709
20	0.0	-81.7135882814
20	0.0	-81.5392256423
20	0.0	-81.8158730001
20	0.0	-81.2616341741
20	0.0	-81.5353253098
20	0.0	-81.8433159705
20	0.0	-82.4625002599
20	0.0	-82.3970400874
20	0.0	-81.7155699455
20	0.0	-82.8940943292
20	0.0	-81.5135494172
20	0.0	-81.633729649
20	0.0	-82.6060550452
20	0.0	-81.6735920973
20	0.0	-81.2875117081
20	0.0	-81.8400110652
20	0.0	-83.1909795706
20	0.0	-82.0386519325
20	0.0	-81.96846557
20	0.0	-83.4513184234
20	0.0	-80.9570146978
20	0.0	-82.2221531647
20	0.0	-81.3220892468
20	0.0	-82.7787392738
20	0.0	-81.4003231616
20	0.0	-80.8940936311
20	0.0	-82.0941023097
20	0.0	-82.3455068051
20	0.0	-82.8768039892
20	0.0	-82.155914675
20	0.0	-82.0254078454
20	0.0	-82.6694491338
20	0.0	-83.2146252897
20	0.0	-82.3096936039
20	0.0	-81.6139712803
20	0.0	-81.8866181834
20	0.0	-82.075748313
20	0.0	-81.6041434637
20	0.0	-82.1066773369
20	0.0	-81.8357191084
20	0.0	-81.7711986102
20	0.0	-82.3800799915
20	0.0	-81.374830922
20	0.0	-82.7943687497
20	0.0	-82.9509268603
20	0.0	-82.1628245291
20	0.0	-81.3902586963
20	0.0	-81.1199591257
20	0.0	-82.2540271054
20	0.0	-81.7547812909
20	0.0	-82.5040690792
20	0.0	-82.5875122353
20	0.0	-82.7380644152
20	0.0	-81.907016902
20	0.0	-81.121955165
20	0.0	-82.2460313812
20	0.0	-81.6510655646
20	0.0	-82.1457166674
20	0.0	-82.9993442528
20	0.0	-81.5129369128
20	0.0	-81.237479414
20	0.0	-82.0739620537
20	0.0	-82.2848403863
20	0.0	-82.0772407125
20	0.0	-81.3646617976
20	0.0	-81.7404265477
20	0.0	-82.1086297853
20	0.0	-81.8982868411
20	0.0	-81.8400818635
20	0.0	-81.6567848874
20	0.0	-82.0004321766
20	0.0	-82.0030466881
20	0.0	-82.8437968823
20	0.0	-82.5959510837
20	0.0	-82.2946200876
20	0.0	-81.9721242458
20	0.0	-81.7099408197
20	0.0	-81.650180772
20	0.0	-81.7305563269
20	0.0	-81.2998811812
20	0.0	-81.6565824465
20	0.0	-81.880134802
20	0.0	-81.87086801
20	0.0	-81.5653362877
20	0.0	-82.9553044121
20	0.0	-80.3559056829
20	0.0	-82.508001696
20	0.0	-81.7446177529
20	0.0	-82.8832960484
20	0.0	-81.9422545646
20	0.0	-81.4501117635
20	0.0	-81.9787782958
20	0.0	-82.5559117797
20	0.0	-82.1147193834
20	0.0	-81.3222869123
20	0.0	-81.6185955759
20	0.0	-82.1315819762
20	0.0	-82.944338977
20	0.0	-81.4128523827
20	0.0	-81.1744687738
20	0.0	-82.2274246778
20	0.0	-82.667272839
20	0.0	-82.2389749358
20	0.0	-81.0443832933
20	0.0	-81.923034458
20	0.0	-82.4535794078
20	0.0	-81.3730083275
20	0.0	-80.9800405106
20	0.0	-81.3637347255
20	0.0	-81.6129614529
20	0.0	-82.5339811757
20	0.0	-81.9377120987
20	0.0	-82.6054953514
20	0.0	-81.2120310883
20	0.0	-82.0015096794
20	0.0	-82.2196861881
20	0.0	-82.2563296302
20	0.0	-82.6538196245
20	0.0	-82.924919611
20	0.0	-81.8060862927
20	0.0	-82.023793682
20	0.0	-82.6439162901
20	0.0	-81.5541090547
20	0.0	-81.5060622811
20	0.0	-81.8618811509
20	0.0	-82.3631388603
20	0.0	-81.9661334904
20	0.0	-80.9479920232
20	0.0	-81.4197525196
20	0.0	-82.4505113179
20	0.0	-82.0510811824
20	0.0	-82.3427390058
20	0.0	-82.196416632
20	0.0	-82.4436863822
20	0.0	-80.923143724
20	0.0	-81.6116533906
20	0.0	-82.4482857625
20	0.0	-82.8304624618
20	0.0	-81.9112304819
20	0.0	-82.5080379865
20	0.0	-81.9132584108
20	0.0	-81.6148636182
20	0.0	-82.4260255674
20	0.0	-81.5096045792
20	0.0	-82.1665938478
20	0.0	-81.9638752904
20	0.0	-82.1030560507
20	0.0	-81.7904151249
20	0.0	-80.8732422486
20	0.0	-81.3163667655
20	0.0	-81.3071450086
20	0.0	-81.7453163353
20	0.0	-81.7244797892
20	0.0	-81.5394679336
20	0.0	-82.2749971324
20	0.0	-81.2950731574
20	0.0	-81.8942267207
20	0.0	-82.2347826084
20	0.0	-81.9127240186
20	0.0	-81.4782858126
20	0.0	-81.4600914896
20	0.0	-81.8816401302
20	0.0	-82.2535085505
20	0.0	-81.5742415226
20	0.0	-82.4762345289
20	0.0	-82.2224651001
20	0.0	-80.9594741874
20	0.0	-82.4983162661
20	0.0	-82.6615556424
20	0.0	-81.3111189288
20	0.0	-82.3776861493
20	0.0	-81.3517856709
20	0.0	-82.1131010007
20	0.0	-81.661212385
20	0.0	-81.5412265239
20	0.0	-82.3071872716
20	0.0	-81.2846346184
20	0.0	-81.9690297079
20	0.0	-82.0922026217
20	0.0	-81.6089929469
20	0.0	-82.0088669482
20	0.0	-81.251630811
20	0.0	-81.4462081622
20	0.0	-82.3388959078
20	0.0	-81.839090269
20	0.0	-82.2400005417
20	0.0	-81.4806353916
20	0.0	-81.8011127472
20	0.0	-82.7782450202
20	0.0	-81.1691948596
20	0.0	-82.221181908
20	0.0	-82.7514293293
20	0.0	-81.6976406267
20	0.0	-81.7163144695
20	0.0	-83.2299096883
20	0.0	-83.1344280061
20	0.0	-81.6600042292
20	0.0	-81.7358128132
20	0.0	-81.5053731569
20	0.0	-81.5659227728
20	0.0	-81.9297941757
20	0.0	-82.1278377648
20	0.0	-81.8335593696
20	0.0	-81.8982840833
20	0.0	-81.3877854272
20	0.0	-83.0543840643
20	0.0	-82.222920686
20	0.0	-81.9260942315
20	0.0	-81.3758148663
20	0.0	-81.5368498631
20	0.0	-81.9417296739
20	0.0	-81.403242251
20	0.0	-81.9548441427
20	0.0	-82.4004404293
20	0.0	-82.076926686
20	0.0	-80.7955487233
20	0.0	-82.5637754122
20	0.0	-81.8952403125
20	0.0	-82.0900287808
20	0.0	-80.6950100624
20	0.0	-81.1987042409
20	0.0	-81.7318255137
20	0.0	-82.6533884474
20	0.0	-82.1869714409
20	0.0	-81.8824380507
20	0.0	-81.5690068594
20	0.0	-82.6206008793
20	0.0	-82.4953386291
20	0.0	-81.8490651009
20	0.0	-81.4697206912
20	0.0	-81.4485029315
20	0.0	-82.4110039691
20	0.0	-82.3023832827
20	0.0	-81.7101299652
20	0.0	-83.0508463944
20	0.0	-81.1289191377
20	0.0	-80.9455691285
20	0.0	-82.6820981603
20	0.0	-81.5599763296
20	0.0	-81.6806430481
20	0.0	-81.6246330528
20	0.0	-81.6459976357
20	0.0	-81.4598443612
20	0.0	-82.202858414
20	0.0	-81.79778511
20	0.0	-82.1800324922
20	0.0	-82.145178338
20	0.0	-81.9354322324
20	0.0	-81.0918405378
20	0.0	-82.0235749673
20	0.0	-82.1145601417
20	0.0	-82.063517146
20	0.0	-82.1763100564
20	0.0	-81.4701169512
20	0.0	-81.9601221312
20	0.0	-81.7438640598
20	0.0	-81.9432844556
20	0.0	-82.6727850756
20	0.0	-82.1298356926
20	0.0	-81.7908973843
20	0.0	-81.2974263376
20	0.0	-81.6973742547
20	0.0	-81.6409298701
20	0.0	-81.8629384969
20	0.0	-82.2323131322
20	0.0	-81.6991090092
20	0.0	-82.4158817395
20	0.0	-82.0837482014
20	0.0	-82.1181086796
20	0.0	-81.5403564523
20	0.0	-82.1153407903
20	0.0	-81.4554144674
20	0.0	-81.0202226184
20	0.0	-81.9076960667
20	0.0	-82.1271489878
20	0.0	-82.1702701349
20	0.0	-82.3736832076
20	0.0	-81.4934369505
20	0.0	-82.3594860305
20	0.0	-81.6895429473
20	0.0	-81.0079940178
20	0.0	-81.8340302763
20	0.0	-81.7375187825
20	0.0	-82.2675876006
20	0.0	-81.9351657964
20	0.0	-81.4453210521
20	0.0	-82.0499150285
20	0.0	-81.7620642092
20	0.0	-81.393018743
20	0.0	-81.6447345479
20	0.0	-82.5035330579
20	0.0	-81.4268028444
20	0.0	-81.9466100582
20	0.0	-81.5425337278
20	0.0	-81.3320801885
20	0.0	-82.294740728
20	0.0	-82.402912349
20	0.0	-81.5025984898
20	0.0	-81.1614893236
20	0.0	-83.0439450579
20	0.0	-82.5356262561
20	0.0	-82.0242341715
20	0.0	-82.5402321216
20	0.0	-81.8772542667
20	0.0	-82.5422563485
20	0.0	-82.2895858991
20	0.0	-82.0588211194
20	0.0	-81.6543453138
20	0.0	-81.839664693
20	0.0	-81.4724757676
20	0.0	-81.964508096
20	0.0	-82.2666826228
20	0.0	-81.6259670772
20	0.0	-81.5386001765
20	0.0	-81.8587093019
20	0.0	-81.7777285583
20	0.0	-82.8160062183
20	0.0	-82.9191317959
20	0.0	-82.8795480658
20	0.0	-81.3751239371
20	0.0	-80.7533603119
20	0.0	-81.7875276087
20	0.0	-82.1717334635
20	0.0	-82.4854675703
20	0.0	-80.9934926747
20	0.0	-82.5421302426
20	0.0	-82.2949445377
20	0.0	-82.0163625012
20	0.0	-81.6762556541
20	0.0	-81.5503820963
20	0.0	-81.8815135035
20	0.0	-82.1586590929
20	0.0	-82.3288103056
20	0.0	-80.7526405731
20	0.0	-81.7449703456
20	0.0	-81.7922692333
20	0.0	-82.7813331614
20	0.0	-83.0268396226
20	0.0	-81.512859405
20	0.0	-81.2263749941
20	0.0	-81.578144963
20	0.0	-81.5636150395
20	0.0	-81.1965617217
20	0.0	-83.0797478251
20	0.0	-83.0226968903
20	0.0	-81.9541634126
20	0.0	-82.0988633626
20	0.0	-82.8222033126
20	0.0	-81.8904880577
20	0.0	-81.430830487
20	0.0	-80.7704609372
20	0.0	-82.6216519336
20	0.0	-82.5854591418
20	0.0	-82.1161535428
20	0.0	-82.326277909
20	0.0	-81.8874272612
20	0.0	-81.3517928233
20	0.0	-82.1887872277
20	0.0	-81.9240114317
20	0.0	-82.668799442
20	0.0	-82.0635198888
20	0.0	-82.631847814
20	0.0	-81.8517394665
20	0.0	-82.5997134378
20	0.0	-81.7368258864
20	0.0	-81.5128368418
20	0.0	-81.4227191577
20	0.0	-82.60359544
20	0.0	-80.5328154136
20	0.0	-81.6956383949
20	0.0	-81.2057807027
20	0.0	-81.8435788872
20	0.0	-81.608884837
20	0.0	-81.6140106315
20	0.0	-81.0394337905
20	0.0	-82.4764622011
20	0.0	-82.0072852998
20	0.0	-81.3965544615
20	0.0	-81.3583272677
20	0.0	-81.7858249475
20	0.0	-81.1262219718
20	0.0	-82.523055624
20	0.0	-82.4206566471
20	0.0	-81.1962176578
20	0.0	-81.8904273614
20	0.0	-81.3988345686
20	0.0	-82.2451415196
20	0.0	-81.7350712804
20	0.0	-81.8206389078
20	0.0	-82.0039289557
20	0.0	-83.0577480746
20	0.0	-81.5853477631
20	0.0	-83.0335699555
20	0.0	-82.1113375753
20	0.0	-81.180658492
20	0.0	-81.3651651321
20	0.0	-82.5185736571
20	0.0	-81.731934965
