# Supplementary material for: Unique membrane properties and enhanced signal processing in human neocortical neurons
Source: eLife. 2016 Oct 6;5:e16553. doi: 10.7554/eLife.16553 (PMC5100995; doi:10.7554/eLife.16553)
Supplement: Source code 1. — DOI: http://dx.doi.org/10.7554/eLife.16553.014 [file elife-16553-code1.zip › Fig3/Fig3b/DIST_045_SYNC/Mon_Apr_11_11_35_14_2016/syns_200/sync_stim_seed_768.txt]

NUMBER_OF_SYNAPSES	APC_N	MAX_VOLTAGE
200	1.0	43.7937107287
200	1.0	43.752257856
200	1.0	43.7533685641
200	1.0	43.805657455
200	1.0	43.7958324574
200	1.0	43.7702705466
200	1.0	43.7758666578
200	1.0	43.8458841384
200	1.0	43.7530314854
200	1.0	43.7382868292
200	1.0	43.8052065781
200	1.0	43.8057663635
200	1.0	43.8206416546
200	1.0	43.7791148036
200	1.0	43.7653763682
200	1.0	43.7656058149
200	1.0	43.8047888991
200	1.0	43.7818713396
200	1.0	43.8204891691
200	1.0	43.7737279864
200	2.0	43.7727348035
200	1.0	43.839331993
200	1.0	43.7893244856
200	1.0	43.7963189806
200	1.0	43.8386672721
200	1.0	43.7880765197
200	1.0	43.8349287662
200	1.0	43.8133309523
200	1.0	43.7358507913
200	1.0	43.8004771529
200	1.0	43.7642103889
200	1.0	43.8071371923
200	1.0	43.7331960737
200	1.0	43.8309532288
200	1.0	43.8399456264
200	1.0	43.7888720929
200	1.0	43.783925504
200	1.0	43.7859127185
200	1.0	43.783836209
200	1.0	43.7768899645
200	1.0	43.8143789532
200	1.0	43.8274918906
200	1.0	43.7888982719
200	1.0	43.7950576151
200	1.0	43.8351330722
200	1.0	43.8172896715
200	1.0	43.8078068373
200	1.0	43.8050647144
200	1.0	43.8256009166
200	1.0	43.8080614211
200	1.0	43.7682094762
200	1.0	43.7567878741
200	1.0	43.8250175427
200	1.0	43.8345801451
200	1.0	43.8071508632
200	1.0	43.8006751716
200	1.0	43.8018121647
200	1.0	43.8054011632
200	1.0	43.8119114728
200	1.0	43.8193698414
200	1.0	43.8225109351
200	1.0	43.8182486748
200	1.0	43.7750813478
200	1.0	43.7537697305
200	1.0	43.7449813743
200	1.0	43.8325997683
200	1.0	43.7744804161
200	1.0	43.7991667669
200	1.0	43.733456737
200	1.0	43.7730494542
200	1.0	43.7567251007
200	1.0	43.7568711054
200	1.0	43.8010150519
200	1.0	43.835835032
200	1.0	43.8217647418
200	1.0	43.8236993453
200	2.0	43.7849481568
200	1.0	43.8143328242
200	1.0	43.8513584214
200	1.0	43.8175843329
200	1.0	43.8452459631
200	1.0	43.7918797672
200	1.0	43.8432847306
200	1.0	43.8416044454
200	1.0	43.7926201164
200	1.0	43.8353000453
200	1.0	43.7856715533
200	1.0	43.759050831
200	1.0	43.7845443659
200	1.0	43.796472827
200	1.0	43.7566958992
200	1.0	43.8394911097
200	1.0	43.8080322252
200	1.0	43.7650092262
200	1.0	43.7590168951
200	1.0	43.8401691094
200	1.0	43.7796241788
200	1.0	43.7757877064
200	1.0	43.81330277
200	1.0	43.79638182
200	1.0	43.8374290517
200	1.0	43.8355538059
200	1.0	43.7937578362
200	1.0	43.8395999284
200	1.0	43.7832439154
200	1.0	43.8087003105
200	1.0	43.7774270333
200	1.0	43.8359284546
200	1.0	43.7415971558
200	1.0	43.7467226428
200	1.0	43.8328774824
200	1.0	43.8311867003
200	1.0	43.8410700663
200	1.0	43.8303890559
200	1.0	43.75655841
200	1.0	43.800158768
200	1.0	43.8254773575
200	1.0	43.8123513138
200	1.0	43.8251333457
200	1.0	43.8022293672
200	1.0	43.7151601792
200	1.0	43.8241601679
200	1.0	43.7999617514
200	1.0	43.7669482232
200	1.0	43.8165419989
200	1.0	43.7496573385
200	1.0	43.7895935123
200	1.0	43.8113371865
200	1.0	43.8226268064
200	1.0	43.7567986658
200	1.0	43.8003967798
200	1.0	43.7807287373
200	1.0	43.7249485397
200	1.0	43.8441860067
200	1.0	43.827843626
200	1.0	43.808720976
200	1.0	43.814783298
200	1.0	43.8448290993
200	1.0	43.8064043088
200	1.0	43.810216572
200	1.0	43.8068803156
200	1.0	43.8242832472
200	1.0	43.7444797287
200	1.0	43.7973798055
200	1.0	43.8291115839
200	1.0	43.7753306932
200	1.0	43.8150145413
200	1.0	43.8447057995
200	1.0	43.8339362613
200	1.0	43.8360751234
200	1.0	43.8157265802
200	1.0	43.8257543742
200	1.0	43.8519561005
200	1.0	43.7629895967
200	1.0	43.7868079025
200	1.0	43.7726733369
200	1.0	43.8233601823
200	1.0	43.7918586967
200	1.0	43.8412872429
200	1.0	43.7679856029
200	1.0	43.7723570537
200	1.0	43.7377202187
200	1.0	43.7616198519
200	1.0	43.7937574646
200	1.0	43.8156452459
200	1.0	43.764118786
200	1.0	43.8109167791
200	1.0	43.8480605408
200	1.0	43.7948743436
200	1.0	43.8170954499
200	1.0	43.7195817136
200	1.0	43.8286846424
200	1.0	43.7372415202
200	1.0	43.8545384105
200	1.0	43.7788053421
200	1.0	43.831694109
200	1.0	43.8310392064
200	1.0	43.7399689774
200	1.0	43.7541803098
200	1.0	43.8216453504
200	1.0	43.8463909031
200	1.0	43.811267613
200	1.0	43.7783938249
200	1.0	43.8380168048
200	2.0	43.8369858827
200	1.0	43.8063722226
200	1.0	43.7776847701
200	1.0	43.8191680598
200	2.0	43.7671674251
200	1.0	43.8120816463
200	1.0	43.8115713554
200	1.0	43.7774029603
200	1.0	43.7676344589
200	1.0	43.7659283184
200	1.0	43.8156508141
200	1.0	43.8407369969
200	1.0	43.7891064076
200	1.0	43.7890812323
200	1.0	43.8051198987
200	1.0	43.7753996109
200	1.0	43.8466000798
200	1.0	43.8200958456
200	1.0	43.8233666422
200	1.0	43.800193695
200	1.0	43.8245186421
200	1.0	43.8384154851
200	1.0	43.8305881757
200	1.0	43.7745556745
200	1.0	43.8405629645
200	1.0	43.8348272151
200	1.0	43.7966859184
200	1.0	43.8354217858
200	1.0	43.7600133139
200	1.0	43.7448366662
200	1.0	43.7940355648
200	1.0	43.8009412125
200	1.0	43.8014571531
200	1.0	43.8300360448
200	1.0	43.8393439066
200	1.0	43.7521061236
200	1.0	43.7927167599
200	1.0	43.8280045749
200	1.0	43.8442289232
200	1.0	43.8553380524
200	1.0	43.8212571164
200	1.0	43.7348660335
200	1.0	43.7856041727
200	1.0	43.7388865495
200	1.0	43.8169379917
200	1.0	43.8079085413
200	1.0	43.8294707893
200	1.0	43.8002858192
200	1.0	43.7572549517
200	1.0	43.7063156336
200	1.0	43.8273181197
200	1.0	43.8316204503
200	1.0	43.7864793134
200	1.0	43.8206713955
200	1.0	43.7430772703
200	1.0	43.7667943208
200	1.0	43.7658904446
200	2.0	43.7623954034
200	1.0	43.8170963453
200	1.0	43.8266416208
200	1.0	43.7635363639
200	1.0	43.7709713044
200	1.0	43.846971399
200	1.0	43.8322752175
200	1.0	43.8222024659
200	1.0	43.7959775301
200	1.0	43.8409752082
200	1.0	43.7806295548
200	1.0	43.7977849572
200	1.0	43.7593156183
200	1.0	43.8349150229
200	1.0	43.7915203517
200	1.0	43.7483326753
200	1.0	43.7790033017
200	1.0	43.776815789
200	1.0	43.7591225668
200	1.0	43.7470710298
200	1.0	43.7675781477
200	1.0	43.815767161
200	1.0	43.7803070767
200	1.0	43.7648199041
200	1.0	43.8229208254
200	1.0	43.8105882019
200	1.0	43.7603442946
200	1.0	43.8400546705
200	1.0	43.8430921561
200	1.0	43.8122589341
200	1.0	43.7730306824
200	1.0	43.8283316775
200	1.0	43.7806529087
200	1.0	43.7728120852
200	1.0	43.7627912368
200	1.0	43.827067785
200	1.0	43.8414963308
200	1.0	43.8088781715
200	1.0	43.8134410854
200	1.0	43.7907452483
200	1.0	43.7747208403
200	1.0	43.7927528305
200	1.0	43.8269270149
200	1.0	43.808954817
200	1.0	43.8027884057
200	1.0	43.8269462001
200	1.0	43.8162062862
200	1.0	43.8307284974
200	1.0	43.8366151869
200	1.0	43.7940801618
200	1.0	43.7811512081
200	1.0	43.8328009051
200	1.0	43.8525836741
200	1.0	43.8373026723
200	1.0	43.8187860107
200	1.0	43.8402999027
200	1.0	43.8038713896
200	1.0	43.8346398327
200	1.0	43.7799872413
200	1.0	43.8125239248
200	1.0	43.7618375331
200	1.0	43.8271192738
200	1.0	43.8333393522
200	1.0	43.8132059768
200	1.0	43.817850232
200	1.0	43.7880574469
200	1.0	43.8255628784
200	1.0	43.8087941613
200	1.0	43.8241436676
200	1.0	43.8192453002
200	1.0	43.833618944
200	1.0	43.8139072969
200	1.0	43.8303159943
200	1.0	43.7937967315
200	1.0	43.8204358347
200	1.0	43.8012245832
200	1.0	43.7962403819
200	1.0	43.7481388995
200	1.0	43.828323704
200	1.0	43.8217595289
200	1.0	43.8072971454
200	1.0	43.7557512259
200	1.0	43.8241218316
200	1.0	43.8234003769
200	1.0	43.8229051451
200	1.0	43.8535713174
200	1.0	43.8488586052
200	2.0	43.7399956535
200	1.0	43.7805891155
200	1.0	43.7953239693
200	1.0	43.7934929054
200	1.0	43.7875797374
200	1.0	43.8238961454
200	1.0	43.7943991729
200	1.0	43.7751221251
200	1.0	43.8176347372
200	1.0	43.7743625516
200	1.0	43.8352819225
200	1.0	43.7558352873
200	1.0	43.774309152
200	1.0	43.8217700295
200	1.0	43.8271245208
200	1.0	43.7560601303
200	1.0	43.825871713
200	1.0	43.8452250895
200	1.0	43.7692249103
200	1.0	43.8073404677
200	1.0	43.7806649516
200	1.0	43.8142465146
200	1.0	43.8014905437
200	1.0	43.8322564024
200	1.0	43.8179582801
200	1.0	43.7568482974
200	1.0	43.7542813848
200	1.0	43.7658775552
200	1.0	43.8369405556
200	1.0	43.7403016073
200	1.0	43.737008656
200	1.0	43.7289182042
200	1.0	43.8434091878
200	1.0	43.7526156573
200	1.0	43.7720599289
200	1.0	43.8338975794
200	1.0	43.8160829242
200	1.0	43.8453982956
200	1.0	43.7713198344
200	1.0	43.7672763413
200	1.0	43.7894873863
200	1.0	43.7810506829
200	1.0	43.8229793189
200	1.0	43.8211539641
200	1.0	43.8125123539
200	1.0	43.826947895
200	1.0	43.8010110434
200	1.0	43.8227707104
200	1.0	43.7696048034
200	1.0	43.8338943059
200	1.0	43.8049565699
200	1.0	43.8364626179
200	1.0	43.8192006704
200	1.0	43.8140372845
200	1.0	43.8249504555
200	1.0	43.77704529
200	1.0	43.8130962521
200	1.0	43.8125175408
200	1.0	43.7734172851
200	1.0	43.7600450258
200	1.0	43.7660448094
200	1.0	43.8103969924
200	1.0	43.7909414624
200	1.0	43.8226864752
200	1.0	43.8174536749
200	1.0	43.7650600442
200	1.0	43.7535633262
200	1.0	43.7565625469
200	1.0	43.777179707
200	1.0	43.8397552124
200	1.0	43.8191067232
200	1.0	43.7635746449
200	1.0	43.8369446774
200	1.0	43.7771941008
200	1.0	43.8297062744
200	1.0	43.8286639986
200	1.0	43.8116848012
200	1.0	43.8124776629
200	1.0	43.7995609628
200	1.0	43.7580894765
200	1.0	43.7352244792
200	1.0	43.7681170887
200	1.0	43.7225782149
200	2.0	43.7431957698
200	1.0	43.7435538583
200	1.0	43.8304877958
200	1.0	43.8190471068
200	1.0	43.8065154905
200	1.0	43.7728514671
200	1.0	43.8302700801
200	1.0	43.7544389493
200	1.0	43.8301500177
200	1.0	43.738207437
200	2.0	43.754125137
200	1.0	43.8048581969
200	1.0	43.8156985552
200	1.0	43.8252769326
200	1.0	43.8457876102
200	1.0	43.8100922046
200	1.0	43.775814933
200	1.0	43.8074971979
200	1.0	43.7575762053
200	1.0	43.7860553318
200	1.0	43.7289935845
200	1.0	43.8303054632
200	1.0	43.7772860702
200	1.0	43.8167446402
200	1.0	43.8482003751
200	1.0	43.7827742302
200	1.0	43.8097362031
200	1.0	43.8175494122
200	1.0	43.8304012432
200	1.0	43.7476833763
200	1.0	43.7440654504
200	1.0	43.8298955269
200	1.0	43.7426726597
200	1.0	43.8092087459
200	1.0	43.7998315836
200	1.0	43.7592596791
200	1.0	43.8119094376
200	1.0	43.8173465518
200	1.0	43.7564136289
200	1.0	43.8037230708
200	1.0	43.7983234936
200	1.0	43.8195008765
200	1.0	43.8332354568
200	1.0	43.8350069116
200	1.0	43.8313339969
200	1.0	43.8065114906
200	1.0	43.8366696147
200	1.0	43.8328552143
200	1.0	43.7397576429
200	1.0	43.8192110476
200	1.0	43.8249584283
200	1.0	43.7990701172
200	1.0	43.8102450066
200	1.0	43.74348902
200	1.0	43.8231827789
200	1.0	43.8346464452
200	1.0	43.829982237
200	1.0	43.8352419801
200	1.0	43.815139734
200	1.0	43.826976784
200	1.0	43.8241034944
200	1.0	43.750794084
200	1.0	43.7361441431
200	1.0	43.7892894043
200	1.0	43.8142683051
200	1.0	43.7952581294
200	1.0	43.811628146
200	1.0	43.8261188289
200	1.0	43.8304279275
200	1.0	43.7638251892
200	1.0	43.7749544871
200	1.0	43.7486726745
200	1.0	43.8088948082
200	1.0	43.8236763296
200	1.0	43.8439783785
200	1.0	43.8279183909
200	1.0	43.7663407571
200	1.0	43.8449578121
200	1.0	43.8320492091
200	1.0	43.837677013
200	1.0	43.786978591
200	1.0	43.7740001674
200	1.0	43.8321744244
200	1.0	43.8065478379
200	1.0	43.807328508
200	1.0	43.7883308073
200	1.0	43.7588407954
200	1.0	43.7355119537
200	1.0	43.8024572012
200	1.0	43.768493769
200	1.0	43.8091075072
200	1.0	43.7474079432
200	1.0	43.8522816252
200	1.0	43.7679565123
200	1.0	43.8325326777
200	1.0	43.8337071095
200	1.0	43.8076426101
200	1.0	43.8094183816
200	1.0	43.833078627
200	1.0	43.7657300847
200	1.0	43.778159932
200	1.0	43.784706151
200	1.0	43.7940726348
200	1.0	43.7632621727
200	1.0	43.7922006199
200	1.0	43.7490159593
200	1.0	43.7567545581
200	1.0	43.7766642106
200	1.0	43.7633880476
200	1.0	43.8291305368
200	1.0	43.8052665964
200	1.0	43.8324892374
200	1.0	43.8335617029
200	1.0	43.7813102395
200	1.0	43.7437973677
200	1.0	43.7769357547
200	1.0	43.7975446086
200	1.0	43.8062217628
200	1.0	43.805582
200	1.0	43.8261348778
200	1.0	43.8111241051
200	1.0	43.7691612175
200	1.0	43.7433842513
200	1.0	43.7771011891
200	1.0	43.8245271177
200	1.0	43.8260226328
200	1.0	43.7746483605
200	1.0	43.8277327486
200	1.0	43.8105069198
200	2.0	43.7529311691
200	1.0	43.8028143332
200	1.0	43.8406464083
200	1.0	43.7736506827
200	1.0	43.7921014366
200	1.0	43.739369093
200	1.0	43.7879225556
200	1.0	43.7999147938
200	1.0	43.8214549477
200	1.0	43.8066476009
200	1.0	43.8034991158
200	1.0	43.8011413074
200	1.0	43.8374950309
200	1.0	43.8374026774
200	1.0	43.83816269
200	1.0	43.7474116916
200	1.0	43.7634372472
200	1.0	43.708457934
200	1.0	43.7466166482
200	1.0	43.7777084933
200	1.0	43.7839257466
200	1.0	43.7657797826
200	1.0	43.8224481598
200	1.0	43.8544696388
200	1.0	43.8341963162
200	1.0	43.794822187
200	1.0	43.8291662971
200	1.0	43.7348744684
200	1.0	43.8111331824
200	1.0	43.8417189636
200	1.0	43.7737142126
200	1.0	43.7535589406
200	1.0	43.8178222745
200	1.0	43.8359556915
200	1.0	43.8485973828
200	1.0	43.8060863749
200	1.0	43.7639391348
200	1.0	43.7653743033
200	1.0	43.794971624
200	1.0	43.8000065484
200	1.0	43.7950867604
200	1.0	43.8398682541
200	1.0	43.6948251405
200	1.0	43.810528074
200	1.0	43.7481762386
200	1.0	43.7750692915
200	1.0	43.8306432894
200	1.0	43.8302723576
200	1.0	43.8115640224
200	1.0	43.815771618
200	1.0	43.7594783891
200	1.0	43.8483059925
200	1.0	43.7470778507
200	1.0	43.8192067205
200	1.0	43.7176949586
200	1.0	43.813766489
200	1.0	43.8599955607
200	1.0	43.7961950749
200	1.0	43.7625732282
200	1.0	43.8457591824
200	1.0	43.7468376688
200	1.0	43.7718049346
200	1.0	43.8132481329
200	1.0	43.7922162956
200	1.0	43.7556019799
200	1.0	43.784848784
200	1.0	43.7900771221
200	1.0	43.8204991642
200	1.0	43.8167293025
200	1.0	43.8074457575
200	1.0	43.7507270252
200	1.0	43.8272379438
200	1.0	43.7702933127
200	1.0	43.8378859859
200	1.0	43.7681052367
200	1.0	43.8163332322
200	1.0	43.8257056238
200	1.0	43.834871202
200	1.0	43.8109181144
200	1.0	43.8169476981
200	1.0	43.8232290225
200	1.0	43.8212162795
200	1.0	43.865939392
200	1.0	43.8246087068
200	1.0	43.821055507
200	1.0	43.740758674
200	1.0	43.8238917832
200	1.0	43.7804791849
200	1.0	43.755113133
200	1.0	43.8107217968
200	1.0	43.846872218
200	1.0	43.7769682257
200	1.0	43.8137409574
200	1.0	43.7901612489
200	1.0	43.8225293967
200	1.0	43.8229364553
200	1.0	43.8297843732
200	1.0	43.7645249438
200	1.0	43.7988657526
200	1.0	43.8162925028
200	1.0	43.8408059103
200	1.0	43.8352263438
200	1.0	43.7838150798
200	1.0	43.8393642545
200	1.0	43.8466864785
200	1.0	43.8231749796
200	1.0	43.7822519566
200	1.0	43.8146948003
200	1.0	43.747215323
200	1.0	43.8023893877
200	1.0	43.7896367207
200	1.0	43.7972257508
200	1.0	43.7497200279
200	1.0	43.8423341064
200	1.0	43.7834559462
200	1.0	43.8233925254
200	1.0	43.7702667623
200	1.0	43.7851700067
200	1.0	43.7734832665
200	1.0	43.8212074274
200	1.0	43.7873642693
200	1.0	43.8312661002
200	1.0	43.8130579396
200	1.0	43.7621738576
200	1.0	43.7051931745
200	1.0	43.8495677836
200	1.0	43.7378830896
200	1.0	43.8093501651
200	1.0	43.7132982375
200	1.0	43.7649676859
200	1.0	43.8125406994
200	1.0	43.7863205157
200	1.0	43.8112831466
200	1.0	43.7386972637
200	1.0	43.809767392
200	1.0	43.8050982193
200	1.0	43.8047562955
200	1.0	43.8530668492
200	1.0	43.7985845046
200	1.0	43.7588677683
200	1.0	43.7900256454
200	1.0	43.7371100138
200	1.0	43.8342819129
200	1.0	43.7960059157
200	1.0	43.8339618633
200	1.0	43.8126361593
200	1.0	43.8097444637
200	1.0	43.8029274059
200	1.0	43.8099143674
200	1.0	43.8419715273
200	1.0	43.8351477558
200	1.0	43.8206596424
200	1.0	43.768906579
200	1.0	43.7605402505
200	1.0	43.799281683
200	1.0	43.7487773936
200	1.0	43.7860760122
200	1.0	43.8415266931
200	1.0	43.8191960597
200	1.0	43.7678314176
200	1.0	43.8070227356
200	1.0	43.8255395351
200	1.0	43.8214456377
200	1.0	43.832201958
200	1.0	43.838340214
200	1.0	43.8204233193
200	1.0	43.7979426085
200	1.0	43.8249578532
200	1.0	43.7815783384
200	1.0	43.8288193909
200	1.0	43.8334973666
200	1.0	43.8233488616
200	1.0	43.8227703492
200	1.0	43.8255430073
200	1.0	43.8354456657
200	1.0	43.7706116921
200	1.0	43.8333642419
200	1.0	43.8288505419
200	1.0	43.8047661577
200	1.0	43.7278751927
200	1.0	43.8138068644
200	1.0	43.7470724239
200	1.0	43.7804476027
200	1.0	43.742476202
200	1.0	43.7790099712
200	1.0	43.8019621299
200	1.0	43.7349108083
200	1.0	43.7578655082
200	1.0	43.7817322256
200	1.0	43.7382530779
200	1.0	43.777452786
200	1.0	43.7580715212
200	1.0	43.7742680856
200	1.0	43.762183802
200	1.0	43.7650713264
200	1.0	43.7478919045
200	1.0	43.7811964906
200	1.0	43.7505268279
200	1.0	43.7533370682
200	1.0	43.8066777758
200	1.0	43.7719708031
200	1.0	43.8419238368
200	1.0	43.7787681356
200	1.0	43.7543638812
200	1.0	43.8411321234
200	1.0	43.8151197323
200	1.0	43.7892480772
200	1.0	43.8014427595
200	1.0	43.7356346753
200	1.0	43.7947951042
200	1.0	43.8224780557
200	1.0	43.7940931298
200	1.0	43.7578513585
200	1.0	43.8173945579
200	1.0	43.7342252138
200	1.0	43.7848615436
200	1.0	43.861544864
200	1.0	43.729816745
200	1.0	43.8164052482
200	1.0	43.8011109684
200	1.0	43.8256398927
200	1.0	43.8111085872
200	1.0	43.7724374378
200	1.0	43.8528538395
200	1.0	43.7554947474
200	1.0	43.8079633829
200	1.0	43.7508131766
200	1.0	43.7595419196
200	1.0	43.8068685459
200	1.0	43.798924379
200	1.0	43.8327044402
200	1.0	43.8168102226
200	1.0	43.8275177693
200	1.0	43.7424985911
200	1.0	43.8408440821
200	1.0	43.7576662536
200	1.0	43.7849119325
200	1.0	43.8240431497
200	1.0	43.8195475819
200	1.0	43.8071785843
200	1.0	43.8211763878
200	1.0	43.7270206936
200	1.0	43.8348322652
200	1.0	43.7965648275
200	1.0	43.8283934401
200	1.0	43.7825617646
200	1.0	43.8121209754
200	1.0	43.8119071384
200	1.0	43.7389619443
200	1.0	43.790743391
200	1.0	43.7811579035
200	1.0	43.7980902517
200	1.0	43.7711204004
200	1.0	43.7494847583
200	1.0	43.7458985307
200	1.0	43.8078105077
200	1.0	43.7794178139
200	1.0	43.8423419588
200	1.0	43.7914176957
200	1.0	43.7494747406
200	1.0	43.762776419
200	1.0	43.7762733867
200	1.0	43.8007910549
200	1.0	43.7955750563
200	1.0	43.8340424739
200	1.0	43.8125214831
200	1.0	43.7411398761
200	1.0	43.7401075999
200	1.0	43.7697299525
200	1.0	43.8254359149
200	1.0	43.8110685536
200	1.0	43.8159881799
200	1.0	43.8523335537
200	1.0	43.8171748315
200	1.0	43.8340341683
200	1.0	43.7596118408
200	1.0	43.8225666071
200	1.0	43.8137652255
200	1.0	43.766056089
200	1.0	43.8013019942
200	1.0	43.8064723319
200	1.0	43.8175322807
200	1.0	43.8548490869
200	1.0	43.7599900898
200	1.0	43.776726588
200	1.0	43.7778900347
200	1.0	43.8039596205
200	1.0	43.8024738391
200	1.0	43.8019714827
200	1.0	43.8209182517
200	1.0	43.7308556905
200	1.0	43.8188852329
200	1.0	43.7824373478
200	1.0	43.807793294
200	1.0	43.7917386715
200	1.0	43.7845331133
200	1.0	43.8064531741
200	2.0	43.7994865029
200	1.0	43.8337284702
200	1.0	43.7929489521
200	1.0	43.8018780356
200	1.0	43.8066856958
200	1.0	43.7674946004
200	1.0	43.8396833797
200	1.0	43.7998852608
200	1.0	43.8307713616
200	1.0	43.7391113356
200	1.0	43.7872157405
200	1.0	43.8012709916
200	1.0	43.7471308675
200	1.0	43.8314026436
200	1.0	43.7908476389
200	1.0	43.804938069
200	1.0	43.7676986541
200	1.0	43.8440764884
200	1.0	43.8374407765
200	1.0	43.7969149024
200	1.0	43.8562674824
200	1.0	43.823175386
200	1.0	43.7638278931
200	1.0	43.82827165
200	1.0	43.8191565401
200	1.0	43.7490317602
200	1.0	43.7677076865
200	1.0	43.746347376
200	1.0	43.8452973093
200	1.0	43.8101684579
200	1.0	43.7832561841
200	1.0	43.8194862039
200	1.0	43.742136552
200	1.0	43.823291413
200	1.0	43.7961389379
200	1.0	43.7545986643
200	1.0	43.7424953543
200	1.0	43.761814722
200	1.0	43.7642172781
200	1.0	43.7698332851
200	1.0	43.8030322056
200	1.0	43.7804423661
200	1.0	43.8204316352
200	1.0	43.7938927685
200	1.0	43.8455697061
200	1.0	43.8045793378
200	1.0	43.7539357821
200	1.0	43.8369809849
200	1.0	43.7781291847
200	1.0	43.7637173372
200	1.0	43.815000713
200	1.0	43.7430038118
200	1.0	43.7748246752
200	1.0	43.7622618539
200	1.0	43.8541079657
200	1.0	43.8189700301
200	1.0	43.7691451283
200	1.0	43.8133726002
200	1.0	43.8393834978
200	1.0	43.7504612908
200	1.0	43.8054354171
200	1.0	43.7475108932
200	1.0	43.8446065962
200	1.0	43.7959769127
200	1.0	43.8168723887
200	1.0	43.7977634999
200	1.0	43.7700059289
200	1.0	43.8402971369
200	1.0	43.7748940154
200	1.0	43.8196030284
200	1.0	43.8367557507
200	1.0	43.8209025191
200	1.0	43.8015824413
200	1.0	43.7831801996
200	1.0	43.8123589052
200	1.0	43.7575722342
200	1.0	43.817006716
200	1.0	43.8361798024
200	1.0	43.7849087371
200	1.0	43.8336663055
200	1.0	43.8164459603
200	1.0	43.7833160215
200	1.0	43.8118836751
200	2.0	43.7272015956
200	1.0	43.7644422051
200	1.0	43.6806371519
200	1.0	43.7986406663
200	1.0	43.7857283553
200	1.0	43.8327463609
200	1.0	43.8046795503
200	1.0	43.8376198295
200	1.0	43.7675876187
200	1.0	43.7804418431
200	1.0	43.7507427979
200	1.0	43.7945197065
200	1.0	43.8169934471
200	1.0	43.7547543421
200	1.0	43.8120730508
200	1.0	43.7814041532
200	1.0	43.7964149575
200	1.0	43.8237508895
200	1.0	43.8199929498
200	1.0	43.7971921348
200	1.0	43.7262073836
200	1.0	43.7613911019
200	1.0	43.7831576186
200	1.0	43.7600112188
200	1.0	43.7533294857
200	1.0	43.8103768649
200	1.0	43.8089850694
200	1.0	43.8299266938
200	1.0	43.8158873687
200	1.0	43.7697291766
200	1.0	43.8080212285
200	1.0	43.7923372994
200	1.0	43.7531648179
200	1.0	43.7284503771
200	1.0	43.8114458273
200	1.0	43.7710014103
200	1.0	43.8120591229
200	1.0	43.8136378272
200	2.0	43.7484876715
200	1.0	43.8216193197
200	1.0	43.8194598906
200	1.0	43.7418736229
200	1.0	43.7706304308
200	1.0	43.7572459154
200	2.0	43.7812413057
200	1.0	43.8103690566
200	1.0	43.7798555364
200	1.0	43.8355832222
200	1.0	43.8208213435
200	1.0	43.8375545766
200	1.0	43.8165078601
200	1.0	43.8337179858
200	1.0	43.818709449
200	1.0	43.785613097
200	1.0	43.8139929807
200	1.0	43.8337995276
200	1.0	43.7306322728
200	1.0	43.7758689997
200	1.0	43.833602884
200	1.0	43.7908975753
200	1.0	43.8211896637
200	1.0	43.7912189049
200	1.0	43.7859033597
200	1.0	43.8114369564
200	1.0	43.813334436
200	1.0	43.813334113
200	1.0	43.8228108933
200	1.0	43.7420230759
200	1.0	43.7735151962
200	1.0	43.7498739021
200	1.0	43.7404379515
200	1.0	43.8207518212
200	1.0	43.8010080009
200	1.0	43.8233986467
200	1.0	43.7962196236
200	1.0	43.8203815166
200	1.0	43.8063899904
200	1.0	43.7947908589
200	1.0	43.8252171357
200	1.0	43.8126159388
