# Supplementary material for: Unique membrane properties and enhanced signal processing in human neocortical neurons
Source: eLife. 2016 Oct 6;5:e16553. doi: 10.7554/eLife.16553 (PMC5100995; doi:10.7554/eLife.16553)
Supplement: Source code 1. — DOI: http://dx.doi.org/10.7554/eLife.16553.014 [file elife-16553-code1.zip › Fig3/Fig3b/DIST_045_SYNC/Mon_Apr_11_11_35_14_2016/syns_201/sync_stim_seed_771.txt]

NUMBER_OF_SYNAPSES	APC_N	MAX_VOLTAGE
201	1.0	43.8224716032
201	1.0	43.8109576934
201	1.0	43.7582483556
201	1.0	43.815272226
201	1.0	43.7416231232
201	1.0	43.8034716786
201	1.0	43.7561935667
201	1.0	43.7463649212
201	1.0	43.7786232708
201	1.0	43.7327362166
201	1.0	43.8023293425
201	1.0	43.8008526017
201	1.0	43.8487332415
201	1.0	43.8309377963
201	1.0	43.7789455266
201	1.0	43.8400690592
201	1.0	43.8315898857
201	1.0	43.8250958178
201	1.0	43.8078849849
201	1.0	43.8496177305
201	1.0	43.8442824057
201	1.0	43.7449441627
201	1.0	43.8412225456
201	1.0	43.8136554961
201	2.0	43.8132216441
201	1.0	43.7792211059
201	1.0	43.8114175303
201	1.0	43.7882646907
201	1.0	43.786548673
201	1.0	43.7917886625
201	1.0	43.7574447343
201	1.0	43.7798722526
201	1.0	43.8068597519
201	1.0	43.7953933242
201	1.0	43.8286761859
201	1.0	43.7450286743
201	1.0	43.7729117673
201	1.0	43.7406812275
201	1.0	43.7291697806
201	1.0	43.7916344171
201	1.0	43.7984589505
201	1.0	43.7212088297
201	1.0	43.7791653822
201	1.0	43.8199579486
201	1.0	43.781512768
201	1.0	43.8075743613
201	2.0	43.7217480102
201	1.0	43.8138723082
201	1.0	43.847473873
201	1.0	43.7806117712
201	1.0	43.7997520118
201	1.0	43.8351973567
201	1.0	43.8473294886
201	1.0	43.7698878744
201	1.0	43.8317159894
201	1.0	43.7923535222
201	1.0	43.7701480557
201	1.0	43.8259619744
201	1.0	43.7816898076
201	1.0	43.7508189277
201	1.0	43.805143569
201	1.0	43.7621678305
201	1.0	43.8186951026
201	1.0	43.8280082607
201	1.0	43.8250303309
201	1.0	43.8516032265
201	1.0	43.8202891269
201	1.0	43.7898125528
201	1.0	43.7025387665
201	1.0	43.7783840673
201	1.0	43.7350095589
201	1.0	43.7595734903
201	1.0	43.7855624921
201	1.0	43.7579656156
201	1.0	43.8023165523
201	1.0	43.7828915875
201	1.0	43.7776488819
201	1.0	43.7729294542
201	1.0	43.8177764108
201	1.0	43.8327251419
201	1.0	43.753213037
201	1.0	43.835863197
201	1.0	43.8072482039
201	1.0	43.7811737571
201	1.0	43.8167246863
201	1.0	43.8371396008
201	1.0	43.8422848153
201	1.0	43.7874802403
201	1.0	43.7756442022
201	1.0	43.832681003
201	1.0	43.8205261914
201	1.0	43.8125298429
201	1.0	43.8170242827
201	1.0	43.7333704542
201	1.0	43.7734106203
201	1.0	43.8339345628
201	1.0	43.7910815796
201	1.0	43.8198016174
201	1.0	43.7446178858
201	1.0	43.7095102209
201	1.0	43.7737332927
201	1.0	43.8247839723
201	1.0	43.8416646869
201	1.0	43.7578717362
201	1.0	43.7482029313
201	1.0	43.7525930344
201	1.0	43.8309828201
201	1.0	43.8299959186
201	1.0	43.7411423938
201	1.0	43.8293263601
201	1.0	43.7759088147
201	1.0	43.784330996
201	1.0	43.7892988283
201	1.0	43.7924209744
201	1.0	43.8168038975
201	1.0	43.7721874456
201	1.0	43.7586651343
201	1.0	43.7486724161
201	1.0	43.8076965334
201	1.0	43.8543856569
201	1.0	43.7910780172
201	1.0	43.7826455341
201	1.0	43.7408160601
201	1.0	43.8214943665
201	1.0	43.7421376134
201	2.0	43.7887864776
201	1.0	43.7803023416
201	1.0	43.836789486
201	1.0	43.7779332842
201	1.0	43.8263254529
201	1.0	43.8039156326
201	1.0	43.773618988
201	1.0	43.8335599995
201	1.0	43.8037937799
201	1.0	43.8230070708
201	1.0	43.8378711308
201	1.0	43.7916007617
201	1.0	43.801940119
201	1.0	43.8066223952
201	1.0	43.7712895705
201	1.0	43.786714223
201	1.0	43.8429284585
201	1.0	43.8391620894
201	1.0	43.7612902895
201	1.0	43.813320543
201	1.0	43.8197516561
201	1.0	43.7411354685
201	1.0	43.7890892322
201	1.0	43.8249060688
201	1.0	43.7998820855
201	1.0	43.8123403117
201	1.0	43.758494189
201	1.0	43.8252356837
201	1.0	43.8013424588
201	1.0	43.8412553731
201	1.0	43.7463196949
201	1.0	43.825267759
201	1.0	43.7935608751
201	1.0	43.8285937201
201	1.0	43.8313298337
201	1.0	43.8062221576
201	1.0	43.7525397718
201	1.0	43.8007312786
201	1.0	43.791888725
201	1.0	43.8353145155
201	1.0	43.8471789379
201	1.0	43.8457064775
201	1.0	43.8179654831
201	1.0	43.8368207943
201	1.0	43.7426824086
201	1.0	43.814734399
201	1.0	43.7378177343
201	1.0	43.8260367282
201	1.0	43.818104259
201	1.0	43.8130595115
201	1.0	43.7498653876
201	1.0	43.8151225156
201	1.0	43.821045174
201	1.0	43.8050544307
201	1.0	43.8049396722
201	1.0	43.8307430494
201	1.0	43.8381784814
201	1.0	43.8075928554
201	1.0	43.8275921417
201	1.0	43.8529497344
201	1.0	43.8361687298
201	1.0	43.7321280878
201	1.0	43.8097554567
201	1.0	43.8288138079
201	1.0	43.8127672475
201	1.0	43.7449352407
201	1.0	43.8429870523
201	1.0	43.7965699792
201	1.0	43.856095875
201	1.0	43.7432362341
201	1.0	43.8419021889
201	1.0	43.7642517798
201	1.0	43.8022367026
201	1.0	43.8140135703
201	1.0	43.7943984332
201	1.0	43.8365416638
201	1.0	43.7702011659
201	1.0	43.8055377077
201	1.0	43.8376232592
201	1.0	43.7805853499
201	1.0	43.8141316024
201	1.0	43.8253244732
201	1.0	43.7567613313
201	1.0	43.8347029589
201	1.0	43.796557398
201	1.0	43.7763401524
201	1.0	43.7899044345
201	1.0	43.7585099389
201	1.0	43.8064670089
201	1.0	43.8257279501
201	1.0	43.8268832151
201	1.0	43.8185748888
201	1.0	43.7370259848
201	1.0	43.7740161055
201	1.0	43.8080577769
201	1.0	43.7750849585
201	1.0	43.810131315
201	1.0	43.7739500164
201	1.0	43.8150458062
201	1.0	43.8307304995
201	1.0	43.7569677722
201	1.0	43.8278031104
201	1.0	43.812790694
201	1.0	43.7848661446
201	1.0	43.847968841
201	1.0	43.7911347938
201	1.0	43.7459142316
201	1.0	43.8466348313
201	1.0	43.7374420508
201	1.0	43.7222655641
201	1.0	43.7930407456
201	1.0	43.8294204293
201	1.0	43.8134541268
201	1.0	43.8179288025
201	1.0	43.8224247806
201	1.0	43.8297365104
201	1.0	43.8443184838
201	1.0	43.8377203172
201	1.0	43.8447081979
201	1.0	43.6939144822
201	1.0	43.7644526641
201	1.0	43.7405766762
201	1.0	43.7878023495
201	1.0	43.8239000302
201	1.0	43.8317582083
201	1.0	43.8288263324
201	1.0	43.8290243066
201	1.0	43.8317143724
201	1.0	43.8299972809
201	1.0	43.8318062135
201	1.0	43.8239188671
201	1.0	43.7708824383
201	1.0	43.7807735064
201	1.0	43.7956597846
201	1.0	43.8200191768
201	1.0	43.8311451131
201	1.0	43.8320554596
201	1.0	43.7759932648
201	1.0	43.8200248892
201	1.0	43.819822347
201	1.0	43.7579265404
201	1.0	43.7543789871
201	1.0	43.7631298153
201	1.0	43.7371793522
201	1.0	43.8266048012
201	1.0	43.8397863711
201	1.0	43.7661355881
201	1.0	43.753287028
201	1.0	43.8402574228
201	1.0	43.8261263401
201	1.0	43.7721582607
201	1.0	43.7751025647
201	1.0	43.769509069
201	1.0	43.7644193757
201	1.0	43.8257201876
201	1.0	43.8032899738
201	1.0	43.81450386
201	1.0	43.800912858
201	1.0	43.7422487886
201	1.0	43.7851691991
201	1.0	43.7548914628
201	1.0	43.792943656
201	1.0	43.7306126268
201	1.0	43.8022323897
201	1.0	43.8160358335
201	1.0	43.795614598
201	1.0	43.8087765545
201	1.0	43.7731412791
201	1.0	43.8104765087
201	1.0	43.8095561587
201	1.0	43.7434503356
201	1.0	43.7520939112
201	1.0	43.7733678954
201	1.0	43.8261889505
201	1.0	43.8288065561
201	1.0	43.7849476252
201	1.0	43.8478697782
201	1.0	43.8061915458
201	1.0	43.770710718
201	1.0	43.7795623545
201	1.0	43.7730180129
201	1.0	43.7733073825
201	1.0	43.7233196512
201	1.0	43.773738349
201	1.0	43.7201971445
201	1.0	43.8307438368
201	1.0	43.7461859464
201	1.0	43.8193593018
201	1.0	43.8316810196
201	1.0	43.7405097285
201	1.0	43.7938364652
201	1.0	43.7846680878
201	1.0	43.7706238527
201	1.0	43.7496798666
201	1.0	43.8213450021
201	1.0	43.8183384423
201	1.0	43.8372187833
201	1.0	43.8272494321
201	1.0	43.8100734029
201	1.0	43.8140372965
201	1.0	43.811103544
201	1.0	43.8170050972
201	1.0	43.822971701
201	1.0	43.8167195078
201	1.0	43.7777682496
201	1.0	43.8190835604
201	1.0	43.8135723564
201	1.0	43.8383942438
201	1.0	43.7625799806
201	1.0	43.8371936637
201	1.0	43.8404522799
201	1.0	43.7574980168
201	1.0	43.7566805152
201	1.0	43.8181523006
201	1.0	43.7855910366
201	1.0	43.7856265741
201	1.0	43.8053941315
201	1.0	43.8131626737
201	1.0	43.7512614759
201	1.0	43.8445703662
201	1.0	43.7427721508
201	1.0	43.8306717393
201	1.0	43.8136414777
201	1.0	43.8339898838
201	1.0	43.7497995957
201	1.0	43.8144705127
201	1.0	43.7232852677
201	1.0	43.8211309997
201	1.0	43.8215627603
201	1.0	43.8100358691
201	1.0	43.825932218
201	1.0	43.7429472607
201	1.0	43.7854027277
201	1.0	43.7572609193
201	1.0	43.8285119728
201	1.0	43.7820847688
201	1.0	43.8041410487
201	1.0	43.7787417868
201	1.0	43.7792214057
201	1.0	43.8258220436
201	1.0	43.8146624815
201	1.0	43.8241849109
201	1.0	43.8219017787
201	1.0	43.7389172887
201	1.0	43.750893467
201	1.0	43.8055309508
201	1.0	43.8472930487
201	1.0	43.7986319912
201	1.0	43.8329591285
201	1.0	43.8251394068
201	1.0	43.8095956721
201	1.0	43.8101245706
201	1.0	43.8134199903
201	1.0	43.8097461239
201	1.0	43.7863284908
201	1.0	43.7825283214
201	1.0	43.8212472015
201	1.0	43.8195988872
201	1.0	43.7670014699
201	1.0	43.8337995718
201	1.0	43.8542542906
201	1.0	43.7798490714
201	1.0	43.7902395533
201	1.0	43.8191005611
201	1.0	43.8162723413
201	1.0	43.8191698361
201	1.0	43.7586669437
201	1.0	43.7746773165
201	1.0	43.827401219
201	1.0	43.7734532516
201	1.0	43.7604195636
201	1.0	43.8361547217
201	1.0	43.7627318392
201	1.0	43.8282851712
201	1.0	43.8045397296
201	1.0	43.7987342696
201	1.0	43.811010006
201	1.0	43.7868023319
201	1.0	43.8543386796
201	1.0	43.8379205623
201	1.0	43.7855045611
201	1.0	43.854007581
201	1.0	43.8317864808
201	1.0	43.7703004176
201	1.0	43.7867497873
201	1.0	43.7912418216
201	1.0	43.7814289113
201	1.0	43.7556126745
201	1.0	43.7563185291
201	1.0	43.8080071646
201	1.0	43.8578373138
201	1.0	43.7668527825
201	1.0	43.7961484003
201	1.0	43.7805491485
201	1.0	43.8242067111
201	1.0	43.8011556735
201	1.0	43.7417695898
201	1.0	43.7952758237
201	1.0	43.8058805177
201	1.0	43.7983960033
201	1.0	43.8320610856
201	1.0	43.8203172856
201	1.0	43.7776547422
201	1.0	43.7696941135
201	1.0	43.6903377932
201	1.0	43.8372956235
201	1.0	43.8309753272
201	1.0	43.8534450633
201	1.0	43.807520809
201	1.0	43.8129784187
201	1.0	43.7833638284
201	1.0	43.8118702045
201	1.0	43.8350781934
201	1.0	43.7444894749
201	2.0	43.8136436521
201	1.0	43.7467876026
201	1.0	43.8216416169
201	1.0	43.7947419215
201	1.0	43.8436318124
201	1.0	43.7712503996
201	1.0	43.7547421908
201	1.0	43.8212602941
201	1.0	43.8147064366
201	1.0	43.7624852097
201	1.0	43.8320429093
201	1.0	43.7885615238
201	1.0	43.7552773839
201	1.0	43.824768274
201	1.0	43.7875019631
201	1.0	43.7832295735
201	1.0	43.8290936992
201	1.0	43.8461079528
201	1.0	43.7223368544
201	1.0	43.7400065706
201	1.0	43.8089571278
201	1.0	43.8114727729
201	1.0	43.7873593108
201	1.0	43.7466285199
201	1.0	43.818543486
201	1.0	43.8205033224
201	1.0	43.8135775438
201	1.0	43.7515640685
201	1.0	43.786286086
201	1.0	43.831398832
201	1.0	43.8225061116
201	1.0	43.7487959855
201	1.0	43.7363293991
201	1.0	43.7448513977
201	1.0	43.7543140984
201	1.0	43.7812196345
201	1.0	43.7360443437
201	2.0	43.8149198938
201	1.0	43.7994576851
201	1.0	43.8251564993
201	2.0	43.857508267
201	1.0	43.8024426078
201	1.0	43.7496358801
201	1.0	43.7523822048
201	1.0	43.8349446852
201	1.0	43.83259826
201	1.0	43.8268938754
201	1.0	43.8121314466
201	1.0	43.7458260297
201	1.0	43.7751230445
201	1.0	43.8555730083
201	1.0	43.8247470886
201	1.0	43.840257601
201	1.0	43.8275827468
201	2.0	43.7773943564
201	1.0	43.7584513451
201	1.0	43.7857180931
201	1.0	43.7969099132
201	1.0	43.7807633166
201	1.0	43.7428424583
201	1.0	43.8002916398
201	1.0	43.7951483387
201	1.0	43.8285848139
201	1.0	43.8094037498
201	1.0	43.7652020883
201	1.0	43.8176164433
201	1.0	43.7638783871
201	1.0	43.8184286853
201	1.0	43.7983919019
201	1.0	43.8185285353
201	1.0	43.8543816037
201	1.0	43.7414542275
201	1.0	43.8207922689
201	1.0	43.7825913045
201	1.0	43.826952138
201	1.0	43.7735643478
201	1.0	43.7996393401
201	1.0	43.8232560997
201	1.0	43.8349273944
201	1.0	43.7631824568
201	1.0	43.8338286696
201	1.0	43.7633604148
201	1.0	43.7405602726
201	1.0	43.8000934019
201	1.0	43.7403171376
201	1.0	43.7477629099
201	1.0	43.8221694797
201	1.0	43.8161048481
201	1.0	43.8400402771
201	1.0	43.7605069938
201	1.0	43.8239646755
201	1.0	43.8075192493
201	1.0	43.8272277632
201	1.0	43.7565544157
201	1.0	43.8337332609
201	1.0	43.7982605988
201	1.0	43.8355476261
201	1.0	43.8441926569
201	1.0	43.8315974607
201	1.0	43.8189705713
201	1.0	43.8374869188
201	1.0	43.8577497323
201	1.0	43.7819724385
201	1.0	43.8554093107
201	1.0	43.8084225428
201	1.0	43.7861264665
201	1.0	43.8274306196
201	1.0	43.8403772917
201	1.0	43.7435506197
201	1.0	43.7936144838
201	1.0	43.8573616518
201	1.0	43.7722357866
201	1.0	43.741825657
201	1.0	43.8159845853
201	1.0	43.8074400569
201	1.0	43.7824740215
201	1.0	43.8169115161
201	1.0	43.8167061953
201	1.0	43.8176472881
201	1.0	43.7697279125
201	1.0	43.8130306953
201	1.0	43.7547080284
201	1.0	43.8196510001
201	1.0	43.7642067786
201	1.0	43.7930518898
201	1.0	43.8406643471
201	1.0	43.8193826022
201	1.0	43.7973576489
201	1.0	43.7986178205
201	1.0	43.7924815675
201	1.0	43.8017285705
201	1.0	43.805621456
201	1.0	43.7821378882
201	1.0	43.7310134084
201	1.0	43.8119088145
201	1.0	43.7591391134
201	1.0	43.8136084478
201	1.0	43.7897919727
201	1.0	43.803410281
201	1.0	43.7563562268
201	1.0	43.8445336247
201	1.0	43.7896994562
201	1.0	43.7182769716
201	1.0	43.8131388188
201	1.0	43.8024288044
201	1.0	43.7951125049
201	1.0	43.83237573
201	1.0	43.722762813
201	1.0	43.7398369245
201	1.0	43.8042960711
201	1.0	43.8366337275
201	1.0	43.8151770185
201	1.0	43.8469557796
201	1.0	43.7977250775
201	1.0	43.7921091077
201	1.0	43.7646530397
201	1.0	43.8209323088
201	1.0	43.7533754316
201	1.0	43.8446584431
201	1.0	43.8195354109
201	1.0	43.8397730056
201	1.0	43.8311569921
201	1.0	43.7787462959
201	1.0	43.8258476935
201	1.0	43.7406619336
201	1.0	43.7290418969
201	1.0	43.8313718977
201	1.0	43.8262775199
201	1.0	43.771990653
201	1.0	43.8196450623
201	1.0	43.8413136777
201	1.0	43.7839700501
201	1.0	43.7437001886
201	1.0	43.761746125
201	1.0	43.8257697029
201	1.0	43.7742451191
201	1.0	43.8458607334
201	1.0	43.749920312
201	1.0	43.7630419288
201	1.0	43.7629545542
201	1.0	43.7503149899
201	1.0	43.8384511138
201	1.0	43.7764717987
201	1.0	43.8227412651
201	1.0	43.7747061858
201	1.0	43.8328979272
201	1.0	43.8167142398
201	1.0	43.7585385982
201	1.0	43.8251934395
201	1.0	43.7958996665
201	1.0	43.8131588567
201	1.0	43.7937748836
201	1.0	43.842662607
201	1.0	43.8248370795
201	1.0	43.8374462432
201	1.0	43.8107384019
201	1.0	43.8081007768
201	2.0	43.7626762489
201	1.0	43.814312894
201	1.0	43.8235802543
201	1.0	43.8063675494
201	1.0	43.8331183546
201	1.0	43.8048036367
201	1.0	43.7852516244
201	1.0	43.7744062126
201	1.0	43.8127336026
201	1.0	43.7589585131
201	1.0	43.8265033761
201	1.0	43.7697227439
201	1.0	43.748392707
201	1.0	43.7665073853
201	1.0	43.8245396777
201	1.0	43.7992567131
201	1.0	43.7819877321
201	1.0	43.8453241651
201	1.0	43.7596499553
201	1.0	43.8096163487
201	1.0	43.7971315607
201	1.0	43.7878898711
201	1.0	43.8506829337
201	1.0	43.727659956
201	1.0	43.7752372053
201	1.0	43.8006057733
201	1.0	43.8168100484
201	1.0	43.8283480342
201	1.0	43.8262721635
201	1.0	43.8083120593
201	1.0	43.7393883655
201	1.0	43.7948414865
201	1.0	43.8168457238
201	1.0	43.813659391
201	1.0	43.850883812
201	1.0	43.8379377013
201	1.0	43.8336042224
201	1.0	43.8227298967
201	1.0	43.8032595919
201	1.0	43.8354959152
201	1.0	43.831423647
201	1.0	43.7326175621
201	1.0	43.7929328158
201	1.0	43.8129416227
201	1.0	43.7420737707
201	1.0	43.779114423
201	1.0	43.8162688254
201	1.0	43.7646974904
201	1.0	43.744072648
201	1.0	43.7894793363
201	1.0	43.8077032363
201	1.0	43.8168115227
201	1.0	43.8254109772
201	1.0	43.8038988075
201	1.0	43.7808826799
201	1.0	43.8248283484
201	1.0	43.8114559697
201	1.0	43.7559050238
201	1.0	43.7416471025
201	1.0	43.8498533509
201	1.0	43.8093967468
201	1.0	43.7436916614
201	1.0	43.8161705185
201	1.0	43.7908820241
201	1.0	43.819011899
201	1.0	43.7345214308
201	1.0	43.8082761094
201	1.0	43.811358777
201	1.0	43.7523819796
201	1.0	43.8080658465
201	1.0	43.8000673341
201	1.0	43.7457288018
201	1.0	43.7514302772
201	1.0	43.7453588772
201	1.0	43.7814096543
201	1.0	43.722028456
201	1.0	43.83488981
201	1.0	43.8384141783
201	1.0	43.7349356299
201	1.0	43.8268408992
201	1.0	43.838111398
201	1.0	43.7942773352
201	1.0	43.750474703
201	1.0	43.8036130973
201	1.0	43.7939361883
201	1.0	43.7560994053
201	1.0	43.7381948992
201	1.0	43.8305043483
201	1.0	43.8508966128
201	1.0	43.8144609411
201	1.0	43.8074577239
201	1.0	43.823972074
201	1.0	43.7242058361
201	1.0	43.7997408622
201	1.0	43.8214817777
201	1.0	43.7790230817
201	1.0	43.7973365753
201	1.0	43.822197318
201	1.0	43.8156916637
201	1.0	43.7902181751
201	1.0	43.8273539768
201	1.0	43.7390629477
201	1.0	43.7165099967
201	1.0	43.8402541004
201	1.0	43.7685471161
201	1.0	43.7644425047
201	1.0	43.7775882277
201	1.0	43.801112252
201	1.0	43.6879799107
201	1.0	43.8298126211
201	1.0	43.7986295032
201	1.0	43.8089846495
201	1.0	43.813377018
201	1.0	43.7522325979
201	1.0	43.8505394564
201	1.0	43.7547705359
201	1.0	43.8487359323
201	1.0	43.8435626742
201	1.0	43.8279048779
201	1.0	43.7916776431
201	1.0	43.782896117
201	1.0	43.7707605289
201	1.0	43.8136582525
201	1.0	43.8372216751
201	1.0	43.7816666472
201	1.0	43.828874314
201	1.0	43.7590537745
201	1.0	43.8351817722
201	1.0	43.8401407226
201	1.0	43.8218590706
201	1.0	43.8212242409
201	1.0	43.8395082077
201	1.0	43.8064265897
201	1.0	43.8222113876
201	1.0	43.863919017
201	1.0	43.7361404984
201	1.0	43.7553258849
201	1.0	43.7493288202
201	1.0	43.8024272851
201	1.0	43.7374498816
201	1.0	43.7746544379
201	1.0	43.790597748
201	1.0	43.8376256704
201	1.0	43.8111894697
201	1.0	43.8019483044
201	1.0	43.8524362175
201	1.0	43.8282752997
201	1.0	43.7862669026
201	1.0	43.8230346699
201	1.0	43.8169906566
201	1.0	43.8494541412
201	1.0	43.7506053105
201	1.0	43.8306769726
201	1.0	43.841438723
201	1.0	43.8275034604
201	1.0	43.8502732568
201	1.0	43.7642939816
201	1.0	43.7848248081
201	1.0	43.7830063113
201	1.0	43.8298191553
201	1.0	43.7663056082
201	1.0	43.7434534101
201	1.0	43.8385855984
201	1.0	43.7958248874
201	1.0	43.724761595
201	1.0	43.746508655
201	1.0	43.8343708466
201	1.0	43.7709281093
201	2.0	43.7368356962
201	1.0	43.7732565977
201	1.0	43.8445208119
201	1.0	43.821774449
201	1.0	43.8358328631
201	1.0	43.749110902
201	1.0	43.798828932
201	1.0	43.8035015353
201	1.0	43.8070428457
201	1.0	43.7605336628
201	1.0	43.7746053549
201	1.0	43.7847154309
201	1.0	43.8009205212
201	1.0	43.7427238778
201	1.0	43.8218023816
201	1.0	43.7882819189
201	1.0	43.7364078255
201	1.0	43.7331299912
201	1.0	43.8330173613
201	1.0	43.8230924329
201	1.0	43.7829429993
201	1.0	43.7874732502
201	1.0	43.8207278376
201	1.0	43.7677369462
201	1.0	43.8430591794
201	1.0	43.8060830553
201	1.0	43.8314782116
201	1.0	43.7597904143
201	1.0	43.7543144726
201	1.0	43.8108328843
201	1.0	43.7513379527
201	1.0	43.7603076344
201	1.0	43.8331237563
201	1.0	43.8177843019
201	1.0	43.7881420438
201	1.0	43.7682200442
201	1.0	43.8045509088
201	1.0	43.7457334262
201	1.0	43.8075047011
201	1.0	43.8296233302
201	1.0	43.7998932329
201	1.0	43.8159392195
201	1.0	43.763829612
201	1.0	43.81485542
201	1.0	43.8238622821
201	1.0	43.8251549451
201	1.0	43.8348067053
201	1.0	43.8009822069
201	1.0	43.736610031
201	1.0	43.7423709293
201	1.0	43.815604519
201	1.0	43.7908194257
201	1.0	43.807348182
201	1.0	43.7683053571
201	1.0	43.8216503469
201	1.0	43.7708369327
201	1.0	43.8203731969
201	1.0	43.7674293102
201	1.0	43.8228102572
201	1.0	43.7933152539
201	1.0	43.8248647904
201	1.0	43.7436872365
201	1.0	43.8276143611
201	1.0	43.8414355256
201	1.0	43.8353996558
201	1.0	43.7628727539
201	1.0	43.8258893241
201	1.0	43.8385652516
201	1.0	43.7712024561
201	1.0	43.8258108283
201	1.0	43.830448997
201	2.0	43.8419666135
201	1.0	43.8093901911
201	1.0	43.83633586
201	1.0	43.7835534182
201	1.0	43.7714098536
201	1.0	43.8166586993
201	1.0	43.8286289604
201	1.0	43.7421722581
201	1.0	43.7594154901
201	1.0	43.751220888
201	1.0	43.8317335685
201	1.0	43.8294492174
201	1.0	43.8457652003
201	1.0	43.7506917619
201	1.0	43.7864386442
201	1.0	43.8233348994
201	1.0	43.8016043777
201	1.0	43.8062306561
201	1.0	43.7804127779
201	1.0	43.8029544436
201	1.0	43.8306907846
201	1.0	43.8440006318
201	1.0	43.8318430128
201	1.0	43.8366244648
201	1.0	43.7982061018
201	1.0	43.7824449698
201	1.0	43.8412026243
201	1.0	43.8253053007
201	1.0	43.803747891
201	1.0	43.7142339308
201	1.0	43.7857506031
201	1.0	43.8360234862
201	1.0	43.8206016987
201	1.0	43.8385376279
201	1.0	43.8323766345
201	1.0	43.801115883
201	1.0	43.8345294091
201	1.0	43.7265250941
201	1.0	43.7911581305
201	1.0	43.8261835096
201	1.0	43.8454163394
201	1.0	43.8249018116
201	1.0	43.8357739489
201	1.0	43.7927848681
201	1.0	43.7555848757
201	1.0	43.8047545635
201	1.0	43.8133853714
201	1.0	43.796543073
201	1.0	43.748266545
201	1.0	43.7730964637
201	1.0	43.8217506312
201	1.0	43.8361423692
201	1.0	43.8337719612
201	1.0	43.8224751819
201	1.0	43.8383671859
201	1.0	43.8341859166
201	1.0	43.7029054891
201	1.0	43.8167836928
201	1.0	43.7592133767
201	1.0	43.8259086571
201	1.0	43.7789986182
201	1.0	43.8009752201
201	1.0	43.7676971637
201	1.0	43.78787951
201	1.0	43.8112077685
201	1.0	43.7809148285
201	1.0	43.8076047103
201	1.0	43.8062804325
201	1.0	43.8183921504
201	1.0	43.7500462641
201	1.0	43.8306716849
201	1.0	43.8315930022
201	1.0	43.7922347221
201	1.0	43.7993507561
201	1.0	43.805652591
201	1.0	43.8385458531
201	1.0	43.8346775542
201	1.0	43.7501788063
201	1.0	43.8216830973
201	1.0	43.7505057133
201	1.0	43.8292743269
201	1.0	43.8149988257
201	1.0	43.8133767632
201	1.0	43.8403783322
201	1.0	43.7795394519
201	1.0	43.8026798934
201	1.0	43.8121263907
201	1.0	43.8320332977
201	1.0	43.8040727151
201	1.0	43.8513166171
201	1.0	43.8261683937
201	1.0	43.8543081954
201	1.0	43.7607678964
201	1.0	43.7948870171
201	1.0	43.7135613381
201	1.0	43.7402401407
201	1.0	43.830486517
201	1.0	43.8007185448
201	1.0	43.7710249563
201	1.0	43.8397082773
201	1.0	43.7867025399
201	1.0	43.8165003223
201	1.0	43.8214227766
201	1.0	43.742297297
201	1.0	43.8119297007
201	1.0	43.78105447
201	1.0	43.7758810714
201	1.0	43.8385190082
201	1.0	43.7462276002
201	1.0	43.8229063921
201	1.0	43.8206923383
201	1.0	43.8444710688
201	1.0	43.8023735097
201	1.0	43.7800364387
201	1.0	43.8388141584
201	1.0	43.7988832626
201	1.0	43.8172224443
201	1.0	43.7550829275
201	1.0	43.8236933038
201	1.0	43.7866307657
201	1.0	43.7958363253
201	1.0	43.7802773994
201	1.0	43.8484345039
201	1.0	43.802910307
201	1.0	43.7906471685
