# Supplementary material for: Unique membrane properties and enhanced signal processing in human neocortical neurons
Source: eLife. 2016 Oct 6;5:e16553. doi: 10.7554/eLife.16553 (PMC5100995; doi:10.7554/eLife.16553)
Supplement: Source code 1. — DOI: http://dx.doi.org/10.7554/eLife.16553.014 [file elife-16553-code1.zip › Fig3/Fig3b/DIST_045_SYNC/Mon_Apr_11_11_35_14_2016/syns_202/sync_stim_seed_774.txt]

NUMBER_OF_SYNAPSES	APC_N	MAX_VOLTAGE
202	1.0	43.8148518779
202	1.0	43.7924492368
202	1.0	43.814665558
202	1.0	43.8093246698
202	1.0	43.8280624153
202	1.0	43.7557898659
202	1.0	43.8171801833
202	1.0	43.7544746696
202	1.0	43.8412036989
202	1.0	43.7544510297
202	1.0	43.8430286742
202	1.0	43.8411699432
202	1.0	43.8394145832
202	1.0	43.8053894397
202	1.0	43.8143778603
202	1.0	43.7655457997
202	2.0	43.8270931876
202	1.0	43.8305905294
202	1.0	43.7299073843
202	1.0	43.8294619166
202	1.0	43.8349157162
202	1.0	43.808333817
202	1.0	43.8403757904
202	1.0	43.7962936542
202	1.0	43.8269946711
202	1.0	43.7865490409
202	1.0	43.7542988967
202	1.0	43.8028854727
202	1.0	43.8207143962
202	1.0	43.7649532795
202	1.0	43.7548896314
202	1.0	43.7752361466
202	1.0	43.8230488996
202	1.0	43.8159109885
202	1.0	43.8060114311
202	1.0	43.750469749
202	1.0	43.7743020556
202	1.0	43.8484576449
202	1.0	43.8375843864
202	1.0	43.7495916561
202	1.0	43.8307639324
202	1.0	43.8163207197
202	1.0	43.7657341928
202	2.0	43.7719926465
202	1.0	43.7940435068
202	1.0	43.8388877636
202	1.0	43.773938345
202	1.0	43.8022995214
202	2.0	43.7548518494
202	1.0	43.8360277582
202	1.0	43.7610637662
202	1.0	43.8423424577
202	1.0	43.8086879656
202	1.0	43.8380555515
202	1.0	43.7832624922
202	1.0	43.7589167561
202	1.0	43.8454641132
202	1.0	43.83472988
202	1.0	43.8157186309
202	1.0	43.815327344
202	1.0	43.808835154
202	1.0	43.8098734263
202	1.0	43.7150864574
202	2.0	43.7542013488
202	1.0	43.8385803103
202	1.0	43.8450740437
202	1.0	43.8388351376
202	1.0	43.8333552216
202	2.0	43.7470361227
202	1.0	43.7907498485
202	1.0	43.8621253403
202	1.0	43.8532875987
202	1.0	43.8075192133
202	1.0	43.795370865
202	1.0	43.8253856453
202	1.0	43.8289963982
202	1.0	43.7840916091
202	1.0	43.828117879
202	1.0	43.8285808198
202	1.0	43.8253030994
202	1.0	43.8038504685
202	1.0	43.7985177291
202	1.0	43.8138054062
202	1.0	43.8136215365
202	1.0	43.8342331533
202	1.0	43.839677812
202	1.0	43.8357051725
202	1.0	43.8111528184
202	1.0	43.8226104206
202	1.0	43.8478468885
202	1.0	43.8117515665
202	1.0	43.8340844879
202	1.0	43.850210481
202	1.0	43.8315108461
202	1.0	43.7569838693
202	1.0	43.7330298395
202	1.0	43.7969868575
202	1.0	43.8095335804
202	1.0	43.7580285534
202	1.0	43.8235760806
202	1.0	43.7914723829
202	1.0	43.8332619991
202	1.0	43.7765893409
202	1.0	43.8163447633
202	1.0	43.7975691309
202	1.0	43.8040979345
202	1.0	43.7594214781
202	1.0	43.8109008099
202	1.0	43.7932345606
202	1.0	43.7819793305
202	1.0	43.7865647688
202	1.0	43.8032730137
202	1.0	43.8489605609
202	1.0	43.8057069458
202	1.0	43.7695196543
202	1.0	43.7923999545
202	1.0	43.826848912
202	1.0	43.8446191593
202	1.0	43.8381618848
202	1.0	43.7857274386
202	1.0	43.7168487317
202	1.0	43.8274650073
202	1.0	43.7615752513
202	1.0	43.8230156937
202	1.0	43.8154279712
202	1.0	43.7995067399
202	1.0	43.7929187739
202	1.0	43.8278137846
202	1.0	43.7881528785
202	1.0	43.7541945256
202	1.0	43.8020884383
202	1.0	43.8035923759
202	1.0	43.8102886811
202	1.0	43.8401437409
202	1.0	43.7611457933
202	1.0	43.7596595565
202	1.0	43.8022401186
202	1.0	43.8013570112
202	1.0	43.773211411
202	1.0	43.8340162831
202	1.0	43.7780230358
202	1.0	43.7577860411
202	1.0	43.8210757952
202	1.0	43.845017068
202	1.0	43.8291271454
202	1.0	43.8316433666
202	1.0	43.7511300656
202	1.0	43.8080803368
202	1.0	43.7636160856
202	1.0	43.7820988617
202	1.0	43.807868095
202	1.0	43.8191115776
202	1.0	43.8266639865
202	1.0	43.7568948976
202	1.0	43.7958629019
202	1.0	43.7460390806
202	1.0	43.8329592193
202	1.0	43.7655622663
202	1.0	43.851253282
202	1.0	43.8198352964
202	1.0	43.76587813
202	1.0	43.7757229087
202	1.0	43.8272033783
202	1.0	43.8214492727
202	1.0	43.8166308975
202	1.0	43.80900916
202	1.0	43.7898475962
202	1.0	43.8555065733
202	1.0	43.8190768557
202	1.0	43.7720380576
202	1.0	43.715463291
202	1.0	43.7710773955
202	1.0	43.7847382718
202	1.0	43.8278560084
202	1.0	43.7945731551
202	1.0	43.8319859243
202	1.0	43.7711223682
202	1.0	43.7414760431
202	1.0	43.8472523368
202	1.0	43.7838852831
202	1.0	43.8004913067
202	1.0	43.8366621119
202	1.0	43.8397196253
202	1.0	43.8461844135
202	1.0	43.8277078697
202	1.0	43.7968070112
202	1.0	43.8155874284
202	1.0	43.7344485344
202	1.0	43.8560645087
202	1.0	43.7916769818
202	1.0	43.8349532518
202	1.0	43.829933577
202	1.0	43.7705188534
202	1.0	43.8070763174
202	1.0	43.8457751254
202	1.0	43.8034991127
202	1.0	43.8332148689
202	1.0	43.7721039099
202	1.0	43.8108768555
202	1.0	43.80244059
202	1.0	43.8159012736
202	1.0	43.8068385863
202	1.0	43.7396965956
202	1.0	43.7746305725
202	1.0	43.8540553143
202	1.0	43.7747948237
202	1.0	43.7255229365
202	1.0	43.8201795017
202	1.0	43.7246318881
202	1.0	43.793869021
202	1.0	43.8421015016
202	1.0	43.7895190681
202	1.0	43.7950099278
202	1.0	43.7650250403
202	1.0	43.8083905687
202	1.0	43.7678601184
202	1.0	43.7994914724
202	1.0	43.7639949667
202	1.0	43.8430232847
202	1.0	43.7963836093
202	1.0	43.8218698335
202	1.0	43.7791356092
202	1.0	43.7745196335
202	1.0	43.787662514
202	1.0	43.7498849269
202	1.0	43.8249897887
202	1.0	43.8430797115
202	1.0	43.777218982
202	1.0	43.7995711185
202	1.0	43.7868832644
202	1.0	43.8278076279
202	1.0	43.7634802393
202	1.0	43.8479254662
202	1.0	43.7634183901
202	1.0	43.7506724678
202	1.0	43.8299236964
202	1.0	43.7980278182
202	1.0	43.8114476815
202	1.0	43.8105320923
202	1.0	43.7808861565
202	1.0	43.8103899185
202	1.0	43.8308132911
202	1.0	43.8138986221
202	1.0	43.8385538829
202	1.0	43.8253100791
202	1.0	43.8214226603
202	1.0	43.7710781841
202	1.0	43.7599666204
202	1.0	43.8441299046
202	1.0	43.8050572828
202	1.0	43.8176990538
202	1.0	43.8195129906
202	1.0	43.81273073
202	2.0	43.8329670497
202	1.0	43.8024229582
202	1.0	43.815495237
202	1.0	43.8068673167
202	1.0	43.8227186883
202	1.0	43.7798049264
202	1.0	43.8199548074
202	1.0	43.7852348899
202	1.0	43.8550894718
202	1.0	43.7400139176
202	1.0	43.7569973931
202	1.0	43.8036752485
202	1.0	43.8080595298
202	1.0	43.7509386293
202	1.0	43.7612271595
202	1.0	43.7388500556
202	1.0	43.8443153134
202	1.0	43.7742997552
202	1.0	43.794007267
202	1.0	43.8291353909
202	1.0	43.7902904013
202	1.0	43.7936070889
202	1.0	43.7992773953
202	1.0	43.8491033472
202	1.0	43.8288628228
202	1.0	43.8292671859
202	1.0	43.7961114664
202	1.0	43.8142625249
202	1.0	43.744273736
202	1.0	43.8129394417
202	1.0	43.8233253766
202	1.0	43.8368033099
202	1.0	43.80674809
202	1.0	43.7453180376
202	1.0	43.772127811
202	1.0	43.7184126211
202	1.0	43.8008433239
202	1.0	43.7457495946
202	1.0	43.7312404839
202	1.0	43.815259422
202	1.0	43.7722884005
202	1.0	43.8127237894
202	1.0	43.8029703105
202	1.0	43.7392623271
202	1.0	43.7867136835
202	1.0	43.7341959908
202	1.0	43.8129638097
202	1.0	43.8075251309
202	1.0	43.8415275256
202	1.0	43.8024513514
202	1.0	43.8134958863
202	1.0	43.7727528208
202	1.0	43.7854246889
202	1.0	43.8481498221
202	1.0	43.7953979799
202	1.0	43.7629898119
202	1.0	43.8298035216
202	1.0	43.8097871757
202	1.0	43.8129549857
202	1.0	43.7641647491
202	1.0	43.7975726128
202	1.0	43.8269954041
202	1.0	43.8348122642
202	1.0	43.8226859127
202	1.0	43.8030859825
202	1.0	43.8436373005
202	1.0	43.8092821756
202	1.0	43.7561262602
202	1.0	43.7410365584
202	1.0	43.7041353869
202	1.0	43.785578456
202	1.0	43.8158359853
202	1.0	43.7660975771
202	1.0	43.8465397848
202	1.0	43.7217998721
202	1.0	43.8466140785
202	1.0	43.7267901334
202	1.0	43.8049688753
202	1.0	43.7596628061
202	1.0	43.7842569341
202	1.0	43.8000029018
202	1.0	43.8052580889
202	1.0	43.8377482
202	1.0	43.8295734282
202	1.0	43.8247641019
202	1.0	43.7759629264
202	1.0	43.8328817022
202	1.0	43.7558639759
202	1.0	43.7724861215
202	1.0	43.789578815
202	1.0	43.8118334636
202	1.0	43.8306168116
202	1.0	43.8110262431
202	1.0	43.8303211029
202	1.0	43.8141262265
202	1.0	43.8017759201
202	1.0	43.8169726889
202	1.0	43.8229434222
202	1.0	43.7327871486
202	1.0	43.8335486807
202	1.0	43.8325452713
202	1.0	43.735926629
202	1.0	43.8545657669
202	1.0	43.8262263552
202	1.0	43.7967623112
202	1.0	43.8043152381
202	1.0	43.7112597966
202	1.0	43.8016722145
202	1.0	43.7238517026
202	1.0	43.7736793955
202	1.0	43.8355624843
202	1.0	43.7639292134
202	1.0	43.8410297346
202	1.0	43.7465341124
202	1.0	43.8200100129
202	1.0	43.8024229466
202	1.0	43.7797018165
202	1.0	43.8215961147
202	1.0	43.855342817
202	1.0	43.8352689212
202	1.0	43.7533500581
202	1.0	43.8246035586
202	1.0	43.8476344137
202	1.0	43.833824364
202	1.0	43.8297086547
202	1.0	43.75808644
202	1.0	43.7955385413
202	1.0	43.769950871
202	1.0	43.8254525809
202	1.0	43.7482759137
202	1.0	43.8419911
202	1.0	43.7896224059
202	1.0	43.7482251594
202	1.0	43.8398452249
202	1.0	43.8452356782
202	1.0	43.7999655227
202	1.0	43.7831904447
202	1.0	43.8580394969
202	1.0	43.746849686
202	1.0	43.806059257
202	1.0	43.8281169838
202	1.0	43.8019837676
202	1.0	43.7824517752
202	1.0	43.8246993608
202	1.0	43.8240643749
202	1.0	43.8459442818
202	1.0	43.7464072637
202	1.0	43.8071128582
202	1.0	43.829398365
202	1.0	43.8249515303
202	1.0	43.8343042532
202	1.0	43.8064798966
202	1.0	43.8087620948
202	1.0	43.8233712316
202	1.0	43.7996767775
202	1.0	43.7809850526
202	1.0	43.7648889396
202	1.0	43.7837251799
202	1.0	43.8144971789
202	1.0	43.7970109996
202	1.0	43.8515873636
202	1.0	43.7929812504
202	1.0	43.7387746612
202	1.0	43.83893153
202	1.0	43.7348446008
202	1.0	43.7975236344
202	1.0	43.8127166715
202	1.0	43.8240458647
202	1.0	43.840195763
202	1.0	43.8006485981
202	1.0	43.8169492588
202	1.0	43.7831299629
202	1.0	43.7876024221
202	1.0	43.8145300148
202	1.0	43.7916476824
202	1.0	43.8311764619
202	1.0	43.7561973211
202	1.0	43.8053568429
202	1.0	43.8305496897
202	1.0	43.7973470696
202	1.0	43.8433747969
202	1.0	43.8243789373
202	1.0	43.7912274863
202	1.0	43.8226650615
202	1.0	43.7708288833
202	1.0	43.7775140876
202	1.0	43.8046713365
202	1.0	43.8353583366
202	1.0	43.8134317535
202	1.0	43.7278390634
202	1.0	43.7999967331
202	1.0	43.7759050733
202	1.0	43.8093363389
202	1.0	43.8247572194
202	1.0	43.8074677078
202	1.0	43.8056426304
202	1.0	43.7886450701
202	1.0	43.7507588861
202	1.0	43.8140489491
202	1.0	43.8575629384
202	1.0	43.8193204294
202	1.0	43.7710482369
202	1.0	43.8267619671
202	1.0	43.7587182094
202	1.0	43.7529364858
202	1.0	43.8186834536
202	1.0	43.8594103857
202	1.0	43.7430204126
202	1.0	43.8377223387
202	1.0	43.836439034
202	1.0	43.8184767884
202	1.0	43.7328026518
202	1.0	43.8016640232
202	1.0	43.8048743421
202	1.0	43.7873536295
202	1.0	43.8457161245
202	1.0	43.8492940229
202	1.0	43.7622458892
202	1.0	43.7489896253
202	1.0	43.7455030178
202	1.0	43.7806391612
202	1.0	43.8409369472
202	1.0	43.8381110743
202	1.0	43.8213541365
202	1.0	43.8380766702
202	1.0	43.8137946761
202	1.0	43.7817480937
202	1.0	43.8458198779
202	1.0	43.7374251696
202	1.0	43.8067841875
202	1.0	43.8245510635
202	1.0	43.8272411737
202	1.0	43.8105489095
202	1.0	43.7885948944
202	1.0	43.8449181813
202	1.0	43.7635790824
202	1.0	43.83425868
202	1.0	43.7975421728
202	1.0	43.8335917698
202	1.0	43.8197183552
202	1.0	43.7860693361
202	1.0	43.8532242832
202	1.0	43.7292221903
202	1.0	43.7583702034
202	1.0	43.7760706614
202	1.0	43.8275882416
202	1.0	43.7261718906
202	1.0	43.7733708546
202	1.0	43.7930984754
202	1.0	43.8105651196
202	1.0	43.8322633546
202	1.0	43.8261036797
202	1.0	43.8218259102
202	1.0	43.8281691515
202	1.0	43.7568165315
202	2.0	43.8189467746
202	1.0	43.7329607283
202	1.0	43.8169723835
202	1.0	43.8201270416
202	1.0	43.7728221975
202	1.0	43.7354064282
202	1.0	43.8017278293
202	1.0	43.749658668
202	1.0	43.7462953761
202	1.0	43.8259770041
202	1.0	43.7815159457
202	1.0	43.8229121501
202	1.0	43.780307576
202	1.0	43.8061149239
202	2.0	43.7191954022
202	1.0	43.7409133453
202	1.0	43.8100245551
202	1.0	43.7946617654
202	1.0	43.8251693916
202	1.0	43.8415407218
202	1.0	43.8413135781
202	1.0	43.7450689399
202	1.0	43.8187669885
202	1.0	43.8015216145
202	1.0	43.8174521966
202	1.0	43.7456352204
202	1.0	43.8378205185
202	1.0	43.813006184
202	1.0	43.8058404851
202	1.0	43.7649733418
202	1.0	43.7949352954
202	1.0	43.7563277845
202	1.0	43.8481503069
202	1.0	43.7554849526
202	1.0	43.8297178384
202	1.0	43.7860679462
202	1.0	43.852804221
202	1.0	43.7564002309
202	1.0	43.8366400602
202	1.0	43.7877734271
202	1.0	43.7953735015
202	1.0	43.7876491689
202	1.0	43.799797783
202	1.0	43.8289479323
202	1.0	43.778176697
202	1.0	43.7770805142
202	1.0	43.8240466617
202	1.0	43.8477370139
202	1.0	43.8323871028
202	1.0	43.8282885622
202	1.0	43.8218213671
202	1.0	43.7944117787
202	1.0	43.8552509174
202	1.0	43.7766892892
202	1.0	43.7854640015
202	1.0	43.8036303947
202	1.0	43.8461550895
202	1.0	43.8002357122
202	1.0	43.8327564188
202	1.0	43.8032650406
202	1.0	43.7601811213
202	1.0	43.8253798315
202	1.0	43.7813023802
202	1.0	43.8221121337
202	1.0	43.8220148279
202	1.0	43.7523823679
202	1.0	43.7902860391
202	1.0	43.8328917834
202	2.0	43.8271077781
202	1.0	43.8335841013
202	1.0	43.8429914546
202	1.0	43.8327452205
202	1.0	43.7734494763
202	1.0	43.83056286
202	1.0	43.8155959503
202	1.0	43.7319267264
202	1.0	43.8019714661
202	1.0	43.7455623894
202	1.0	43.7359086423
202	1.0	43.8050815356
202	1.0	43.8208862193
202	1.0	43.7638944596
202	1.0	43.8396736281
202	1.0	43.835584043
202	1.0	43.7557272088
202	1.0	43.7881862483
202	1.0	43.7754752287
202	1.0	43.7986897401
202	1.0	43.7986488622
202	1.0	43.8226842499
202	1.0	43.7469154737
202	1.0	43.8243219319
202	1.0	43.7630649181
202	1.0	43.8088415436
202	1.0	43.8456077556
202	1.0	43.8146143284
202	1.0	43.7911686132
202	1.0	43.8268973416
202	1.0	43.7591178571
202	1.0	43.7718618625
202	1.0	43.7626041232
202	1.0	43.8494960478
202	1.0	43.8223540597
202	1.0	43.8285107537
202	1.0	43.8281817528
202	1.0	43.7467983631
202	1.0	43.8359178782
202	1.0	43.8305801009
202	1.0	43.8021445855
202	1.0	43.7870995543
202	1.0	43.8550275399
202	1.0	43.8548518239
202	1.0	43.7797429301
202	1.0	43.836779645
202	1.0	43.799518899
202	1.0	43.8484065904
202	1.0	43.82473791
202	1.0	43.7287602378
202	1.0	43.8506374137
202	1.0	43.8331464815
202	1.0	43.7389500107
202	1.0	43.8083379504
202	1.0	43.7650649147
202	1.0	43.7825859242
202	1.0	43.7860310221
202	1.0	43.8359915954
202	1.0	43.8326108949
202	1.0	43.8347041788
202	2.0	43.8222627484
202	1.0	43.8056660755
202	1.0	43.8439748961
202	1.0	43.7467524183
202	1.0	43.7618513173
202	1.0	43.7678117142
202	1.0	43.8235937696
202	1.0	43.822897644
202	1.0	43.8201912956
202	1.0	43.8129333366
202	1.0	43.7673898815
202	1.0	43.7963843894
202	1.0	43.7603555224
202	1.0	43.8303019594
202	1.0	43.8054924465
202	1.0	43.7189540181
202	1.0	43.782958011
202	1.0	43.8002690485
202	1.0	43.8209845188
202	1.0	43.7989717425
202	1.0	43.7863916325
202	1.0	43.8175267997
202	1.0	43.8232211855
202	1.0	43.7187051759
202	1.0	43.7278848199
202	1.0	43.8328015687
202	2.0	43.7454862577
202	1.0	43.855135215
202	1.0	43.7690518288
202	1.0	43.8292779034
202	1.0	43.7511875422
202	1.0	43.7469363975
202	1.0	43.8178673828
202	1.0	43.8267154531
202	1.0	43.8226889843
202	1.0	43.7291398694
202	1.0	43.8292507047
202	1.0	43.8130384738
202	1.0	43.8267074885
202	1.0	43.7314050937
202	1.0	43.8058280851
202	1.0	43.7710056944
202	1.0	43.7966724267
202	1.0	43.7774978773
202	1.0	43.8251205487
202	1.0	43.7987639151
202	1.0	43.7589976731
202	1.0	43.8177996372
202	1.0	43.8087798634
202	1.0	43.8363234297
202	1.0	43.8092254947
202	1.0	43.8054527108
202	1.0	43.8514958201
202	1.0	43.7642969034
202	1.0	43.736977876
202	1.0	43.7834595718
202	1.0	43.8084103375
202	1.0	43.8288425432
202	1.0	43.8282916821
202	1.0	43.8430448395
202	1.0	43.7992381001
202	1.0	43.7880104802
202	1.0	43.7499275066
202	1.0	43.7447825075
202	1.0	43.8204319497
202	1.0	43.8435033845
202	1.0	43.8115816718
202	1.0	43.7786470772
202	1.0	43.8226616766
202	1.0	43.7614548178
202	1.0	43.8304280535
202	1.0	43.8021031571
202	1.0	43.7916762943
202	1.0	43.8078467642
202	1.0	43.8228946632
202	1.0	43.8210539168
202	1.0	43.8030714597
202	1.0	43.7830765805
202	1.0	43.8200447221
202	1.0	43.8224118333
202	1.0	43.7388368558
202	1.0	43.7790429832
202	1.0	43.802820641
202	1.0	43.8323822545
202	1.0	43.7328686928
202	1.0	43.7554777316
202	1.0	43.7874352285
202	1.0	43.83263984
202	1.0	43.7379002611
202	1.0	43.8366216454
202	1.0	43.7965533413
202	1.0	43.7614195377
202	1.0	43.7705837438
202	1.0	43.7857274718
202	1.0	43.8339041506
202	1.0	43.7543772457
202	1.0	43.8268034841
202	1.0	43.7907933635
202	1.0	43.7547367285
202	1.0	43.8302696787
202	1.0	43.8140931368
202	1.0	43.7925127416
202	1.0	43.7521307428
202	1.0	43.8517151068
202	1.0	43.8105998337
202	1.0	43.8518517144
202	1.0	43.7498305838
202	1.0	43.8073017357
202	1.0	43.7702511135
202	1.0	43.8362863381
202	1.0	43.8016427505
202	1.0	43.7982809081
202	1.0	43.7981124099
202	1.0	43.820060366
202	1.0	43.7402854029
202	1.0	43.8300278503
202	1.0	43.7968646997
202	1.0	43.7823104324
202	1.0	43.8342647812
202	1.0	43.8236021405
202	1.0	43.8504458727
202	1.0	43.8055078732
202	1.0	43.789848412
202	1.0	43.7811769044
202	1.0	43.7171021435
202	1.0	43.8058921999
202	1.0	43.844860517
202	1.0	43.7347374557
202	1.0	43.807729
202	1.0	43.8195117876
202	1.0	43.787671434
202	1.0	43.7606083698
202	1.0	43.7609614872
202	1.0	43.7985240982
202	1.0	43.760587056
202	1.0	43.8367877815
202	2.0	43.7360927794
202	1.0	43.8453399789
202	2.0	43.7184832636
202	1.0	43.7477263866
202	1.0	43.7431410227
202	1.0	43.8417653522
202	1.0	43.7576416379
202	1.0	43.7650867118
202	1.0	43.8135819153
202	1.0	43.8068109623
202	1.0	43.8020746788
202	1.0	43.8403352015
202	1.0	43.8565172134
202	1.0	43.8379522202
202	1.0	43.8354368918
202	1.0	43.7814711985
202	1.0	43.7591213556
202	1.0	43.7620992435
202	1.0	43.8361445426
202	1.0	43.7493408416
202	1.0	43.8457985541
202	1.0	43.8327485285
202	1.0	43.8390699854
202	1.0	43.7553550377
202	1.0	43.8136800585
202	1.0	43.816959899
202	1.0	43.8032550743
202	1.0	43.8160273212
202	1.0	43.8166714872
202	1.0	43.8129001744
202	1.0	43.7312427072
202	1.0	43.8279295202
202	1.0	43.7649100854
202	1.0	43.8375881478
202	1.0	43.7507026333
202	1.0	43.8434911345
202	1.0	43.7864471728
202	1.0	43.7855368317
202	1.0	43.8068239655
202	1.0	43.8125081915
202	1.0	43.8128350576
202	1.0	43.782536329
202	1.0	43.7839182344
202	1.0	43.8257951522
202	1.0	43.7449643217
202	1.0	43.8180281271
202	1.0	43.7725442622
202	1.0	43.7706775028
202	1.0	43.7820793753
202	1.0	43.803311987
202	1.0	43.8212633391
202	1.0	43.8298800681
202	1.0	43.7794995801
202	1.0	43.8224006248
202	1.0	43.8145181856
202	1.0	43.7511088839
202	1.0	43.8346115735
202	1.0	43.7798970498
202	1.0	43.8044908515
202	1.0	43.7547120555
202	1.0	43.7954525709
202	1.0	43.8133494822
202	1.0	43.7791926451
202	1.0	43.8126157041
202	1.0	43.7635867986
202	1.0	43.8444624157
202	1.0	43.8250317101
202	1.0	43.8490792363
202	1.0	43.8366622557
202	1.0	43.7789022428
202	1.0	43.8039782823
202	1.0	43.7781833708
202	1.0	43.8259988153
202	1.0	43.8446873471
202	1.0	43.7573030501
202	1.0	43.7822384876
202	1.0	43.7733238882
202	1.0	43.8229696474
202	1.0	43.8100787389
202	1.0	43.8126897895
202	1.0	43.8294639212
202	1.0	43.8404366092
202	1.0	43.7821568698
202	1.0	43.8176626664
202	1.0	43.8100000239
202	1.0	43.8319088129
202	1.0	43.837379023
202	1.0	43.8400780621
202	1.0	43.7355853068
202	1.0	43.8206785656
202	1.0	43.814275231
202	1.0	43.7886300057
202	1.0	43.754505576
202	1.0	43.8363417051
202	1.0	43.7367999606
202	1.0	43.772418244
202	1.0	43.8011392878
202	1.0	43.8327323316
202	1.0	43.8122172126
202	1.0	43.8245108512
202	1.0	43.8055580314
202	1.0	43.8393981821
202	1.0	43.8346437141
202	1.0	43.8433418551
202	1.0	43.794875198
202	1.0	43.8401860448
202	1.0	43.7582398473
202	1.0	43.7539820431
202	1.0	43.8445288288
202	1.0	43.819037572
202	1.0	43.759472125
202	1.0	43.8236650669
202	1.0	43.8392854349
202	1.0	43.8259405311
202	1.0	43.8264506503
202	1.0	43.7976674449
202	1.0	43.8118231308
202	1.0	43.8272313641
202	1.0	43.8035596251
202	1.0	43.7569896856
202	1.0	43.7933638784
202	1.0	43.7302963306
202	1.0	43.7739863755
202	1.0	43.8228358488
202	1.0	43.8260335544
202	1.0	43.7918711592
202	1.0	43.8293715503
202	1.0	43.7847136226
202	1.0	43.84610977
202	1.0	43.7991600042
202	1.0	43.7741114213
202	1.0	43.8343561657
202	1.0	43.8517971862
202	1.0	43.7299315695
202	1.0	43.8318393617
202	2.0	43.8313707769
202	1.0	43.8224660194
202	1.0	43.7721930394
202	1.0	43.7411997593
202	1.0	43.8251529171
202	1.0	43.8481671161
202	1.0	43.8534472597
202	1.0	43.7749674065
202	1.0	43.8194576952
202	1.0	43.8341558239
202	1.0	43.8204414494
202	1.0	43.763324699
202	1.0	43.8495247863
202	1.0	43.7700818771
202	1.0	43.8422433882
202	1.0	43.8156092629
202	1.0	43.8222626699
202	1.0	43.8271302044
202	1.0	43.8178271199
202	1.0	43.7864152653
202	1.0	43.7472422424
202	1.0	43.8104589342
202	1.0	43.8229878144
202	1.0	43.777693037
202	1.0	43.837721982
202	1.0	43.8040661618
202	1.0	43.8181753711
202	1.0	43.7696333401
202	1.0	43.7402974147
202	1.0	43.8123940842
202	1.0	43.7815914145
202	1.0	43.7487104576
202	1.0	43.7751489449
202	1.0	43.7495221753
202	1.0	43.8461007823
202	1.0	43.831429927
202	1.0	43.7916899904
202	1.0	43.7919438206
202	1.0	43.8347378799
202	1.0	43.8346453263
202	1.0	43.7800131801
202	1.0	43.8109201527
202	1.0	43.8072989632
202	1.0	43.8206606792
202	1.0	43.7949823211
202	1.0	43.7592729831
202	1.0	43.7958679315
202	1.0	43.7994184361
202	1.0	43.8364213833
202	1.0	43.789486593
202	1.0	43.823762605
202	1.0	43.8160966259
202	1.0	43.8170062513
202	1.0	43.8044278457
202	1.0	43.8007027761
202	1.0	43.7663288752
202	1.0	43.8367063906
202	2.0	43.8285912258
202	1.0	43.7775493044
202	1.0	43.8459867683
202	1.0	43.8461040084
202	1.0	43.8251285109
202	1.0	43.7437649669
202	1.0	43.76086759
202	1.0	43.8320018932
202	1.0	43.8342791397
202	1.0	43.74829902
202	1.0	43.7928022856
202	1.0	43.8211319796
202	1.0	43.8094532627
202	1.0	43.8493394331
202	1.0	43.8226401533
202	1.0	43.7346972523
202	1.0	43.7918215319
202	1.0	43.8168996586
202	1.0	43.7975707689
202	1.0	43.833082721
202	1.0	43.7617531759
202	1.0	43.8042392399
202	1.0	43.8460951816
202	1.0	43.8414783805
202	1.0	43.7659901534
202	1.0	43.8392640687
202	1.0	43.8187398241
202	1.0	43.809378563
202	1.0	43.7796746592
202	1.0	43.8466846106
202	1.0	43.8027137334
202	2.0	43.7659163353
202	1.0	43.7618694795
202	1.0	43.7660723542
202	1.0	43.8212692241
202	1.0	43.7804233361
