# Supplementary material for: Unique membrane properties and enhanced signal processing in human neocortical neurons
Source: eLife. 2016 Oct 6;5:e16553. doi: 10.7554/eLife.16553 (PMC5100995; doi:10.7554/eLife.16553)
Supplement: Source code 1. — DOI: http://dx.doi.org/10.7554/eLife.16553.014 [file elife-16553-code1.zip › Fig3/Fig3b/DIST_045_SYNC/Mon_Apr_11_11_35_14_2016/syns_203/sync_stim_seed_773.txt]

NUMBER_OF_SYNAPSES	APC_N	MAX_VOLTAGE
203	1.0	43.8296375317
203	2.0	43.7564108413
203	1.0	43.8228915583
203	1.0	43.8389454247
203	1.0	43.8471945024
203	1.0	43.7918961633
203	1.0	43.8073987796
203	1.0	43.7760785342
203	1.0	43.7760439634
203	1.0	43.8408778232
203	1.0	43.7763771777
203	1.0	43.7785289665
203	1.0	43.8451044123
203	1.0	43.8124348357
203	1.0	43.8386883509
203	1.0	43.8151850926
203	1.0	43.8194517246
203	1.0	43.8278522634
203	1.0	43.733446009
203	1.0	43.7655658597
203	1.0	43.7519295092
203	1.0	43.8351310419
203	1.0	43.7628573348
203	1.0	43.8265287394
203	1.0	43.7848794264
203	1.0	43.772916567
203	1.0	43.8125399249
203	1.0	43.8032174
203	1.0	43.8264154396
203	1.0	43.8457777235
203	1.0	43.7461367011
203	1.0	43.8133997643
203	1.0	43.7631466064
203	1.0	43.7699069129
203	1.0	43.833118904
203	1.0	43.8021373728
203	1.0	43.8143781333
203	1.0	43.7754028171
203	1.0	43.8037411277
203	1.0	43.7557676339
203	1.0	43.7433352887
203	1.0	43.8383038553
203	1.0	43.7476552163
203	1.0	43.8139129026
203	1.0	43.8309573043
203	1.0	43.7674263619
203	1.0	43.8060580566
203	1.0	43.7431315987
203	1.0	43.8285571849
203	1.0	43.7768852678
203	1.0	43.8377252464
203	1.0	43.8096091229
203	1.0	43.8123712503
203	1.0	43.8490553328
203	1.0	43.8367870405
203	1.0	43.790857189
203	1.0	43.7854881631
203	1.0	43.7588448105
203	1.0	43.740635101
203	1.0	43.8136397186
203	1.0	43.8451572058
203	1.0	43.8203298143
203	1.0	43.7942042498
203	1.0	43.753933592
203	1.0	43.7927928753
203	1.0	43.7434604038
203	1.0	43.7539876973
203	1.0	43.7587897502
203	1.0	43.8494062934
203	1.0	43.8188099454
203	1.0	43.7832832324
203	1.0	43.8445570054
203	1.0	43.8246492701
203	1.0	43.7487215729
203	1.0	43.8082549637
203	1.0	43.8265220786
203	1.0	43.819745514
203	1.0	43.7962693939
203	1.0	43.7825981246
203	1.0	43.8485631497
203	1.0	43.7449178575
203	1.0	43.8339475143
203	1.0	43.7600004198
203	1.0	43.7505812692
203	1.0	43.744528061
203	1.0	43.7661777368
203	1.0	43.841140587
203	1.0	43.7725724685
203	1.0	43.8289560343
203	1.0	43.8117483897
203	1.0	43.7779040995
203	1.0	43.8315798571
203	1.0	43.7942045561
203	1.0	43.8416915629
203	1.0	43.81627745
203	1.0	43.8162783747
203	1.0	43.8025919268
203	1.0	43.7270462277
203	1.0	43.7441002029
203	1.0	43.7381191691
203	1.0	43.7463861775
203	1.0	43.7503531733
203	1.0	43.826457801
203	1.0	43.8461363538
203	1.0	43.7944797939
203	1.0	43.8062916186
203	1.0	43.7386590584
203	1.0	43.8410804135
203	1.0	43.805540884
203	1.0	43.7436307279
203	1.0	43.8179028113
203	1.0	43.8027282026
203	1.0	43.7256806391
203	2.0	43.7392832432
203	1.0	43.8144510116
203	1.0	43.7494527189
203	1.0	43.732900333
203	1.0	43.7784486687
203	1.0	43.8223179789
203	1.0	43.7323329456
203	1.0	43.8329054202
203	1.0	43.7852400403
203	1.0	43.7688813289
203	1.0	43.8343376235
203	1.0	43.767186731
203	1.0	43.8219883519
203	1.0	43.8365692434
203	1.0	43.7989932325
203	1.0	43.8319762509
203	1.0	43.7888476289
203	1.0	43.814676377
203	1.0	43.8097522024
203	1.0	43.7291931544
203	1.0	43.8264593574
203	1.0	43.8033824549
203	1.0	43.7383465174
203	1.0	43.8349237167
203	1.0	43.8226257711
203	1.0	43.7599666704
203	1.0	43.76660961
203	1.0	43.8277949931
203	1.0	43.7886911204
203	1.0	43.781176533
203	1.0	43.7822318362
203	1.0	43.76563813
203	1.0	43.7821039968
203	1.0	43.8425068974
203	1.0	43.8152126633
203	1.0	43.7224942232
203	1.0	43.7530792269
203	1.0	43.7682523944
203	1.0	43.7505056793
203	1.0	43.8073848326
203	1.0	43.8080828545
203	1.0	43.7890275551
203	1.0	43.7997886281
203	1.0	43.7928451534
203	1.0	43.7743732188
203	1.0	43.829829511
203	1.0	43.8522303369
203	1.0	43.8232968834
203	1.0	43.8005562798
203	1.0	43.7864725445
203	1.0	43.7841882042
203	1.0	43.8495244198
203	1.0	43.8429371643
203	1.0	43.8415614698
203	1.0	43.8036695495
203	1.0	43.7855151596
203	1.0	43.7664136565
203	1.0	43.8351372647
203	1.0	43.8370751279
203	1.0	43.8055377427
203	1.0	43.8404776258
203	1.0	43.7974228346
203	1.0	43.7468760092
203	1.0	43.8272123383
203	1.0	43.8056642128
203	1.0	43.7493726434
203	1.0	43.8111970672
203	1.0	43.8435764481
203	1.0	43.7717819992
203	1.0	43.7872179231
203	1.0	43.7559052513
203	1.0	43.8522897518
203	1.0	43.729189785
203	1.0	43.7554589376
203	1.0	43.7570521583
203	1.0	43.7617868552
203	1.0	43.7772990838
203	1.0	43.7391592725
203	1.0	43.8137983145
203	1.0	43.7961350303
203	1.0	43.7903918055
203	1.0	43.7373467015
203	1.0	43.7537329976
203	1.0	43.7896173511
203	1.0	43.8240846705
203	1.0	43.8237016434
203	1.0	43.816812272
203	1.0	43.8177320184
203	1.0	43.8487204431
203	1.0	43.7303966681
203	1.0	43.7639274413
203	1.0	43.8315919051
203	1.0	43.8139472332
203	2.0	43.7909524122
203	1.0	43.7441656527
203	1.0	43.8064711897
203	1.0	43.8296803092
203	1.0	43.8530457106
203	1.0	43.7021082898
203	1.0	43.8135121232
203	1.0	43.8151464649
203	1.0	43.8042526949
203	1.0	43.8611813412
203	1.0	43.8277411133
203	1.0	43.7692842539
203	1.0	43.7881659358
203	1.0	43.7949881504
203	1.0	43.8286089011
203	1.0	43.7954804401
203	1.0	43.7497529826
203	1.0	43.8370276598
203	1.0	43.7889502994
203	1.0	43.8210969121
203	1.0	43.7494859905
203	1.0	43.8257257068
203	1.0	43.8257377153
203	1.0	43.7933714704
203	1.0	43.8584032554
203	1.0	43.8359045694
203	1.0	43.8228214404
203	1.0	43.7848926077
203	1.0	43.8128107447
203	1.0	43.8349985052
203	1.0	43.8374638883
203	1.0	43.8197118365
203	1.0	43.7506239187
203	1.0	43.7565559775
203	1.0	43.8399304194
203	1.0	43.8158499212
203	1.0	43.7795732654
203	1.0	43.7922551546
203	1.0	43.8096518369
203	1.0	43.8200330914
203	1.0	43.8283907741
203	1.0	43.8128739934
203	1.0	43.7472578205
203	1.0	43.82421005
203	1.0	43.7663134554
203	1.0	43.8158194127
203	1.0	43.7373594056
203	1.0	43.8448453871
203	1.0	43.7546812175
203	1.0	43.7960056355
203	1.0	43.7886213828
203	1.0	43.8260640446
203	1.0	43.8153907194
203	1.0	43.8377450605
203	1.0	43.8241022246
203	1.0	43.738758168
203	1.0	43.8241601178
203	1.0	43.8070207014
203	1.0	43.8320349133
203	1.0	43.7917059994
203	1.0	43.8367054704
203	2.0	43.7591261561
203	1.0	43.7919711659
203	1.0	43.812462515
203	1.0	43.8313292683
203	1.0	43.8383934252
203	1.0	43.7392342547
203	1.0	43.8006758669
203	1.0	43.7793909823
203	1.0	43.7968015553
203	1.0	43.8247984545
203	1.0	43.8187870768
203	1.0	43.8224186928
203	1.0	43.8179253322
203	1.0	43.7518953956
203	1.0	43.8084778185
203	1.0	43.7603365335
203	1.0	43.7492464249
203	1.0	43.8109334626
203	1.0	43.7388112833
203	1.0	43.8291250694
203	1.0	43.7515999581
203	1.0	43.8116369254
203	1.0	43.7798880464
203	1.0	43.7797117063
203	1.0	43.7953279781
203	1.0	43.8466427428
203	1.0	43.8327155967
203	1.0	43.7889063998
203	1.0	43.7833411677
203	1.0	43.8354266643
203	1.0	43.7415989745
203	1.0	43.7385422143
203	1.0	43.8224166579
203	1.0	43.8415306586
203	1.0	43.8077290192
203	1.0	43.8506352582
203	1.0	43.8259934852
203	1.0	43.7863982715
203	1.0	43.8389642365
203	1.0	43.8255438283
203	1.0	43.7589249523
203	1.0	43.8352496616
203	1.0	43.7906759844
203	1.0	43.8373067573
203	1.0	43.8313374243
203	1.0	43.7435446646
203	1.0	43.8387268822
203	1.0	43.8214166134
203	1.0	43.8114528435
203	1.0	43.7860904678
203	1.0	43.8057228324
203	1.0	43.793587993
203	1.0	43.8203578546
203	1.0	43.8120438967
203	1.0	43.821957069
203	2.0	43.7834577781
203	1.0	43.7509969406
203	1.0	43.777181375
203	1.0	43.8444395841
203	1.0	43.8342007651
203	1.0	43.825469785
203	1.0	43.8112885107
203	1.0	43.8112763328
203	1.0	43.815753082
203	1.0	43.7890676038
203	1.0	43.8527627169
203	1.0	43.8081860394
203	2.0	43.7894617373
203	1.0	43.7478287662
203	1.0	43.7992109643
203	1.0	43.7463111253
203	1.0	43.7738427558
203	1.0	43.7978136259
203	1.0	43.7364583398
203	1.0	43.8443158339
203	1.0	43.8138033747
203	1.0	43.791088078
203	1.0	43.8254714992
203	1.0	43.7748820016
203	1.0	43.7825529509
203	1.0	43.8163777946
203	1.0	43.7574163067
203	1.0	43.8280945881
203	1.0	43.8025695112
203	1.0	43.8496983668
203	1.0	43.7992960111
203	1.0	43.8331530097
203	1.0	43.8261094595
203	1.0	43.7538991904
203	1.0	43.7389433356
203	1.0	43.8356690772
203	1.0	43.8238966827
203	1.0	43.7502922285
203	1.0	43.812041192
203	1.0	43.8357386129
203	1.0	43.7580681182
203	1.0	43.7305945907
203	1.0	43.7908012595
203	1.0	43.791665241
203	1.0	43.8101301705
203	1.0	43.7503326037
203	1.0	43.7674670978
203	1.0	43.7529059985
203	1.0	43.7713980385
203	1.0	43.815933245
203	2.0	43.8377747997
203	1.0	43.8376996538
203	1.0	43.808391808
203	1.0	43.8203832996
203	1.0	43.8545036283
203	1.0	43.7720440296
203	1.0	43.8547459309
203	1.0	43.8031910193
203	1.0	43.8332880936
203	1.0	43.8159316924
203	1.0	43.8261915913
203	1.0	43.8318446891
203	1.0	43.7878297529
203	1.0	43.7393879384
203	1.0	43.8437774217
203	1.0	43.8157709024
203	1.0	43.8358925907
203	1.0	43.8219670221
203	1.0	43.7847510571
203	1.0	43.8149475941
203	1.0	43.7339462873
203	1.0	43.8532673133
203	1.0	43.7500480923
203	1.0	43.7903214774
203	1.0	43.8278378678
203	1.0	43.8379954406
203	1.0	43.8057541126
203	1.0	43.7252045247
203	1.0	43.8128042538
203	1.0	43.7817869261
203	1.0	43.7937418473
203	1.0	43.8330243332
203	1.0	43.8269954694
203	1.0	43.8103839776
203	1.0	43.8347922362
203	1.0	43.8157553519
203	1.0	43.8146192072
203	1.0	43.8175858623
203	1.0	43.7592849191
203	1.0	43.827564641
203	1.0	43.8475453871
203	2.0	43.8166569752
203	1.0	43.819588248
203	1.0	43.7947484734
203	1.0	43.8049184586
203	1.0	43.8062892245
203	2.0	43.821396981
203	1.0	43.8301630133
203	1.0	43.798753232
203	1.0	43.7746815482
203	1.0	43.8357661288
203	1.0	43.7921765066
203	1.0	43.8236559667
203	1.0	43.7313988958
203	1.0	43.7975886449
203	1.0	43.8050627856
203	1.0	43.7714926914
203	1.0	43.7967973555
203	1.0	43.8201599034
203	1.0	43.7648119585
203	1.0	43.7807113197
203	1.0	43.814206393
203	1.0	43.8549224985
203	1.0	43.818566926
203	1.0	43.7449324848
203	1.0	43.7259041587
203	1.0	43.8228752722
203	1.0	43.7633078271
203	1.0	43.8055170492
203	1.0	43.7882385185
203	1.0	43.7847951617
203	1.0	43.7922565767
203	1.0	43.8522283135
203	1.0	43.7795788505
203	1.0	43.7973197063
203	1.0	43.7971582992
203	1.0	43.8205610635
203	1.0	43.8364681986
203	1.0	43.8133798392
203	1.0	43.8153986248
203	1.0	43.8269299501
203	1.0	43.8197056677
203	1.0	43.8248195954
203	1.0	43.7562452931
203	1.0	43.8292508565
203	1.0	43.7914446742
203	1.0	43.7896660402
203	1.0	43.7419378313
203	1.0	43.8258813231
203	1.0	43.8272642694
203	1.0	43.764148608
203	1.0	43.854334763
203	1.0	43.7841251729
203	1.0	43.740622085
203	1.0	43.7698530867
203	1.0	43.7702798482
203	1.0	43.7813791307
203	1.0	43.7750389848
203	1.0	43.8397839739
203	1.0	43.8096642285
203	1.0	43.8147950388
203	1.0	43.7614412616
203	1.0	43.7708221552
203	1.0	43.8374278008
203	1.0	43.8360932414
203	1.0	43.8209279685
203	1.0	43.812386386
203	2.0	43.761659074
203	1.0	43.8088407454
203	1.0	43.7812777991
203	1.0	43.7627032234
203	1.0	43.7653408165
203	1.0	43.808953891
203	1.0	43.7161522585
203	1.0	43.8234355522
203	1.0	43.8420372318
203	1.0	43.7841845253
203	1.0	43.7705580714
203	1.0	43.7791212747
203	1.0	43.7497433237
203	1.0	43.8504891338
203	1.0	43.7927902111
203	1.0	43.7865343308
203	1.0	43.7383533522
203	1.0	43.7928059396
203	1.0	43.7678898379
203	1.0	43.8025165539
203	1.0	43.8024398946
203	1.0	43.7508202561
203	1.0	43.8456347943
203	1.0	43.7692837049
203	1.0	43.8282602604
203	1.0	43.8121107329
203	1.0	43.7871547762
203	1.0	43.7734482468
203	1.0	43.8059126447
203	1.0	43.8194119971
203	1.0	43.8364408601
203	1.0	43.8480130309
203	1.0	43.7674509525
203	1.0	43.8411677326
203	1.0	43.7571036753
203	1.0	43.8425031624
203	1.0	43.7778727573
203	1.0	43.753944358
203	1.0	43.7868168489
203	1.0	43.8318487265
203	1.0	43.7444253491
203	1.0	43.8289898952
203	1.0	43.8177987727
203	1.0	43.7686229713
203	1.0	43.8075238356
203	1.0	43.8138833138
203	1.0	43.7737695977
203	1.0	43.7699579415
203	1.0	43.7946298168
203	1.0	43.8250359763
203	1.0	43.7369455593
203	1.0	43.7551389957
203	1.0	43.8408225465
203	1.0	43.7995451817
203	1.0	43.8265083445
203	1.0	43.7049011554
203	1.0	43.7942718479
203	1.0	43.8380973864
203	1.0	43.8372079741
203	1.0	43.7554946131
203	1.0	43.8172265254
203	1.0	43.8314957556
203	1.0	43.7721700715
203	1.0	43.8033231835
203	1.0	43.8212344779
203	1.0	43.8448795546
203	1.0	43.7595510765
203	1.0	43.809188333
203	1.0	43.7908328009
203	1.0	43.7450427672
203	1.0	43.8150311517
203	1.0	43.7773798541
203	1.0	43.8107013765
203	1.0	43.8131730274
203	1.0	43.8302920882
203	1.0	43.7539114829
203	1.0	43.7744148741
203	1.0	43.7382335949
203	1.0	43.8065291071
203	1.0	43.8205772956
203	2.0	43.8066463088
203	1.0	43.7826579164
203	1.0	43.8509122904
203	1.0	43.8205479868
203	1.0	43.8167933915
203	1.0	43.849852783
203	1.0	43.813161242
203	1.0	43.8146707085
203	1.0	43.8084104695
203	1.0	43.8216466734
203	1.0	43.8204590506
203	1.0	43.7288368015
203	1.0	43.8380540338
203	1.0	43.7896052058
203	1.0	43.8082392452
203	1.0	43.7560094883
203	1.0	43.824513743
203	1.0	43.7857075873
203	1.0	43.7504423844
203	1.0	43.8054955626
203	1.0	43.7358939926
203	1.0	43.8123826266
203	1.0	43.8289107983
203	1.0	43.8414686826
203	1.0	43.8505273543
203	1.0	43.8266810078
203	1.0	43.7615398246
203	1.0	43.8359225649
203	1.0	43.8195408241
203	1.0	43.8175008168
203	1.0	43.8340796933
203	1.0	43.790722144
203	1.0	43.8095445645
203	1.0	43.8248925301
203	1.0	43.8255488853
203	1.0	43.8440835673
203	1.0	43.8417313062
203	1.0	43.821143469
203	1.0	43.8388427663
203	1.0	43.808184339
203	1.0	43.8470675383
203	1.0	43.8151421532
203	1.0	43.8031168777
203	1.0	43.7672924881
203	1.0	43.8301197113
203	1.0	43.8044536697
203	1.0	43.7277633155
203	1.0	43.8078362541
203	1.0	43.7689186278
203	1.0	43.8375853895
203	1.0	43.8374833208
203	1.0	43.82854162
203	1.0	43.7774834124
203	1.0	43.8435886794
203	1.0	43.7913868457
203	1.0	43.7575493826
203	1.0	43.8348049915
203	1.0	43.8235447153
203	1.0	43.7860467614
203	1.0	43.8175906465
203	1.0	43.7316389254
203	1.0	43.8421942912
203	1.0	43.7369413849
203	1.0	43.8407071752
203	1.0	43.8134444445
203	1.0	43.844327213
203	1.0	43.8465254941
203	1.0	43.8153456089
203	1.0	43.7633794358
203	1.0	43.8017889695
203	1.0	43.7681625857
203	1.0	43.8386077598
203	1.0	43.8359874307
203	1.0	43.7489586092
203	1.0	43.8118705851
203	1.0	43.7912362121
203	1.0	43.8155326729
203	1.0	43.7914001424
203	1.0	43.8338866927
203	1.0	43.8322880972
203	1.0	43.8154277181
203	1.0	43.7585672449
203	1.0	43.8072294467
203	1.0	43.8363566464
203	1.0	43.8063503141
203	1.0	43.8140370745
203	1.0	43.7904772212
203	1.0	43.7645422691
203	1.0	43.792602581
203	1.0	43.7964035124
203	1.0	43.7918919114
203	1.0	43.8234059939
203	1.0	43.823112666
203	1.0	43.8028010932
203	1.0	43.7987391098
203	1.0	43.7762381631
203	1.0	43.7993700767
203	1.0	43.8549403573
203	1.0	43.7937701591
203	1.0	43.8364589051
203	1.0	43.776890407
203	1.0	43.8302931485
203	1.0	43.7808421926
203	1.0	43.8332032948
203	1.0	43.7972971774
203	1.0	43.8264905825
203	1.0	43.8502143185
203	1.0	43.8305632246
203	1.0	43.7417509929
203	1.0	43.7511561985
203	1.0	43.7699366836
203	1.0	43.7871775617
203	1.0	43.827245081
203	1.0	43.7550280025
203	1.0	43.8459291819
203	1.0	43.7652751016
203	1.0	43.7579248404
203	1.0	43.8423390208
203	1.0	43.7670784189
203	1.0	43.8126783785
203	1.0	43.7305980236
203	1.0	43.7574774475
203	1.0	43.8233697984
203	1.0	43.8203952511
203	1.0	43.8131730156
203	1.0	43.7919055731
203	1.0	43.7459349241
203	1.0	43.8305654368
203	1.0	43.7472141971
203	1.0	43.8408737377
203	1.0	43.7980238521
203	1.0	43.7965866686
203	1.0	43.7911069465
203	1.0	43.8433610091
203	1.0	43.8095886995
203	1.0	43.7899040949
203	1.0	43.7968091436
203	1.0	43.8203494662
203	1.0	43.8272450066
203	1.0	43.8288026403
203	1.0	43.8396761865
203	1.0	43.8168008704
203	1.0	43.8353503989
203	1.0	43.7517121882
203	1.0	43.8258994902
203	1.0	43.8362373777
203	1.0	43.841529114
203	1.0	43.8167328498
203	1.0	43.8329001614
203	1.0	43.8149002833
203	1.0	43.8215707299
203	1.0	43.8104861501
203	1.0	43.8169384984
203	1.0	43.7827850541
203	1.0	43.8093232402
203	1.0	43.7619584228
203	1.0	43.8461470094
203	1.0	43.7510196218
203	1.0	43.789902145
203	1.0	43.8322492477
203	1.0	43.8190381642
203	1.0	43.8363333031
203	1.0	43.8230708203
203	1.0	43.749807844
203	1.0	43.8453381624
203	1.0	43.8208949132
203	1.0	43.7638616221
203	1.0	43.7880161829
203	1.0	43.8458290599
203	1.0	43.813304628
203	1.0	43.8168036648
203	1.0	43.7743734194
203	1.0	43.7537368585
203	1.0	43.7789879905
203	1.0	43.8396814113
203	1.0	43.7943289579
203	1.0	43.8319937783
203	1.0	43.8084904097
203	1.0	43.800211352
203	1.0	43.7760651434
203	1.0	43.8345645967
203	1.0	43.7741435223
203	1.0	43.83748814
203	1.0	43.8253267272
203	1.0	43.8068488282
203	1.0	43.7980539243
203	1.0	43.7957315236
203	1.0	43.8177492303
203	1.0	43.7394889591
203	1.0	43.7661925561
203	1.0	43.802392069
203	1.0	43.8377854599
203	1.0	43.7285358016
203	1.0	43.7945703529
203	1.0	43.8103870548
203	1.0	43.8031173565
203	1.0	43.7182034778
203	1.0	43.8237504669
203	1.0	43.8358612343
203	1.0	43.8194483252
203	1.0	43.8043886618
203	1.0	43.7329286402
203	1.0	43.8096583626
203	1.0	43.8438135363
203	1.0	43.840288704
203	1.0	43.8156902497
203	2.0	43.8227842597
203	1.0	43.7870464504
203	1.0	43.8278180855
203	1.0	43.735174869
203	1.0	43.8370383306
203	1.0	43.7638199392
203	1.0	43.815036202
203	1.0	43.7548334777
203	1.0	43.8199933892
203	1.0	43.8394893999
203	1.0	43.815137436
203	1.0	43.8170416787
203	1.0	43.8430113329
203	1.0	43.7749822067
203	1.0	43.754402006
203	1.0	43.7872809015
203	1.0	43.7840062666
203	1.0	43.8294200851
203	1.0	43.8125736502
203	1.0	43.7866837834
203	1.0	43.7621052172
203	1.0	43.8201171597
203	1.0	43.8250402217
203	1.0	43.8482897947
203	1.0	43.8109976385
203	1.0	43.8179409319
203	1.0	43.850383051
203	1.0	43.7916531737
203	1.0	43.7331700395
203	1.0	43.834550741
203	1.0	43.8527258144
203	1.0	43.766894007
203	1.0	43.8548149363
203	1.0	43.7990017017
203	1.0	43.8228661021
203	1.0	43.7600383582
203	1.0	43.8057672089
203	1.0	43.8175589384
203	1.0	43.7564459228
203	1.0	43.7693761395
203	1.0	43.8167872991
203	1.0	43.7431134304
203	1.0	43.7673509042
203	1.0	43.7184372383
203	1.0	43.7891185732
203	1.0	43.7855311825
203	1.0	43.7362481036
203	1.0	43.8478666373
203	1.0	43.7738323894
203	1.0	43.8095358752
203	1.0	43.8081600804
203	1.0	43.7856101722
203	1.0	43.7861070165
203	1.0	43.8090449321
203	1.0	43.83141383
203	1.0	43.7549685685
203	1.0	43.849662402
203	1.0	43.8029993878
203	1.0	43.8536566893
203	1.0	43.7700764942
203	1.0	43.8170086487
203	1.0	43.8220466578
203	1.0	43.822080474
203	1.0	43.8338244972
203	1.0	43.8465267355
203	1.0	43.7504088101
203	1.0	43.7992507267
203	1.0	43.7301168809
203	1.0	43.7505616472
203	1.0	43.8376090408
203	1.0	43.828766429
203	1.0	43.8255307562
203	1.0	43.7879661244
203	1.0	43.8052898135
203	1.0	43.8452405612
203	1.0	43.8210497824
203	1.0	43.8120495627
203	1.0	43.797305892
203	1.0	43.7277962999
203	1.0	43.8154373266
203	1.0	43.8175886761
203	1.0	43.8222076621
203	1.0	43.7889468341
203	1.0	43.8304380385
203	1.0	43.754444403
203	1.0	43.8271699047
203	1.0	43.7392180368
203	1.0	43.8231233662
203	1.0	43.7774876143
203	1.0	43.7890522288
203	1.0	43.8330464577
203	1.0	43.8315538128
203	1.0	43.8315081962
203	1.0	43.8366826243
203	1.0	43.8392724634
203	1.0	43.8451227115
203	1.0	43.7927830891
203	1.0	43.864551971
203	1.0	43.8383019346
203	1.0	43.813603176
203	1.0	43.7490503783
203	1.0	43.750423782
203	1.0	43.7927402102
203	1.0	43.7723420508
203	1.0	43.7947056966
203	1.0	43.8494284763
203	1.0	43.7499339225
203	1.0	43.7708047584
203	1.0	43.8176952277
203	1.0	43.8321759152
203	1.0	43.8234910176
203	1.0	43.8160084778
203	1.0	43.7781445526
203	1.0	43.7799514239
203	1.0	43.7999306226
203	1.0	43.7491205321
203	1.0	43.8140507305
203	1.0	43.8381054786
203	1.0	43.8096196417
203	1.0	43.7359693463
203	1.0	43.8232880306
203	1.0	43.8139482133
203	1.0	43.8093995532
203	1.0	43.7900304979
203	1.0	43.8211324989
203	1.0	43.7654600428
203	1.0	43.8264827317
203	1.0	43.8134923921
203	1.0	43.8380914654
203	1.0	43.8247712993
203	1.0	43.8059883923
203	1.0	43.7179863956
203	1.0	43.8422258746
203	1.0	43.8367813851
203	1.0	43.8123292453
203	1.0	43.7892839454
203	1.0	43.7538454834
203	1.0	43.8393479837
203	1.0	43.8347794704
203	1.0	43.8527729747
203	1.0	43.7871463282
203	1.0	43.834334921
203	1.0	43.7562335181
203	1.0	43.8301278643
203	1.0	43.8181940206
203	1.0	43.7977243998
203	1.0	43.8257092889
203	1.0	43.7233769321
203	1.0	43.751861353
203	1.0	43.7908485092
203	1.0	43.804827413
203	1.0	43.7311311095
203	1.0	43.8152132927
203	1.0	43.7642929729
203	1.0	43.7870898496
203	1.0	43.7980062172
203	1.0	43.8165670616
203	1.0	43.8251985808
203	1.0	43.799319435
203	1.0	43.8133335261
203	1.0	43.7759265391
203	1.0	43.8162250391
203	1.0	43.8406242171
203	1.0	43.8273386035
203	1.0	43.8069764966
203	1.0	43.7948488259
203	1.0	43.8423279403
203	1.0	43.7570384777
203	1.0	43.7737102635
203	1.0	43.8456041107
203	1.0	43.8234922141
203	1.0	43.8435472658
203	1.0	43.8142003188
203	1.0	43.7452806005
203	1.0	43.8355236463
203	1.0	43.7676993984
203	1.0	43.8040989986
203	1.0	43.8205484394
203	1.0	43.8285067116
203	1.0	43.7896737985
203	1.0	43.8236862746
203	2.0	43.8135468778
203	1.0	43.8116182301
203	1.0	43.8295724771
203	1.0	43.8222459749
203	1.0	43.847611123
203	1.0	43.7918787276
203	1.0	43.8376935868
203	1.0	43.8309233552
203	1.0	43.8032247862
203	1.0	43.8361806894
203	2.0	43.8130920416
203	1.0	43.7891464338
203	1.0	43.7837495241
203	1.0	43.8239895726
203	1.0	43.811602165
203	1.0	43.8475302854
203	1.0	43.8417487373
203	1.0	43.7413124908
203	1.0	43.8237270203
203	1.0	43.7992657661
203	1.0	43.7940759145
203	1.0	43.78169056
203	1.0	43.7417674015
203	1.0	43.8226900289
203	1.0	43.8436631291
203	1.0	43.8194338161
203	1.0	43.79989836
203	1.0	43.7895469879
203	1.0	43.8199659995
203	1.0	43.797278808
203	1.0	43.7457303843
203	1.0	43.8585889769
203	1.0	43.8079843581
203	1.0	43.7975094774
203	1.0	43.7682704005
203	1.0	43.8185851093
203	1.0	43.7761738854
203	1.0	43.7783794989
203	1.0	43.7774716249
203	1.0	43.7678454219
203	1.0	43.8324217107
203	1.0	43.7965194613
203	1.0	43.8063211072
203	1.0	43.8389535175
203	1.0	43.8014988226
203	1.0	43.7952177196
203	1.0	43.8282305674
203	1.0	43.7371496938
203	1.0	43.7533077232
203	1.0	43.7644689839
203	1.0	43.8271105242
203	1.0	43.8345361602
203	1.0	43.8196397163
203	1.0	43.8166017372
