# Supplementary material for: Unique membrane properties and enhanced signal processing in human neocortical neurons
Source: eLife. 2016 Oct 6;5:e16553. doi: 10.7554/eLife.16553 (PMC5100995; doi:10.7554/eLife.16553)
Supplement: Source code 1. — DOI: http://dx.doi.org/10.7554/eLife.16553.014 [file elife-16553-code1.zip › Fig3/Fig3b/DIST_045_SYNC/Mon_Apr_11_11_35_14_2016/syns_204/sync_stim_seed_769.txt]

NUMBER_OF_SYNAPSES	APC_N	MAX_VOLTAGE
204	1.0	43.8491240286
204	1.0	43.7878470277
204	1.0	43.8377367207
204	1.0	43.7711271224
204	1.0	43.8315010843
204	1.0	43.8413143705
204	1.0	43.8369677248
204	1.0	43.8188448131
204	1.0	43.8290428405
204	1.0	43.8119921794
204	1.0	43.7623232827
204	1.0	43.7286231764
204	1.0	43.8283706523
204	1.0	43.8276861738
204	1.0	43.7668594384
204	1.0	43.76714211
204	1.0	43.7754230925
204	1.0	43.7946267998
204	1.0	43.7993270419
204	1.0	43.8000231777
204	1.0	43.7302890386
204	1.0	43.819577439
204	1.0	43.8438335586
204	1.0	43.8454735055
204	1.0	43.7996263862
204	2.0	43.7495062913
204	1.0	43.8128374989
204	1.0	43.7961505266
204	1.0	43.8293029705
204	1.0	43.8107509132
204	1.0	43.7701270191
204	1.0	43.7735651326
204	1.0	43.8037930963
204	1.0	43.8065439856
204	1.0	43.7725828873
204	1.0	43.8284319461
204	1.0	43.7403521779
204	1.0	43.7677431234
204	1.0	43.8361375131
204	1.0	43.8003893598
204	1.0	43.8521492016
204	1.0	43.8334597185
204	1.0	43.7938293529
204	1.0	43.7777927272
204	1.0	43.8137114994
204	1.0	43.8323504389
204	1.0	43.8166443405
204	1.0	43.8227928775
204	1.0	43.841233982
204	1.0	43.8088021153
204	1.0	43.7823051393
204	1.0	43.8521408682
204	1.0	43.7273323356
204	1.0	43.7490299929
204	1.0	43.7897810764
204	1.0	43.7495674656
204	1.0	43.7559352091
204	1.0	43.8214291581
204	1.0	43.7272303451
204	1.0	43.8129470742
204	1.0	43.8225078723
204	1.0	43.7510523047
204	1.0	43.7849024846
204	1.0	43.8432687287
204	1.0	43.8350032662
204	1.0	43.8390171601
204	1.0	43.8333769179
204	1.0	43.7994466653
204	1.0	43.8428791035
204	1.0	43.8128266993
204	1.0	43.7849722335
204	1.0	43.8225072002
204	1.0	43.8221958888
204	1.0	43.750334117
204	1.0	43.824862328
204	1.0	43.7854814814
204	1.0	43.8330695517
204	1.0	43.7804795546
204	2.0	43.7741202311
204	1.0	43.7852417257
204	1.0	43.8624740827
204	1.0	43.7983849846
204	1.0	43.8171598991
204	1.0	43.7826439745
204	1.0	43.710966687
204	1.0	43.8333662848
204	1.0	43.760055971
204	1.0	43.8519695334
204	1.0	43.8294876922
204	1.0	43.8437614536
204	1.0	43.8310203488
204	1.0	43.8212073146
204	1.0	43.7982128759
204	1.0	43.8105605055
204	1.0	43.850099625
204	1.0	43.8128576828
204	1.0	43.8135279419
204	1.0	43.7802857742
204	1.0	43.7684234977
204	1.0	43.8150822807
204	1.0	43.7614398446
204	1.0	43.7187365042
204	1.0	43.8332024329
204	1.0	43.7859957006
204	1.0	43.8248950829
204	1.0	43.8117267001
204	1.0	43.8137327624
204	1.0	43.7381333257
204	1.0	43.7898763966
204	1.0	43.8413903022
204	1.0	43.8146496181
204	1.0	43.7523602225
204	1.0	43.7270566848
204	1.0	43.7543826555
204	1.0	43.8344664683
204	1.0	43.7928675969
204	1.0	43.7842091233
204	1.0	43.8392547128
204	1.0	43.7919776832
204	1.0	43.843380766
204	1.0	43.8567902327
204	1.0	43.8322953349
204	1.0	43.8017957965
204	1.0	43.7754382456
204	1.0	43.8039093819
204	1.0	43.8052751303
204	1.0	43.8325014043
204	1.0	43.7839519287
204	1.0	43.8257917111
204	1.0	43.796820072
204	1.0	43.7854268915
204	1.0	43.8184638143
204	1.0	43.8418915938
204	1.0	43.8233430895
204	1.0	43.8422999143
204	1.0	43.8393503218
204	1.0	43.7369717464
204	1.0	43.8204237181
204	1.0	43.7498332075
204	1.0	43.8100616523
204	1.0	43.7871583793
204	1.0	43.7833393691
204	1.0	43.793918272
204	1.0	43.7663357277
204	1.0	43.7586857532
204	1.0	43.7817729098
204	1.0	43.7922157859
204	1.0	43.8223152852
204	1.0	43.8258250441
204	1.0	43.7389510424
204	1.0	43.8109518708
204	1.0	43.7920749799
204	1.0	43.7363118201
204	1.0	43.8105764104
204	1.0	43.8279655246
204	1.0	43.8396000171
204	1.0	43.7190301807
204	1.0	43.8149138724
204	1.0	43.7335331509
204	1.0	43.811324934
204	1.0	43.796604137
204	1.0	43.75536691
204	1.0	43.8340182346
204	1.0	43.8412950325
204	1.0	43.7843850351
204	1.0	43.7403576513
204	1.0	43.7777160254
204	1.0	43.7850374604
204	1.0	43.8024220222
204	1.0	43.8251727532
204	1.0	43.8136586139
204	1.0	43.7573370432
204	1.0	43.8369121166
204	1.0	43.7561241894
204	1.0	43.84244408
204	1.0	43.8248873316
204	1.0	43.8091509117
204	1.0	43.7888377341
204	1.0	43.8471574733
204	1.0	43.7531528637
204	1.0	43.8095907392
204	1.0	43.7463738616
204	2.0	43.8061103054
204	1.0	43.7352495016
204	1.0	43.7467637801
204	1.0	43.8190286105
204	1.0	43.7282065483
204	1.0	43.8362192667
204	1.0	43.7334156026
204	1.0	43.7801106362
204	1.0	43.788519435
204	1.0	43.8199987822
204	1.0	43.7881138323
204	1.0	43.8423317212
204	1.0	43.8009544557
204	1.0	43.8102853229
204	1.0	43.7583482746
204	1.0	43.7723358077
204	1.0	43.8319369527
204	1.0	43.8475244895
204	1.0	43.777772876
204	1.0	43.8181952571
204	1.0	43.831772404
204	1.0	43.7538100221
204	1.0	43.7849248268
204	1.0	43.801388396
204	1.0	43.8332859003
204	1.0	43.7391875106
204	1.0	43.8510964205
204	1.0	43.838575216
204	1.0	43.7952279281
204	1.0	43.7920071875
204	1.0	43.7826156137
204	1.0	43.8624931077
204	1.0	43.8351697271
204	1.0	43.8363267895
204	1.0	43.8259455086
204	1.0	43.8340170157
204	1.0	43.7985857516
204	1.0	43.823771082
204	1.0	43.7994903454
204	1.0	43.7827783219
204	1.0	43.7952204867
204	1.0	43.7644431874
204	1.0	43.8497095955
204	1.0	43.8224983663
204	1.0	43.8254155527
204	1.0	43.767690244
204	1.0	43.8513831329
204	1.0	43.7663059453
204	1.0	43.8145265427
204	1.0	43.838577043
204	1.0	43.8514801229
204	1.0	43.8391154275
204	1.0	43.838966413
204	1.0	43.8369416942
204	1.0	43.8258759267
204	1.0	43.8164755348
204	1.0	43.7709266737
204	1.0	43.7786907275
204	1.0	43.7407530214
204	1.0	43.8204285257
204	1.0	43.8269480752
204	1.0	43.8205786079
204	1.0	43.8236202505
204	1.0	43.7810217612
204	1.0	43.8174082655
204	1.0	43.7569376172
204	1.0	43.7918557859
204	1.0	43.7474479789
204	1.0	43.7488308226
204	1.0	43.8267276273
204	1.0	43.8446430845
204	1.0	43.8117251854
204	2.0	43.8292880471
204	1.0	43.8133017248
204	1.0	43.8201772742
204	1.0	43.8043989663
204	1.0	43.7493694026
204	1.0	43.8312001601
204	1.0	43.812675374
204	1.0	43.8085837586
204	1.0	43.8214022258
204	1.0	43.84142514
204	1.0	43.8120917511
204	1.0	43.8248154118
204	1.0	43.7579798787
204	1.0	43.7876905846
204	1.0	43.8089866817
204	1.0	43.8247648479
204	1.0	43.8184568326
204	2.0	43.7719581415
204	1.0	43.8313703348
204	1.0	43.7703823909
204	1.0	43.8442542598
204	1.0	43.8372366141
204	1.0	43.8232879011
204	1.0	43.8210433763
204	1.0	43.8252991937
204	2.0	43.7638757216
204	1.0	43.7496446999
204	1.0	43.8167670096
204	1.0	43.8275423061
204	1.0	43.7883375206
204	1.0	43.8289151672
204	1.0	43.7732026807
204	1.0	43.8399919004
204	1.0	43.8196309955
204	1.0	43.8164622296
204	2.0	43.7565348046
204	1.0	43.7570682548
204	1.0	43.8101529863
204	1.0	43.8522696544
204	2.0	43.8065059395
204	1.0	43.7582518747
204	1.0	43.8361560822
204	1.0	43.8442232371
204	1.0	43.8138361063
204	1.0	43.8376721055
204	1.0	43.7430251918
204	1.0	43.7932459829
204	1.0	43.8384226581
204	1.0	43.7626054719
204	1.0	43.8183309757
204	1.0	43.7596326946
204	1.0	43.7122638116
204	1.0	43.7753004727
204	1.0	43.8263143448
204	1.0	43.8437508847
204	1.0	43.8190391242
204	1.0	43.7566394938
204	1.0	43.8330406015
204	1.0	43.8239229068
204	1.0	43.812541397
204	1.0	43.8179432235
204	1.0	43.8427477771
204	1.0	43.8395999547
204	1.0	43.8073103674
204	1.0	43.8158808902
204	1.0	43.7772257667
204	1.0	43.8151754723
204	1.0	43.8013762068
204	1.0	43.8232538586
204	1.0	43.8299484912
204	1.0	43.8290153232
204	1.0	43.7393764082
204	1.0	43.8539423308
204	1.0	43.7617230932
204	1.0	43.8061111454
204	1.0	43.7248413057
204	1.0	43.8053889925
204	1.0	43.817169552
204	1.0	43.8162125975
204	1.0	43.8397111828
204	1.0	43.7446291215
204	1.0	43.7956271831
204	1.0	43.8336950709
204	1.0	43.8396836606
204	1.0	43.8109796729
204	1.0	43.777736023
204	1.0	43.7514580795
204	1.0	43.8183441191
204	1.0	43.7336497314
204	1.0	43.8186949302
204	1.0	43.7641955143
204	1.0	43.7936109783
204	1.0	43.7945450402
204	1.0	43.8142962463
204	1.0	43.7916296814
204	1.0	43.8256284214
204	1.0	43.7973446174
204	1.0	43.8020263169
204	1.0	43.7868318935
204	1.0	43.843939072
204	1.0	43.7894485115
204	1.0	43.8178008935
204	1.0	43.8293766197
204	1.0	43.7506347301
204	1.0	43.8157075609
204	1.0	43.7617678502
204	1.0	43.801906647
204	1.0	43.8241888306
204	1.0	43.802399717
204	1.0	43.8074479441
204	1.0	43.8166832117
204	1.0	43.7892043855
204	1.0	43.8476147849
204	1.0	43.824627478
204	1.0	43.7976725858
204	1.0	43.752781927
204	1.0	43.7895411401
204	1.0	43.852061066
204	1.0	43.8162935144
204	1.0	43.7993593993
204	1.0	43.8339537903
204	1.0	43.8255005447
204	1.0	43.8516219918
204	1.0	43.7798327848
204	1.0	43.8203940867
204	1.0	43.799054407
204	1.0	43.8192567612
204	1.0	43.7039594466
204	1.0	43.8068545347
204	1.0	43.7990565007
204	1.0	43.8402414192
204	1.0	43.8004420178
204	1.0	43.802310772
204	1.0	43.7624281679
204	1.0	43.7781448448
204	1.0	43.8556030833
204	1.0	43.807979891
204	1.0	43.7540563155
204	1.0	43.854671119
204	1.0	43.8442999094
204	1.0	43.7598934694
204	1.0	43.8057417337
204	1.0	43.8186688795
204	1.0	43.7644665289
204	1.0	43.7489790195
204	1.0	43.8186980204
204	1.0	43.8168638863
204	2.0	43.7639332031
204	1.0	43.8031219477
204	1.0	43.8466776331
204	1.0	43.7628296125
204	1.0	43.8417224045
204	1.0	43.7927975949
204	1.0	43.8004397902
204	1.0	43.8173993056
204	1.0	43.8067817048
204	1.0	43.8283577642
204	1.0	43.8273576266
204	1.0	43.8156662267
204	1.0	43.7852609116
204	1.0	43.7562743507
204	1.0	43.8209876645
204	1.0	43.776854143
204	1.0	43.8067974151
204	1.0	43.7475771862
204	1.0	43.80478386
204	1.0	43.8213804426
204	1.0	43.8206051434
204	1.0	43.7803383077
204	1.0	43.8266463988
204	1.0	43.8394420378
204	1.0	43.764565161
204	1.0	43.784163258
204	1.0	43.8399862263
204	1.0	43.8573962169
204	1.0	43.8012027423
204	1.0	43.7633871428
204	1.0	43.7663763437
204	1.0	43.8153442699
204	1.0	43.7724292431
204	1.0	43.8266330234
204	1.0	43.8324039398
204	1.0	43.838929051
204	1.0	43.8239153179
204	1.0	43.8512499815
204	1.0	43.8174893388
204	1.0	43.8317209424
204	1.0	43.7527345489
204	1.0	43.83479948
204	1.0	43.7377083746
204	1.0	43.8295688446
204	1.0	43.7536437919
204	1.0	43.7447667056
204	1.0	43.8062135117
204	1.0	43.8253059493
204	1.0	43.8316008873
204	1.0	43.7997653903
204	1.0	43.8215336022
204	1.0	43.820883214
204	1.0	43.7865269139
204	1.0	43.7361075738
204	1.0	43.8317468595
204	1.0	43.8233561193
204	1.0	43.8333917279
204	1.0	43.7876166303
204	1.0	43.8239404079
204	1.0	43.7851965755
204	1.0	43.8005846839
204	1.0	43.8441099839
204	1.0	43.8150630438
204	1.0	43.8118060831
204	1.0	43.8299263232
204	1.0	43.8346890969
204	1.0	43.8536625711
204	1.0	43.827931703
204	1.0	43.8267861253
204	1.0	43.8167718635
204	1.0	43.8349644208
204	1.0	43.831560871
204	1.0	43.853105116
204	1.0	43.8274290711
204	1.0	43.8580872445
204	1.0	43.8364478985
204	1.0	43.8347734498
204	1.0	43.818815772
204	1.0	43.8397838317
204	1.0	43.8099781758
204	1.0	43.8285909401
204	1.0	43.8363312635
204	1.0	43.8364955543
204	1.0	43.8365671725
204	1.0	43.824910185
204	1.0	43.8106232753
204	1.0	43.8372998272
204	1.0	43.7800890448
204	1.0	43.7889312204
204	1.0	43.7834835996
204	1.0	43.8113932349
204	1.0	43.7475311284
204	1.0	43.7457552966
204	1.0	43.8171211361
204	1.0	43.8286139799
204	1.0	43.7901586932
204	1.0	43.8489740676
204	1.0	43.8417623403
204	1.0	43.7340769319
204	1.0	43.8136495061
204	1.0	43.8158373116
204	1.0	43.8494443814
204	1.0	43.7714796293
204	1.0	43.7961404401
204	1.0	43.8456894402
204	1.0	43.7747945946
204	1.0	43.7455710687
204	1.0	43.8329164503
204	1.0	43.7570852989
204	1.0	43.8164389684
204	1.0	43.8128145433
204	1.0	43.7696372132
204	1.0	43.7773981024
204	1.0	43.8032230286
204	1.0	43.848181481
204	1.0	43.8227390351
204	1.0	43.7437538083
204	1.0	43.8372059448
204	1.0	43.7544242442
204	1.0	43.8114418099
204	1.0	43.7864649484
204	1.0	43.7780986148
204	1.0	43.7994782942
204	1.0	43.8225078536
204	1.0	43.8283116979
204	1.0	43.8108524861
204	1.0	43.830474712
204	1.0	43.7885759738
204	1.0	43.8281627439
204	1.0	43.813433775
204	1.0	43.7590305614
204	1.0	43.8067764423
204	1.0	43.7247855353
204	1.0	43.7517689183
204	1.0	43.8354411892
204	1.0	43.7351921184
204	1.0	43.8455494792
204	1.0	43.8001257835
204	1.0	43.8188872976
204	1.0	43.7928827953
204	1.0	43.8435591976
204	1.0	43.7770278974
204	1.0	43.8082145382
204	1.0	43.7552160096
204	1.0	43.779928297
204	1.0	43.8567728291
204	1.0	43.7572763002
204	1.0	43.7675104691
204	1.0	43.8267842788
204	1.0	43.8320278619
204	1.0	43.8388715064
204	1.0	43.8161069224
204	1.0	43.8368029566
204	1.0	43.8010440007
204	1.0	43.8271450616
204	1.0	43.7981593598
204	1.0	43.8109109369
204	1.0	43.8101835004
204	1.0	43.8229002137
204	1.0	43.8068042215
204	1.0	43.8008752165
204	1.0	43.7535753324
204	1.0	43.8114398364
204	1.0	43.7559151052
204	1.0	43.8491059948
204	1.0	43.7576817601
204	1.0	43.8205056049
204	1.0	43.783337014
204	1.0	43.8031013185
204	1.0	43.8313331972
204	1.0	43.7873698485
204	1.0	43.7583315307
204	1.0	43.7647021811
204	1.0	43.8191094233
204	1.0	43.8381343405
204	1.0	43.8270613149
204	1.0	43.8103834367
204	1.0	43.8310253879
204	1.0	43.8243119866
204	1.0	43.7909956984
204	1.0	43.7533132105
204	1.0	43.8330049214
204	1.0	43.7670908983
204	1.0	43.8283825792
204	1.0	43.8253007774
204	1.0	43.7360440392
204	1.0	43.7804782068
204	1.0	43.7602819321
204	1.0	43.8159122092
204	1.0	43.8176253951
204	1.0	43.8230642703
204	1.0	43.7988174329
204	1.0	43.7849312609
204	1.0	43.8240882982
204	1.0	43.7362301785
204	1.0	43.8337162925
204	1.0	43.7720966305
204	1.0	43.8163118275
204	1.0	43.8499972209
204	1.0	43.8448579968
204	1.0	43.8401675348
204	1.0	43.7359001123
204	1.0	43.7886276307
204	1.0	43.7492430376
204	1.0	43.7356426692
204	1.0	43.8375067134
204	1.0	43.8301356925
204	1.0	43.7601908174
204	1.0	43.8052664442
204	1.0	43.7526324813
204	1.0	43.7966352886
204	1.0	43.7774208689
204	1.0	43.8099365332
204	1.0	43.736168971
204	1.0	43.7688464585
204	1.0	43.8219509312
204	1.0	43.8323821494
204	1.0	43.8304140287
204	1.0	43.7681115884
204	1.0	43.8376181624
204	1.0	43.7545838818
204	1.0	43.7642294366
204	1.0	43.7765753991
204	1.0	43.8344258873
204	1.0	43.8427396527
204	1.0	43.7711198071
204	1.0	43.7378961428
204	1.0	43.7999845394
204	1.0	43.8241282819
204	1.0	43.7794453594
204	2.0	43.8058556072
204	1.0	43.7957891429
204	1.0	43.8032707146
204	1.0	43.8257033166
204	1.0	43.7675189503
204	1.0	43.8109776847
204	1.0	43.8033185628
204	1.0	43.8131256381
204	1.0	43.8402774646
204	1.0	43.7285460229
204	1.0	43.783109007
204	1.0	43.7726006594
204	1.0	43.7672927093
204	1.0	43.8282815934
204	1.0	43.7120128092
204	1.0	43.8312408445
204	1.0	43.7859206681
204	1.0	43.7610719753
204	1.0	43.7372554458
204	1.0	43.7630245378
204	1.0	43.821353735
204	1.0	43.8184260037
204	1.0	43.8114850632
204	1.0	43.797919542
204	1.0	43.7367250287
204	1.0	43.805763517
204	1.0	43.8299201635
204	1.0	43.829646206
204	1.0	43.7562806637
204	1.0	43.8236004624
204	1.0	43.7864308026
204	1.0	43.7662817198
204	1.0	43.8254765571
204	1.0	43.7981582508
204	1.0	43.8146984334
204	1.0	43.818501586
204	1.0	43.7880743208
204	1.0	43.7476557996
204	1.0	43.7753914984
204	1.0	43.8297517471
204	1.0	43.8439916257
204	1.0	43.8267500221
204	1.0	43.849111413
204	1.0	43.7919120413
204	1.0	43.8414323544
204	1.0	43.7688009151
204	1.0	43.8329682796
204	1.0	43.8367137931
204	1.0	43.7457982777
204	1.0	43.8141205467
204	1.0	43.8235800196
204	1.0	43.8184290729
204	1.0	43.8279551828
204	1.0	43.8263918231
204	1.0	43.772057648
204	1.0	43.8457516929
204	1.0	43.7750301612
204	2.0	43.8210149381
204	1.0	43.8054053256
204	1.0	43.8133491098
204	1.0	43.7673531524
204	1.0	43.8090052025
204	1.0	43.7822991768
204	1.0	43.8281893122
204	1.0	43.8294012899
204	1.0	43.7911528666
204	1.0	43.7578013498
204	1.0	43.8547711539
204	1.0	43.8395196471
204	1.0	43.7490755796
204	1.0	43.8294992092
204	1.0	43.8385118831
204	1.0	43.8231539258
204	1.0	43.7689274483
204	1.0	43.7991511151
204	1.0	43.8151465298
204	1.0	43.7631093899
204	1.0	43.7341545003
204	1.0	43.7729215124
204	1.0	43.8096225782
204	1.0	43.8300103206
204	1.0	43.8374252342
204	1.0	43.8452434295
204	1.0	43.8031836872
204	1.0	43.8091582888
204	1.0	43.7576050391
204	1.0	43.7989559847
204	1.0	43.8066609386
204	1.0	43.8150835847
204	1.0	43.758358675
204	1.0	43.7401253847
204	1.0	43.7610671777
204	1.0	43.7369128139
204	1.0	43.845172372
204	1.0	43.8468688718
204	1.0	43.7495435423
204	1.0	43.7987099773
204	1.0	43.8169387197
204	1.0	43.8359544125
204	1.0	43.7758455146
204	1.0	43.8376404071
204	1.0	43.8054302641
204	1.0	43.8088674278
204	1.0	43.8325093186
204	1.0	43.8308880433
204	1.0	43.7443843381
204	1.0	43.8141597179
204	1.0	43.8232988091
204	1.0	43.7992590108
204	1.0	43.8399565243
204	1.0	43.7396647786
204	1.0	43.721809868
204	1.0	43.7394730797
204	1.0	43.8265814929
204	1.0	43.7990362959
204	1.0	43.8285491924
204	1.0	43.7503062376
204	1.0	43.8065321334
204	1.0	43.777707551
204	1.0	43.7574317244
204	1.0	43.7649010776
204	1.0	43.7552282289
204	1.0	43.8159965141
204	1.0	43.773640494
204	1.0	43.835852015
204	1.0	43.8399576891
204	1.0	43.8145056122
204	1.0	43.8505695495
204	1.0	43.7752246132
204	1.0	43.8238406944
204	1.0	43.8299237939
204	1.0	43.8377829983
204	1.0	43.8366748113
204	1.0	43.7699990082
204	1.0	43.7807863337
204	1.0	43.8113860688
204	1.0	43.7994446965
204	1.0	43.7842685735
204	1.0	43.8129099001
204	1.0	43.8380756105
204	1.0	43.8057247784
204	1.0	43.8571737098
204	1.0	43.8120736534
204	1.0	43.7529337379
204	1.0	43.8335283838
204	1.0	43.8111011351
204	1.0	43.8370267321
204	1.0	43.8151407746
204	1.0	43.8291217865
204	1.0	43.7784449215
204	1.0	43.7562371951
204	1.0	43.8344321111
204	1.0	43.727582719
204	1.0	43.852448925
204	1.0	43.7537149208
204	1.0	43.8158425039
204	1.0	43.7381197021
204	1.0	43.8233966775
204	1.0	43.7871829797
204	1.0	43.7998628239
204	1.0	43.8137971485
204	1.0	43.7955337922
204	1.0	43.8226439809
204	1.0	43.834211796
204	1.0	43.7846362725
204	1.0	43.8300265832
204	1.0	43.8255017735
204	1.0	43.7768733759
204	1.0	43.7450812685
204	1.0	43.7826768696
204	1.0	43.8299822913
204	1.0	43.7731963628
204	1.0	43.8160759322
204	1.0	43.8280247752
204	1.0	43.8275933115
204	1.0	43.7972903122
204	1.0	43.8401832943
204	1.0	43.7794042814
204	1.0	43.7575609769
204	1.0	43.7663154033
204	1.0	43.7997983219
204	1.0	43.7966689127
204	1.0	43.7780912303
204	1.0	43.8266404781
204	1.0	43.8202901697
204	1.0	43.8267745236
204	2.0	43.7756810298
204	1.0	43.7787318108
204	2.0	43.8309812116
204	1.0	43.8184679498
204	1.0	43.7764193233
204	1.0	43.800706621
204	1.0	43.8404721262
204	1.0	43.8298537471
204	1.0	43.815177061
204	1.0	43.7924978696
204	1.0	43.8412411213
204	1.0	43.7842363001
204	1.0	43.782269551
204	1.0	43.772070429
204	1.0	43.8228143492
204	1.0	43.8211720137
204	1.0	43.8371754979
204	1.0	43.7979014871
204	1.0	43.8029568477
204	1.0	43.7521109075
204	2.0	43.8039379128
204	1.0	43.852825912
204	1.0	43.7962382673
204	1.0	43.7722997776
204	1.0	43.7910037421
204	1.0	43.8206469882
204	1.0	43.7787765793
204	1.0	43.8209455158
204	1.0	43.7648194348
204	1.0	43.789193725
204	1.0	43.8055557066
204	1.0	43.8348085873
204	1.0	43.7791189049
204	1.0	43.8033861616
204	1.0	43.7984477853
204	1.0	43.7541203676
204	1.0	43.7547153564
204	1.0	43.813475004
204	1.0	43.7604510709
204	1.0	43.809361743
204	1.0	43.8375286202
204	1.0	43.8163542195
204	1.0	43.8461212338
204	2.0	43.8139818443
204	1.0	43.8286412072
204	1.0	43.8115849943
204	1.0	43.7670310056
204	1.0	43.8207256656
204	1.0	43.8168110836
204	1.0	43.8368997555
204	1.0	43.7598478127
204	1.0	43.8108217898
204	1.0	43.7964031893
204	1.0	43.8117977757
204	1.0	43.8285880505
204	1.0	43.8136091024
204	1.0	43.7618217756
204	1.0	43.7924951023
204	1.0	43.8226751426
204	1.0	43.7928091097
204	1.0	43.8219203929
204	1.0	43.8511679322
204	1.0	43.8409605002
204	1.0	43.8481334821
204	1.0	43.824878479
204	1.0	43.8163267221
204	1.0	43.7953963628
204	1.0	43.7327147044
204	1.0	43.8211910172
204	1.0	43.8661167631
204	1.0	43.7759211949
204	1.0	43.8521643623
204	1.0	43.7199381844
204	1.0	43.8323057613
204	1.0	43.7608436175
204	1.0	43.8121171675
204	1.0	43.801130537
204	1.0	43.8100846835
204	1.0	43.7817256993
204	1.0	43.763035815
204	1.0	43.8013788073
204	1.0	43.8165204237
204	1.0	43.8184737627
204	1.0	43.8038152251
204	1.0	43.8277367737
204	1.0	43.8219247051
204	1.0	43.8142365466
204	1.0	43.7461173579
204	1.0	43.8178586942
204	1.0	43.8343876672
204	1.0	43.7647023777
204	1.0	43.832202805
204	1.0	43.8536354591
204	1.0	43.8066818807
204	1.0	43.7628767718
204	1.0	43.8057497856
204	1.0	43.7926190857
204	1.0	43.8161301376
204	1.0	43.7650077615
204	1.0	43.7623506541
204	1.0	43.8087560067
204	1.0	43.8305696325
204	1.0	43.7951567866
204	1.0	43.76409059
204	1.0	43.8225132129
204	1.0	43.8043625434
204	1.0	43.8137143466
204	1.0	43.8353102359
204	1.0	43.7958106849
204	1.0	43.7143577022
204	1.0	43.8111233479
204	1.0	43.8034457481
204	1.0	43.8454996909
204	1.0	43.8400734625
204	1.0	43.827822007
204	1.0	43.851195673
204	1.0	43.8296830436
204	1.0	43.8407464528
204	1.0	43.8405297524
204	1.0	43.7617829699
204	1.0	43.7590530605
204	1.0	43.8576340359
204	2.0	43.8148554867
204	1.0	43.8236886198
204	1.0	43.8194518007
204	1.0	43.8135665031
204	1.0	43.7502279778
204	1.0	43.8339446077
204	1.0	43.8126710293
204	1.0	43.8370415524
204	1.0	43.7589059573
204	1.0	43.8333615725
204	1.0	43.7580958347
204	1.0	43.8204850262
204	1.0	43.8374982071
204	1.0	43.7942684936
204	1.0	43.8337918911
204	1.0	43.7818882875
204	1.0	43.7776101751
204	1.0	43.7689583828
204	1.0	43.7866557941
204	1.0	43.7938922086
204	1.0	43.8174241126
204	1.0	43.822585647
204	1.0	43.8437584512
204	1.0	43.768849281
204	1.0	43.7589550252
204	1.0	43.7925317417
204	1.0	43.833826336
204	1.0	43.8339407173
204	1.0	43.8012550297
204	1.0	43.8457280648
204	1.0	43.7838835148
204	1.0	43.8121131983
204	1.0	43.8075087153
204	1.0	43.7947180971
204	1.0	43.8373017303
204	1.0	43.831373863
204	1.0	43.8485060131
204	1.0	43.8375187165
204	1.0	43.7945042213
204	1.0	43.7782387844
204	1.0	43.8541895879
204	1.0	43.7959614098
204	1.0	43.847430935
204	1.0	43.7792738032
204	1.0	43.8251217385
204	1.0	43.7487092257
204	1.0	43.8351700795
204	1.0	43.7979408155
204	1.0	43.8497381511
204	1.0	43.7819420604
204	1.0	43.8101411154
204	1.0	43.8694977813
204	1.0	43.8289946647
204	1.0	43.8250006465
204	1.0	43.775540467
204	1.0	43.7319976521
204	1.0	43.8269445296
204	1.0	43.7859863164
204	1.0	43.8146515363
204	1.0	43.7423473807
204	1.0	43.7894921858
