# Supplementary material for: Unique membrane properties and enhanced signal processing in human neocortical neurons
Source: eLife. 2016 Oct 6;5:e16553. doi: 10.7554/eLife.16553 (PMC5100995; doi:10.7554/eLife.16553)
Supplement: Source code 1. — DOI: http://dx.doi.org/10.7554/eLife.16553.014 [file elife-16553-code1.zip › Fig3/Fig3b/DIST_045_SYNC/Mon_Apr_11_11_35_14_2016/syns_205/sync_stim_seed_766.txt]

NUMBER_OF_SYNAPSES	APC_N	MAX_VOLTAGE
205	1.0	43.7822806048
205	1.0	43.736231
205	1.0	43.8319843826
205	1.0	43.7553514691
205	1.0	43.7464045867
205	1.0	43.8563680329
205	1.0	43.8473446165
205	1.0	43.8079172272
205	1.0	43.8351921268
205	1.0	43.7662169338
205	1.0	43.796726292
205	1.0	43.8344474662
205	1.0	43.8156636099
205	1.0	43.8252109981
205	1.0	43.7753029617
205	1.0	43.790426647
205	1.0	43.8281661137
205	1.0	43.762331058
205	1.0	43.8318520544
205	1.0	43.7517636316
205	1.0	43.7584547791
205	1.0	43.7672439695
205	1.0	43.8226092968
205	1.0	43.841173182
205	1.0	43.8366871415
205	1.0	43.7681436954
205	1.0	43.7998041155
205	1.0	43.7970499519
205	1.0	43.7936798005
205	1.0	43.7499128298
205	1.0	43.7611123951
205	1.0	43.7752038543
205	1.0	43.8263002637
205	1.0	43.8271880815
205	1.0	43.7513523181
205	1.0	43.8095481753
205	1.0	43.7802651891
205	1.0	43.7277593026
205	1.0	43.8258080947
205	1.0	43.7918959652
205	1.0	43.7344295856
205	1.0	43.7965686993
205	1.0	43.7492802926
205	1.0	43.7784181478
205	1.0	43.8172928271
205	1.0	43.8410003533
205	1.0	43.8266681087
205	1.0	43.8165163706
205	1.0	43.7800162452
205	1.0	43.7528146184
205	1.0	43.8197502204
205	1.0	43.8339946089
205	1.0	43.8055255348
205	1.0	43.8646710742
205	1.0	43.7574142391
205	1.0	43.8388760816
205	1.0	43.8212048946
205	1.0	43.835534683
205	1.0	43.795018105
205	1.0	43.7374578963
205	1.0	43.8547554911
205	1.0	43.7715117633
205	1.0	43.8199292823
205	1.0	43.81120889
205	1.0	43.8080213023
205	1.0	43.7714217688
205	1.0	43.8435606434
205	1.0	43.8066342778
205	1.0	43.8332943355
205	1.0	43.7420115395
205	1.0	43.8129101231
205	1.0	43.8347111453
205	1.0	43.7451341187
205	1.0	43.7516897949
205	1.0	43.7623036788
205	1.0	43.8287300204
205	1.0	43.7636956441
205	1.0	43.8143342605
205	1.0	43.7558698363
205	1.0	43.7930151902
205	1.0	43.7584263168
205	1.0	43.8147503486
205	1.0	43.8373507456
205	1.0	43.7378912316
205	1.0	43.8164350065
205	1.0	43.8332536084
205	1.0	43.7492749537
205	1.0	43.8326968123
205	1.0	43.8337462546
205	1.0	43.8037407018
205	1.0	43.7446235503
205	1.0	43.7656319136
205	1.0	43.8216218201
205	1.0	43.8333584804
205	1.0	43.8322555112
205	1.0	43.8588832735
205	1.0	43.7522292119
205	1.0	43.8227095218
205	1.0	43.8159879413
205	1.0	43.8269427854
205	1.0	43.7464468227
205	1.0	43.767106033
205	1.0	43.7780717593
205	1.0	43.7764658316
205	1.0	43.8272621549
205	1.0	43.841557421
205	1.0	43.8199019691
205	1.0	43.7887989935
205	1.0	43.7723080713
205	1.0	43.8345341138
205	1.0	43.7719824218
205	1.0	43.8190361032
205	1.0	43.8163929431
205	1.0	43.8521990226
205	1.0	43.8263434506
205	1.0	43.8177488576
205	1.0	43.8404841898
205	1.0	43.8411884787
205	1.0	43.8493416785
205	1.0	43.7860967002
205	1.0	43.8163446973
205	1.0	43.8231752307
205	1.0	43.7449303503
205	1.0	43.7819347606
205	1.0	43.7789821619
205	1.0	43.8282222311
205	1.0	43.8447247962
205	1.0	43.8001624002
205	1.0	43.840355847
205	1.0	43.8097076166
205	1.0	43.8086166044
205	1.0	43.821088745
205	1.0	43.8143708384
205	2.0	43.7536295908
205	1.0	43.8125229264
205	1.0	43.8137317646
205	1.0	43.8301821445
205	1.0	43.8340116365
205	1.0	43.8176414175
205	1.0	43.8472892229
205	1.0	43.8307390154
205	1.0	43.7623268123
205	1.0	43.8446577099
205	1.0	43.7454040364
205	1.0	43.7511034538
205	1.0	43.7520722465
205	1.0	43.791142801
205	1.0	43.749558529
205	1.0	43.8585422762
205	1.0	43.7688952153
205	1.0	43.8382678695
205	2.0	43.8251051457
205	1.0	43.7960240569
205	1.0	43.7674870698
205	1.0	43.7745499215
205	1.0	43.8315701917
205	1.0	43.8181698813
205	1.0	43.7819235128
205	1.0	43.8355400731
205	1.0	43.7658209713
205	1.0	43.8240719201
205	1.0	43.8460754972
205	1.0	43.7692765321
205	1.0	43.8538822207
205	1.0	43.760323989
205	1.0	43.7986370896
205	1.0	43.7718031604
205	1.0	43.8417302615
205	1.0	43.7455990248
205	1.0	43.8246795026
205	1.0	43.8348766028
205	1.0	43.7662225961
205	1.0	43.8225654403
205	1.0	43.8303167233
205	1.0	43.828661408
205	1.0	43.7913839542
205	1.0	43.8539760794
205	1.0	43.7673390958
205	1.0	43.7509686192
205	1.0	43.8467783771
205	1.0	43.7515519284
205	1.0	43.8429732581
205	1.0	43.8354847529
205	1.0	43.7711260142
205	1.0	43.7463037742
205	1.0	43.8085958909
205	1.0	43.8438056701
205	1.0	43.801973112
205	2.0	43.7771488693
205	1.0	43.8399123992
205	1.0	43.8475802773
205	1.0	43.8289722071
205	1.0	43.8527781891
205	1.0	43.7989501801
205	1.0	43.8084741539
205	1.0	43.8508238502
205	1.0	43.8361108801
205	1.0	43.8279345248
205	1.0	43.8039787146
205	1.0	43.8153092167
205	1.0	43.8502032496
205	1.0	43.840674196
205	2.0	43.8136347326
205	1.0	43.8127647374
205	1.0	43.7394725143
205	1.0	43.8514064154
205	1.0	43.785021615
205	1.0	43.7564180678
205	1.0	43.8062709733
205	1.0	43.8173102985
205	1.0	43.7555737628
205	1.0	43.792209436
205	1.0	43.7240994391
205	1.0	43.8179558926
205	1.0	43.8477520575
205	1.0	43.8511647769
205	1.0	43.8051062836
205	1.0	43.8059678923
205	1.0	43.8343375606
205	1.0	43.836558886
205	1.0	43.7387896041
205	1.0	43.7393600973
205	1.0	43.7870726272
205	1.0	43.8089042619
205	1.0	43.7889115916
205	1.0	43.8431563183
205	1.0	43.8009660719
205	1.0	43.7879148917
205	1.0	43.8037374528
205	1.0	43.8150774642
205	1.0	43.7645060395
205	1.0	43.806844671
205	1.0	43.7885408488
205	2.0	43.8135102258
205	1.0	43.7907341727
205	1.0	43.796473699
205	1.0	43.7550683499
205	1.0	43.7973539049
205	1.0	43.8283976506
205	1.0	43.7960432645
205	1.0	43.7633703686
205	1.0	43.8213624289
205	1.0	43.8157972711
205	1.0	43.8402584131
205	1.0	43.8412384991
205	1.0	43.7351798074
205	1.0	43.7952279598
205	1.0	43.8092657392
205	1.0	43.755427759
205	1.0	43.7688778591
205	1.0	43.821107678
205	1.0	43.7461994743
205	1.0	43.8146937758
205	1.0	43.8067439417
205	1.0	43.836199193
205	2.0	43.7620050311
205	1.0	43.770805531
205	2.0	43.7575994621
205	1.0	43.8295255678
205	1.0	43.8508313738
205	1.0	43.8393549304
205	1.0	43.7665908579
205	1.0	43.8250918981
205	1.0	43.7932775417
205	1.0	43.7991108023
205	1.0	43.7805108982
205	1.0	43.7951711965
205	1.0	43.8070204889
205	1.0	43.7653842293
205	1.0	43.8471739636
205	1.0	43.7870608516
205	1.0	43.8204861727
205	1.0	43.7626755219
205	1.0	43.8346585583
205	1.0	43.7743167677
205	1.0	43.8226525506
205	1.0	43.777645422
205	2.0	43.8096641335
205	1.0	43.8037252797
205	1.0	43.7953338702
205	1.0	43.841613263
205	1.0	43.8157879846
205	1.0	43.7590658409
205	1.0	43.7943378669
205	1.0	43.8254416495
205	1.0	43.840604093
205	1.0	43.7492986997
205	1.0	43.7875181891
205	1.0	43.8437083506
205	1.0	43.8162089342
205	1.0	43.8387907522
205	1.0	43.7815854838
205	1.0	43.7620450985
205	2.0	43.8394364148
205	2.0	43.8322834113
205	1.0	43.8440082318
205	1.0	43.7946223464
205	1.0	43.7775872501
205	1.0	43.7533475989
205	1.0	43.838286389
205	1.0	43.7855968658
205	1.0	43.7466218843
205	1.0	43.8319845814
205	1.0	43.7446031593
205	1.0	43.8468839766
205	1.0	43.8056519684
205	1.0	43.7852327379
205	1.0	43.8200379579
205	1.0	43.8428634009
205	1.0	43.8429256975
205	1.0	43.7383195642
205	1.0	43.7867982843
205	1.0	43.8284846535
205	1.0	43.803378653
205	1.0	43.8083395227
205	1.0	43.8359930907
205	1.0	43.8381715983
205	1.0	43.7305714923
205	1.0	43.809105604
205	1.0	43.7995359507
205	1.0	43.8241512709
205	1.0	43.7579319777
205	1.0	43.85296785
205	1.0	43.8565237186
205	1.0	43.8218684947
205	1.0	43.8033303788
205	1.0	43.7950010339
205	1.0	43.764737909
205	1.0	43.8198091119
205	1.0	43.8591627146
205	1.0	43.8289234005
205	1.0	43.7360299456
205	1.0	43.7825844199
205	1.0	43.7865256562
205	1.0	43.7908857547
205	1.0	43.8318358899
205	1.0	43.7967254897
205	1.0	43.7742159038
205	1.0	43.8058325789
205	1.0	43.8109076502
205	1.0	43.845791463
205	1.0	43.8301520772
205	2.0	43.8434055046
205	1.0	43.7947442796
205	1.0	43.8510655366
205	1.0	43.7714061515
205	1.0	43.7500404371
205	1.0	43.8237493962
205	1.0	43.820991265
205	1.0	43.8452054458
205	1.0	43.74580229
205	1.0	43.822614021
205	1.0	43.7631792459
205	1.0	43.7270727157
205	1.0	43.8135545764
205	1.0	43.8234424473
205	1.0	43.7482501859
205	1.0	43.8011606538
205	1.0	43.8050729936
205	1.0	43.8435238089
205	1.0	43.8333311759
205	1.0	43.8460219607
205	1.0	43.8334288167
205	1.0	43.8232685307
205	1.0	43.7887842571
205	1.0	43.8234599082
205	1.0	43.7927813699
205	1.0	43.8120859519
205	1.0	43.7427865373
205	1.0	43.8034391744
205	1.0	43.769506227
205	1.0	43.7958117733
205	1.0	43.8118944758
205	1.0	43.7963212418
205	1.0	43.8046283722
205	1.0	43.8061934467
205	1.0	43.7931727479
205	1.0	43.769145695
205	1.0	43.8349167231
205	1.0	43.8366011056
205	1.0	43.8107153329
205	1.0	43.8344003563
205	1.0	43.8351029518
205	1.0	43.7749545802
205	1.0	43.7445960889
205	1.0	43.8028303097
205	1.0	43.805298394
205	1.0	43.7653650658
205	1.0	43.8154447063
205	1.0	43.8198862812
205	1.0	43.8261503104
205	1.0	43.758815812
205	1.0	43.8486942879
205	1.0	43.8193979582
205	1.0	43.7843190463
205	1.0	43.8555759744
205	1.0	43.8086600904
205	1.0	43.762142361
205	1.0	43.8104670227
205	1.0	43.793123722
205	1.0	43.7771802921
205	1.0	43.7734443267
205	1.0	43.8386358972
205	1.0	43.8022300281
205	1.0	43.8062104675
205	1.0	43.8312840724
205	1.0	43.7702956736
205	1.0	43.7804043695
205	1.0	43.8087256684
205	1.0	43.8265351542
205	1.0	43.7467404445
205	1.0	43.8305533543
205	1.0	43.8335975648
205	1.0	43.8520666717
205	1.0	43.7905461879
205	1.0	43.7826174107
205	1.0	43.8278677901
205	1.0	43.8247447466
205	1.0	43.7872630509
205	1.0	43.7865768236
205	1.0	43.8319971656
205	1.0	43.8203084547
205	1.0	43.8021002937
205	1.0	43.8537841663
205	1.0	43.7965461993
205	1.0	43.8348358318
205	1.0	43.7562330234
205	1.0	43.8521847816
205	1.0	43.8221875995
205	1.0	43.7724418097
205	1.0	43.8294889647
205	1.0	43.8357155724
205	1.0	43.8523678294
205	1.0	43.7470111329
205	1.0	43.736876682
205	1.0	43.8314241307
205	1.0	43.818345268
205	1.0	43.8047959405
205	1.0	43.7540202935
205	1.0	43.8330039761
205	1.0	43.8308443691
205	2.0	43.7551477688
205	1.0	43.7731370716
205	1.0	43.784141337
205	1.0	43.7860621593
205	1.0	43.746517854
205	1.0	43.7494408527
205	1.0	43.8400960687
205	1.0	43.7856924984
205	1.0	43.7961228697
205	1.0	43.8294084736
205	1.0	43.7672638315
205	1.0	43.796683742
205	1.0	43.8232310982
205	1.0	43.7933019495
205	1.0	43.8367567488
205	1.0	43.8049079523
205	1.0	43.8119273952
205	1.0	43.8364798361
205	1.0	43.7568088274
205	1.0	43.8348514449
205	1.0	43.8308860718
205	1.0	43.7852671035
205	1.0	43.7527688182
205	1.0	43.7794813827
205	1.0	43.8516080736
205	1.0	43.7661003646
205	1.0	43.7787587855
205	1.0	43.7996838943
205	1.0	43.7921483071
205	1.0	43.820458411
205	1.0	43.7869213848
205	1.0	43.8014185236
205	1.0	43.8279904442
205	1.0	43.7388879932
205	1.0	43.8334193243
205	1.0	43.8079877659
205	1.0	43.7628958886
205	1.0	43.8100647374
205	1.0	43.7605631171
205	1.0	43.8066257963
205	1.0	43.8318026515
205	1.0	43.7582451286
205	1.0	43.7275655781
205	1.0	43.7571519022
205	1.0	43.8232506958
205	1.0	43.8506904079
205	1.0	43.8251895192
205	1.0	43.8252836072
205	1.0	43.7846479686
205	1.0	43.813536019
205	1.0	43.7243336313
205	1.0	43.8280141911
205	1.0	43.7586413736
205	1.0	43.78868927
205	1.0	43.8517204576
205	1.0	43.7541086008
205	1.0	43.7604659986
205	1.0	43.8102265615
205	1.0	43.8384327373
205	1.0	43.8391474417
205	1.0	43.8321859427
205	1.0	43.8437061302
205	1.0	43.8181815586
205	1.0	43.7675776575
205	1.0	43.7652440686
205	2.0	43.7130506739
205	1.0	43.82778707
205	1.0	43.8197632799
205	1.0	43.7418847506
205	1.0	43.8254400128
205	1.0	43.7916714648
205	1.0	43.8381879285
205	1.0	43.8169435527
205	1.0	43.8422467817
205	1.0	43.8000893322
205	1.0	43.8318283233
205	1.0	43.834666036
205	1.0	43.8159636209
205	1.0	43.8062369123
205	1.0	43.7830293719
205	2.0	43.808853786
205	1.0	43.7621878847
205	1.0	43.7753920863
205	1.0	43.8427925713
205	1.0	43.7987968422
205	1.0	43.7711876324
205	1.0	43.7616826111
205	1.0	43.8105795425
205	1.0	43.7924207333
205	1.0	43.8237263577
205	1.0	43.8408071958
205	1.0	43.7840570094
205	1.0	43.7919804193
205	1.0	43.8586761193
205	1.0	43.730308759
205	1.0	43.7521156314
205	1.0	43.8166677535
205	1.0	43.8227802837
205	1.0	43.7768055838
205	1.0	43.7514301474
205	1.0	43.823594081
205	1.0	43.7570796574
205	1.0	43.7676667713
205	1.0	43.8317776185
205	1.0	43.7719074546
205	1.0	43.8262303351
205	1.0	43.8566983507
205	1.0	43.7346438954
205	1.0	43.8420963717
205	1.0	43.8363801419
205	1.0	43.8371562871
205	1.0	43.8011428155
205	1.0	43.777236327
205	1.0	43.79578886
205	1.0	43.7634993108
205	1.0	43.7990096624
205	1.0	43.7795468319
205	1.0	43.8348390834
205	1.0	43.8413093137
205	1.0	43.8451695431
205	1.0	43.7898984717
205	1.0	43.7422032491
205	1.0	43.8357826913
205	1.0	43.8414162516
205	1.0	43.7450608055
205	1.0	43.8494962644
205	1.0	43.7640144346
205	1.0	43.8456941376
205	1.0	43.799849288
205	1.0	43.8261203202
205	1.0	43.8144464773
205	1.0	43.7511225302
205	1.0	43.7996360759
205	1.0	43.8313864542
205	1.0	43.8027088556
205	1.0	43.8388168612
205	1.0	43.8282038543
205	1.0	43.7321511779
205	1.0	43.8008401256
205	1.0	43.8227113934
205	1.0	43.8304144419
205	1.0	43.8251184658
205	1.0	43.7779685309
205	1.0	43.8230962046
205	1.0	43.7802482833
205	1.0	43.7517726343
205	1.0	43.7821728705
205	1.0	43.762814552
205	1.0	43.80599032
205	1.0	43.8298537351
205	1.0	43.7918778707
205	1.0	43.8354357827
205	1.0	43.8145151278
205	1.0	43.8005198292
205	1.0	43.7433693503
205	1.0	43.8482025057
205	1.0	43.7858668111
205	1.0	43.8115738768
205	1.0	43.8367586759
205	1.0	43.7527373981
205	1.0	43.8309962603
205	1.0	43.8099389907
205	1.0	43.782847276
205	1.0	43.785414829
205	1.0	43.813985097
205	1.0	43.8476788295
205	1.0	43.768595029
205	1.0	43.8194166882
205	2.0	43.8238080081
205	2.0	43.8165017405
205	1.0	43.7386610707
205	1.0	43.8328890393
205	1.0	43.8450139907
205	1.0	43.8464619967
205	1.0	43.7607766164
205	1.0	43.8344737219
205	1.0	43.8155363135
205	1.0	43.7700331782
205	1.0	43.8372116964
205	1.0	43.788999677
205	1.0	43.8258464442
205	1.0	43.7777826615
205	1.0	43.828818356
205	1.0	43.8556193977
205	1.0	43.7611425959
205	1.0	43.813981389
205	1.0	43.8141310636
205	1.0	43.7097427753
205	1.0	43.8279573885
205	1.0	43.8138153825
205	1.0	43.8522731594
205	1.0	43.8302007536
205	1.0	43.7651685603
205	1.0	43.7670899061
205	1.0	43.8424085646
205	1.0	43.8361576663
205	1.0	43.7712347311
205	1.0	43.7439890088
205	1.0	43.7676330577
205	1.0	43.7902337401
205	1.0	43.8248417352
205	1.0	43.8226718528
205	1.0	43.8456064027
205	1.0	43.8451778568
205	1.0	43.8217139775
205	1.0	43.8137340446
205	1.0	43.7511369335
205	1.0	43.8092339088
205	1.0	43.8537330905
205	1.0	43.8404643111
205	1.0	43.8326772603
205	1.0	43.7719995225
205	1.0	43.7998813262
205	1.0	43.8007780859
205	1.0	43.7880847666
205	1.0	43.743833095
205	1.0	43.775609593
205	1.0	43.8090102364
205	1.0	43.8138414684
205	1.0	43.8476762531
205	1.0	43.8173305273
205	1.0	43.8436958048
205	1.0	43.7490689795
205	1.0	43.7934396219
205	1.0	43.8232350212
205	1.0	43.7714476123
205	1.0	43.7908774801
205	1.0	43.8400827436
205	1.0	43.8541834745
205	1.0	43.8255849656
205	1.0	43.7149135239
205	1.0	43.8025722656
205	1.0	43.8241908418
205	1.0	43.8435691605
205	1.0	43.7995538278
205	1.0	43.8220077124
205	1.0	43.7817357395
205	1.0	43.8535628676
205	1.0	43.8227925553
205	1.0	43.8282388617
205	1.0	43.7719573779
205	1.0	43.8082746944
205	1.0	43.8282487194
205	1.0	43.8235019705
205	1.0	43.8035980444
205	1.0	43.796950237
205	1.0	43.8023355575
205	1.0	43.7646512424
205	1.0	43.8030763641
205	1.0	43.8285782545
205	1.0	43.8467313563
205	1.0	43.8399286395
205	2.0	43.8043750375
205	1.0	43.787707967
205	1.0	43.8384022963
205	1.0	43.7888170479
205	1.0	43.7501116034
205	1.0	43.8285432439
205	1.0	43.7778900074
205	1.0	43.8295211438
205	1.0	43.8351608286
205	1.0	43.7565637839
205	1.0	43.826342597
205	1.0	43.8157577155
205	1.0	43.8296996084
205	1.0	43.8329172258
205	1.0	43.8194613071
205	1.0	43.8418118771
205	1.0	43.8043228638
205	1.0	43.8217992179
205	1.0	43.7405368902
205	1.0	43.8257252944
205	1.0	43.8137059262
205	1.0	43.798466793
205	1.0	43.8020048848
205	1.0	43.7797906379
205	1.0	43.7438619865
205	1.0	43.7342010083
205	1.0	43.8344171149
205	1.0	43.7938621528
205	1.0	43.8045967618
205	1.0	43.7794342435
205	1.0	43.7779637081
205	1.0	43.8127321903
205	1.0	43.8462489118
205	1.0	43.8369217037
205	1.0	43.8445784983
205	1.0	43.7815956899
205	1.0	43.8041546882
205	1.0	43.7922464005
205	1.0	43.8494222193
205	1.0	43.816350137
205	1.0	43.7607045642
205	1.0	43.780957585
205	1.0	43.7531614589
205	1.0	43.8556317768
205	1.0	43.8238161048
205	1.0	43.8231926169
205	1.0	43.7398898011
205	1.0	43.7926829504
205	1.0	43.7936738731
205	1.0	43.8001122967
205	1.0	43.8074307004
205	1.0	43.7709504547
205	1.0	43.7484542534
205	1.0	43.765816131
205	1.0	43.8138922291
205	1.0	43.8090185936
205	1.0	43.8351276232
205	2.0	43.756553287
205	1.0	43.8037612829
205	1.0	43.7577957055
205	1.0	43.7739325319
205	1.0	43.8296290483
205	1.0	43.7950533157
205	1.0	43.7359824749
205	1.0	43.8355296175
205	1.0	43.8020048445
205	1.0	43.8215208038
205	1.0	43.8308187701
205	1.0	43.8353525526
205	1.0	43.79009713
205	1.0	43.7673250123
205	1.0	43.8469469068
205	1.0	43.8297711215
205	1.0	43.8457416042
205	1.0	43.8594071116
205	1.0	43.7608130705
205	1.0	43.8080306966
205	1.0	43.7827909235
205	1.0	43.8107377078
205	1.0	43.8128810947
205	1.0	43.7896246441
205	1.0	43.7851429626
205	1.0	43.7703849978
205	1.0	43.7707797342
205	1.0	43.8427418652
205	1.0	43.80865352
205	1.0	43.714198515
205	1.0	43.8079962855
205	1.0	43.7909075917
205	1.0	43.7817048251
205	1.0	43.8176446534
205	1.0	43.8030459008
205	1.0	43.7789550403
205	1.0	43.8328787806
205	1.0	43.8025482668
205	1.0	43.7830091682
205	1.0	43.8379953454
205	1.0	43.7971862612
205	1.0	43.8196458811
205	1.0	43.7768635187
205	1.0	43.7739883927
205	1.0	43.7602147545
205	1.0	43.754370353
205	1.0	43.7947101953
205	2.0	43.7272953051
205	1.0	43.836113695
205	1.0	43.7438981103
205	1.0	43.807359773
205	1.0	43.8273032411
205	1.0	43.8165122027
205	1.0	43.7793594827
205	1.0	43.8031669559
205	1.0	43.7776210295
205	1.0	43.7514179331
205	1.0	43.7463946437
205	1.0	43.8236993573
205	1.0	43.8523854956
205	1.0	43.761762407
205	1.0	43.7349341794
205	1.0	43.835061001
205	1.0	43.8185173705
205	1.0	43.8295112495
205	1.0	43.7915655593
205	1.0	43.753095699
205	1.0	43.8170864804
205	1.0	43.8259504549
205	1.0	43.7286724103
205	1.0	43.8120642279
205	1.0	43.8292229865
205	1.0	43.7881379787
205	1.0	43.7893228066
205	1.0	43.809516871
205	1.0	43.743185414
205	1.0	43.796797129
205	1.0	43.8099858636
205	1.0	43.8135341954
205	1.0	43.8642652011
205	1.0	43.7387685763
205	1.0	43.7996807499
205	1.0	43.7631050168
205	1.0	43.760562706
205	1.0	43.77156717
205	1.0	43.8052365847
205	1.0	43.770454347
205	1.0	43.7333734187
205	1.0	43.8422450902
205	1.0	43.7278912368
205	1.0	43.8449227352
205	1.0	43.7460939285
205	1.0	43.791952773
205	1.0	43.7495513658
205	1.0	43.8045749441
205	1.0	43.8081889716
205	1.0	43.7865564122
205	1.0	43.7605203599
205	1.0	43.8014067589
205	1.0	43.845770268
205	1.0	43.7910240031
205	1.0	43.7911648652
205	1.0	43.823453951
205	1.0	43.8359997898
205	1.0	43.7899816259
205	1.0	43.8343843892
205	1.0	43.7830523225
205	1.0	43.8087531052
205	1.0	43.797378097
205	1.0	43.7960053625
205	1.0	43.8586625105
205	1.0	43.8446412371
205	1.0	43.8213777109
205	1.0	43.8119598931
205	1.0	43.7978519755
205	1.0	43.8325273898
205	1.0	43.8402538735
205	1.0	43.7948600513
205	1.0	43.8357798863
205	1.0	43.8356919574
205	1.0	43.7481684073
205	1.0	43.7649675936
205	1.0	43.7909445751
205	1.0	43.8398492839
205	1.0	43.8274617158
205	1.0	43.8419514172
205	1.0	43.7487854776
205	1.0	43.7781363536
205	1.0	43.7963125031
205	2.0	43.7677979168
205	1.0	43.8067320033
205	1.0	43.8303981893
205	1.0	43.822215861
205	1.0	43.8382351491
205	1.0	43.7995556555
205	1.0	43.7528197453
205	1.0	43.7767680461
205	1.0	43.7888311954
205	1.0	43.8288680903
205	1.0	43.7563941314
205	1.0	43.8377257419
205	1.0	43.8404014261
205	1.0	43.8266890522
205	1.0	43.7811829393
205	1.0	43.8396907233
205	1.0	43.7847675275
205	1.0	43.8445821134
205	1.0	43.8382451538
205	1.0	43.7810952153
205	1.0	43.8437942675
205	1.0	43.8045433038
205	1.0	43.8300191421
205	1.0	43.8269399705
205	1.0	43.8139234778
205	1.0	43.7857966072
205	1.0	43.8400850799
205	1.0	43.8358466002
205	1.0	43.816292647
205	1.0	43.8296668442
205	1.0	43.81678425
205	1.0	43.7683214154
205	1.0	43.812113531
205	1.0	43.820035788
205	1.0	43.7776535612
205	1.0	43.7450136918
205	1.0	43.8368374521
205	1.0	43.8475106578
205	1.0	43.8288880927
205	1.0	43.8334280922
205	1.0	43.7940058402
205	1.0	43.8441868202
205	1.0	43.7894742239
205	1.0	43.788408062
205	1.0	43.8131900723
205	1.0	43.8331699894
205	1.0	43.769211005
205	1.0	43.8314165901
205	1.0	43.8200185806
205	1.0	43.8058758997
205	1.0	43.8437815994
205	1.0	43.7633142049
205	1.0	43.7587311532
205	1.0	43.8033986874
205	1.0	43.8157462414
205	1.0	43.792540629
205	1.0	43.8452348877
205	1.0	43.7067310186
205	1.0	43.7386592332
205	1.0	43.7587120283
205	1.0	43.8251066338
205	1.0	43.8019936234
205	1.0	43.7295966388
205	1.0	43.8078152627
205	1.0	43.7822636806
205	1.0	43.8382766045
205	1.0	43.8464048209
205	1.0	43.8386599047
205	1.0	43.8179957401
205	1.0	43.7927998253
205	1.0	43.8427690529
205	1.0	43.7891498422
205	1.0	43.7429325365
205	2.0	43.7858774012
205	1.0	43.8201955392
205	1.0	43.8424256519
205	1.0	43.764911152
205	1.0	43.7497389083
205	1.0	43.8091808199
205	1.0	43.753197532
205	1.0	43.8376319637
205	1.0	43.8398384897
205	1.0	43.7869608472
205	1.0	43.7424155998
205	1.0	43.7165373349
205	1.0	43.8476490333
205	1.0	43.8274358991
205	1.0	43.8628608753
205	1.0	43.7861039228
205	1.0	43.7791082276
205	1.0	43.8235933416
205	1.0	43.8505197402
205	1.0	43.8430168651
205	1.0	43.7943961135
205	1.0	43.7797308179
205	1.0	43.7714382288
205	1.0	43.7852942941
205	1.0	43.8266295268
205	1.0	43.7666648036
205	1.0	43.8208179058
205	1.0	43.8523855207
205	1.0	43.7844879392
205	1.0	43.7654413363
205	1.0	43.7964910181
205	1.0	43.8304255796
205	1.0	43.8408828618
205	1.0	43.8122270355
205	1.0	43.8079874354
205	1.0	43.8272757419
205	1.0	43.8122365679
205	1.0	43.7635673178
205	1.0	43.8149214893
205	1.0	43.8144381824
205	1.0	43.7582786038
205	1.0	43.8424617095
205	1.0	43.8242443324
205	1.0	43.788959989
205	1.0	43.8221880694
205	1.0	43.7405074803
205	1.0	43.8352748069
205	1.0	43.8158930392
