# Supplementary material for: Unique membrane properties and enhanced signal processing in human neocortical neurons
Source: eLife. 2016 Oct 6;5:e16553. doi: 10.7554/eLife.16553 (PMC5100995; doi:10.7554/eLife.16553)
Supplement: Source code 1. — DOI: http://dx.doi.org/10.7554/eLife.16553.014 [file elife-16553-code1.zip › Fig3/Fig3b/DIST_045_SYNC/Mon_Apr_11_11_35_14_2016/syns_206/sync_stim_seed_765.txt]

NUMBER_OF_SYNAPSES	APC_N	MAX_VOLTAGE
206	1.0	43.8113463937
206	1.0	43.8076764466
206	1.0	43.8236075225
206	1.0	43.8192410103
206	1.0	43.7849634233
206	1.0	43.7994060805
206	1.0	43.839100034
206	2.0	43.7908444144
206	1.0	43.8389013648
206	1.0	43.8510413731
206	1.0	43.7748831204
206	1.0	43.7896900932
206	1.0	43.8180697353
206	1.0	43.7689032219
206	1.0	43.8510504827
206	1.0	43.8051140094
206	1.0	43.7922754821
206	1.0	43.7679734956
206	1.0	43.8408593376
206	1.0	43.7747378588
206	1.0	43.7681238197
206	1.0	43.8407334616
206	1.0	43.8214598156
206	1.0	43.8344115969
206	1.0	43.8347490739
206	1.0	43.8564553148
206	1.0	43.825038325
206	1.0	43.7453787405
206	1.0	43.7764680542
206	1.0	43.8149000187
206	1.0	43.8453603992
206	1.0	43.8408274506
206	1.0	43.8054441949
206	1.0	43.7567020731
206	1.0	43.8203381299
206	1.0	43.8158966628
206	1.0	43.7624491867
206	1.0	43.8168874629
206	1.0	43.7855825085
206	1.0	43.7620725877
206	1.0	43.8307110052
206	1.0	43.8005219495
206	1.0	43.7458635493
206	1.0	43.7809356465
206	1.0	43.7599595796
206	1.0	43.8350364379
206	1.0	43.8261972218
206	1.0	43.8482573263
206	1.0	43.826582638
206	1.0	43.8225206176
206	1.0	43.7752464351
206	1.0	43.8332061476
206	2.0	43.8236846045
206	1.0	43.8093836311
206	1.0	43.8457616139
206	1.0	43.8323582153
206	1.0	43.8240417245
206	1.0	43.8047040072
206	1.0	43.7304081856
206	1.0	43.7890125235
206	1.0	43.8116150849
206	1.0	43.8264621729
206	1.0	43.792105879
206	1.0	43.8223295429
206	1.0	43.8476301073
206	1.0	43.7759808766
206	1.0	43.8121209253
206	1.0	43.8163779493
206	1.0	43.8622603654
206	1.0	43.8274361268
206	1.0	43.7796715862
206	1.0	43.8317711317
206	1.0	43.8560314911
206	1.0	43.8271717897
206	1.0	43.8205685655
206	1.0	43.8309117749
206	1.0	43.8100107773
206	1.0	43.7567290961
206	1.0	43.7771078316
206	1.0	43.8496581061
206	1.0	43.819269112
206	1.0	43.8415404697
206	1.0	43.805678008
206	1.0	43.8452167216
206	1.0	43.7377274996
206	1.0	43.7931332009
206	1.0	43.8261105599
206	1.0	43.8354547151
206	1.0	43.7923377182
206	2.0	43.7651209811
206	2.0	43.7580316619
206	1.0	43.7587625965
206	1.0	43.7972269944
206	1.0	43.7530612145
206	1.0	43.7643678343
206	1.0	43.8312787483
206	1.0	43.7858953876
206	1.0	43.8515097814
206	1.0	43.8370483189
206	1.0	43.8312343844
206	1.0	43.8425087233
206	1.0	43.7980407554
206	1.0	43.8158409367
206	1.0	43.7527314933
206	1.0	43.837797973
206	1.0	43.7881282519
206	1.0	43.8391724749
206	1.0	43.8371174877
206	1.0	43.8014551849
206	1.0	43.8216144425
206	1.0	43.8122584461
206	1.0	43.8140187083
206	1.0	43.825050652
206	1.0	43.7756538075
206	1.0	43.8104944456
206	1.0	43.8171465709
206	1.0	43.7499587656
206	1.0	43.8453590553
206	1.0	43.8247634335
206	1.0	43.838176273
206	1.0	43.8063080235
206	1.0	43.7702596727
206	1.0	43.80873695
206	1.0	43.8176644178
206	1.0	43.8173107303
206	1.0	43.800277224
206	1.0	43.7463126021
206	1.0	43.7537569306
206	1.0	43.8211812072
206	1.0	43.8433843459
206	1.0	43.8578576093
206	1.0	43.7542829506
206	2.0	43.8066428723
206	1.0	43.8384157958
206	1.0	43.8383780865
206	1.0	43.827949774
206	1.0	43.8029879653
206	1.0	43.8156075468
206	1.0	43.7441283716
206	1.0	43.8095075385
206	1.0	43.7738671504
206	1.0	43.8132723525
206	1.0	43.8074578827
206	1.0	43.8406539811
206	1.0	43.7679887817
206	1.0	43.8188047531
206	1.0	43.7890449668
206	1.0	43.7869236633
206	1.0	43.8168460604
206	1.0	43.7692113585
206	1.0	43.7893589586
206	1.0	43.8262916544
206	1.0	43.8216902256
206	1.0	43.8522523902
206	1.0	43.7989657096
206	1.0	43.8313706644
206	1.0	43.8306894895
206	1.0	43.7809531707
206	1.0	43.8380493015
206	1.0	43.7630743326
206	1.0	43.8383305014
206	1.0	43.7587374837
206	1.0	43.8400023774
206	1.0	43.8114569802
206	1.0	43.8391736907
206	1.0	43.7699923368
206	1.0	43.7789499825
206	1.0	43.8366136699
206	1.0	43.8315517909
206	1.0	43.7895475397
206	1.0	43.7601718159
206	2.0	43.7558991386
206	1.0	43.799755547
206	1.0	43.834626831
206	1.0	43.8498786249
206	1.0	43.822145247
206	1.0	43.808777368
206	1.0	43.7371777505
206	1.0	43.8086366029
206	1.0	43.8580901122
206	1.0	43.738270252
206	1.0	43.8209974866
206	1.0	43.7637596041
206	1.0	43.819266437
206	1.0	43.7781330393
206	1.0	43.8329085253
206	1.0	43.768424248
206	1.0	43.7709126231
206	1.0	43.767663836
206	1.0	43.7547011646
206	1.0	43.7930779662
206	1.0	43.8345246932
206	1.0	43.8151722466
206	1.0	43.810007016
206	1.0	43.808366305
206	1.0	43.8215281396
206	1.0	43.8410289727
206	1.0	43.8163066437
206	1.0	43.8227865345
206	1.0	43.7762815122
206	1.0	43.8306855546
206	1.0	43.7707210032
206	1.0	43.8063982631
206	1.0	43.7858372211
206	1.0	43.7616565088
206	1.0	43.8225771625
206	1.0	43.8399357037
206	1.0	43.7396792594
206	1.0	43.8131211071
206	1.0	43.7343713841
206	1.0	43.74424904
206	1.0	43.8324563509
206	1.0	43.7851617482
206	1.0	43.805345134
206	1.0	43.8361745255
206	1.0	43.8041733781
206	1.0	43.814471972
206	1.0	43.7516905754
206	1.0	43.7606941461
206	1.0	43.8162661965
206	1.0	43.8206253116
206	1.0	43.7777953858
206	1.0	43.8334697132
206	1.0	43.827330528
206	1.0	43.770166901
206	1.0	43.8052204907
206	1.0	43.8148257475
206	1.0	43.8423283456
206	1.0	43.8268835081
206	1.0	43.8470242789
206	1.0	43.79700971
206	1.0	43.8059876805
206	1.0	43.7880885464
206	1.0	43.8363998927
206	1.0	43.7759554613
206	1.0	43.7339368821
206	1.0	43.7457184243
206	1.0	43.7582384551
206	1.0	43.7490549662
206	1.0	43.7415901237
206	1.0	43.8170291525
206	1.0	43.8230930815
206	1.0	43.8169574648
206	1.0	43.7724957484
206	1.0	43.8133649907
206	1.0	43.8003219312
206	1.0	43.8773965226
206	1.0	43.8231214888
206	1.0	43.7926871961
206	1.0	43.8284016472
206	1.0	43.8374811244
206	1.0	43.7854504946
206	1.0	43.753021946
206	1.0	43.7942823498
206	1.0	43.8352451776
206	1.0	43.7552416024
206	1.0	43.8370106947
206	1.0	43.8039636052
206	1.0	43.8036094892
206	1.0	43.8055922396
206	1.0	43.8430976457
206	1.0	43.8274894848
206	1.0	43.8083624127
206	1.0	43.8179389315
206	1.0	43.7827182041
206	1.0	43.8144931315
206	1.0	43.8160632582
206	1.0	43.8048030868
206	1.0	43.8287599297
206	1.0	43.8231946116
206	1.0	43.7799255304
206	1.0	43.7818012714
206	1.0	43.8306595707
206	1.0	43.7370706027
206	1.0	43.8449444112
206	1.0	43.729065723
206	1.0	43.778485751
206	1.0	43.8428316068
206	1.0	43.8233124484
206	1.0	43.8360217649
206	1.0	43.7972059517
206	1.0	43.8024758202
206	1.0	43.8410563189
206	1.0	43.7849171003
206	1.0	43.7781831286
206	1.0	43.7889680234
206	1.0	43.7554289976
206	1.0	43.7953370065
206	1.0	43.7485972664
206	1.0	43.8193928568
206	1.0	43.7227076314
206	1.0	43.7828170833
206	1.0	43.8401530774
206	1.0	43.7763514491
206	1.0	43.7934872381
206	1.0	43.8471016327
206	1.0	43.7920436281
206	1.0	43.7754003833
206	1.0	43.827267774
206	1.0	43.8266033669
206	1.0	43.8106220462
206	1.0	43.8115813402
206	1.0	43.801047912
206	1.0	43.8389165386
206	1.0	43.812392564
206	1.0	43.8136702816
206	1.0	43.8110501932
206	1.0	43.8118941944
206	2.0	43.8389881176
206	1.0	43.7912331536
206	1.0	43.8252783552
206	1.0	43.7983320816
206	1.0	43.8363800159
206	1.0	43.8377960456
206	1.0	43.7863596452
206	1.0	43.771513581
206	1.0	43.7960424984
206	1.0	43.7385116933
206	1.0	43.7981596648
206	1.0	43.7736192797
206	1.0	43.7531258799
206	1.0	43.777960775
206	1.0	43.8335629704
206	1.0	43.8166909838
206	1.0	43.8252731946
206	1.0	43.8006188422
206	1.0	43.8322927549
206	1.0	43.8446013465
206	1.0	43.830807945
206	1.0	43.7792820651
206	1.0	43.7707243739
206	1.0	43.8092022715
206	1.0	43.8006075727
206	1.0	43.8444700211
206	1.0	43.7998816904
206	1.0	43.7797008399
206	1.0	43.777076059
206	1.0	43.7223032914
206	1.0	43.8408274823
206	1.0	43.7759191244
206	1.0	43.815554262
206	1.0	43.8363629804
206	1.0	43.8460620743
206	1.0	43.798433646
206	1.0	43.7521768329
206	1.0	43.8304600511
206	1.0	43.7978052631
206	1.0	43.8223233507
206	1.0	43.8410355199
206	1.0	43.8028649843
206	1.0	43.8278993367
206	1.0	43.8008181239
206	1.0	43.7956376086
206	1.0	43.8471162534
206	1.0	43.8105382935
206	1.0	43.8377654592
206	1.0	43.7918008445
206	1.0	43.7675125122
206	2.0	43.7939046392
206	1.0	43.7780613682
206	1.0	43.8184010443
206	1.0	43.7765765893
206	1.0	43.8170669063
206	1.0	43.8146326821
206	1.0	43.7977911816
206	1.0	43.8067199011
206	1.0	43.7971478817
206	1.0	43.7967514707
206	1.0	43.8180113133
206	1.0	43.8344684729
206	1.0	43.8109466356
206	1.0	43.8193677016
206	1.0	43.8245432535
206	1.0	43.8018208283
206	1.0	43.7922593012
206	1.0	43.7642759902
206	1.0	43.8207139667
206	1.0	43.8320494432
206	1.0	43.7599071397
206	1.0	43.8295823185
206	1.0	43.8256430776
206	1.0	43.8063416103
206	1.0	43.8281101421
206	1.0	43.7623623787
206	1.0	43.7629988175
206	1.0	43.836707122
206	1.0	43.7531765854
206	1.0	43.7914914205
206	1.0	43.8410417484
206	1.0	43.8282092141
206	1.0	43.8233902564
206	1.0	43.7608011807
206	1.0	43.8148015613
206	1.0	43.7509021685
206	1.0	43.8568857058
206	1.0	43.8390134766
206	1.0	43.8448849849
206	1.0	43.76814179
206	1.0	43.799385254
206	1.0	43.8299448032
206	1.0	43.7594938719
206	1.0	43.8283497279
206	1.0	43.7879541682
206	1.0	43.7893312531
206	1.0	43.8207383126
206	1.0	43.8400840592
206	1.0	43.8343579179
206	1.0	43.8285621666
206	2.0	43.7632718797
206	1.0	43.7841034452
206	1.0	43.765789375
206	1.0	43.8375444715
206	1.0	43.761203071
206	1.0	43.8359151444
206	1.0	43.8502910527
206	1.0	43.8508113239
206	1.0	43.7461053494
206	1.0	43.8121241477
206	1.0	43.7756934381
206	1.0	43.8272490311
206	1.0	43.7780471631
206	1.0	43.7851033176
206	1.0	43.8198259051
206	1.0	43.786775687
206	1.0	43.8130937529
206	1.0	43.8303872833
206	1.0	43.8004948899
206	1.0	43.7511356477
206	1.0	43.8264451894
206	1.0	43.8384937757
206	1.0	43.8249196236
206	1.0	43.8310552264
206	1.0	43.8298166386
206	1.0	43.7804844135
206	1.0	43.8318815455
206	1.0	43.7927580404
206	1.0	43.7544636085
206	1.0	43.7793478751
206	1.0	43.7654720522
206	1.0	43.8273951657
206	1.0	43.8329490861
206	1.0	43.7297711219
206	1.0	43.7396235779
206	1.0	43.7945273268
206	1.0	43.8057363783
206	1.0	43.7336197005
206	1.0	43.8097429373
206	1.0	43.7637627403
206	1.0	43.7639665622
206	1.0	43.7696699204
206	1.0	43.8015437111
206	1.0	43.7599935784
206	1.0	43.7928940617
206	1.0	43.7704431442
206	1.0	43.7406486473
206	1.0	43.7989045833
206	1.0	43.7973783718
206	1.0	43.824012302
206	1.0	43.8185968112
206	1.0	43.8031963058
206	1.0	43.7639551414
206	1.0	43.8559572521
206	1.0	43.7579663951
206	1.0	43.7549161819
206	1.0	43.8352699497
206	1.0	43.7690960454
206	1.0	43.8431879475
206	1.0	43.8281904258
206	1.0	43.7942596689
206	1.0	43.8230670127
206	1.0	43.8356082606
206	1.0	43.8017923558
206	1.0	43.8130346292
206	1.0	43.7760451358
206	1.0	43.8238688246
206	1.0	43.7850247147
206	1.0	43.7607748176
206	1.0	43.7427700568
206	1.0	43.8089377058
206	1.0	43.7321142604
206	1.0	43.8256184354
206	1.0	43.8269575946
206	1.0	43.8351103222
206	1.0	43.7344421445
206	1.0	43.8382113385
206	1.0	43.8014681396
206	1.0	43.843618466
206	1.0	43.7916363555
206	1.0	43.8272425468
206	1.0	43.8078104806
206	1.0	43.7697187289
206	1.0	43.7261654686
206	2.0	43.7753239504
206	1.0	43.7765675754
206	1.0	43.744501108
206	1.0	43.8263724205
206	1.0	43.7703663349
206	1.0	43.8279734059
206	1.0	43.7518354602
206	1.0	43.780316907
206	1.0	43.7789249181
206	1.0	43.8238607558
206	1.0	43.8066962743
206	1.0	43.8241892246
206	1.0	43.8370433597
206	1.0	43.8254630169
206	1.0	43.8475105524
206	1.0	43.7349856547
206	1.0	43.8472159886
206	1.0	43.8177528218
206	1.0	43.8344570774
206	1.0	43.8321894777
206	1.0	43.8573139767
206	1.0	43.7763855985
206	1.0	43.8062972725
206	1.0	43.8307295486
206	1.0	43.7757098165
206	1.0	43.8426921809
206	1.0	43.7237684832
206	2.0	43.8376878648
206	1.0	43.7667546384
206	1.0	43.8628658776
206	1.0	43.8284327296
206	1.0	43.7973485526
206	2.0	43.8275432148
206	1.0	43.838371603
206	1.0	43.7969035544
206	1.0	43.8427001902
206	1.0	43.7260433637
206	1.0	43.8484890052
206	1.0	43.8246264604
206	1.0	43.8386064252
206	1.0	43.8159596582
206	1.0	43.7878971033
206	1.0	43.8173516005
206	1.0	43.8104065635
206	1.0	43.7723800752
206	1.0	43.8213182925
206	1.0	43.7977457467
206	1.0	43.8015949015
206	1.0	43.8069545078
206	1.0	43.7925662724
206	1.0	43.7752068101
206	1.0	43.7702553029
206	1.0	43.845060636
206	1.0	43.773947433
206	1.0	43.8108607478
206	1.0	43.858578285
206	1.0	43.812954156
206	1.0	43.7901684169
206	1.0	43.8057962404
206	1.0	43.7548365817
206	1.0	43.755065701
206	1.0	43.8532658676
206	1.0	43.8062384497
206	1.0	43.785514299
206	1.0	43.8080122673
206	1.0	43.8137930814
206	1.0	43.8377721537
206	1.0	43.7735943336
206	1.0	43.7771700717
206	1.0	43.8133974275
206	1.0	43.8154700407
206	1.0	43.8003155901
206	1.0	43.7575806175
206	1.0	43.7605181807
206	1.0	43.8491603099
206	1.0	43.7717486497
206	1.0	43.8470844191
206	1.0	43.8475692868
206	1.0	43.7838831688
206	1.0	43.7827138857
206	1.0	43.7603321276
206	1.0	43.8648529111
206	1.0	43.8097863853
206	1.0	43.7929962134
206	1.0	43.7863812862
206	1.0	43.8263138042
206	1.0	43.8235488888
206	1.0	43.7964406979
206	1.0	43.7654463048
206	2.0	43.8222202068
206	2.0	43.8277439117
206	1.0	43.8438588827
206	1.0	43.8506499057
206	1.0	43.733891836
206	1.0	43.8430805708
206	1.0	43.7952660628
206	1.0	43.7104815714
206	1.0	43.8129804168
206	1.0	43.7986388086
206	1.0	43.8292816284
206	1.0	43.7940748619
206	1.0	43.7795037477
206	1.0	43.8343721675
206	1.0	43.7992396662
206	1.0	43.7327602509
206	1.0	43.8189660995
206	1.0	43.7379881255
206	1.0	43.8217602078
206	1.0	43.7692026951
206	1.0	43.8282625552
206	1.0	43.8426455637
206	1.0	43.8033003649
206	1.0	43.8366521359
206	1.0	43.7428929737
206	1.0	43.8123579031
206	1.0	43.8398029914
206	1.0	43.7949278935
206	1.0	43.7640769478
206	1.0	43.838281925
206	1.0	43.8141104524
206	1.0	43.785809551
206	1.0	43.7942134877
206	1.0	43.8234914499
206	1.0	43.7597214635
206	1.0	43.8401365853
206	1.0	43.8262522346
206	1.0	43.8163511087
206	1.0	43.8357095535
206	1.0	43.7965388596
206	1.0	43.8284711781
206	1.0	43.7424979449
206	1.0	43.7500489036
206	1.0	43.7640107577
206	1.0	43.8410319427
206	1.0	43.7820629097
206	1.0	43.8344977225
206	1.0	43.847362081
206	1.0	43.7567203279
206	1.0	43.8505381767
206	1.0	43.8247977884
206	1.0	43.7865294648
206	1.0	43.8257774818
206	1.0	43.7524852712
206	1.0	43.7560593222
206	1.0	43.7631711413
206	1.0	43.8335717463
206	1.0	43.7231264447
206	1.0	43.8593573747
206	1.0	43.8332482522
206	1.0	43.7448785818
206	1.0	43.8394426386
206	1.0	43.8239993257
206	1.0	43.814678403
206	1.0	43.8482730328
206	1.0	43.8348875714
206	1.0	43.8381011351
206	1.0	43.8208195391
206	1.0	43.8090148446
206	1.0	43.8051856204
206	1.0	43.8146037122
206	1.0	43.7566749256
206	1.0	43.7800326247
206	1.0	43.7430948192
206	1.0	43.8457966499
206	1.0	43.7355392375
206	1.0	43.7342625472
206	1.0	43.8138000829
206	1.0	43.8075280732
206	1.0	43.764063664
206	1.0	43.8329786813
206	1.0	43.8256232835
206	1.0	43.7450772195
206	1.0	43.7527101725
206	1.0	43.8396544295
206	1.0	43.8352543528
206	1.0	43.8040991264
206	1.0	43.8099451933
206	1.0	43.7970115546
206	1.0	43.7778697443
206	1.0	43.7874930793
206	1.0	43.8229745362
206	1.0	43.7976128641
206	1.0	43.7583963579
206	1.0	43.8264833836
206	1.0	43.8158113979
206	1.0	43.8613497715
206	1.0	43.8138216617
206	1.0	43.7938053205
206	1.0	43.8379607934
206	1.0	43.7506151416
206	1.0	43.8233454315
206	1.0	43.8355309574
206	1.0	43.7940292731
206	1.0	43.757461154
206	1.0	43.7860697587
206	1.0	43.8113902524
206	1.0	43.8514365341
206	1.0	43.8130688945
206	1.0	43.753457996
206	1.0	43.7996904961
206	1.0	43.7987680777
206	1.0	43.8233427957
206	1.0	43.8579834426
206	1.0	43.8418928753
206	1.0	43.8409009142
206	1.0	43.729834184
206	1.0	43.7575986323
206	1.0	43.7322840552
206	1.0	43.7987289403
206	1.0	43.8093583129
206	1.0	43.8345387357
206	1.0	43.7947586138
206	1.0	43.8327247686
206	1.0	43.7967585015
206	1.0	43.7963612572
206	1.0	43.7864058751
206	1.0	43.8463619566
206	1.0	43.8546728574
206	1.0	43.831670255
206	1.0	43.831134064
206	2.0	43.7548767624
206	1.0	43.771985069
206	1.0	43.8165850007
206	1.0	43.7956587852
206	1.0	43.7922095696
206	1.0	43.8285357258
206	1.0	43.8292145251
206	1.0	43.8493198237
206	1.0	43.7813081889
206	1.0	43.7756139446
206	1.0	43.751001531
206	1.0	43.8372247617
206	1.0	43.7917948944
206	1.0	43.8096429571
206	1.0	43.8124779625
206	1.0	43.7474562443
206	1.0	43.8148539013
206	1.0	43.7942931569
206	1.0	43.7427119182
206	1.0	43.7726603784
206	1.0	43.7953468315
206	1.0	43.8442684321
206	1.0	43.8312630173
206	1.0	43.8207154207
206	1.0	43.8082975079
206	1.0	43.7773944808
206	1.0	43.8351665079
206	1.0	43.8138945082
206	1.0	43.7975503734
206	1.0	43.8126688795
206	2.0	43.7325922336
206	1.0	43.8139834832
206	1.0	43.8366585604
206	1.0	43.7973726751
206	1.0	43.7719484029
206	1.0	43.752136322
206	1.0	43.8034670114
206	1.0	43.8060365532
206	1.0	43.8318100913
206	1.0	43.8010776729
206	1.0	43.7960827364
206	1.0	43.819802364
206	1.0	43.7999026829
206	1.0	43.8428049758
206	1.0	43.8434003447
206	1.0	43.8435868292
206	1.0	43.8349542545
206	1.0	43.8118283497
206	1.0	43.7835731385
206	1.0	43.7462375698
206	1.0	43.7832879129
206	1.0	43.8300114678
206	1.0	43.824775193
206	1.0	43.8309317854
206	1.0	43.8157129647
206	1.0	43.8474661618
206	1.0	43.8229965871
206	1.0	43.7697515987
206	1.0	43.7880083881
206	1.0	43.846836689
206	1.0	43.7969017908
206	1.0	43.791555272
206	1.0	43.813586021
206	1.0	43.7608717762
206	1.0	43.8362287724
206	1.0	43.7746358796
206	1.0	43.7983649522
206	1.0	43.7875359908
206	1.0	43.8464927723
206	1.0	43.7473287076
206	1.0	43.8058606108
206	1.0	43.8719397125
206	1.0	43.8031115385
206	1.0	43.8073607965
206	1.0	43.824970225
206	1.0	43.773372126
206	1.0	43.7853029953
206	1.0	43.858574446
206	1.0	43.7628265022
206	1.0	43.7609757888
206	1.0	43.7412283449
206	1.0	43.8069287223
206	1.0	43.8217602039
206	1.0	43.7380042928
206	1.0	43.7717671409
206	1.0	43.8350135313
206	1.0	43.810184428
206	1.0	43.8416730545
206	1.0	43.8368045607
206	1.0	43.7429246989
206	1.0	43.7778148284
206	1.0	43.8514084502
206	1.0	43.8256924787
206	1.0	43.8338559874
206	1.0	43.8328823395
206	1.0	43.8120768689
206	1.0	43.8377311248
206	1.0	43.827371233
206	1.0	43.7795052788
206	1.0	43.8517639149
206	1.0	43.8281263054
206	1.0	43.8319163894
206	1.0	43.8374255486
206	1.0	43.7868804008
206	1.0	43.8175139077
206	1.0	43.7839568023
206	1.0	43.8506414607
206	1.0	43.7772304119
206	1.0	43.8221463302
206	1.0	43.7446071198
206	1.0	43.7674663874
206	1.0	43.8154780601
206	1.0	43.8418244311
206	1.0	43.7416550901
206	1.0	43.7661114108
206	1.0	43.848094308
206	1.0	43.8294364726
206	1.0	43.83371879
206	1.0	43.8286626216
206	1.0	43.8151829787
206	1.0	43.801480079
206	1.0	43.8247988116
206	1.0	43.8103530126
206	1.0	43.8315496201
206	1.0	43.8057781802
206	1.0	43.7648632764
206	1.0	43.8405204077
206	1.0	43.7267738589
206	1.0	43.8450534728
206	1.0	43.8257164332
206	1.0	43.7531544596
206	1.0	43.7610721208
206	1.0	43.8386088201
206	1.0	43.8233624269
206	1.0	43.808104057
206	1.0	43.7666037312
206	1.0	43.8026363869
206	1.0	43.7605277598
206	1.0	43.8341710926
206	1.0	43.8135749656
206	1.0	43.7568504521
206	1.0	43.8285609819
206	1.0	43.8105868753
206	1.0	43.7656747739
206	1.0	43.8012585016
206	1.0	43.7999483038
206	1.0	43.8183659574
206	1.0	43.7306181957
206	1.0	43.7372287889
206	1.0	43.8489525753
206	1.0	43.7798672211
206	1.0	43.830512206
206	1.0	43.8245846157
206	1.0	43.7482132806
206	1.0	43.8334860579
206	1.0	43.8576998517
206	1.0	43.7736493184
206	1.0	43.798247789
206	1.0	43.7556508587
206	1.0	43.8245870189
206	1.0	43.7474174538
206	1.0	43.8039524017
206	1.0	43.7876872894
206	1.0	43.8272926291
206	1.0	43.8105861474
206	1.0	43.8228555006
206	1.0	43.7954959555
206	1.0	43.8193670587
206	1.0	43.7636089521
206	1.0	43.839565599
206	1.0	43.791498409
206	1.0	43.7474881187
206	1.0	43.8313093833
206	1.0	43.7664587807
206	1.0	43.8187897972
206	2.0	43.8275523913
206	1.0	43.8025226001
206	1.0	43.8036586732
206	1.0	43.7480426228
206	1.0	43.8628312157
206	1.0	43.8344164327
206	1.0	43.7919533959
206	1.0	43.8482359099
206	1.0	43.8124023278
206	1.0	43.8164280959
206	1.0	43.7891081154
206	1.0	43.8236704063
206	2.0	43.7444473499
206	1.0	43.7462609987
206	1.0	43.8198093217
206	1.0	43.7723912182
206	1.0	43.7658542867
206	1.0	43.8299339761
206	1.0	43.7641194446
206	1.0	43.8530719789
206	1.0	43.8143770757
206	1.0	43.7702846976
206	1.0	43.7944064757
206	1.0	43.7683831057
206	1.0	43.7686488731
206	1.0	43.7677138849
206	1.0	43.8230016984
206	1.0	43.7882854057
206	1.0	43.7541351947
206	1.0	43.8393527187
206	1.0	43.7108076068
206	2.0	43.7686092071
206	1.0	43.7547581651
206	1.0	43.7909253347
206	1.0	43.8104440338
206	1.0	43.8227911148
206	1.0	43.8290835658
206	1.0	43.8342655562
206	1.0	43.7902304135
206	1.0	43.7571608734
206	1.0	43.7996933902
206	1.0	43.7527115092
206	1.0	43.7536267455
206	1.0	43.8215612275
206	1.0	43.7604657046
206	1.0	43.8505413058
206	1.0	43.8041062716
206	2.0	43.7868393317
206	1.0	43.780414485
206	1.0	43.8371649963
206	1.0	43.8470814075
206	1.0	43.8464568658
206	1.0	43.8290919289
206	1.0	43.8135030191
206	1.0	43.785022658
206	1.0	43.750602245
206	1.0	43.7365397865
206	1.0	43.8231412654
206	1.0	43.8225709405
206	1.0	43.8356314522
206	1.0	43.8535314748
206	1.0	43.8411697947
206	1.0	43.8407325704
206	1.0	43.8019627646
206	1.0	43.8278385471
206	1.0	43.8145743363
206	1.0	43.7643370381
206	1.0	43.8386220963
206	1.0	43.8000346776
206	1.0	43.8177447418
206	1.0	43.8056336505
206	1.0	43.785374941
206	1.0	43.7939711704
206	1.0	43.7989492895
206	1.0	43.8316308054
206	1.0	43.8103474006
206	1.0	43.7770673938
206	1.0	43.7534819212
206	1.0	43.7564873285
206	1.0	43.831498041
206	1.0	43.8599984471
206	1.0	43.8537766833
206	1.0	43.8278143495
206	1.0	43.8243349437
206	1.0	43.7750004902
206	1.0	43.8173272707
206	1.0	43.8175939324
206	1.0	43.7472962736
206	1.0	43.8084976819
206	1.0	43.8349459038
206	1.0	43.7707279184
206	1.0	43.8136406744
206	1.0	43.8325366222
206	1.0	43.7339215585
206	1.0	43.8367249485
206	1.0	43.8375768721
206	2.0	43.8188212599
206	1.0	43.8438192027
206	1.0	43.8161907183
206	1.0	43.7930384004
206	1.0	43.8318054043
206	1.0	43.8306099681
206	1.0	43.7724108798
206	1.0	43.7813175243
206	1.0	43.7516381048
206	1.0	43.751123407
206	1.0	43.7655673536
206	1.0	43.8282397924
206	1.0	43.7746893599
206	1.0	43.8640032656
206	1.0	43.7466637026
206	1.0	43.7925982457
206	1.0	43.7610802575
