# Supplementary material for: Unique membrane properties and enhanced signal processing in human neocortical neurons
Source: eLife. 2016 Oct 6;5:e16553. doi: 10.7554/eLife.16553 (PMC5100995; doi:10.7554/eLife.16553)
Supplement: Source code 1. — DOI: http://dx.doi.org/10.7554/eLife.16553.014 [file elife-16553-code1.zip › Fig3/Fig3b/DIST_045_SYNC/Mon_Apr_11_11_35_14_2016/syns_207/sync_stim_seed_767.txt]

NUMBER_OF_SYNAPSES	APC_N	MAX_VOLTAGE
207	1.0	43.7692838386
207	1.0	43.8193023412
207	1.0	43.8433675917
207	1.0	43.7906808372
207	1.0	43.8113152629
207	1.0	43.7559727
207	2.0	43.7573499286
207	1.0	43.8257655307
207	1.0	43.7813201926
207	1.0	43.8620628757
207	1.0	43.8157229894
207	1.0	43.7968822949
207	1.0	43.7644369983
207	1.0	43.7873867568
207	1.0	43.8419543311
207	1.0	43.7965111793
207	1.0	43.754763779
207	1.0	43.7971278964
207	1.0	43.7847073587
207	1.0	43.8390389912
207	1.0	43.8049323423
207	1.0	43.7999755567
207	1.0	43.7781657184
207	1.0	43.7541272973
207	1.0	43.805880189
207	1.0	43.7948595137
207	1.0	43.7587735672
207	1.0	43.7485994771
207	1.0	43.81900065
207	1.0	43.75555703
207	1.0	43.7940868691
207	1.0	43.8260556517
207	1.0	43.8020822089
207	1.0	43.7409438079
207	1.0	43.8020158781
207	1.0	43.773092875
207	1.0	43.7940548971
207	1.0	43.8348005819
207	1.0	43.7348824055
207	1.0	43.7810920881
207	1.0	43.7943307823
207	1.0	43.7733573929
207	1.0	43.7490017798
207	1.0	43.7695117346
207	1.0	43.8248057896
207	1.0	43.7344739214
207	1.0	43.8170650853
207	1.0	43.8277193305
207	1.0	43.8288681996
207	1.0	43.8176237864
207	1.0	43.8271285942
207	1.0	43.8404133933
207	1.0	43.8197586473
207	1.0	43.795857432
207	1.0	43.8551875356
207	1.0	43.7702176011
207	1.0	43.8474702378
207	1.0	43.7944750943
207	1.0	43.8144924208
207	1.0	43.8432190241
207	1.0	43.7969625223
207	2.0	43.8330837232
207	1.0	43.7226470769
207	1.0	43.7975815258
207	1.0	43.7508304412
207	1.0	43.746868461
207	1.0	43.750309171
207	1.0	43.7745857537
207	1.0	43.7957633964
207	1.0	43.7844540905
207	1.0	43.812276446
207	1.0	43.845435976
207	1.0	43.801830659
207	1.0	43.8429596171
207	1.0	43.8125121911
207	1.0	43.8075645012
207	1.0	43.8435380807
207	1.0	43.8115529059
207	1.0	43.8354042958
207	1.0	43.8081773541
207	1.0	43.7920791819
207	1.0	43.792535924
207	1.0	43.7753972211
207	1.0	43.8473553418
207	1.0	43.8617129579
207	1.0	43.7464053222
207	1.0	43.8087491849
207	1.0	43.828708139
207	1.0	43.8128388742
207	1.0	43.8212393979
207	1.0	43.7691681455
207	1.0	43.8215483965
207	1.0	43.744741584
207	1.0	43.8013692385
207	1.0	43.8299598283
207	1.0	43.8218537876
207	1.0	43.7721381619
207	1.0	43.8287692021
207	1.0	43.7782312445
207	1.0	43.8326579535
207	1.0	43.7651310849
207	1.0	43.8017375075
207	1.0	43.7987211753
207	1.0	43.8240499214
207	1.0	43.8323207164
207	1.0	43.7776184798
207	1.0	43.7924395055
207	1.0	43.8360269385
207	1.0	43.7418926836
207	1.0	43.8110700571
207	1.0	43.7897432192
207	1.0	43.830804667
207	1.0	43.7695572437
207	1.0	43.8442900931
207	1.0	43.8014894223
207	1.0	43.7743049771
207	1.0	43.8357580657
207	1.0	43.743634831
207	1.0	43.8172438887
207	1.0	43.834368709
207	1.0	43.825956889
207	1.0	43.8085171891
207	1.0	43.7744630222
207	1.0	43.818546956
207	1.0	43.7665042923
207	1.0	43.810532342
207	1.0	43.7579892333
207	1.0	43.8003982287
207	1.0	43.848090888
207	1.0	43.8275470525
207	1.0	43.8155343216
207	1.0	43.7869147262
207	1.0	43.7956799987
207	1.0	43.8211462464
207	1.0	43.8230490549
207	1.0	43.7794151988
207	1.0	43.7715800414
207	1.0	43.825984305
207	1.0	43.8579051563
207	1.0	43.7772468649
207	1.0	43.7926304178
207	1.0	43.8030908693
207	1.0	43.7975753853
207	1.0	43.8352943923
207	1.0	43.7453990761
207	1.0	43.8210558164
207	1.0	43.811142694
207	1.0	43.7863613161
207	1.0	43.8235375384
207	1.0	43.8431939577
207	1.0	43.8290536928
207	1.0	43.8606271318
207	1.0	43.8347376888
207	1.0	43.8264346299
207	1.0	43.8226166789
207	1.0	43.7946289613
207	1.0	43.7895534957
207	1.0	43.8352515652
207	1.0	43.8281379892
207	1.0	43.8293383825
207	1.0	43.8312316301
207	1.0	43.7440645117
207	1.0	43.7443763437
207	2.0	43.7689977068
207	1.0	43.8441051158
207	1.0	43.8416064037
207	1.0	43.8218805105
207	1.0	43.818620802
207	1.0	43.7613288437
207	1.0	43.7636316709
207	1.0	43.8398828841
207	1.0	43.8458564693
207	1.0	43.815660805
207	1.0	43.8165153678
207	1.0	43.7497470496
207	1.0	43.8411696188
207	1.0	43.8494311704
207	1.0	43.7750646687
207	1.0	43.8117725804
207	1.0	43.774674081
207	1.0	43.8323173307
207	1.0	43.8076431399
207	1.0	43.8186314516
207	1.0	43.8021791582
207	1.0	43.7738096584
207	1.0	43.8484581603
207	1.0	43.741500622
207	1.0	43.8371349981
207	1.0	43.8480426295
207	1.0	43.7902629571
207	1.0	43.8388889474
207	1.0	43.8318542581
207	1.0	43.8104363756
207	1.0	43.8193683992
207	1.0	43.7775241587
207	1.0	43.8286109135
207	1.0	43.8236521918
207	1.0	43.7814937215
207	1.0	43.823283893
207	1.0	43.7881573606
207	2.0	43.8264344162
207	1.0	43.8103343835
207	1.0	43.843925616
207	1.0	43.8134384194
207	1.0	43.7668976134
207	1.0	43.8205640451
207	1.0	43.834178869
207	1.0	43.8005727297
207	1.0	43.8046682642
207	1.0	43.778747624
207	1.0	43.8204925767
207	1.0	43.8513658547
207	1.0	43.8584684995
207	1.0	43.8020001765
207	1.0	43.8150660203
207	1.0	43.7982376974
207	1.0	43.7666403549
207	1.0	43.7669104988
207	1.0	43.7409915277
207	1.0	43.8167377068
207	1.0	43.7674954206
207	1.0	43.8237610775
207	1.0	43.8480985659
207	1.0	43.7772133888
207	1.0	43.8103336885
207	1.0	43.840481428
207	1.0	43.7490565415
207	1.0	43.7979189314
207	1.0	43.8530320134
207	1.0	43.8386708244
207	1.0	43.8273818829
207	1.0	43.7908288048
207	1.0	43.8301305298
207	1.0	43.7798499762
207	1.0	43.8237557641
207	1.0	43.8435455717
207	1.0	43.8039692001
207	1.0	43.8401721047
207	1.0	43.821435015
207	1.0	43.8385767041
207	1.0	43.8246076936
207	1.0	43.7506825739
207	1.0	43.821927168
207	1.0	43.826190567
207	1.0	43.8063272781
207	1.0	43.8123798981
207	1.0	43.8070463764
207	1.0	43.8373996851
207	1.0	43.8127413796
207	1.0	43.7373397413
207	1.0	43.7648378575
207	1.0	43.8460921634
207	1.0	43.8204710908
207	1.0	43.7847375608
207	1.0	43.7681012026
207	1.0	43.7992690443
207	1.0	43.8350303839
207	1.0	43.796694496
207	1.0	43.8468554387
207	1.0	43.8151613608
207	1.0	43.7669549941
207	1.0	43.7668229137
207	1.0	43.8027525646
207	1.0	43.7760892636
207	1.0	43.7930646358
207	1.0	43.8080544782
207	1.0	43.7588653344
207	1.0	43.8195234577
207	1.0	43.7769321386
207	1.0	43.8581424607
207	1.0	43.8341450249
207	1.0	43.8352654291
207	1.0	43.7761192325
207	1.0	43.821567361
207	1.0	43.8211889144
207	1.0	43.7236538777
207	1.0	43.8507864297
207	1.0	43.8470196875
207	1.0	43.7841987836
207	1.0	43.8173283182
207	1.0	43.8460942703
207	1.0	43.813949321
207	1.0	43.751376789
207	1.0	43.7483623159
207	1.0	43.8163492628
207	1.0	43.7901667002
207	1.0	43.7653432703
207	2.0	43.8326190682
207	1.0	43.807622647
207	1.0	43.8066737694
207	1.0	43.7928037039
207	1.0	43.804927956
207	1.0	43.8475451547
207	1.0	43.7825886748
207	1.0	43.8175601273
207	1.0	43.8322129612
207	1.0	43.7568121163
207	1.0	43.8247777106
207	1.0	43.785167396
207	1.0	43.8528715233
207	1.0	43.8351184195
207	1.0	43.7990965092
207	1.0	43.7366810372
207	1.0	43.814915494
207	1.0	43.8076387074
207	1.0	43.857481743
207	1.0	43.7737327251
207	1.0	43.7532713941
207	1.0	43.8464109683
207	1.0	43.8483841061
207	1.0	43.8388675236
207	1.0	43.7592090509
207	1.0	43.8320445315
207	1.0	43.8317212266
207	1.0	43.7648252314
207	1.0	43.7491330811
207	1.0	43.8025754212
207	1.0	43.792981325
207	1.0	43.7670976786
207	1.0	43.7388607775
207	1.0	43.8408564825
207	1.0	43.8494010668
207	1.0	43.776315743
207	1.0	43.7385887568
207	1.0	43.8339391501
207	1.0	43.843196031
207	1.0	43.7999103241
207	1.0	43.7661603975
207	1.0	43.7526692677
207	1.0	43.784272797
207	1.0	43.7594172536
207	1.0	43.7440795591
207	1.0	43.8122168562
207	1.0	43.8389539842
207	1.0	43.7878229711
207	1.0	43.762328445
207	1.0	43.8361518936
207	1.0	43.8260006891
207	1.0	43.8418630965
207	1.0	43.8091379647
207	1.0	43.7872780617
207	1.0	43.8210590521
207	1.0	43.810303486
207	1.0	43.7725765192
207	1.0	43.8532793907
207	1.0	43.7990167886
207	1.0	43.7893723121
207	1.0	43.8322084644
207	1.0	43.8235931647
207	1.0	43.7960636878
207	1.0	43.7506619795
207	1.0	43.7470564753
207	1.0	43.7433371738
207	1.0	43.7934825447
207	1.0	43.7930634952
207	1.0	43.7853167128
207	1.0	43.8392866824
207	1.0	43.7881414015
207	1.0	43.8345376511
207	1.0	43.7911131833
207	1.0	43.7856178951
207	1.0	43.8426342809
207	1.0	43.765151789
207	1.0	43.8285265274
207	1.0	43.8411202996
207	1.0	43.787163846
207	1.0	43.8483059964
207	1.0	43.8483916643
207	1.0	43.7502546824
207	1.0	43.7906807262
207	1.0	43.7623649382
207	1.0	43.777097098
207	1.0	43.7808359726
207	1.0	43.8319594647
207	1.0	43.8269908313
207	1.0	43.7506735815
207	1.0	43.8113653249
207	1.0	43.8258708417
207	2.0	43.8034556771
207	1.0	43.815108076
207	1.0	43.8394203996
207	1.0	43.8472033927
207	1.0	43.8164376894
207	1.0	43.7680675654
207	1.0	43.8004446869
207	1.0	43.7562119792
207	1.0	43.8406811333
207	1.0	43.8157239776
207	1.0	43.8118370469
207	1.0	43.7844435348
207	1.0	43.8227602304
207	1.0	43.8433379302
207	1.0	43.8027711405
207	1.0	43.7923749007
207	1.0	43.7611367374
207	1.0	43.7901974383
207	1.0	43.8103787583
207	1.0	43.7970384143
207	1.0	43.8001784559
207	1.0	43.8394437197
207	1.0	43.7621169393
207	1.0	43.7578495124
207	1.0	43.8028139396
207	1.0	43.7766059811
207	1.0	43.7710549743
207	1.0	43.8270565256
207	1.0	43.841905786
207	1.0	43.7350744827
207	1.0	43.8179207174
207	1.0	43.7755816061
207	2.0	43.8048695461
207	1.0	43.7872610023
207	1.0	43.7967971448
207	1.0	43.860470432
207	2.0	43.7428903303
207	1.0	43.7548640281
207	1.0	43.8388603208
207	1.0	43.7984687402
207	1.0	43.739424982
207	1.0	43.8409226195
207	1.0	43.8196966097
207	1.0	43.8290462966
207	1.0	43.8277890413
207	1.0	43.8286908486
207	1.0	43.8079342578
207	1.0	43.7925342646
207	1.0	43.7798622246
207	1.0	43.8035467221
207	1.0	43.8161876006
207	1.0	43.8106037384
207	1.0	43.8165196403
207	1.0	43.8356671233
207	1.0	43.8072749533
207	1.0	43.7784458283
207	1.0	43.8545937641
207	1.0	43.8368893477
207	1.0	43.8041784914
207	1.0	43.7510036268
207	1.0	43.7664249855
207	1.0	43.7580810931
207	1.0	43.7997806972
207	1.0	43.8371181522
207	1.0	43.8481589995
207	1.0	43.7871359932
207	1.0	43.7971834238
207	1.0	43.78504839
207	1.0	43.7847866656
207	1.0	43.7847143497
207	1.0	43.8287235169
207	1.0	43.8348218494
207	1.0	43.798615403
207	1.0	43.8313434617
207	1.0	43.8060771044
207	1.0	43.826043179
207	1.0	43.8418560952
207	1.0	43.8134503358
207	2.0	43.785883486
207	1.0	43.8279311027
207	1.0	43.7702615845
207	1.0	43.8454563798
207	1.0	43.8288535554
207	1.0	43.7657666138
207	1.0	43.7741741101
207	1.0	43.792637149
207	1.0	43.8551713788
207	1.0	43.8301693221
207	1.0	43.7945504545
207	1.0	43.8228234734
207	1.0	43.850580723
207	1.0	43.828246174
207	1.0	43.7357642048
207	1.0	43.8406248333
207	1.0	43.7955109759
207	1.0	43.8389582757
207	1.0	43.7889045976
207	1.0	43.7723150633
207	1.0	43.8371011143
207	1.0	43.8338169208
207	1.0	43.7548030869
207	1.0	43.7616580763
207	1.0	43.764581652
207	1.0	43.7984153248
207	1.0	43.8209609938
207	1.0	43.7961165845
207	1.0	43.7995289212
207	1.0	43.76902421
207	1.0	43.8085265801
207	1.0	43.857003517
207	1.0	43.8233462422
207	1.0	43.8220820264
207	1.0	43.8560027429
207	1.0	43.7551626322
207	1.0	43.8153925393
207	1.0	43.7724698817
207	1.0	43.7940646871
207	1.0	43.8302583553
207	1.0	43.7575847726
207	2.0	43.7496010306
207	1.0	43.8336299077
207	1.0	43.8229692939
207	1.0	43.8280587191
207	1.0	43.7419427332
207	1.0	43.8127136724
207	1.0	43.8041422808
207	1.0	43.8077315364
207	1.0	43.8000563843
207	1.0	43.7883664139
207	1.0	43.8286635834
207	1.0	43.805893787
207	1.0	43.8333324484
207	1.0	43.7860168681
207	1.0	43.7429028654
207	1.0	43.7763160411
207	1.0	43.7517546813
207	1.0	43.789773799
207	1.0	43.8450166003
207	1.0	43.8434839483
207	1.0	43.8232324719
207	1.0	43.7946944129
207	1.0	43.8410356545
207	1.0	43.7612121521
207	1.0	43.7560845938
207	1.0	43.7919502089
207	1.0	43.8165919502
207	1.0	43.8499460485
207	1.0	43.7920647631
207	1.0	43.761355122
207	1.0	43.8558912364
207	1.0	43.7855937132
207	1.0	43.8421736225
207	1.0	43.7990991439
207	2.0	43.7956019101
207	1.0	43.8208746708
207	1.0	43.821509311
207	1.0	43.8516386827
207	1.0	43.8095952673
207	1.0	43.7870401174
207	1.0	43.7565026718
207	1.0	43.8430118151
207	1.0	43.8162834407
207	1.0	43.7764671611
207	1.0	43.803210459
207	1.0	43.8095005083
207	1.0	43.7462926092
207	1.0	43.8216152066
207	1.0	43.824947558
207	1.0	43.8220130382
207	1.0	43.7667046147
207	1.0	43.8112604377
207	1.0	43.823508169
207	1.0	43.8341389802
207	1.0	43.832090134
207	1.0	43.8078454166
207	1.0	43.8307466733
207	1.0	43.8006042164
207	1.0	43.7783617992
207	2.0	43.7955064012
207	1.0	43.8185062788
207	1.0	43.76904728
207	1.0	43.809318836
207	1.0	43.7615189711
207	1.0	43.8100017381
207	1.0	43.7996490825
207	1.0	43.767410197
207	1.0	43.8249359169
207	1.0	43.8315917823
207	1.0	43.860207389
207	1.0	43.7479071343
207	1.0	43.8274708224
207	1.0	43.7996139474
207	1.0	43.845266016
207	1.0	43.8316651079
207	1.0	43.8215583282
207	1.0	43.8113444895
207	1.0	43.7804188836
207	1.0	43.8212288122
207	1.0	43.7914137398
207	1.0	43.8192611703
207	1.0	43.8373710959
207	1.0	43.8007943949
207	1.0	43.831640718
207	1.0	43.8303685457
207	1.0	43.8139863414
207	1.0	43.8314879728
207	1.0	43.8189974922
207	1.0	43.8044498039
207	1.0	43.8266251486
207	1.0	43.8505715163
207	1.0	43.8331169723
207	1.0	43.7471245873
207	1.0	43.8537832562
207	1.0	43.8400447685
207	1.0	43.7567544718
207	1.0	43.8464888166
207	1.0	43.8376435768
207	1.0	43.824043723
207	1.0	43.8502862925
207	1.0	43.8354633845
207	1.0	43.8207760991
207	1.0	43.8197523382
207	1.0	43.812587293
207	1.0	43.8187633622
207	1.0	43.8469393142
207	1.0	43.8330184642
207	1.0	43.8450934887
207	1.0	43.8165504105
207	1.0	43.8059571639
207	1.0	43.7533070846
207	1.0	43.791062608
207	1.0	43.825480317
207	1.0	43.8162994794
207	1.0	43.7307227036
207	1.0	43.8193303427
207	1.0	43.8461588411
207	1.0	43.8602183024
207	1.0	43.7699856791
207	1.0	43.8468164908
207	1.0	43.8186110458
207	1.0	43.8166988833
207	1.0	43.7886203978
207	1.0	43.8311359555
207	1.0	43.8445020703
207	1.0	43.8259454328
207	1.0	43.8338209461
207	1.0	43.8420160503
207	1.0	43.8130892233
207	1.0	43.7675038337
207	1.0	43.7734564113
207	1.0	43.7897940086
207	1.0	43.7885240098
207	2.0	43.7922547236
207	1.0	43.8227048052
207	1.0	43.8417554576
207	1.0	43.8278362807
207	1.0	43.8223427924
207	1.0	43.8335495614
207	1.0	43.8236776489
207	1.0	43.7851829868
207	1.0	43.7643490176
207	1.0	43.8153537945
207	1.0	43.771788083
207	1.0	43.8084802292
207	1.0	43.8228559592
207	2.0	43.8207802407
207	1.0	43.8436507119
207	1.0	43.7609146922
207	2.0	43.8103733665
207	1.0	43.8581869241
207	1.0	43.8375061333
207	1.0	43.8414897466
207	1.0	43.8616676572
207	1.0	43.7525577846
207	1.0	43.839388131
207	1.0	43.8405845633
207	2.0	43.8427080557
207	1.0	43.8319129441
207	1.0	43.8335356436
207	2.0	43.7754847159
207	1.0	43.8187285353
207	1.0	43.8306495419
207	1.0	43.7954458319
207	1.0	43.7384290669
207	1.0	43.8572491536
207	1.0	43.8162629407
207	1.0	43.8053610005
207	1.0	43.7953808517
207	1.0	43.8366507469
207	1.0	43.8287420462
207	1.0	43.7654138442
207	1.0	43.7859080906
207	1.0	43.8511212527
207	1.0	43.8216012225
207	1.0	43.8199914339
207	1.0	43.8485416246
207	1.0	43.8438105615
207	1.0	43.8304480633
207	1.0	43.8278573213
207	1.0	43.8342103622
207	1.0	43.798899717
207	1.0	43.8245863442
207	1.0	43.859587436
207	1.0	43.8057207573
207	1.0	43.850237406
207	1.0	43.835790233
207	1.0	43.8420070337
207	1.0	43.7801943335
207	1.0	43.8369542828
207	1.0	43.7993369377
207	1.0	43.7483851794
207	1.0	43.8351162057
207	1.0	43.8194031506
207	1.0	43.8047753398
207	1.0	43.7630575028
207	1.0	43.8102981622
207	1.0	43.8233381057
207	1.0	43.8379970062
207	1.0	43.8333066231
207	1.0	43.7720095614
207	1.0	43.8177521828
207	1.0	43.8080473825
207	1.0	43.8184188589
207	1.0	43.8502936312
207	1.0	43.8501279045
207	1.0	43.8603958578
207	1.0	43.7748585086
207	1.0	43.8424368774
207	1.0	43.82441682
207	1.0	43.7606966375
207	1.0	43.8425152473
207	1.0	43.7961905462
207	1.0	43.7966725708
207	1.0	43.8077584672
207	1.0	43.8190461009
207	1.0	43.8298473922
207	1.0	43.8137030541
207	1.0	43.8594619219
207	1.0	43.820632857
207	1.0	43.8330745451
207	1.0	43.7558591738
207	1.0	43.8110708478
207	1.0	43.8285292554
207	1.0	43.8434455952
207	1.0	43.8451674944
207	1.0	43.8275501709
207	1.0	43.8049692853
207	1.0	43.7354741249
207	1.0	43.8379654865
207	1.0	43.8428538155
207	1.0	43.8051828795
207	1.0	43.796087196
207	1.0	43.8340977599
207	1.0	43.8001903201
207	1.0	43.8174036366
207	1.0	43.828157637
207	1.0	43.783031242
207	1.0	43.7755222475
207	1.0	43.8458921062
207	1.0	43.7692563069
207	1.0	43.8360857765
207	1.0	43.8181005389
207	1.0	43.8085948604
207	1.0	43.8317448046
207	1.0	43.805912287
207	1.0	43.8458328843
207	1.0	43.8013235084
207	1.0	43.7692778665
207	1.0	43.7853200767
207	1.0	43.8297567593
207	1.0	43.8401936636
207	1.0	43.8094222642
207	1.0	43.7463274308
207	1.0	43.8117012599
207	1.0	43.7851973404
207	1.0	43.821101865
207	1.0	43.7975162993
207	1.0	43.7602320436
207	1.0	43.85272675
207	1.0	43.8068263071
207	1.0	43.8365974809
207	1.0	43.8318854147
207	1.0	43.8338146701
207	1.0	43.7907102544
207	1.0	43.8210774206
207	1.0	43.7355049096
207	1.0	43.8325163227
207	1.0	43.7362037346
207	1.0	43.8485698453
207	1.0	43.8448364981
207	1.0	43.8089732476
207	1.0	43.8477427952
207	1.0	43.793550164
207	1.0	43.8468041438
207	1.0	43.7347949011
207	1.0	43.822600498
207	1.0	43.7788949699
207	1.0	43.7356140289
207	1.0	43.8061198123
207	1.0	43.7789044426
207	1.0	43.8145706426
207	1.0	43.7511573799
207	1.0	43.8252551432
207	1.0	43.7953716303
207	1.0	43.8382002234
207	1.0	43.7628697004
207	1.0	43.7995639233
207	1.0	43.8405766773
207	1.0	43.7913854474
207	1.0	43.7700661789
207	1.0	43.8431992042
207	1.0	43.8512109554
207	1.0	43.8100753887
207	1.0	43.8327933638
207	1.0	43.7915118368
207	2.0	43.8143338669
207	1.0	43.775826488
207	1.0	43.7880546771
207	1.0	43.8287954303
207	1.0	43.7967309688
207	1.0	43.8480106455
207	1.0	43.8246221746
207	1.0	43.8040893557
207	1.0	43.7833115879
207	1.0	43.854595053
207	1.0	43.7560293825
207	1.0	43.8448083808
207	1.0	43.8236308862
207	1.0	43.8226970736
207	1.0	43.827465899
207	1.0	43.7761876768
207	1.0	43.8279266881
207	1.0	43.8191993061
207	1.0	43.824844768
207	1.0	43.8097286994
207	1.0	43.8456752633
207	1.0	43.8449150937
207	2.0	43.8258022327
207	1.0	43.8464371298
207	1.0	43.8498664541
207	1.0	43.7825692528
207	1.0	43.7908455926
207	1.0	43.7865637059
207	1.0	43.8124504549
207	1.0	43.7953846407
207	1.0	43.7889967218
207	1.0	43.844306147
207	1.0	43.8184769233
207	1.0	43.7491251971
207	1.0	43.832196899
207	1.0	43.7947401779
207	1.0	43.8547203369
207	1.0	43.852959888
207	1.0	43.7949013691
207	1.0	43.8074007968
207	1.0	43.8291376398
207	1.0	43.8309034243
207	1.0	43.7690396348
207	1.0	43.7729924021
207	1.0	43.733658095
207	1.0	43.8396654384
207	1.0	43.8368650948
207	1.0	43.8463843329
207	1.0	43.8276538801
207	1.0	43.8067162563
207	1.0	43.8222924457
207	1.0	43.8385444262
207	1.0	43.7785354547
207	1.0	43.8187310194
207	1.0	43.8237754783
207	1.0	43.7413624441
207	1.0	43.836783175
207	1.0	43.7727453657
207	1.0	43.8198068973
207	1.0	43.7922544807
207	2.0	43.743419998
207	1.0	43.7802860353
207	1.0	43.8290648913
207	1.0	43.8529669615
207	1.0	43.857139268
207	1.0	43.8213675204
207	1.0	43.7961899745
207	1.0	43.7883657683
207	1.0	43.8136740474
207	1.0	43.8100203773
207	1.0	43.8456224846
207	1.0	43.7883001913
207	1.0	43.7938220721
207	1.0	43.8003348633
207	1.0	43.7620490903
207	1.0	43.84774216
207	1.0	43.8483719899
207	1.0	43.7496448303
207	1.0	43.8326408455
207	1.0	43.8315381125
207	1.0	43.8126047496
207	1.0	43.8454975621
207	1.0	43.8220825785
207	1.0	43.8086846721
207	1.0	43.8370947857
207	1.0	43.8408530597
207	1.0	43.779181763
207	1.0	43.8169450202
207	1.0	43.7770525838
207	1.0	43.8292227259
207	1.0	43.8336052421
207	1.0	43.7559629433
207	1.0	43.7925961722
207	1.0	43.7521682866
207	1.0	43.7392325371
207	1.0	43.8335526246
207	1.0	43.8346521651
207	1.0	43.8406005246
207	1.0	43.8400914243
207	1.0	43.8506999014
207	1.0	43.7958125094
207	1.0	43.7534747179
207	1.0	43.8481804193
207	1.0	43.8057253357
207	2.0	43.7966250664
207	1.0	43.8205540218
207	1.0	43.7592268131
207	1.0	43.7333356279
207	1.0	43.7901678598
207	2.0	43.7737645966
207	1.0	43.8321146112
207	1.0	43.8308561699
207	1.0	43.8068209663
207	1.0	43.7788986624
207	1.0	43.8122482841
207	1.0	43.7716358809
207	1.0	43.8043353076
207	1.0	43.8442379878
207	1.0	43.8119050525
207	1.0	43.8290405895
207	1.0	43.8478672233
207	1.0	43.8465796204
207	1.0	43.776833041
207	1.0	43.7550595928
207	1.0	43.8438965705
207	1.0	43.8484694489
207	2.0	43.7839072012
207	1.0	43.773325465
207	1.0	43.817959743
207	1.0	43.8256361998
207	1.0	43.8314428428
207	1.0	43.853724173
207	1.0	43.8512659796
207	1.0	43.8339875736
207	1.0	43.771022202
207	1.0	43.7697174134
207	1.0	43.7989093196
207	1.0	43.7948688337
207	1.0	43.8266785129
207	1.0	43.7575422719
207	1.0	43.748949698
207	1.0	43.7720387561
207	1.0	43.8232415865
207	1.0	43.7904416139
207	1.0	43.7674971144
207	1.0	43.7890517804
207	1.0	43.7355314877
207	1.0	43.8411108651
207	1.0	43.8393599931
207	1.0	43.7566728241
207	1.0	43.77691034
207	1.0	43.7566712107
207	1.0	43.8336309387
207	1.0	43.7887417466
207	1.0	43.8243900431
207	1.0	43.7541795509
207	1.0	43.7707470348
207	1.0	43.7855755339
207	1.0	43.7295828031
207	1.0	43.8091056078
207	1.0	43.834045323
207	1.0	43.7814795306
207	1.0	43.7273375902
207	1.0	43.847030738
207	1.0	43.7394948158
207	1.0	43.7913553891
207	1.0	43.8454223951
207	1.0	43.8022216411
207	1.0	43.8478161394
207	1.0	43.8058358328
207	2.0	43.8223018093
207	1.0	43.793332184
207	1.0	43.7947358381
207	1.0	43.844884641
207	1.0	43.7534425957
207	1.0	43.8232094587
207	1.0	43.7880378757
207	1.0	43.7560653825
207	1.0	43.8565122045
207	1.0	43.7953021867
207	1.0	43.8037322766
207	1.0	43.8191828965
207	1.0	43.7959943803
207	1.0	43.7427694652
207	1.0	43.828649379
207	1.0	43.8293136993
207	1.0	43.8107637978
207	1.0	43.7966795865
207	1.0	43.7668556966
207	1.0	43.8084347113
207	1.0	43.7561334411
207	1.0	43.746339313
207	1.0	43.7792372242
207	1.0	43.8294208604
207	1.0	43.8545829643
207	1.0	43.8113519563
207	1.0	43.8273847736
207	1.0	43.7752377525
207	1.0	43.8134408542
207	1.0	43.8422139766
207	1.0	43.8113252458
207	1.0	43.7742502553
207	1.0	43.7922348492
207	1.0	43.8333286646
207	1.0	43.8060884754
207	1.0	43.8398311211
207	1.0	43.8546739869
