# Supplementary material for: Unique membrane properties and enhanced signal processing in human neocortical neurons
Source: eLife. 2016 Oct 6;5:e16553. doi: 10.7554/eLife.16553 (PMC5100995; doi:10.7554/eLife.16553)
Supplement: Source code 1. — DOI: http://dx.doi.org/10.7554/eLife.16553.014 [file elife-16553-code1.zip › Fig3/Fig3b/DIST_045_SYNC/Mon_Apr_11_11_35_14_2016/syns_208/sync_stim_seed_764.txt]

NUMBER_OF_SYNAPSES	APC_N	MAX_VOLTAGE
208	1.0	43.7583386802
208	1.0	43.8254786332
208	1.0	43.8474942658
208	1.0	43.8272002685
208	1.0	43.8046910599
208	1.0	43.8139156288
208	1.0	43.7991248438
208	1.0	43.8201324309
208	1.0	43.7500208058
208	1.0	43.8178626746
208	1.0	43.831756448
208	1.0	43.7630150854
208	1.0	43.8030007386
208	1.0	43.8274977399
208	1.0	43.7926293081
208	1.0	43.855452802
208	1.0	43.8299211434
208	1.0	43.754256648
208	1.0	43.7772459473
208	1.0	43.8074564508
208	1.0	43.8472087528
208	1.0	43.7701096805
208	1.0	43.8413321947
208	1.0	43.7803163199
208	1.0	43.8010941967
208	1.0	43.8309116285
208	1.0	43.8031771011
208	1.0	43.7941321687
208	1.0	43.8284165141
208	1.0	43.8455261033
208	1.0	43.7893303084
208	1.0	43.7947365766
208	1.0	43.7479125427
208	1.0	43.764244863
208	1.0	43.8150792163
208	1.0	43.8509866124
208	1.0	43.8372733441
208	1.0	43.7509598075
208	1.0	43.8165186538
208	1.0	43.8398558567
208	1.0	43.8614668014
208	1.0	43.8133774694
208	1.0	43.8236998042
208	1.0	43.8159082312
208	1.0	43.8512510164
208	1.0	43.7457464007
208	1.0	43.8257915204
208	1.0	43.7331366843
208	2.0	43.8103984569
208	1.0	43.838051269
208	1.0	43.7941063704
208	1.0	43.7990691849
208	1.0	43.7973250783
208	1.0	43.7382605189
208	1.0	43.7706400325
208	1.0	43.8475083946
208	1.0	43.8364454976
208	1.0	43.8404495705
208	1.0	43.7636093886
208	1.0	43.8103754548
208	1.0	43.8299444142
208	1.0	43.8319636464
208	1.0	43.8389060591
208	1.0	43.8617542379
208	1.0	43.8275699567
208	1.0	43.7886841247
208	1.0	43.828748511
208	1.0	43.8598845592
208	1.0	43.7968931967
208	1.0	43.8113243188
208	1.0	43.7758339076
208	1.0	43.8316874693
208	1.0	43.7570429962
208	1.0	43.8262141916
208	1.0	43.7556103974
208	1.0	43.7791774015
208	1.0	43.7523494269
208	1.0	43.8500878767
208	1.0	43.8029423662
208	1.0	43.80056578
208	1.0	43.8153445033
208	1.0	43.8091849208
208	1.0	43.7963510272
208	1.0	43.8470806918
208	1.0	43.7866170641
208	1.0	43.8383391378
208	1.0	43.7775845688
208	1.0	43.748671752
208	1.0	43.8468077675
208	1.0	43.8463038698
208	1.0	43.8371506378
208	1.0	43.8065470954
208	1.0	43.8107148005
208	1.0	43.7585086052
208	1.0	43.8038401287
208	1.0	43.8206277654
208	1.0	43.7844136099
208	1.0	43.841730862
208	1.0	43.8048536937
208	1.0	43.825020071
208	1.0	43.7531721459
208	1.0	43.8295873986
208	1.0	43.846863615
208	1.0	43.7893894212
208	1.0	43.8069763203
208	1.0	43.7921546984
208	1.0	43.8059290712
208	1.0	43.8237484589
208	1.0	43.7550003898
208	1.0	43.7736202574
208	1.0	43.8059051472
208	1.0	43.8198125709
208	1.0	43.7524530865
208	1.0	43.7884971989
208	1.0	43.8543082491
208	1.0	43.7942961504
208	1.0	43.8309955726
208	1.0	43.8025938095
208	2.0	43.7761733298
208	1.0	43.7768639538
208	1.0	43.8148535564
208	1.0	43.8322598637
208	1.0	43.8202975196
208	1.0	43.7868424194
208	1.0	43.8256655607
208	1.0	43.7707067133
208	1.0	43.8332740327
208	1.0	43.8226949301
208	1.0	43.8375470843
208	1.0	43.810614237
208	1.0	43.7905581876
208	1.0	43.8416264362
208	1.0	43.8325478132
208	2.0	43.7819893379
208	1.0	43.7855530911
208	1.0	43.8356499131
208	1.0	43.8680303507
208	1.0	43.7252555031
208	1.0	43.8537294331
208	1.0	43.7613478936
208	1.0	43.8088368341
208	1.0	43.8322251936
208	1.0	43.749485681
208	1.0	43.8292448526
208	1.0	43.8161350313
208	1.0	43.8288005552
208	1.0	43.7827490413
208	1.0	43.8100685505
208	1.0	43.7482864773
208	1.0	43.7698497801
208	1.0	43.8446694432
208	1.0	43.8419727611
208	1.0	43.7912568115
208	1.0	43.7686114242
208	1.0	43.8361356182
208	1.0	43.8175700234
208	1.0	43.7805803009
208	1.0	43.8358866681
208	1.0	43.82354914
208	1.0	43.8164300323
208	1.0	43.8215305006
208	1.0	43.7957538842
208	1.0	43.7984867621
208	1.0	43.797150708
208	1.0	43.7763113396
208	1.0	43.7458608436
208	1.0	43.7757770577
208	1.0	43.7630979448
208	1.0	43.8197764147
208	1.0	43.767300751
208	1.0	43.7868204018
208	1.0	43.8095224519
208	1.0	43.7778260996
208	2.0	43.7933618463
208	1.0	43.802902764
208	1.0	43.7559660529
208	2.0	43.7948509669
208	1.0	43.8156935383
208	1.0	43.7870076207
208	1.0	43.7563789225
208	1.0	43.8220214288
208	1.0	43.8249420321
208	1.0	43.8208916038
208	1.0	43.8478727649
208	1.0	43.8091515722
208	1.0	43.8088953225
208	1.0	43.8273504394
208	1.0	43.7847699155
208	1.0	43.8259985956
208	1.0	43.7630286581
208	1.0	43.784123625
208	1.0	43.7434257764
208	1.0	43.7742301803
208	1.0	43.8332539743
208	1.0	43.8555385694
208	1.0	43.8253948669
208	1.0	43.7773570398
208	1.0	43.8479989005
208	1.0	43.8489535255
208	1.0	43.8235022175
208	1.0	43.7566586551
208	1.0	43.8330498493
208	1.0	43.8079952086
208	1.0	43.7568627685
208	1.0	43.8429513236
208	1.0	43.8326062096
208	1.0	43.7732657238
208	1.0	43.801973625
208	1.0	43.8264131366
208	1.0	43.747299509
208	1.0	43.7744322232
208	1.0	43.7757806147
208	1.0	43.7749911534
208	1.0	43.7597174042
208	2.0	43.7751026906
208	1.0	43.7629730858
208	1.0	43.820332819
208	1.0	43.8284085484
208	1.0	43.8399362277
208	1.0	43.8050694306
208	1.0	43.8481378747
208	1.0	43.8614933529
208	1.0	43.8033468903
208	1.0	43.7919882864
208	1.0	43.8503022106
208	1.0	43.7764267139
208	1.0	43.7590218893
208	1.0	43.7819831672
208	1.0	43.8258859503
208	1.0	43.8257884155
208	1.0	43.7569678985
208	1.0	43.746935389
208	1.0	43.8101432012
208	1.0	43.748103409
208	1.0	43.8080040736
208	1.0	43.807300727
208	1.0	43.8328860785
208	2.0	43.7237110444
208	1.0	43.7818138244
208	1.0	43.8560029564
208	1.0	43.743562681
208	1.0	43.8294808535
208	1.0	43.7902115166
208	1.0	43.8599617719
208	1.0	43.7353013696
208	1.0	43.8406096168
208	1.0	43.8390289747
208	1.0	43.7801513152
208	1.0	43.7507255887
208	1.0	43.8303941478
208	1.0	43.8417866842
208	1.0	43.8244844677
208	1.0	43.8279554592
208	1.0	43.7411954384
208	2.0	43.8116798673
208	1.0	43.727234098
208	1.0	43.8157703984
208	1.0	43.7605300248
208	1.0	43.8530145593
208	1.0	43.8425279972
208	1.0	43.7844716345
208	1.0	43.84574772
208	1.0	43.816350301
208	1.0	43.8028236666
208	1.0	43.727424652
208	1.0	43.8185969714
208	2.0	43.8190809062
208	1.0	43.8033085377
208	1.0	43.8477592685
208	1.0	43.8179875612
208	1.0	43.736639129
208	1.0	43.8468630044
208	1.0	43.7867840206
208	1.0	43.8137870459
208	1.0	43.7670809698
208	1.0	43.8093053274
208	2.0	43.7820910893
208	1.0	43.8050400692
208	1.0	43.7440995917
208	1.0	43.7466483907
208	1.0	43.796548485
208	1.0	43.8314771315
208	2.0	43.8300765197
208	1.0	43.8197903551
208	1.0	43.8313426211
208	1.0	43.8454541274
208	1.0	43.8375030927
208	1.0	43.7597827534
208	1.0	43.742063798
208	2.0	43.8254982626
208	1.0	43.843654624
208	1.0	43.7527101049
208	1.0	43.8338864367
208	1.0	43.8074184463
208	1.0	43.8200845193
208	1.0	43.8193881733
208	2.0	43.8275313758
208	1.0	43.787002206
208	1.0	43.842224099
208	1.0	43.8034868967
208	1.0	43.8439417622
208	1.0	43.7326937664
208	1.0	43.7484150685
208	1.0	43.8496730268
208	1.0	43.8220662978
208	1.0	43.8050730363
208	1.0	43.7513775251
208	1.0	43.836667154
208	1.0	43.8204998041
208	1.0	43.7858057047
208	1.0	43.791419628
208	2.0	43.7923778654
208	1.0	43.7412644657
208	1.0	43.7982850967
208	1.0	43.835546118
208	1.0	43.8409313096
208	1.0	43.7437485674
208	1.0	43.7716070455
208	1.0	43.7515548794
208	1.0	43.840927933
208	1.0	43.7691324297
208	1.0	43.8550308178
208	1.0	43.8078272149
208	1.0	43.7717306393
208	1.0	43.8310053604
208	1.0	43.8121541407
208	1.0	43.8507108365
208	1.0	43.8307471806
208	1.0	43.8457432101
208	1.0	43.8216565349
208	1.0	43.8410616858
208	1.0	43.7208281343
208	1.0	43.7201167407
208	1.0	43.829668284
208	2.0	43.8230493353
208	1.0	43.831335291
208	1.0	43.8546503498
208	1.0	43.7473336469
208	1.0	43.7788299538
208	1.0	43.8257174363
208	1.0	43.7842716464
208	2.0	43.8130412245
208	1.0	43.8313492766
208	1.0	43.8108829615
208	1.0	43.7324124936
208	1.0	43.7987758599
208	1.0	43.7952486179
208	1.0	43.8433045847
208	1.0	43.7615824588
208	1.0	43.853812255
208	1.0	43.8383826845
208	1.0	43.8475482114
208	1.0	43.805952146
208	1.0	43.773150989
208	1.0	43.8040788676
208	1.0	43.816714719
208	1.0	43.8508774715
208	1.0	43.8109241138
208	1.0	43.755063629
208	1.0	43.7574969332
208	1.0	43.8030323141
208	1.0	43.8479738201
208	1.0	43.8008024151
208	1.0	43.7830000475
208	1.0	43.8011122564
208	1.0	43.8370174555
208	1.0	43.8354939886
208	1.0	43.8000394639
208	1.0	43.8051116332
208	1.0	43.7871242814
208	1.0	43.8336954095
208	1.0	43.8419374687
208	1.0	43.7680445299
208	1.0	43.8093334278
208	1.0	43.8005422411
208	1.0	43.8469421821
208	1.0	43.8423590427
208	1.0	43.7774114157
208	1.0	43.8463610885
208	1.0	43.8044101058
208	1.0	43.8262220301
208	1.0	43.8411065046
208	1.0	43.8345571472
208	1.0	43.827806548
208	1.0	43.8442843623
208	1.0	43.771612911
208	1.0	43.7974236425
208	1.0	43.7571185354
208	1.0	43.8024423797
208	1.0	43.7922575807
208	2.0	43.8202280327
208	1.0	43.811832138
208	1.0	43.8399472353
208	1.0	43.8182325738
208	1.0	43.8263010538
208	1.0	43.8436337423
208	1.0	43.7908132091
208	1.0	43.8135468301
208	1.0	43.8046611395
208	1.0	43.7602128425
208	1.0	43.8525874433
208	1.0	43.8133345585
208	1.0	43.8437038357
208	1.0	43.8554824584
208	1.0	43.8098522046
208	1.0	43.7919006026
208	1.0	43.7954239637
208	1.0	43.8212683883
208	1.0	43.7881742736
208	1.0	43.7793633421
208	1.0	43.7820665365
208	1.0	43.8417077984
208	1.0	43.8228591766
208	1.0	43.8540415488
208	1.0	43.7751397023
208	1.0	43.7458408458
208	1.0	43.7471926428
208	1.0	43.8395439733
208	1.0	43.8240806255
208	1.0	43.7535094685
208	1.0	43.8535175201
208	1.0	43.8044346174
208	1.0	43.7996345402
208	1.0	43.7800640894
208	1.0	43.8474490666
208	1.0	43.8224483659
208	1.0	43.8303399556
208	1.0	43.8180339595
208	1.0	43.7832267865
208	1.0	43.7389905658
208	2.0	43.7329900782
208	1.0	43.8003479892
208	1.0	43.7826745905
208	1.0	43.7825217552
208	1.0	43.8159497505
208	1.0	43.7675036124
208	1.0	43.7308115499
208	1.0	43.7515730255
208	1.0	43.80507375
208	1.0	43.7974337396
208	1.0	43.7895947783
208	1.0	43.8277542097
208	1.0	43.7929355505
208	1.0	43.8259363512
208	1.0	43.826692039
208	1.0	43.791519912
208	1.0	43.826508759
208	1.0	43.8406431157
208	1.0	43.782372143
208	1.0	43.8439814364
208	1.0	43.7834208708
208	1.0	43.7655086379
208	1.0	43.7963472855
208	2.0	43.787602229
208	1.0	43.8027168167
208	1.0	43.7886107157
208	1.0	43.8429639769
208	1.0	43.8531939719
208	1.0	43.8261987881
208	1.0	43.787226676
208	1.0	43.8440122223
208	1.0	43.8066305305
208	1.0	43.8330732892
208	1.0	43.832987253
208	1.0	43.8055543196
208	1.0	43.8262660852
208	2.0	43.8157567797
208	1.0	43.8089351708
208	1.0	43.8470573196
208	1.0	43.8288764296
208	1.0	43.7473170223
208	1.0	43.8270804468
208	1.0	43.7420452113
208	1.0	43.8069646156
208	1.0	43.7679241621
208	1.0	43.8162063271
208	1.0	43.7558905416
208	1.0	43.8277133904
208	1.0	43.8215956103
208	1.0	43.8040274467
208	1.0	43.8206984591
208	1.0	43.7659882369
208	1.0	43.804513592
208	1.0	43.8232054576
208	1.0	43.845071442
208	1.0	43.8498166323
208	1.0	43.7982588691
208	1.0	43.8295679883
208	1.0	43.8314442068
208	2.0	43.8302990645
208	1.0	43.7498560204
208	1.0	43.8446191531
208	1.0	43.8090482908
208	1.0	43.6997641164
208	1.0	43.8367807297
208	1.0	43.8200163407
208	1.0	43.7853852683
208	2.0	43.8110533507
208	1.0	43.7918837172
208	1.0	43.7947741147
208	1.0	43.8249565375
208	1.0	43.783606134
208	1.0	43.7837296992
208	1.0	43.8148505492
208	1.0	43.7785273971
208	1.0	43.8517003384
208	1.0	43.7919749903
208	1.0	43.8352581336
208	1.0	43.8329729226
208	1.0	43.8428138112
208	1.0	43.8121747505
208	1.0	43.8163874238
208	1.0	43.7720890662
208	1.0	43.7806499851
208	1.0	43.7603951866
208	1.0	43.8043571963
208	1.0	43.8257036678
208	1.0	43.791305428
208	1.0	43.8443858853
208	1.0	43.7552157513
208	1.0	43.859579491
208	1.0	43.7995803388
208	1.0	43.8221970532
208	1.0	43.8533877712
208	1.0	43.8016278452
208	1.0	43.7877709187
208	1.0	43.8125833381
208	1.0	43.8497870765
208	1.0	43.8133426741
208	1.0	43.8391139943
208	1.0	43.8306632565
208	1.0	43.800884961
208	1.0	43.8463813456
208	1.0	43.8365013803
208	1.0	43.742857253
208	1.0	43.8194400694
208	1.0	43.8396650456
208	1.0	43.8047812644
208	1.0	43.8389003276
208	1.0	43.818967288
208	1.0	43.8330128598
208	1.0	43.8250611223
208	1.0	43.7497350927
208	1.0	43.8297936369
208	1.0	43.8453380816
208	2.0	43.8139765174
208	1.0	43.8128149984
208	1.0	43.7193137526
208	1.0	43.8386933417
208	1.0	43.8555715319
208	1.0	43.8459958566
208	1.0	43.8212334692
208	1.0	43.850243636
208	1.0	43.8229438785
208	1.0	43.8000143586
208	1.0	43.7781401403
208	1.0	43.8300093088
208	1.0	43.848339435
208	1.0	43.7976733717
208	1.0	43.8431845532
208	1.0	43.8208120134
208	1.0	43.8261741236
208	1.0	43.7462312297
208	1.0	43.8113652079
208	1.0	43.735075409
208	1.0	43.7446732371
208	1.0	43.8175166844
208	1.0	43.7794247674
208	1.0	43.8405902908
208	1.0	43.8402963685
208	1.0	43.8013577775
208	1.0	43.8069175908
208	1.0	43.8393856839
208	1.0	43.8286970473
208	1.0	43.8047183282
208	1.0	43.8406008751
208	1.0	43.8190329143
208	1.0	43.8189804386
208	1.0	43.8259782624
208	1.0	43.8430169565
208	1.0	43.7867344303
208	1.0	43.8162234043
208	1.0	43.8459085111
208	1.0	43.8173718154
208	1.0	43.8095075264
208	1.0	43.8219463324
208	1.0	43.8294835302
208	1.0	43.8293517311
208	1.0	43.8439325168
208	1.0	43.8135759758
208	1.0	43.8274275252
208	1.0	43.819377454
208	1.0	43.8466003604
208	1.0	43.8421927687
208	1.0	43.7754526347
208	1.0	43.812927249
208	1.0	43.8216725824
208	1.0	43.7276411946
208	1.0	43.8300013204
208	1.0	43.7610344982
208	1.0	43.8368238591
208	1.0	43.815135467
208	1.0	43.7872018113
208	1.0	43.8195526298
208	1.0	43.8112814042
208	1.0	43.8353843908
208	1.0	43.8140457386
208	1.0	43.8287014655
208	1.0	43.8386219096
208	1.0	43.8346676106
208	2.0	43.7539970391
208	1.0	43.7998187637
208	1.0	43.7971508172
208	1.0	43.8420529288
208	1.0	43.7639843327
208	1.0	43.829605682
208	1.0	43.7424871439
208	1.0	43.8136721636
208	1.0	43.8267289528
208	1.0	43.8251322183
208	1.0	43.8110738585
208	1.0	43.8497789231
208	1.0	43.8179237077
208	1.0	43.8291000435
208	1.0	43.7870463416
208	1.0	43.7842728728
208	1.0	43.8118887232
208	1.0	43.8565261967
208	1.0	43.7415738907
208	1.0	43.8136828784
208	1.0	43.8458002054
208	1.0	43.8254557069
208	1.0	43.7858277291
208	1.0	43.7876004353
208	1.0	43.8251528529
208	1.0	43.8056793576
208	1.0	43.8262893924
208	1.0	43.8262248193
208	1.0	43.7813027896
208	1.0	43.7937092091
208	1.0	43.8434827744
208	1.0	43.7411176957
208	1.0	43.7912833977
208	1.0	43.7992019583
208	1.0	43.7893868647
208	1.0	43.792391486
208	1.0	43.8350330579
208	1.0	43.7946917109
208	1.0	43.8278234023
208	1.0	43.7520938428
208	1.0	43.7894966985
208	1.0	43.8007769039
208	1.0	43.7804747894
208	1.0	43.7651875857
208	1.0	43.8001738048
208	1.0	43.8521564684
208	1.0	43.8188095038
208	1.0	43.7904154331
208	1.0	43.7874360533
208	1.0	43.8176857505
208	1.0	43.839729461
208	1.0	43.8068817341
208	1.0	43.8499172624
208	1.0	43.8542676085
208	1.0	43.7960188044
208	1.0	43.7939820863
208	1.0	43.8199353885
208	1.0	43.7984043993
208	1.0	43.8250089189
208	1.0	43.8099256972
208	1.0	43.7752951526
208	1.0	43.7639071105
208	1.0	43.8569785758
208	1.0	43.738968509
208	1.0	43.8275676353
208	1.0	43.8000976256
208	1.0	43.8438051991
208	1.0	43.8597501943
208	1.0	43.8036434747
208	1.0	43.8273270307
208	1.0	43.8485939721
208	1.0	43.7744041483
208	1.0	43.8479366098
208	1.0	43.7890263571
208	1.0	43.8174890417
208	1.0	43.7693655581
208	1.0	43.8423757207
208	1.0	43.8248071483
208	1.0	43.8514335914
208	1.0	43.8482678243
208	1.0	43.8317514779
208	1.0	43.8478038163
208	1.0	43.8425585428
208	1.0	43.805148445
208	1.0	43.8522390526
208	1.0	43.8187051745
208	1.0	43.8327952053
208	1.0	43.728363537
208	1.0	43.8324881105
208	1.0	43.8178758867
208	1.0	43.7910501862
208	1.0	43.8335440094
208	1.0	43.806015357
208	1.0	43.8600145248
208	1.0	43.8092219902
208	1.0	43.8117635624
208	1.0	43.7456114312
208	1.0	43.7762126204
208	1.0	43.7548410846
208	1.0	43.8053538998
208	1.0	43.7822617015
208	1.0	43.7514522762
208	1.0	43.8404570225
208	1.0	43.7895437648
208	1.0	43.8329113791
208	1.0	43.8038342333
208	1.0	43.8172017855
208	1.0	43.77159285
208	1.0	43.8409173042
208	1.0	43.8245353952
208	1.0	43.8591151576
208	1.0	43.8198197491
208	1.0	43.7768182112
208	1.0	43.8444772134
208	1.0	43.768960586
208	1.0	43.7999027768
208	1.0	43.7279443969
208	1.0	43.8133435579
208	1.0	43.7886228102
208	1.0	43.7494823538
208	1.0	43.7671301215
208	1.0	43.7898331143
208	1.0	43.8063776622
208	1.0	43.6939523962
208	1.0	43.8377383627
208	1.0	43.8080725112
208	1.0	43.8009337964
208	1.0	43.8073363238
208	1.0	43.7287851622
208	1.0	43.8411796283
208	1.0	43.8464378915
208	1.0	43.7514566046
208	1.0	43.7493794577
208	1.0	43.7571530777
208	1.0	43.8418930602
208	1.0	43.7798565073
208	1.0	43.8219880546
208	1.0	43.8531712979
208	1.0	43.8032655692
208	1.0	43.802642359
208	1.0	43.8404546083
208	1.0	43.7760764937
208	1.0	43.8439509354
208	1.0	43.7685934863
208	1.0	43.8546461174
208	1.0	43.8156286196
208	1.0	43.8148571833
208	1.0	43.7803497832
208	1.0	43.8251639198
208	1.0	43.8430712258
208	1.0	43.7434479844
208	1.0	43.838739007
208	1.0	43.7598124078
208	1.0	43.7615440053
208	1.0	43.767564488
208	1.0	43.8475879186
208	1.0	43.8436830972
208	1.0	43.7334011675
208	1.0	43.7752904037
208	1.0	43.8556503158
208	1.0	43.8311455825
208	1.0	43.8161985687
208	1.0	43.7857069581
208	1.0	43.7735179323
208	1.0	43.8406568416
208	1.0	43.8035998628
208	1.0	43.7437100704
208	1.0	43.840690999
208	1.0	43.8024408486
208	1.0	43.8313799287
208	1.0	43.729276519
208	1.0	43.808521888
208	1.0	43.8470278197
208	1.0	43.7683815169
208	1.0	43.8437272133
208	1.0	43.7776048451
208	1.0	43.7985103205
208	1.0	43.7930592799
208	1.0	43.7698137759
208	1.0	43.7862749162
208	1.0	43.8284150355
208	1.0	43.7812575615
208	1.0	43.7593156006
208	2.0	43.7537093464
208	1.0	43.8252809196
208	1.0	43.7993376134
208	1.0	43.7550587179
208	1.0	43.7436875859
208	1.0	43.8398060514
208	1.0	43.8283952074
208	1.0	43.8299808118
208	1.0	43.7963053728
208	1.0	43.8151729291
208	1.0	43.7937359853
208	1.0	43.8310358684
208	1.0	43.8462089392
208	1.0	43.8431908532
208	1.0	43.8038716822
208	1.0	43.8270097785
208	1.0	43.83719562
208	1.0	43.8357001465
208	1.0	43.8303610146
208	1.0	43.8330400417
208	1.0	43.8384660765
208	1.0	43.8125759657
208	1.0	43.8585377389
208	1.0	43.7783083802
208	1.0	43.8112802569
208	1.0	43.8517694181
208	1.0	43.7468523816
208	1.0	43.7469900994
208	1.0	43.8201644224
208	1.0	43.7561133054
208	1.0	43.8311535259
208	1.0	43.8453797526
208	1.0	43.7740618512
208	1.0	43.7555808789
208	1.0	43.8446538828
208	1.0	43.8110358054
208	1.0	43.7552292259
208	1.0	43.8472273228
208	1.0	43.8444936376
208	1.0	43.8179950546
208	1.0	43.837726092
208	1.0	43.7851598341
208	1.0	43.8234931462
208	1.0	43.8194327133
208	1.0	43.7912517001
208	1.0	43.79367047
208	1.0	43.8074605017
208	1.0	43.8219095243
208	1.0	43.8185921761
208	1.0	43.8346727844
208	1.0	43.8311448868
208	1.0	43.8320883985
208	1.0	43.7838404222
208	1.0	43.7752091872
208	1.0	43.7360384175
208	1.0	43.8125439983
208	1.0	43.7735644849
208	1.0	43.8244553474
208	1.0	43.8486843989
208	1.0	43.8363559847
208	1.0	43.7546961103
208	1.0	43.7662646963
208	1.0	43.7860143377
208	1.0	43.8031033404
208	1.0	43.8161549804
208	1.0	43.8355221207
208	1.0	43.7791066695
208	1.0	43.8054999832
208	2.0	43.7695363641
208	1.0	43.8408886825
208	1.0	43.8302873182
208	1.0	43.7741737795
208	1.0	43.7888366211
208	1.0	43.7414875708
208	1.0	43.8454727874
208	1.0	43.8035487232
208	1.0	43.7427705379
208	1.0	43.840471401
208	1.0	43.8142185278
208	1.0	43.8533407232
208	1.0	43.8306573921
208	1.0	43.8392730366
208	1.0	43.7782428916
208	1.0	43.8362654804
208	1.0	43.7779361287
208	1.0	43.8264380215
208	1.0	43.8072679437
208	1.0	43.8193086959
208	1.0	43.8529064091
208	2.0	43.8005768517
208	1.0	43.8069939631
208	1.0	43.7527715284
208	2.0	43.8199200506
208	1.0	43.7859007332
208	1.0	43.821313874
208	1.0	43.8178709732
208	1.0	43.7988487626
208	1.0	43.8373022456
208	1.0	43.7944754883
208	1.0	43.8166834176
208	1.0	43.7563737757
208	1.0	43.8577951647
208	1.0	43.8128421491
208	1.0	43.8222510838
208	1.0	43.8418511433
208	1.0	43.8071503176
208	1.0	43.8232756183
208	1.0	43.7415070729
208	1.0	43.750258766
208	1.0	43.8203651819
208	1.0	43.7858740805
208	1.0	43.8270530567
208	1.0	43.7987822579
208	1.0	43.8310636075
208	1.0	43.8179346603
208	1.0	43.8397791865
208	1.0	43.7653065112
208	1.0	43.7987367228
208	1.0	43.8476805113
208	1.0	43.7848667597
208	1.0	43.8335503167
208	1.0	43.8391731357
208	1.0	43.8264648596
208	1.0	43.7926918815
208	1.0	43.8229597252
208	1.0	43.7933287012
208	1.0	43.8176550091
208	1.0	43.8179914314
208	1.0	43.8144723176
208	1.0	43.7630588542
208	1.0	43.8570875159
208	1.0	43.7715227905
208	1.0	43.8039906921
208	1.0	43.7921033445
208	1.0	43.8384538777
208	1.0	43.7737890994
208	1.0	43.8047122811
208	1.0	43.7511527336
208	1.0	43.7416034986
208	1.0	43.816896267
208	1.0	43.8221358633
208	1.0	43.8156843812
208	1.0	43.8289144585
208	1.0	43.8620458762
208	1.0	43.8595067426
208	1.0	43.789059077
208	1.0	43.813458129
208	1.0	43.7742483839
208	1.0	43.7451646673
208	1.0	43.7974213999
208	1.0	43.8184712879
208	1.0	43.7699038134
208	1.0	43.8090672783
208	1.0	43.7714041113
208	1.0	43.8549951299
208	1.0	43.8020839919
208	1.0	43.8235169936
208	1.0	43.7276558261
208	1.0	43.8490909875
208	1.0	43.848878346
208	1.0	43.8560653893
208	2.0	43.7874719925
208	1.0	43.8328563266
208	1.0	43.7868971335
208	1.0	43.8024936312
208	1.0	43.8350086963
208	1.0	43.8171408992
208	1.0	43.7704648293
208	1.0	43.8447392892
208	2.0	43.8186813064
208	1.0	43.796697646
208	1.0	43.7600734291
208	1.0	43.767744324
208	1.0	43.8480145931
208	1.0	43.8289385243
208	1.0	43.8603734992
208	1.0	43.7982112805
208	1.0	43.8378681124
208	1.0	43.8529855718
208	1.0	43.8064729822
208	1.0	43.8518583094
208	1.0	43.7813978917
208	1.0	43.731016704
208	1.0	43.8367100658
208	1.0	43.804178418
208	2.0	43.7838959027
208	1.0	43.7874872996
208	1.0	43.8620664034
208	1.0	43.7466908737
208	2.0	43.8312477774
208	1.0	43.8350823064
208	1.0	43.8014492618
208	1.0	43.8201267871
208	1.0	43.8352031731
208	1.0	43.7819052533
208	1.0	43.8292137359
208	1.0	43.8082097475
208	1.0	43.777749492
208	1.0	43.8552090624
208	1.0	43.8202621969
208	1.0	43.8404639557
208	1.0	43.7825812987
208	1.0	43.795497672
208	1.0	43.8461943641
208	1.0	43.79188996
208	1.0	43.855498119
208	1.0	43.8091235099
