# Supplementary material for: Unique membrane properties and enhanced signal processing in human neocortical neurons
Source: eLife. 2016 Oct 6;5:e16553. doi: 10.7554/eLife.16553 (PMC5100995; doi:10.7554/eLife.16553)
Supplement: Source code 1. — DOI: http://dx.doi.org/10.7554/eLife.16553.014 [file elife-16553-code1.zip › Fig3/Fig3b/DIST_045_SYNC/Mon_Apr_11_11_35_14_2016/syns_209/sync_stim_seed_763.txt]

NUMBER_OF_SYNAPSES	APC_N	MAX_VOLTAGE
209	1.0	43.8109440147
209	1.0	43.7517352657
209	1.0	43.8340078791
209	1.0	43.7899107716
209	1.0	43.849699031
209	1.0	43.8144393477
209	1.0	43.8356731029
209	1.0	43.8342624394
209	1.0	43.8172894269
209	1.0	43.8391519533
209	2.0	43.7758922878
209	1.0	43.8287498989
209	1.0	43.7381901097
209	1.0	43.859806185
209	1.0	43.7837297608
209	1.0	43.8479931811
209	1.0	43.8291144652
209	1.0	43.8504003221
209	1.0	43.8184520041
209	1.0	43.7883174928
209	1.0	43.850041595
209	1.0	43.7794369276
209	1.0	43.8267231945
209	1.0	43.831292731
209	1.0	43.7588405508
209	2.0	43.8446679573
209	1.0	43.8139234047
209	1.0	43.7959701763
209	1.0	43.8572942288
209	1.0	43.7748060319
209	1.0	43.8452898304
209	1.0	43.8263117796
209	1.0	43.7616839636
209	1.0	43.7877377284
209	1.0	43.8159883677
209	1.0	43.7651409398
209	1.0	43.8038858356
209	1.0	43.8025939201
209	1.0	43.7969966973
209	1.0	43.8127981612
209	1.0	43.803796522
209	1.0	43.8086643955
209	1.0	43.8439598833
209	1.0	43.8459750108
209	1.0	43.8094173328
209	1.0	43.8228613558
209	1.0	43.850012258
209	1.0	43.8420416898
209	1.0	43.8338150461
209	1.0	43.7768515609
209	1.0	43.8035037627
209	1.0	43.7961840224
209	1.0	43.8181533236
209	1.0	43.8113720869
209	1.0	43.8416607752
209	1.0	43.7456780365
209	1.0	43.7323556923
209	2.0	43.7588009081
209	1.0	43.8076615896
209	1.0	43.8307399954
209	1.0	43.8359191241
209	1.0	43.8258262342
209	1.0	43.8466936933
209	1.0	43.8338217863
209	1.0	43.8064754594
209	1.0	43.8135814913
209	2.0	43.834834595
209	1.0	43.8475234016
209	1.0	43.8036723733
209	1.0	43.7868290574
209	1.0	43.8512604725
209	1.0	43.7209060919
209	1.0	43.8278472658
209	1.0	43.778480821
209	1.0	43.8331903146
209	1.0	43.8636234759
209	1.0	43.826835707
209	1.0	43.8065049301
209	1.0	43.8453358524
209	1.0	43.7932338288
209	1.0	43.8006613564
209	1.0	43.8180370326
209	1.0	43.8085256788
209	1.0	43.850606275
209	1.0	43.8113838933
209	1.0	43.8418772749
209	1.0	43.7977305398
209	1.0	43.8465036961
209	1.0	43.7455230709
209	1.0	43.7809338707
209	2.0	43.7966463405
209	1.0	43.7554193062
209	1.0	43.8324408386
209	1.0	43.8137751349
209	1.0	43.7967817979
209	1.0	43.848665966
209	1.0	43.806596217
209	1.0	43.7874364195
209	1.0	43.8201786762
209	1.0	43.7731700895
209	1.0	43.7843177658
209	1.0	43.8310833131
209	1.0	43.8387931029
209	1.0	43.7835486981
209	1.0	43.7596029588
209	1.0	43.7839453992
209	1.0	43.7820990521
209	1.0	43.8393748914
209	1.0	43.8152908324
209	1.0	43.7910408654
209	1.0	43.8201788382
209	1.0	43.7534565962
209	1.0	43.7535152773
209	1.0	43.7990553838
209	1.0	43.8239957842
209	1.0	43.7377988696
209	1.0	43.7472836031
209	1.0	43.8179251337
209	1.0	43.7947193699
209	1.0	43.8213888755
209	2.0	43.7697655044
209	1.0	43.8294398639
209	1.0	43.7383955922
209	1.0	43.7854341615
209	1.0	43.8389245696
209	1.0	43.844730038
209	1.0	43.8055918979
209	1.0	43.8279422586
209	1.0	43.807741309
209	1.0	43.7835999892
209	1.0	43.7680416682
209	1.0	43.8444346636
209	1.0	43.7826905947
209	2.0	43.7584788329
209	1.0	43.8246490952
209	1.0	43.8372608896
209	1.0	43.8360858056
209	1.0	43.79403787
209	1.0	43.83585723
209	1.0	43.7862836263
209	1.0	43.7869993042
209	1.0	43.7932729524
209	1.0	43.8438345164
209	1.0	43.7992970637
209	1.0	43.8225839287
209	2.0	43.8209923007
209	1.0	43.8206186026
209	1.0	43.8549526939
209	1.0	43.8417450576
209	1.0	43.8397393541
209	1.0	43.7829737478
209	1.0	43.851058482
209	1.0	43.7459985907
209	1.0	43.7941714142
209	1.0	43.7774889424
209	1.0	43.8290419543
209	1.0	43.7913562764
209	1.0	43.8304545931
209	1.0	43.7492765311
209	1.0	43.8291918421
209	1.0	43.822038277
209	1.0	43.7748541233
209	1.0	43.7593945566
209	1.0	43.80831896
209	1.0	43.840005134
209	1.0	43.7755439978
209	2.0	43.83576236
209	1.0	43.851714491
209	1.0	43.8410495804
209	1.0	43.812247802
209	1.0	43.8385176982
209	1.0	43.773055211
209	1.0	43.8416936305
209	1.0	43.8350569358
209	1.0	43.7975978281
209	1.0	43.8443934362
209	1.0	43.8143381672
209	1.0	43.8463109923
209	1.0	43.7723482979
209	1.0	43.8053675783
209	1.0	43.8247739838
209	1.0	43.8386980305
209	1.0	43.7974492969
209	1.0	43.7821378417
209	1.0	43.7649368884
209	1.0	43.7852549533
209	1.0	43.7938988833
209	1.0	43.7894534224
209	1.0	43.7910884055
209	1.0	43.7903569566
209	1.0	43.7834009568
209	1.0	43.8232658517
209	1.0	43.7648519486
209	1.0	43.839134618
209	1.0	43.7664453335
209	1.0	43.8364579105
209	1.0	43.8319371276
209	1.0	43.7636887478
209	1.0	43.8344861228
209	1.0	43.8269148858
209	1.0	43.7288970608
209	1.0	43.7990890134
209	1.0	43.7671846814
209	1.0	43.7982926212
209	1.0	43.8329915674
209	1.0	43.8082209778
209	1.0	43.8253265593
209	1.0	43.7856759655
209	1.0	43.8206120087
209	1.0	43.7429933226
209	1.0	43.8134752263
209	1.0	43.8304269866
209	1.0	43.7710658796
209	1.0	43.8012473984
209	1.0	43.803729482
209	1.0	43.8445795876
209	1.0	43.8415984323
209	1.0	43.8506515607
209	1.0	43.8449646163
209	1.0	43.7825941966
209	1.0	43.7563661189
209	1.0	43.8481432972
209	1.0	43.8169797902
209	2.0	43.7733478985
209	1.0	43.7656576975
209	1.0	43.8304937201
209	1.0	43.8315263816
209	1.0	43.8546005449
209	1.0	43.7799358083
209	1.0	43.8157348136
209	1.0	43.8103266333
209	1.0	43.8335569265
209	1.0	43.7843263051
209	1.0	43.8560786253
209	1.0	43.8502725342
209	1.0	43.7903953655
209	1.0	43.8126171769
209	1.0	43.8310261037
209	1.0	43.7476565816
209	1.0	43.7513095686
209	1.0	43.7841016702
209	1.0	43.7851309011
209	1.0	43.7627495307
209	1.0	43.7965214158
209	1.0	43.8342419885
209	1.0	43.8335399241
209	1.0	43.8390158762
209	1.0	43.7667843735
209	1.0	43.8184626347
209	1.0	43.782460081
209	1.0	43.7945881145
209	2.0	43.8133581151
209	1.0	43.7787856381
209	1.0	43.8128981923
209	1.0	43.79816487
209	1.0	43.8571446416
209	1.0	43.7937531186
209	1.0	43.7749603662
209	1.0	43.7756941402
209	1.0	43.7633565184
209	1.0	43.8446125615
209	1.0	43.7406104721
209	1.0	43.8249228049
209	1.0	43.7848860178
209	1.0	43.8022742721
209	1.0	43.7684763658
209	1.0	43.7638476557
209	1.0	43.8506319629
209	1.0	43.8537305723
209	1.0	43.8397022584
209	1.0	43.8310640244
209	1.0	43.7922599811
209	1.0	43.8238454473
209	1.0	43.8429399798
209	1.0	43.7450204852
209	1.0	43.7824735799
209	1.0	43.8259282152
209	1.0	43.755941595
209	1.0	43.8148373306
209	1.0	43.8428595096
209	1.0	43.8391873172
209	1.0	43.8040361071
209	2.0	43.7895854882
209	1.0	43.777974904
209	1.0	43.8296600504
209	1.0	43.8077361972
209	1.0	43.8326836227
209	1.0	43.8437074931
209	1.0	43.7288916676
209	1.0	43.7849707405
209	1.0	43.7530653366
209	1.0	43.8166521958
209	1.0	43.8198662014
209	1.0	43.7829969906
209	1.0	43.8357788819
209	1.0	43.8183072988
209	1.0	43.8304245125
209	1.0	43.8357271858
209	1.0	43.7960619243
209	2.0	43.8282108663
209	1.0	43.7876831936
209	1.0	43.8225255887
209	1.0	43.7837590388
209	1.0	43.8110812615
209	1.0	43.8402499344
209	1.0	43.8451565391
209	1.0	43.730908778
209	1.0	43.83511122
209	1.0	43.7693780172
209	1.0	43.8378052774
209	1.0	43.8249303217
209	1.0	43.7781783691
209	1.0	43.8419153607
209	1.0	43.8358811224
209	1.0	43.8209194125
209	1.0	43.8442553993
209	1.0	43.8171628084
209	1.0	43.782129768
209	1.0	43.8509023846
209	1.0	43.8282463357
209	1.0	43.7890290781
209	1.0	43.8136488006
209	1.0	43.8305983986
209	1.0	43.8173573323
209	1.0	43.8026795149
209	1.0	43.86795463
209	1.0	43.8216263571
209	1.0	43.7974684899
209	1.0	43.7931862108
209	1.0	43.7378408987
209	1.0	43.8023188512
209	1.0	43.8501775991
209	1.0	43.8473932096
209	1.0	43.8246016127
209	1.0	43.8601903851
209	1.0	43.7385762568
209	1.0	43.7595832781
209	1.0	43.7979798728
209	1.0	43.8057045047
209	1.0	43.849114336
209	1.0	43.8301669157
209	1.0	43.8011212667
209	1.0	43.8353733927
209	1.0	43.7879021106
209	1.0	43.8068015115
209	1.0	43.8283617262
209	1.0	43.79657722
209	1.0	43.8134007811
209	1.0	43.8150880573
209	1.0	43.8451276039
209	1.0	43.8320340842
209	1.0	43.8295870327
209	1.0	43.7827075899
209	1.0	43.851840911
209	1.0	43.7871605236
209	1.0	43.7717708667
209	1.0	43.7741354185
209	1.0	43.8342613562
209	1.0	43.814397624
209	1.0	43.7744026964
209	1.0	43.7860885093
209	1.0	43.8202097737
209	1.0	43.8300177666
209	1.0	43.8074246752
209	1.0	43.8062525585
209	1.0	43.8035959205
209	1.0	43.8158416822
209	1.0	43.8486745341
209	1.0	43.8397964746
209	1.0	43.7774941469
209	1.0	43.8105044905
209	1.0	43.8268368515
209	1.0	43.8161572953
209	1.0	43.749799714
209	1.0	43.8235396396
209	1.0	43.7978992794
209	1.0	43.7894129227
209	1.0	43.8528244895
209	1.0	43.7662777958
209	2.0	43.7928415973
209	1.0	43.8257147257
209	1.0	43.7746114312
209	1.0	43.7758408233
209	1.0	43.8045348392
209	1.0	43.8300466144
209	2.0	43.810967266
209	1.0	43.8200258108
209	1.0	43.8203592053
209	1.0	43.8199418826
209	1.0	43.7779617249
209	1.0	43.8541512228
209	1.0	43.8354742636
209	1.0	43.7985643842
209	1.0	43.8361963553
209	1.0	43.7746080217
209	1.0	43.7349598482
209	1.0	43.7313164453
209	1.0	43.7822958715
209	1.0	43.7692989788
209	1.0	43.7765786976
209	1.0	43.8558475163
209	1.0	43.7883507146
209	1.0	43.8310155221
209	1.0	43.8460204206
209	1.0	43.8377243849
209	1.0	43.8289689542
209	1.0	43.8196706488
209	1.0	43.8270136028
209	2.0	43.8465199807
209	1.0	43.8136494553
209	1.0	43.8370074181
209	2.0	43.8127693682
209	1.0	43.8535090564
209	1.0	43.8547852307
209	1.0	43.8376474138
209	1.0	43.7836021725
209	1.0	43.8382261157
209	1.0	43.7719750475
209	1.0	43.81261202
209	2.0	43.8447299603
209	1.0	43.8099430219
209	2.0	43.7459757375
209	1.0	43.7862151627
209	1.0	43.8492807845
209	1.0	43.7597832902
209	1.0	43.7904823567
209	1.0	43.8569789089
209	1.0	43.8373410897
209	1.0	43.8097532376
209	1.0	43.7869336946
209	1.0	43.833267398
209	1.0	43.8564436228
209	1.0	43.8517557738
209	1.0	43.7714658628
209	1.0	43.8100967075
209	1.0	43.8353318028
209	1.0	43.84432996
209	1.0	43.8043364556
209	2.0	43.8082975169
209	1.0	43.8387611883
209	1.0	43.8018350409
209	1.0	43.7411001606
209	1.0	43.8398840805
209	1.0	43.8409330115
209	1.0	43.8603995052
209	1.0	43.8277121318
209	1.0	43.8021759069
209	1.0	43.8359949861
209	1.0	43.8244957235
209	2.0	43.8057910083
209	1.0	43.8498397102
209	1.0	43.7734161036
209	1.0	43.8242042805
209	1.0	43.8424989996
209	1.0	43.7758548882
209	1.0	43.792696457
209	1.0	43.7526340213
209	1.0	43.8065865623
209	1.0	43.8253586504
209	1.0	43.8234924725
209	1.0	43.8438943948
209	1.0	43.8339952186
209	1.0	43.82046056
209	1.0	43.8331135266
209	1.0	43.7953859007
209	1.0	43.7659321544
209	1.0	43.7890690802
209	1.0	43.7580761354
209	1.0	43.8310939657
209	1.0	43.754426047
209	1.0	43.7915399102
209	1.0	43.8500081534
209	1.0	43.8327926936
209	1.0	43.8364762184
209	1.0	43.7844610055
209	1.0	43.8099504006
209	1.0	43.8438439865
209	2.0	43.7436353856
209	2.0	43.8313941531
209	1.0	43.8377934749
209	1.0	43.7691155038
209	1.0	43.8371235081
209	1.0	43.7853470511
209	1.0	43.8528061459
209	1.0	43.8328842573
209	1.0	43.7697686133
209	1.0	43.8573777012
209	1.0	43.8214295471
209	1.0	43.8222795893
209	1.0	43.8150760921
209	1.0	43.7893492346
209	1.0	43.7850638021
209	1.0	43.7615794848
209	1.0	43.7500977246
209	1.0	43.8287687017
209	1.0	43.8112405355
209	1.0	43.846819261
209	1.0	43.7693678765
209	1.0	43.840967262
209	1.0	43.7493090681
209	1.0	43.7371072628
209	1.0	43.820792949
209	1.0	43.7456025587
209	1.0	43.799216243
209	1.0	43.7649496797
209	1.0	43.8541096726
209	1.0	43.8250250029
209	1.0	43.7789552821
209	2.0	43.7446872677
209	2.0	43.8233465398
209	1.0	43.7693938515
209	1.0	43.8068740953
209	1.0	43.7938223289
209	1.0	43.8050229732
209	1.0	43.8237298788
209	1.0	43.7981555042
209	1.0	43.7739513671
209	1.0	43.8332691288
209	1.0	43.8274600559
209	1.0	43.8546085394
209	1.0	43.7698701874
209	1.0	43.7428330285
209	1.0	43.7609114771
209	1.0	43.832297847
209	1.0	43.7955300284
209	1.0	43.8282416534
209	1.0	43.7203472304
209	1.0	43.7980082215
209	1.0	43.7980625223
209	1.0	43.8088270439
209	1.0	43.7781882653
209	1.0	43.8430089692
209	1.0	43.7657440347
209	1.0	43.826176999
209	1.0	43.8459495524
209	1.0	43.7494560795
209	1.0	43.847291837
209	1.0	43.7870741714
209	1.0	43.8232252917
209	1.0	43.8403083548
209	1.0	43.8496296726
209	1.0	43.7473558946
209	1.0	43.7673118018
209	1.0	43.8654384656
209	1.0	43.8587252457
209	1.0	43.8273549217
209	1.0	43.8048397081
209	1.0	43.8301097295
209	1.0	43.8282984963
209	1.0	43.7758801876
209	1.0	43.8271261704
209	1.0	43.8386597495
209	1.0	43.799986057
209	1.0	43.8418409115
209	1.0	43.8329964067
209	1.0	43.804541373
209	1.0	43.801838713
209	1.0	43.8055651177
209	1.0	43.8180388891
209	1.0	43.8182085529
209	1.0	43.8328105557
209	1.0	43.8033700596
209	1.0	43.820247106
209	1.0	43.8364287949
209	1.0	43.8453656187
209	1.0	43.8502381716
209	1.0	43.750052441
209	1.0	43.8539637685
209	1.0	43.7801850615
209	1.0	43.7699855981
209	1.0	43.831241532
209	1.0	43.8290779158
209	1.0	43.8377164236
209	1.0	43.8369817323
209	1.0	43.7730114695
209	1.0	43.8263691909
209	1.0	43.7990132829
209	1.0	43.8244620454
209	1.0	43.7820937586
209	1.0	43.8372134043
209	1.0	43.7690121173
209	1.0	43.8051324575
209	1.0	43.8337447654
209	1.0	43.8273299342
209	1.0	43.8165289456
209	1.0	43.7531952921
209	1.0	43.8203992203
209	1.0	43.8265045663
209	1.0	43.8357107084
209	1.0	43.8418019792
209	1.0	43.7930890241
209	1.0	43.7287590317
209	1.0	43.8238072937
209	1.0	43.8082250381
209	1.0	43.8443562253
209	1.0	43.7489727603
209	2.0	43.8409069835
209	1.0	43.7692949609
209	1.0	43.8283605294
209	1.0	43.8509600522
209	1.0	43.8408383449
209	1.0	43.7862486453
209	1.0	43.7380635796
209	1.0	43.8484853996
209	1.0	43.8360027053
209	1.0	43.8396027111
209	1.0	43.8305699424
209	1.0	43.8021036266
209	1.0	43.8339175476
209	2.0	43.7953326117
209	1.0	43.8317067391
209	1.0	43.8404550457
209	1.0	43.8465875055
209	1.0	43.8298469072
209	1.0	43.8208778748
209	1.0	43.8181050707
209	1.0	43.7569758532
209	1.0	43.8488585493
209	1.0	43.7833334393
209	1.0	43.8066656421
209	1.0	43.753787868
209	1.0	43.7815954573
209	2.0	43.8180751817
209	1.0	43.8030683948
209	1.0	43.7722369344
209	1.0	43.8340690778
209	1.0	43.8324064639
209	1.0	43.7888666285
209	1.0	43.7958311027
209	1.0	43.7787653541
209	1.0	43.7973720979
209	2.0	43.760881892
209	1.0	43.726654965
209	1.0	43.8276512031
209	1.0	43.7907045079
209	1.0	43.8307509965
209	1.0	43.8403014943
209	1.0	43.7844507019
209	1.0	43.7728905382
209	1.0	43.7698032137
209	1.0	43.8491608279
209	1.0	43.8091587018
209	2.0	43.7951274994
209	1.0	43.8361164512
209	1.0	43.8201441967
209	1.0	43.8411141128
209	1.0	43.8289894829
209	1.0	43.7966213944
209	1.0	43.7920997445
209	1.0	43.7828926767
209	1.0	43.7607364625
209	1.0	43.8251368825
209	1.0	43.8353736001
209	1.0	43.8304073297
209	1.0	43.7607122703
209	1.0	43.8307312301
209	1.0	43.8568965126
209	1.0	43.7333836555
209	1.0	43.7972083756
209	1.0	43.7977659478
209	1.0	43.7767368031
209	1.0	43.8296214226
209	1.0	43.7369628319
209	1.0	43.8366766885
209	2.0	43.8313131014
209	1.0	43.8380291784
209	1.0	43.8292965113
209	1.0	43.7901237535
209	1.0	43.8120532289
209	1.0	43.8366735738
209	1.0	43.8374853541
209	1.0	43.768488914
209	1.0	43.8305792069
209	1.0	43.7526285083
209	1.0	43.8092833396
209	1.0	43.7625999146
209	1.0	43.8057489275
209	1.0	43.8468016237
209	1.0	43.8406139715
209	1.0	43.8225800301
209	1.0	43.7553821863
209	1.0	43.8262048842
209	1.0	43.7628375972
209	1.0	43.8254481539
209	1.0	43.8145900825
209	1.0	43.8455707961
209	1.0	43.8339573407
209	1.0	43.8135596188
209	1.0	43.8115291796
209	1.0	43.7804220241
209	1.0	43.8531077428
209	1.0	43.8230442369
209	1.0	43.8197305468
209	1.0	43.8325010917
209	1.0	43.7449851412
209	1.0	43.823852225
209	2.0	43.8121476887
209	1.0	43.7824916735
209	2.0	43.8030997574
209	2.0	43.8198342975
209	1.0	43.7615355424
209	1.0	43.8280501089
209	1.0	43.8450383657
209	1.0	43.7935767764
209	1.0	43.827037878
209	1.0	43.8338280547
209	1.0	43.8469495673
209	1.0	43.7946608478
209	2.0	43.8227169852
209	1.0	43.8125609631
209	1.0	43.7728355383
209	1.0	43.8417058179
209	1.0	43.8023714636
209	1.0	43.7547642539
209	1.0	43.7671105649
209	2.0	43.8420861827
209	1.0	43.7566492393
209	1.0	43.8296652566
209	1.0	43.8401575169
209	1.0	43.8349124394
209	1.0	43.7991590142
209	1.0	43.8534350409
209	1.0	43.7459254829
209	1.0	43.859575242
209	1.0	43.8426936306
209	1.0	43.8039954678
209	1.0	43.8107946459
209	1.0	43.7476735619
209	1.0	43.8045307001
209	1.0	43.8344224102
209	1.0	43.7860890187
209	1.0	43.8169923492
209	1.0	43.7861854656
209	1.0	43.8089873757
209	1.0	43.8461579289
209	1.0	43.8418750744
209	1.0	43.8055733933
209	1.0	43.7852298915
209	1.0	43.7795942073
209	1.0	43.830139003
209	1.0	43.7437592096
209	1.0	43.7959065828
209	1.0	43.7911771496
209	1.0	43.816659178
209	1.0	43.8244072649
209	1.0	43.8272362201
209	1.0	43.8178103541
209	1.0	43.8465130055
209	1.0	43.8258567469
209	1.0	43.8088507413
209	1.0	43.7883881125
209	1.0	43.8202992418
209	1.0	43.8089988894
209	1.0	43.8249173783
209	1.0	43.7609591445
209	1.0	43.8256761943
209	1.0	43.8038170035
209	1.0	43.7853307678
209	1.0	43.8248776202
209	1.0	43.8446648761
209	1.0	43.7990463554
209	1.0	43.8361603336
209	1.0	43.8278610448
209	1.0	43.8484318274
209	1.0	43.8352992792
209	1.0	43.8359661956
209	1.0	43.8073918238
209	1.0	43.8519222052
209	1.0	43.741126111
209	2.0	43.757156591
209	1.0	43.8275704082
209	1.0	43.7492075329
209	1.0	43.8526169305
209	1.0	43.8121320871
209	1.0	43.826428827
209	1.0	43.7985844198
209	1.0	43.8368760136
209	1.0	43.8045395407
209	1.0	43.8301296173
209	1.0	43.7975445201
209	1.0	43.8193536784
209	1.0	43.8552072843
209	1.0	43.8224828484
209	1.0	43.8577923133
209	1.0	43.8059051104
209	1.0	43.7578698143
209	1.0	43.8458422968
209	1.0	43.8325033873
209	1.0	43.8096415832
209	1.0	43.742246761
209	1.0	43.7997975222
209	1.0	43.8092430355
209	1.0	43.8125146598
209	1.0	43.813684213
209	1.0	43.7962286102
209	1.0	43.8150171023
209	1.0	43.7742779545
209	1.0	43.7379519646
209	1.0	43.8110176647
209	1.0	43.8320105292
209	1.0	43.8235327797
209	1.0	43.7315463942
209	1.0	43.8301926976
209	1.0	43.8161930578
209	1.0	43.8110240592
209	1.0	43.7909384778
209	1.0	43.8302661614
209	1.0	43.8245983685
209	1.0	43.7977924926
209	1.0	43.8200630399
209	1.0	43.8091634996
209	1.0	43.8184492815
209	1.0	43.7578578815
209	1.0	43.8013741413
209	1.0	43.787393726
209	1.0	43.8150127054
209	1.0	43.763758671
209	1.0	43.7766162751
209	1.0	43.7453232961
209	1.0	43.7516419362
209	1.0	43.8359932094
209	1.0	43.8503991639
209	1.0	43.8554435219
209	1.0	43.7992602412
209	1.0	43.7602707698
209	1.0	43.7440318627
209	1.0	43.8550342087
209	1.0	43.8286316018
209	1.0	43.85333774
209	1.0	43.8173421627
209	1.0	43.8207851693
209	1.0	43.8468826988
209	1.0	43.8074397953
209	1.0	43.8193731545
209	1.0	43.7775499732
209	1.0	43.8172826824
209	1.0	43.7843619599
209	1.0	43.8384964728
209	1.0	43.8234592307
209	1.0	43.7973177538
209	1.0	43.8472566655
209	1.0	43.8003664627
209	1.0	43.8053742951
209	1.0	43.8328211258
209	1.0	43.8197414377
209	1.0	43.8224271367
209	2.0	43.8418571047
209	1.0	43.8508464149
209	1.0	43.8448456121
209	1.0	43.8441959752
209	1.0	43.7845430863
209	1.0	43.7577102824
209	1.0	43.7918297661
209	1.0	43.7507779123
209	1.0	43.8102034906
209	1.0	43.8205948248
209	1.0	43.8251625398
209	1.0	43.8621064573
209	1.0	43.8485587105
209	1.0	43.7833627657
209	1.0	43.7758508926
209	2.0	43.832707921
209	1.0	43.7916373407
209	1.0	43.7997892935
209	1.0	43.8107227225
209	1.0	43.7954252047
209	1.0	43.7475050915
209	1.0	43.8440618528
209	1.0	43.7352708354
209	1.0	43.7383695246
209	1.0	43.7637905439
209	1.0	43.8501396357
209	1.0	43.8399190058
209	1.0	43.8317647605
209	1.0	43.7978226055
209	1.0	43.8398102541
209	1.0	43.8405302134
209	1.0	43.7882814442
209	1.0	43.8149379442
209	1.0	43.8422205481
209	1.0	43.7581171666
209	1.0	43.7694695618
209	1.0	43.772850553
209	1.0	43.8411251519
209	1.0	43.8492024162
209	1.0	43.8240601258
209	1.0	43.8378277632
209	1.0	43.8449613627
209	1.0	43.7573573713
209	1.0	43.8454458938
209	1.0	43.8264805112
209	1.0	43.8290016283
209	1.0	43.8181347696
209	1.0	43.8353459214
209	1.0	43.7968875655
209	1.0	43.7333278145
209	1.0	43.844417773
209	1.0	43.8341436433
209	1.0	43.859932101
209	1.0	43.8107178873
209	1.0	43.7744403938
209	1.0	43.8343393225
209	1.0	43.8219430139
209	1.0	43.8277005266
209	1.0	43.7685181124
209	1.0	43.7539303907
209	1.0	43.8593044885
209	1.0	43.8131279179
209	1.0	43.7974457623
209	1.0	43.8373956815
209	1.0	43.8352269959
209	1.0	43.8509067577
209	1.0	43.7837990851
209	1.0	43.8317194988
209	1.0	43.822041456
209	1.0	43.8364028048
209	1.0	43.7408269833
209	1.0	43.8061894354
209	1.0	43.7711135843
209	1.0	43.8377634174
209	1.0	43.7721978937
209	1.0	43.8253261711
209	1.0	43.7698963623
209	1.0	43.8370371208
209	1.0	43.7664046317
209	1.0	43.787798935
209	1.0	43.828548518
209	1.0	43.7664743027
209	1.0	43.8426320276
209	1.0	43.8146932851
209	1.0	43.831003777
209	1.0	43.857268416
209	1.0	43.8654293814
209	1.0	43.7805889074
209	1.0	43.8017907443
209	1.0	43.8322592708
209	1.0	43.771598587
209	1.0	43.8296854793
209	1.0	43.8570834657
209	1.0	43.7960066788
209	1.0	43.8212300617
209	1.0	43.850761199
209	1.0	43.821145992
209	1.0	43.7920132531
209	1.0	43.8254366639
209	1.0	43.8567924858
209	1.0	43.7883630021
209	1.0	43.8279297281
209	2.0	43.810889031
209	1.0	43.7604903078
209	1.0	43.7645570414
209	1.0	43.8357052354
209	1.0	43.8267422536
209	1.0	43.7587163563
209	1.0	43.8583163296
209	1.0	43.8372717851
209	1.0	43.8066823558
209	1.0	43.8486116071
209	1.0	43.8369066344
209	1.0	43.7638127914
209	1.0	43.7818028595
209	1.0	43.8526673469
209	1.0	43.8412768575
209	1.0	43.8583046427
209	1.0	43.7774984132
209	1.0	43.7719042756
209	1.0	43.8448050986
209	1.0	43.7340839081
209	1.0	43.7826378095
209	1.0	43.7797523171
209	1.0	43.7926687259
209	1.0	43.8172010795
209	1.0	43.8528203469
209	1.0	43.7604222479
209	1.0	43.8070771196
209	1.0	43.7543626134
209	1.0	43.8347177413
209	1.0	43.7880898907
209	1.0	43.8141208805
209	1.0	43.829581572
209	1.0	43.8195143887
209	1.0	43.8200862243
209	1.0	43.8397393997
209	1.0	43.7893792944
209	1.0	43.8034831869
209	1.0	43.8077944823
209	1.0	43.7910999638
209	1.0	43.7884737429
209	1.0	43.80864371
209	1.0	43.8407304915
209	2.0	43.7654228145
209	1.0	43.8196585053
209	1.0	43.7972084141
209	1.0	43.7476794067
209	1.0	43.8441114125
209	1.0	43.7900609072
209	1.0	43.8428855983
209	1.0	43.8217060907
209	1.0	43.7583804181
209	1.0	43.852027676
