# Supplementary material for: Unique membrane properties and enhanced signal processing in human neocortical neurons
Source: eLife. 2016 Oct 6;5:e16553. doi: 10.7554/eLife.16553 (PMC5100995; doi:10.7554/eLife.16553)
Supplement: Source code 1. — DOI: http://dx.doi.org/10.7554/eLife.16553.014 [file elife-16553-code1.zip › Fig3/Fig3b/DIST_045_SYNC/Mon_Apr_11_11_35_14_2016/syns_21/sync_stim_seed_949.txt]

NUMBER_OF_SYNAPSES	APC_N	MAX_VOLTAGE
21	0.0	-80.8655625367
21	0.0	-81.4181097899
21	0.0	-83.0926597511
21	0.0	-81.9364829666
21	0.0	-81.5630318393
21	0.0	-82.224494923
21	0.0	-81.0687111297
21	0.0	-82.9496328874
21	0.0	-82.2636785229
21	0.0	-82.2155721124
21	0.0	-82.5284055966
21	0.0	-81.836899357
21	0.0	-82.8149265426
21	0.0	-81.634120422
21	0.0	-81.769119863
21	0.0	-82.2421124095
21	0.0	-82.4226248414
21	0.0	-81.6970381688
21	0.0	-81.468259479
21	0.0	-81.855504833
21	0.0	-82.2281612641
21	0.0	-82.1965158388
21	0.0	-81.9841173382
21	0.0	-81.3445238106
21	0.0	-80.6757375438
21	0.0	-81.5371433116
21	0.0	-82.1432348432
21	0.0	-82.2767973917
21	0.0	-81.1603909427
21	0.0	-82.3610484652
21	0.0	-81.034023761
21	0.0	-81.7491536298
21	0.0	-80.8898418787
21	0.0	-81.7530196867
21	0.0	-81.2060887489
21	0.0	-82.3127521717
21	0.0	-81.6596893477
21	0.0	-81.7079263601
21	0.0	-81.0853150308
21	0.0	-80.6943625701
21	0.0	-80.9356322602
21	0.0	-82.0593901874
21	0.0	-82.7355444133
21	0.0	-81.2202323277
21	0.0	-82.57953899
21	0.0	-81.3159495276
21	0.0	-81.4316998509
21	0.0	-81.5697256095
21	0.0	-81.8813089381
21	0.0	-82.3835424971
21	0.0	-82.2357372462
21	0.0	-81.6853790014
21	0.0	-82.3244680199
21	0.0	-82.1163610615
21	0.0	-81.4465496534
21	0.0	-82.9003739436
21	0.0	-82.0320081726
21	0.0	-81.9446064318
21	0.0	-81.4039325567
21	0.0	-81.9373359786
21	0.0	-81.0430216422
21	0.0	-82.4502787189
21	0.0	-82.2332081877
21	0.0	-81.5285730624
21	0.0	-82.4637408055
21	0.0	-81.5478776902
21	0.0	-81.4498300628
21	0.0	-82.5941026956
21	0.0	-82.2822114502
21	0.0	-81.7734605007
21	0.0	-81.3720401109
21	0.0	-82.533094121
21	0.0	-81.8795176013
21	0.0	-80.9927690291
21	0.0	-82.1014641444
21	0.0	-82.7312784722
21	0.0	-81.9459260376
21	0.0	-82.4135540546
21	0.0	-82.8491428186
21	0.0	-82.112338043
21	0.0	-82.1789824354
21	0.0	-81.813729253
21	0.0	-82.0628760368
21	0.0	-81.5379258315
21	0.0	-80.3066723708
21	0.0	-82.163629079
21	0.0	-81.854032298
21	0.0	-81.3880527812
21	0.0	-81.4070074451
21	0.0	-82.0330431416
21	0.0	-82.0089354997
21	0.0	-81.9898218303
21	0.0	-81.4786657709
21	0.0	-81.9256801304
21	0.0	-82.2456820294
21	0.0	-82.0138812202
21	0.0	-81.2567012664
21	0.0	-80.700870459
21	0.0	-81.5970994991
21	0.0	-82.4498498975
21	0.0	-81.8100569324
21	0.0	-81.4909155864
21	0.0	-82.0190469
21	0.0	-81.4617024191
21	0.0	-83.0827223574
21	0.0	-82.7241116177
21	0.0	-82.3751610624
21	0.0	-81.3638580987
21	0.0	-81.3424201884
21	0.0	-81.5229184541
21	0.0	-81.9437213043
21	0.0	-81.4279905952
21	0.0	-82.542877758
21	0.0	-82.4167434347
21	0.0	-82.1296942684
21	0.0	-81.1751680552
21	0.0	-81.9703786111
21	0.0	-81.8572672812
21	0.0	-81.7799743556
21	0.0	-81.956488747
21	0.0	-82.6302658311
21	0.0	-82.4554587829
21	0.0	-81.8083420412
21	0.0	-81.9924273144
21	0.0	-81.6120078416
21	0.0	-81.5313369143
21	0.0	-82.6923154967
21	0.0	-81.8922999093
21	0.0	-81.4259882973
21	0.0	-81.9117149171
21	0.0	-81.9152893905
21	0.0	-81.6624262437
21	0.0	-82.13933966
21	0.0	-81.2565990612
21	0.0	-81.8386008525
21	0.0	-82.121216287
21	0.0	-82.2325296912
21	0.0	-81.6492907812
21	0.0	-81.9092186342
21	0.0	-81.2708072774
21	0.0	-82.6159266552
21	0.0	-81.8839034677
21	0.0	-82.1363640996
21	0.0	-81.6170667957
21	0.0	-81.6799671039
21	0.0	-81.0851227657
21	0.0	-81.9823380981
21	0.0	-80.3991495271
21	0.0	-83.3035140405
21	0.0	-80.7147985823
21	0.0	-81.5973202042
21	0.0	-81.2628850832
21	0.0	-81.5262892211
21	0.0	-82.0791607017
21	0.0	-82.1771288461
21	0.0	-81.3238251965
21	0.0	-82.3495796207
21	0.0	-81.4983662301
21	0.0	-81.6890420964
21	0.0	-81.165555457
21	0.0	-81.6019758508
21	0.0	-81.4636780801
21	0.0	-80.9065179574
21	0.0	-82.4778022107
21	0.0	-81.6536865611
21	0.0	-81.9304774865
21	0.0	-81.8690210241
21	0.0	-81.6585356606
21	0.0	-82.4668793317
21	0.0	-82.3889863126
21	0.0	-82.4052963491
21	0.0	-81.4656919074
21	0.0	-82.3676559388
21	0.0	-82.0192618552
21	0.0	-81.2578943432
21	0.0	-82.0037401951
21	0.0	-82.0789259982
21	0.0	-81.3398065783
21	0.0	-82.2555176398
21	0.0	-81.672476382
21	0.0	-81.591216286
21	0.0	-82.2924409383
21	0.0	-81.7981933354
21	0.0	-82.5830682896
21	0.0	-81.4984615584
21	0.0	-81.4362338026
21	0.0	-81.7065487986
21	0.0	-81.4198102441
21	0.0	-82.1822013115
21	0.0	-81.8502032431
21	0.0	-81.0562136683
21	0.0	-81.9918195112
21	0.0	-82.5040558972
21	0.0	-81.6919634113
21	0.0	-81.4802215942
21	0.0	-82.4327373329
21	0.0	-81.7355412436
21	0.0	-82.6787523252
21	0.0	-81.2296323672
21	0.0	-82.9061853899
21	0.0	-81.3873222898
21	0.0	-81.6851961673
21	0.0	-81.3262212326
21	0.0	-81.5423167084
21	0.0	-82.2625581727
21	0.0	-82.2054839809
21	0.0	-81.8923788782
21	0.0	-82.2471582998
21	0.0	-81.8955679977
21	0.0	-81.5148481394
21	0.0	-81.7177943565
21	0.0	-82.792645509
21	0.0	-81.4336631277
21	0.0	-82.4871473193
21	0.0	-81.5775125408
21	0.0	-81.0892360047
21	0.0	-81.7622778699
21	0.0	-81.2291107153
21	0.0	-81.5419599761
21	0.0	-82.6902909118
21	0.0	-81.7579561688
21	0.0	-81.0218819392
21	0.0	-81.5096089086
21	0.0	-81.7728842068
21	0.0	-80.9799256595
21	0.0	-81.9335316666
21	0.0	-81.2121773613
21	0.0	-81.4747380906
21	0.0	-81.918506624
21	0.0	-81.9781608408
21	0.0	-81.1191062302
21	0.0	-81.8676964148
21	0.0	-81.1644923921
21	0.0	-81.3735126058
21	0.0	-82.0540196006
21	0.0	-81.3456454171
21	0.0	-81.0604973259
21	0.0	-82.001147957
21	0.0	-81.9355601756
21	0.0	-82.863988149
21	0.0	-82.1375012645
21	0.0	-80.8311305673
21	0.0	-82.6126131309
21	0.0	-79.8675908126
21	0.0	-81.2096854688
21	0.0	-81.9282356426
21	0.0	-81.6870696667
21	0.0	-82.2086939385
21	0.0	-82.3721718493
21	0.0	-81.6001077027
21	0.0	-82.052833363
21	0.0	-82.0151737975
21	0.0	-82.0599489256
21	0.0	-81.9721332673
21	0.0	-82.0734693962
21	0.0	-81.7074149552
21	0.0	-81.4760645156
21	0.0	-82.4503405591
21	0.0	-82.3492772182
21	0.0	-82.4305749841
21	0.0	-81.4818439067
21	0.0	-81.9025094038
21	0.0	-81.9652600887
21	0.0	-81.2664828299
21	0.0	-81.4953225075
21	0.0	-81.4479880334
21	0.0	-81.4601274867
21	0.0	-82.2031538006
21	0.0	-82.1787933943
21	0.0	-81.4393134287
21	0.0	-80.9944026364
21	0.0	-81.5922573913
21	0.0	-81.1975477291
21	0.0	-81.9431498245
21	0.0	-80.3645743076
21	0.0	-80.7866521738
21	0.0	-82.552967932
21	0.0	-80.8082950085
21	0.0	-83.1059916879
21	0.0	-82.7179085911
21	0.0	-81.2494617349
21	0.0	-80.8299068221
21	0.0	-82.1865128525
21	0.0	-81.4187371334
21	0.0	-82.1989720161
21	0.0	-81.7288983173
21	0.0	-81.9937817486
21	0.0	-81.2683119141
21	0.0	-81.6284051913
21	0.0	-81.0883476755
21	0.0	-80.8592206309
21	0.0	-81.652178462
21	0.0	-81.9714220616
21	0.0	-81.4321462737
21	0.0	-81.734874355
21	0.0	-81.9420483516
21	0.0	-81.8064896004
21	0.0	-81.050737984
21	0.0	-82.279289666
21	0.0	-80.8464355595
21	0.0	-82.4429920557
21	0.0	-81.96025719
21	0.0	-81.9017349355
21	0.0	-82.0355166292
21	0.0	-81.5841169534
21	0.0	-82.1055867847
21	0.0	-82.1646823712
21	0.0	-81.3166601832
21	0.0	-81.9417891511
21	0.0	-82.4052572744
21	0.0	-82.6373247125
21	0.0	-81.5364695394
21	0.0	-82.6611484151
21	0.0	-80.7568040758
21	0.0	-83.2199611157
21	0.0	-82.0080112208
21	0.0	-81.5906381678
21	0.0	-80.7475602502
21	0.0	-81.0416769266
21	0.0	-81.5571464327
21	0.0	-81.6915618524
21	0.0	-82.3106850029
21	0.0	-80.9927823838
21	0.0	-81.3558656782
21	0.0	-82.3839512576
21	0.0	-80.8575010266
21	0.0	-82.069410569
21	0.0	-82.08870501
21	0.0	-82.0141062954
21	0.0	-81.9011499989
21	0.0	-81.8665171782
21	0.0	-80.7613225221
21	0.0	-81.8226654188
21	0.0	-82.0713062405
21	0.0	-81.5414100511
21	0.0	-81.3671842023
21	0.0	-81.8772593761
21	0.0	-80.7675678089
21	0.0	-82.9803546563
21	0.0	-82.3145920363
21	0.0	-82.0640860284
21	0.0	-81.7224847612
21	0.0	-82.1009731674
21	0.0	-82.1594644452
21	0.0	-81.5486084273
21	0.0	-81.8255557863
21	0.0	-80.9894214151
21	0.0	-80.7303898768
21	0.0	-81.9330342745
21	0.0	-82.0697984322
21	0.0	-81.8474618382
21	0.0	-81.5870883976
21	0.0	-82.5625465247
21	0.0	-81.8173050473
21	0.0	-80.981371087
21	0.0	-82.8030519583
21	0.0	-80.8105297009
21	0.0	-80.8978327173
21	0.0	-81.8834816916
21	0.0	-82.5360326775
21	0.0	-80.1912484458
21	0.0	-81.6918123288
21	0.0	-82.1231976083
21	0.0	-81.2983575046
21	0.0	-81.4911790954
21	0.0	-81.8212359777
21	0.0	-80.9248941415
21	0.0	-82.3716584902
21	0.0	-80.9909246406
21	0.0	-81.5976738737
21	0.0	-79.9255208202
21	0.0	-82.1953405469
21	0.0	-81.3393568124
21	0.0	-82.346409709
21	0.0	-81.467969688
21	0.0	-81.805981307
21	0.0	-82.6141512679
21	0.0	-81.5164432829
21	0.0	-82.2655677691
21	0.0	-81.1938775363
21	0.0	-80.8836120446
21	0.0	-81.1883448233
21	0.0	-82.1715489628
21	0.0	-81.2272697237
21	0.0	-82.1997929619
21	0.0	-82.0358016111
21	0.0	-81.7246494027
21	0.0	-82.2946612421
21	0.0	-81.8095581388
21	0.0	-82.1593473834
21	0.0	-81.2176546909
21	0.0	-81.3061836744
21	0.0	-81.2671051521
21	0.0	-82.6393340355
21	0.0	-81.6539120775
21	0.0	-82.0532144036
21	0.0	-81.2721813061
21	0.0	-81.8744571004
21	0.0	-81.3151042915
21	0.0	-81.193543753
21	0.0	-82.357361953
21	0.0	-80.8642535278
21	0.0	-81.5750502173
21	0.0	-82.2009598657
21	0.0	-81.2590100262
21	0.0	-81.1867468974
21	0.0	-81.8631013453
21	0.0	-81.5165815823
21	0.0	-82.6813854402
21	0.0	-81.3845433654
21	0.0	-82.1404684753
21	0.0	-81.4234517735
21	0.0	-81.2538382708
21	0.0	-81.6324452287
21	0.0	-80.5717096579
21	0.0	-81.7835002026
21	0.0	-82.1280384424
21	0.0	-81.5976820825
21	0.0	-81.9977373988
21	0.0	-82.2680650079
21	0.0	-81.7847676477
21	0.0	-82.1038773387
21	0.0	-80.9303581514
21	0.0	-81.7117642299
21	0.0	-81.9087255017
21	0.0	-81.4924228236
21	0.0	-81.8346239329
21	0.0	-82.1475957447
21	0.0	-83.0743526745
21	0.0	-82.4115982588
21	0.0	-81.9988788234
21	0.0	-82.6202918235
21	0.0	-80.5316808116
21	0.0	-81.8868556809
21	0.0	-82.1945633739
21	0.0	-81.4932922384
21	0.0	-81.439336711
21	0.0	-81.2944742318
21	0.0	-82.281655456
21	0.0	-81.4104380572
21	0.0	-81.6436919641
21	0.0	-81.9668692376
21	0.0	-81.3254688987
21	0.0	-82.6645023003
21	0.0	-81.6733086463
21	0.0	-82.3823845989
21	0.0	-82.3514689549
21	0.0	-82.2235792791
21	0.0	-81.1622280865
21	0.0	-81.1748742753
21	0.0	-81.8439906537
21	0.0	-82.1694641272
21	0.0	-80.9576180517
21	0.0	-81.2194060601
21	0.0	-82.2678402648
21	0.0	-82.2825794011
21	0.0	-82.7333341951
21	0.0	-81.4260146488
21	0.0	-81.4255698526
21	0.0	-82.1318237874
21	0.0	-81.4118648233
21	0.0	-81.4423876501
21	0.0	-81.2248211323
21	0.0	-81.9241964139
21	0.0	-81.3223061417
21	0.0	-81.8661667304
21	0.0	-81.4561367298
21	0.0	-82.3095563696
21	0.0	-80.5382517263
21	0.0	-81.6062539587
21	0.0	-81.905309216
21	0.0	-81.5953590915
21	0.0	-81.8914440912
21	0.0	-81.5549827652
21	0.0	-81.2948131602
21	0.0	-81.1635694373
21	0.0	-81.5195606849
21	0.0	-82.5243596521
21	0.0	-82.1535827395
21	0.0	-81.1829997548
21	0.0	-81.4397675309
21	0.0	-81.961551962
21	0.0	-81.6700531592
21	0.0	-82.4287996115
21	0.0	-82.4197772401
21	0.0	-81.7997094631
21	0.0	-81.4782081983
21	0.0	-81.5772924206
21	0.0	-81.7091575454
21	0.0	-82.667526687
21	0.0	-81.2183866904
21	0.0	-81.9326953474
21	0.0	-81.8860263512
21	0.0	-82.2544266183
21	0.0	-82.0203157475
21	0.0	-81.8820747204
21	0.0	-81.9748827646
21	0.0	-82.1896887994
21	0.0	-81.4575998325
21	0.0	-82.8359092099
21	0.0	-81.6039263199
21	0.0	-81.3984089701
21	0.0	-81.6306167811
21	0.0	-80.7538210199
21	0.0	-81.5124973223
21	0.0	-82.062192881
21	0.0	-81.4205948207
21	0.0	-82.2381345779
21	0.0	-82.2072772752
21	0.0	-81.6794441361
21	0.0	-82.0528117037
21	0.0	-82.853860967
21	0.0	-81.9842341618
21	0.0	-81.8790722293
21	0.0	-82.5480357858
21	0.0	-81.4615704678
21	0.0	-81.5569847481
21	0.0	-81.8764111443
21	0.0	-81.2129422609
21	0.0	-82.0877564822
21	0.0	-81.4816016934
21	0.0	-80.6995757892
21	0.0	-81.477107836
21	0.0	-81.9874008566
21	0.0	-81.7182236997
21	0.0	-81.1546722322
21	0.0	-81.5057259514
21	0.0	-81.5159630946
21	0.0	-82.1911508112
21	0.0	-81.2104701146
21	0.0	-82.7693297718
21	0.0	-81.4719387004
21	0.0	-82.3357201758
21	0.0	-80.9592952536
21	0.0	-81.5322427768
21	0.0	-81.6024640621
21	0.0	-81.3286677725
21	0.0	-81.3151331272
21	0.0	-81.1932899121
21	0.0	-82.7400195307
21	0.0	-82.3038751974
21	0.0	-82.4333817609
21	0.0	-81.5949505242
21	0.0	-81.9900251767
21	0.0	-82.8437780885
21	0.0	-82.2575932891
21	0.0	-82.5852549169
21	0.0	-81.6800234993
21	0.0	-82.3445199929
21	0.0	-82.2632155668
21	0.0	-81.6922312997
21	0.0	-81.5420278643
21	0.0	-80.8895077365
21	0.0	-81.8215742446
21	0.0	-82.0692506593
21	0.0	-81.7330333136
21	0.0	-81.3943798551
21	0.0	-81.975113431
21	0.0	-81.1978210133
21	0.0	-82.4262158592
21	0.0	-81.7801469292
21	0.0	-81.4698213248
21	0.0	-81.4313971414
21	0.0	-81.7249387176
21	0.0	-81.9048339187
21	0.0	-82.3660252137
21	0.0	-81.5668499491
21	0.0	-81.8724479105
21	0.0	-80.7929566527
21	0.0	-81.4712311971
21	0.0	-82.2789868443
21	0.0	-82.028399559
21	0.0	-81.3938782493
21	0.0	-81.8878955927
21	0.0	-81.5401580925
21	0.0	-80.283445098
21	0.0	-81.9148497819
21	0.0	-81.6409952854
21	0.0	-81.5521035027
21	0.0	-81.4423094834
21	0.0	-81.525929275
21	0.0	-81.5889674499
21	0.0	-82.1922602223
21	0.0	-80.6136912621
21	0.0	-81.9699836221
21	0.0	-81.5780153884
21	0.0	-81.456969091
21	0.0	-81.3063877878
21	0.0	-82.3276827111
21	0.0	-81.9121922284
21	0.0	-81.3659424717
21	0.0	-82.1512383906
21	0.0	-82.1696220437
21	0.0	-82.3051926816
21	0.0	-81.4495899649
21	0.0	-81.817247997
21	0.0	-81.1348414145
21	0.0	-82.148591978
21	0.0	-81.2381146554
21	0.0	-81.7935555604
21	0.0	-81.6757169602
21	0.0	-82.4749658722
21	0.0	-81.4905684648
21	0.0	-81.6847039671
21	0.0	-81.1435586314
21	0.0	-81.6314262697
21	0.0	-82.2390273069
21	0.0	-82.0198115943
21	0.0	-82.1036416485
21	0.0	-82.850648496
21	0.0	-81.7044838835
21	0.0	-81.2180591403
21	0.0	-82.2597825429
21	0.0	-81.6612843904
21	0.0	-82.1284688729
21	0.0	-81.8371082744
21	0.0	-82.1126519507
21	0.0	-81.4901594285
21	0.0	-81.7301872786
21	0.0	-81.912421246
21	0.0	-80.9752186844
21	0.0	-82.0942633751
21	0.0	-81.9254754361
21	0.0	-81.5321318739
21	0.0	-80.9157054334
21	0.0	-81.8716215572
21	0.0	-82.0455167861
21	0.0	-82.4032117555
21	0.0	-81.457950463
21	0.0	-82.2868535803
21	0.0	-80.949659529
21	0.0	-81.613970423
21	0.0	-81.7507818634
21	0.0	-82.5615565519
21	0.0	-83.4856915079
21	0.0	-81.6861785704
21	0.0	-81.4638796534
21	0.0	-81.5961097156
21	0.0	-81.898863728
21	0.0	-80.9542680107
21	0.0	-82.3256506405
21	0.0	-81.7002804359
21	0.0	-81.8635534827
21	0.0	-81.9554464726
21	0.0	-81.8325887204
21	0.0	-82.3796492399
21	0.0	-81.4886895133
21	0.0	-80.5975464618
21	0.0	-81.7164436946
21	0.0	-83.1802643384
21	0.0	-81.3841911893
21	0.0	-80.8204538084
21	0.0	-81.5367152663
21	0.0	-82.2074999797
21	0.0	-81.6452109378
21	0.0	-81.760510335
21	0.0	-81.5938602924
21	0.0	-82.6130806631
21	0.0	-81.3938644718
21	0.0	-81.8537043463
21	0.0	-82.2342250327
21	0.0	-82.1492266282
21	0.0	-81.9176929213
21	0.0	-82.6794792166
21	0.0	-82.056962315
21	0.0	-81.5616622463
21	0.0	-81.6306561213
21	0.0	-81.8086445637
21	0.0	-81.8801428552
21	0.0	-82.1669452374
21	0.0	-82.8438259862
21	0.0	-82.0461904121
21	0.0	-81.9526474913
21	0.0	-82.0410813752
21	0.0	-81.448706005
21	0.0	-80.7132545664
21	0.0	-81.03377438
21	0.0	-82.089005769
21	0.0	-81.5061912949
21	0.0	-81.79196505
21	0.0	-81.7011028863
21	0.0	-80.7350722998
21	0.0	-82.5263780091
21	0.0	-82.3025807778
21	0.0	-82.3936764437
21	0.0	-82.8391512573
21	0.0	-81.7886989764
21	0.0	-81.7901658337
21	0.0	-80.913363679
21	0.0	-80.7952220817
21	0.0	-82.7763970864
21	0.0	-81.052108081
21	0.0	-81.9573415403
21	0.0	-81.1681224023
21	0.0	-81.7747125886
21	0.0	-81.5285774445
21	0.0	-80.6636428441
21	0.0	-82.9057831357
21	0.0	-81.6364384862
21	0.0	-80.7858605074
21	0.0	-82.2565320436
21	0.0	-81.8066762963
21	0.0	-80.5443132183
21	0.0	-81.0714722519
21	0.0	-82.1267849989
21	0.0	-81.483847178
21	0.0	-81.7584452078
21	0.0	-81.8139106383
21	0.0	-82.224628129
21	0.0	-81.8285651687
21	0.0	-81.5248853579
21	0.0	-81.9894062978
21	0.0	-82.3172620876
21	0.0	-81.7361477207
21	0.0	-82.5351565964
21	0.0	-80.9141246501
21	0.0	-82.1199567103
21	0.0	-81.8728156222
21	0.0	-81.7898625671
21	0.0	-81.422031679
21	0.0	-81.0681678594
21	0.0	-82.1880635521
21	0.0	-80.4788073737
21	0.0	-81.9910050472
21	0.0	-81.6848934372
21	0.0	-81.8702534271
21	0.0	-81.5427711362
21	0.0	-81.6959563967
21	0.0	-82.0814630974
21	0.0	-82.132151083
21	0.0	-81.2448883866
21	0.0	-82.0991942747
21	0.0	-81.3772189434
21	0.0	-82.0089294234
21	0.0	-82.0336070532
21	0.0	-81.8125346087
21	0.0	-82.0140713307
21	0.0	-81.4765844214
21	0.0	-81.4364636258
21	0.0	-82.4875284562
21	0.0	-81.051436339
21	0.0	-81.6881814797
21	0.0	-81.7008279063
21	0.0	-80.9522837612
21	0.0	-81.5881259754
21	0.0	-81.3360545779
21	0.0	-82.2162032325
21	0.0	-82.0813519849
21	0.0	-82.0812752243
21	0.0	-81.6206703587
21	0.0	-81.100555648
21	0.0	-81.9728538811
21	0.0	-80.9697037197
21	0.0	-81.6144953398
21	0.0	-81.5823695336
21	0.0	-83.4590853632
21	0.0	-82.0353271407
21	0.0	-82.3167758257
21	0.0	-81.987580802
21	0.0	-82.3753249684
21	0.0	-82.774356197
21	0.0	-81.4809741523
21	0.0	-81.8531637753
21	0.0	-81.6249788507
21	0.0	-80.717130283
21	0.0	-81.775635437
21	0.0	-82.1037786562
21	0.0	-82.6941365626
21	0.0	-80.9394979328
21	0.0	-80.8877622479
21	0.0	-81.5255052954
21	0.0	-81.1094950953
21	0.0	-80.4772692965
21	0.0	-82.2290701718
21	0.0	-81.2369620192
21	0.0	-81.3925054307
21	0.0	-82.0550292492
21	0.0	-83.037799784
21	0.0	-81.9412890761
21	0.0	-81.9116655965
21	0.0	-81.2692202152
21	0.0	-81.398937656
21	0.0	-82.8493674542
21	0.0	-81.2267321582
21	0.0	-81.1937596307
21	0.0	-81.2675403978
21	0.0	-81.2849566943
21	0.0	-81.7983086862
21	0.0	-82.3075514828
21	0.0	-82.511886957
21	0.0	-82.8183668664
21	0.0	-81.6708857632
21	0.0	-81.6648273161
21	0.0	-80.9276695468
21	0.0	-81.9807647256
21	0.0	-82.0349188713
21	0.0	-82.1577233358
21	0.0	-80.8046317533
21	0.0	-82.7575689332
21	0.0	-81.1031047271
21	0.0	-82.1233110188
21	0.0	-81.5192752891
21	0.0	-82.1509519837
21	0.0	-81.8796229463
21	0.0	-80.4340858739
21	0.0	-80.9774185499
21	0.0	-81.4531486873
21	0.0	-81.8307837413
21	0.0	-80.9922982025
21	0.0	-80.7213881422
21	0.0	-81.147174826
21	0.0	-81.6599795094
21	0.0	-81.4688105671
21	0.0	-80.7621717566
21	0.0	-81.707760553
21	0.0	-81.2074977645
21	0.0	-83.2565701268
21	0.0	-81.98300078
21	0.0	-81.4859058284
21	0.0	-82.1588590523
21	0.0	-81.2769402516
21	0.0	-81.4933890489
21	0.0	-81.3306812164
21	0.0	-80.9692670048
21	0.0	-81.1286491192
21	0.0	-80.9659701175
21	0.0	-81.322915604
21	0.0	-80.7441410105
21	0.0	-80.8747759905
21	0.0	-81.4684332592
21	0.0	-82.2917494017
21	0.0	-81.7470437137
21	0.0	-81.8575585104
21	0.0	-80.7439793428
21	0.0	-81.8802224301
21	0.0	-81.8531157127
21	0.0	-82.9428412868
21	0.0	-81.797563806
21	0.0	-82.7095255942
21	0.0	-81.6552682792
21	0.0	-80.8042857479
21	0.0	-81.5905741224
21	0.0	-81.7966791504
21	0.0	-81.319677061
21	0.0	-81.4777856811
21	0.0	-81.968938862
21	0.0	-81.0895980974
21	0.0	-81.9044401602
21	0.0	-82.2988059234
21	0.0	-81.0196389313
21	0.0	-82.2007904686
21	0.0	-82.0094356453
21	0.0	-81.20486013
21	0.0	-83.0901571147
21	0.0	-80.9178248174
21	0.0	-83.0931884937
21	0.0	-80.8741998382
21	0.0	-80.5468151992
21	0.0	-81.6048606823
21	0.0	-82.1814485517
21	0.0	-81.7098524595
21	0.0	-81.3055144776
21	0.0	-81.4525532004
21	0.0	-82.1658014728
21	0.0	-81.7816218615
21	0.0	-81.8365288124
21	0.0	-81.9877907235
21	0.0	-82.3909791454
21	0.0	-81.1703780465
21	0.0	-80.7749656324
21	0.0	-82.6282534224
21	0.0	-81.9914242655
21	0.0	-81.7744882747
21	0.0	-81.8509417858
21	0.0	-81.587828412
21	0.0	-81.7816383087
21	0.0	-81.7608297802
21	0.0	-81.8006466711
21	0.0	-81.0822912295
21	0.0	-81.4151565246
21	0.0	-81.488258753
21	0.0	-81.9598454407
21	0.0	-81.9889288821
21	0.0	-81.1107919986
21	0.0	-82.0456293913
21	0.0	-81.4137183191
21	0.0	-81.4410939018
21	0.0	-81.3921487656
21	0.0	-81.6525249813
21	0.0	-81.0471758083
21	0.0	-81.8972856356
21	0.0	-82.3581567321
21	0.0	-81.386864107
21	0.0	-81.2060449284
21	0.0	-82.0875316034
21	0.0	-81.5957499758
21	0.0	-81.0139623819
21	0.0	-82.3137971642
21	0.0	-81.6382386103
21	0.0	-81.8988857389
21	0.0	-81.6169962872
21	0.0	-82.4593570094
21	0.0	-81.4393035059
21	0.0	-81.8896110761
21	0.0	-81.6930691437
21	0.0	-82.1507645598
21	0.0	-80.8238962192
21	0.0	-81.2831827989
21	0.0	-81.9949392658
21	0.0	-80.5453387319
21	0.0	-81.7398463953
21	0.0	-82.2734462094
21	0.0	-81.2809517792
21	0.0	-82.6536051608
21	0.0	-83.0479064119
21	0.0	-82.1200954289
21	0.0	-81.6403892628
21	0.0	-82.505588775
21	0.0	-81.6630019304
21	0.0	-81.4109430117
21	0.0	-81.1965020373
21	0.0	-81.8420910097
21	0.0	-82.8317956234
21	0.0	-81.0604347871
21	0.0	-81.375324701
21	0.0	-82.624500423
21	0.0	-82.2746452433
21	0.0	-81.5960704646
21	0.0	-81.7165482374
21	0.0	-81.8698870557
21	0.0	-81.2277129324
21	0.0	-81.9242336929
21	0.0	-81.0503280226
21	0.0	-82.4233490302
21	0.0	-81.8914326424
21	0.0	-82.0878247647
21	0.0	-81.4464891223
21	0.0	-81.3077207624
21	0.0	-82.6330380511
21	0.0	-81.7285159772
21	0.0	-83.1139080279
21	0.0	-82.2556353649
21	0.0	-83.4716790909
21	0.0	-82.1517075327
21	0.0	-82.4186317458
21	0.0	-81.1557882399
21	0.0	-81.7331419141
21	0.0	-81.6301644564
21	0.0	-82.3096912301
21	0.0	-82.3327506543
21	0.0	-82.0471568795
21	0.0	-81.8250257366
21	0.0	-81.5046690131
21	0.0	-82.0139078997
21	0.0	-81.9951092197
21	0.0	-82.0676095265
21	0.0	-81.3864310975
21	0.0	-80.6311201258
21	0.0	-82.285301551
21	0.0	-82.3318817078
21	0.0	-82.3902992492
21	0.0	-82.1394427383
21	0.0	-81.3728097569
21	0.0	-82.6649788178
21	0.0	-81.0437920948
21	0.0	-82.1457494033
21	0.0	-82.0835566443
21	0.0	-82.063091947
21	0.0	-81.9775975948
21	0.0	-80.9001541256
21	0.0	-82.3449954643
21	0.0	-82.4647622552
21	0.0	-81.6191342932
21	0.0	-82.5242838307
21	0.0	-81.1370742065
21	0.0	-81.159331537
21	0.0	-82.0242042223
21	0.0	-82.1950577117
21	0.0	-82.3620781122
21	0.0	-81.920167178
21	0.0	-82.8297455405
21	0.0	-82.1911905273
21	0.0	-81.3843526184
21	0.0	-82.5808534496
21	0.0	-81.5710655221
21	0.0	-81.8468249418
21	0.0	-82.1743046177
21	0.0	-80.7780603969
21	0.0	-81.1090129696
21	0.0	-82.6321110335
21	0.0	-81.2289731347
21	0.0	-80.9890889772
21	0.0	-82.0488252385
21	0.0	-82.0819251904
21	0.0	-82.65595554
21	0.0	-82.0564916619
21	0.0	-82.7576113452
21	0.0	-81.4841915943
21	0.0	-81.3554933875
21	0.0	-81.4882017315
