# Supplementary material for: Unique membrane properties and enhanced signal processing in human neocortical neurons
Source: eLife. 2016 Oct 6;5:e16553. doi: 10.7554/eLife.16553 (PMC5100995; doi:10.7554/eLife.16553)
Supplement: Source code 1. — DOI: http://dx.doi.org/10.7554/eLife.16553.014 [file elife-16553-code1.zip › Fig3/Fig3b/DIST_045_SYNC/Mon_Apr_11_11_35_14_2016/syns_210/sync_stim_seed_760.txt]

NUMBER_OF_SYNAPSES	APC_N	MAX_VOLTAGE
210	1.0	43.7382468246
210	1.0	43.8376702293
210	1.0	43.8040359398
210	1.0	43.7708629477
210	1.0	43.8391327076
210	1.0	43.7218847699
210	1.0	43.8122853466
210	1.0	43.8084137584
210	1.0	43.792160533
210	1.0	43.784652935
210	1.0	43.7488344331
210	1.0	43.8176003255
210	1.0	43.8188950503
210	1.0	43.7768360143
210	1.0	43.8618365851
210	1.0	43.8132985387
210	1.0	43.8290636528
210	1.0	43.8097892584
210	1.0	43.7997631296
210	1.0	43.7940633566
210	1.0	43.8354728177
210	1.0	43.8051842422
210	1.0	43.7615451895
210	1.0	43.8305609112
210	1.0	43.7506492544
210	1.0	43.8439073786
210	1.0	43.8162647216
210	1.0	43.8419480337
210	1.0	43.8163879804
210	1.0	43.8029998302
210	1.0	43.8576143249
210	1.0	43.7957267167
210	1.0	43.8176637363
210	1.0	43.8358302571
210	1.0	43.8261335267
210	1.0	43.8399778917
210	1.0	43.8428184316
210	1.0	43.798364516
210	1.0	43.7493923528
210	1.0	43.8296061362
210	1.0	43.8454867948
210	1.0	43.8176372573
210	1.0	43.8220684277
210	1.0	43.8083042438
210	1.0	43.8151979061
210	1.0	43.8521643922
210	1.0	43.7460102676
210	1.0	43.7952652197
210	1.0	43.8147214316
210	1.0	43.8299541033
210	1.0	43.8649455606
210	1.0	43.8337974923
210	1.0	43.8470678143
210	1.0	43.7589693612
210	1.0	43.825967157
210	1.0	43.8268537908
210	1.0	43.8372133717
210	1.0	43.815108746
210	2.0	43.7911730641
210	1.0	43.7644464654
210	1.0	43.7401601456
210	1.0	43.7508201623
210	1.0	43.851118304
210	1.0	43.8448281837
210	1.0	43.7724410028
210	1.0	43.8290299123
210	1.0	43.8269972719
210	1.0	43.8360726381
210	1.0	43.8034652053
210	1.0	43.7794303475
210	1.0	43.8578179885
210	1.0	43.8313871224
210	1.0	43.8126540765
210	1.0	43.7887771808
210	1.0	43.7579488087
210	1.0	43.7394515414
210	1.0	43.7746652554
210	1.0	43.812110243
210	1.0	43.8407211349
210	1.0	43.8205958656
210	1.0	43.8293234393
210	1.0	43.8451780498
210	1.0	43.7564044677
210	1.0	43.8337766126
210	1.0	43.8135854276
210	1.0	43.7672080608
210	1.0	43.7862747042
210	1.0	43.8520292395
210	1.0	43.7982589648
210	1.0	43.7345464418
210	1.0	43.8507608317
210	1.0	43.8207938971
210	1.0	43.7990074875
210	1.0	43.8080471694
210	1.0	43.8331458003
210	1.0	43.786866312
210	1.0	43.848103125
210	1.0	43.8456058338
210	1.0	43.8330157709
210	1.0	43.830346241
210	1.0	43.8497736651
210	1.0	43.8129812374
210	1.0	43.8502096911
210	1.0	43.8540166495
210	1.0	43.7874127472
210	2.0	43.8318751929
210	1.0	43.8191753393
210	1.0	43.8462314774
210	1.0	43.7773671928
210	1.0	43.7672252102
210	1.0	43.816326013
210	1.0	43.8052857959
210	1.0	43.8089087042
210	1.0	43.7462349041
210	1.0	43.8226680294
210	1.0	43.8348107125
210	1.0	43.8093224162
210	1.0	43.7683759651
210	1.0	43.844346502
210	1.0	43.7663132689
210	2.0	43.7645409911
210	1.0	43.82302605
210	1.0	43.7840721065
210	1.0	43.8433843949
210	1.0	43.7679470848
210	1.0	43.7702236876
210	1.0	43.8480916294
210	1.0	43.7959262609
210	1.0	43.8286172495
210	1.0	43.8327799531
210	1.0	43.803667141
210	1.0	43.7394928784
210	1.0	43.7577633882
210	1.0	43.762078853
210	1.0	43.7854276346
210	1.0	43.8012999765
210	1.0	43.8103434407
210	1.0	43.8511353404
210	1.0	43.7957795825
210	1.0	43.8404602047
210	1.0	43.7941795507
210	1.0	43.8002266791
210	1.0	43.8350186544
210	1.0	43.7703176731
210	1.0	43.8291340594
210	1.0	43.7453876581
210	1.0	43.8221078172
210	1.0	43.7437359244
210	1.0	43.8213815606
210	1.0	43.7829823051
210	1.0	43.8187424521
210	1.0	43.8273880384
210	1.0	43.7797849311
210	1.0	43.8238385838
210	1.0	43.8331395409
210	1.0	43.8053807022
210	1.0	43.8093939456
210	1.0	43.7795553966
210	1.0	43.7838798713
210	1.0	43.8280058436
210	1.0	43.8210828713
210	1.0	43.7622904559
210	1.0	43.8405186984
210	1.0	43.8373459224
210	1.0	43.7711747663
210	1.0	43.8624124149
210	1.0	43.7988210621
210	1.0	43.816031568
210	1.0	43.8017537703
210	2.0	43.8193038358
210	1.0	43.7842364464
210	1.0	43.8259561983
210	1.0	43.7658738837
210	1.0	43.8240532276
210	1.0	43.8311162028
210	1.0	43.8155341831
210	1.0	43.8126295489
210	1.0	43.7836196377
210	1.0	43.8218829382
210	1.0	43.8253853305
210	1.0	43.8396757511
210	1.0	43.7935275192
210	1.0	43.8175363279
210	1.0	43.8395849093
210	1.0	43.8407428537
210	1.0	43.7722315379
210	1.0	43.8107035302
210	1.0	43.7765531786
210	1.0	43.8624019157
210	1.0	43.824894476
210	1.0	43.7775710535
210	1.0	43.8427906569
210	1.0	43.8523460957
210	1.0	43.8421410259
210	1.0	43.7402042015
210	1.0	43.8314902172
210	1.0	43.8374426524
210	1.0	43.8074719998
210	1.0	43.8037019573
210	1.0	43.832306306
210	1.0	43.8267304756
210	1.0	43.855921553
210	2.0	43.7370681051
210	1.0	43.8454076341
210	1.0	43.8235570135
210	1.0	43.8359403431
210	1.0	43.8378593836
210	1.0	43.784379512
210	1.0	43.7936991729
210	1.0	43.8380753905
210	1.0	43.8361794187
210	1.0	43.7587795841
210	1.0	43.7703118559
210	1.0	43.8494509166
210	1.0	43.843614978
210	1.0	43.8155434347
210	1.0	43.7601887601
210	1.0	43.8445400554
210	1.0	43.8420126959
210	1.0	43.8323405878
210	1.0	43.8562835845
210	1.0	43.832263233
210	1.0	43.7622367585
210	1.0	43.8269518252
210	2.0	43.8152612958
210	1.0	43.8503475339
210	1.0	43.8183493613
210	1.0	43.7512227673
210	1.0	43.8550434414
210	1.0	43.8427582543
210	1.0	43.7380485992
210	1.0	43.8326830699
210	1.0	43.7597008609
210	1.0	43.781716335
210	1.0	43.8261312824
210	1.0	43.7645497232
210	1.0	43.8134332364
210	1.0	43.7692547092
210	1.0	43.7671649979
210	1.0	43.7613272084
210	1.0	43.8387890803
210	1.0	43.8663064238
210	1.0	43.8206279639
210	1.0	43.8444703421
210	1.0	43.7777794912
210	1.0	43.7643012161
210	1.0	43.8504295181
210	1.0	43.8164566214
210	2.0	43.8295942688
210	1.0	43.829624844
210	1.0	43.8488429019
210	1.0	43.7758977454
210	1.0	43.7818897897
210	1.0	43.7619999174
210	1.0	43.8318381981
210	2.0	43.800304158
210	1.0	43.8228659597
210	1.0	43.8070947047
210	1.0	43.8030293026
210	2.0	43.8383908306
210	1.0	43.8271977035
210	1.0	43.8207528739
210	1.0	43.7828238119
210	1.0	43.7667972305
210	2.0	43.8253186758
210	1.0	43.8038517381
210	1.0	43.7447892777
210	1.0	43.7886546088
210	1.0	43.8304737263
210	1.0	43.763120308
210	1.0	43.8136568128
210	1.0	43.8675622178
210	1.0	43.7465085619
210	2.0	43.8086571565
210	1.0	43.8356712601
210	1.0	43.81567867
210	1.0	43.8223590031
210	1.0	43.7993920867
210	2.0	43.7775183773
210	1.0	43.8376888556
210	1.0	43.8320296455
210	1.0	43.7472202551
210	1.0	43.830270003
210	1.0	43.8496120585
210	2.0	43.8216328968
210	1.0	43.7745886331
210	1.0	43.81148839
210	1.0	43.8509183703
210	1.0	43.7839589225
210	1.0	43.8146807501
210	1.0	43.7595293933
210	1.0	43.7985646368
210	1.0	43.7567786499
210	1.0	43.7250458046
210	2.0	43.8387862278
210	1.0	43.8223472262
210	1.0	43.7696299871
210	1.0	43.8219077349
210	1.0	43.7869651515
210	1.0	43.8469495311
210	1.0	43.7394040317
210	2.0	43.7591151334
210	2.0	43.7452560625
210	1.0	43.8507484789
210	1.0	43.7697259581
210	1.0	43.8271926963
210	1.0	43.7515217859
210	1.0	43.8356200249
210	1.0	43.8206208678
210	1.0	43.8465226423
210	1.0	43.8122465666
210	1.0	43.7492285236
210	1.0	43.7700701967
210	1.0	43.7817091116
210	1.0	43.8350907287
210	1.0	43.8419613691
210	1.0	43.7446485002
210	1.0	43.7741677018
210	1.0	43.841343144
210	1.0	43.7899368051
210	1.0	43.8406298414
210	1.0	43.7663829828
210	1.0	43.8551692671
210	1.0	43.8519256748
210	1.0	43.8252865722
210	1.0	43.8255038493
210	2.0	43.8201468332
210	1.0	43.8319117127
210	1.0	43.7939132677
210	1.0	43.8058934251
210	1.0	43.7479755681
210	2.0	43.8029025993
210	1.0	43.7893100483
210	1.0	43.8113658245
210	1.0	43.7681074691
210	1.0	43.7536314813
210	1.0	43.8342596808
210	1.0	43.8179400946
210	1.0	43.8371526113
210	1.0	43.8106418874
210	1.0	43.8362406191
210	1.0	43.8575816726
210	1.0	43.7547948094
210	1.0	43.856852442
210	1.0	43.8356722334
210	1.0	43.7849472873
210	2.0	43.8165054866
210	1.0	43.8556511253
210	1.0	43.8549754596
210	1.0	43.7747427377
210	1.0	43.8051795804
210	1.0	43.8386942367
210	1.0	43.8419328886
210	1.0	43.8264892379
210	1.0	43.8104840272
210	1.0	43.7579920055
210	1.0	43.8472373872
210	1.0	43.7733196034
210	1.0	43.8296826863
210	1.0	43.8475402478
210	1.0	43.8287022961
210	1.0	43.8463789981
210	1.0	43.836824025
210	1.0	43.8324302295
210	1.0	43.8048566083
210	1.0	43.8127511401
210	1.0	43.7864155993
210	1.0	43.8143422632
210	1.0	43.7719133796
210	1.0	43.846627923
210	1.0	43.8416928885
210	2.0	43.8059632035
210	1.0	43.8131649617
210	1.0	43.7662597394
210	1.0	43.7443855913
210	1.0	43.7402365154
210	1.0	43.8124930482
210	1.0	43.8200729784
210	1.0	43.8147347723
210	1.0	43.8307962534
210	1.0	43.7848889383
210	1.0	43.8370454271
210	1.0	43.7917200812
210	1.0	43.8302095515
210	1.0	43.8371955865
210	1.0	43.7480708356
210	1.0	43.7977759756
210	1.0	43.8443202116
210	1.0	43.8391277785
210	1.0	43.8265612985
210	1.0	43.772275419
210	1.0	43.8285669413
210	1.0	43.8353169158
210	1.0	43.8426207315
210	1.0	43.8104034189
210	1.0	43.8321409064
210	2.0	43.7641547089
210	1.0	43.8234957381
210	1.0	43.8219026992
210	1.0	43.794707082
210	1.0	43.7734701503
210	1.0	43.8044549093
210	1.0	43.7460621383
210	1.0	43.8326100151
210	1.0	43.8328471464
210	1.0	43.8317612391
210	1.0	43.8377433751
210	1.0	43.8128238407
210	2.0	43.7525423402
210	1.0	43.8555875261
210	1.0	43.7688562864
210	1.0	43.8104929484
210	1.0	43.77218619
210	1.0	43.8339744237
210	1.0	43.8004548949
210	1.0	43.8466349496
210	1.0	43.7605842081
210	1.0	43.7461213834
210	1.0	43.8369788656
210	1.0	43.8471880642
210	1.0	43.7425515275
210	1.0	43.8160264777
210	1.0	43.8286970272
210	1.0	43.8180960092
210	1.0	43.7963079504
210	1.0	43.8491324498
210	1.0	43.8326288153
210	2.0	43.796741776
210	1.0	43.8334368731
210	2.0	43.8243813364
210	1.0	43.7378220877
210	1.0	43.805638841
210	1.0	43.8116020541
210	1.0	43.7947019764
210	1.0	43.832280642
210	1.0	43.7924681718
210	1.0	43.7415749662
210	1.0	43.8201700392
210	1.0	43.7873119984
210	1.0	43.7628313604
210	1.0	43.8070596066
210	1.0	43.7985576718
210	1.0	43.8355619104
210	1.0	43.8292220296
210	1.0	43.8291085472
210	2.0	43.7853868706
210	1.0	43.7592478695
210	1.0	43.8326362604
210	1.0	43.7586327355
210	1.0	43.8105419179
210	1.0	43.8075669089
210	1.0	43.8040785074
210	1.0	43.7477077543
210	1.0	43.761455851
210	1.0	43.8285734339
210	1.0	43.7893510402
210	1.0	43.8083239523
210	1.0	43.8160021599
210	1.0	43.7744973603
210	1.0	43.831912778
210	1.0	43.7695663267
210	1.0	43.8000798899
210	1.0	43.788624512
210	2.0	43.7392617874
210	1.0	43.7958527913
210	1.0	43.8343617955
210	2.0	43.7921849744
210	1.0	43.8138308802
210	1.0	43.7516266418
210	1.0	43.7869346234
210	1.0	43.8369502364
210	1.0	43.8328974654
210	1.0	43.7907674862
210	1.0	43.8548421092
210	1.0	43.745519484
210	1.0	43.8351070899
210	1.0	43.8411674632
210	2.0	43.790375375
210	1.0	43.7847707427
210	1.0	43.8039782633
210	1.0	43.8081123379
210	1.0	43.8023639052
210	1.0	43.8307732504
210	1.0	43.8237254873
210	1.0	43.8282122373
210	1.0	43.8072439438
210	1.0	43.8090540635
210	1.0	43.8503004438
210	1.0	43.8379981188
210	1.0	43.7677488351
210	1.0	43.8570006051
210	1.0	43.7829782527
210	1.0	43.8445996132
210	1.0	43.8271698202
210	1.0	43.7221847344
210	1.0	43.831074398
210	1.0	43.7728328955
210	1.0	43.7695998965
210	1.0	43.8063653256
210	1.0	43.8390086995
210	1.0	43.8558661478
210	1.0	43.8099854501
210	1.0	43.8096842206
210	1.0	43.75782247
210	1.0	43.7660866146
210	1.0	43.8631537835
210	1.0	43.8164782539
210	1.0	43.8385167816
210	1.0	43.8372091134
210	1.0	43.8069857169
210	1.0	43.8454615828
210	2.0	43.8321049199
210	1.0	43.7937108145
210	1.0	43.7974169929
210	1.0	43.7563408295
210	1.0	43.8416964043
210	1.0	43.8272078327
210	1.0	43.8032194947
210	1.0	43.7688699463
210	1.0	43.8618591421
210	2.0	43.8005860756
210	1.0	43.7840551534
210	1.0	43.8119908132
210	1.0	43.8174513226
210	1.0	43.7792759097
210	1.0	43.7704537078
210	1.0	43.7594859468
210	1.0	43.8185430963
210	1.0	43.8281928435
210	1.0	43.7730048054
210	1.0	43.8395231898
210	1.0	43.755138913
210	1.0	43.8288309029
210	1.0	43.7966176549
210	1.0	43.8110085451
210	1.0	43.8483362523
210	1.0	43.8539077505
210	1.0	43.7994547151
210	1.0	43.8286874115
210	1.0	43.7951882957
210	1.0	43.8331323392
210	1.0	43.7623763924
210	1.0	43.7397549867
210	1.0	43.8210037162
210	1.0	43.8412712892
210	1.0	43.8063840707
210	1.0	43.8216514835
210	1.0	43.8027007096
210	1.0	43.8008890719
210	1.0	43.8100687317
210	1.0	43.7985436357
210	1.0	43.8393189916
210	1.0	43.8180036484
210	1.0	43.8547702847
210	1.0	43.8003037666
210	1.0	43.7612072066
210	1.0	43.8460645743
210	1.0	43.8571437659
210	1.0	43.7958260394
210	1.0	43.7931478307
210	2.0	43.8370473107
210	1.0	43.7967052475
210	1.0	43.8330489171
210	1.0	43.826878688
210	1.0	43.804702595
210	1.0	43.7748713258
210	1.0	43.7750952193
210	1.0	43.8239822886
210	1.0	43.8465775517
210	1.0	43.8252083126
210	1.0	43.8777438099
210	1.0	43.8352262917
210	1.0	43.7572397351
210	1.0	43.8354121901
210	1.0	43.8527760912
210	1.0	43.7976624571
210	1.0	43.76453183
210	1.0	43.7573419833
210	2.0	43.8175641045
210	1.0	43.8436824373
210	1.0	43.7719587337
210	1.0	43.8380259771
210	1.0	43.8421239423
210	2.0	43.8297452148
210	1.0	43.8308394876
210	1.0	43.803568603
210	1.0	43.8546026
210	1.0	43.8339464337
210	1.0	43.8222355457
210	1.0	43.7535688183
210	1.0	43.8589768111
210	1.0	43.8257799035
210	1.0	43.808872026
210	1.0	43.7411423133
210	1.0	43.8143995315
210	1.0	43.8410695788
210	1.0	43.7829552832
210	1.0	43.7868258816
210	1.0	43.7810081457
210	1.0	43.7746021145
210	1.0	43.8368173059
210	1.0	43.8347765145
210	1.0	43.7714297562
210	1.0	43.8122881291
210	1.0	43.8576459318
210	1.0	43.7537286046
210	1.0	43.8367905039
210	1.0	43.8433471849
210	1.0	43.8028005403
210	1.0	43.8506006841
210	1.0	43.8390430817
210	1.0	43.8136678183
210	1.0	43.8205292977
210	1.0	43.7728497526
210	1.0	43.7977597675
210	1.0	43.8328693766
210	1.0	43.8463302307
210	1.0	43.7824215595
210	1.0	43.8458534245
210	1.0	43.8624920406
210	1.0	43.8093148673
210	1.0	43.7599310231
210	1.0	43.768414028
210	1.0	43.8056078049
210	1.0	43.8376892592
210	1.0	43.769839034
210	1.0	43.8154103879
210	1.0	43.7916549006
210	1.0	43.8558970459
210	1.0	43.7638888295
210	1.0	43.816919962
210	1.0	43.7776570276
210	1.0	43.8215757928
210	1.0	43.7689712124
210	1.0	43.8439770062
210	1.0	43.7535985447
210	1.0	43.8142634898
210	1.0	43.777446123
210	1.0	43.8491944301
210	1.0	43.7786714603
210	1.0	43.7848988592
210	1.0	43.8422622825
210	1.0	43.7923379235
210	1.0	43.8300031697
210	1.0	43.771898501
210	1.0	43.812704588
210	1.0	43.8378922792
210	1.0	43.7689806376
210	1.0	43.8331155033
210	1.0	43.793540753
210	1.0	43.8125863412
210	1.0	43.8386519863
210	1.0	43.8122566062
210	1.0	43.8419558606
210	1.0	43.7641887534
210	1.0	43.810804945
210	1.0	43.8506775
210	1.0	43.791016709
210	1.0	43.7438729757
210	1.0	43.8623665175
210	1.0	43.8201845235
210	1.0	43.8421995149
210	1.0	43.837500123
210	1.0	43.7784309353
210	1.0	43.7871851138
210	1.0	43.8542071608
210	1.0	43.7722568877
210	1.0	43.7629068921
210	1.0	43.7617513235
210	1.0	43.8596597168
210	1.0	43.815041762
210	1.0	43.7995895491
210	1.0	43.7912192441
210	1.0	43.7732139472
210	2.0	43.8288670579
210	1.0	43.7445100978
210	1.0	43.8020528381
210	1.0	43.7843995971
210	1.0	43.713286881
210	1.0	43.8346369079
210	1.0	43.835285764
210	1.0	43.8139268087
210	1.0	43.8378184056
210	1.0	43.8112454008
210	1.0	43.8535876889
210	1.0	43.8109676486
210	1.0	43.7751160001
210	1.0	43.7572654543
210	1.0	43.8136014348
210	1.0	43.8317088373
210	1.0	43.7597885547
210	1.0	43.8372755393
210	1.0	43.7664215982
210	1.0	43.7600498333
210	1.0	43.8101093719
210	1.0	43.7363737683
210	1.0	43.8210640719
210	1.0	43.8337040174
210	1.0	43.8390029887
210	1.0	43.818102021
210	1.0	43.7956084926
210	1.0	43.7702727067
210	1.0	43.7897043692
210	1.0	43.8289075274
210	1.0	43.7401981424
210	1.0	43.7911462024
210	1.0	43.7507341865
210	1.0	43.7508394451
210	1.0	43.8531568795
210	1.0	43.7327899441
210	1.0	43.7969116496
210	1.0	43.8075794946
210	1.0	43.8130454258
210	1.0	43.8505754627
210	1.0	43.8184769372
210	1.0	43.7704040962
210	1.0	43.7937284294
210	1.0	43.8513894175
210	1.0	43.8269890755
210	1.0	43.7604265229
210	1.0	43.752645718
210	1.0	43.7849722993
210	1.0	43.8479259373
210	1.0	43.8184249294
210	1.0	43.8338505723
210	1.0	43.8585864123
210	1.0	43.8336827526
210	1.0	43.7531024439
210	1.0	43.8117650423
210	1.0	43.8264122479
210	1.0	43.8542072684
210	1.0	43.7702303983
210	1.0	43.8315503074
210	1.0	43.8219444063
210	1.0	43.7538463426
210	1.0	43.7463153523
210	1.0	43.8403727187
210	1.0	43.8423679159
210	1.0	43.8506048107
210	1.0	43.8206414041
210	1.0	43.8451724669
210	1.0	43.7942356647
210	1.0	43.8234891059
210	1.0	43.7219578279
210	1.0	43.8198897385
210	1.0	43.8346510273
210	1.0	43.7467621025
210	1.0	43.7941455416
210	1.0	43.8308274306
210	1.0	43.80395775
210	1.0	43.7582745171
210	1.0	43.8299770843
210	2.0	43.7843243279
210	1.0	43.8240526048
210	1.0	43.8010691994
210	1.0	43.8115507835
210	1.0	43.8413423494
210	1.0	43.7865632959
210	1.0	43.7227747428
210	1.0	43.8353835686
210	1.0	43.782074751
210	1.0	43.8383028511
210	1.0	43.8247205242
210	1.0	43.8464841277
210	1.0	43.8033059127
210	1.0	43.7611371962
210	1.0	43.7788602726
210	1.0	43.8453795649
210	1.0	43.7967823602
210	1.0	43.8038953195
210	1.0	43.8281110499
210	1.0	43.7504609741
210	1.0	43.8621542823
210	1.0	43.7862772495
210	1.0	43.8564607571
210	1.0	43.8435035726
210	1.0	43.8200750699
210	1.0	43.800753102
210	1.0	43.8326239479
210	1.0	43.7924820783
210	1.0	43.8415227801
210	1.0	43.8507669497
210	1.0	43.7438249533
210	1.0	43.7690904961
210	1.0	43.8383373597
210	1.0	43.8103275694
210	1.0	43.8210467814
210	1.0	43.8000255319
210	1.0	43.8016514598
210	1.0	43.8660625946
210	1.0	43.7920916283
210	1.0	43.7769962712
210	1.0	43.786382595
210	1.0	43.7860804312
210	1.0	43.7861779845
210	1.0	43.8380723088
210	1.0	43.7660351405
210	1.0	43.7429415984
210	1.0	43.8175274124
210	2.0	43.8437875668
210	1.0	43.7825354264
210	1.0	43.8538647164
210	1.0	43.8216106021
210	1.0	43.783659901
210	1.0	43.777923461
210	1.0	43.8326096471
210	1.0	43.8185009783
210	1.0	43.8186178993
210	1.0	43.8477217921
210	1.0	43.745977764
210	1.0	43.8433523353
210	1.0	43.8448003036
210	1.0	43.8453947687
210	1.0	43.8263975681
210	1.0	43.8309833884
210	1.0	43.7973447309
210	1.0	43.8660491702
210	2.0	43.7663226258
210	1.0	43.8273670079
210	1.0	43.8236699844
210	1.0	43.8534225631
210	1.0	43.756636356
210	1.0	43.7608236686
210	1.0	43.844179032
210	1.0	43.7776127156
210	1.0	43.8241826596
210	1.0	43.8272839542
210	1.0	43.8057370621
210	1.0	43.8504513945
210	1.0	43.8296713086
210	1.0	43.7641895961
210	1.0	43.7774334386
210	1.0	43.7825088034
210	1.0	43.8257294971
210	1.0	43.8672925369
210	1.0	43.8434354915
210	1.0	43.8471257247
210	1.0	43.7873479357
210	1.0	43.7611364493
210	1.0	43.7763665631
210	1.0	43.8390298222
210	1.0	43.8324783618
210	2.0	43.7426190959
210	1.0	43.797431975
210	1.0	43.7543149162
210	1.0	43.7954718391
210	2.0	43.8255186333
210	1.0	43.8471754593
210	1.0	43.7925886375
210	1.0	43.8415580549
210	1.0	43.7959807445
210	1.0	43.8055750531
210	1.0	43.8499726051
210	1.0	43.8206413067
210	1.0	43.8467214708
210	1.0	43.7778149864
210	1.0	43.81979339
210	1.0	43.8377899298
210	1.0	43.8126339107
210	1.0	43.8097587926
210	1.0	43.7623017275
210	1.0	43.7871728336
210	1.0	43.7774620448
210	1.0	43.761169408
210	1.0	43.799394473
210	1.0	43.7757550424
210	1.0	43.8256934127
210	1.0	43.8254748097
210	1.0	43.8244695387
210	1.0	43.8095097847
210	1.0	43.8042649073
210	1.0	43.7862524193
210	1.0	43.8441169143
210	1.0	43.7862573197
210	1.0	43.8511207292
210	1.0	43.8590070081
210	1.0	43.8371616882
210	1.0	43.7966600556
210	1.0	43.8553947812
210	1.0	43.7846616483
210	1.0	43.8265891797
210	1.0	43.7580990891
210	1.0	43.7272255129
210	1.0	43.8181608151
210	1.0	43.8462794263
210	1.0	43.8085281652
210	1.0	43.8483317262
210	1.0	43.8181770544
210	1.0	43.8437112481
210	1.0	43.7874228652
210	1.0	43.8046298725
210	1.0	43.7507861311
210	1.0	43.7595657983
210	1.0	43.8451457057
210	1.0	43.8481417564
210	1.0	43.8490958048
210	1.0	43.8134981198
210	1.0	43.8212364644
210	1.0	43.8248801512
210	1.0	43.8580346961
210	1.0	43.8223824659
210	1.0	43.7598747382
210	1.0	43.8428435875
210	1.0	43.8122405427
210	1.0	43.7704922814
210	1.0	43.8286089353
210	1.0	43.8624274077
210	1.0	43.8333206661
210	1.0	43.8391298016
210	1.0	43.7629586714
210	1.0	43.7964353341
210	1.0	43.7837955511
210	1.0	43.8000402947
210	1.0	43.7727404148
210	1.0	43.8462240812
210	1.0	43.8161196095
210	1.0	43.8191625866
210	1.0	43.7538582599
210	1.0	43.8396991923
210	1.0	43.8082095302
210	1.0	43.7970645826
210	1.0	43.8360522385
210	1.0	43.8260130392
210	1.0	43.7507087287
210	1.0	43.834449567
210	1.0	43.7913510699
210	1.0	43.814876732
210	1.0	43.7722981976
210	1.0	43.7242223569
210	1.0	43.8304555772
210	1.0	43.8028590056
210	1.0	43.8405707326
210	1.0	43.8369649937
210	1.0	43.8076251528
210	1.0	43.8132803968
210	1.0	43.827540353
210	1.0	43.8192414507
210	1.0	43.8430996548
210	1.0	43.8386704045
210	1.0	43.7333392244
210	1.0	43.7424931343
210	1.0	43.8374131845
210	1.0	43.8028556077
210	2.0	43.8006517715
210	1.0	43.852078002
210	1.0	43.7476408656
210	1.0	43.8288670201
210	1.0	43.7912852849
210	1.0	43.7979237844
210	1.0	43.8366635033
210	1.0	43.8485428869
210	1.0	43.7206916621
210	1.0	43.8472651069
210	1.0	43.7791470564
210	1.0	43.825115612
210	1.0	43.7662546182
210	1.0	43.8243328661
210	1.0	43.8313870953
210	1.0	43.7499803826
210	1.0	43.8450776095
210	1.0	43.8272646864
210	2.0	43.7843093524
210	1.0	43.8234934902
210	1.0	43.7796702297
210	1.0	43.7982159082
210	1.0	43.8377250528
210	1.0	43.8217466675
210	1.0	43.794718948
210	1.0	43.832904915
210	1.0	43.7737664509
210	1.0	43.7954669876
210	1.0	43.7739169238
210	1.0	43.7885668173
210	1.0	43.8546012993
210	1.0	43.811459116
210	1.0	43.7569954741
210	1.0	43.8084590435
210	1.0	43.8348596157
210	1.0	43.8321199946
210	1.0	43.8338826327
210	2.0	43.8344122481
210	1.0	43.8229887815
210	1.0	43.7725039886
210	1.0	43.8230747036
210	1.0	43.7870106458
210	1.0	43.837071662
210	1.0	43.7733794288
210	1.0	43.8011872516
210	1.0	43.8476681636
210	1.0	43.8148312413
210	1.0	43.7387432651
210	1.0	43.8104280262
210	1.0	43.8353506884
210	1.0	43.8504032859
210	1.0	43.7934575502
210	1.0	43.8481956541
210	1.0	43.8131938445
210	1.0	43.7917941897
210	1.0	43.8157611681
210	1.0	43.8061088334
