# Supplementary material for: Unique membrane properties and enhanced signal processing in human neocortical neurons
Source: eLife. 2016 Oct 6;5:e16553. doi: 10.7554/eLife.16553 (PMC5100995; doi:10.7554/eLife.16553)
Supplement: Source code 1. — DOI: http://dx.doi.org/10.7554/eLife.16553.014 [file elife-16553-code1.zip › Fig3/Fig3b/DIST_045_SYNC/Mon_Apr_11_11_35_14_2016/syns_211/sync_stim_seed_761.txt]

NUMBER_OF_SYNAPSES	APC_N	MAX_VOLTAGE
211	1.0	43.8276530078
211	1.0	43.7581886332
211	1.0	43.8083657452
211	1.0	43.864108011
211	1.0	43.8234655286
211	1.0	43.767188278
211	1.0	43.8416836733
211	1.0	43.7894594032
211	1.0	43.8354201247
211	2.0	43.7975902946
211	1.0	43.8409028702
211	1.0	43.8474915495
211	1.0	43.757164289
211	1.0	43.8294654389
211	1.0	43.8362912547
211	1.0	43.785151998
211	1.0	43.7859972494
211	1.0	43.77589782
211	2.0	43.8345961901
211	1.0	43.829071605
211	1.0	43.8440418435
211	1.0	43.8446550554
211	1.0	43.7287106176
211	1.0	43.7929470279
211	1.0	43.8551850967
211	1.0	43.7896425496
211	1.0	43.8258906067
211	1.0	43.8414813254
211	1.0	43.8160188221
211	1.0	43.8307269253
211	1.0	43.8275525056
211	1.0	43.8438046825
211	1.0	43.7837996111
211	1.0	43.800117687
211	1.0	43.7876398339
211	1.0	43.8489302491
211	1.0	43.8630977435
211	1.0	43.8421988447
211	2.0	43.8077426338
211	1.0	43.835217758
211	1.0	43.7318402164
211	1.0	43.857267671
211	1.0	43.8184892306
211	1.0	43.8213552341
211	1.0	43.7896221939
211	1.0	43.7967330466
211	1.0	43.8437742345
211	1.0	43.8267286646
211	1.0	43.772650163
211	2.0	43.7770347125
211	1.0	43.8363480496
211	2.0	43.7753549848
211	2.0	43.7821574187
211	1.0	43.8530794211
211	1.0	43.7847611112
211	1.0	43.7468425922
211	1.0	43.8366806389
211	1.0	43.8491322391
211	1.0	43.7998662213
211	1.0	43.850855165
211	1.0	43.8141969072
211	1.0	43.8338474141
211	1.0	43.8431188711
211	1.0	43.799559381
211	1.0	43.8549368646
211	1.0	43.8258079355
211	1.0	43.7494488428
211	1.0	43.8465847117
211	1.0	43.7429430565
211	1.0	43.7414286019
211	1.0	43.8346110996
211	1.0	43.8114638268
211	1.0	43.8216183119
211	1.0	43.8165635287
211	1.0	43.7874351333
211	1.0	43.8341621234
211	1.0	43.8189680592
211	1.0	43.8090788842
211	1.0	43.8552758274
211	1.0	43.8008352973
211	1.0	43.8346449059
211	2.0	43.8142610474
211	1.0	43.7719630916
211	1.0	43.8343996007
211	1.0	43.837894609
211	1.0	43.822659094
211	2.0	43.8376578652
211	1.0	43.8445049298
211	1.0	43.7625586662
211	1.0	43.7858063473
211	1.0	43.7424421217
211	1.0	43.8505260213
211	1.0	43.8512361217
211	1.0	43.7572439025
211	1.0	43.8123059642
211	1.0	43.839814369
211	1.0	43.8185278596
211	1.0	43.8236238138
211	1.0	43.8456397422
211	1.0	43.8233689484
211	1.0	43.8060859095
211	1.0	43.744345523
211	1.0	43.7848426335
211	1.0	43.853633617
211	1.0	43.7897823087
211	1.0	43.7482683467
211	1.0	43.7789778168
211	1.0	43.8595817854
211	1.0	43.7609398741
211	1.0	43.8388286413
211	1.0	43.7627754645
211	1.0	43.7910173716
211	1.0	43.8512218985
211	1.0	43.8608307014
211	1.0	43.8077363378
211	1.0	43.7929601377
211	1.0	43.8468608635
211	1.0	43.7875708222
211	1.0	43.8385360012
211	1.0	43.7747390558
211	1.0	43.750053503
211	1.0	43.7945351204
211	1.0	43.8283026508
211	1.0	43.8313740204
211	1.0	43.7815597709
211	1.0	43.8445422568
211	1.0	43.843339452
211	1.0	43.8125458276
211	2.0	43.8365226254
211	1.0	43.7420711058
211	1.0	43.8074522475
211	1.0	43.837042874
211	1.0	43.8489789456
211	1.0	43.8331213583
211	1.0	43.7986100412
211	1.0	43.8571837485
211	1.0	43.8223058721
211	1.0	43.7970523321
211	1.0	43.8408110834
211	1.0	43.7871792051
211	1.0	43.8287432979
211	1.0	43.8229294912
211	1.0	43.8361250002
211	1.0	43.8208138829
211	1.0	43.7703154287
211	1.0	43.8554071781
211	1.0	43.8279651756
211	1.0	43.7528066113
211	1.0	43.7994452339
211	1.0	43.7322527153
211	1.0	43.7698923049
211	1.0	43.8053960017
211	2.0	43.7840614908
211	1.0	43.8018758282
211	1.0	43.7942358596
211	1.0	43.7898864532
211	2.0	43.8275259433
211	1.0	43.8292231208
211	1.0	43.8368866613
211	1.0	43.804379442
211	1.0	43.794922237
211	1.0	43.7779610177
211	1.0	43.8227368071
211	1.0	43.7390907007
211	1.0	43.8061045802
211	1.0	43.8312132938
211	2.0	43.8501497198
211	1.0	43.7598461064
211	1.0	43.7545128342
211	1.0	43.8037130748
211	1.0	43.7674801055
211	1.0	43.836673664
211	1.0	43.8128189515
211	1.0	43.7630917676
211	1.0	43.799064513
211	1.0	43.771412694
211	1.0	43.8463574515
211	1.0	43.8155198845
211	1.0	43.8398609307
211	1.0	43.8264633287
211	1.0	43.8322969839
211	1.0	43.8614478635
211	1.0	43.8488025253
211	1.0	43.7747191428
211	1.0	43.8363657067
211	1.0	43.7505375475
211	1.0	43.7968237415
211	1.0	43.804781343
211	1.0	43.8560436771
211	1.0	43.8382934616
211	1.0	43.8313460711
211	1.0	43.7858209694
211	1.0	43.7931610178
211	1.0	43.7510567354
211	1.0	43.8428911204
211	1.0	43.771063087
211	1.0	43.8462221823
211	1.0	43.7979683705
211	1.0	43.7944845005
211	1.0	43.8355684166
211	1.0	43.7830313005
211	1.0	43.7840633211
211	1.0	43.7555524433
211	1.0	43.7830014107
211	1.0	43.8281064502
211	2.0	43.7320758431
211	1.0	43.8104520976
211	1.0	43.8459854976
211	1.0	43.8421406714
211	1.0	43.7802265892
211	1.0	43.7995634484
211	1.0	43.8228518983
211	1.0	43.7399560396
211	1.0	43.8175361225
211	1.0	43.8321057827
211	1.0	43.829297036
211	1.0	43.7305999685
211	1.0	43.7769479602
211	1.0	43.8080892292
211	1.0	43.8171446272
211	1.0	43.8104795086
211	1.0	43.7994472385
211	1.0	43.7759129289
211	1.0	43.8196396814
211	1.0	43.8459332172
211	1.0	43.8258940837
211	1.0	43.8363630565
211	2.0	43.814744774
211	1.0	43.848868771
211	2.0	43.7941307621
211	1.0	43.8272393473
211	1.0	43.8340677394
211	1.0	43.7613666302
211	1.0	43.837197061
211	1.0	43.7798670487
211	1.0	43.8469486657
211	1.0	43.8455952128
211	1.0	43.8398337773
211	1.0	43.8539482903
211	1.0	43.8402077393
211	1.0	43.8277660969
211	1.0	43.8199522771
211	1.0	43.7967085524
211	1.0	43.7739081703
211	1.0	43.7746020467
211	1.0	43.8433595143
211	1.0	43.8221296686
211	1.0	43.8522664159
211	1.0	43.8503623509
211	2.0	43.8248731415
211	1.0	43.8403637223
211	1.0	43.839986248
211	1.0	43.8713321672
211	1.0	43.7364934844
211	1.0	43.8473721979
211	1.0	43.8015179059
211	1.0	43.8287114427
211	2.0	43.8023141325
211	1.0	43.8544207764
211	1.0	43.8585650311
211	1.0	43.8189118878
211	1.0	43.8174151105
211	1.0	43.8432287526
211	1.0	43.8463242016
211	1.0	43.8334878043
211	1.0	43.7906405445
211	1.0	43.8443095192
211	1.0	43.7514034768
211	1.0	43.8098279166
211	1.0	43.7635056201
211	1.0	43.8263834467
211	1.0	43.8257193922
211	1.0	43.8130922854
211	1.0	43.8004936871
211	1.0	43.8298646615
211	1.0	43.8101334205
211	1.0	43.8312132996
211	1.0	43.7952776698
211	2.0	43.7672487017
211	1.0	43.8158689282
211	1.0	43.8631920275
211	1.0	43.8328996182
211	1.0	43.8099250515
211	1.0	43.8429267687
211	1.0	43.8153472853
211	1.0	43.7361003856
211	1.0	43.7960526924
211	1.0	43.8075106326
211	1.0	43.7570935406
211	1.0	43.8396374504
211	1.0	43.839866327
211	1.0	43.782910361
211	1.0	43.7208765582
211	1.0	43.7742577841
211	2.0	43.8344690512
211	1.0	43.7327158679
211	1.0	43.8521986291
211	1.0	43.8327421957
211	1.0	43.7857983792
211	1.0	43.8576955014
211	1.0	43.7960263053
211	2.0	43.8058986856
211	2.0	43.8509993614
211	1.0	43.7642579213
211	1.0	43.8402070463
211	1.0	43.830966521
211	1.0	43.808870977
211	1.0	43.830193261
211	1.0	43.7508467218
211	1.0	43.7878727242
211	1.0	43.8333667669
211	1.0	43.8457820607
211	1.0	43.7726273786
211	1.0	43.810399534
211	1.0	43.8190662155
211	1.0	43.8378655575
211	1.0	43.8205498038
211	1.0	43.8604739353
211	1.0	43.7677487064
211	1.0	43.8188556049
211	1.0	43.8430377109
211	1.0	43.8159783761
211	1.0	43.7438250526
211	1.0	43.8511766308
211	1.0	43.8396386626
211	2.0	43.8281452368
211	1.0	43.754693852
211	1.0	43.8533833812
211	1.0	43.7947412817
211	1.0	43.7658881169
211	1.0	43.8291937219
211	1.0	43.7868579044
211	1.0	43.8320759775
211	1.0	43.8456578779
211	1.0	43.7590529708
211	1.0	43.841567971
211	2.0	43.792661575
211	1.0	43.7763010559
211	1.0	43.8354048716
211	1.0	43.8224990961
211	1.0	43.848006287
211	1.0	43.8200004098
211	1.0	43.8246822244
211	1.0	43.8285581891
211	1.0	43.7884746236
211	1.0	43.7399117174
211	1.0	43.7697536993
211	1.0	43.8354636015
211	1.0	43.8524747337
211	1.0	43.8410083478
211	1.0	43.7752259463
211	1.0	43.8322591803
211	1.0	43.8299754196
211	1.0	43.7881905388
211	1.0	43.7531365851
211	1.0	43.862466339
211	1.0	43.8624554516
211	1.0	43.8244291903
211	1.0	43.7409877735
211	1.0	43.7577070713
211	1.0	43.7229657798
211	1.0	43.8324576399
211	2.0	43.7651707812
211	1.0	43.8181502956
211	1.0	43.8452032841
211	1.0	43.7892373514
211	1.0	43.8228427826
211	1.0	43.8073209519
211	1.0	43.7577056147
211	1.0	43.7880116436
211	1.0	43.8344489682
211	1.0	43.8053570563
211	1.0	43.8477333418
211	1.0	43.7609236437
211	1.0	43.7718479583
211	1.0	43.8283045619
211	1.0	43.8001413454
211	1.0	43.8504702864
211	1.0	43.8341180762
211	2.0	43.843827214
211	1.0	43.7949587237
211	1.0	43.821006672
211	2.0	43.8228942771
211	1.0	43.7727807132
211	1.0	43.7999469401
211	1.0	43.8276538213
211	1.0	43.7917646815
211	1.0	43.803353834
211	1.0	43.844326404
211	1.0	43.8243669439
211	1.0	43.8074717396
211	1.0	43.8369029046
211	1.0	43.7360520004
211	1.0	43.8111867366
211	1.0	43.7784029123
211	1.0	43.746692498
211	1.0	43.8526168013
211	1.0	43.7857317076
211	1.0	43.7999066291
211	1.0	43.8283047421
211	1.0	43.7542584818
211	1.0	43.8025739991
211	1.0	43.8461051569
211	1.0	43.8452677792
211	1.0	43.8408742818
211	1.0	43.8129523249
211	1.0	43.8023461639
211	2.0	43.7928627658
211	1.0	43.7595690838
211	1.0	43.8316738306
211	1.0	43.7879926585
211	1.0	43.76802592
211	1.0	43.7597250127
211	1.0	43.8427018864
211	1.0	43.7771801304
211	1.0	43.7752303407
211	1.0	43.8501505948
211	1.0	43.8356467615
211	1.0	43.8411744978
211	1.0	43.7621043797
211	1.0	43.8330999377
211	1.0	43.7517917106
211	1.0	43.7931291471
211	1.0	43.8144027716
211	1.0	43.7522610284
211	1.0	43.8061050377
211	1.0	43.8062450824
211	1.0	43.8401376983
211	1.0	43.750014858
211	1.0	43.7794451416
211	1.0	43.8189109298
211	1.0	43.8388655549
211	1.0	43.846162354
211	2.0	43.738359682
211	1.0	43.8378394825
211	1.0	43.7588196347
211	1.0	43.7550730828
211	1.0	43.8357223858
211	1.0	43.8556225488
211	1.0	43.8192575729
211	1.0	43.7574709757
211	1.0	43.7610653969
211	1.0	43.7971123105
211	1.0	43.8198477579
211	1.0	43.8359032963
211	1.0	43.8182617522
211	1.0	43.8303935376
211	1.0	43.8224061118
211	1.0	43.8470773921
211	1.0	43.8529358259
211	1.0	43.7504844288
211	1.0	43.763117007
211	1.0	43.8397753773
211	1.0	43.8080605203
211	1.0	43.8083245931
211	1.0	43.8065857722
211	1.0	43.8385532404
211	1.0	43.8228849698
211	1.0	43.8141901551
211	1.0	43.7651476814
211	1.0	43.8394271969
211	1.0	43.7612709185
211	1.0	43.8739645462
211	1.0	43.8303034921
211	1.0	43.763946496
211	1.0	43.7801609446
211	1.0	43.7844857884
211	1.0	43.8224223759
211	1.0	43.8435575754
211	1.0	43.8208296259
211	1.0	43.8177989789
211	1.0	43.8224339645
211	1.0	43.7623914595
211	1.0	43.8199929883
211	1.0	43.8337105095
211	1.0	43.7481295044
211	1.0	43.7772154057
211	1.0	43.7300431703
211	1.0	43.8132429643
211	1.0	43.814483514
211	1.0	43.8130067908
211	1.0	43.8064822262
211	1.0	43.8276627238
211	1.0	43.8314019816
211	1.0	43.8483981866
211	2.0	43.7724143988
211	1.0	43.7597918199
211	1.0	43.8315785361
211	1.0	43.8405601997
211	1.0	43.7993265949
211	1.0	43.7428736752
211	1.0	43.8063091259
211	2.0	43.7933681977
211	1.0	43.8141275744
211	1.0	43.8257716705
211	1.0	43.8259107177
211	1.0	43.7804121509
211	1.0	43.8017736857
211	2.0	43.8195020715
211	1.0	43.8263536266
211	1.0	43.853198899
211	1.0	43.8291662128
211	1.0	43.7834577758
211	1.0	43.8095539546
211	2.0	43.8212181777
211	1.0	43.8231290418
211	1.0	43.8094207512
211	1.0	43.8275096024
211	1.0	43.7452909696
211	1.0	43.8317080198
211	1.0	43.7815933512
211	1.0	43.7490012455
211	1.0	43.8425089893
211	1.0	43.7752670016
211	1.0	43.7838402254
211	1.0	43.7884733737
211	1.0	43.8392566653
211	1.0	43.7675428835
211	1.0	43.8443070476
211	1.0	43.7438431089
211	1.0	43.8260675083
211	1.0	43.8221645934
211	1.0	43.8316344701
211	1.0	43.8399782599
211	1.0	43.7780317485
211	1.0	43.8203336516
211	1.0	43.7587543849
211	2.0	43.8294418389
211	1.0	43.7819808867
211	1.0	43.8589180127
211	1.0	43.8441592595
211	1.0	43.7866829574
211	1.0	43.8405704903
211	1.0	43.7579359566
211	1.0	43.8118229263
211	1.0	43.7752172336
211	1.0	43.8397120996
211	1.0	43.8516350613
211	1.0	43.8485251188
211	1.0	43.8313959461
211	1.0	43.7506565311
211	1.0	43.7911614691
211	1.0	43.8193054822
211	1.0	43.776332583
211	1.0	43.8305233824
211	1.0	43.8010355445
211	1.0	43.7768959291
211	1.0	43.8153153259
211	1.0	43.7914020464
211	1.0	43.7954946017
211	1.0	43.7886633349
211	1.0	43.7564995054
211	1.0	43.8117646797
211	1.0	43.8188873931
211	1.0	43.8246959935
211	1.0	43.7648406899
211	1.0	43.8164577679
211	2.0	43.802182124
211	1.0	43.8157020329
211	2.0	43.7985852323
211	1.0	43.8135248482
211	1.0	43.8176050885
211	1.0	43.7444002616
211	2.0	43.757866891
211	1.0	43.8183244948
211	1.0	43.8352884225
211	1.0	43.7982523307
211	1.0	43.8446682949
211	1.0	43.8529234232
211	1.0	43.821337487
211	1.0	43.7958743085
211	1.0	43.7466101998
211	1.0	43.8021863979
211	1.0	43.8400541866
211	1.0	43.8370557781
211	1.0	43.7528098234
211	1.0	43.8280555424
211	1.0	43.8413237318
211	1.0	43.745691059
211	1.0	43.8454197822
211	1.0	43.8371478965
211	1.0	43.8090746992
211	1.0	43.7146526709
211	1.0	43.783925729
211	2.0	43.8156163296
211	1.0	43.772209001
211	1.0	43.7896860865
211	1.0	43.8297176058
211	1.0	43.8385229049
211	1.0	43.8358957596
211	1.0	43.8450573029
211	1.0	43.8416399711
211	1.0	43.8208284554
211	1.0	43.8465132136
211	2.0	43.8515918037
211	1.0	43.8029814632
211	1.0	43.8397534801
211	1.0	43.8417397304
211	1.0	43.8192045603
211	1.0	43.7511771332
211	1.0	43.8420564167
211	1.0	43.8245555509
211	1.0	43.8404213642
211	1.0	43.7766161498
211	1.0	43.8382736249
211	1.0	43.8238026192
211	1.0	43.8301926582
211	1.0	43.8218630792
211	1.0	43.8365192684
211	1.0	43.8284898657
211	1.0	43.8179476117
211	1.0	43.8305534642
211	1.0	43.8198586412
211	1.0	43.7793871572
211	1.0	43.8304371544
211	1.0	43.7392805457
211	1.0	43.7808548275
211	1.0	43.7980728786
211	1.0	43.8564859842
211	1.0	43.8018135542
211	1.0	43.8411737276
211	1.0	43.8489343803
211	1.0	43.8426848603
211	1.0	43.8380496858
211	1.0	43.819102255
211	1.0	43.8244580698
211	1.0	43.8341363109
211	1.0	43.7700796982
211	1.0	43.8214276675
211	1.0	43.8364094219
211	1.0	43.850872729
211	1.0	43.7857313802
211	1.0	43.8367676858
211	1.0	43.8273389295
211	1.0	43.8270921635
211	1.0	43.8445077929
211	1.0	43.8306384115
211	1.0	43.7530591789
211	1.0	43.7885292235
211	1.0	43.8324671596
211	1.0	43.8355426439
211	2.0	43.764285524
211	1.0	43.8184644051
211	1.0	43.765745305
211	1.0	43.8197676041
211	1.0	43.8026195772
211	2.0	43.8240099137
211	1.0	43.8390065902
211	1.0	43.8090563632
211	1.0	43.855212524
211	1.0	43.7563993184
211	1.0	43.8199055968
211	1.0	43.8234554445
211	1.0	43.7750991614
211	1.0	43.8013564264
211	1.0	43.8536038022
211	1.0	43.7879592684
211	1.0	43.8164410189
211	2.0	43.8349906492
211	1.0	43.8390927138
211	1.0	43.849198811
211	2.0	43.8318308155
211	1.0	43.7767404969
211	1.0	43.7495364101
211	1.0	43.8483263272
211	1.0	43.794653395
211	1.0	43.7461249569
211	1.0	43.7683059243
211	1.0	43.8218334704
211	1.0	43.8203544118
211	1.0	43.8305791065
211	1.0	43.8428399829
211	1.0	43.8569230313
211	1.0	43.7684682684
211	1.0	43.7947814734
211	1.0	43.7487414649
211	1.0	43.840406979
211	1.0	43.8439723479
211	1.0	43.8512426443
211	1.0	43.8097900129
211	1.0	43.8149185111
211	1.0	43.8199003635
211	1.0	43.7859353429
211	1.0	43.7771986117
211	1.0	43.846133669
211	1.0	43.8420754407
211	1.0	43.7597430694
211	1.0	43.8257594049
211	1.0	43.7287323678
211	1.0	43.8479850016
211	1.0	43.8033757229
211	1.0	43.7545138922
211	1.0	43.8116799698
211	1.0	43.8346212387
211	1.0	43.8475207555
211	1.0	43.8133262274
211	1.0	43.7750394005
211	1.0	43.8464866878
211	1.0	43.7882274255
211	1.0	43.8289659218
211	1.0	43.7766464221
211	1.0	43.8006804123
211	1.0	43.8014638651
211	1.0	43.7931735586
211	1.0	43.7899749447
211	2.0	43.7829107854
211	1.0	43.84646214
211	1.0	43.7517179191
211	1.0	43.8543511309
211	1.0	43.8189928651
211	1.0	43.7837852647
211	1.0	43.8619247339
211	1.0	43.8061172003
211	1.0	43.8574390275
211	1.0	43.8140019269
211	1.0	43.7449644034
211	1.0	43.8352512054
211	1.0	43.8375708361
211	1.0	43.7869515772
211	1.0	43.7797876592
211	1.0	43.8275385405
211	1.0	43.8280708751
211	1.0	43.8271974653
211	1.0	43.7616778751
211	1.0	43.8468682451
211	1.0	43.8088855567
211	1.0	43.8241777957
211	1.0	43.7562455088
211	1.0	43.7947575169
211	1.0	43.8614924106
211	1.0	43.8448735365
211	1.0	43.8501044292
211	1.0	43.8519830245
211	1.0	43.7766533941
211	1.0	43.8514029461
211	1.0	43.8138107956
211	1.0	43.8428468253
211	1.0	43.7549935572
211	1.0	43.7384724627
211	1.0	43.767404468
211	1.0	43.7994545703
211	1.0	43.8251430342
211	1.0	43.8348961083
211	1.0	43.7817056906
211	1.0	43.753450068
211	1.0	43.866478268
211	1.0	43.8051810297
211	1.0	43.8506403121
211	1.0	43.845795869
211	1.0	43.8472101045
211	1.0	43.7747788143
211	1.0	43.8437790521
211	1.0	43.8159436348
211	1.0	43.8351703612
211	1.0	43.8296654596
211	1.0	43.8136049096
211	1.0	43.8271292937
211	1.0	43.8353304979
211	1.0	43.7827846273
211	1.0	43.7885881212
211	1.0	43.8440354486
211	1.0	43.8103311309
211	1.0	43.8330663609
211	2.0	43.7790302975
211	1.0	43.8302930732
211	1.0	43.7706537227
211	1.0	43.8332505208
211	1.0	43.7705074946
211	1.0	43.7838101518
211	1.0	43.7830077399
211	1.0	43.7410429512
211	1.0	43.8322838016
211	1.0	43.8330723038
211	1.0	43.790177978
211	2.0	43.7841845608
211	1.0	43.830690202
211	1.0	43.8055186839
211	1.0	43.8428528229
211	1.0	43.7350067257
211	1.0	43.8509916421
211	1.0	43.7921382255
211	1.0	43.7581602565
211	1.0	43.8465743579
211	1.0	43.8462235196
211	1.0	43.7555165876
211	1.0	43.8038991765
211	1.0	43.8441300863
211	1.0	43.8384659677
211	1.0	43.8368119264
211	1.0	43.8386293636
211	1.0	43.7679048608
211	1.0	43.8399693796
211	1.0	43.781877514
211	1.0	43.8413293288
211	1.0	43.8436187911
211	1.0	43.8386668286
211	1.0	43.7946380133
211	1.0	43.8214803361
211	1.0	43.7687502192
211	1.0	43.7483239135
211	1.0	43.8118611694
211	1.0	43.775225357
211	1.0	43.7957445205
211	1.0	43.8070608126
211	1.0	43.8472235545
211	2.0	43.7329956939
211	1.0	43.8402063585
211	1.0	43.8155644874
211	2.0	43.7637856984
211	1.0	43.8394452058
211	1.0	43.8522959412
211	1.0	43.816347746
211	1.0	43.8499437816
211	1.0	43.770785185
211	2.0	43.7770831392
211	1.0	43.8124561836
211	1.0	43.7490205807
211	1.0	43.8514387305
211	1.0	43.8122523971
211	1.0	43.8072463504
211	1.0	43.815271126
211	1.0	43.8154222032
211	2.0	43.73199295
211	1.0	43.8197074719
211	1.0	43.7957870866
211	1.0	43.8133503416
211	1.0	43.8205421496
211	1.0	43.7916874857
211	2.0	43.8165380971
211	1.0	43.8470628942
211	1.0	43.8402619377
211	1.0	43.8134535756
211	1.0	43.8333219537
211	1.0	43.766433867
211	1.0	43.7923056341
211	1.0	43.8408535886
211	1.0	43.8405524684
211	1.0	43.8165391903
211	1.0	43.7765603206
211	2.0	43.7321597033
211	1.0	43.824118063
211	1.0	43.8571196433
211	1.0	43.8048544423
211	1.0	43.8405508836
211	1.0	43.8532289052
211	1.0	43.7879929195
211	1.0	43.7833964909
211	1.0	43.8517411901
211	1.0	43.7802570594
211	1.0	43.8195185931
211	1.0	43.7557098428
211	1.0	43.8222491226
211	1.0	43.8196144198
211	1.0	43.8352307912
211	1.0	43.8464449083
211	1.0	43.7639705794
211	1.0	43.8333260212
211	1.0	43.8279397378
211	1.0	43.8202415734
211	1.0	43.8287914845
211	2.0	43.7976683281
211	1.0	43.8494288774
211	1.0	43.8331573489
211	1.0	43.7898742812
211	1.0	43.8494266126
211	1.0	43.7843785368
211	1.0	43.8149249569
211	1.0	43.7859659422
211	1.0	43.7762183232
211	1.0	43.8395727347
211	2.0	43.7393244233
211	1.0	43.8163558112
211	1.0	43.8249895764
211	1.0	43.8284780589
211	1.0	43.7733353343
211	1.0	43.8443038025
211	1.0	43.8372844352
211	1.0	43.8172184716
211	1.0	43.8338173922
211	1.0	43.7864175732
211	2.0	43.8358307515
211	1.0	43.7789729654
211	1.0	43.8333289236
211	1.0	43.8368510708
211	1.0	43.8202282692
211	1.0	43.8471357247
211	1.0	43.7990905276
211	1.0	43.8104317558
211	1.0	43.762179837
211	1.0	43.8501590194
211	1.0	43.8337051196
211	1.0	43.7904742576
211	2.0	43.7906696055
211	1.0	43.8090107455
211	1.0	43.8375307881
211	1.0	43.8079633671
211	1.0	43.7892258775
211	1.0	43.8230822766
211	1.0	43.7576884109
211	1.0	43.8159796419
211	1.0	43.7876703149
211	2.0	43.8445762982
211	1.0	43.7873227775
211	1.0	43.8362294421
211	1.0	43.7340564704
211	1.0	43.8083450024
211	1.0	43.8072107152
211	1.0	43.821567378
211	1.0	43.8242785265
211	1.0	43.8255113107
211	1.0	43.7682250946
211	1.0	43.7940720552
211	1.0	43.7590550303
211	1.0	43.7807269127
211	1.0	43.76870397
211	1.0	43.7722364964
211	1.0	43.7869729329
211	2.0	43.7787885346
211	1.0	43.8283872554
211	1.0	43.8312803371
211	1.0	43.7872780667
211	1.0	43.7834447586
211	1.0	43.7980852894
211	1.0	43.8466034861
211	1.0	43.8367690588
211	1.0	43.7991074222
211	1.0	43.7869378184
211	1.0	43.7287349684
211	1.0	43.8426722208
211	1.0	43.7665659984
211	1.0	43.8106192597
211	1.0	43.8130609351
211	1.0	43.7833189436
211	1.0	43.8111941308
211	1.0	43.8399082236
211	1.0	43.7655016727
211	1.0	43.8206433519
211	1.0	43.7617114771
211	1.0	43.7600896496
211	1.0	43.7850190979
211	1.0	43.7729958819
211	1.0	43.8059757288
211	1.0	43.8437687493
211	1.0	43.7947090782
211	1.0	43.8467524597
211	1.0	43.8609731457
211	1.0	43.8618867562
211	1.0	43.7941290882
211	1.0	43.8485720644
211	1.0	43.8239441006
211	1.0	43.7962674252
211	1.0	43.7838404218
211	1.0	43.847012518
211	1.0	43.79910604
211	1.0	43.7925378122
211	1.0	43.8449334444
211	1.0	43.7881249955
211	1.0	43.7946529979
211	1.0	43.8358634112
211	2.0	43.8423376669
211	1.0	43.8354292349
211	1.0	43.8271082414
211	1.0	43.8367052359
211	1.0	43.8347897877
211	1.0	43.7588906976
211	1.0	43.8482922349
211	1.0	43.8046264889
211	2.0	43.7508452408
211	2.0	43.7914926811
211	1.0	43.8208789943
211	1.0	43.8143154388
211	2.0	43.827316749
211	1.0	43.7899518076
211	1.0	43.7598849973
211	1.0	43.8467254662
211	1.0	43.846931508
211	1.0	43.787473233
211	1.0	43.7696280935
211	1.0	43.8434621058
211	1.0	43.7641762911
211	1.0	43.7794828927
211	1.0	43.838613587
211	1.0	43.8543229253
211	1.0	43.813153849
211	1.0	43.799829835
211	1.0	43.7788102082
211	1.0	43.8077632081
211	1.0	43.8552859271
211	1.0	43.7791196199
211	2.0	43.7732576
211	1.0	43.8313314203
211	1.0	43.773919877
211	1.0	43.8283027535
211	1.0	43.8072569854
211	1.0	43.7938727268
211	2.0	43.8060388156
211	1.0	43.8011245456
211	1.0	43.8538949134
211	1.0	43.7789666186
211	1.0	43.8322872903
