# Supplementary material for: Unique membrane properties and enhanced signal processing in human neocortical neurons
Source: eLife. 2016 Oct 6;5:e16553. doi: 10.7554/eLife.16553 (PMC5100995; doi:10.7554/eLife.16553)
Supplement: Source code 1. — DOI: http://dx.doi.org/10.7554/eLife.16553.014 [file elife-16553-code1.zip › Fig3/Fig3b/DIST_045_SYNC/Mon_Apr_11_11_35_14_2016/syns_212/sync_stim_seed_759.txt]

NUMBER_OF_SYNAPSES	APC_N	MAX_VOLTAGE
212	1.0	43.8259883017
212	1.0	43.7511529189
212	1.0	43.8108251155
212	1.0	43.7969498891
212	1.0	43.8474475546
212	1.0	43.788866672
212	2.0	43.7450599195
212	1.0	43.7798838963
212	1.0	43.8502360353
212	1.0	43.8610721631
212	1.0	43.8411750072
212	2.0	43.8067622856
212	2.0	43.8479959446
212	1.0	43.8143750109
212	1.0	43.8601928194
212	1.0	43.8088638761
212	2.0	43.8154679621
212	1.0	43.7865521035
212	1.0	43.7602727998
212	1.0	43.8118975889
212	1.0	43.806079265
212	1.0	43.8167724104
212	1.0	43.7644441223
212	1.0	43.7680989065
212	1.0	43.7643218692
212	1.0	43.7947819815
212	1.0	43.7905376537
212	1.0	43.8298883749
212	1.0	43.7699212831
212	1.0	43.8155851453
212	1.0	43.8432961568
212	1.0	43.8532211311
212	1.0	43.8296210448
212	1.0	43.8486759649
212	1.0	43.8535966872
212	1.0	43.7645243324
212	1.0	43.8180946708
212	1.0	43.8416656405
212	1.0	43.8481314278
212	1.0	43.8283171255
212	1.0	43.8398033621
212	1.0	43.7751780407
212	2.0	43.8492753613
212	2.0	43.7316507395
212	2.0	43.8187054301
212	1.0	43.8350286281
212	1.0	43.8567763299
212	1.0	43.8190439863
212	1.0	43.7924955054
212	1.0	43.7729354833
212	1.0	43.7907487616
212	1.0	43.8485159973
212	1.0	43.829484848
212	2.0	43.7927044284
212	1.0	43.850039468
212	1.0	43.8122263124
212	1.0	43.7943747512
212	2.0	43.8330970532
212	1.0	43.8479556108
212	1.0	43.8440586189
212	1.0	43.8104528932
212	1.0	43.766923905
212	1.0	43.8278985236
212	1.0	43.7559610551
212	1.0	43.8303455305
212	1.0	43.7503151741
212	2.0	43.8387790491
212	1.0	43.8437796634
212	1.0	43.8501674455
212	1.0	43.8021589723
212	1.0	43.8450097744
212	2.0	43.7971252185
212	1.0	43.8149933253
212	1.0	43.8647041111
212	1.0	43.8423881841
212	1.0	43.8450387405
212	1.0	43.7895185794
212	1.0	43.7738822947
212	1.0	43.7805161013
212	1.0	43.793984094
212	1.0	43.7830733917
212	1.0	43.8120113065
212	1.0	43.7480081319
212	1.0	43.7521495948
212	1.0	43.8208501157
212	1.0	43.8360857771
212	2.0	43.8210819554
212	1.0	43.8506967006
212	1.0	43.8316619136
212	2.0	43.8243727767
212	2.0	43.8278608346
212	1.0	43.824922718
212	1.0	43.8181392535
212	1.0	43.7709479527
212	1.0	43.7774826812
212	1.0	43.8243281222
212	1.0	43.7499368674
212	1.0	43.8252445416
212	1.0	43.7770088063
212	1.0	43.828219026
212	1.0	43.8168061303
212	1.0	43.8251109617
212	1.0	43.8100817628
212	1.0	43.7511684947
212	1.0	43.7864157337
212	1.0	43.7804619656
212	1.0	43.8607417789
212	1.0	43.8409852925
212	1.0	43.8318146972
212	1.0	43.7837703387
212	1.0	43.7674324235
212	1.0	43.7923296327
212	1.0	43.807071391
212	1.0	43.7826389851
212	1.0	43.8161286419
212	1.0	43.785844519
212	1.0	43.8170622273
212	1.0	43.7924928186
212	1.0	43.8080892998
212	1.0	43.8387317607
212	1.0	43.771833209
212	1.0	43.8127470767
212	2.0	43.7491261285
212	1.0	43.8238958746
212	1.0	43.844481588
212	1.0	43.7870850959
212	1.0	43.8229135361
212	1.0	43.765544914
212	1.0	43.8161489731
212	1.0	43.8268428662
212	1.0	43.8185981181
212	1.0	43.836737595
212	1.0	43.8321576396
212	1.0	43.8208908971
212	1.0	43.7960474523
212	1.0	43.783824612
212	1.0	43.734876853
212	1.0	43.7999550566
212	1.0	43.7979115901
212	1.0	43.841279764
212	1.0	43.806911912
212	1.0	43.7880065685
212	1.0	43.7980608415
212	1.0	43.8529414747
212	1.0	43.8424913352
212	1.0	43.823357402
212	1.0	43.8008042291
212	1.0	43.7564041312
212	1.0	43.7584552835
212	1.0	43.7962745801
212	2.0	43.7629235085
212	1.0	43.8122791596
212	1.0	43.8427014489
212	1.0	43.7570518025
212	1.0	43.836462662
212	1.0	43.8171176788
212	1.0	43.8418118675
212	1.0	43.8397453255
212	1.0	43.8324382039
212	1.0	43.78403926
212	1.0	43.8151719547
212	1.0	43.829424785
212	1.0	43.8359551621
212	1.0	43.8315255938
212	1.0	43.8552875395
212	1.0	43.8396530644
212	1.0	43.8047114761
212	1.0	43.7747704756
212	1.0	43.8366217876
212	1.0	43.837991622
212	2.0	43.773793596
212	1.0	43.763055967
212	1.0	43.8246680855
212	2.0	43.8128945151
212	1.0	43.8266837796
212	1.0	43.8473540628
212	1.0	43.8329793693
212	1.0	43.7599294034
212	1.0	43.8673251371
212	1.0	43.8166313331
212	1.0	43.8468565259
212	1.0	43.8204944485
212	1.0	43.7628599914
212	1.0	43.7819078331
212	1.0	43.7527543027
212	1.0	43.8430968216
212	1.0	43.8016882135
212	1.0	43.7965350776
212	1.0	43.825914242
212	1.0	43.7696777154
212	1.0	43.7675156343
212	1.0	43.8120628382
212	1.0	43.863920605
212	2.0	43.7256302641
212	1.0	43.7913573535
212	1.0	43.8498992697
212	1.0	43.7958616338
212	2.0	43.8041010242
212	1.0	43.8398203149
212	1.0	43.8020311976
212	1.0	43.8322019449
212	1.0	43.819492562
212	1.0	43.7697384321
212	2.0	43.8247303374
212	1.0	43.7683130483
212	1.0	43.7781999255
212	1.0	43.8211514137
212	1.0	43.7836390623
212	1.0	43.8091813012
212	1.0	43.8320186549
212	1.0	43.8710784904
212	1.0	43.843363323
212	2.0	43.7951229747
212	1.0	43.8441659981
212	1.0	43.8320256939
212	1.0	43.8025756275
212	1.0	43.8433573302
212	1.0	43.7551523977
212	1.0	43.8216597215
212	1.0	43.8393648674
212	1.0	43.8451386623
212	1.0	43.8263181803
212	1.0	43.7636370248
212	1.0	43.8364215489
212	1.0	43.8064118348
212	2.0	43.7515392372
212	1.0	43.8210412623
212	1.0	43.8255621637
212	1.0	43.8394553463
212	1.0	43.8418261637
212	2.0	43.7920079673
212	1.0	43.7388664393
212	2.0	43.8209097272
212	1.0	43.8506150793
212	1.0	43.8583854716
212	1.0	43.8129393997
212	1.0	43.8443560896
212	1.0	43.8537460271
212	1.0	43.838854331
212	1.0	43.8355054405
212	1.0	43.8432494033
212	1.0	43.8199121391
212	1.0	43.8234522835
212	1.0	43.8185682344
212	1.0	43.8536610133
212	1.0	43.8021646647
212	1.0	43.8347918761
212	1.0	43.847660376
212	2.0	43.8515095094
212	1.0	43.8450764427
212	1.0	43.833729469
212	1.0	43.8494566504
212	1.0	43.8128132843
212	1.0	43.8345594315
212	1.0	43.8234937811
212	1.0	43.8383121814
212	1.0	43.862670891
212	1.0	43.7599520933
212	1.0	43.7886597744
212	1.0	43.8418059411
212	1.0	43.7565535328
212	1.0	43.8402089579
212	1.0	43.8541040254
212	1.0	43.8481831536
212	1.0	43.7655987494
212	2.0	43.8294675735
212	1.0	43.7638843217
212	1.0	43.8371882967
212	1.0	43.8187011555
212	1.0	43.7318419212
212	1.0	43.7741560193
212	1.0	43.8470982158
212	1.0	43.8389018878
212	1.0	43.7998606534
212	1.0	43.8362643308
212	1.0	43.8015702104
212	1.0	43.8131745896
212	1.0	43.7394050991
212	1.0	43.8142811597
212	1.0	43.8328206122
212	1.0	43.8597746664
212	1.0	43.8124910158
212	1.0	43.8355820403
212	1.0	43.8259128044
212	1.0	43.837721648
212	2.0	43.7672937582
212	1.0	43.82436853
212	2.0	43.8400950252
212	1.0	43.8521762747
212	1.0	43.8582592304
212	1.0	43.8212109046
212	1.0	43.8135942376
212	1.0	43.8273264374
212	1.0	43.8500222107
212	1.0	43.7843656883
212	1.0	43.7870250835
212	1.0	43.8359851984
212	1.0	43.821956464
212	1.0	43.8546578657
212	1.0	43.8542868824
212	1.0	43.8371000508
212	1.0	43.7902193376
212	1.0	43.748431014
212	2.0	43.7891218301
212	1.0	43.8600556698
212	1.0	43.7839108449
212	1.0	43.8101198277
212	1.0	43.7915606762
212	1.0	43.845129648
212	2.0	43.7375359721
212	1.0	43.8286203181
212	1.0	43.8522349213
212	1.0	43.8017977806
212	1.0	43.7623500541
212	1.0	43.7460822967
212	1.0	43.8172027508
212	1.0	43.8379264119
212	1.0	43.8005176128
212	2.0	43.8498593915
212	1.0	43.8145046696
212	1.0	43.7882849307
212	1.0	43.8592128122
212	1.0	43.85291535
212	1.0	43.7617663595
212	1.0	43.8189420713
212	1.0	43.8348145942
212	1.0	43.7902773517
212	1.0	43.8558423788
212	1.0	43.8417193159
212	1.0	43.786535349
212	1.0	43.8198941029
212	1.0	43.8270213708
212	1.0	43.7912974746
212	1.0	43.8553786275
212	1.0	43.8008265075
212	1.0	43.8506855625
212	1.0	43.745141231
212	2.0	43.7813626074
212	1.0	43.7899211456
212	1.0	43.8201617124
212	1.0	43.7674649988
212	1.0	43.7857912645
212	1.0	43.7955907462
212	1.0	43.8264108112
212	1.0	43.8124613319
212	1.0	43.753669893
212	1.0	43.8415551254
212	1.0	43.7465963556
212	1.0	43.8090085634
212	1.0	43.8414556372
212	1.0	43.8114096354
212	1.0	43.7365379652
212	1.0	43.8367923719
212	1.0	43.8295851401
212	1.0	43.8384136443
212	1.0	43.7758864097
212	1.0	43.8551035941
212	1.0	43.8432362026
212	1.0	43.8507421565
212	1.0	43.8603883082
212	1.0	43.8454983163
212	1.0	43.8353661316
212	1.0	43.8535998784
212	1.0	43.7996722079
212	1.0	43.8421156568
212	1.0	43.7584605859
212	1.0	43.8487769986
212	1.0	43.8330649021
212	1.0	43.7670753505
212	1.0	43.8395551001
212	1.0	43.8289625462
212	2.0	43.7689785168
212	1.0	43.8452734988
212	1.0	43.8013322769
212	1.0	43.8509057218
212	1.0	43.8304517419
212	1.0	43.8221130915
212	1.0	43.8395245336
212	1.0	43.8254975294
212	1.0	43.833368746
212	1.0	43.8265301072
212	1.0	43.8258080677
212	1.0	43.7711145165
212	1.0	43.8341074225
212	1.0	43.7931828753
212	1.0	43.8236215736
212	1.0	43.8203964673
212	1.0	43.754757368
212	1.0	43.8331628942
212	1.0	43.8010437797
212	1.0	43.8426388611
212	1.0	43.8130696231
212	1.0	43.8278548694
212	1.0	43.8637695811
212	1.0	43.7261191439
212	1.0	43.8607039121
212	1.0	43.8184659025
212	1.0	43.7793369754
212	1.0	43.8533951397
212	2.0	43.840207006
212	1.0	43.8659832845
212	1.0	43.7783245993
212	1.0	43.8258925265
212	1.0	43.8516585889
212	1.0	43.8356935167
212	1.0	43.8177314641
212	1.0	43.7858056948
212	1.0	43.8377116685
212	2.0	43.7759771243
212	1.0	43.8187883641
212	1.0	43.8377855352
212	1.0	43.8543206991
212	1.0	43.7893777475
212	1.0	43.7968470535
212	1.0	43.8239292866
212	1.0	43.7780731627
212	1.0	43.7825418856
212	1.0	43.838815494
212	1.0	43.8307365297
212	1.0	43.8118455155
212	1.0	43.768495998
212	1.0	43.8478572944
212	1.0	43.7496960452
212	1.0	43.7579484495
212	1.0	43.799590795
212	1.0	43.8313417398
212	1.0	43.7553257407
212	1.0	43.7976056095
212	2.0	43.803742508
212	1.0	43.8362429335
212	1.0	43.7971842548
212	1.0	43.7680924456
212	1.0	43.7299520432
212	1.0	43.7421565473
212	1.0	43.7921577554
212	2.0	43.8099974793
212	1.0	43.8374055914
212	1.0	43.7706501012
212	1.0	43.8058349979
212	1.0	43.8042536413
212	1.0	43.8138092555
212	1.0	43.8328256486
212	1.0	43.7757682946
212	1.0	43.7726119952
212	1.0	43.8279752878
212	1.0	43.8258208583
212	1.0	43.8379855681
212	1.0	43.7754285458
212	1.0	43.7529014015
212	1.0	43.8509090882
212	1.0	43.7399131139
212	1.0	43.8098886052
212	1.0	43.739858878
212	1.0	43.8481356979
212	1.0	43.7553848324
212	1.0	43.7578294692
212	1.0	43.7850963677
212	1.0	43.8413732873
212	1.0	43.7957562515
212	1.0	43.7697444409
212	1.0	43.7840187229
212	1.0	43.8195134961
212	1.0	43.7428856348
212	1.0	43.7880182462
212	1.0	43.8488173888
212	1.0	43.8408528959
212	1.0	43.84865433
212	1.0	43.8422601792
212	1.0	43.7510653883
212	1.0	43.7692812722
212	1.0	43.8047188355
212	1.0	43.7927725777
212	1.0	43.7577257944
212	1.0	43.8401695573
212	1.0	43.7525590333
212	1.0	43.8429767697
212	1.0	43.8068261475
212	1.0	43.7982699067
212	1.0	43.8299566471
212	1.0	43.7876098498
212	1.0	43.8496124655
212	1.0	43.8338956251
212	1.0	43.8453201798
212	1.0	43.8084119665
212	1.0	43.8387210496
212	1.0	43.8320242306
212	1.0	43.820293494
212	1.0	43.7926691145
212	1.0	43.7772842599
212	2.0	43.8223630046
212	1.0	43.8039207444
212	1.0	43.8319701155
212	1.0	43.8382956023
212	1.0	43.8060165706
212	2.0	43.8420166436
212	1.0	43.8444095442
212	1.0	43.7974923028
212	1.0	43.8718398422
212	1.0	43.8153741885
212	1.0	43.812706667
212	1.0	43.8300771897
212	1.0	43.7662140031
212	1.0	43.8433767317
212	1.0	43.7721841945
212	1.0	43.7969595956
212	1.0	43.7539439035
212	1.0	43.7568837665
212	1.0	43.7827900425
212	1.0	43.7218301332
212	2.0	43.7650726769
212	1.0	43.8198914095
212	1.0	43.8253886915
212	1.0	43.8616129192
212	2.0	43.8125796988
212	1.0	43.7485636043
212	1.0	43.8363763701
212	1.0	43.8190139496
212	1.0	43.8575386836
212	1.0	43.82526656
212	1.0	43.7882048504
212	1.0	43.8483051991
212	1.0	43.8507203334
212	1.0	43.824778367
212	1.0	43.8126308559
212	1.0	43.7458881294
212	2.0	43.8178110022
212	1.0	43.8202977506
212	1.0	43.8563853064
212	1.0	43.8121276391
212	1.0	43.7615505893
212	1.0	43.8176494015
212	1.0	43.8313138508
212	1.0	43.8202480249
212	1.0	43.7927425275
212	1.0	43.8292778809
212	1.0	43.8289348618
212	2.0	43.8132152349
212	1.0	43.8481574825
212	1.0	43.8526308546
212	1.0	43.8199873342
212	1.0	43.8170723599
212	1.0	43.8398830386
212	1.0	43.7770177151
212	1.0	43.8472143068
212	1.0	43.8359393132
212	1.0	43.825395137
212	1.0	43.823886932
212	1.0	43.7434276822
212	1.0	43.7949005229
212	1.0	43.7650944202
212	1.0	43.8338252445
212	1.0	43.7548722955
212	1.0	43.8436687033
212	1.0	43.8268729557
212	1.0	43.808697783
212	1.0	43.8157930284
212	1.0	43.8537998721
212	1.0	43.7688221171
212	2.0	43.7626763167
212	1.0	43.8610476137
212	1.0	43.8453497564
212	1.0	43.7553667063
212	1.0	43.7659068617
212	1.0	43.7627578494
212	1.0	43.7508534113
212	2.0	43.7605989155
212	1.0	43.8363289438
212	1.0	43.8188002371
212	1.0	43.8455814858
212	1.0	43.7724834181
212	1.0	43.7272537076
212	1.0	43.8377716983
212	1.0	43.8491245199
212	1.0	43.8430922582
212	1.0	43.7956289044
212	1.0	43.8418813151
212	1.0	43.8454261428
212	1.0	43.7915769752
212	1.0	43.8345300811
212	1.0	43.8053563372
212	1.0	43.8316117859
212	1.0	43.7565143359
212	1.0	43.8445218853
212	1.0	43.8277896022
212	1.0	43.7944729446
212	1.0	43.7453240729
212	1.0	43.7750691144
212	1.0	43.8080868957
212	1.0	43.8272429569
212	1.0	43.8528880194
212	1.0	43.8494069223
212	1.0	43.8010780931
212	1.0	43.7987625301
212	1.0	43.7783400037
212	1.0	43.74168677
212	1.0	43.8660833462
212	1.0	43.7837431256
212	1.0	43.7672449067
212	1.0	43.8335505778
212	1.0	43.8132823187
212	1.0	43.767875139
212	1.0	43.8254106116
212	1.0	43.8545759874
212	1.0	43.7565890833
212	1.0	43.8413748772
212	1.0	43.7664629926
212	1.0	43.8389355916
212	1.0	43.8365668024
212	1.0	43.7938338468
212	2.0	43.7386126043
212	1.0	43.7861248702
212	1.0	43.8629667804
212	2.0	43.7785594916
212	1.0	43.7674091722
212	1.0	43.8277014487
212	1.0	43.8076286693
212	1.0	43.7545453494
212	1.0	43.8535132813
212	1.0	43.7887269783
212	1.0	43.8339802084
212	1.0	43.7839112591
212	1.0	43.762993526
212	1.0	43.8242900102
212	1.0	43.8438603533
212	1.0	43.8017244177
212	1.0	43.8579116118
212	1.0	43.8403415081
212	1.0	43.8321899283
212	1.0	43.7905439587
212	1.0	43.8091319818
212	1.0	43.8439996507
212	1.0	43.827528265
212	1.0	43.7724038118
212	1.0	43.7979571334
212	1.0	43.824036993
212	1.0	43.8211755419
212	1.0	43.8174461141
212	1.0	43.8161684266
212	2.0	43.811986095
212	1.0	43.8352170747
212	1.0	43.8521846746
212	1.0	43.8019245187
212	1.0	43.8217476702
212	1.0	43.8019049374
212	1.0	43.8313631486
212	1.0	43.8433741934
212	1.0	43.7614894527
212	1.0	43.7946637532
212	1.0	43.8277387229
212	1.0	43.8410316458
212	1.0	43.8259376847
212	1.0	43.8315180038
212	1.0	43.7651038143
212	1.0	43.8360888582
212	1.0	43.8125787061
212	1.0	43.7792648353
212	1.0	43.8213501026
212	1.0	43.7665537156
212	1.0	43.8319530554
212	1.0	43.855927367
212	1.0	43.8001750239
212	1.0	43.8307344105
212	2.0	43.7551281353
212	1.0	43.7704491534
212	1.0	43.7820675835
212	1.0	43.8374428679
212	2.0	43.8120891425
212	1.0	43.7730969311
212	1.0	43.8487070073
212	1.0	43.7885022353
212	1.0	43.8279775963
212	1.0	43.8435890352
212	1.0	43.8122860789
212	1.0	43.8337374998
212	1.0	43.7749129833
212	1.0	43.8435913213
212	1.0	43.782091912
212	1.0	43.8295486503
212	1.0	43.821440902
212	1.0	43.8561116094
212	1.0	43.8446469339
212	1.0	43.7729931113
212	1.0	43.8396521687
212	1.0	43.8274771827
212	1.0	43.8301105838
212	1.0	43.7300641455
212	1.0	43.7749737831
212	1.0	43.7640270166
212	1.0	43.8233695987
212	1.0	43.7868429165
212	1.0	43.8469275308
212	1.0	43.7568346021
212	1.0	43.8550105292
212	1.0	43.8535475499
212	1.0	43.8096940534
212	1.0	43.8316098038
212	1.0	43.7663557364
212	2.0	43.8377309479
212	1.0	43.7883094595
212	1.0	43.8494479864
212	1.0	43.7506216782
212	1.0	43.7619569243
212	1.0	43.854389516
212	1.0	43.8307734155
212	1.0	43.8258315664
212	1.0	43.8350119414
212	1.0	43.8131984086
212	1.0	43.835706623
212	1.0	43.8390639168
212	1.0	43.8109950918
212	1.0	43.7735057154
212	1.0	43.818832384
212	1.0	43.8517456604
212	1.0	43.7902850968
212	1.0	43.8345622181
212	1.0	43.775798135
212	1.0	43.8418630655
212	1.0	43.7935962231
212	1.0	43.8492633345
212	2.0	43.8469997441
212	1.0	43.8137515147
212	2.0	43.812414384
212	1.0	43.8104398263
212	1.0	43.8189232085
212	1.0	43.8434530286
212	1.0	43.8450245484
212	1.0	43.8090849405
212	1.0	43.7795766881
212	1.0	43.8148261573
212	1.0	43.7825670684
212	1.0	43.858844554
212	1.0	43.8409090717
212	1.0	43.7934228821
212	1.0	43.8150071106
212	1.0	43.8573393815
212	1.0	43.8287295452
212	1.0	43.7938158847
212	1.0	43.8299824009
212	2.0	43.7695778973
212	1.0	43.7610069373
212	1.0	43.8183636742
212	1.0	43.8465512414
212	1.0	43.8532497478
212	1.0	43.823998649
212	1.0	43.7678010869
212	1.0	43.8403283729
212	1.0	43.8395953662
212	1.0	43.8281995183
212	1.0	43.8012318126
212	1.0	43.8234319258
212	1.0	43.7524720408
212	1.0	43.7605971869
212	1.0	43.7574907665
212	1.0	43.8332781986
212	2.0	43.8515160032
212	1.0	43.762874524
212	1.0	43.8497810145
212	2.0	43.8392250912
212	1.0	43.7328471229
212	1.0	43.8013961114
212	2.0	43.8232214921
212	1.0	43.8287852652
212	1.0	43.8334150761
212	1.0	43.8069012942
212	1.0	43.8380556291
212	1.0	43.8105125175
212	1.0	43.8565910457
212	1.0	43.8187817863
212	1.0	43.7689470286
212	1.0	43.7991126618
212	1.0	43.7662909879
212	1.0	43.8294243999
212	1.0	43.807196217
212	1.0	43.8621634799
212	1.0	43.8247337406
212	1.0	43.8582483684
212	1.0	43.8369759581
212	1.0	43.7825576285
212	1.0	43.8431120732
212	1.0	43.7904732225
212	1.0	43.7900391194
212	2.0	43.7810163851
212	1.0	43.8204088998
212	1.0	43.8406549392
212	1.0	43.7562432877
212	1.0	43.772043591
212	1.0	43.807241728
212	1.0	43.8005674894
212	1.0	43.8320899761
212	1.0	43.7760265274
212	1.0	43.8290933676
212	1.0	43.7787569096
212	2.0	43.7487848751
212	1.0	43.8249918197
212	1.0	43.7475998282
212	1.0	43.8336690047
212	1.0	43.7476353277
212	1.0	43.787785568
212	2.0	43.7764891392
212	1.0	43.7680220511
212	1.0	43.799637396
212	1.0	43.8638105549
212	2.0	43.8114349841
212	1.0	43.8358373807
212	1.0	43.853742766
212	1.0	43.8290827575
212	1.0	43.8409896516
212	2.0	43.7338224236
212	1.0	43.8184548742
212	1.0	43.7976461572
212	1.0	43.8059675867
212	1.0	43.8248407676
212	1.0	43.8595811012
212	1.0	43.8359797523
212	1.0	43.8057395136
212	1.0	43.8402033504
212	2.0	43.797931142
212	1.0	43.834658364
212	1.0	43.8535940018
212	1.0	43.7798464926
212	1.0	43.7794410628
212	1.0	43.8175145633
212	1.0	43.8466561551
212	1.0	43.8377979962
212	1.0	43.7528004811
212	1.0	43.7702751968
212	1.0	43.7880080417
212	2.0	43.7443847044
212	1.0	43.8317281862
212	2.0	43.8041328542
212	1.0	43.81026396
212	2.0	43.7922240961
212	1.0	43.837161037
212	1.0	43.7232885539
212	2.0	43.8522885265
212	1.0	43.7994535701
212	1.0	43.8449597889
212	1.0	43.7793352243
212	1.0	43.8353425777
212	1.0	43.7690523516
212	1.0	43.7448265379
212	1.0	43.7847653696
212	1.0	43.7920863892
212	1.0	43.8079188129
212	1.0	43.7756038857
212	1.0	43.8336792079
212	2.0	43.8064239404
212	1.0	43.7668426809
212	1.0	43.8197600616
212	1.0	43.7944823965
212	1.0	43.7489926737
212	1.0	43.8375651549
212	1.0	43.7784140461
212	1.0	43.8464741533
212	1.0	43.8421889658
212	1.0	43.7773126692
212	1.0	43.8315491543
212	1.0	43.8584567814
212	1.0	43.8257945781
212	1.0	43.8476358174
212	1.0	43.8332306925
212	2.0	43.8418459803
212	1.0	43.8217973087
212	2.0	43.7945031967
212	1.0	43.8475675207
212	1.0	43.8309238832
212	1.0	43.8310252954
212	1.0	43.8485403327
212	1.0	43.7965676978
212	1.0	43.7816772999
212	1.0	43.7597715046
212	2.0	43.8179810053
212	1.0	43.8510914064
212	1.0	43.8495683053
212	1.0	43.7600345953
212	1.0	43.7849975314
212	1.0	43.8603963041
212	1.0	43.8501008789
212	1.0	43.7868633964
212	1.0	43.7942754301
212	1.0	43.8430326465
212	1.0	43.8432685399
212	1.0	43.751934233
212	1.0	43.8233588635
212	1.0	43.8353166839
212	1.0	43.7954051614
212	1.0	43.7880933722
212	1.0	43.7780415915
212	1.0	43.7592210061
212	1.0	43.8487795693
212	2.0	43.7477151312
212	1.0	43.8444782942
212	1.0	43.7888786977
212	1.0	43.7780473654
212	1.0	43.8481870226
212	1.0	43.8344334702
212	1.0	43.8558512234
212	1.0	43.7546521724
212	1.0	43.7727136144
212	1.0	43.8126874828
212	1.0	43.8301833078
212	1.0	43.8441907428
212	1.0	43.7955955648
212	1.0	43.7662558034
212	1.0	43.8085973616
212	1.0	43.772357758
212	1.0	43.8600466584
212	1.0	43.8214661417
212	2.0	43.8385431239
212	1.0	43.8304013646
212	1.0	43.7894212415
212	1.0	43.838619988
212	1.0	43.8652247498
212	1.0	43.7669764736
212	1.0	43.8352651251
212	1.0	43.7771826182
212	1.0	43.7498130592
212	1.0	43.8292702374
212	1.0	43.8213929443
212	1.0	43.7805255522
212	1.0	43.8079016267
212	1.0	43.8263853635
212	1.0	43.8509430558
212	1.0	43.8459729728
212	1.0	43.8462434842
212	1.0	43.7883809655
212	2.0	43.8493270548
212	1.0	43.8057267957
212	1.0	43.7970195384
212	1.0	43.8440106402
212	1.0	43.8446390182
212	1.0	43.7710457676
212	2.0	43.8007868076
212	1.0	43.8235044471
212	1.0	43.8356149991
212	1.0	43.7562487356
212	1.0	43.8299152217
212	1.0	43.8294687949
212	1.0	43.786218304
212	2.0	43.7420872171
212	1.0	43.8447009643
212	1.0	43.7752322737
212	1.0	43.8461214282
212	1.0	43.7931505322
212	1.0	43.8603821964
212	1.0	43.828122061
212	1.0	43.8477493963
212	1.0	43.7972275602
212	1.0	43.8243845031
212	1.0	43.7543636814
212	1.0	43.8359925136
212	1.0	43.8047443087
212	1.0	43.8406039912
212	1.0	43.8312442142
212	2.0	43.8528021957
212	1.0	43.8348095311
212	1.0	43.7918911619
212	1.0	43.8214321163
212	1.0	43.8469056785
212	1.0	43.7606346219
212	1.0	43.8253323758
212	1.0	43.824451701
212	1.0	43.8077545628
212	1.0	43.8294231474
212	1.0	43.8312051681
212	1.0	43.757809761
212	1.0	43.79324392
212	2.0	43.7900918333
212	1.0	43.770796596
212	1.0	43.8344305088
212	2.0	43.8230376603
212	1.0	43.8084023098
212	1.0	43.8504116798
212	1.0	43.8375143642
212	1.0	43.8586098574
212	1.0	43.7581140258
212	1.0	43.8452396881
212	1.0	43.7916790981
212	1.0	43.7993725263
212	1.0	43.7689643709
212	1.0	43.7977663536
212	1.0	43.7720538349
212	1.0	43.8469939857
212	1.0	43.8503614341
212	1.0	43.758683379
212	1.0	43.8224448553
212	1.0	43.8492991143
212	1.0	43.8499001327
212	1.0	43.8674403737
212	1.0	43.8211851123
212	1.0	43.8231794015
212	2.0	43.7492037644
212	1.0	43.7640948562
212	1.0	43.833297613
212	1.0	43.7733161254
212	1.0	43.8290138353
212	2.0	43.759882943
212	1.0	43.8262421694
212	1.0	43.7857797494
212	1.0	43.8081576243
