# Supplementary material for: Unique membrane properties and enhanced signal processing in human neocortical neurons
Source: eLife. 2016 Oct 6;5:e16553. doi: 10.7554/eLife.16553 (PMC5100995; doi:10.7554/eLife.16553)
Supplement: Source code 1. — DOI: http://dx.doi.org/10.7554/eLife.16553.014 [file elife-16553-code1.zip › Fig3/Fig3b/DIST_045_SYNC/Mon_Apr_11_11_35_14_2016/syns_213/sync_stim_seed_762.txt]

NUMBER_OF_SYNAPSES	APC_N	MAX_VOLTAGE
213	1.0	43.7742574986
213	1.0	43.8336026648
213	1.0	43.823933799
213	1.0	43.7654340125
213	1.0	43.7938998365
213	1.0	43.8116707772
213	1.0	43.8497142441
213	1.0	43.8079999411
213	1.0	43.8554097794
213	1.0	43.8392033081
213	1.0	43.849606463
213	1.0	43.855336081
213	1.0	43.8330830083
213	1.0	43.8250908976
213	2.0	43.8230151913
213	1.0	43.7641253895
213	2.0	43.791231266
213	1.0	43.7912962619
213	1.0	43.7861638407
213	1.0	43.7453116792
213	2.0	43.8029242649
213	1.0	43.8352946398
213	1.0	43.8229437962
213	1.0	43.793178615
213	1.0	43.7998338297
213	1.0	43.8398068231
213	1.0	43.8016644437
213	1.0	43.8028213148
213	1.0	43.7941289589
213	1.0	43.8309913219
213	1.0	43.8095884764
213	1.0	43.7921808892
213	1.0	43.7889654754
213	2.0	43.8327392798
213	1.0	43.7629546118
213	1.0	43.773445731
213	1.0	43.8250157451
213	1.0	43.7976319187
213	1.0	43.7544346497
213	1.0	43.8318096823
213	1.0	43.7771279288
213	2.0	43.8422127257
213	2.0	43.7538100325
213	1.0	43.7905932406
213	1.0	43.7827003928
213	2.0	43.7802237972
213	2.0	43.8138124358
213	2.0	43.8204259171
213	1.0	43.8002080219
213	1.0	43.8110675043
213	1.0	43.7968015987
213	1.0	43.8323306452
213	1.0	43.8222531804
213	1.0	43.7933985431
213	1.0	43.7825415345
213	1.0	43.8156338422
213	1.0	43.829357739
213	1.0	43.7852759453
213	1.0	43.8198669889
213	1.0	43.8473699095
213	1.0	43.755788177
213	1.0	43.8294983031
213	1.0	43.8350129587
213	2.0	43.8201720043
213	1.0	43.8040744507
213	1.0	43.8519646726
213	1.0	43.8398551918
213	1.0	43.8225773903
213	1.0	43.8191100418
213	1.0	43.7810439973
213	1.0	43.7546431023
213	1.0	43.8339047912
213	1.0	43.8518881191
213	1.0	43.7967906635
213	1.0	43.827315935
213	1.0	43.7695750424
213	1.0	43.8179136341
213	1.0	43.8267719035
213	1.0	43.8278343788
213	1.0	43.7812495888
213	1.0	43.816862884
213	1.0	43.8639387644
213	1.0	43.8445828801
213	1.0	43.8033857963
213	1.0	43.7657415949
213	1.0	43.7945908399
213	1.0	43.8395281328
213	1.0	43.7599850621
213	1.0	43.8442795526
213	1.0	43.8193042888
213	1.0	43.7859311771
213	2.0	43.7908405726
213	1.0	43.8307878541
213	1.0	43.8227052585
213	1.0	43.861191627
213	1.0	43.8282426297
213	1.0	43.8230137584
213	1.0	43.8630315285
213	1.0	43.8329451074
213	1.0	43.8301328865
213	1.0	43.7735148061
213	1.0	43.8162274117
213	1.0	43.83453273
213	1.0	43.8273199773
213	1.0	43.8139766189
213	1.0	43.8353461265
213	1.0	43.7845954846
213	1.0	43.8280080979
213	1.0	43.8019654268
213	1.0	43.7590035915
213	1.0	43.7739729592
213	1.0	43.7794601905
213	1.0	43.8009248614
213	1.0	43.8053060148
213	1.0	43.8365699551
213	1.0	43.7809427881
213	1.0	43.8074134279
213	1.0	43.8321393055
213	1.0	43.8604066637
213	1.0	43.7739174686
213	1.0	43.8357985663
213	1.0	43.8531541985
213	1.0	43.8013441015
213	1.0	43.8215756543
213	1.0	43.7925964529
213	1.0	43.8139992109
213	1.0	43.8006484616
213	2.0	43.7951727997
213	1.0	43.8433772786
213	1.0	43.8332844586
213	1.0	43.846070718
213	1.0	43.8461498784
213	1.0	43.8378367641
213	1.0	43.8353439061
213	1.0	43.7605656104
213	2.0	43.7932604821
213	1.0	43.8189439725
213	1.0	43.8215579742
213	1.0	43.7422116916
213	1.0	43.8201278929
213	1.0	43.8253831905
213	2.0	43.7528967872
213	2.0	43.8303716694
213	1.0	43.7776031875
213	1.0	43.7999265924
213	1.0	43.8095063109
213	2.0	43.8342078492
213	1.0	43.8356335268
213	1.0	43.8085453635
213	1.0	43.8176515077
213	2.0	43.804765079
213	1.0	43.7690841875
213	1.0	43.80367869
213	1.0	43.8149013462
213	1.0	43.7459770776
213	1.0	43.8451754622
213	1.0	43.8329887691
213	1.0	43.8192097033
213	1.0	43.7856518074
213	2.0	43.8205730161
213	2.0	43.7490035895
213	1.0	43.749272972
213	1.0	43.8509883755
213	1.0	43.8320155528
213	2.0	43.8406898085
213	2.0	43.8122129034
213	1.0	43.8383542015
213	1.0	43.8370517836
213	2.0	43.7842626405
213	1.0	43.7998385494
213	1.0	43.8437439003
213	1.0	43.841100643
213	1.0	43.8387537469
213	1.0	43.758653032
213	1.0	43.7798566512
213	1.0	43.8224419327
213	1.0	43.8031960469
213	1.0	43.7357463194
213	1.0	43.8127995704
213	1.0	43.8005674555
213	1.0	43.8517297973
213	1.0	43.8320482472
213	1.0	43.7985112117
213	1.0	43.8231633857
213	1.0	43.8552873994
213	1.0	43.8140433072
213	1.0	43.7794613082
213	1.0	43.848471922
213	1.0	43.755530591
213	2.0	43.7778828828
213	1.0	43.8184863297
213	1.0	43.8200329472
213	1.0	43.8130073542
213	1.0	43.8516843036
213	1.0	43.8023277783
213	1.0	43.7714335889
213	1.0	43.8597802138
213	1.0	43.845892272
213	1.0	43.8639668635
213	1.0	43.7637781117
213	1.0	43.7863500804
213	1.0	43.7791093957
213	1.0	43.8242170489
213	2.0	43.772468004
213	2.0	43.8403971513
213	1.0	43.7649597302
213	1.0	43.7658751762
213	1.0	43.7513372067
213	1.0	43.7604234217
213	1.0	43.7701441105
213	1.0	43.7721253613
213	1.0	43.7550433171
213	1.0	43.8196821844
213	1.0	43.7686454308
213	1.0	43.8112636231
213	1.0	43.7738560527
213	1.0	43.8466888605
213	1.0	43.7514074257
213	1.0	43.7475463194
213	1.0	43.7779453584
213	2.0	43.7671557043
213	1.0	43.7843831719
213	1.0	43.8524434392
213	1.0	43.7901009832
213	1.0	43.8085054983
213	1.0	43.8459440446
213	1.0	43.8029100398
213	1.0	43.7627264493
213	1.0	43.8147027594
213	1.0	43.741556114
213	1.0	43.7340246476
213	1.0	43.8176579221
213	1.0	43.8385717298
213	1.0	43.8011610138
213	1.0	43.7698012664
213	1.0	43.8202957534
213	1.0	43.7887187876
213	1.0	43.7286241238
213	1.0	43.8087945287
213	1.0	43.8585174436
213	1.0	43.8319731857
213	1.0	43.8289938639
213	1.0	43.8048274077
213	1.0	43.7891445282
213	1.0	43.8382797412
213	1.0	43.8334662405
213	1.0	43.7719618184
213	1.0	43.8262623874
213	1.0	43.8313981395
213	1.0	43.8096346812
213	1.0	43.7802928954
213	1.0	43.7905600035
213	1.0	43.8090090952
213	1.0	43.813856523
213	1.0	43.84614766
213	1.0	43.804958512
213	2.0	43.8324817309
213	1.0	43.7947764942
213	1.0	43.8428119394
213	1.0	43.8447046339
213	1.0	43.8256612981
213	1.0	43.7771751948
213	1.0	43.804809574
213	1.0	43.8365713538
213	1.0	43.8330972361
213	1.0	43.8672440595
213	1.0	43.8180033694
213	1.0	43.7827198086
213	1.0	43.7835536312
213	2.0	43.8256319556
213	1.0	43.7734969356
213	1.0	43.827251062
213	1.0	43.8320985465
213	1.0	43.8231013829
213	1.0	43.8332784803
213	1.0	43.8182441878
213	1.0	43.8054635095
213	1.0	43.79887752
213	1.0	43.7801035904
213	1.0	43.8024723558
213	1.0	43.8380554704
213	1.0	43.8318480077
213	2.0	43.8299754553
213	1.0	43.8058235297
213	1.0	43.8535031395
213	1.0	43.8160863419
213	1.0	43.8350354418
213	1.0	43.7976384166
213	1.0	43.7886845672
213	1.0	43.8210492453
213	1.0	43.7934624152
213	1.0	43.8177093378
213	1.0	43.8455234884
213	1.0	43.7452810547
213	1.0	43.832966918
213	1.0	43.8457959706
213	2.0	43.8423153767
213	1.0	43.823971783
213	1.0	43.8412686136
213	1.0	43.770094597
213	1.0	43.775185091
213	1.0	43.7672044514
213	2.0	43.85467612
213	1.0	43.8339431205
213	1.0	43.8512162403
213	2.0	43.8153814628
213	1.0	43.7729261578
213	1.0	43.8119298102
213	2.0	43.7379861588
213	1.0	43.8385527529
213	1.0	43.8468398974
213	1.0	43.8426457928
213	1.0	43.8021158957
213	1.0	43.8142241128
213	1.0	43.8053531392
213	2.0	43.7990339925
213	1.0	43.8159552621
213	1.0	43.8177503984
213	1.0	43.8483970481
213	1.0	43.8403736492
213	1.0	43.8312520107
213	1.0	43.8526751014
213	1.0	43.848129323
213	1.0	43.8444306346
213	1.0	43.7646133203
213	1.0	43.7892227541
213	1.0	43.819287959
213	1.0	43.7821224535
213	1.0	43.8432105752
213	1.0	43.8319353521
213	1.0	43.8440911903
213	1.0	43.7924298074
213	1.0	43.8476577482
213	1.0	43.794887508
213	1.0	43.8572424691
213	1.0	43.7989669762
213	1.0	43.7714204441
213	1.0	43.8565637044
213	1.0	43.7518056981
213	1.0	43.8580868917
213	1.0	43.8530955205
213	1.0	43.8218672373
213	1.0	43.8477830914
213	2.0	43.7816984868
213	1.0	43.7614315648
213	1.0	43.8440754185
213	1.0	43.7790507186
213	1.0	43.746605106
213	1.0	43.8439007015
213	2.0	43.8229988393
213	1.0	43.7778224863
213	1.0	43.8256136761
213	2.0	43.8326975214
213	1.0	43.8404331525
213	2.0	43.7675545743
213	1.0	43.7717704764
213	1.0	43.7935730425
213	1.0	43.7898821815
213	1.0	43.7695999772
213	1.0	43.8267106644
213	1.0	43.8274902495
213	1.0	43.846366173
213	1.0	43.8212001117
213	1.0	43.86328957
213	1.0	43.8531212192
213	1.0	43.8163053367
213	1.0	43.7691532972
213	2.0	43.8089727636
213	2.0	43.7866724362
213	1.0	43.7427001428
213	1.0	43.7625017618
213	1.0	43.8031196738
213	1.0	43.7716807085
213	1.0	43.8554363089
213	1.0	43.7630843897
213	1.0	43.8168106364
213	2.0	43.7806456627
213	1.0	43.8080226287
213	1.0	43.8349345235
213	1.0	43.8339014282
213	1.0	43.8000781173
213	1.0	43.794750068
213	1.0	43.8481614421
213	1.0	43.7539765564
213	2.0	43.8022311405
213	1.0	43.8568727832
213	1.0	43.8604080006
213	1.0	43.8178512906
213	1.0	43.8506264257
213	1.0	43.8424548768
213	1.0	43.8273972283
213	1.0	43.7753144891
213	1.0	43.7985615685
213	1.0	43.8329690093
213	1.0	43.8334155961
213	1.0	43.7726117043
213	1.0	43.8502011138
213	1.0	43.7990185462
213	1.0	43.8162088213
213	1.0	43.7686068013
213	1.0	43.8231802039
213	1.0	43.8102093454
213	1.0	43.8483040993
213	1.0	43.7881154728
213	1.0	43.7357511338
213	1.0	43.8180501399
213	1.0	43.8039860287
213	1.0	43.8563974382
213	1.0	43.8107063572
213	1.0	43.8271271055
213	1.0	43.737929479
213	1.0	43.8339446443
213	1.0	43.8006933889
213	1.0	43.8044545143
213	1.0	43.7961638736
213	1.0	43.819143953
213	1.0	43.8316853677
213	1.0	43.8109457051
213	1.0	43.8065503068
213	1.0	43.7953234239
213	1.0	43.7446646538
213	1.0	43.8450265479
213	1.0	43.8410947975
213	1.0	43.8421680342
213	1.0	43.8323130232
213	1.0	43.8359277438
213	1.0	43.8516520137
213	1.0	43.8252034147
213	2.0	43.8230403625
213	1.0	43.7728026216
213	1.0	43.7560101029
213	1.0	43.7863839246
213	1.0	43.8506419297
213	1.0	43.8129712158
213	1.0	43.7815318904
213	1.0	43.7470131919
213	1.0	43.8107899602
213	1.0	43.8390242829
213	1.0	43.8101765541
213	2.0	43.8451804413
213	1.0	43.841844942
213	1.0	43.8196751787
213	1.0	43.7907976082
213	1.0	43.8175790499
213	1.0	43.7893030017
213	1.0	43.8503947877
213	1.0	43.7988303246
213	1.0	43.8237677438
213	1.0	43.8161387002
213	1.0	43.809712566
213	1.0	43.7592234048
213	1.0	43.8500559223
213	1.0	43.829090365
213	1.0	43.8191096827
213	1.0	43.8197047575
213	1.0	43.7924828465
213	1.0	43.7697706048
213	1.0	43.7623345954
213	1.0	43.856654906
213	1.0	43.8395388547
213	1.0	43.8500121637
213	1.0	43.8284588125
213	1.0	43.796014208
213	2.0	43.8456113011
213	1.0	43.7861408092
213	1.0	43.8338355944
213	1.0	43.8362610188
213	1.0	43.765021722
213	1.0	43.8170225316
213	1.0	43.8359001058
213	1.0	43.8434470749
213	1.0	43.8451069629
213	1.0	43.8251625539
213	1.0	43.7951707135
213	1.0	43.7647847715
213	1.0	43.8559288305
213	1.0	43.7463557024
213	1.0	43.8484258025
213	2.0	43.7824279114
213	2.0	43.8230687387
213	1.0	43.823161579
213	1.0	43.8043880116
213	1.0	43.8472345973
213	1.0	43.8565639138
213	1.0	43.7790062204
213	1.0	43.8313317973
213	1.0	43.8485400112
213	2.0	43.8449205354
213	2.0	43.7953021323
213	1.0	43.853280593
213	1.0	43.7298981282
213	1.0	43.8465562224
213	1.0	43.8260059604
213	1.0	43.8431045486
213	1.0	43.8178710358
213	1.0	43.8357627931
213	1.0	43.8518193669
213	1.0	43.8212501664
213	1.0	43.8004431567
213	1.0	43.753422207
213	1.0	43.7703734576
213	1.0	43.7966362815
213	1.0	43.7563677722
213	1.0	43.772329323
213	1.0	43.7460544111
213	1.0	43.7790231483
213	1.0	43.8535824728
213	1.0	43.8572943789
213	1.0	43.8182009188
213	1.0	43.8017473473
213	1.0	43.7777256721
213	1.0	43.7706499213
213	1.0	43.8410404038
213	1.0	43.8045468011
213	1.0	43.8520823131
213	1.0	43.8410721401
213	1.0	43.8520291566
213	1.0	43.8387214448
213	1.0	43.8216073167
213	1.0	43.7848360945
213	1.0	43.8262796866
213	1.0	43.8151067632
213	1.0	43.8435073365
213	1.0	43.8476442567
213	1.0	43.7559126156
213	1.0	43.8218718055
213	1.0	43.7577861542
213	1.0	43.7775232571
213	1.0	43.7664713206
213	1.0	43.7409206419
213	1.0	43.7375423206
213	2.0	43.846410276
213	1.0	43.8005074723
213	1.0	43.841196421
213	1.0	43.7702770208
213	1.0	43.7571910313
213	1.0	43.7842473789
213	1.0	43.8442284009
213	1.0	43.8246120093
213	1.0	43.7956993959
213	1.0	43.8322468867
213	1.0	43.8451758757
213	1.0	43.7759140744
213	1.0	43.8509140915
213	1.0	43.8257227348
213	1.0	43.8530148957
213	1.0	43.7308047631
213	1.0	43.8333532
213	1.0	43.8292734579
213	1.0	43.8033854238
213	2.0	43.7519642866
213	1.0	43.8504503514
213	1.0	43.7934010614
213	1.0	43.8017938167
213	1.0	43.8428845424
213	1.0	43.8494714048
213	1.0	43.7646123824
213	2.0	43.7453642808
213	1.0	43.8362097843
213	1.0	43.8175415454
213	1.0	43.8208137304
213	1.0	43.7895843252
213	1.0	43.8286827226
213	1.0	43.7766664407
213	1.0	43.767700544
213	1.0	43.7735228726
213	2.0	43.8330748394
213	1.0	43.8413817388
213	1.0	43.8273331473
213	1.0	43.7510256533
213	1.0	43.7854484437
213	1.0	43.8570091735
213	1.0	43.7785621146
213	1.0	43.7788141616
213	1.0	43.751336958
213	1.0	43.8476059794
213	1.0	43.8301024236
213	1.0	43.8322006918
213	1.0	43.8650339285
213	1.0	43.8456749575
213	1.0	43.8426296946
213	1.0	43.8188684107
213	1.0	43.7933269706
213	1.0	43.8143491503
213	1.0	43.7986168075
213	1.0	43.8509189103
213	1.0	43.8234647426
213	1.0	43.8465068714
213	1.0	43.8426280077
213	1.0	43.8496180707
213	1.0	43.8353808884
213	1.0	43.8539177605
213	1.0	43.7614117636
213	2.0	43.8272532334
213	1.0	43.8345490644
213	2.0	43.802387241
213	1.0	43.8256269138
213	1.0	43.8198381657
213	1.0	43.7777893518
213	1.0	43.7684963963
213	1.0	43.8116984149
213	1.0	43.7911373898
213	1.0	43.8342000633
213	1.0	43.7855150902
213	1.0	43.7527412811
213	2.0	43.8426648164
213	1.0	43.7942651291
213	1.0	43.8555606613
213	1.0	43.830032557
213	1.0	43.8187761417
213	1.0	43.8461480554
213	1.0	43.7644615778
213	2.0	43.769171919
213	2.0	43.7651481888
213	1.0	43.8566404054
213	1.0	43.7976584205
213	1.0	43.8159813339
213	2.0	43.8390743475
213	1.0	43.8130892813
213	1.0	43.7795630373
213	1.0	43.8243904051
213	1.0	43.7450399135
213	1.0	43.827828784
213	1.0	43.7616722062
213	1.0	43.843071957
213	1.0	43.8506815761
213	1.0	43.8003063237
213	1.0	43.812038989
213	1.0	43.8498152244
213	2.0	43.8071533597
213	1.0	43.8161693303
213	1.0	43.8369301621
213	1.0	43.8382565317
213	1.0	43.7465517226
213	1.0	43.8269687849
213	1.0	43.843120549
213	1.0	43.8578318981
213	1.0	43.7723887433
213	1.0	43.8594135285
213	1.0	43.8247161179
213	1.0	43.8426590587
213	1.0	43.8178135587
213	2.0	43.7328393518
213	1.0	43.7916563321
213	1.0	43.7685580809
213	1.0	43.7925683435
213	2.0	43.7512148908
213	1.0	43.842397326
213	1.0	43.8393758942
213	1.0	43.8400887265
213	1.0	43.8350712862
213	1.0	43.8576484876
213	2.0	43.7999114199
213	1.0	43.8145125655
213	2.0	43.8263091996
213	1.0	43.8431933271
213	1.0	43.7543138687
213	1.0	43.8234618968
213	1.0	43.7979620465
213	1.0	43.8203883188
213	1.0	43.8332781015
213	1.0	43.8141711205
213	1.0	43.7730759808
213	1.0	43.8488298478
213	2.0	43.7763071788
213	1.0	43.8508523161
213	1.0	43.7814216085
213	2.0	43.84913127
213	1.0	43.8123956919
213	1.0	43.8500443762
213	2.0	43.8105945788
213	1.0	43.8539653764
213	1.0	43.8436648874
213	1.0	43.8286528459
213	1.0	43.8468344283
213	1.0	43.8224471413
213	1.0	43.7451663842
213	1.0	43.8292809222
213	1.0	43.8136791615
213	1.0	43.7700576888
213	1.0	43.8605694185
213	2.0	43.8323959952
213	1.0	43.80979957
213	1.0	43.7633915731
213	1.0	43.8127307918
213	1.0	43.8516003622
213	1.0	43.8169106482
213	1.0	43.7682251001
213	1.0	43.8477148208
213	1.0	43.8176691513
213	1.0	43.7436211386
213	1.0	43.7518462078
213	1.0	43.80404243
213	1.0	43.7706995047
213	1.0	43.8321609586
213	1.0	43.8004666058
213	1.0	43.8417797899
213	1.0	43.7996928136
213	1.0	43.73149436
213	1.0	43.7926817875
213	1.0	43.7705921252
213	1.0	43.8042615273
213	1.0	43.8313745475
213	1.0	43.7916168642
213	1.0	43.7508764873
213	1.0	43.8459144794
213	1.0	43.83266013
213	1.0	43.7941774211
213	1.0	43.8323930889
213	1.0	43.7769894928
213	1.0	43.8389022398
213	1.0	43.8465345731
213	2.0	43.8432132841
213	1.0	43.7538301577
213	1.0	43.7638230273
213	1.0	43.8390423608
213	1.0	43.8575719397
213	1.0	43.855100666
213	1.0	43.8360192498
213	2.0	43.7787034655
213	1.0	43.8317960201
213	1.0	43.8554310284
213	1.0	43.7351471464
213	2.0	43.8297220687
213	1.0	43.8375319228
213	1.0	43.8174856617
213	1.0	43.7758336794
213	1.0	43.8467884143
213	1.0	43.7459971162
213	1.0	43.7372886402
213	1.0	43.7873861387
213	1.0	43.8443903642
213	2.0	43.8541953603
213	1.0	43.7633562604
213	1.0	43.8186504323
213	1.0	43.7867557641
213	1.0	43.7715455449
213	1.0	43.8574097115
213	1.0	43.8282230752
213	1.0	43.7733241367
213	1.0	43.7814193301
213	1.0	43.8487747409
213	1.0	43.8135632096
213	1.0	43.841994001
213	1.0	43.832076153
213	1.0	43.8383755324
213	1.0	43.849427185
213	1.0	43.823450096
213	1.0	43.8585967374
213	1.0	43.8245581917
213	1.0	43.8522205306
213	2.0	43.8424150824
213	1.0	43.7795679406
213	1.0	43.7739370338
213	1.0	43.7492380597
213	1.0	43.7699494325
213	1.0	43.7716853906
213	1.0	43.7692016585
213	1.0	43.8370069335
213	1.0	43.8055578836
213	1.0	43.7595544922
213	1.0	43.7963059817
213	1.0	43.7576178887
213	1.0	43.8194303271
213	1.0	43.7970715227
213	1.0	43.8525962238
213	1.0	43.8091070046
213	1.0	43.7501453849
213	1.0	43.7818726154
213	1.0	43.8184415988
213	2.0	43.7750135002
213	2.0	43.8222386794
213	2.0	43.8402914481
213	1.0	43.845362135
213	1.0	43.8329475989
213	1.0	43.7923688729
213	1.0	43.8597005965
213	1.0	43.8184107483
213	1.0	43.7551421413
213	1.0	43.8242412848
213	1.0	43.8523945356
213	1.0	43.7348730238
213	2.0	43.8464426007
213	1.0	43.8400167144
213	1.0	43.7381799298
213	1.0	43.8476687847
213	1.0	43.8338307719
213	1.0	43.8072434744
213	1.0	43.877307695
213	2.0	43.7692383534
213	1.0	43.8544877215
213	1.0	43.8649884727
213	2.0	43.7949405668
213	1.0	43.866926799
213	1.0	43.7565368505
213	1.0	43.8158214619
213	1.0	43.8347832317
213	1.0	43.7965353888
213	1.0	43.8409253309
213	1.0	43.8140524805
213	1.0	43.8320432292
213	1.0	43.8018930898
213	1.0	43.7973985249
213	1.0	43.8218902283
213	1.0	43.8619176562
213	1.0	43.8566768042
213	1.0	43.8037853577
213	1.0	43.853012319
213	1.0	43.836629805
213	1.0	43.8234355312
213	1.0	43.7610808792
213	1.0	43.8297467887
213	1.0	43.8249790346
213	1.0	43.81071919
213	1.0	43.809761762
213	2.0	43.7915473585
213	1.0	43.7651191534
213	1.0	43.8078711868
213	1.0	43.8258847226
213	1.0	43.788286009
213	1.0	43.7764926587
213	2.0	43.7824400563
213	1.0	43.8184319711
213	1.0	43.8285544823
213	1.0	43.8059720708
213	1.0	43.8451738423
213	1.0	43.7737470056
213	1.0	43.8242613799
213	1.0	43.8309728147
213	1.0	43.814455029
213	1.0	43.8281140087
213	2.0	43.7805667624
213	1.0	43.781704048
213	1.0	43.8104570126
213	1.0	43.8386096201
213	1.0	43.8352970445
213	1.0	43.8465928831
213	1.0	43.8405072625
213	1.0	43.8085403876
213	1.0	43.822402748
213	1.0	43.8354700419
213	1.0	43.8179597952
213	1.0	43.7867155734
213	1.0	43.8332904741
213	1.0	43.7817734427
213	1.0	43.7822631598
213	2.0	43.8060247771
213	1.0	43.8501436894
213	1.0	43.7973588099
213	1.0	43.8096325501
213	2.0	43.8084447692
213	1.0	43.8510645886
213	1.0	43.8206666964
213	1.0	43.8203021549
213	1.0	43.7952007775
213	1.0	43.7693820872
213	1.0	43.845566265
213	1.0	43.7746021121
213	1.0	43.807529751
213	1.0	43.823400521
213	1.0	43.8015322138
213	1.0	43.8476823115
213	1.0	43.8324835275
213	1.0	43.8415699901
213	1.0	43.851276044
213	1.0	43.8550199819
213	1.0	43.8253897287
213	1.0	43.7646405027
213	1.0	43.8358382168
213	1.0	43.7946245694
213	2.0	43.7611216965
213	1.0	43.8031762294
213	1.0	43.7675337569
213	1.0	43.8326969966
213	1.0	43.8468192145
213	1.0	43.8509195543
213	1.0	43.8408393671
213	1.0	43.8131385391
213	1.0	43.7262849814
213	1.0	43.7956248112
213	1.0	43.7614745346
213	1.0	43.8148895891
213	1.0	43.8566754538
213	1.0	43.7602020661
213	1.0	43.8301906
213	1.0	43.8533336752
213	1.0	43.823966521
213	1.0	43.8454299512
213	1.0	43.780321627
213	1.0	43.8489690917
213	1.0	43.8193554944
213	1.0	43.8022974092
213	1.0	43.7759089248
213	1.0	43.7863912957
213	1.0	43.8359080924
213	1.0	43.8216954925
213	1.0	43.829778346
213	1.0	43.8339019788
213	2.0	43.7811498589
213	1.0	43.8219750289
213	1.0	43.8348321364
213	1.0	43.8349035089
213	1.0	43.7883865275
213	1.0	43.7972535295
213	2.0	43.8236071817
213	1.0	43.7784706782
213	1.0	43.842846339
213	1.0	43.7601772404
213	1.0	43.7639886812
213	1.0	43.8291536761
213	1.0	43.767595386
213	1.0	43.8237315642
213	1.0	43.8186742966
213	1.0	43.8128090115
213	1.0	43.7901662911
213	1.0	43.8089804416
213	1.0	43.788450401
213	1.0	43.8518429573
213	1.0	43.7432166433
213	1.0	43.7490719011
213	1.0	43.7595473638
213	1.0	43.8283980829
213	1.0	43.7764846682
213	1.0	43.8299722246
213	1.0	43.8537756893
213	1.0	43.8200400506
213	1.0	43.832349518
213	1.0	43.7702436118
213	1.0	43.7374725104
213	1.0	43.7772555709
213	1.0	43.758871205
213	1.0	43.841724147
213	1.0	43.8195930339
213	1.0	43.826011351
213	1.0	43.8496561804
213	1.0	43.7626218437
213	1.0	43.834518858
213	2.0	43.7896140775
213	1.0	43.8168205344
213	1.0	43.7667100691
213	1.0	43.839681434
213	1.0	43.7386295777
213	1.0	43.7845570781
213	1.0	43.8116805672
213	1.0	43.7391978263
213	1.0	43.8427884064
213	1.0	43.762057247
213	1.0	43.7916646887
213	1.0	43.8268916922
213	1.0	43.8159861905
213	1.0	43.8532809837
213	1.0	43.7641169706
213	1.0	43.8101322388
213	1.0	43.7835697202
213	1.0	43.8380695392
213	1.0	43.8171227135
213	1.0	43.8437288363
213	1.0	43.7651305445
213	1.0	43.792260526
213	1.0	43.8524513346
213	1.0	43.8339536637
213	2.0	43.8292820574
213	1.0	43.7846748336
213	1.0	43.8224482225
213	1.0	43.7695933146
213	1.0	43.7758844444
213	1.0	43.8356007578
213	1.0	43.833280165
213	1.0	43.8361058154
213	1.0	43.801775145
213	1.0	43.868043331
213	1.0	43.8506094403
213	1.0	43.81853378
213	1.0	43.8276675323
213	1.0	43.8095428948
213	1.0	43.8183762059
213	2.0	43.7627119959
213	1.0	43.8354333103
213	1.0	43.8378928168
213	1.0	43.8442277253
213	1.0	43.8344312115
213	1.0	43.7983214324
213	2.0	43.8472594848
213	1.0	43.8283903246
213	1.0	43.7414779821
213	1.0	43.84414592
213	1.0	43.8212444965
213	1.0	43.8032199985
213	1.0	43.8498511789
213	1.0	43.7899633896
213	1.0	43.7752665532
213	1.0	43.7799835158
213	1.0	43.8389489969
213	1.0	43.8018464145
213	1.0	43.8135140594
213	1.0	43.7487596736
213	1.0	43.7594022848
213	1.0	43.7871494981
213	1.0	43.8446254231
213	1.0	43.8148708972
