# Supplementary material for: Unique membrane properties and enhanced signal processing in human neocortical neurons
Source: eLife. 2016 Oct 6;5:e16553. doi: 10.7554/eLife.16553 (PMC5100995; doi:10.7554/eLife.16553)
Supplement: Source code 1. — DOI: http://dx.doi.org/10.7554/eLife.16553.014 [file elife-16553-code1.zip › Fig3/Fig3b/DIST_045_SYNC/Mon_Apr_11_11_35_14_2016/syns_214/sync_stim_seed_758.txt]

NUMBER_OF_SYNAPSES	APC_N	MAX_VOLTAGE
214	1.0	43.7788173839
214	1.0	43.8343685452
214	1.0	43.7909147634
214	1.0	43.8221274094
214	1.0	43.7571596888
214	1.0	43.8253918167
214	1.0	43.8326113701
214	2.0	43.7577830285
214	1.0	43.7857339509
214	1.0	43.8615791221
214	1.0	43.8070071955
214	1.0	43.8051135126
214	2.0	43.7722995651
214	1.0	43.7612264835
214	1.0	43.8498914165
214	1.0	43.8421553836
214	1.0	43.784889111
214	1.0	43.7610850082
214	1.0	43.853048622
214	1.0	43.7467612348
214	1.0	43.868764205
214	1.0	43.7576448035
214	1.0	43.7934311288
214	1.0	43.8244695969
214	1.0	43.7688477364
214	1.0	43.7777793847
214	2.0	43.8267882043
214	1.0	43.8186191955
214	1.0	43.8425274083
214	1.0	43.8537192358
214	1.0	43.840381765
214	1.0	43.796447469
214	1.0	43.8503124528
214	1.0	43.8525766815
214	1.0	43.8521572357
214	1.0	43.7933866813
214	2.0	43.8400205611
214	2.0	43.8344167401
214	1.0	43.8210132962
214	1.0	43.8254485615
214	2.0	43.8414370613
214	2.0	43.8159019665
214	2.0	43.831630061
214	1.0	43.7891346227
214	1.0	43.8520390805
214	1.0	43.7615935718
214	1.0	43.8404253163
214	1.0	43.8274214559
214	1.0	43.7705705125
214	1.0	43.8297331289
214	1.0	43.7903824709
214	1.0	43.8040333006
214	1.0	43.8425605361
214	1.0	43.8185600518
214	1.0	43.8522271592
214	1.0	43.7819465331
214	1.0	43.8372372267
214	1.0	43.8016091161
214	1.0	43.7436775689
214	2.0	43.8479276727
214	1.0	43.769301747
214	1.0	43.7526099149
214	1.0	43.7493075146
214	1.0	43.8460272037
214	1.0	43.8319267573
214	1.0	43.820332302
214	1.0	43.8431487405
214	1.0	43.8476400427
214	1.0	43.7897591111
214	1.0	43.8332302564
214	1.0	43.8334310016
214	1.0	43.8076839717
214	2.0	43.7936413906
214	1.0	43.7935668981
214	1.0	43.8217885322
214	1.0	43.8002170886
214	1.0	43.8533156822
214	1.0	43.8577553905
214	1.0	43.7580021061
214	1.0	43.8636877998
214	1.0	43.84738983
214	1.0	43.7442658587
214	1.0	43.815929598
214	1.0	43.8288577673
214	1.0	43.8247103019
214	1.0	43.8228006841
214	1.0	43.8219721141
214	1.0	43.8128365056
214	1.0	43.7593112512
214	1.0	43.8333158927
214	1.0	43.7830511711
214	1.0	43.846280829
214	1.0	43.8212303672
214	1.0	43.7943974769
214	1.0	43.7855246337
214	1.0	43.8066164997
214	1.0	43.8320848604
214	1.0	43.8027281629
214	1.0	43.8383340776
214	1.0	43.8392652641
214	1.0	43.8523087572
214	1.0	43.8342942026
214	1.0	43.7852241574
214	1.0	43.8415918437
214	1.0	43.8501647454
214	1.0	43.8469614318
214	1.0	43.7981511627
214	1.0	43.8075001674
214	1.0	43.8496088366
214	1.0	43.812335604
214	1.0	43.8227955961
214	1.0	43.8544113723
214	1.0	43.8159320516
214	1.0	43.767249527
214	1.0	43.8026069359
214	1.0	43.8264931509
214	1.0	43.7920770287
214	1.0	43.8372328109
214	1.0	43.8157674023
214	1.0	43.8204096383
214	1.0	43.7968778581
214	1.0	43.8607766924
214	1.0	43.7966215588
214	2.0	43.8388673788
214	1.0	43.7380160455
214	1.0	43.7769494623
214	1.0	43.8442367052
214	1.0	43.8360040546
214	1.0	43.8104394961
214	1.0	43.8498307096
214	1.0	43.8312367403
214	1.0	43.799576613
214	1.0	43.7973094776
214	1.0	43.8277204481
214	1.0	43.7967931324
214	1.0	43.7296878704
214	1.0	43.8307071983
214	1.0	43.7576786549
214	1.0	43.8376821388
214	1.0	43.8211918783
214	1.0	43.8582355054
214	1.0	43.8556817682
214	1.0	43.8586611769
214	1.0	43.8203766282
214	1.0	43.8439573505
214	1.0	43.8138569907
214	1.0	43.830236103
214	1.0	43.7616604008
214	1.0	43.8527696543
214	1.0	43.8214932145
214	1.0	43.7746796911
214	2.0	43.7405826311
214	1.0	43.844971778
214	1.0	43.80274387
214	1.0	43.7806782826
214	1.0	43.8260899339
214	1.0	43.8386431255
214	1.0	43.780331966
214	1.0	43.8456478133
214	1.0	43.830355712
214	1.0	43.7619021799
214	1.0	43.8288225983
214	1.0	43.7898601213
214	1.0	43.7816922471
214	1.0	43.8290355623
214	1.0	43.8119188352
214	2.0	43.8298569569
214	1.0	43.7749024496
214	1.0	43.8270186179
214	2.0	43.8474813261
214	1.0	43.8250546575
214	1.0	43.8168900211
214	1.0	43.791757243
214	1.0	43.8244744361
214	1.0	43.7995551824
214	2.0	43.8559949571
214	1.0	43.8386762916
214	1.0	43.8542617646
214	1.0	43.7512195865
214	1.0	43.8572174221
214	1.0	43.8331200872
214	1.0	43.8365522134
214	1.0	43.8386250164
214	2.0	43.8480737917
214	1.0	43.8537410353
214	1.0	43.8226561229
214	1.0	43.8342012642
214	1.0	43.7223068075
214	1.0	43.8614049323
214	1.0	43.8419857273
214	1.0	43.8156320177
214	1.0	43.8543112565
214	1.0	43.7766084355
214	1.0	43.8241226663
214	1.0	43.7735999279
214	1.0	43.8428299187
214	1.0	43.8570642334
214	1.0	43.8247539647
214	1.0	43.8049218706
214	1.0	43.8476114654
214	1.0	43.7705035232
214	1.0	43.7952286727
214	1.0	43.8030106875
214	1.0	43.8175963475
214	1.0	43.8282015798
214	1.0	43.8507898552
214	1.0	43.8242354729
214	1.0	43.7683675477
214	1.0	43.856792192
214	1.0	43.8123246815
214	1.0	43.7997918217
214	1.0	43.8410368836
214	2.0	43.7864506041
214	1.0	43.8241287651
214	1.0	43.7940854629
214	1.0	43.8239103135
214	1.0	43.8226551674
214	1.0	43.8451706598
214	1.0	43.8419571387
214	1.0	43.7819404028
214	1.0	43.8179142206
214	1.0	43.8476996325
214	2.0	43.763243088
214	1.0	43.8672886953
214	1.0	43.7951017973
214	1.0	43.7932785092
214	1.0	43.7815571299
214	1.0	43.8341236827
214	2.0	43.7714331882
214	1.0	43.7686678079
214	1.0	43.8038601812
214	1.0	43.8464290335
214	1.0	43.8248082956
214	2.0	43.8366579114
214	1.0	43.7722252071
214	1.0	43.8479994275
214	1.0	43.8128788587
214	1.0	43.8133495778
214	1.0	43.8227930983
214	1.0	43.7921661009
214	1.0	43.8486557736
214	1.0	43.8180110029
214	1.0	43.8464226587
214	1.0	43.8576373144
214	1.0	43.7658688409
214	1.0	43.7808566115
214	1.0	43.7834388875
214	2.0	43.8065871184
214	1.0	43.8192160196
214	1.0	43.7756867805
214	1.0	43.8078518031
214	1.0	43.7585426274
214	1.0	43.8053344858
214	1.0	43.7750779664
214	2.0	43.8385434832
214	1.0	43.7815500718
214	1.0	43.8408126996
214	1.0	43.7576669082
214	2.0	43.7516422675
214	1.0	43.7748640013
214	1.0	43.8330681933
214	1.0	43.7994793604
214	2.0	43.8561494537
214	1.0	43.8102810985
214	1.0	43.8162225753
214	1.0	43.8029093548
214	1.0	43.8366402764
214	1.0	43.8507770088
214	1.0	43.843465194
214	1.0	43.8491899048
214	1.0	43.8143326348
214	1.0	43.8178096846
214	2.0	43.7678132209
214	1.0	43.8514262155
214	1.0	43.7905097691
214	1.0	43.8425224687
214	2.0	43.7342993939
214	1.0	43.8547841361
214	2.0	43.8077335661
214	1.0	43.8509613437
214	1.0	43.8037324966
214	1.0	43.7820946115
214	1.0	43.7890137214
214	1.0	43.8202020805
214	1.0	43.8200139197
214	2.0	43.8282244073
214	1.0	43.8314891375
214	1.0	43.8512395858
214	1.0	43.8563843392
214	1.0	43.7736131355
214	1.0	43.8532497243
214	1.0	43.810824163
214	1.0	43.7692407783
214	1.0	43.840409088
214	1.0	43.7985846308
214	1.0	43.8452975535
214	1.0	43.723661293
214	1.0	43.8103172342
214	1.0	43.8284656762
214	1.0	43.8288506755
214	1.0	43.8383322238
214	1.0	43.7861907009
214	1.0	43.7907395612
214	1.0	43.789439342
214	1.0	43.831090502
214	1.0	43.8527470814
214	1.0	43.7827200441
214	1.0	43.7894515824
214	2.0	43.8559336674
214	1.0	43.8484292215
214	1.0	43.7863172742
214	1.0	43.8116813226
214	1.0	43.8230197277
214	1.0	43.8167977835
214	1.0	43.8295136327
214	1.0	43.8344552356
214	1.0	43.8150719759
214	1.0	43.7831571396
214	1.0	43.7556966434
214	1.0	43.7791999592
214	1.0	43.7681028287
214	1.0	43.7454610857
214	1.0	43.8316681273
214	1.0	43.7535226806
214	1.0	43.8470627217
214	1.0	43.8480998592
214	1.0	43.7796393126
214	1.0	43.7444406592
214	1.0	43.8202841755
214	1.0	43.756302757
214	1.0	43.8558412513
214	1.0	43.7840958745
214	1.0	43.7871808882
214	1.0	43.7808739163
214	1.0	43.7994365353
214	1.0	43.7724396601
214	2.0	43.8255826481
214	1.0	43.7776801286
214	1.0	43.7585648863
214	1.0	43.8262782272
214	1.0	43.7601757839
214	2.0	43.8337940767
214	1.0	43.8172364165
214	2.0	43.8334229464
214	1.0	43.7958396281
214	1.0	43.7904912397
214	1.0	43.7978867061
214	1.0	43.8318897327
214	2.0	43.8184010794
214	1.0	43.7766579239
214	1.0	43.8151906099
214	1.0	43.8055771109
214	1.0	43.8356234303
214	1.0	43.841510125
214	1.0	43.8383566374
214	1.0	43.7513532993
214	1.0	43.7982105799
214	1.0	43.85360869
214	1.0	43.8494234654
214	1.0	43.7834167597
214	1.0	43.8112660386
214	1.0	43.8100158767
214	2.0	43.8325128269
214	1.0	43.8605198224
214	1.0	43.763315127
214	1.0	43.8302760631
214	1.0	43.8528936411
214	1.0	43.8303503504
214	1.0	43.8125633217
214	1.0	43.8514881433
214	1.0	43.8266620248
214	1.0	43.7786493455
214	2.0	43.8543802386
214	1.0	43.8196325823
214	1.0	43.838642812
214	1.0	43.848122399
214	1.0	43.8333766763
214	1.0	43.8014516711
214	1.0	43.8605371574
214	2.0	43.7474862283
214	1.0	43.772999563
214	1.0	43.7961640111
214	2.0	43.8064613881
214	1.0	43.858026932
214	1.0	43.7553804214
214	1.0	43.8090662126
214	1.0	43.7802389037
214	1.0	43.8448847103
214	1.0	43.8245602752
214	2.0	43.7804253791
214	1.0	43.8093438336
214	1.0	43.8418840098
214	2.0	43.8176420398
214	1.0	43.7899878223
214	2.0	43.8394682494
214	1.0	43.8329249132
214	1.0	43.8432190229
214	1.0	43.8130433699
214	1.0	43.7779876723
214	1.0	43.8361221782
214	1.0	43.8119805067
214	1.0	43.8022322347
214	1.0	43.8218645779
214	1.0	43.8250546007
214	1.0	43.8441694265
214	1.0	43.874893654
214	1.0	43.7522503361
214	1.0	43.8339965978
214	1.0	43.862338296
214	1.0	43.850785901
214	1.0	43.8323365902
214	1.0	43.8318048675
214	1.0	43.8370837659
214	1.0	43.7854583947
214	1.0	43.7482435546
214	1.0	43.7994387609
214	1.0	43.8195072378
214	1.0	43.7595237132
214	1.0	43.8278626419
214	1.0	43.8521456206
214	1.0	43.7268045758
214	1.0	43.8174686789
214	1.0	43.8460356148
214	1.0	43.8032083299
214	1.0	43.8558434924
214	1.0	43.7185932913
214	1.0	43.8151069358
214	1.0	43.775227151
214	1.0	43.8048784818
214	2.0	43.8505551923
214	1.0	43.7581060381
214	1.0	43.7582438195
214	1.0	43.8491312916
214	1.0	43.8445759518
214	1.0	43.8464333916
214	1.0	43.8274526352
214	1.0	43.8460052614
214	2.0	43.7897358943
214	1.0	43.8001411463
214	1.0	43.8259730545
214	1.0	43.839639428
214	1.0	43.7837498867
214	2.0	43.7739856341
214	1.0	43.7636411508
214	1.0	43.8413339737
214	1.0	43.7476996058
214	1.0	43.8125943758
214	1.0	43.7335628781
214	1.0	43.8293389075
214	1.0	43.8347727974
214	1.0	43.7536641635
214	1.0	43.8210719106
214	1.0	43.8237695878
214	1.0	43.8143002713
214	2.0	43.7804093196
214	1.0	43.7851988766
214	1.0	43.7675891339
214	1.0	43.8444195002
214	2.0	43.7295446851
214	1.0	43.8677007931
214	1.0	43.8297847188
214	1.0	43.8097818769
214	1.0	43.8121029938
214	1.0	43.7475981336
214	1.0	43.8193503842
214	1.0	43.8249008658
214	1.0	43.8227856387
214	1.0	43.8387699965
214	1.0	43.7607737585
214	1.0	43.8317668066
214	1.0	43.8324957149
214	1.0	43.8408260928
214	1.0	43.7900302678
214	1.0	43.8392850725
214	1.0	43.7792943414
214	1.0	43.8284144495
214	1.0	43.8509614535
214	1.0	43.8244291729
214	1.0	43.8276151733
214	1.0	43.7668574853
214	1.0	43.8424881383
214	1.0	43.8252168215
214	1.0	43.8250555705
214	1.0	43.8385032911
214	1.0	43.8539598228
214	1.0	43.814724907
214	1.0	43.7825294437
214	1.0	43.8040260151
214	1.0	43.8076427221
214	1.0	43.8581709331
214	1.0	43.8423461369
214	1.0	43.8576918367
214	1.0	43.7596593041
214	1.0	43.8335408378
214	1.0	43.7836763916
214	1.0	43.8425052062
214	2.0	43.7901856535
214	1.0	43.873966798
214	2.0	43.78590024
214	2.0	43.8074650391
214	1.0	43.81658653
214	1.0	43.8370918449
214	1.0	43.8336377776
214	1.0	43.8302759638
214	2.0	43.7357621272
214	2.0	43.7771576679
214	1.0	43.8688523029
214	1.0	43.8510562799
214	1.0	43.84015472
214	1.0	43.7527113415
214	1.0	43.8420297855
214	1.0	43.803798811
214	1.0	43.8359877811
214	1.0	43.7765759299
214	1.0	43.8606618172
214	1.0	43.7953289335
214	1.0	43.8536375339
214	1.0	43.8536527509
214	1.0	43.8632216553
214	1.0	43.7801869115
214	1.0	43.8329978702
214	1.0	43.8344884935
214	2.0	43.8052470754
214	1.0	43.8284142681
214	1.0	43.8341057359
214	1.0	43.842361981
214	1.0	43.8616491267
214	1.0	43.7553880249
214	1.0	43.8162714928
214	1.0	43.8164018612
214	1.0	43.8264107426
214	1.0	43.811510281
214	1.0	43.838281675
214	1.0	43.7896679329
214	1.0	43.7982209693
214	1.0	43.8408146235
214	1.0	43.8359224844
214	1.0	43.8221074986
214	1.0	43.8037009494
214	1.0	43.8165430603
214	1.0	43.8564336293
214	1.0	43.7940162305
214	1.0	43.7771646014
214	1.0	43.7987499139
214	1.0	43.848398701
214	1.0	43.7891614709
214	1.0	43.8409894164
214	1.0	43.8496422333
214	1.0	43.8480468875
214	1.0	43.8315297766
214	2.0	43.8445956516
214	1.0	43.7755648614
214	1.0	43.84346619
214	1.0	43.7944767684
214	1.0	43.8477528025
214	1.0	43.8514316764
214	1.0	43.798762517
214	1.0	43.7981610008
214	2.0	43.8368421889
214	1.0	43.7982326919
214	1.0	43.7680948702
214	1.0	43.8182398912
214	1.0	43.8067525907
214	1.0	43.7574607169
214	1.0	43.7887055129
214	1.0	43.8203704806
214	1.0	43.846164781
214	1.0	43.7891678733
214	1.0	43.8561483542
214	1.0	43.7893646722
214	1.0	43.8515193192
214	1.0	43.7606658687
214	1.0	43.8445255275
214	1.0	43.7576052526
214	1.0	43.8174969477
214	2.0	43.8530400462
214	1.0	43.8139236973
214	1.0	43.7778921836
214	1.0	43.8325288981
214	1.0	43.8533245198
214	1.0	43.8354022194
214	1.0	43.8061380469
214	1.0	43.741651017
214	1.0	43.7649147238
214	1.0	43.7682429815
214	1.0	43.7714168292
214	1.0	43.7813017261
214	1.0	43.8519035523
214	1.0	43.8459228013
214	1.0	43.8532649808
214	1.0	43.8005096512
214	1.0	43.8516220299
214	1.0	43.8358546344
214	1.0	43.8560842106
214	1.0	43.8578158704
214	1.0	43.7486496497
214	2.0	43.77963531
214	1.0	43.7654650421
214	1.0	43.7601436597
214	1.0	43.8408393588
214	1.0	43.758926447
214	1.0	43.8274403105
214	1.0	43.8233386526
214	1.0	43.7985969386
214	2.0	43.7549591146
214	1.0	43.8494298407
214	1.0	43.8348056831
214	1.0	43.7648932574
214	1.0	43.8225240319
214	1.0	43.822348337
214	1.0	43.8333030502
214	1.0	43.8282705728
214	1.0	43.8168585536
214	1.0	43.8076746555
214	1.0	43.8440175131
214	1.0	43.8419736314
214	2.0	43.8250829452
214	1.0	43.8465849804
214	1.0	43.774416268
214	1.0	43.8284909633
214	1.0	43.8422439715
214	1.0	43.8143012706
214	1.0	43.7931335742
214	1.0	43.8311616517
214	1.0	43.8494645417
214	1.0	43.8600870044
214	1.0	43.8291693694
214	1.0	43.8416312984
214	1.0	43.7682759461
214	1.0	43.8291335716
214	2.0	43.8108234246
214	2.0	43.8447775021
214	1.0	43.861780263
214	1.0	43.8245122647
214	1.0	43.8107841643
214	1.0	43.7997993799
214	1.0	43.7936407907
214	1.0	43.7735649412
214	1.0	43.7510504425
214	1.0	43.8288096865
214	2.0	43.7459875398
214	1.0	43.781992802
214	1.0	43.7980551
214	1.0	43.8467867162
214	1.0	43.7608279287
214	1.0	43.8297668122
214	1.0	43.8351735139
214	1.0	43.8350202444
214	1.0	43.8492897072
214	1.0	43.7527251324
214	1.0	43.8013648847
214	2.0	43.7770952305
214	1.0	43.852278163
214	1.0	43.8693228046
214	1.0	43.8024905989
214	1.0	43.7647313178
214	1.0	43.8517798641
214	1.0	43.830013098
214	2.0	43.7840015432
214	1.0	43.7938676174
214	1.0	43.7908306092
214	2.0	43.8107942302
214	1.0	43.8427298568
214	1.0	43.8104114376
214	1.0	43.8275126715
214	1.0	43.8068026357
214	1.0	43.8294826129
214	1.0	43.7889428987
214	1.0	43.8175702049
214	1.0	43.7708054163
214	1.0	43.8101776377
214	1.0	43.8397938908
214	1.0	43.837270998
214	1.0	43.8309117797
214	1.0	43.8306432524
214	1.0	43.7877370631
214	1.0	43.8523699983
214	1.0	43.7635591283
214	2.0	43.8438560231
214	1.0	43.8325069291
214	1.0	43.8168866138
214	1.0	43.7759173043
214	1.0	43.7786419022
214	1.0	43.8537354252
214	1.0	43.826326794
214	1.0	43.8259017193
214	1.0	43.7620796604
214	1.0	43.8052643458
214	1.0	43.8281571232
214	2.0	43.7728979917
214	1.0	43.8620300534
214	1.0	43.8551714986
214	1.0	43.7765500694
214	1.0	43.7887717908
214	1.0	43.7747533741
214	1.0	43.8456813374
214	1.0	43.8426178616
214	1.0	43.8515153327
214	1.0	43.8434092694
214	1.0	43.7969435547
214	1.0	43.8024979526
214	1.0	43.74553398
214	1.0	43.8192649653
214	1.0	43.8013434288
214	1.0	43.8479889768
214	1.0	43.7976869724
214	1.0	43.8298732606
214	1.0	43.8074355267
214	1.0	43.7473228391
214	2.0	43.7855156119
214	1.0	43.8492865555
214	1.0	43.7537929781
214	1.0	43.8561779982
214	1.0	43.79397609
214	1.0	43.8217618938
214	1.0	43.8342111015
214	1.0	43.7514744089
214	1.0	43.8229348627
214	1.0	43.8431212476
214	1.0	43.8431622507
214	1.0	43.8018899666
214	1.0	43.8354486583
214	1.0	43.7744258924
214	1.0	43.7784739962
214	1.0	43.8532796423
214	1.0	43.8609663537
214	1.0	43.8282509449
214	1.0	43.8530079786
214	1.0	43.8223047503
214	1.0	43.7970734278
214	1.0	43.8377933956
214	1.0	43.7884130978
214	1.0	43.8620605239
214	1.0	43.8464906989
214	1.0	43.8260855391
214	1.0	43.8428839629
214	1.0	43.8361699636
214	1.0	43.8427658883
214	1.0	43.8257518283
214	2.0	43.800591607
214	1.0	43.7945807797
214	1.0	43.8373175526
214	1.0	43.8093361657
214	1.0	43.8018741753
214	1.0	43.8013772441
214	1.0	43.8574791451
214	1.0	43.8402105846
214	1.0	43.8314796021
214	1.0	43.7971342754
214	1.0	43.8277850171
214	1.0	43.8542409239
214	1.0	43.8415416587
214	1.0	43.8602934384
214	1.0	43.8139529795
214	1.0	43.7475514372
214	2.0	43.8284565221
214	1.0	43.8389485903
214	1.0	43.8302946042
214	1.0	43.8211501485
214	2.0	43.8349065978
214	1.0	43.856066813
214	1.0	43.8445544642
214	1.0	43.8491995902
214	1.0	43.819588731
214	1.0	43.8403734274
214	1.0	43.8654104434
214	1.0	43.7698767395
214	1.0	43.8335976566
214	1.0	43.7953631839
214	1.0	43.8455031423
214	1.0	43.8580395531
214	1.0	43.8445771747
214	1.0	43.7424744373
214	1.0	43.7900692135
214	1.0	43.8133068506
214	1.0	43.8280953656
214	1.0	43.8106334981
214	1.0	43.8400472053
214	1.0	43.8574652436
214	1.0	43.8190505417
214	1.0	43.8525761961
214	1.0	43.7357817436
214	1.0	43.8095514076
214	1.0	43.7858346726
214	1.0	43.8619675555
214	1.0	43.8531794412
214	1.0	43.8425112215
214	1.0	43.8523902745
214	1.0	43.8603921211
214	2.0	43.7857219987
214	1.0	43.859346202
214	1.0	43.8206771649
214	2.0	43.7440107013
214	1.0	43.8270444124
214	2.0	43.8266663083
214	1.0	43.8447924613
214	1.0	43.8359606953
214	1.0	43.7814827875
214	1.0	43.7788057383
214	1.0	43.8407931136
214	1.0	43.8401796846
214	1.0	43.8519012477
214	1.0	43.8234840288
214	2.0	43.7875653903
214	1.0	43.8447190331
214	1.0	43.8091377691
214	1.0	43.7625569941
214	1.0	43.7874196696
214	1.0	43.8201872063
214	1.0	43.8339198718
214	1.0	43.7992199916
214	1.0	43.8232538646
214	1.0	43.7757074155
214	1.0	43.8011346827
214	1.0	43.8125008545
214	1.0	43.8047722418
214	1.0	43.8166672157
214	1.0	43.8316007585
214	1.0	43.780731787
214	1.0	43.7851984953
214	2.0	43.826956479
214	2.0	43.8532821953
214	1.0	43.8038228072
214	1.0	43.8295995887
214	1.0	43.8577312619
214	1.0	43.7767178082
214	2.0	43.8240256785
214	1.0	43.764818487
214	1.0	43.8457790317
214	1.0	43.7699998117
214	1.0	43.7681678251
214	1.0	43.830564105
214	1.0	43.8030202112
214	1.0	43.8384571736
214	1.0	43.80466397
214	1.0	43.8169600715
214	2.0	43.7634811741
214	1.0	43.8580451387
214	1.0	43.7460144959
214	1.0	43.8531593523
214	1.0	43.8392916115
214	1.0	43.8199028365
214	1.0	43.8143921853
214	1.0	43.8138837068
214	1.0	43.8396527808
214	1.0	43.7829998949
214	1.0	43.8098069791
214	1.0	43.7711006571
214	1.0	43.830186934
214	1.0	43.789500542
214	1.0	43.8159565073
214	1.0	43.8195755724
214	1.0	43.8478884988
214	1.0	43.787976685
214	1.0	43.8446691865
214	1.0	43.8256083604
214	1.0	43.8325339145
214	1.0	43.8566944831
214	1.0	43.8492402172
214	1.0	43.7867714743
214	1.0	43.8177490312
214	1.0	43.8508022301
214	1.0	43.784660948
214	1.0	43.8135552389
214	1.0	43.8018779065
214	1.0	43.8311398984
214	1.0	43.8469084671
214	1.0	43.7929966629
214	1.0	43.8224815488
214	1.0	43.8068776167
214	2.0	43.8353439291
214	1.0	43.8194815804
214	1.0	43.7518316068
214	2.0	43.7643403613
214	1.0	43.7551288737
214	1.0	43.8300223251
214	2.0	43.8074599398
214	1.0	43.8359269014
214	1.0	43.8421418527
214	1.0	43.8256138755
214	1.0	43.8023250815
214	1.0	43.8364707409
214	1.0	43.8483281823
214	1.0	43.8115604184
214	1.0	43.826779447
214	1.0	43.8364363121
214	1.0	43.8441557429
214	1.0	43.8135171815
214	1.0	43.8644016662
214	1.0	43.8562426173
214	1.0	43.819135555
214	1.0	43.7935637803
214	1.0	43.8236630595
214	1.0	43.8298868582
214	1.0	43.7497358402
214	1.0	43.7749695502
214	1.0	43.8303331082
214	1.0	43.7498901097
214	1.0	43.7630022648
214	1.0	43.7343663154
214	1.0	43.8082122131
214	1.0	43.7751373806
214	2.0	43.7744769158
214	1.0	43.7603824893
214	1.0	43.8407949911
214	1.0	43.8360085319
214	1.0	43.8645092294
214	1.0	43.816771546
214	1.0	43.8399798346
214	1.0	43.8387040844
214	1.0	43.8066118414
214	1.0	43.810076049
214	1.0	43.8048293132
214	1.0	43.8342193435
214	1.0	43.831935044
214	1.0	43.7737333929
214	1.0	43.7495136924
214	1.0	43.8264785362
214	1.0	43.7272717161
214	1.0	43.8268632914
214	1.0	43.8379943321
214	1.0	43.8660457246
214	1.0	43.8536316918
214	1.0	43.8149266469
214	1.0	43.7746228359
214	2.0	43.8215428556
214	1.0	43.7830075091
214	1.0	43.8518761751
214	1.0	43.8473879214
214	1.0	43.7921866486
214	2.0	43.7436591555
214	1.0	43.8198990173
214	1.0	43.7947563678
214	1.0	43.8095620122
214	1.0	43.8068397427
214	2.0	43.8463878321
214	1.0	43.7827374976
214	1.0	43.7592813451
214	1.0	43.832623391
214	1.0	43.8438016947
214	1.0	43.8514195241
214	1.0	43.8043119296
214	1.0	43.7504075009
214	1.0	43.7761223182
214	1.0	43.759097542
214	1.0	43.7836927546
214	1.0	43.8261545996
214	1.0	43.8551727836
214	1.0	43.8131749654
214	1.0	43.8299784611
214	1.0	43.8086927496
214	1.0	43.8504502651
214	1.0	43.7919696847
214	1.0	43.8104438312
214	1.0	43.7512733285
214	1.0	43.8273652634
214	1.0	43.7566530624
214	1.0	43.827783749
214	1.0	43.8252610157
214	1.0	43.8305610328
214	1.0	43.8513561722
214	2.0	43.7949055112
214	2.0	43.7505736166
214	2.0	43.8431996796
214	1.0	43.8308677046
214	1.0	43.7703073185
214	2.0	43.7699659793
214	1.0	43.7776186547
214	1.0	43.8217709741
214	1.0	43.8128318023
214	1.0	43.7985539117
214	1.0	43.762415976
214	1.0	43.7716265312
214	1.0	43.8313980547
214	1.0	43.8576031274
214	1.0	43.8519114658
214	1.0	43.7952063213
214	1.0	43.7988866917
214	2.0	43.8423813293
214	1.0	43.8429223757
214	1.0	43.8301155511
214	1.0	43.7839970953
214	1.0	43.8531378005
214	1.0	43.8595398316
214	1.0	43.8221807758
214	1.0	43.7742049362
214	1.0	43.7843371332
214	1.0	43.8451605556
214	1.0	43.7806623145
214	1.0	43.7804902345
214	1.0	43.8285989331
214	1.0	43.7906125664
214	1.0	43.7610976242
214	2.0	43.790166143
214	1.0	43.7631254208
214	2.0	43.8120889394
214	1.0	43.8452655782
214	1.0	43.7459422765
214	1.0	43.833312731
214	1.0	43.8251542294
