# Supplementary material for: Unique membrane properties and enhanced signal processing in human neocortical neurons
Source: eLife. 2016 Oct 6;5:e16553. doi: 10.7554/eLife.16553 (PMC5100995; doi:10.7554/eLife.16553)
Supplement: Source code 1. — DOI: http://dx.doi.org/10.7554/eLife.16553.014 [file elife-16553-code1.zip › Fig3/Fig3b/DIST_045_SYNC/Mon_Apr_11_11_35_14_2016/syns_215/sync_stim_seed_757.txt]

NUMBER_OF_SYNAPSES	APC_N	MAX_VOLTAGE
215	1.0	43.8176974849
215	1.0	43.8275705083
215	1.0	43.8437597238
215	1.0	43.8355569263
215	1.0	43.828751351
215	2.0	43.7938056668
215	1.0	43.8388076672
215	1.0	43.858147867
215	1.0	43.7498850862
215	1.0	43.849047226
215	1.0	43.7727359767
215	1.0	43.8296214224
215	1.0	43.8169158639
215	1.0	43.8452240666
215	1.0	43.8604396538
215	1.0	43.8540143732
215	2.0	43.7444537894
215	1.0	43.7972060959
215	1.0	43.8315551582
215	1.0	43.7777886636
215	1.0	43.8177133885
215	1.0	43.8354526776
215	1.0	43.8442709246
215	1.0	43.8629792472
215	1.0	43.8484693309
215	1.0	43.7598274021
215	1.0	43.8453672252
215	1.0	43.8015895389
215	1.0	43.7710284808
215	1.0	43.8307773431
215	1.0	43.7521341205
215	1.0	43.8254939992
215	1.0	43.8304276797
215	1.0	43.8285136225
215	1.0	43.8459013619
215	1.0	43.8443072302
215	1.0	43.8003962631
215	1.0	43.8602043246
215	1.0	43.7581185997
215	2.0	43.759077686
215	1.0	43.8314724946
215	2.0	43.8007790397
215	1.0	43.7468401599
215	1.0	43.8465289432
215	1.0	43.8616561205
215	2.0	43.8367691251
215	1.0	43.8073027461
215	1.0	43.7734884894
215	1.0	43.8481398082
215	1.0	43.8488707262
215	1.0	43.8515121148
215	1.0	43.8393421198
215	1.0	43.8386813963
215	1.0	43.8221806863
215	1.0	43.8508769159
215	1.0	43.8442203252
215	1.0	43.8111149083
215	1.0	43.8400553807
215	1.0	43.7616239622
215	1.0	43.836010199
215	1.0	43.7744297076
215	1.0	43.8355164752
215	1.0	43.8351056861
215	1.0	43.8373138734
215	1.0	43.8315847271
215	1.0	43.8341300787
215	1.0	43.8489124816
215	1.0	43.8363264337
215	1.0	43.7485035558
215	1.0	43.7991353171
215	1.0	43.8416337765
215	1.0	43.8495178001
215	1.0	43.8628027042
215	1.0	43.7715209198
215	1.0	43.8238178635
215	1.0	43.8501859223
215	1.0	43.8515533641
215	1.0	43.8257078513
215	1.0	43.8529820916
215	1.0	43.7812352145
215	1.0	43.7973046039
215	1.0	43.8332815389
215	1.0	43.7602092401
215	1.0	43.7864751303
215	1.0	43.7631263134
215	1.0	43.8610276946
215	1.0	43.8346836835
215	1.0	43.8297810958
215	1.0	43.7539093779
215	1.0	43.8097134078
215	2.0	43.8277236162
215	2.0	43.840589618
215	1.0	43.8198694952
215	1.0	43.7780744734
215	1.0	43.8223452628
215	1.0	43.8470020779
215	1.0	43.8146881133
215	1.0	43.8544913119
215	1.0	43.7417100683
215	1.0	43.8525595121
215	1.0	43.8291517432
215	2.0	43.8290546898
215	1.0	43.8302502773
215	1.0	43.7658558321
215	1.0	43.8487439907
215	1.0	43.7419930627
215	1.0	43.8569746196
215	1.0	43.8247190445
215	1.0	43.8336470111
215	1.0	43.7991501277
215	1.0	43.8284668755
215	1.0	43.8516330274
215	1.0	43.8101419984
215	1.0	43.7809588622
215	1.0	43.7690232083
215	1.0	43.7627464582
215	1.0	43.8309489344
215	1.0	43.8110948489
215	1.0	43.7867070064
215	1.0	43.7560148045
215	1.0	43.814154669
215	1.0	43.8248324792
215	1.0	43.8367357555
215	1.0	43.8326117716
215	1.0	43.8241846324
215	1.0	43.750338486
215	1.0	43.8171815633
215	2.0	43.7615001048
215	1.0	43.830212515
215	1.0	43.8006446272
215	1.0	43.7674391642
215	1.0	43.8557223898
215	1.0	43.8206418582
215	1.0	43.7910980305
215	1.0	43.8434905658
215	1.0	43.7275977853
215	1.0	43.8583834021
215	1.0	43.8110291741
215	1.0	43.8225337359
215	1.0	43.8562760867
215	1.0	43.8451941911
215	1.0	43.84781408
215	1.0	43.7455624812
215	1.0	43.8587648339
215	1.0	43.8618875619
215	2.0	43.7604901522
215	2.0	43.8096463071
215	1.0	43.8013149209
215	1.0	43.8501448855
215	1.0	43.7702458626
215	2.0	43.8160023753
215	1.0	43.8443314463
215	2.0	43.8416146746
215	1.0	43.8439493063
215	1.0	43.8618432558
215	1.0	43.7339536249
215	1.0	43.7749197211
215	1.0	43.8012563737
215	1.0	43.8037627177
215	1.0	43.8263572557
215	1.0	43.8444212708
215	1.0	43.7770306427
215	1.0	43.8133423894
215	2.0	43.7757826633
215	2.0	43.8036749556
215	1.0	43.7864724747
215	1.0	43.7902461865
215	1.0	43.8458365854
215	1.0	43.8176413002
215	1.0	43.7952068163
215	1.0	43.8217693265
215	1.0	43.7586600003
215	2.0	43.7430791443
215	1.0	43.8452338237
215	1.0	43.7786850404
215	1.0	43.7775837129
215	1.0	43.8095126665
215	1.0	43.8221201644
215	1.0	43.7628902191
215	1.0	43.7977077852
215	1.0	43.8400963093
215	1.0	43.8382167921
215	2.0	43.825739642
215	1.0	43.7940398787
215	1.0	43.8567808329
215	1.0	43.8303686591
215	2.0	43.7909970825
215	2.0	43.8441679733
215	1.0	43.8279554413
215	1.0	43.8378375281
215	1.0	43.8106305087
215	1.0	43.8486417916
215	2.0	43.8410017702
215	1.0	43.8467538257
215	1.0	43.8606634764
215	1.0	43.8375484633
215	1.0	43.8065083867
215	1.0	43.8380199776
215	1.0	43.8735182231
215	1.0	43.8416208201
215	1.0	43.8401636829
215	1.0	43.8052230472
215	1.0	43.8311162991
215	2.0	43.8303858584
215	1.0	43.8310675298
215	1.0	43.8267937687
215	1.0	43.812933012
215	1.0	43.8164593882
215	1.0	43.7815208176
215	1.0	43.75512809
215	1.0	43.8453768151
215	1.0	43.8386810211
215	1.0	43.7915741778
215	1.0	43.8053101063
215	1.0	43.8493584648
215	1.0	43.860411167
215	1.0	43.8097439323
215	1.0	43.7949404536
215	1.0	43.7607583815
215	1.0	43.8551547853
215	1.0	43.8414200111
215	2.0	43.7785978861
215	1.0	43.8365983122
215	1.0	43.8128936846
215	1.0	43.8410737973
215	1.0	43.7800089526
215	1.0	43.812742568
215	1.0	43.8098321042
215	1.0	43.8388668265
215	1.0	43.8203928828
215	1.0	43.7945782705
215	1.0	43.8635109893
215	1.0	43.8077570652
215	1.0	43.837364133
215	1.0	43.806383612
215	1.0	43.7687358812
215	1.0	43.8155267163
215	1.0	43.7754459724
215	1.0	43.8344171027
215	1.0	43.7515818225
215	1.0	43.7572925641
215	1.0	43.8165275157
215	1.0	43.7873981508
215	1.0	43.8655097043
215	1.0	43.8190827004
215	1.0	43.8418339397
215	1.0	43.8459319987
215	1.0	43.84236388
215	1.0	43.8324515143
215	1.0	43.7923952362
215	1.0	43.8328320056
215	1.0	43.81028819
215	1.0	43.8039187666
215	1.0	43.816640996
215	1.0	43.8515999625
215	1.0	43.7571801446
215	1.0	43.8488538727
215	1.0	43.8026697762
215	1.0	43.7885352639
215	1.0	43.7931992804
215	1.0	43.8430207006
215	1.0	43.8277403581
215	1.0	43.8529988352
215	1.0	43.7787715677
215	1.0	43.8545724034
215	1.0	43.8566044975
215	1.0	43.7298155257
215	1.0	43.8648776587
215	1.0	43.8129989138
215	1.0	43.8284271524
215	1.0	43.8454428525
215	1.0	43.7618453667
215	1.0	43.8509153686
215	1.0	43.7256177473
215	1.0	43.7470706816
215	2.0	43.8249843271
215	1.0	43.8450542235
215	1.0	43.7752583768
215	1.0	43.7782833262
215	1.0	43.8060143996
215	1.0	43.7766454299
215	1.0	43.8263371942
215	2.0	43.7519777335
215	1.0	43.8180099213
215	1.0	43.8544449097
215	1.0	43.8508636827
215	1.0	43.732666233
215	1.0	43.776538692
215	1.0	43.7635518006
215	1.0	43.7736022599
215	1.0	43.793167563
215	1.0	43.7989985694
215	2.0	43.7603337171
215	1.0	43.7967780545
215	2.0	43.7968167807
215	1.0	43.7599090739
215	2.0	43.842875913
215	1.0	43.8292866736
215	1.0	43.7717667433
215	1.0	43.8474905178
215	1.0	43.8091354383
215	2.0	43.8218079493
215	1.0	43.7697173588
215	1.0	43.7909962976
215	1.0	43.8288079662
215	2.0	43.8495858385
215	2.0	43.8087762856
215	2.0	43.833088506
215	1.0	43.8170760166
215	2.0	43.8173751163
215	1.0	43.8387379488
215	2.0	43.7966138478
215	1.0	43.8089593831
215	1.0	43.7642659368
215	1.0	43.8593789538
215	2.0	43.7602196533
215	1.0	43.8318720209
215	1.0	43.7452296726
215	1.0	43.8385456609
215	1.0	43.7650281508
215	1.0	43.8222529831
215	1.0	43.8261176295
215	1.0	43.8420922083
215	1.0	43.8207030773
215	1.0	43.819278932
215	2.0	43.7902175063
215	1.0	43.8579711652
215	1.0	43.7706457948
215	1.0	43.8467587838
215	1.0	43.8397259605
215	1.0	43.8374561293
215	1.0	43.8429183394
215	1.0	43.8579566588
215	1.0	43.8050884028
215	1.0	43.8583826263
215	1.0	43.7843320429
215	1.0	43.7647885638
215	1.0	43.7942534484
215	1.0	43.8504096124
215	1.0	43.8160662809
215	1.0	43.7896726052
215	2.0	43.8563504745
215	1.0	43.8279525486
215	1.0	43.804083204
215	1.0	43.7944847168
215	2.0	43.843779834
215	1.0	43.7702544068
215	1.0	43.7657135506
215	1.0	43.8352261813
215	1.0	43.8418428059
215	1.0	43.8215875067
215	1.0	43.797486011
215	1.0	43.8144201388
215	1.0	43.8033451127
215	1.0	43.815503876
215	1.0	43.7916313757
215	1.0	43.8328359371
215	1.0	43.7650347186
215	1.0	43.8156742481
215	2.0	43.8281719383
215	1.0	43.7884405273
215	2.0	43.8049297224
215	2.0	43.7736182166
215	1.0	43.8006122213
215	1.0	43.8556119237
215	2.0	43.7702422884
215	1.0	43.8512627204
215	1.0	43.7588723085
215	1.0	43.7594889343
215	1.0	43.7942823682
215	1.0	43.8454688349
215	1.0	43.8424018286
215	1.0	43.8289218929
215	1.0	43.8308329147
215	1.0	43.8579146962
215	1.0	43.7665130492
215	1.0	43.7422153355
215	1.0	43.8514164621
215	1.0	43.8412910538
215	2.0	43.7630300323
215	1.0	43.8314810088
215	1.0	43.865128168
215	1.0	43.8668735632
215	2.0	43.8350411871
215	1.0	43.7912948439
215	1.0	43.7738549851
215	1.0	43.8034541463
215	1.0	43.8605888564
215	1.0	43.84381212
215	2.0	43.8282965457
215	1.0	43.7455834923
215	1.0	43.772147782
215	1.0	43.8225535179
215	1.0	43.8461256164
215	1.0	43.7819633399
215	1.0	43.7735418666
215	1.0	43.8013379256
215	1.0	43.8307071263
215	1.0	43.7816529171
215	1.0	43.8349951684
215	1.0	43.8537106904
215	1.0	43.8493851307
215	1.0	43.8198304927
215	1.0	43.8206394439
215	1.0	43.823372618
215	1.0	43.8408758252
215	1.0	43.8477730231
215	1.0	43.8575439153
215	1.0	43.8364968888
215	1.0	43.8332180037
215	1.0	43.7922555419
215	1.0	43.7698139802
215	1.0	43.8502583431
215	1.0	43.7988778358
215	2.0	43.7943057092
215	1.0	43.7691071915
215	1.0	43.8479096694
215	1.0	43.7987596247
215	1.0	43.8283189081
215	1.0	43.8169861769
215	1.0	43.7725571578
215	1.0	43.7589123392
215	1.0	43.818694032
215	2.0	43.7775687586
215	1.0	43.8448246113
215	1.0	43.8357664124
215	1.0	43.8342879042
215	1.0	43.7703888818
215	1.0	43.8033934232
215	1.0	43.7630489051
215	1.0	43.7585874273
215	1.0	43.7403468666
215	1.0	43.7998017802
215	1.0	43.7345458836
215	1.0	43.833879788
215	1.0	43.8661426746
215	1.0	43.8308460923
215	1.0	43.8432563887
215	1.0	43.8598900181
215	1.0	43.8018587951
215	1.0	43.7801590994
215	1.0	43.8415739313
215	1.0	43.7816682871
215	1.0	43.8386522861
215	1.0	43.7999647591
215	1.0	43.8425958077
215	1.0	43.8578919411
215	1.0	43.8547354476
215	1.0	43.8191015671
215	1.0	43.8317281345
215	1.0	43.7827772929
215	2.0	43.7623950745
215	2.0	43.8320134241
215	1.0	43.8017938434
215	1.0	43.8265034341
215	1.0	43.8393634879
215	1.0	43.7981111659
215	1.0	43.8482672318
215	1.0	43.8432589786
215	1.0	43.844663697
215	1.0	43.8262799769
215	1.0	43.8165835176
215	1.0	43.7787512235
215	1.0	43.8297705525
215	1.0	43.8459398511
215	1.0	43.8225150062
215	1.0	43.8398485347
215	2.0	43.7567776453
215	1.0	43.8418190948
215	1.0	43.8079070226
215	1.0	43.8399576782
215	1.0	43.8474981163
215	1.0	43.7726320686
215	1.0	43.8026545058
215	1.0	43.7439438658
215	1.0	43.8394419043
215	2.0	43.7996348377
215	2.0	43.7830215567
215	1.0	43.8598207532
215	1.0	43.8233337783
215	1.0	43.792473271
215	1.0	43.7905712458
215	1.0	43.7911074402
215	1.0	43.8405037965
215	1.0	43.7633540143
215	1.0	43.7702984696
215	1.0	43.8310688295
215	1.0	43.8410155339
215	1.0	43.8009716152
215	1.0	43.8198125472
215	1.0	43.8487767862
215	1.0	43.8411952875
215	1.0	43.7777395837
215	1.0	43.8222875431
215	1.0	43.7544423964
215	1.0	43.7873246207
215	1.0	43.811116672
215	1.0	43.8306026054
215	2.0	43.8160334488
215	1.0	43.7697831755
215	2.0	43.7530470701
215	1.0	43.8286110565
215	1.0	43.7709385221
215	1.0	43.7654265813
215	1.0	43.8247083454
215	1.0	43.823189256
215	1.0	43.7678864429
215	1.0	43.7753063716
215	1.0	43.8031751642
215	1.0	43.8646439517
215	1.0	43.8393253491
215	1.0	43.8521054217
215	1.0	43.8438051351
215	1.0	43.779466718
215	1.0	43.8073225938
215	1.0	43.8579039525
215	1.0	43.8128265598
215	1.0	43.7976743586
215	2.0	43.8276068627
215	1.0	43.8058635501
215	1.0	43.7611448182
215	1.0	43.8350659084
215	1.0	43.7366934036
215	1.0	43.8264948785
215	1.0	43.8454731136
215	1.0	43.8244736018
215	1.0	43.8370070364
215	1.0	43.7629417768
215	1.0	43.7674984958
215	1.0	43.8398639716
215	1.0	43.8511800468
215	1.0	43.8633728694
215	2.0	43.8214819861
215	1.0	43.8011634308
215	1.0	43.8406579545
215	1.0	43.8358491436
215	1.0	43.8574103377
215	2.0	43.7582409136
215	2.0	43.8116532829
215	1.0	43.8019579283
215	1.0	43.8360940038
215	1.0	43.8039047203
215	1.0	43.8040281546
215	1.0	43.8108194495
215	2.0	43.7451779019
215	1.0	43.8484592797
215	1.0	43.8279223749
215	1.0	43.8214543651
215	1.0	43.8414909767
215	1.0	43.7793187086
215	1.0	43.842418941
215	1.0	43.838441665
215	1.0	43.7765404003
215	1.0	43.8509414485
215	1.0	43.8480773369
215	1.0	43.8333039531
215	1.0	43.7592935266
215	1.0	43.7568296298
215	1.0	43.8185107548
215	1.0	43.767231552
215	1.0	43.8246630036
215	1.0	43.8150565725
215	1.0	43.8585181153
215	1.0	43.8088227722
215	1.0	43.83732428
215	1.0	43.8284791015
215	1.0	43.8422107753
215	1.0	43.8357388471
215	1.0	43.7546237399
215	1.0	43.8371147371
215	2.0	43.8301679788
215	1.0	43.7537792316
215	1.0	43.7668790675
215	2.0	43.8216782424
215	1.0	43.8091255942
215	1.0	43.8425559237
215	1.0	43.7772039452
215	1.0	43.7527678015
215	1.0	43.8243104644
215	1.0	43.8309319154
215	1.0	43.7950162229
215	1.0	43.7913487077
215	1.0	43.8385978786
215	1.0	43.825083741
215	1.0	43.7920302742
215	1.0	43.8416411125
215	1.0	43.8355028564
215	1.0	43.8285532432
215	1.0	43.8277339756
215	1.0	43.8010681515
215	1.0	43.7586409609
215	1.0	43.8205802544
215	2.0	43.8092728053
215	1.0	43.778102982
215	1.0	43.8030698267
215	1.0	43.8535953404
215	1.0	43.8170865894
215	1.0	43.8383416899
215	1.0	43.8468247384
215	1.0	43.8418154759
215	1.0	43.845052212
215	1.0	43.8502498433
215	1.0	43.7531031391
215	1.0	43.8280724454
215	1.0	43.8175039775
215	1.0	43.8243378036
215	2.0	43.8566741529
215	1.0	43.7726615317
215	1.0	43.7553964063
215	1.0	43.8044908998
215	1.0	43.7900322291
215	1.0	43.8071962343
215	1.0	43.8204096009
215	1.0	43.8357674635
215	1.0	43.8186681241
215	1.0	43.8530433727
215	1.0	43.8180392292
215	1.0	43.8532312022
215	1.0	43.847579592
215	1.0	43.7559025665
215	1.0	43.74022048
215	2.0	43.7694221321
215	1.0	43.7815304782
215	1.0	43.8399940641
215	1.0	43.7289985706
215	1.0	43.8597546612
215	1.0	43.8412760335
215	1.0	43.8258059129
215	1.0	43.7489986728
215	2.0	43.7994083487
215	1.0	43.8340471137
215	1.0	43.8375275053
215	1.0	43.8347044805
215	1.0	43.8476702406
215	1.0	43.7963492973
215	1.0	43.7619998372
215	1.0	43.8244687184
215	1.0	43.8316375913
215	2.0	43.7792145577
215	1.0	43.8029616351
215	2.0	43.7327805313
215	1.0	43.7428771413
215	2.0	43.8462836712
215	1.0	43.8326613245
215	2.0	43.8308480661
215	1.0	43.7727917386
215	1.0	43.7937002848
215	2.0	43.780157878
215	1.0	43.84444006
215	1.0	43.8033069806
215	1.0	43.8571748679
215	1.0	43.8222453594
215	1.0	43.7884381834
215	1.0	43.8418570016
215	1.0	43.7541663324
215	1.0	43.7929395505
215	1.0	43.812272232
215	1.0	43.7912789907
215	1.0	43.816548752
215	1.0	43.8299451128
215	1.0	43.7622364288
215	1.0	43.8692985797
215	1.0	43.857281197
215	1.0	43.8302624772
215	2.0	43.8155361295
215	1.0	43.7566925728
215	1.0	43.8256254994
215	2.0	43.8056414463
215	1.0	43.833610627
215	1.0	43.8304293181
215	1.0	43.7530774739
215	1.0	43.8471529342
215	1.0	43.8345405135
215	1.0	43.7741341207
215	1.0	43.7793000542
215	1.0	43.8263171825
215	1.0	43.7887123603
215	1.0	43.7852020743
215	1.0	43.8441424898
215	1.0	43.7666733512
215	1.0	43.7939197738
215	2.0	43.7545943859
215	1.0	43.8584971594
215	1.0	43.8167261179
215	1.0	43.854806297
215	1.0	43.8183273049
215	1.0	43.7936137706
215	1.0	43.8492007177
215	1.0	43.8436479759
215	1.0	43.868709622
215	1.0	43.8269364473
215	1.0	43.8099330075
215	1.0	43.8395413529
215	1.0	43.8627251138
215	2.0	43.7826062924
215	1.0	43.8258666814
215	1.0	43.8329570339
215	1.0	43.8486484301
215	2.0	43.8165169979
215	1.0	43.7799382773
215	1.0	43.7670414807
215	1.0	43.7816202315
215	1.0	43.8336537888
215	2.0	43.7677482296
215	1.0	43.8350186455
215	1.0	43.7328354003
215	2.0	43.7816761323
215	1.0	43.7425264242
215	1.0	43.8276327873
215	1.0	43.8489016669
215	1.0	43.8192638863
215	1.0	43.7706261955
215	2.0	43.8340006308
215	1.0	43.7568663824
215	1.0	43.8300057714
215	2.0	43.8008156424
215	1.0	43.82931187
215	1.0	43.827983876
215	1.0	43.8265466532
215	1.0	43.8585403488
215	1.0	43.8433105103
215	1.0	43.8565898144
215	1.0	43.7887478413
215	2.0	43.8265643437
215	1.0	43.8438975018
215	1.0	43.7911347479
215	1.0	43.7854279374
215	1.0	43.8045668715
215	1.0	43.8426026434
215	1.0	43.850003077
215	1.0	43.7564510159
215	1.0	43.8413701499
215	2.0	43.8298802921
215	1.0	43.8011545454
215	1.0	43.8595636294
215	1.0	43.8565406829
215	1.0	43.8481465872
215	1.0	43.8197029573
215	1.0	43.7817766403
215	1.0	43.8233234237
215	1.0	43.7825619278
215	1.0	43.8531864905
215	1.0	43.839280405
215	1.0	43.8458779135
215	1.0	43.804987523
215	1.0	43.8418090146
215	1.0	43.7618139904
215	1.0	43.8462129975
215	1.0	43.7752978886
215	1.0	43.8399173721
215	1.0	43.8449937141
215	1.0	43.7413231348
215	1.0	43.8172429527
215	1.0	43.8075070258
215	1.0	43.8108085282
215	1.0	43.751103198
215	1.0	43.8538141828
215	1.0	43.8183884075
215	1.0	43.7353913145
215	1.0	43.7849787059
215	1.0	43.8416810235
215	1.0	43.8311492486
215	1.0	43.7837397428
215	1.0	43.8263356459
215	1.0	43.8476700929
215	1.0	43.8278802945
215	1.0	43.786441391
215	1.0	43.8084751858
215	1.0	43.8291666982
215	1.0	43.8450255538
215	1.0	43.8415262575
215	1.0	43.8249289436
215	2.0	43.8395930914
215	1.0	43.7588241184
215	1.0	43.7971421956
215	1.0	43.8439650526
215	1.0	43.7612578401
215	1.0	43.8273491375
215	1.0	43.779506078
215	1.0	43.847082049
215	1.0	43.7790957017
215	1.0	43.8491880374
215	1.0	43.8331775163
215	1.0	43.8215033209
215	1.0	43.7516252605
215	1.0	43.7508791513
215	2.0	43.8492774442
215	1.0	43.8046994015
215	1.0	43.8378067563
215	1.0	43.7595575784
215	1.0	43.8391507874
215	1.0	43.8255597979
215	2.0	43.8184591938
215	1.0	43.8124158907
215	1.0	43.7670214883
215	1.0	43.7693095482
215	1.0	43.802408544
215	1.0	43.8463760363
215	1.0	43.8472448304
215	2.0	43.838901469
215	1.0	43.8359507679
215	1.0	43.813984329
215	1.0	43.8272246724
215	1.0	43.8363982853
215	1.0	43.8190818367
215	1.0	43.7952520248
215	1.0	43.8418527588
215	2.0	43.7873720628
215	2.0	43.8520369055
215	1.0	43.8396215991
215	1.0	43.8545689808
215	1.0	43.8445593508
215	1.0	43.8349197874
215	1.0	43.8360924244
215	1.0	43.8440546484
215	1.0	43.7575194989
215	1.0	43.8584708399
215	1.0	43.7712563287
215	1.0	43.8524656009
215	1.0	43.7709260209
215	1.0	43.8231039593
215	1.0	43.8314198056
215	1.0	43.7655094059
215	1.0	43.840676384
215	2.0	43.8332345925
215	1.0	43.7460369709
215	1.0	43.8536954039
215	1.0	43.8201228151
215	1.0	43.7882885343
215	1.0	43.8434861348
215	1.0	43.8468450718
215	1.0	43.779221374
215	2.0	43.8272687461
215	2.0	43.7806861377
215	1.0	43.8474181998
215	2.0	43.7479631859
215	1.0	43.8510540687
215	1.0	43.8402018457
215	1.0	43.8332086266
215	1.0	43.8186505146
215	1.0	43.8351427888
215	1.0	43.8371509568
215	1.0	43.7652929777
215	1.0	43.7877692857
215	1.0	43.8399371416
215	1.0	43.8492029814
215	1.0	43.8442890366
215	1.0	43.8035617499
215	2.0	43.8030265209
215	2.0	43.8422784295
215	1.0	43.8387746888
215	1.0	43.8398588268
215	2.0	43.8267984772
215	2.0	43.868755408
215	1.0	43.8463467839
215	1.0	43.8375620994
215	2.0	43.7610566867
215	1.0	43.8094058343
215	1.0	43.8093489952
215	1.0	43.8320763899
215	1.0	43.821890341
215	1.0	43.7433973719
215	1.0	43.8509439856
215	2.0	43.7439995647
215	1.0	43.8339150099
215	1.0	43.8350428339
215	1.0	43.7593768374
215	1.0	43.7905577507
215	1.0	43.8217501059
215	1.0	43.75879483
215	1.0	43.8561257888
215	1.0	43.8180557699
215	1.0	43.8103910129
215	1.0	43.824179121
215	1.0	43.8513353041
215	2.0	43.8483563359
215	1.0	43.769106944
215	1.0	43.8258971431
215	1.0	43.7370682179
215	1.0	43.8652366124
215	1.0	43.8228375931
215	1.0	43.8044863027
215	1.0	43.7933010202
215	1.0	43.8078090799
215	1.0	43.8640965696
215	1.0	43.8385038662
215	1.0	43.7766696782
215	1.0	43.8086425673
215	1.0	43.8521227171
215	1.0	43.8374796738
215	1.0	43.8259009081
215	1.0	43.8713820567
215	1.0	43.73951492
215	1.0	43.7656405422
215	1.0	43.7727936697
215	1.0	43.8753482823
215	1.0	43.8457271914
215	1.0	43.7719247137
215	1.0	43.7968729504
215	2.0	43.7669766038
215	1.0	43.8350103847
215	1.0	43.7484118323
215	1.0	43.8454374925
215	1.0	43.8468280173
215	1.0	43.8621035602
215	1.0	43.8266830418
215	1.0	43.8002806531
215	1.0	43.7981274041
215	1.0	43.8450528907
215	1.0	43.8180294223
215	1.0	43.7990053883
215	1.0	43.8556095287
215	2.0	43.8302193126
215	1.0	43.8365033116
215	1.0	43.8160241885
215	1.0	43.8345023946
215	1.0	43.816464464
215	1.0	43.79866943
215	2.0	43.8373826359
215	1.0	43.8387793046
215	1.0	43.8581886955
215	1.0	43.7792205194
215	1.0	43.7322875104
215	1.0	43.8388841342
215	1.0	43.7743261018
215	1.0	43.8075911362
215	1.0	43.8505992831
215	2.0	43.8399776356
215	1.0	43.855138921
215	1.0	43.8469905897
215	2.0	43.8020437025
215	2.0	43.7743817841
215	2.0	43.812200125
215	1.0	43.8140753615
215	1.0	43.8093671706
215	1.0	43.8133848198
215	1.0	43.857469276
215	1.0	43.8232424457
215	1.0	43.8080609
215	2.0	43.741449838
215	1.0	43.814256435
215	1.0	43.819432254
215	1.0	43.8563271211
215	1.0	43.8432214728
215	1.0	43.8377976022
215	1.0	43.7959003456
215	2.0	43.8422988716
215	1.0	43.7871666077
215	2.0	43.8571918759
215	1.0	43.8463561877
215	1.0	43.8568669883
215	1.0	43.8429878495
215	1.0	43.8433804998
215	1.0	43.8010762409
215	1.0	43.7689670029
215	1.0	43.8047559759
215	2.0	43.7617357958
215	1.0	43.8323528198
215	1.0	43.8246988023
215	1.0	43.8243379746
215	1.0	43.8283816132
215	1.0	43.8178535858
215	1.0	43.8431176072
215	1.0	43.7670353662
215	1.0	43.8009059527
215	1.0	43.7876449492
215	2.0	43.8339058467
215	1.0	43.7681484963
215	1.0	43.8107660688
215	1.0	43.7897072442
215	2.0	43.7949645584
215	1.0	43.8340279942
215	1.0	43.7830787261
215	1.0	43.7941247808
215	1.0	43.7754820284
215	1.0	43.8570380605
215	1.0	43.7682809515
215	1.0	43.8375489999
215	1.0	43.8376006141
215	2.0	43.7728300493
215	2.0	43.7646901461
215	1.0	43.7833219534
215	1.0	43.8552605329
215	1.0	43.8358189685
215	1.0	43.7565674359
215	1.0	43.8294361833
215	1.0	43.8515196691
215	1.0	43.8576849452
215	1.0	43.8333791146
215	1.0	43.8359023968
215	1.0	43.8323402968
215	1.0	43.8337223092
215	1.0	43.7780385487
215	1.0	43.7982924315
215	2.0	43.8057902074
215	1.0	43.8199259076
215	1.0	43.8279741528
215	1.0	43.7829699842
215	1.0	43.8323814135
215	1.0	43.8609448715
