# Supplementary material for: Unique membrane properties and enhanced signal processing in human neocortical neurons
Source: eLife. 2016 Oct 6;5:e16553. doi: 10.7554/eLife.16553 (PMC5100995; doi:10.7554/eLife.16553)
Supplement: Source code 1. — DOI: http://dx.doi.org/10.7554/eLife.16553.014 [file elife-16553-code1.zip › Fig3/Fig3b/DIST_045_SYNC/Mon_Apr_11_11_35_14_2016/syns_216/sync_stim_seed_756.txt]

NUMBER_OF_SYNAPSES	APC_N	MAX_VOLTAGE
216	1.0	43.8448709325
216	1.0	43.8351107746
216	1.0	43.8424971251
216	1.0	43.8009531749
216	1.0	43.8047358814
216	1.0	43.7703358602
216	1.0	43.8093259066
216	1.0	43.8149924882
216	1.0	43.8315818985
216	1.0	43.8124366502
216	1.0	43.7914373698
216	1.0	43.7890230902
216	1.0	43.7707995281
216	1.0	43.8561520732
216	1.0	43.8549022738
216	1.0	43.8238090778
216	2.0	43.8416927454
216	1.0	43.8461370771
216	1.0	43.7665171119
216	1.0	43.8085173246
216	2.0	43.8417748997
216	1.0	43.7471024481
216	1.0	43.8352267042
216	2.0	43.8255387557
216	1.0	43.7432194509
216	1.0	43.8413552282
216	1.0	43.8403299903
216	1.0	43.7712362385
216	1.0	43.85915259
216	1.0	43.7593239556
216	1.0	43.8517973728
216	1.0	43.8527143367
216	1.0	43.7636710927
216	1.0	43.7911118266
216	2.0	43.7949283704
216	1.0	43.8052511194
216	1.0	43.7764590855
216	1.0	43.8495263757
216	1.0	43.8272197498
216	1.0	43.8039103702
216	1.0	43.831147078
216	1.0	43.7822530589
216	1.0	43.8317109872
216	2.0	43.8369609572
216	1.0	43.8601847661
216	1.0	43.8154723815
216	2.0	43.8340576972
216	1.0	43.83490651
216	1.0	43.8391451282
216	1.0	43.8171241428
216	1.0	43.8455641799
216	1.0	43.8024311944
216	1.0	43.8424763845
216	1.0	43.843047486
216	1.0	43.8189469255
216	1.0	43.8346894359
216	1.0	43.8557988506
216	1.0	43.7842925555
216	1.0	43.8322019861
216	1.0	43.8385488378
216	1.0	43.7978895344
216	2.0	43.8250796905
216	1.0	43.8307610164
216	1.0	43.7921753324
216	1.0	43.8510578872
216	1.0	43.8436362998
216	1.0	43.8011955508
216	1.0	43.7691416759
216	1.0	43.8488331741
216	1.0	43.8294527306
216	1.0	43.8372127628
216	1.0	43.8273137615
216	1.0	43.8449243731
216	2.0	43.7933907533
216	1.0	43.7569226952
216	1.0	43.7936189313
216	2.0	43.8080343221
216	1.0	43.841306335
216	1.0	43.807170974
216	1.0	43.7617806419
216	1.0	43.8278379648
216	1.0	43.8217065468
216	1.0	43.7586842638
216	1.0	43.8511687094
216	1.0	43.8356253368
216	1.0	43.8004552281
216	1.0	43.8532054881
216	1.0	43.8066314783
216	1.0	43.8545566445
216	1.0	43.8456793446
216	1.0	43.8216965824
216	1.0	43.8204316451
216	1.0	43.7526619043
216	1.0	43.7381984397
216	2.0	43.8143241833
216	1.0	43.7716793665
216	2.0	43.8397395854
216	1.0	43.8413072441
216	1.0	43.8294626607
216	2.0	43.8100125306
216	1.0	43.7685350547
216	1.0	43.8549706878
216	1.0	43.8564135782
216	1.0	43.7756230001
216	1.0	43.844900237
216	2.0	43.8319348636
216	1.0	43.8510922453
216	1.0	43.8430158308
216	2.0	43.8494700288
216	1.0	43.8122473885
216	1.0	43.8368124306
216	1.0	43.8055344176
216	1.0	43.8332851437
216	2.0	43.7948626445
216	1.0	43.7611823726
216	1.0	43.7988838465
216	1.0	43.8407004929
216	1.0	43.8038881094
216	2.0	43.8378255049
216	1.0	43.8129724296
216	1.0	43.8475529566
216	1.0	43.7949493205
216	1.0	43.7803556546
216	1.0	43.8388440984
216	1.0	43.8373030355
216	2.0	43.8458875966
216	1.0	43.8434207354
216	1.0	43.7579164655
216	1.0	43.8417358065
216	2.0	43.8396315453
216	2.0	43.8422626377
216	1.0	43.8365118855
216	1.0	43.787993467
216	1.0	43.7806312053
216	1.0	43.8800833036
216	2.0	43.7791476621
216	1.0	43.7747610392
216	1.0	43.8254746991
216	1.0	43.84798139
216	1.0	43.8608245294
216	1.0	43.7792793211
216	1.0	43.8471999568
216	2.0	43.811890987
216	2.0	43.7601801794
216	1.0	43.8161717905
216	1.0	43.861974742
216	1.0	43.8277894711
216	1.0	43.8474083153
216	1.0	43.8358436193
216	1.0	43.7971925879
216	1.0	43.794000878
216	1.0	43.796603871
216	1.0	43.7749056982
216	1.0	43.779004279
216	2.0	43.8113904667
216	1.0	43.8163173873
216	1.0	43.8534672894
216	1.0	43.8196777871
216	2.0	43.8566523415
216	1.0	43.8185668229
216	1.0	43.7773843289
216	1.0	43.8375806158
216	1.0	43.8225703891
216	1.0	43.815364072
216	1.0	43.7669261224
216	1.0	43.7490708717
216	1.0	43.7518692298
216	1.0	43.8312579455
216	1.0	43.7532792292
216	1.0	43.8161455983
216	1.0	43.8117754322
216	1.0	43.820224328
216	1.0	43.8446442721
216	1.0	43.8462902369
216	1.0	43.8126089746
216	1.0	43.7524087268
216	1.0	43.8052319389
216	1.0	43.7825417992
216	1.0	43.7517127459
216	1.0	43.8113222724
216	1.0	43.7929138598
216	1.0	43.7603380089
216	1.0	43.8596269866
216	2.0	43.7711715387
216	1.0	43.8368075201
216	1.0	43.7894415949
216	2.0	43.8044117333
216	1.0	43.8093361338
216	1.0	43.8072999973
216	1.0	43.8571488529
216	1.0	43.8538812783
216	1.0	43.768643826
216	1.0	43.7707500877
216	1.0	43.8484057039
216	1.0	43.7966930623
216	1.0	43.7538616566
216	1.0	43.7782500908
216	2.0	43.7920357506
216	2.0	43.8020593983
216	1.0	43.8478531032
216	1.0	43.8362207942
216	1.0	43.8014910522
216	1.0	43.7468196342
216	1.0	43.7990380483
216	1.0	43.845263645
216	1.0	43.8292932581
216	2.0	43.8434916891
216	1.0	43.7542948716
216	1.0	43.8014217498
216	1.0	43.8325868991
216	1.0	43.8044601311
216	1.0	43.8250385019
216	1.0	43.842403843
216	1.0	43.7533541488
216	1.0	43.8434459766
216	1.0	43.8479656353
216	1.0	43.8355789332
216	1.0	43.7684892657
216	2.0	43.829070955
216	1.0	43.8509975132
216	2.0	43.8379595821
216	1.0	43.8085650095
216	1.0	43.8331774581
216	1.0	43.8475262247
216	1.0	43.8001606568
216	1.0	43.8495827054
216	1.0	43.7935046462
216	1.0	43.8167288858
216	1.0	43.8325372139
216	1.0	43.8192099634
216	2.0	43.8182763902
216	2.0	43.8387945512
216	1.0	43.814984191
216	1.0	43.7715780253
216	1.0	43.7665397542
216	1.0	43.7965771516
216	1.0	43.8442650004
216	1.0	43.7644239347
216	1.0	43.8338009616
216	1.0	43.8551972605
216	1.0	43.8371999338
216	1.0	43.8519613582
216	1.0	43.8639197399
216	1.0	43.8067102904
216	1.0	43.8044553542
216	1.0	43.8447981067
216	1.0	43.7613479587
216	1.0	43.7730208616
216	1.0	43.821353611
216	1.0	43.8501275056
216	1.0	43.8075019467
216	1.0	43.7602985369
216	1.0	43.8260847029
216	1.0	43.8359231045
216	2.0	43.8136684089
216	1.0	43.7675576896
216	1.0	43.7681266021
216	1.0	43.7933846678
216	1.0	43.771839573
216	1.0	43.838338959
216	1.0	43.8335550884
216	1.0	43.8086301893
216	1.0	43.8388908249
216	1.0	43.7459459759
216	1.0	43.7601660673
216	1.0	43.8358016329
216	1.0	43.8367870043
216	1.0	43.8277076003
216	1.0	43.7849715052
216	1.0	43.8324684303
216	1.0	43.79406903
216	1.0	43.7670803052
216	1.0	43.8369370373
216	1.0	43.834230736
216	1.0	43.8385117481
216	2.0	43.8306248885
216	1.0	43.8414041265
216	1.0	43.8413224168
216	2.0	43.8433439073
216	1.0	43.7410748404
216	1.0	43.8335784019
216	2.0	43.8054814417
216	1.0	43.8517381889
216	1.0	43.8011279927
216	1.0	43.7701991829
216	1.0	43.7848354857
216	1.0	43.81317063
216	1.0	43.8217934391
216	2.0	43.8584684926
216	1.0	43.8149624911
216	1.0	43.8067300002
216	1.0	43.7954860683
216	1.0	43.7494803476
216	1.0	43.8104095853
216	2.0	43.8498176707
216	1.0	43.7817780744
216	1.0	43.7613806658
216	2.0	43.8304372812
216	1.0	43.8406252168
216	1.0	43.7363567906
216	1.0	43.786082942
216	1.0	43.8103808809
216	2.0	43.7811601739
216	1.0	43.8251536402
216	1.0	43.7990615946
216	1.0	43.8328300571
216	1.0	43.8098077271
216	1.0	43.8056286581
216	2.0	43.7863966114
216	2.0	43.767166006
216	1.0	43.7825578782
216	1.0	43.7988678331
216	1.0	43.7491331703
216	1.0	43.8581621581
216	1.0	43.8482544025
216	1.0	43.8421887541
216	1.0	43.8098470185
216	2.0	43.8228901198
216	1.0	43.8042294292
216	1.0	43.7958020264
216	1.0	43.8107362076
216	1.0	43.8481356542
216	1.0	43.8052613782
216	1.0	43.837611845
216	1.0	43.8451906573
216	2.0	43.8371193347
216	1.0	43.8481420363
216	2.0	43.8228236136
216	2.0	43.8063806263
216	1.0	43.7775818348
216	1.0	43.8377643098
216	1.0	43.7882884224
216	1.0	43.8335513252
216	1.0	43.8264890833
216	1.0	43.7624378907
216	1.0	43.7669120869
216	1.0	43.7993282697
216	1.0	43.8264531952
216	1.0	43.8341510125
216	1.0	43.7836577768
216	2.0	43.8086606471
216	1.0	43.8254990622
216	2.0	43.8484739292
216	2.0	43.8220688253
216	2.0	43.8116001882
216	1.0	43.8429365556
216	1.0	43.7453449459
216	1.0	43.7768362204
216	1.0	43.7899772953
216	1.0	43.7918020146
216	1.0	43.8078878021
216	1.0	43.8290485797
216	1.0	43.7634410785
216	1.0	43.8248576992
216	1.0	43.8416626555
216	1.0	43.8578017897
216	1.0	43.8194791397
216	1.0	43.800800733
216	1.0	43.8362799453
216	1.0	43.7817049714
216	1.0	43.8535308978
216	2.0	43.8312035598
216	1.0	43.8522306635
216	1.0	43.7845783009
216	1.0	43.8182696618
216	1.0	43.8085241752
216	1.0	43.8159354421
216	1.0	43.8442789402
216	1.0	43.8120531118
216	1.0	43.8493608946
216	1.0	43.7589373721
216	1.0	43.8297681338
216	1.0	43.8510930156
216	1.0	43.8439841705
216	1.0	43.7893050674
216	1.0	43.8151026388
216	1.0	43.7569393671
216	1.0	43.8263513136
216	1.0	43.7899657369
216	2.0	43.7694310532
216	1.0	43.8097049704
216	1.0	43.7936934875
216	1.0	43.8606900436
216	2.0	43.7406339279
216	1.0	43.8421356716
216	1.0	43.7992337381
216	1.0	43.8487829951
216	1.0	43.7913472816
216	2.0	43.7862214776
216	1.0	43.8253169065
216	1.0	43.8582739276
216	2.0	43.7520796525
216	1.0	43.8183869875
216	1.0	43.7974663371
216	1.0	43.7410593371
216	1.0	43.8455986058
216	1.0	43.738804266
216	1.0	43.8284172948
216	1.0	43.8021107677
216	2.0	43.8463655836
216	1.0	43.7638560328
216	1.0	43.8464067414
216	1.0	43.8341325923
216	1.0	43.7939980439
216	1.0	43.8449622079
216	1.0	43.8065549198
216	1.0	43.8084500686
216	1.0	43.8516118443
216	1.0	43.8072649021
216	2.0	43.7528795763
216	2.0	43.7565242251
216	1.0	43.8493195953
216	1.0	43.8544027607
216	1.0	43.8071528099
216	1.0	43.8297023849
216	1.0	43.8402427674
216	1.0	43.8131785795
216	1.0	43.7948542065
216	1.0	43.8063045786
216	1.0	43.7652760111
216	1.0	43.8216250285
216	1.0	43.8485302373
216	1.0	43.7749090994
216	1.0	43.7984474753
216	1.0	43.8094931627
216	1.0	43.8383617372
216	1.0	43.8628010074
216	2.0	43.8267180816
216	1.0	43.8359741776
216	1.0	43.8374531582
216	1.0	43.847642026
216	1.0	43.8375379266
216	1.0	43.7613220042
216	1.0	43.8379739651
216	1.0	43.845905931
216	1.0	43.8351182504
216	1.0	43.8404340097
216	1.0	43.792139007
216	2.0	43.801481525
216	1.0	43.8323237934
216	1.0	43.8263455389
216	1.0	43.8401925735
216	1.0	43.8477087959
216	1.0	43.7728142788
216	1.0	43.86706625
216	1.0	43.7871203129
216	1.0	43.7607085197
216	1.0	43.798462395
216	2.0	43.8619644203
216	1.0	43.8516728765
216	2.0	43.7793733988
216	1.0	43.7628155937
216	1.0	43.8358195078
216	1.0	43.8370837172
216	1.0	43.8212871656
216	2.0	43.839967328
216	2.0	43.8486269992
216	1.0	43.7727919807
216	1.0	43.8624556465
216	1.0	43.8340203005
216	1.0	43.8377323251
216	1.0	43.842345893
216	1.0	43.8466583953
216	2.0	43.8069558951
216	1.0	43.8543171396
216	1.0	43.7902148988
216	1.0	43.7201464814
216	1.0	43.8444994069
216	1.0	43.830418625
216	2.0	43.8040245116
216	2.0	43.8011129893
216	1.0	43.857827945
216	1.0	43.8342206145
216	1.0	43.8050411904
216	1.0	43.8259291469
216	1.0	43.8647239782
216	1.0	43.8451913343
216	2.0	43.8375329818
216	1.0	43.7598714433
216	1.0	43.7983411787
216	1.0	43.8167029306
216	1.0	43.8437543917
216	1.0	43.7813996421
216	2.0	43.7677242483
216	1.0	43.8668612715
216	1.0	43.8405839434
216	1.0	43.8270477978
216	1.0	43.8269202132
216	1.0	43.7866989081
216	1.0	43.7712556283
216	1.0	43.752418542
216	1.0	43.7598791589
216	1.0	43.8360958351
216	1.0	43.8378974888
216	1.0	43.8460707273
216	1.0	43.8091052677
216	1.0	43.8322572736
216	1.0	43.7938838707
216	1.0	43.8596660504
216	1.0	43.833592778
216	1.0	43.8383100543
216	1.0	43.7609639664
216	1.0	43.8025362167
216	1.0	43.8277335587
216	1.0	43.8181686486
216	1.0	43.8027849508
216	1.0	43.7285613006
216	1.0	43.8036577443
216	1.0	43.8417007377
216	1.0	43.8235103589
216	1.0	43.7941036527
216	1.0	43.8625150087
216	1.0	43.8374725236
216	1.0	43.8378760602
216	1.0	43.8505593155
216	1.0	43.8074657068
216	1.0	43.8552745642
216	1.0	43.7615526059
216	1.0	43.8093251486
216	1.0	43.8217705056
216	1.0	43.8448356803
216	1.0	43.7908247889
216	1.0	43.8337828502
216	1.0	43.7632530687
216	1.0	43.8296705784
216	2.0	43.8052089111
216	1.0	43.8565196115
216	1.0	43.8486808773
216	1.0	43.859390864
216	2.0	43.8352904985
216	1.0	43.8455519721
216	1.0	43.8381760172
216	1.0	43.8402859816
216	1.0	43.8339336443
216	1.0	43.7471400925
216	1.0	43.7872900803
216	1.0	43.8357446318
216	1.0	43.8291493586
216	1.0	43.8051707476
216	1.0	43.827938122
216	1.0	43.836164367
216	1.0	43.7739379814
216	1.0	43.8404575948
216	1.0	43.836619186
216	1.0	43.8274900873
216	1.0	43.7554903998
216	2.0	43.8193749433
216	1.0	43.8409013656
216	1.0	43.8624777293
216	1.0	43.8090780136
216	1.0	43.8529762881
216	1.0	43.8466381866
216	1.0	43.8010704056
216	1.0	43.7683383057
216	1.0	43.7839499752
216	1.0	43.802310091
216	2.0	43.8193354179
216	1.0	43.8251943995
216	1.0	43.749877282
216	1.0	43.8594423304
216	1.0	43.8583379063
216	1.0	43.8273775405
216	1.0	43.8125204928
216	2.0	43.7630463302
216	1.0	43.8076865677
216	1.0	43.8442469489
216	1.0	43.8342117292
216	2.0	43.7648036618
216	1.0	43.81968395
216	2.0	43.8429887237
216	2.0	43.8344325072
216	1.0	43.8307353521
216	1.0	43.8271479226
216	2.0	43.7766386921
216	1.0	43.849584639
216	1.0	43.8319265216
216	1.0	43.8417933038
216	1.0	43.8125965121
216	1.0	43.8285572795
216	1.0	43.8304568828
216	1.0	43.7441415105
216	1.0	43.8183382487
216	1.0	43.7391376891
216	1.0	43.8558527537
216	1.0	43.8594422582
216	1.0	43.8090333679
216	1.0	43.7829554727
216	1.0	43.741888743
216	1.0	43.828677736
216	1.0	43.8417693225
216	1.0	43.8081235328
216	1.0	43.8632532782
216	1.0	43.7883879005
216	2.0	43.7653806326
216	1.0	43.7778102153
216	1.0	43.7885179028
216	1.0	43.8616321855
216	1.0	43.8414469839
216	1.0	43.7876862267
216	1.0	43.7907092212
216	2.0	43.8347259
216	1.0	43.759854138
216	1.0	43.7826643871
216	1.0	43.7876049126
216	1.0	43.8446365506
216	2.0	43.8153391305
216	1.0	43.84042321
216	1.0	43.8558631361
216	1.0	43.7899488166
216	1.0	43.8306172892
216	1.0	43.8570909776
216	1.0	43.8332181081
216	1.0	43.8571212214
216	1.0	43.7775989024
216	1.0	43.7772457443
216	1.0	43.7436050519
216	1.0	43.8301302626
216	1.0	43.7932253166
216	1.0	43.835725352
216	1.0	43.8697394901
216	2.0	43.8107697287
216	1.0	43.7832403964
216	1.0	43.837380794
216	1.0	43.8344304566
216	2.0	43.7718100807
216	1.0	43.8111547965
216	1.0	43.8236046912
216	1.0	43.8192494504
216	1.0	43.8108741194
216	1.0	43.7697430703
216	1.0	43.7842572714
216	1.0	43.8158553545
216	1.0	43.8392443552
216	1.0	43.8750322386
216	1.0	43.7254141213
216	2.0	43.8115711511
216	1.0	43.8393608917
216	1.0	43.8027644287
216	1.0	43.7798105789
216	2.0	43.8483924848
216	1.0	43.849592544
216	1.0	43.8072165586
216	2.0	43.8022444958
216	1.0	43.819324248
216	1.0	43.7929827122
216	2.0	43.8250246948
216	1.0	43.7850982902
216	1.0	43.7853990868
216	1.0	43.7891153855
216	1.0	43.7612167283
216	1.0	43.8337868933
216	1.0	43.8081497583
216	1.0	43.7816705534
216	1.0	43.7764007906
216	1.0	43.7463839602
216	1.0	43.8261911462
216	1.0	43.8631395862
216	1.0	43.8465160694
216	1.0	43.8604714832
216	1.0	43.8519091145
216	1.0	43.851163959
216	1.0	43.8227143788
216	1.0	43.8281835734
216	2.0	43.843261216
216	1.0	43.830469761
216	1.0	43.8040978074
216	1.0	43.7773000837
216	1.0	43.8239448494
216	2.0	43.7956831664
216	1.0	43.8343473857
216	1.0	43.7951185103
216	1.0	43.8671068769
216	2.0	43.8574773106
216	1.0	43.8158056882
216	1.0	43.8212637826
216	1.0	43.8177151032
216	1.0	43.8077889891
216	1.0	43.8489353174
216	1.0	43.8515261704
216	1.0	43.8375041295
216	1.0	43.7940285927
216	1.0	43.8290393057
216	1.0	43.8422273852
216	1.0	43.7596426554
216	1.0	43.7592623179
216	2.0	43.7397248337
216	1.0	43.8022364674
216	1.0	43.8412407656
216	2.0	43.7827631191
216	1.0	43.8400238146
216	1.0	43.8246507612
216	1.0	43.8384565548
216	1.0	43.8421150402
216	2.0	43.8252834939
216	1.0	43.8158549326
216	1.0	43.788316192
216	1.0	43.8158442566
216	1.0	43.7757227777
216	1.0	43.7992424372
216	1.0	43.7831127319
216	1.0	43.830995244
216	2.0	43.813425081
216	1.0	43.7928075431
216	1.0	43.8411128535
216	1.0	43.8416138372
216	1.0	43.7753992189
216	1.0	43.7790345088
216	1.0	43.7318170136
216	2.0	43.8142645749
216	1.0	43.7869973298
216	1.0	43.7444089288
216	1.0	43.8067595452
216	2.0	43.7638119698
216	2.0	43.7625886823
216	1.0	43.8050850833
216	1.0	43.8217470267
216	1.0	43.7833351584
216	1.0	43.7806718244
216	1.0	43.8667308008
216	1.0	43.8201206752
216	1.0	43.7689836453
216	1.0	43.7700983916
216	1.0	43.7529224315
216	1.0	43.8402254073
216	1.0	43.8233747166
216	1.0	43.752524217
216	1.0	43.8492119013
216	2.0	43.8478184755
216	1.0	43.8425514202
216	1.0	43.7650824232
216	1.0	43.7623409582
216	1.0	43.7575368496
216	1.0	43.7479183575
216	1.0	43.8019773857
216	1.0	43.7695247552
216	1.0	43.8213003516
216	1.0	43.8072394627
216	1.0	43.8371318599
216	1.0	43.850439156
216	1.0	43.7521014299
216	1.0	43.8380571786
216	1.0	43.8327710598
216	1.0	43.8378725863
216	1.0	43.8235057037
216	1.0	43.8208839091
216	1.0	43.7928865592
216	1.0	43.8231684172
216	1.0	43.8216357271
216	2.0	43.824880346
216	1.0	43.8144237441
216	1.0	43.8403194679
216	1.0	43.8528142292
216	1.0	43.8535659387
216	1.0	43.8556701225
216	1.0	43.8491919631
216	1.0	43.8205933855
216	1.0	43.8418875516
216	1.0	43.8314548511
216	1.0	43.842134061
216	1.0	43.8305673851
216	1.0	43.7870377462
216	1.0	43.7671916188
216	1.0	43.8465688578
216	1.0	43.8036245377
216	1.0	43.8000290666
216	1.0	43.7823160869
216	2.0	43.8239324865
216	1.0	43.8046540745
216	2.0	43.7677093264
216	1.0	43.7794800795
216	1.0	43.8104411366
216	2.0	43.7818512842
216	1.0	43.7516179252
216	1.0	43.7856262705
216	1.0	43.7931697387
216	1.0	43.8038298477
216	1.0	43.8369962115
216	1.0	43.8177066587
216	1.0	43.7800543898
216	2.0	43.8376615613
216	1.0	43.8107861807
216	2.0	43.8403438818
216	1.0	43.8162005276
216	1.0	43.7478703059
216	1.0	43.8303351145
216	1.0	43.8276287809
216	1.0	43.8080750892
216	1.0	43.7514184699
216	1.0	43.7785948467
216	1.0	43.8164447828
216	1.0	43.8384105163
216	1.0	43.8239550347
216	2.0	43.839068519
216	1.0	43.8358066662
216	2.0	43.8372306494
216	1.0	43.8571247441
216	2.0	43.8078644769
216	1.0	43.8541220356
216	1.0	43.8229830518
216	1.0	43.8256115836
216	1.0	43.7709381314
216	1.0	43.821486801
216	1.0	43.8342851161
216	1.0	43.8190452372
216	1.0	43.8433509562
216	1.0	43.8277651308
216	1.0	43.8295897394
216	1.0	43.8402519739
216	2.0	43.8034034571
216	1.0	43.8411534808
216	1.0	43.8253506163
216	1.0	43.8428356715
216	1.0	43.7783610783
216	1.0	43.7662649803
216	2.0	43.822815543
216	1.0	43.824109387
216	1.0	43.8120077046
216	1.0	43.805399577
216	1.0	43.8462625581
216	1.0	43.8366050528
216	1.0	43.775005646
216	1.0	43.7508463732
216	1.0	43.7813000082
216	1.0	43.7514166983
216	1.0	43.8258885834
216	1.0	43.8257594828
216	1.0	43.8082785884
216	1.0	43.7635121987
216	1.0	43.8550607578
216	2.0	43.8425247987
216	1.0	43.8660653038
216	1.0	43.862081785
216	1.0	43.7925534174
216	1.0	43.833509842
216	1.0	43.8244549591
216	1.0	43.7990192364
216	1.0	43.8429575818
216	1.0	43.7653812442
216	1.0	43.7711820527
216	1.0	43.8414340064
216	1.0	43.7690597321
216	1.0	43.8195663692
216	2.0	43.819999628
216	1.0	43.8502851066
216	1.0	43.8576246553
216	1.0	43.7666100703
216	2.0	43.8260341515
216	2.0	43.7562425192
216	1.0	43.8260576526
216	1.0	43.7844414938
216	1.0	43.8364719963
216	1.0	43.7483824143
216	1.0	43.7602050875
216	1.0	43.7897596431
216	2.0	43.7481446869
216	1.0	43.8505517458
216	1.0	43.8755590972
216	1.0	43.8600428515
216	1.0	43.856058191
216	1.0	43.7632443214
216	1.0	43.8578030161
216	1.0	43.8410945717
216	1.0	43.8415970608
216	1.0	43.7699681275
216	2.0	43.7808735669
216	1.0	43.8265640956
216	1.0	43.7700572916
216	1.0	43.7470512241
216	1.0	43.8415149721
216	1.0	43.8453436336
216	2.0	43.7752082692
216	1.0	43.8213899346
216	1.0	43.8442488021
216	2.0	43.789520725
216	1.0	43.8572124488
216	1.0	43.7785643907
216	2.0	43.7973993528
216	1.0	43.8259748061
216	1.0	43.8387741207
216	1.0	43.7197925503
216	2.0	43.7858292201
216	1.0	43.7924228714
216	1.0	43.7680863691
216	1.0	43.810657813
216	2.0	43.8313173116
216	1.0	43.7345579048
216	1.0	43.8390748207
216	1.0	43.8646820119
216	1.0	43.8522415933
216	1.0	43.8069638476
216	1.0	43.8309380279
216	1.0	43.7772572209
216	1.0	43.8381279128
216	1.0	43.8292545048
216	2.0	43.774960951
216	2.0	43.8257254324
216	1.0	43.7742803636
216	2.0	43.7705632254
216	1.0	43.8716560671
216	1.0	43.8179921231
216	1.0	43.8593701375
216	1.0	43.8395902745
216	1.0	43.8412838404
216	1.0	43.8122362794
216	2.0	43.7837903758
216	1.0	43.8555960973
216	1.0	43.7926778763
216	1.0	43.8326014057
216	1.0	43.7430652214
216	1.0	43.8456891729
216	1.0	43.8466969279
216	1.0	43.8284273259
216	1.0	43.8578337365
216	2.0	43.8602713124
216	1.0	43.8596235659
216	1.0	43.7708242753
216	1.0	43.8622829691
216	1.0	43.8237901713
216	1.0	43.7790620163
216	2.0	43.8523590438
216	1.0	43.7931445727
216	1.0	43.8563461205
216	1.0	43.8329772915
216	1.0	43.787317502
216	2.0	43.7913164254
216	1.0	43.8416390182
216	1.0	43.830159909
216	1.0	43.7827620142
216	1.0	43.8328249076
216	1.0	43.8029401631
216	1.0	43.7992658412
216	2.0	43.7629987689
216	1.0	43.7658129903
216	1.0	43.8268831273
216	1.0	43.8016730592
216	2.0	43.8142687147
216	2.0	43.8452211892
216	1.0	43.8112714988
216	1.0	43.8353830267
216	1.0	43.8538154974
216	1.0	43.8122712916
216	2.0	43.7614518738
216	2.0	43.8174025478
216	1.0	43.8115776911
216	1.0	43.8492172819
216	1.0	43.7785638922
216	1.0	43.7581751414
216	2.0	43.8252373169
216	1.0	43.823093626
216	2.0	43.845703035
216	1.0	43.8314340908
216	1.0	43.7909186278
216	1.0	43.7741648095
216	1.0	43.8510062973
216	1.0	43.8541266029
216	1.0	43.7576818142
216	1.0	43.8269327757
216	1.0	43.8392315242
216	2.0	43.8388652717
216	2.0	43.7831734008
216	1.0	43.7682127187
216	1.0	43.7441580267
216	2.0	43.8552886334
216	1.0	43.8231676771
216	2.0	43.7890886751
216	1.0	43.7638659522
216	1.0	43.766343278
216	2.0	43.7747111637
216	1.0	43.8559550845
216	2.0	43.8314238156
216	1.0	43.7502421819
216	1.0	43.7524804402
216	2.0	43.8461856278
216	1.0	43.8218080871
216	1.0	43.7687119368
216	1.0	43.8621063855
216	1.0	43.8517179031
216	2.0	43.8215890276
216	1.0	43.8430258908
216	1.0	43.7428968963
216	2.0	43.8505105349
216	1.0	43.8517928461
216	1.0	43.8520872441
216	1.0	43.8460753064
216	1.0	43.8593726837
216	1.0	43.8375207771
216	1.0	43.8582235921
216	1.0	43.761707301
216	1.0	43.8078167587
216	1.0	43.817544144
216	1.0	43.7696660395
216	1.0	43.7705467633
216	2.0	43.8401981282
216	2.0	43.7455332524
216	1.0	43.85437212
216	2.0	43.7836830506
216	1.0	43.838529029
216	1.0	43.8248330395
216	1.0	43.7990247334
216	1.0	43.8222306325
