# Supplementary material for: Unique membrane properties and enhanced signal processing in human neocortical neurons
Source: eLife. 2016 Oct 6;5:e16553. doi: 10.7554/eLife.16553 (PMC5100995; doi:10.7554/eLife.16553)
Supplement: Source code 1. — DOI: http://dx.doi.org/10.7554/eLife.16553.014 [file elife-16553-code1.zip › Fig3/Fig3b/DIST_045_SYNC/Mon_Apr_11_11_35_14_2016/syns_217/sync_stim_seed_755.txt]

NUMBER_OF_SYNAPSES	APC_N	MAX_VOLTAGE
217	1.0	43.7582421614
217	1.0	43.769949833
217	1.0	43.7769489251
217	1.0	43.8484326295
217	1.0	43.8071549129
217	1.0	43.8165891848
217	1.0	43.8088012686
217	1.0	43.8566067112
217	1.0	43.8280828112
217	1.0	43.7849022657
217	1.0	43.7578016699
217	1.0	43.8388053333
217	1.0	43.8582730275
217	1.0	43.8586160475
217	1.0	43.8042217372
217	1.0	43.7731054615
217	1.0	43.8542429004
217	2.0	43.7790987895
217	2.0	43.8456265899
217	2.0	43.8031146436
217	1.0	43.7706091896
217	1.0	43.8261741073
217	1.0	43.7943149366
217	1.0	43.819149614
217	1.0	43.851727942
217	1.0	43.8305715741
217	1.0	43.8494320522
217	1.0	43.7894703701
217	1.0	43.8062699134
217	1.0	43.7588116757
217	1.0	43.8065084888
217	1.0	43.8336050303
217	1.0	43.7972648105
217	1.0	43.8564261317
217	1.0	43.7776550901
217	1.0	43.8748607356
217	1.0	43.8536432884
217	1.0	43.8272050629
217	1.0	43.7682851872
217	2.0	43.8387423352
217	1.0	43.8049236765
217	2.0	43.8461609431
217	1.0	43.8257586329
217	1.0	43.7374757169
217	2.0	43.8444805691
217	1.0	43.8423928391
217	1.0	43.8273359278
217	1.0	43.8081942091
217	1.0	43.7813739882
217	2.0	43.8481266482
217	1.0	43.7708273389
217	1.0	43.7569892813
217	1.0	43.8416435414
217	1.0	43.8227542846
217	1.0	43.7855180409
217	1.0	43.8071424054
217	1.0	43.8038657318
217	1.0	43.8549382322
217	1.0	43.8438229611
217	1.0	43.826137798
217	2.0	43.7783095612
217	2.0	43.8135675941
217	1.0	43.8443604169
217	1.0	43.7862833173
217	1.0	43.7691893139
217	1.0	43.8385548092
217	1.0	43.8372927
217	1.0	43.8518776683
217	1.0	43.8485286783
217	1.0	43.779772726
217	1.0	43.8236672242
217	1.0	43.8342443558
217	1.0	43.7584760882
217	1.0	43.8495796946
217	1.0	43.8501827795
217	1.0	43.7988194814
217	2.0	43.8052545806
217	1.0	43.8624557412
217	1.0	43.8368595893
217	1.0	43.8040488252
217	1.0	43.8065645831
217	1.0	43.7679421439
217	1.0	43.8519041883
217	2.0	43.771547202
217	1.0	43.8556413612
217	1.0	43.8490655494
217	2.0	43.8314335225
217	1.0	43.8423379525
217	1.0	43.7685798697
217	1.0	43.8410047279
217	1.0	43.7472022579
217	1.0	43.7863561523
217	2.0	43.7671821731
217	1.0	43.7840496214
217	1.0	43.8383632375
217	1.0	43.8356082636
217	1.0	43.7435089061
217	1.0	43.8423231729
217	1.0	43.8042711956
217	1.0	43.8425543098
217	1.0	43.7616545481
217	1.0	43.8585198185
217	2.0	43.821429887
217	1.0	43.7687648292
217	1.0	43.8342088381
217	1.0	43.7705183299
217	1.0	43.7900473864
217	1.0	43.8617157038
217	2.0	43.8384962415
217	1.0	43.8247367365
217	2.0	43.7732029711
217	2.0	43.8031553589
217	1.0	43.7831486072
217	1.0	43.8645888871
217	1.0	43.7961160886
217	2.0	43.8333725441
217	1.0	43.8430668231
217	1.0	43.7916950796
217	2.0	43.8478164548
217	1.0	43.8530416006
217	1.0	43.8497458534
217	1.0	43.7657878132
217	1.0	43.8239033936
217	1.0	43.8328461209
217	1.0	43.847162241
217	1.0	43.8340981045
217	1.0	43.8448543643
217	1.0	43.8284339276
217	2.0	43.7808876002
217	1.0	43.8058068516
217	1.0	43.8348638035
217	2.0	43.8205976566
217	1.0	43.8567251109
217	1.0	43.8613540178
217	1.0	43.8384393917
217	1.0	43.7634786989
217	2.0	43.8338947043
217	1.0	43.8456363345
217	2.0	43.7858801046
217	1.0	43.7528520401
217	1.0	43.7543121783
217	1.0	43.8174288166
217	1.0	43.8177566857
217	1.0	43.8407021383
217	1.0	43.8374844026
217	1.0	43.8652169333
217	2.0	43.8551890882
217	1.0	43.843242551
217	1.0	43.8103585716
217	1.0	43.7975931915
217	1.0	43.8230568254
217	1.0	43.8174367364
217	1.0	43.8349861976
217	2.0	43.8405545155
217	1.0	43.8395035111
217	1.0	43.8033067693
217	2.0	43.8354959464
217	1.0	43.7817775373
217	1.0	43.7643335963
217	1.0	43.784352737
217	1.0	43.8134092456
217	1.0	43.8233591755
217	1.0	43.7973098602
217	1.0	43.7535482203
217	2.0	43.7839685872
217	1.0	43.8690002766
217	2.0	43.8329528295
217	1.0	43.8394759829
217	1.0	43.8367925595
217	1.0	43.8465619203
217	1.0	43.8070328807
217	1.0	43.8335126842
217	1.0	43.7632656215
217	1.0	43.8369073733
217	2.0	43.7467001333
217	1.0	43.7892868736
217	1.0	43.8480092895
217	1.0	43.8338141506
217	1.0	43.8003607607
217	1.0	43.8573718046
217	1.0	43.8056668199
217	1.0	43.8099330182
217	1.0	43.8267293993
217	1.0	43.7782131449
217	1.0	43.7678732753
217	1.0	43.8004040414
217	1.0	43.7966584866
217	1.0	43.8394693673
217	1.0	43.8425192654
217	1.0	43.7816324424
217	1.0	43.8420579346
217	1.0	43.8402870091
217	1.0	43.7764777113
217	2.0	43.8347138948
217	2.0	43.8326629181
217	1.0	43.8363934136
217	1.0	43.8241598721
217	1.0	43.8498321337
217	1.0	43.8358197305
217	1.0	43.849061224
217	1.0	43.8622665075
217	1.0	43.8128542318
217	1.0	43.8249895235
217	1.0	43.8198180063
217	1.0	43.8425361103
217	1.0	43.8147166449
217	1.0	43.7862818386
217	1.0	43.831771263
217	1.0	43.8048399956
217	1.0	43.8205288451
217	2.0	43.8474912199
217	1.0	43.7673701715
217	1.0	43.7680554542
217	1.0	43.8112741303
217	1.0	43.8322246468
217	1.0	43.8460617893
217	1.0	43.8496476645
217	1.0	43.8393382294
217	1.0	43.7753684363
217	1.0	43.7572356694
217	1.0	43.8235437958
217	1.0	43.8399517672
217	1.0	43.7539882035
217	2.0	43.81909023
217	1.0	43.8412462277
217	1.0	43.8474202415
217	1.0	43.8643607393
217	2.0	43.8557632523
217	1.0	43.8558584658
217	1.0	43.8180200069
217	1.0	43.812985552
217	1.0	43.8417809136
217	2.0	43.8250471577
217	1.0	43.8308717304
217	1.0	43.8380777723
217	1.0	43.8155275728
217	1.0	43.8321857105
217	1.0	43.8466445878
217	1.0	43.7467243992
217	1.0	43.8401893989
217	1.0	43.7935363209
217	1.0	43.7625352032
217	2.0	43.8388967716
217	2.0	43.8084317893
217	2.0	43.7528180166
217	1.0	43.8336655211
217	1.0	43.8216732114
217	1.0	43.7863518171
217	1.0	43.834432496
217	1.0	43.8441251758
217	1.0	43.8349492269
217	1.0	43.780443298
217	1.0	43.8351625611
217	2.0	43.7780278725
217	1.0	43.7764830737
217	2.0	43.7885810134
217	1.0	43.8090869743
217	2.0	43.7618395646
217	1.0	43.8525887915
217	1.0	43.7735075425
217	1.0	43.8589957696
217	1.0	43.8485337172
217	2.0	43.8537688163
217	1.0	43.7630210268
217	2.0	43.7847947271
217	1.0	43.7327130098
217	1.0	43.8308893963
217	2.0	43.8215052847
217	2.0	43.7567273518
217	1.0	43.8590166804
217	1.0	43.7744617481
217	1.0	43.7953142049
217	1.0	43.851155624
217	1.0	43.8411759399
217	1.0	43.8427809708
217	2.0	43.777432975
217	2.0	43.8111644189
217	1.0	43.8164526511
217	1.0	43.845461664
217	1.0	43.8475325961
217	2.0	43.7979242253
217	2.0	43.8390586267
217	1.0	43.8132911012
217	2.0	43.8505561827
217	2.0	43.8289899947
217	1.0	43.8614731861
217	2.0	43.8105493159
217	1.0	43.8468239775
217	1.0	43.8540552588
217	1.0	43.8289866017
217	1.0	43.8514808383
217	2.0	43.8364620903
217	1.0	43.8546960246
217	1.0	43.8129589646
217	1.0	43.8288358775
217	1.0	43.7986399937
217	2.0	43.8068982979
217	1.0	43.8261493306
217	1.0	43.8508187548
217	1.0	43.849608443
217	2.0	43.8279840981
217	1.0	43.8095209548
217	1.0	43.8268533951
217	1.0	43.7967202373
217	1.0	43.8537709368
217	1.0	43.7984804887
217	1.0	43.7878158596
217	1.0	43.7972510602
217	2.0	43.8600763643
217	1.0	43.7775168812
217	1.0	43.7903861735
217	1.0	43.8389566698
217	1.0	43.841983021
217	1.0	43.8341158072
217	1.0	43.8628282579
217	2.0	43.7630566003
217	1.0	43.8544138528
217	2.0	43.812309078
217	1.0	43.8358494826
217	1.0	43.8337817214
217	2.0	43.8328299178
217	1.0	43.7820444793
217	2.0	43.8254356721
217	1.0	43.7556036799
217	1.0	43.8414266025
217	1.0	43.8409266296
217	1.0	43.833717695
217	1.0	43.8160130162
217	1.0	43.7808215603
217	1.0	43.8606978113
217	2.0	43.8232156217
217	2.0	43.8305882607
217	1.0	43.842467843
217	1.0	43.8326017983
217	1.0	43.8617927508
217	1.0	43.8516694698
217	1.0	43.8581604845
217	2.0	43.8375776429
217	1.0	43.8413547669
217	2.0	43.7643471975
217	1.0	43.81677715
217	1.0	43.8345631941
217	1.0	43.7914990452
217	1.0	43.8556746808
217	1.0	43.7977698322
217	1.0	43.8248987678
217	1.0	43.8433170162
217	1.0	43.8267688752
217	1.0	43.7559845311
217	1.0	43.8277357102
217	1.0	43.80834209
217	1.0	43.8433987727
217	1.0	43.8208779823
217	1.0	43.8025462204
217	1.0	43.7652150748
217	1.0	43.8137021849
217	1.0	43.8168945203
217	1.0	43.8185762979
217	1.0	43.8501252709
217	1.0	43.7712718543
217	1.0	43.8167021941
217	1.0	43.7717233601
217	1.0	43.7972987091
217	1.0	43.857648873
217	1.0	43.8055348053
217	1.0	43.7626265381
217	1.0	43.7906165563
217	1.0	43.8505046552
217	2.0	43.8288787113
217	1.0	43.8402105899
217	1.0	43.8113577001
217	1.0	43.7701253357
217	1.0	43.8280273243
217	1.0	43.8518200051
217	1.0	43.80046883
217	1.0	43.8402029446
217	1.0	43.7557636314
217	2.0	43.7802935373
217	1.0	43.8430298875
217	1.0	43.8407702659
217	1.0	43.8517883736
217	1.0	43.8139897417
217	1.0	43.7961409837
217	1.0	43.8624644894
217	2.0	43.8313742925
217	1.0	43.8238857736
217	1.0	43.8533973758
217	1.0	43.8244751994
217	1.0	43.8010951038
217	1.0	43.8743313477
217	1.0	43.8456846821
217	1.0	43.8545639986
217	1.0	43.7389701378
217	1.0	43.7538591921
217	1.0	43.8363147634
217	2.0	43.8400051833
217	1.0	43.8579532468
217	1.0	43.7654766078
217	1.0	43.8433167312
217	1.0	43.8261717096
217	1.0	43.7996338171
217	1.0	43.7718833501
217	1.0	43.8273830498
217	1.0	43.8301299742
217	1.0	43.8038676847
217	1.0	43.7715553046
217	1.0	43.8352463285
217	1.0	43.8547185554
217	1.0	43.818110686
217	1.0	43.7662722743
217	1.0	43.8455207095
217	1.0	43.8063363162
217	1.0	43.7344664147
217	1.0	43.8460094275
217	1.0	43.8051015961
217	1.0	43.7877338464
217	1.0	43.8569420433
217	1.0	43.7911039393
217	1.0	43.8377245245
217	2.0	43.8132775727
217	1.0	43.8063744467
217	1.0	43.8341510495
217	2.0	43.8255023452
217	1.0	43.8147365787
217	1.0	43.8572961093
217	1.0	43.8330909072
217	1.0	43.8340862646
217	2.0	43.8459464561
217	1.0	43.7603812292
217	1.0	43.841795809
217	1.0	43.81825574
217	1.0	43.7968304691
217	2.0	43.8131039784
217	1.0	43.7580749298
217	1.0	43.8117634335
217	1.0	43.8240548992
217	1.0	43.8070435514
217	1.0	43.8414596279
217	2.0	43.8164271049
217	1.0	43.8500046598
217	2.0	43.7741892838
217	1.0	43.7808645036
217	1.0	43.8308492452
217	1.0	43.828793747
217	1.0	43.84800631
217	2.0	43.8539375208
217	2.0	43.7722856657
217	1.0	43.7511876148
217	1.0	43.8708268513
217	1.0	43.7833698521
217	1.0	43.8623982394
217	1.0	43.7546928314
217	2.0	43.8160913754
217	1.0	43.7925067151
217	1.0	43.8505326834
217	1.0	43.8449474962
217	2.0	43.7286643102
217	1.0	43.8607591995
217	1.0	43.7891858568
217	2.0	43.7680279207
217	1.0	43.8015264591
217	1.0	43.8432206236
217	1.0	43.7726087468
217	1.0	43.7943127366
217	1.0	43.8194515691
217	1.0	43.837088378
217	1.0	43.8580291382
217	2.0	43.7500271354
217	2.0	43.823216836
217	1.0	43.7837440473
217	1.0	43.7793030305
217	1.0	43.8232341963
217	1.0	43.8532962778
217	1.0	43.7678624032
217	1.0	43.8162397602
217	1.0	43.8347299797
217	1.0	43.7776081111
217	1.0	43.8242444535
217	1.0	43.7905622545
217	1.0	43.8087725148
217	1.0	43.8295346687
217	1.0	43.8102238912
217	2.0	43.8423130373
217	1.0	43.7741646136
217	2.0	43.8296666165
217	1.0	43.8199989141
217	1.0	43.7543948536
217	2.0	43.8381508568
217	2.0	43.8215213952
217	1.0	43.8569977455
217	1.0	43.8351232019
217	1.0	43.8336733509
217	1.0	43.863083539
217	1.0	43.8189985765
217	1.0	43.8303164117
217	1.0	43.8410467602
217	1.0	43.7870896021
217	1.0	43.8473544065
217	1.0	43.822587563
217	1.0	43.8062558016
217	1.0	43.8107974835
217	1.0	43.845466203
217	1.0	43.7961206974
217	1.0	43.8376414667
217	1.0	43.8242027906
217	1.0	43.8257973222
217	1.0	43.7413058241
217	1.0	43.8052220408
217	1.0	43.8566723266
217	1.0	43.8051638219
217	1.0	43.8651056268
217	1.0	43.7984087115
217	1.0	43.8216132614
217	1.0	43.8479081824
217	1.0	43.8237921792
217	1.0	43.8004959648
217	1.0	43.8344585244
217	1.0	43.8124988393
217	2.0	43.8203903742
217	1.0	43.8146402301
217	1.0	43.8249626487
217	1.0	43.8017112101
217	1.0	43.7503494552
217	1.0	43.8554673396
217	1.0	43.8477048828
217	1.0	43.8020943196
217	1.0	43.8370646251
217	1.0	43.7726974183
217	1.0	43.8471168911
217	1.0	43.8447222874
217	1.0	43.8362952333
217	1.0	43.7887539975
217	1.0	43.836574539
217	2.0	43.8574811843
217	1.0	43.7633979555
217	1.0	43.7555571088
217	1.0	43.8599895032
217	1.0	43.8277039798
217	1.0	43.7620176508
217	1.0	43.8431065886
217	1.0	43.834256336
217	2.0	43.8389085564
217	1.0	43.7508038859
217	1.0	43.8545406231
217	1.0	43.8309473517
217	2.0	43.8550574429
217	1.0	43.8135654017
217	2.0	43.8036773376
217	1.0	43.8182213444
217	1.0	43.8136308748
217	1.0	43.8420933902
217	1.0	43.8228827331
217	1.0	43.8350076478
217	1.0	43.7899875522
217	1.0	43.8420746725
217	1.0	43.8335845289
217	2.0	43.8419314364
217	1.0	43.8575691937
217	1.0	43.8085854071
217	1.0	43.8668280086
217	1.0	43.8193279243
217	2.0	43.7670076979
217	1.0	43.8139160867
217	1.0	43.8180005569
217	1.0	43.8247581815
217	1.0	43.8391502331
217	1.0	43.8277433413
217	2.0	43.8348468783
217	1.0	43.7745253881
217	2.0	43.8171591501
217	1.0	43.7663332236
217	1.0	43.8636070752
217	1.0	43.7699834606
217	1.0	43.8252172339
217	1.0	43.7963826747
217	1.0	43.8114515033
217	1.0	43.8493713123
217	1.0	43.7670966442
217	1.0	43.8243518083
217	1.0	43.8004427021
217	2.0	43.7572441882
217	1.0	43.818699922
217	1.0	43.8318808367
217	1.0	43.8280412578
217	1.0	43.7486635267
217	1.0	43.8329186472
217	1.0	43.8139181649
217	1.0	43.8396335665
217	1.0	43.8267682224
217	1.0	43.7745550651
217	1.0	43.8195365566
217	1.0	43.8345699308
217	1.0	43.8309942043
217	1.0	43.777394116
217	2.0	43.8167254261
217	1.0	43.8218355026
217	2.0	43.792928499
217	1.0	43.7969165513
217	1.0	43.8163064708
217	1.0	43.7432488557
217	1.0	43.8065355591
217	1.0	43.7814007271
217	1.0	43.8096631759
217	2.0	43.754847244
217	1.0	43.7712961169
217	1.0	43.8381367754
217	1.0	43.8473609183
217	1.0	43.8186106545
217	1.0	43.8336746206
217	1.0	43.8096757092
217	1.0	43.8470861536
217	1.0	43.770729557
217	1.0	43.8662912506
217	1.0	43.7992036838
217	1.0	43.7707765427
217	1.0	43.839866172
217	1.0	43.8407032144
217	1.0	43.8503202205
217	1.0	43.7759725079
217	1.0	43.8508231629
217	1.0	43.8120748995
217	1.0	43.829872902
217	1.0	43.8293926102
217	1.0	43.8311499108
217	1.0	43.7617703528
217	1.0	43.8355561598
217	2.0	43.8488445167
217	1.0	43.8138058943
217	1.0	43.8341181863
217	1.0	43.8472855772
217	1.0	43.8206540301
217	1.0	43.8379448291
217	1.0	43.828703906
217	1.0	43.788923998
217	1.0	43.7877942387
217	1.0	43.818085695
217	1.0	43.8449221276
217	1.0	43.8663928161
217	1.0	43.7578845479
217	1.0	43.8371030412
217	2.0	43.8277507186
217	1.0	43.7843596293
217	1.0	43.8325997334
217	1.0	43.8288519544
217	2.0	43.8490680018
217	1.0	43.8313350521
217	1.0	43.844292875
217	1.0	43.8191452237
217	1.0	43.8018542285
217	1.0	43.8149310166
217	1.0	43.829978113
217	1.0	43.8438738691
217	1.0	43.7910263277
217	1.0	43.8361041331
217	1.0	43.8205107615
217	1.0	43.7704074835
217	1.0	43.7780229515
217	1.0	43.8026309821
217	1.0	43.7927017935
217	1.0	43.8620300776
217	1.0	43.8242030552
217	2.0	43.8356949558
217	1.0	43.8303620482
217	1.0	43.847346709
217	1.0	43.857083785
217	1.0	43.8271960768
217	1.0	43.7781371257
217	2.0	43.7691241878
217	1.0	43.8199904939
217	1.0	43.856835838
217	1.0	43.8125708123
217	1.0	43.8371058634
217	2.0	43.7334646235
217	1.0	43.8300978011
217	2.0	43.8089106944
217	1.0	43.8418993843
217	1.0	43.8363822563
217	1.0	43.82332056
217	1.0	43.8475370606
217	1.0	43.8614427627
217	2.0	43.8025723684
217	1.0	43.8579258255
217	2.0	43.8243877359
217	1.0	43.8135893539
217	1.0	43.8084526821
217	1.0	43.8142629959
217	2.0	43.7173316836
217	1.0	43.7538599083
217	1.0	43.7700836733
217	1.0	43.8287646335
217	1.0	43.8156756789
217	1.0	43.7776424345
217	1.0	43.7916615912
217	2.0	43.8352787936
217	1.0	43.8237878702
217	1.0	43.8458109956
217	1.0	43.8048715069
217	1.0	43.805393485
217	1.0	43.7360962575
217	2.0	43.8380390664
217	2.0	43.8477215344
217	1.0	43.7881216224
217	1.0	43.8472583759
217	1.0	43.7452822608
217	1.0	43.7381709485
217	1.0	43.8295229124
217	1.0	43.7548438286
217	1.0	43.7701939495
217	1.0	43.8012272515
217	2.0	43.8565604877
217	1.0	43.8237986731
217	1.0	43.8606611916
217	1.0	43.8124561939
217	1.0	43.8514754609
217	1.0	43.752030151
217	1.0	43.7699076206
217	1.0	43.8393017402
217	1.0	43.8481305432
217	1.0	43.7628653317
217	1.0	43.7648724202
217	1.0	43.7817776154
217	1.0	43.7758770916
217	1.0	43.8302331257
217	1.0	43.7999789937
217	2.0	43.8190959169
217	1.0	43.8260264647
217	1.0	43.770384638
217	1.0	43.8520852157
217	1.0	43.8030688824
217	1.0	43.8057739927
217	1.0	43.8154639786
217	2.0	43.7639674594
217	1.0	43.7780612343
217	2.0	43.7625837033
217	1.0	43.8447927413
217	2.0	43.8349320317
217	1.0	43.8609728916
217	2.0	43.7755415713
217	1.0	43.7422847506
217	1.0	43.8625415794
217	1.0	43.7490389786
217	1.0	43.8339092942
217	2.0	43.8398030102
217	1.0	43.7570729615
217	2.0	43.8144441397
217	1.0	43.8281812001
217	1.0	43.782604682
217	1.0	43.7722755036
217	1.0	43.7833189208
217	1.0	43.8361133587
217	1.0	43.7841611201
217	1.0	43.8665913266
217	1.0	43.8402639833
217	1.0	43.8339561139
217	1.0	43.8075139529
217	1.0	43.8209840851
217	1.0	43.7566594052
217	1.0	43.84347768
217	1.0	43.849604675
217	2.0	43.8467782692
217	1.0	43.7797234843
217	1.0	43.8691606451
217	1.0	43.8304693778
217	1.0	43.8583064672
217	2.0	43.7538195608
217	1.0	43.8199654983
217	2.0	43.7618002086
217	1.0	43.782009214
217	2.0	43.7926447058
217	1.0	43.8464600643
217	1.0	43.8567095083
217	1.0	43.8138537543
217	1.0	43.8264998448
217	1.0	43.7753925678
217	2.0	43.7652130111
217	2.0	43.7412880724
217	1.0	43.8003355087
217	2.0	43.7751327684
217	1.0	43.8529272159
217	1.0	43.8469321308
217	1.0	43.8021661777
217	1.0	43.8454467463
217	1.0	43.8451575739
217	1.0	43.8491941591
217	2.0	43.8255239577
217	1.0	43.7808213857
217	1.0	43.7945073904
217	1.0	43.8307239539
217	2.0	43.7553901708
217	1.0	43.8249230901
217	1.0	43.8433428241
217	1.0	43.7569104135
217	1.0	43.8154200794
217	1.0	43.8280975007
217	1.0	43.8094721855
217	1.0	43.8545760393
217	1.0	43.8387190856
217	1.0	43.8518535776
217	1.0	43.838955686
217	1.0	43.8440778338
217	1.0	43.8105714706
217	1.0	43.7958811004
217	1.0	43.8458472419
217	1.0	43.8575077437
217	1.0	43.8249611277
217	1.0	43.8648795588
217	1.0	43.7761827806
217	1.0	43.8011226426
217	1.0	43.8052553228
217	1.0	43.7717308856
217	1.0	43.7937429911
217	1.0	43.8307808904
217	1.0	43.8174258978
217	1.0	43.8402038703
217	1.0	43.7639665176
217	1.0	43.7591199969
217	1.0	43.8389967257
217	1.0	43.8667170002
217	1.0	43.8420810223
217	1.0	43.730724707
217	1.0	43.7668288638
217	1.0	43.837174536
217	1.0	43.7868910357
217	1.0	43.766049379
217	1.0	43.839488456
217	1.0	43.8347349047
217	1.0	43.8503512301
217	1.0	43.8025574969
217	1.0	43.7859965237
217	1.0	43.8015937065
217	1.0	43.8105507824
217	2.0	43.7829472515
217	2.0	43.7916710393
217	1.0	43.8477030862
217	1.0	43.7964885521
217	1.0	43.8480277835
217	1.0	43.798571963
217	1.0	43.8273626341
217	2.0	43.8491461413
217	2.0	43.8113947395
217	1.0	43.854942615
217	2.0	43.7961756308
217	2.0	43.8391125558
217	2.0	43.7497768771
217	1.0	43.821518933
217	1.0	43.8575116035
217	1.0	43.7607819747
217	1.0	43.8558496841
217	2.0	43.7796344158
217	1.0	43.864349685
217	1.0	43.8487058428
217	1.0	43.8420868184
217	1.0	43.8048784217
217	1.0	43.7869478913
217	1.0	43.8352152876
217	1.0	43.8021611502
217	2.0	43.7591601269
217	1.0	43.8558104728
217	1.0	43.7721861181
217	1.0	43.7605916751
217	1.0	43.847302215
217	2.0	43.8184858571
217	1.0	43.8370016742
217	1.0	43.8062860149
217	1.0	43.828354924
217	1.0	43.8100814493
217	1.0	43.7583558348
217	1.0	43.8592443255
217	1.0	43.8027779617
217	1.0	43.8363553804
217	1.0	43.8531852842
217	2.0	43.7643337553
217	1.0	43.8541778641
217	1.0	43.8261263944
217	1.0	43.8508245164
217	1.0	43.8380232041
217	1.0	43.8262045904
217	1.0	43.7675255904
217	1.0	43.8472099213
217	1.0	43.758322008
217	1.0	43.8064475616
217	1.0	43.8432674698
217	1.0	43.8544370768
217	1.0	43.7904727872
217	1.0	43.8379870971
217	1.0	43.7782610852
217	1.0	43.8161000672
217	1.0	43.8024547872
217	1.0	43.7620559908
217	1.0	43.8378346878
217	1.0	43.8517869816
217	1.0	43.8382900768
217	2.0	43.7845472433
217	1.0	43.763117988
217	1.0	43.7750204647
217	1.0	43.8305335932
217	1.0	43.7992244951
217	1.0	43.8122485094
217	1.0	43.8547501416
217	2.0	43.7471658689
217	1.0	43.8423488226
217	1.0	43.8403298193
217	1.0	43.7778560208
217	1.0	43.7629732029
217	1.0	43.8556298948
217	1.0	43.8030696937
217	1.0	43.8494913754
217	1.0	43.8489057958
217	1.0	43.7680879892
217	1.0	43.8279524751
217	1.0	43.7398995915
217	1.0	43.8464559007
217	1.0	43.8395756722
217	1.0	43.8135870957
217	1.0	43.7819352762
217	1.0	43.7579032922
217	1.0	43.8520778348
217	1.0	43.7787720473
217	1.0	43.842256684
217	1.0	43.8417276015
217	1.0	43.8510369316
217	1.0	43.8242627531
217	1.0	43.8273949873
217	1.0	43.8085325537
217	1.0	43.7710086365
217	1.0	43.8320120192
217	1.0	43.8308344971
217	1.0	43.7969769593
217	1.0	43.8285725596
217	1.0	43.8161081061
217	1.0	43.8568071303
217	1.0	43.7817511198
217	1.0	43.8378765131
217	1.0	43.8224216174
217	2.0	43.8281871516
217	1.0	43.8324070375
217	2.0	43.7886167693
217	1.0	43.8509327984
217	1.0	43.8153694688
217	1.0	43.8593691927
217	1.0	43.7526416373
217	1.0	43.8045367373
217	1.0	43.8361317603
217	1.0	43.8432991761
217	1.0	43.8279542288
217	1.0	43.835634473
217	1.0	43.8033979037
217	2.0	43.741908672
217	1.0	43.8286885803
217	2.0	43.8204368962
217	1.0	43.7692979708
217	1.0	43.744256968
217	1.0	43.7349256379
217	1.0	43.7966970758
217	1.0	43.752620217
217	1.0	43.8298976603
217	1.0	43.8088078925
217	1.0	43.7992170687
217	1.0	43.7890021309
217	1.0	43.840504893
217	2.0	43.8416588682
217	1.0	43.7674710009
217	1.0	43.8563498415
217	1.0	43.8464818087
217	2.0	43.8329479905
217	1.0	43.7518166811
217	1.0	43.8565037115
217	1.0	43.8499293796
217	1.0	43.8025761722
217	1.0	43.8101909578
217	1.0	43.8488938075
217	1.0	43.8498933693
217	1.0	43.776019177
217	1.0	43.8351327202
217	1.0	43.853507611
217	1.0	43.7540899868
217	2.0	43.7919743038
217	1.0	43.8401404025
217	1.0	43.7900386801
217	1.0	43.8316290649
217	1.0	43.7924028742
217	1.0	43.8266121247
217	1.0	43.7554851787
217	1.0	43.8375577582
217	1.0	43.8307843706
217	1.0	43.8281180082
217	1.0	43.8350550968
217	1.0	43.838903287
217	1.0	43.8436753809
217	1.0	43.8629075737
217	1.0	43.847659322
217	1.0	43.7959970313
217	1.0	43.8522658009
217	1.0	43.8053233527
217	1.0	43.8470039984
217	2.0	43.7543293687
217	2.0	43.7738511976
217	1.0	43.8516243328
217	1.0	43.7675757868
217	1.0	43.782133308
