# Supplementary material for: Unique membrane properties and enhanced signal processing in human neocortical neurons
Source: eLife. 2016 Oct 6;5:e16553. doi: 10.7554/eLife.16553 (PMC5100995; doi:10.7554/eLife.16553)
Supplement: Source code 1. — DOI: http://dx.doi.org/10.7554/eLife.16553.014 [file elife-16553-code1.zip › Fig3/Fig3b/DIST_045_SYNC/Mon_Apr_11_11_35_14_2016/syns_218/sync_stim_seed_751.txt]

NUMBER_OF_SYNAPSES	APC_N	MAX_VOLTAGE
218	1.0	43.828043758
218	1.0	43.8166257953
218	1.0	43.7689742044
218	2.0	43.8382122397
218	1.0	43.775582728
218	1.0	43.7646319879
218	1.0	43.840428479
218	1.0	43.776206327
218	1.0	43.7438628578
218	1.0	43.7923735742
218	1.0	43.8413832648
218	1.0	43.8443513115
218	2.0	43.8098129662
218	1.0	43.8266443124
218	1.0	43.7692106671
218	1.0	43.8506066829
218	1.0	43.7557993576
218	1.0	43.7645316091
218	2.0	43.7696790093
218	1.0	43.8520976738
218	1.0	43.771554161
218	1.0	43.7667281106
218	1.0	43.8431697789
218	1.0	43.7455165314
218	1.0	43.761576294
218	1.0	43.8551801319
218	1.0	43.8259080305
218	2.0	43.8464727907
218	1.0	43.7936971281
218	2.0	43.7535858842
218	1.0	43.8602768976
218	2.0	43.7901465037
218	1.0	43.8490715465
218	1.0	43.7773787623
218	1.0	43.850800384
218	1.0	43.8277841883
218	1.0	43.8051852703
218	1.0	43.8443761955
218	1.0	43.8169587799
218	1.0	43.822180757
218	1.0	43.8196996474
218	1.0	43.7750856084
218	1.0	43.7843659782
218	1.0	43.8613784517
218	1.0	43.8295956771
218	1.0	43.8235938026
218	2.0	43.8321442719
218	1.0	43.8349512153
218	2.0	43.7951317324
218	1.0	43.8415857021
218	1.0	43.7823672215
218	1.0	43.8037410356
218	1.0	43.8530206284
218	1.0	43.8464249251
218	1.0	43.8545244503
218	1.0	43.7958263663
218	1.0	43.8543077179
218	1.0	43.8677285311
218	1.0	43.8312639649
218	1.0	43.8021054466
218	1.0	43.8350857699
218	1.0	43.8053254513
218	1.0	43.7993122805
218	2.0	43.7729314799
218	1.0	43.8074303704
218	1.0	43.8574262966
218	1.0	43.8499971363
218	1.0	43.7657437139
218	1.0	43.8312906447
218	2.0	43.7936110977
218	1.0	43.7880888731
218	1.0	43.8402028923
218	1.0	43.8199773266
218	1.0	43.8351245388
218	1.0	43.7855053506
218	1.0	43.7718668261
218	1.0	43.842199124
218	1.0	43.7274411843
218	1.0	43.8117873916
218	1.0	43.7669345141
218	1.0	43.7923920584
218	1.0	43.777337426
218	1.0	43.7479774302
218	1.0	43.8028367762
218	1.0	43.8079077437
218	1.0	43.8444209242
218	2.0	43.8184235823
218	1.0	43.7962426054
218	1.0	43.8675648451
218	2.0	43.7786963519
218	1.0	43.8671769039
218	1.0	43.7640438946
218	1.0	43.8187415794
218	1.0	43.8719009488
218	2.0	43.7928263435
218	1.0	43.855953544
218	1.0	43.7403970145
218	2.0	43.8328446848
218	1.0	43.7823011175
218	2.0	43.7530598471
218	1.0	43.8356931063
218	1.0	43.8345928551
218	1.0	43.8426977889
218	1.0	43.788466579
218	1.0	43.852632557
218	1.0	43.8510756344
218	1.0	43.8433576922
218	1.0	43.8621421617
218	1.0	43.8186051648
218	1.0	43.7828629562
218	1.0	43.8805555926
218	1.0	43.8427508509
218	1.0	43.7804760253
218	1.0	43.8608507947
218	2.0	43.7384595947
218	1.0	43.7582447045
218	1.0	43.8160905399
218	1.0	43.7668772094
218	1.0	43.831472456
218	1.0	43.8252898573
218	2.0	43.7972757536
218	1.0	43.7595524672
218	1.0	43.8145078718
218	1.0	43.7976327376
218	1.0	43.8031725173
218	1.0	43.8635285996
218	1.0	43.8233879334
218	1.0	43.7821216711
218	1.0	43.8406249939
218	1.0	43.7965669018
218	2.0	43.7318590088
218	2.0	43.8108849948
218	1.0	43.7917077646
218	1.0	43.7719911877
218	1.0	43.7930230093
218	1.0	43.826880815
218	1.0	43.7557441571
218	1.0	43.8398697141
218	1.0	43.8044512534
218	1.0	43.846886173
218	1.0	43.8268963693
218	1.0	43.8698359018
218	2.0	43.8175641745
218	1.0	43.8486321533
218	1.0	43.7934641148
218	1.0	43.7898220901
218	1.0	43.8004669796
218	2.0	43.853072875
218	1.0	43.8048924772
218	1.0	43.8485747228
218	2.0	43.8232549514
218	1.0	43.7852247757
218	1.0	43.8496647148
218	1.0	43.812003562
218	1.0	43.8431510392
218	1.0	43.8349523567
218	1.0	43.8419799219
218	1.0	43.7873321202
218	2.0	43.7717898178
218	1.0	43.7805261217
218	1.0	43.7759937756
218	1.0	43.8112867995
218	1.0	43.8152357278
218	1.0	43.852202068
218	1.0	43.8367879697
218	1.0	43.800431949
218	1.0	43.7977229339
218	1.0	43.8435400651
218	2.0	43.7595970762
218	1.0	43.7775837366
218	1.0	43.7237804261
218	1.0	43.847912051
218	1.0	43.7511757842
218	1.0	43.8128980529
218	1.0	43.8047826714
218	1.0	43.771535683
218	1.0	43.8384775965
218	1.0	43.8423221875
218	1.0	43.7609084698
218	2.0	43.8372048979
218	1.0	43.8246633472
218	1.0	43.7824338112
218	2.0	43.8550952426
218	1.0	43.8208656807
218	2.0	43.806207452
218	1.0	43.8389106104
218	1.0	43.8086026647
218	1.0	43.8008291491
218	1.0	43.7588217127
218	1.0	43.8498548566
218	1.0	43.8156611891
218	1.0	43.8044012287
218	1.0	43.8451196856
218	1.0	43.8304517749
218	1.0	43.7780325857
218	1.0	43.8403225699
218	2.0	43.846307922
218	1.0	43.8218683645
218	1.0	43.8051423515
218	1.0	43.8536634853
218	1.0	43.8437473503
218	1.0	43.8461688717
218	1.0	43.7912110474
218	1.0	43.7902698084
218	1.0	43.8450851405
218	1.0	43.8036287861
218	1.0	43.8377054625
218	1.0	43.8148100406
218	1.0	43.8043730345
218	1.0	43.8327670434
218	1.0	43.8729316694
218	1.0	43.7846906313
218	1.0	43.8361793713
218	1.0	43.7721283698
218	1.0	43.7797204445
218	2.0	43.7547768419
218	1.0	43.8023169552
218	2.0	43.8082328253
218	1.0	43.830665719
218	1.0	43.7710465375
218	1.0	43.8232257292
218	2.0	43.8123527305
218	1.0	43.7416399197
218	1.0	43.7799846401
218	1.0	43.8308165012
218	1.0	43.7719755926
218	2.0	43.8404422096
218	1.0	43.7720554111
218	1.0	43.7685891196
218	1.0	43.8581563731
218	2.0	43.8431581298
218	1.0	43.8034729883
218	1.0	43.7671847891
218	2.0	43.782456903
218	1.0	43.7858973846
218	1.0	43.8032750126
218	1.0	43.8469717415
218	1.0	43.8418607285
218	1.0	43.8539259125
218	2.0	43.7738302029
218	1.0	43.8086265291
218	1.0	43.7637677053
218	1.0	43.8195893025
218	1.0	43.8394909302
218	1.0	43.8516752583
218	2.0	43.840144583
218	1.0	43.8420039561
218	1.0	43.8381584126
218	1.0	43.8576660166
218	1.0	43.7961225042
218	1.0	43.8194501574
218	1.0	43.8512572647
218	1.0	43.8063250515
218	1.0	43.7832436669
218	1.0	43.8068784159
218	1.0	43.8184853219
218	1.0	43.765255396
218	2.0	43.7639394344
218	1.0	43.7996316977
218	1.0	43.7837704427
218	1.0	43.7965856317
218	1.0	43.820428183
218	1.0	43.8652553128
218	2.0	43.7532250542
218	1.0	43.7548213949
218	1.0	43.7768077713
218	1.0	43.8022862859
218	1.0	43.8504918783
218	1.0	43.8664932118
218	1.0	43.7430484048
218	1.0	43.8213995352
218	1.0	43.8460755988
218	1.0	43.8532230601
218	1.0	43.8465084875
218	2.0	43.7350850265
218	1.0	43.8663139356
218	1.0	43.7462641469
218	1.0	43.8255773503
218	1.0	43.8105775545
218	1.0	43.8134677396
218	2.0	43.8218053691
218	1.0	43.8416012872
218	1.0	43.8094513282
218	1.0	43.8201037753
218	1.0	43.771495127
218	1.0	43.7906519675
218	1.0	43.8495860011
218	2.0	43.7595192124
218	2.0	43.8154190897
218	2.0	43.8260653446
218	1.0	43.8131033544
218	2.0	43.8072519276
218	1.0	43.8555770371
218	1.0	43.7953062712
218	1.0	43.8455060002
218	1.0	43.8432285106
218	1.0	43.8217812517
218	1.0	43.7899417369
218	1.0	43.8431729751
218	1.0	43.8540359406
218	2.0	43.8078947782
218	1.0	43.7812408082
218	1.0	43.7740975802
218	1.0	43.8333169769
218	2.0	43.8494182648
218	1.0	43.8464886227
218	1.0	43.8594809432
218	1.0	43.8477584021
218	1.0	43.8406938321
218	1.0	43.8004518143
218	1.0	43.8569737361
218	2.0	43.8364980152
218	1.0	43.853415778
218	1.0	43.7445393295
218	1.0	43.8650062863
218	1.0	43.8553932667
218	1.0	43.8211721975
218	1.0	43.815040928
218	1.0	43.8276488795
218	1.0	43.7714174815
218	2.0	43.7889496425
218	1.0	43.7880408319
218	1.0	43.777419537
218	1.0	43.8501420838
218	1.0	43.8368121477
218	1.0	43.8364034783
218	1.0	43.8524467752
218	1.0	43.7775102078
218	1.0	43.7924370862
218	1.0	43.8295579986
218	1.0	43.844084967
218	1.0	43.8270998108
218	2.0	43.7772775261
218	1.0	43.7946119082
218	1.0	43.8345123759
218	1.0	43.7800463743
218	1.0	43.8156487264
218	2.0	43.836939135
218	1.0	43.8545577503
218	1.0	43.8050471644
218	1.0	43.7806132444
218	1.0	43.8575639124
218	1.0	43.8486967965
218	2.0	43.7984438376
218	1.0	43.8130242172
218	1.0	43.8522684822
218	1.0	43.8324221395
218	1.0	43.8138070782
218	1.0	43.8127385968
218	1.0	43.7514508148
218	2.0	43.735754704
218	1.0	43.752548891
218	2.0	43.8319763546
218	1.0	43.8519328964
218	1.0	43.8291055137
218	1.0	43.7565654169
218	1.0	43.8152985135
218	1.0	43.7968623748
218	1.0	43.7757762593
218	2.0	43.7815971868
218	1.0	43.796846739
218	1.0	43.8511409074
218	1.0	43.7969361041
218	1.0	43.8425437008
218	1.0	43.7720765863
218	1.0	43.8359867079
218	1.0	43.8578219504
218	1.0	43.7749810717
218	1.0	43.8033162558
218	1.0	43.8239415284
218	1.0	43.763325305
218	1.0	43.848864599
218	2.0	43.7777083986
218	1.0	43.8467351979
218	2.0	43.822334821
218	2.0	43.7934411212
218	2.0	43.8311573029
218	1.0	43.7746223666
218	1.0	43.8125262995
218	2.0	43.7673615665
218	2.0	43.8323003142
218	1.0	43.7757312598
218	1.0	43.8502785422
218	1.0	43.8161511281
218	1.0	43.8462022925
218	1.0	43.8366286445
218	1.0	43.7907568531
218	1.0	43.8104741083
218	1.0	43.8512385887
218	1.0	43.851192371
218	1.0	43.8589959979
218	1.0	43.862614695
218	1.0	43.7747366667
218	1.0	43.7945449075
218	1.0	43.7996155362
218	1.0	43.846583573
218	1.0	43.8321419342
218	1.0	43.8010072627
218	1.0	43.8213344097
218	1.0	43.7810444949
218	2.0	43.8317391369
218	1.0	43.7822076651
218	2.0	43.8103830981
218	1.0	43.8253101717
218	2.0	43.8462395897
218	1.0	43.8202211175
218	1.0	43.8487417541
218	1.0	43.7760985751
218	1.0	43.8218536503
218	1.0	43.855005423
218	1.0	43.761407736
218	1.0	43.8012378648
218	1.0	43.7947799371
218	1.0	43.8435558174
218	1.0	43.7328338526
218	1.0	43.8068876454
218	1.0	43.8609848763
218	1.0	43.7815417089
218	1.0	43.765482302
218	1.0	43.8524909528
218	1.0	43.7944810043
218	1.0	43.7626314373
218	1.0	43.8486117007
218	1.0	43.7702504302
218	1.0	43.8033348175
218	1.0	43.8517449797
218	1.0	43.7518294325
218	1.0	43.8470510102
218	1.0	43.7387608497
218	1.0	43.8117266069
218	1.0	43.8421181017
218	1.0	43.8043038037
218	2.0	43.8739993323
218	1.0	43.8186652597
218	1.0	43.8025786367
218	1.0	43.8293154625
218	1.0	43.7859644801
218	2.0	43.8585083787
218	1.0	43.8431619815
218	1.0	43.7854023814
218	1.0	43.8414595891
218	1.0	43.842665751
218	1.0	43.8226092915
218	1.0	43.83711063
218	1.0	43.8499755066
218	1.0	43.7616984589
218	1.0	43.8417467933
218	1.0	43.8494530717
218	1.0	43.848258917
218	1.0	43.8312368412
218	1.0	43.8366269669
218	2.0	43.772244339
218	1.0	43.8511312804
218	1.0	43.7528865906
218	2.0	43.8463335558
218	1.0	43.8205201145
218	2.0	43.7762820792
218	1.0	43.809501931
218	1.0	43.7843078991
218	1.0	43.7997022002
218	1.0	43.7857218777
218	1.0	43.781902795
218	1.0	43.8137616008
218	1.0	43.7622196963
218	1.0	43.7337307206
218	1.0	43.8645334569
218	1.0	43.856580505
218	1.0	43.7746379716
218	1.0	43.8389917417
218	2.0	43.8310287629
218	1.0	43.8360190464
218	1.0	43.8626582009
218	2.0	43.8370300772
218	2.0	43.8396696599
218	2.0	43.7623465284
218	1.0	43.7638903303
218	1.0	43.7917202074
218	1.0	43.8267755148
218	1.0	43.8547713129
218	1.0	43.8363660644
218	1.0	43.8137233044
218	1.0	43.7551051526
218	1.0	43.837991605
218	1.0	43.850981289
218	1.0	43.8535605263
218	1.0	43.8350309635
218	1.0	43.8027562309
218	2.0	43.8346186397
218	1.0	43.7406536316
218	1.0	43.8625585256
218	1.0	43.7753001718
218	1.0	43.7815040585
218	1.0	43.7888534731
218	1.0	43.8254637472
218	1.0	43.777220826
218	1.0	43.8560163873
218	1.0	43.8315924815
218	1.0	43.8479399311
218	1.0	43.8455311684
218	1.0	43.8482048605
218	1.0	43.7541102588
218	2.0	43.8364469347
218	1.0	43.8331617751
218	1.0	43.8198714638
218	1.0	43.8592107947
218	1.0	43.8646123538
218	1.0	43.8541554769
218	1.0	43.8056014594
218	1.0	43.8414130825
218	1.0	43.7865803046
218	1.0	43.8056302224
218	1.0	43.8319598298
218	1.0	43.808876417
218	1.0	43.8435611088
218	1.0	43.8499998141
218	1.0	43.7962642284
218	1.0	43.7905899981
218	1.0	43.7700006459
218	1.0	43.7722778398
218	1.0	43.7571292743
218	1.0	43.8234796331
218	1.0	43.8534504559
218	1.0	43.8582505933
218	2.0	43.8479029134
218	1.0	43.8371875732
218	1.0	43.783220841
218	1.0	43.8523803738
218	1.0	43.8177996648
218	1.0	43.8045137973
218	2.0	43.7623794023
218	1.0	43.7743108018
218	1.0	43.8452698229
218	1.0	43.800499449
218	1.0	43.8503018174
218	1.0	43.8288721646
218	1.0	43.7639876785
218	1.0	43.8457883512
218	1.0	43.8005517893
218	1.0	43.8296765542
218	1.0	43.8268690305
218	2.0	43.8527752464
218	1.0	43.7967001048
218	1.0	43.7554297836
218	1.0	43.7962734581
218	1.0	43.7847662264
218	1.0	43.8344610008
218	1.0	43.8438659326
218	2.0	43.7717195388
218	1.0	43.779053312
218	1.0	43.8471408949
218	1.0	43.8449715392
218	1.0	43.8490954663
218	1.0	43.8201054471
218	1.0	43.8475769891
218	1.0	43.7940387597
218	1.0	43.7699164173
218	2.0	43.8483152148
218	1.0	43.8564442341
218	1.0	43.7857075832
218	1.0	43.8169247093
218	1.0	43.8027589792
218	1.0	43.773169441
218	2.0	43.8321473643
218	1.0	43.8422886624
218	2.0	43.7959415435
218	1.0	43.784983138
218	1.0	43.8224452415
218	1.0	43.8401315737
218	1.0	43.8449918815
218	1.0	43.8399787693
218	1.0	43.8350742
218	1.0	43.7557107661
218	1.0	43.8329368982
218	1.0	43.8424389238
218	1.0	43.8447833109
218	1.0	43.8271508141
218	1.0	43.8551322158
218	1.0	43.8584889079
218	2.0	43.8046879569
218	1.0	43.8042965478
218	2.0	43.8073456694
218	1.0	43.7929373555
218	1.0	43.7409848939
218	1.0	43.7684281857
218	2.0	43.8491698249
218	1.0	43.8632105178
218	1.0	43.8110047589
218	1.0	43.7630472906
218	1.0	43.7892150422
218	2.0	43.8218247236
218	1.0	43.7884702506
218	2.0	43.8035225052
218	1.0	43.772247292
218	2.0	43.8341627412
218	1.0	43.8411985868
218	1.0	43.8030484864
218	1.0	43.8448624492
218	1.0	43.7603553329
218	1.0	43.8344983817
218	1.0	43.7865418503
218	1.0	43.8639363875
218	1.0	43.8235836888
218	1.0	43.86310999
218	1.0	43.8549714907
218	1.0	43.7922395083
218	1.0	43.829254005
218	1.0	43.7586577652
218	2.0	43.8399127365
218	1.0	43.8272448553
218	1.0	43.839109688
218	1.0	43.8458022893
218	1.0	43.8047873232
218	2.0	43.8337819215
218	1.0	43.7925055608
218	1.0	43.7989625194
218	2.0	43.8398774407
218	2.0	43.7309298386
218	1.0	43.8240080651
218	1.0	43.837101712
218	1.0	43.7708259754
218	1.0	43.8613022615
218	1.0	43.8479495331
218	2.0	43.845375996
218	1.0	43.7520361834
218	1.0	43.8362597124
218	1.0	43.7396805635
218	1.0	43.8388279581
218	1.0	43.8383337671
218	1.0	43.7509330358
218	1.0	43.8107473353
218	2.0	43.8402300989
218	1.0	43.8519060245
218	1.0	43.7848462324
218	2.0	43.7485152657
218	1.0	43.8402801173
218	1.0	43.7884968413
218	1.0	43.8200912992
218	1.0	43.8427096991
218	1.0	43.8329857481
218	1.0	43.8411033706
218	1.0	43.8212059076
218	1.0	43.8500557031
218	1.0	43.8514254201
218	1.0	43.8526474868
218	1.0	43.8278702269
218	1.0	43.8214361148
218	2.0	43.7752704415
218	2.0	43.7781169628
218	1.0	43.7762014209
218	1.0	43.849335466
218	1.0	43.8533025646
218	1.0	43.8232935455
218	2.0	43.771666293
218	1.0	43.7960810268
218	1.0	43.8495493114
218	1.0	43.8439488836
218	1.0	43.854467294
218	2.0	43.8366325866
218	1.0	43.8207042658
218	1.0	43.8298360326
218	1.0	43.7613052095
218	1.0	43.83428951
218	1.0	43.7648544296
218	1.0	43.8629316825
218	1.0	43.8015528393
218	2.0	43.7640644332
218	1.0	43.8176390711
218	2.0	43.8118068165
218	1.0	43.823694433
218	1.0	43.7526455785
218	1.0	43.8271564517
218	2.0	43.8519956438
218	1.0	43.837289525
218	1.0	43.7623473761
218	2.0	43.7738454101
218	1.0	43.8397559742
218	2.0	43.8315978859
218	1.0	43.7413680402
218	1.0	43.8274168235
218	1.0	43.8593053053
218	1.0	43.8201017516
218	1.0	43.8408072926
218	1.0	43.8047081739
218	1.0	43.808162504
218	1.0	43.8211789506
218	1.0	43.7999000587
218	1.0	43.8279624254
218	1.0	43.7648206657
218	1.0	43.8479186842
218	1.0	43.7732347564
218	1.0	43.8429751373
218	1.0	43.7720988612
218	1.0	43.8500865535
218	1.0	43.8054024553
218	1.0	43.8544885598
218	2.0	43.7871760534
218	1.0	43.8237622013
218	1.0	43.8510414316
218	1.0	43.8269582301
218	1.0	43.8230406095
218	1.0	43.7857391837
218	1.0	43.860581051
218	1.0	43.8469628448
218	1.0	43.8556440077
218	1.0	43.8186432831
218	2.0	43.7982054371
218	1.0	43.8597779548
218	1.0	43.8289447001
218	1.0	43.7973605033
218	1.0	43.8485872464
218	1.0	43.8391303543
218	1.0	43.7893823113
218	1.0	43.8042084928
218	1.0	43.8576706826
218	1.0	43.7751794241
218	1.0	43.8240416601
218	1.0	43.8526357105
218	1.0	43.8184887736
218	1.0	43.7777588352
218	1.0	43.7859644801
218	1.0	43.8348091226
218	1.0	43.8490256647
218	1.0	43.8419873929
218	1.0	43.8020290285
218	1.0	43.833701066
218	1.0	43.7655891037
218	1.0	43.8086693146
218	1.0	43.756196653
218	1.0	43.833551386
218	1.0	43.8465502317
218	1.0	43.759897647
218	2.0	43.8197209101
218	2.0	43.7732142283
218	1.0	43.8173110204
218	1.0	43.771890944
218	1.0	43.8521516787
218	1.0	43.774311583
218	1.0	43.8400675158
218	1.0	43.8072709695
218	2.0	43.7837807221
218	1.0	43.8251989442
218	2.0	43.7924271933
218	1.0	43.7976418091
218	1.0	43.7504688687
218	1.0	43.7379158745
218	1.0	43.7750851836
218	1.0	43.8405136536
218	1.0	43.82881748
218	1.0	43.8468263721
218	1.0	43.8039000437
218	1.0	43.8385034912
218	2.0	43.7582373132
218	1.0	43.8286929848
218	1.0	43.8485839389
218	1.0	43.8543357751
218	1.0	43.8390383275
218	2.0	43.7645884127
218	1.0	43.8247630534
218	1.0	43.8225306304
218	1.0	43.8504206272
218	1.0	43.8235883444
218	1.0	43.7906563569
218	1.0	43.8379436305
218	1.0	43.840033357
218	1.0	43.8155662773
218	1.0	43.855271808
218	1.0	43.7663144348
218	2.0	43.7726872263
218	2.0	43.7945233279
218	1.0	43.7861574698
218	2.0	43.8505620114
218	1.0	43.7848328974
218	1.0	43.8156860022
218	1.0	43.8694364641
218	2.0	43.7541303961
218	1.0	43.8085760155
218	2.0	43.8200166607
218	1.0	43.8361517412
218	1.0	43.804649904
218	1.0	43.8433688629
218	1.0	43.8275975519
218	2.0	43.818406164
218	2.0	43.8138066431
218	1.0	43.8467025375
218	2.0	43.8615751364
218	1.0	43.8479343155
218	1.0	43.7606623603
218	1.0	43.8643988642
218	1.0	43.84714005
218	2.0	43.8376497117
218	1.0	43.8526519914
218	1.0	43.7750183325
218	1.0	43.8264537986
218	1.0	43.8082440426
218	2.0	43.850989261
218	2.0	43.8530339524
218	1.0	43.7822051987
218	1.0	43.8643711481
218	1.0	43.8514495722
218	1.0	43.8022227852
218	1.0	43.8462488655
218	1.0	43.7916518675
218	1.0	43.8228000558
218	1.0	43.7795939699
218	1.0	43.8024569838
218	1.0	43.8024110926
218	1.0	43.7767816237
218	1.0	43.7735033418
218	1.0	43.8363983328
218	1.0	43.8140764309
218	1.0	43.7864701543
218	1.0	43.8259091447
218	1.0	43.8068276283
218	1.0	43.8053679376
218	1.0	43.8207794129
218	1.0	43.8662662806
218	1.0	43.7572267252
218	1.0	43.7684373256
218	1.0	43.8546890077
218	1.0	43.8109700757
218	1.0	43.8163676603
218	1.0	43.8229360658
218	2.0	43.7851954357
218	1.0	43.784824663
218	1.0	43.7390015594
218	1.0	43.8357553671
218	1.0	43.8184624711
218	1.0	43.8270574653
218	1.0	43.8326535616
218	1.0	43.8314935874
218	1.0	43.7709912577
218	1.0	43.8523932066
218	2.0	43.7611905843
218	1.0	43.8657042654
218	1.0	43.8121792248
218	2.0	43.7991648062
218	1.0	43.860108218
218	2.0	43.7939693797
218	1.0	43.8114894646
218	1.0	43.8469776173
218	2.0	43.7844499739
218	1.0	43.8355281516
218	1.0	43.8502833314
218	1.0	43.8278135007
218	2.0	43.8328539559
218	1.0	43.7437069651
218	1.0	43.8418399917
218	1.0	43.7411280171
218	1.0	43.8085340821
218	1.0	43.7977804615
218	1.0	43.859553248
218	1.0	43.7983017376
218	2.0	43.8059094139
218	2.0	43.8145333686
218	1.0	43.832801102
218	1.0	43.8062368721
218	1.0	43.7784559928
218	1.0	43.8592101459
218	1.0	43.8655212445
218	1.0	43.8523072822
218	2.0	43.853135578
218	1.0	43.8316929152
218	1.0	43.7793315275
218	1.0	43.85996012
218	2.0	43.8435989777
218	1.0	43.8512478653
218	1.0	43.7809601137
218	1.0	43.7941039593
218	1.0	43.8465995746
218	1.0	43.7488978557
218	1.0	43.8340430516
218	1.0	43.8219987814
218	2.0	43.8357378475
218	1.0	43.7731302194
218	2.0	43.7821649517
218	1.0	43.795701467
218	1.0	43.793937609
218	1.0	43.7869244307
218	1.0	43.8510525249
218	1.0	43.8394582049
218	1.0	43.8042920801
218	1.0	43.835414643
218	1.0	43.8005491834
218	2.0	43.8341489022
218	1.0	43.8473785796
218	1.0	43.8679201032
218	1.0	43.8013910703
218	2.0	43.8254525471
218	1.0	43.77954741
218	1.0	43.8149705122
218	1.0	43.747351584
218	1.0	43.8373252388
218	1.0	43.7765500969
218	1.0	43.8304055746
218	1.0	43.8483317423
218	1.0	43.8182573084
218	1.0	43.8532403754
218	1.0	43.8152774506
218	1.0	43.8315246669
218	1.0	43.8378952625
218	1.0	43.8413812069
218	1.0	43.8252583982
218	1.0	43.8013553552
218	1.0	43.8567135425
218	1.0	43.8280447625
218	1.0	43.8492636619
218	1.0	43.8272764883
218	1.0	43.8109081826
218	1.0	43.8454032622
218	1.0	43.8013556481
218	1.0	43.8397298702
218	1.0	43.8378712765
218	1.0	43.7873938745
218	1.0	43.7947104045
218	2.0	43.7642514009
218	1.0	43.8354348782
218	1.0	43.8706233634
218	1.0	43.8327719376
218	2.0	43.8201165014
218	1.0	43.8284043202
218	1.0	43.8448725069
218	1.0	43.870180851
218	1.0	43.7861616738
218	1.0	43.7972778193
218	1.0	43.8473050937
218	1.0	43.8639167275
218	1.0	43.8242003378
218	1.0	43.7976961174
218	2.0	43.8635721373
218	1.0	43.8691414977
218	1.0	43.7859773368
218	1.0	43.7729154923
218	1.0	43.819210728
218	1.0	43.851933019
218	1.0	43.7750564811
218	1.0	43.8672189253
218	1.0	43.8238003141
218	1.0	43.8628254409
218	1.0	43.8534218363
218	1.0	43.8683530381
218	1.0	43.7856913528
218	1.0	43.8474755891
218	1.0	43.8076345762
218	1.0	43.8380960746
218	2.0	43.8317308902
218	2.0	43.7872333156
218	1.0	43.7804365844
218	1.0	43.8331757255
218	1.0	43.7765647716
218	1.0	43.8587733388
218	1.0	43.8114168122
218	1.0	43.8267679592
218	2.0	43.7665378671
218	1.0	43.7501264664
218	1.0	43.8267174064
218	1.0	43.8249248682
218	1.0	43.8531445579
218	1.0	43.831158461
218	1.0	43.8402057001
218	1.0	43.8508892643
218	1.0	43.8373766807
218	1.0	43.8515774187
218	1.0	43.8037607494
218	1.0	43.8458004505
218	1.0	43.8294958076
218	2.0	43.7750418618
218	1.0	43.814992983
218	1.0	43.8311086924
218	1.0	43.7976764271
218	1.0	43.8016957277
218	1.0	43.8360475933
218	1.0	43.7777342752
218	1.0	43.867896518
218	2.0	43.8174478721
218	1.0	43.764716617
218	1.0	43.8049785554
218	1.0	43.8317083301
218	1.0	43.8349023197
218	1.0	43.7589196232
218	1.0	43.8290082111
218	2.0	43.8373014522
218	1.0	43.7246610648
218	2.0	43.7347336627
218	1.0	43.7667997762
218	1.0	43.8556313305
218	1.0	43.8478754718
218	1.0	43.8306974179
218	1.0	43.7935645975
218	1.0	43.7958107936
218	1.0	43.8254344048
218	1.0	43.8545822905
218	1.0	43.8249211401
218	1.0	43.8012304671
218	1.0	43.8052799318
218	1.0	43.838943502
218	1.0	43.8292838973
218	1.0	43.8345060411
218	1.0	43.8337769022
218	1.0	43.8439008142
218	1.0	43.8343256305
