# Supplementary material for: Unique membrane properties and enhanced signal processing in human neocortical neurons
Source: eLife. 2016 Oct 6;5:e16553. doi: 10.7554/eLife.16553 (PMC5100995; doi:10.7554/eLife.16553)
Supplement: Source code 1. — DOI: http://dx.doi.org/10.7554/eLife.16553.014 [file elife-16553-code1.zip › Fig3/Fig3b/DIST_045_SYNC/Mon_Apr_11_11_35_14_2016/syns_219/sync_stim_seed_753.txt]

NUMBER_OF_SYNAPSES	APC_N	MAX_VOLTAGE
219	2.0	43.8483621643
219	1.0	43.7534277
219	1.0	43.8523197668
219	1.0	43.8562853205
219	1.0	43.807679185
219	1.0	43.7590239679
219	2.0	43.8375230633
219	1.0	43.8669885937
219	1.0	43.8325411337
219	1.0	43.8450289473
219	2.0	43.81846282
219	1.0	43.8685261703
219	1.0	43.8407290526
219	1.0	43.8504132474
219	1.0	43.7994610604
219	2.0	43.7470201615
219	1.0	43.8438225619
219	1.0	43.8312492852
219	1.0	43.845380509
219	1.0	43.8356468898
219	1.0	43.8133883149
219	1.0	43.790900545
219	2.0	43.8002306212
219	2.0	43.8239443318
219	1.0	43.7975473885
219	1.0	43.8447675235
219	2.0	43.7432718694
219	1.0	43.8007732863
219	1.0	43.7675115533
219	1.0	43.8207667695
219	1.0	43.8472125787
219	1.0	43.766095148
219	1.0	43.8184327051
219	1.0	43.8358533847
219	1.0	43.79361435
219	1.0	43.8485267555
219	2.0	43.8019908298
219	1.0	43.8453599156
219	1.0	43.8248800491
219	2.0	43.7829954641
219	1.0	43.8548314505
219	1.0	43.8422470028
219	1.0	43.8402778008
219	1.0	43.8413149105
219	2.0	43.7793485811
219	1.0	43.7872869245
219	1.0	43.8666670319
219	1.0	43.8192366712
219	2.0	43.8248108937
219	1.0	43.8324351317
219	1.0	43.8594427792
219	1.0	43.8482427918
219	1.0	43.8290530413
219	1.0	43.8357372692
219	2.0	43.762891762
219	1.0	43.7904573642
219	1.0	43.8729143697
219	1.0	43.8292670086
219	1.0	43.8579961863
219	2.0	43.8480181114
219	1.0	43.7484556159
219	1.0	43.8293420941
219	2.0	43.8380291396
219	1.0	43.7589657514
219	1.0	43.7403748267
219	1.0	43.8195767029
219	2.0	43.8446575462
219	1.0	43.8312682596
219	1.0	43.8029899711
219	2.0	43.8087597478
219	1.0	43.8642331845
219	1.0	43.7827056008
219	1.0	43.7674375706
219	2.0	43.8010762168
219	1.0	43.8218844073
219	2.0	43.8320781376
219	1.0	43.8321863599
219	1.0	43.8737351458
219	1.0	43.7509399157
219	1.0	43.7639190341
219	1.0	43.8251047265
219	1.0	43.8036119799
219	1.0	43.8540709433
219	1.0	43.7876380043
219	1.0	43.8455690923
219	1.0	43.7839476311
219	1.0	43.8112796613
219	1.0	43.8452356634
219	1.0	43.857709915
219	1.0	43.7699646663
219	1.0	43.8096173707
219	1.0	43.8118030375
219	1.0	43.8188792416
219	1.0	43.8306578154
219	1.0	43.8457650164
219	1.0	43.8718297457
219	1.0	43.8551034508
219	2.0	43.8332859122
219	1.0	43.7441684017
219	1.0	43.8005608845
219	2.0	43.7793383435
219	1.0	43.7944981415
219	1.0	43.8313158884
219	1.0	43.809270629
219	1.0	43.8504949204
219	2.0	43.7638480696
219	1.0	43.8402125278
219	1.0	43.7881063411
219	1.0	43.803948234
219	1.0	43.8660004929
219	2.0	43.8559194515
219	1.0	43.846589823
219	1.0	43.8020480905
219	2.0	43.8131674553
219	2.0	43.8670673653
219	1.0	43.8470174201
219	1.0	43.8245124462
219	1.0	43.8168520157
219	1.0	43.7646419535
219	1.0	43.8465459981
219	2.0	43.8448503768
219	1.0	43.7820139447
219	1.0	43.8298750999
219	1.0	43.8373280892
219	1.0	43.8471889245
219	1.0	43.7771813526
219	1.0	43.8020575877
219	1.0	43.8071054694
219	1.0	43.8570584607
219	1.0	43.8094212475
219	1.0	43.8645361762
219	1.0	43.7936023552
219	2.0	43.8220190436
219	1.0	43.8044163436
219	1.0	43.8498670975
219	1.0	43.7708317257
219	2.0	43.7838021584
219	1.0	43.8179703847
219	1.0	43.7940348692
219	2.0	43.7987908267
219	1.0	43.8387365304
219	1.0	43.7778353476
219	1.0	43.790571397
219	1.0	43.8454508596
219	1.0	43.8176132909
219	1.0	43.76434404
219	1.0	43.7887808606
219	1.0	43.8266925099
219	1.0	43.8722016485
219	1.0	43.8637114494
219	1.0	43.8315802599
219	1.0	43.7793561612
219	2.0	43.7556761839
219	1.0	43.7741798903
219	1.0	43.817436094
219	1.0	43.7683584251
219	1.0	43.8027080105
219	1.0	43.8119548273
219	1.0	43.8557378723
219	1.0	43.8639335204
219	1.0	43.8564713429
219	2.0	43.7827129866
219	2.0	43.8129505567
219	1.0	43.8429214498
219	1.0	43.834564726
219	1.0	43.7841845462
219	1.0	43.863303508
219	2.0	43.8609554372
219	1.0	43.7557855334
219	1.0	43.8663683561
219	1.0	43.7976288412
219	2.0	43.794270447
219	1.0	43.813012721
219	1.0	43.8402179657
219	1.0	43.78540856
219	1.0	43.8178485511
219	2.0	43.8221128489
219	2.0	43.8375572947
219	1.0	43.758637404
219	2.0	43.8401152961
219	1.0	43.7554154258
219	1.0	43.8502922257
219	1.0	43.8244124186
219	1.0	43.8163956969
219	1.0	43.7635436181
219	1.0	43.8514507262
219	1.0	43.8577128161
219	1.0	43.7954506726
219	1.0	43.8713611348
219	1.0	43.8467494286
219	1.0	43.8382148698
219	1.0	43.8236372566
219	2.0	43.8502999089
219	1.0	43.7894848603
219	1.0	43.8617447463
219	1.0	43.7615939595
219	2.0	43.7736781773
219	1.0	43.789127821
219	1.0	43.8580285949
219	1.0	43.8344107731
219	1.0	43.8490408695
219	1.0	43.8149398928
219	1.0	43.7628700123
219	1.0	43.8303576452
219	1.0	43.814292913
219	1.0	43.8227851625
219	1.0	43.8327153726
219	1.0	43.8569583007
219	1.0	43.7772955889
219	1.0	43.8062376832
219	1.0	43.8276028095
219	2.0	43.8511084079
219	2.0	43.8404774522
219	1.0	43.8514339189
219	1.0	43.8386813142
219	1.0	43.8145177755
219	1.0	43.8046198446
219	1.0	43.8635969466
219	1.0	43.862084771
219	1.0	43.8197989307
219	1.0	43.8532220521
219	1.0	43.8443939974
219	1.0	43.8643087186
219	1.0	43.8326642972
219	1.0	43.8269614842
219	1.0	43.8548857869
219	2.0	43.7875365213
219	1.0	43.7493319748
219	2.0	43.8166843427
219	1.0	43.8268770341
219	1.0	43.8517123982
219	1.0	43.8471958476
219	1.0	43.7990179443
219	1.0	43.8600548144
219	1.0	43.8122463573
219	1.0	43.748322985
219	1.0	43.8131061668
219	1.0	43.8304132104
219	1.0	43.8511838325
219	1.0	43.8467313426
219	1.0	43.8363727633
219	1.0	43.8186746805
219	1.0	43.8522042949
219	1.0	43.8722971556
219	1.0	43.8232357565
219	2.0	43.8439722427
219	1.0	43.839441491
219	1.0	43.8182705189
219	1.0	43.8247912737
219	1.0	43.8467003006
219	1.0	43.8505135908
219	1.0	43.7944355633
219	2.0	43.8579225117
219	1.0	43.7934472685
219	1.0	43.829583603
219	2.0	43.7669481286
219	1.0	43.8391680825
219	2.0	43.7951879474
219	1.0	43.8665764004
219	1.0	43.8509171237
219	2.0	43.8269402174
219	1.0	43.8365616587
219	1.0	43.851153983
219	1.0	43.8380103262
219	1.0	43.8073794645
219	1.0	43.8282661426
219	1.0	43.8360668908
219	1.0	43.8430929925
219	1.0	43.7730031396
219	1.0	43.7600354664
219	1.0	43.8151639068
219	1.0	43.8487491096
219	1.0	43.7533636965
219	1.0	43.8569319369
219	1.0	43.8621930526
219	1.0	43.8682887635
219	2.0	43.835444987
219	1.0	43.8282134022
219	1.0	43.7758997014
219	1.0	43.8106672551
219	1.0	43.8388564065
219	1.0	43.8434954382
219	1.0	43.8567252947
219	1.0	43.848271628
219	1.0	43.8321110483
219	1.0	43.778283168
219	1.0	43.8560225339
219	1.0	43.8106021951
219	1.0	43.8462052399
219	1.0	43.8645018655
219	1.0	43.8728905573
219	1.0	43.7993129778
219	1.0	43.8376926735
219	1.0	43.784070556
219	1.0	43.8069705781
219	2.0	43.78326891
219	1.0	43.8536292567
219	1.0	43.8676852233
219	1.0	43.8321287818
219	1.0	43.8420215676
219	1.0	43.7668791331
219	1.0	43.8296418712
219	1.0	43.7963734405
219	1.0	43.7980805693
219	1.0	43.7647738572
219	1.0	43.8509326841
219	1.0	43.785143149
219	2.0	43.751155763
219	1.0	43.799198044
219	1.0	43.8408433646
219	1.0	43.7649210453
219	1.0	43.8576253567
219	1.0	43.811735912
219	1.0	43.8174791995
219	2.0	43.8325119961
219	2.0	43.8353156087
219	2.0	43.7996282269
219	1.0	43.8398871112
219	1.0	43.8472576151
219	1.0	43.7840556328
219	1.0	43.8469438673
219	1.0	43.804534009
219	1.0	43.7950584065
219	1.0	43.783397583
219	1.0	43.7739449
219	1.0	43.853205713
219	1.0	43.8352838676
219	1.0	43.8426528703
219	1.0	43.8470891207
219	1.0	43.8338540578
219	1.0	43.833038554
219	2.0	43.8457482875
219	1.0	43.7813007972
219	1.0	43.7917463803
219	1.0	43.7827642686
219	2.0	43.86443454
219	1.0	43.7696824759
219	1.0	43.8639006305
219	2.0	43.838421102
219	1.0	43.8379864564
219	1.0	43.8197210637
219	1.0	43.7833805713
219	2.0	43.798255946
219	2.0	43.7678758125
219	2.0	43.8470051899
219	1.0	43.8475985678
219	1.0	43.8465405025
219	2.0	43.830110026
219	1.0	43.8427006266
219	1.0	43.7909264147
219	1.0	43.8282930672
219	2.0	43.8402268341
219	1.0	43.8314586878
219	2.0	43.8009715779
219	1.0	43.8555116092
219	1.0	43.7931973337
219	1.0	43.8391107868
219	1.0	43.8436806457
219	1.0	43.805919193
219	2.0	43.8445772936
219	1.0	43.8387011136
219	2.0	43.8384411917
219	1.0	43.8502565572
219	1.0	43.7789107903
219	2.0	43.7994449368
219	1.0	43.8346744643
219	1.0	43.8459956327
219	1.0	43.8332840614
219	1.0	43.7414644592
219	1.0	43.831442012
219	1.0	43.8114021745
219	1.0	43.7862712001
219	1.0	43.785379781
219	1.0	43.8227787525
219	2.0	43.7597859
219	1.0	43.8136378517
219	1.0	43.8559440031
219	1.0	43.8357214944
219	1.0	43.837126307
219	2.0	43.7829432157
219	1.0	43.8258353738
219	1.0	43.7898883154
219	1.0	43.7517079176
219	1.0	43.7916803176
219	1.0	43.7776336764
219	1.0	43.8447842261
219	1.0	43.8419983149
219	1.0	43.8205776961
219	1.0	43.7660641095
219	2.0	43.770088603
219	1.0	43.8368705549
219	1.0	43.8031532553
219	1.0	43.8650165734
219	1.0	43.8264003692
219	1.0	43.8205746287
219	1.0	43.8581137851
219	1.0	43.8142849431
219	1.0	43.8141521465
219	1.0	43.7535275171
219	1.0	43.8518469648
219	1.0	43.7590255373
219	1.0	43.8460972121
219	1.0	43.8436729701
219	1.0	43.8479386774
219	1.0	43.8518298231
219	1.0	43.8006981459
219	1.0	43.8066846
219	1.0	43.8520945941
219	1.0	43.7953282235
219	2.0	43.8503224805
219	1.0	43.8237242434
219	1.0	43.8526824222
219	1.0	43.8113961334
219	1.0	43.799883184
219	1.0	43.7600616282
219	1.0	43.8215004584
219	1.0	43.8413108891
219	1.0	43.8147407069
219	2.0	43.8477663267
219	1.0	43.8202955929
219	1.0	43.8202412706
219	1.0	43.8370234833
219	2.0	43.8230039906
219	2.0	43.8298151854
219	1.0	43.8495525893
219	1.0	43.7874918557
219	1.0	43.7657687626
219	1.0	43.8226766992
219	1.0	43.8594897051
219	1.0	43.8566354392
219	2.0	43.7930946231
219	1.0	43.842762531
219	1.0	43.8086818363
219	1.0	43.8411101826
219	1.0	43.8526146557
219	1.0	43.8002490333
219	1.0	43.8429543757
219	1.0	43.8560509078
219	2.0	43.857255141
219	1.0	43.8446282829
219	1.0	43.8184644388
219	1.0	43.8547507818
219	1.0	43.8459262398
219	1.0	43.8438771973
219	1.0	43.773795749
219	1.0	43.8104072676
219	1.0	43.758198743
219	1.0	43.772675107
219	1.0	43.8688415941
219	1.0	43.8505436414
219	1.0	43.7862083314
219	2.0	43.8089291736
219	2.0	43.8541289165
219	2.0	43.7769146663
219	1.0	43.8432194578
219	1.0	43.7636283984
219	1.0	43.8553472476
219	1.0	43.8639535503
219	1.0	43.8248127413
219	1.0	43.8145136896
219	2.0	43.8444929902
219	1.0	43.7737785242
219	2.0	43.826578255
219	1.0	43.7378889804
219	1.0	43.8487272002
219	1.0	43.8714394513
219	1.0	43.8674797492
219	1.0	43.8067398859
219	1.0	43.8517961999
219	1.0	43.8082466153
219	1.0	43.834166435
219	1.0	43.8592276155
219	1.0	43.8311396122
219	1.0	43.8000793933
219	1.0	43.8695758607
219	1.0	43.8373295523
219	1.0	43.8257282729
219	1.0	43.85638898
219	1.0	43.7958034233
219	1.0	43.8398953715
219	2.0	43.8205809522
219	1.0	43.7677201971
219	2.0	43.8231428146
219	1.0	43.8165138127
219	1.0	43.7836754365
219	1.0	43.7883632304
219	2.0	43.8306052733
219	1.0	43.8339371815
219	1.0	43.7575131724
219	1.0	43.8252935827
219	1.0	43.8376057792
219	1.0	43.8220333206
219	1.0	43.8546690648
219	1.0	43.7982550539
219	1.0	43.8385933238
219	1.0	43.8050736813
219	2.0	43.8247014634
219	2.0	43.7608287808
219	2.0	43.8097659981
219	2.0	43.7919913435
219	2.0	43.8219110122
219	1.0	43.8208059974
219	1.0	43.8396984846
219	1.0	43.8599718949
219	1.0	43.8465127057
219	1.0	43.8553071876
219	2.0	43.8025428519
219	1.0	43.8623465208
219	1.0	43.76652665
219	1.0	43.8188911752
219	2.0	43.8043528815
219	1.0	43.7762071316
219	1.0	43.7998135226
219	1.0	43.7647401994
219	2.0	43.7524631075
219	1.0	43.8567240121
219	2.0	43.8362929628
219	1.0	43.7949722332
219	1.0	43.8497964306
219	2.0	43.8456156653
219	1.0	43.8302844224
219	2.0	43.8514134895
219	1.0	43.8236349281
219	1.0	43.8195939782
219	1.0	43.8585969543
219	1.0	43.7757163547
219	1.0	43.8379698381
219	1.0	43.837322785
219	1.0	43.8555467983
219	1.0	43.8124607804
219	1.0	43.8557564122
219	1.0	43.8358717075
219	1.0	43.8476179476
219	2.0	43.8167067925
219	1.0	43.7599234235
219	1.0	43.7582496473
219	1.0	43.7594293113
219	1.0	43.8607874901
219	1.0	43.797360781
219	2.0	43.8374679695
219	1.0	43.7772401295
219	1.0	43.8216893062
219	1.0	43.8502351735
219	1.0	43.8456027123
219	1.0	43.8313745242
219	1.0	43.7775899391
219	1.0	43.7696826284
219	2.0	43.7521862699
219	1.0	43.762787183
219	1.0	43.8499162395
219	2.0	43.8399350502
219	1.0	43.862506663
219	1.0	43.7875867262
219	1.0	43.8453898298
219	2.0	43.8545282997
219	1.0	43.854113009
219	1.0	43.8374289774
219	2.0	43.7777309507
219	1.0	43.8561105787
219	1.0	43.8144152341
219	1.0	43.8216986025
219	1.0	43.8411620701
219	2.0	43.8306858703
219	1.0	43.7742058227
219	1.0	43.7645342569
219	1.0	43.8412355401
219	1.0	43.83690097
219	2.0	43.7539087709
219	1.0	43.8189980193
219	1.0	43.8233885101
219	1.0	43.867071616
219	1.0	43.7694433734
219	1.0	43.74186644
219	1.0	43.8330034816
219	1.0	43.7758230366
219	2.0	43.850221973
219	2.0	43.8432582149
219	1.0	43.8769036588
219	1.0	43.7997176115
219	1.0	43.7672121305
219	1.0	43.8131292377
219	1.0	43.7996251627
219	1.0	43.8321220171
219	2.0	43.8230027407
219	1.0	43.7915131845
219	1.0	43.8447974223
219	1.0	43.8132165115
219	1.0	43.8414409662
219	1.0	43.7885693658
219	1.0	43.8167915277
219	1.0	43.8230609094
219	1.0	43.8133482199
219	2.0	43.8442595712
219	2.0	43.8185025167
219	2.0	43.839610594
219	1.0	43.8302743616
219	1.0	43.7942164669
219	1.0	43.8043361868
219	1.0	43.7816511699
219	1.0	43.837127594
219	1.0	43.7460769427
219	1.0	43.8526291111
219	1.0	43.8528709888
219	1.0	43.7763550419
219	1.0	43.8131014064
219	1.0	43.758064567
219	2.0	43.7933383292
219	1.0	43.811759073
219	1.0	43.847395186
219	1.0	43.8488335309
219	1.0	43.765325355
219	1.0	43.8800088718
219	1.0	43.7491818462
219	1.0	43.7327588005
219	1.0	43.8383004261
219	1.0	43.7991849431
219	1.0	43.7956626429
219	1.0	43.8485977237
219	1.0	43.8015075411
219	1.0	43.8266433773
219	1.0	43.8630699942
219	1.0	43.8389074574
219	1.0	43.8442115883
219	1.0	43.8353901494
219	1.0	43.8361976837
219	1.0	43.8352608989
219	1.0	43.7856842863
219	1.0	43.8483619309
219	1.0	43.7595305932
219	2.0	43.8190988491
219	1.0	43.8164258026
219	1.0	43.8291879467
219	2.0	43.8078667313
219	1.0	43.7670771835
219	2.0	43.7737616031
219	1.0	43.8541680232
219	1.0	43.7378889537
219	1.0	43.8693646453
219	1.0	43.7810556991
219	1.0	43.8589078995
219	1.0	43.8027123822
219	1.0	43.7965784764
219	1.0	43.8252229204
219	1.0	43.8333700802
219	2.0	43.8446311327
219	1.0	43.8605034339
219	1.0	43.7950920543
219	1.0	43.7838435992
219	1.0	43.7844500117
219	2.0	43.8350623174
219	1.0	43.8318093198
219	1.0	43.7612122252
219	1.0	43.8377442109
219	1.0	43.7679914959
219	1.0	43.8405287737
219	1.0	43.8616737152
219	1.0	43.8514670904
219	1.0	43.7719303459
219	1.0	43.8269583278
219	2.0	43.7374357337
219	1.0	43.7659519312
219	2.0	43.8477598009
219	1.0	43.8013124533
219	2.0	43.7408739131
219	1.0	43.8364461899
219	1.0	43.8476271498
219	2.0	43.8571743215
219	1.0	43.7591517213
219	1.0	43.8454307992
219	1.0	43.876234875
219	2.0	43.7688020442
219	1.0	43.855151319
219	1.0	43.8680149685
219	1.0	43.8589249932
219	1.0	43.7822949793
219	1.0	43.8281708249
219	1.0	43.7815871359
219	1.0	43.7615950344
219	1.0	43.846567216
219	1.0	43.7994876614
219	1.0	43.7895424757
219	2.0	43.8250275088
219	1.0	43.7481752249
219	1.0	43.7686270928
219	1.0	43.7759737846
219	1.0	43.7766691222
219	1.0	43.7781044335
219	1.0	43.8086401147
219	1.0	43.81362816
219	1.0	43.8441070313
219	1.0	43.8077199083
219	1.0	43.8131123332
219	1.0	43.7794365174
219	1.0	43.7916373141
219	1.0	43.7405749746
219	2.0	43.8223671396
219	1.0	43.8530405357
219	2.0	43.8546357886
219	1.0	43.8694250203
219	1.0	43.8422406917
219	1.0	43.7827063408
219	1.0	43.7789012404
219	1.0	43.8543956197
219	1.0	43.8379316694
219	1.0	43.8345749491
219	1.0	43.7684253093
219	1.0	43.8096822426
219	1.0	43.7967621516
219	1.0	43.8230730711
219	1.0	43.8490530708
219	1.0	43.7713751869
219	1.0	43.8106504021
219	1.0	43.8653848871
219	1.0	43.8339673577
219	2.0	43.8428133725
219	1.0	43.8166928289
219	1.0	43.8356417912
219	1.0	43.8409956789
219	1.0	43.8303008531
219	1.0	43.8470291075
219	2.0	43.8460788042
219	1.0	43.8544047774
219	1.0	43.8159546675
219	1.0	43.8259972368
219	1.0	43.8174469195
219	1.0	43.8315994803
219	2.0	43.8425758237
219	2.0	43.7602690431
219	1.0	43.7645172518
219	1.0	43.8165248145
219	1.0	43.7967296785
219	1.0	43.8373686399
219	1.0	43.7840867914
219	1.0	43.7710362677
219	1.0	43.7899316787
219	1.0	43.8315128698
219	1.0	43.8401826035
219	1.0	43.8106881375
219	1.0	43.7864207799
219	1.0	43.8526206264
219	1.0	43.860081936
219	1.0	43.8161500265
219	1.0	43.7736626449
219	1.0	43.7542846362
219	1.0	43.7870273161
219	1.0	43.8570532392
219	2.0	43.830093651
219	1.0	43.7740520694
219	1.0	43.8464512126
219	1.0	43.8524712987
219	1.0	43.8209372998
219	2.0	43.853098861
219	1.0	43.8286635645
219	2.0	43.7646131029
219	1.0	43.8653089762
219	1.0	43.8181128007
219	1.0	43.8109102928
219	1.0	43.855286886
219	1.0	43.7716494129
219	1.0	43.8173383198
219	1.0	43.8592715966
219	1.0	43.7817079816
219	1.0	43.7851384532
219	2.0	43.8019413035
219	1.0	43.7891752692
219	1.0	43.7545272745
219	2.0	43.814493372
219	1.0	43.7636382972
219	1.0	43.7659211553
219	1.0	43.7715016382
219	1.0	43.7693151491
219	2.0	43.7625339229
219	2.0	43.8396284297
219	1.0	43.7659279578
219	2.0	43.7755506912
219	1.0	43.8113940323
219	1.0	43.8304595804
219	2.0	43.8142558227
219	2.0	43.8335321172
219	1.0	43.7759651042
219	1.0	43.8274207221
219	1.0	43.8242619649
219	1.0	43.8485196523
219	1.0	43.8371031473
219	1.0	43.8082265414
219	2.0	43.7835832636
219	1.0	43.8579717351
219	1.0	43.8547961957
219	1.0	43.8581576364
219	1.0	43.8227308783
219	1.0	43.8728032759
219	1.0	43.8258240109
219	1.0	43.8175329201
219	1.0	43.8329819313
219	1.0	43.8720684136
219	1.0	43.8400128775
219	1.0	43.8147833122
219	1.0	43.8591628895
219	1.0	43.7785870783
219	1.0	43.7913446003
219	1.0	43.8380030226
219	1.0	43.7986556917
219	1.0	43.7956133002
219	1.0	43.8000623882
219	1.0	43.7987577713
219	1.0	43.8041441196
219	2.0	43.8277899019
219	1.0	43.8243671412
219	1.0	43.7505635174
219	1.0	43.8630595505
219	1.0	43.8270977858
219	1.0	43.8697691449
219	1.0	43.7818425762
219	1.0	43.8381628762
219	1.0	43.7754890657
219	1.0	43.7778939081
219	1.0	43.8422346173
219	1.0	43.8471955061
219	2.0	43.8127946464
219	2.0	43.8457542609
219	1.0	43.7533543353
219	1.0	43.8504586405
219	1.0	43.7493682212
219	1.0	43.8378125489
219	1.0	43.7783645073
219	1.0	43.8432916607
219	2.0	43.8344767624
219	1.0	43.7541689499
219	2.0	43.8079672161
219	1.0	43.8252614328
219	1.0	43.8632805452
219	1.0	43.8182032746
219	1.0	43.859321014
219	1.0	43.7857547579
219	1.0	43.7574405804
219	1.0	43.8453804363
219	2.0	43.7719579998
219	2.0	43.8288226672
219	1.0	43.7694506678
219	1.0	43.8294685528
219	2.0	43.821187187
219	1.0	43.7732427643
219	1.0	43.8346934641
219	2.0	43.7773951574
219	1.0	43.813481152
219	1.0	43.8338032223
219	2.0	43.8245858571
219	2.0	43.8006110678
219	1.0	43.8401312609
219	2.0	43.8604624699
219	2.0	43.779968185
219	2.0	43.8328257241
219	2.0	43.7971273427
219	1.0	43.8513426007
219	1.0	43.8448311374
219	1.0	43.7884119689
219	1.0	43.8461106125
219	1.0	43.8306152325
219	2.0	43.8014636101
219	1.0	43.8655950354
219	1.0	43.8428813852
219	1.0	43.831685721
219	1.0	43.8145240368
219	1.0	43.7824897764
219	1.0	43.7879223037
219	2.0	43.7921129577
219	1.0	43.8415809097
219	1.0	43.8161115605
219	1.0	43.8206204154
219	2.0	43.8260449977
219	1.0	43.8516647717
219	2.0	43.7838324107
219	1.0	43.7871419635
219	1.0	43.7445968529
219	2.0	43.77198176
219	1.0	43.8418180298
219	1.0	43.7573477791
219	1.0	43.8233561409
219	1.0	43.8167640029
219	2.0	43.8579969852
219	1.0	43.8039476038
219	1.0	43.843092566
219	1.0	43.76502935
219	2.0	43.8358827258
219	1.0	43.8088647453
219	2.0	43.8456484123
219	1.0	43.8282091754
219	1.0	43.7408349061
219	1.0	43.8382936382
219	1.0	43.8646834351
219	1.0	43.8184954684
219	1.0	43.8436822372
219	1.0	43.8431740006
219	1.0	43.8050243913
219	2.0	43.8217813208
219	1.0	43.7646847678
219	1.0	43.8668424094
219	1.0	43.7867177716
219	2.0	43.7930928263
219	2.0	43.8361548493
219	1.0	43.8155621283
219	1.0	43.8013556609
219	1.0	43.812145152
219	1.0	43.8474927504
219	1.0	43.8673189021
219	1.0	43.7745246081
219	1.0	43.7722156431
219	1.0	43.7698101707
219	1.0	43.8561103981
219	1.0	43.7758366503
219	2.0	43.8238173493
219	1.0	43.8323334109
219	1.0	43.7828102575
219	2.0	43.811594039
219	1.0	43.761065322
219	2.0	43.8076993911
219	1.0	43.852463573
219	1.0	43.7842324028
219	1.0	43.7765530662
219	1.0	43.7645775792
219	1.0	43.7501923972
219	1.0	43.7974206955
219	1.0	43.8067965786
219	2.0	43.7739103659
219	1.0	43.8674020122
219	1.0	43.8489322653
219	1.0	43.8491463505
219	1.0	43.8237905132
219	2.0	43.825965286
219	1.0	43.8263218935
219	1.0	43.847517845
219	1.0	43.8383142587
219	1.0	43.8469847313
219	1.0	43.8363378969
219	2.0	43.7901875671
219	1.0	43.8346705537
219	1.0	43.8121112108
219	1.0	43.7766093628
219	1.0	43.851004698
219	1.0	43.8211706134
219	1.0	43.8065621357
219	1.0	43.7988727109
219	1.0	43.8138833015
219	1.0	43.8128967374
219	1.0	43.8226533887
219	1.0	43.8353698723
219	2.0	43.8506488705
219	1.0	43.8606192099
219	1.0	43.843987045
219	1.0	43.8412854774
219	1.0	43.8232241823
219	1.0	43.8509586936
219	1.0	43.8010422099
219	1.0	43.8554922
219	1.0	43.8408788157
219	1.0	43.8657447634
219	1.0	43.786329555
219	2.0	43.8268116358
219	1.0	43.8446927848
219	1.0	43.8541498549
219	1.0	43.8513203064
219	1.0	43.8089585292
219	1.0	43.7821102239
219	1.0	43.835440491
219	1.0	43.8420446916
219	1.0	43.8240248012
219	1.0	43.7977914277
219	1.0	43.7879595008
219	1.0	43.8449416826
219	1.0	43.862898146
219	2.0	43.8304097411
219	1.0	43.7689053181
219	2.0	43.8346725661
219	1.0	43.8002812836
219	1.0	43.8522666998
219	1.0	43.8004521744
219	1.0	43.8391415265
219	1.0	43.859183021
219	1.0	43.7613525974
219	1.0	43.8588928539
219	1.0	43.8100432675
219	1.0	43.7690063768
219	1.0	43.7619047976
219	1.0	43.8498801766
219	1.0	43.821100827
219	1.0	43.8181471336
219	1.0	43.8651529397
219	1.0	43.8008489523
219	2.0	43.8499766002
219	1.0	43.8662189659
219	1.0	43.7981773899
219	1.0	43.7747023403
219	1.0	43.8627069547
219	1.0	43.8629413089
219	1.0	43.8077984281
219	1.0	43.7736079112
219	2.0	43.7620234393
219	2.0	43.810635353
219	1.0	43.8514471533
219	2.0	43.844649088
