# Supplementary material for: Unique membrane properties and enhanced signal processing in human neocortical neurons
Source: eLife. 2016 Oct 6;5:e16553. doi: 10.7554/eLife.16553 (PMC5100995; doi:10.7554/eLife.16553)
Supplement: Source code 1. — DOI: http://dx.doi.org/10.7554/eLife.16553.014 [file elife-16553-code1.zip › Fig3/Fig3b/DIST_045_SYNC/Mon_Apr_11_11_35_14_2016/syns_22/sync_stim_seed_950.txt]

NUMBER_OF_SYNAPSES	APC_N	MAX_VOLTAGE
22	0.0	-81.331955506
22	0.0	-80.6815300105
22	0.0	-80.8759410656
22	0.0	-81.7149283491
22	0.0	-82.5285363922
22	0.0	-81.750387737
22	0.0	-81.9471031458
22	0.0	-80.9100028081
22	0.0	-81.949743652
22	0.0	-82.0817096445
22	0.0	-81.0505755588
22	0.0	-81.3666358554
22	0.0	-81.4315052996
22	0.0	-81.9302736331
22	0.0	-81.2618389928
22	0.0	-81.6647279733
22	0.0	-81.2474493598
22	0.0	-80.7338682015
22	0.0	-80.9762831027
22	0.0	-81.1059099226
22	0.0	-81.8197049441
22	0.0	-81.1362979997
22	0.0	-81.353725476
22	0.0	-81.1524573226
22	0.0	-81.5352650485
22	0.0	-81.5664364607
22	0.0	-82.4547264421
22	0.0	-81.2128420854
22	0.0	-81.6154053075
22	0.0	-81.4106395266
22	0.0	-81.2682839827
22	0.0	-80.6024302714
22	0.0	-81.3161297081
22	0.0	-81.336650399
22	0.0	-81.5509009515
22	0.0	-81.9418299291
22	0.0	-82.199235315
22	0.0	-82.031769021
22	0.0	-81.7010063904
22	0.0	-81.782564189
22	0.0	-81.3156877597
22	0.0	-80.7392273777
22	0.0	-81.2465403366
22	0.0	-81.914065243
22	0.0	-82.6218194694
22	0.0	-81.2400203116
22	0.0	-81.7490312715
22	0.0	-80.888378948
22	0.0	-81.8571766067
22	0.0	-81.6420157052
22	0.0	-82.0850135325
22	0.0	-82.7780010084
22	0.0	-81.0232358681
22	0.0	-82.0220030928
22	0.0	-81.0665861367
22	0.0	-81.1722523023
22	0.0	-81.502321754
22	0.0	-81.4886694571
22	0.0	-81.6141226013
22	0.0	-81.1427670637
22	0.0	-82.1173053908
22	0.0	-81.8922415977
22	0.0	-81.6410418065
22	0.0	-81.9671664777
22	0.0	-81.9200938345
22	0.0	-81.5931435247
22	0.0	-82.1364031634
22	0.0	-81.6984667541
22	0.0	-81.8000159419
22	0.0	-81.0032585766
22	0.0	-81.0453297455
22	0.0	-81.4401154023
22	0.0	-81.7789555623
22	0.0	-81.5421094988
22	0.0	-81.5592842517
22	0.0	-82.237924553
22	0.0	-82.0323780822
22	0.0	-81.3304917101
22	0.0	-80.5960001403
22	0.0	-81.9794534603
22	0.0	-82.6273399101
22	0.0	-80.9937932025
22	0.0	-81.7903110205
22	0.0	-81.780427987
22	0.0	-80.5034843991
22	0.0	-81.4832304658
22	0.0	-81.9079685351
22	0.0	-81.368697454
22	0.0	-81.7794081376
22	0.0	-82.2575280386
22	0.0	-81.6787534324
22	0.0	-81.3658419585
22	0.0	-81.9567054468
22	0.0	-81.4461658423
22	0.0	-81.3477356506
22	0.0	-81.8779260085
22	0.0	-82.113866699
22	0.0	-81.7817598314
22	0.0	-81.9804651804
22	0.0	-82.1077284575
22	0.0	-80.9408370251
22	0.0	-80.5952206141
22	0.0	-81.7453856322
22	0.0	-81.4052223267
22	0.0	-81.1071393357
22	0.0	-80.9454002851
22	0.0	-81.2453343381
22	0.0	-81.0288616716
22	0.0	-82.7504450117
22	0.0	-81.8202022605
22	0.0	-81.3678157405
22	0.0	-81.5211620223
22	0.0	-80.912351952
22	0.0	-81.1532451818
22	0.0	-81.9170724527
22	0.0	-82.0324569179
22	0.0	-81.2955325101
22	0.0	-81.4478665445
22	0.0	-81.1568844026
22	0.0	-81.1321405704
22	0.0	-80.9562781031
22	0.0	-81.3410465542
22	0.0	-81.722664354
22	0.0	-82.2383210832
22	0.0	-81.4583563101
22	0.0	-80.7482894466
22	0.0	-81.3258497091
22	0.0	-82.178771471
22	0.0	-81.160311725
22	0.0	-81.5403338798
22	0.0	-82.893615164
22	0.0	-81.2596292045
22	0.0	-81.1170517471
22	0.0	-81.451500484
22	0.0	-80.7176821264
22	0.0	-81.5188184551
22	0.0	-81.3195629039
22	0.0	-81.6227162858
22	0.0	-82.3212370044
22	0.0	-82.1834371449
22	0.0	-81.7741760535
22	0.0	-82.3930564016
22	0.0	-81.6319469121
22	0.0	-81.9266653995
22	0.0	-81.4006963396
22	0.0	-80.7191789879
22	0.0	-81.6795410027
22	0.0	-82.0117122153
22	0.0	-81.6661518375
22	0.0	-81.2261255941
22	0.0	-81.9221240531
22	0.0	-81.3547429639
22	0.0	-80.8556981987
22	0.0	-81.5172420034
22	0.0	-82.0008704603
22	0.0	-81.230115458
22	0.0	-80.6931803929
22	0.0	-82.6042938451
22	0.0	-82.1943262799
22	0.0	-80.7710227526
22	0.0	-81.2827343303
22	0.0	-81.9032649025
22	0.0	-82.2842844291
22	0.0	-80.9218924139
22	0.0	-80.7636304974
22	0.0	-81.4032111707
22	0.0	-82.2791526161
22	0.0	-81.2214655789
22	0.0	-81.8800587974
22	0.0	-82.140157659
22	0.0	-81.6882219579
22	0.0	-81.1389183498
22	0.0	-81.3131065625
22	0.0	-81.4013267566
22	0.0	-80.352608464
22	0.0	-81.0258212306
22	0.0	-81.4778694128
22	0.0	-82.0085583431
22	0.0	-81.3058647483
22	0.0	-81.6507127103
22	0.0	-81.3387821132
22	0.0	-81.5291558403
22	0.0	-82.1820092115
22	0.0	-82.2288776614
22	0.0	-81.7639199233
22	0.0	-81.1325396072
22	0.0	-82.7289037874
22	0.0	-81.6294253472
22	0.0	-80.7286107966
22	0.0	-81.3441327019
22	0.0	-81.7015607428
22	0.0	-81.5915532687
22	0.0	-81.6448758683
22	0.0	-81.7500126407
22	0.0	-82.1473581352
22	0.0	-81.2629915986
22	0.0	-81.0911615758
22	0.0	-80.7986812602
22	0.0	-82.5913430066
22	0.0	-81.3017360123
22	0.0	-81.9838613066
22	0.0	-80.9240431514
22	0.0	-82.3251171062
22	0.0	-80.3172052688
22	0.0	-80.7198092345
22	0.0	-81.5146958385
22	0.0	-81.762940874
22	0.0	-81.0865211956
22	0.0	-81.676355727
22	0.0	-82.1659663445
22	0.0	-81.5574114212
22	0.0	-81.4730497857
22	0.0	-81.1985923508
22	0.0	-81.5511248493
22	0.0	-80.7811274782
22	0.0	-82.1323357225
22	0.0	-81.1297756872
22	0.0	-80.8077295133
22	0.0	-81.5146833035
22	0.0	-81.7771976153
22	0.0	-80.9731985467
22	0.0	-81.58151388
22	0.0	-81.6151488162
22	0.0	-81.5364588971
22	0.0	-82.0417823369
22	0.0	-81.1559775367
22	0.0	-81.7829377141
22	0.0	-82.2212267287
22	0.0	-80.4766660057
22	0.0	-82.1126981455
22	0.0	-81.4521022307
22	0.0	-81.2698794901
22	0.0	-81.9237288505
22	0.0	-80.6175756025
22	0.0	-81.1051182935
22	0.0	-81.7768953477
22	0.0	-81.851827408
22	0.0	-80.8818534997
22	0.0	-80.99863107
22	0.0	-81.402913265
22	0.0	-81.4228080434
22	0.0	-81.7782602273
22	0.0	-82.5115739204
22	0.0	-82.4758835276
22	0.0	-81.294288622
22	0.0	-81.0068112839
22	0.0	-81.2031141669
22	0.0	-80.3432302273
22	0.0	-80.5280251139
22	0.0	-80.6243980614
22	0.0	-81.9565116826
22	0.0	-81.7931792816
22	0.0	-81.74509836
22	0.0	-82.0089260637
22	0.0	-80.9325028227
22	0.0	-81.8659539553
22	0.0	-80.8670759911
22	0.0	-82.4943417636
22	0.0	-81.7241017575
22	0.0	-81.3370939597
22	0.0	-81.0854260668
22	0.0	-81.4668391301
22	0.0	-80.8842450552
22	0.0	-80.6486181051
22	0.0	-81.6813739862
22	0.0	-81.8330150988
22	0.0	-81.0479605487
22	0.0	-80.8189929103
22	0.0	-80.9968068865
22	0.0	-82.2402801363
22	0.0	-80.9566205839
22	0.0	-81.1201823189
22	0.0	-81.2910093975
22	0.0	-82.2777459777
22	0.0	-81.2675782277
22	0.0	-79.9663008048
22	0.0	-81.4151186743
22	0.0	-81.13817123
22	0.0	-81.5616855521
22	0.0	-80.8038170801
22	0.0	-82.0936953351
22	0.0	-81.9907036247
22	0.0	-81.2934983175
22	0.0	-81.9283576807
22	0.0	-81.2842761754
22	0.0	-81.2687159572
22	0.0	-80.8982444212
22	0.0	-81.9466113282
22	0.0	-82.2793800665
22	0.0	-81.3354915563
22	0.0	-80.6540612121
22	0.0	-81.9595487557
22	0.0	-82.3347561567
22	0.0	-80.6014691624
22	0.0	-80.8934307319
22	0.0	-81.8797777902
22	0.0	-82.1830020284
22	0.0	-81.4613576417
22	0.0	-81.6713175496
22	0.0	-82.0658854891
22	0.0	-81.6077648767
22	0.0	-81.8553498598
22	0.0	-81.7198967254
22	0.0	-81.9938969988
22	0.0	-81.3272587259
22	0.0	-81.4893602303
22	0.0	-81.8692597795
22	0.0	-81.0247968733
22	0.0	-81.7827998813
22	0.0	-82.4129739501
22	0.0	-81.732250705
22	0.0	-81.9553143671
22	0.0	-81.663472689
22	0.0	-81.5096041619
22	0.0	-81.4000542408
22	0.0	-81.1213152257
22	0.0	-81.7361531484
22	0.0	-81.330208141
22	0.0	-80.8950579189
22	0.0	-82.4299244213
22	0.0	-81.4699977108
22	0.0	-82.3930549185
22	0.0	-81.0726676206
22	0.0	-81.8311799884
22	0.0	-81.1164971167
22	0.0	-80.5406189282
22	0.0	-82.9103631485
22	0.0	-82.2227688805
22	0.0	-82.3344312341
22	0.0	-81.2654591634
22	0.0	-81.6683558206
22	0.0	-82.1921102324
22	0.0	-81.5181319161
22	0.0	-80.9332044945
22	0.0	-81.2003858888
22	0.0	-80.8753804492
22	0.0	-81.8304636415
22	0.0	-81.5010100912
22	0.0	-81.0415186442
22	0.0	-81.441687868
22	0.0	-81.1211803059
22	0.0	-82.0590775237
22	0.0	-82.1437301153
22	0.0	-81.398302064
22	0.0	-81.9803076498
22	0.0	-80.6873752779
22	0.0	-81.3834229737
22	0.0	-80.2920150668
22	0.0	-81.6680843699
22	0.0	-81.2447845686
22	0.0	-81.6921496557
22	0.0	-81.0777225236
22	0.0	-82.2610356237
22	0.0	-82.0767609083
22	0.0	-80.6944884034
22	0.0	-82.136454783
22	0.0	-81.5219825303
22	0.0	-82.2696429821
22	0.0	-82.473625216
22	0.0	-81.2899729702
22	0.0	-83.0160156753
22	0.0	-81.4134110129
22	0.0	-81.0937075232
22	0.0	-81.4475409933
22	0.0	-81.4744913229
22	0.0	-81.0645668274
22	0.0	-81.678021587
22	0.0	-80.4389469331
22	0.0	-82.761024215
22	0.0	-81.7188705116
22	0.0	-81.6713843623
22	0.0	-80.465824617
22	0.0	-80.5760535982
22	0.0	-81.3390158716
22	0.0	-82.2188909694
22	0.0	-80.9343477811
22	0.0	-81.2725091316
22	0.0	-81.7139496737
22	0.0	-81.5010079725
22	0.0	-82.2583568736
22	0.0	-81.9868429674
22	0.0	-80.8186230697
22	0.0	-81.37116385
22	0.0	-82.3863276681
22	0.0	-81.2660618278
22	0.0	-81.7050433813
22	0.0	-80.9483135296
22	0.0	-81.9729215177
22	0.0	-80.854092544
22	0.0	-81.5537091285
22	0.0	-81.5383011703
22	0.0	-81.7905518429
22	0.0	-82.5265293162
22	0.0	-81.6744780975
22	0.0	-81.6842578895
22	0.0	-81.7739511644
22	0.0	-82.9368226955
22	0.0	-81.2708578542
22	0.0	-81.4869634092
22	0.0	-81.5602728368
22	0.0	-81.1457407416
22	0.0	-81.7594846843
22	0.0	-81.2437301532
22	0.0	-81.2002710721
22	0.0	-81.9300494402
22	0.0	-80.7093755653
22	0.0	-81.0422164016
22	0.0	-81.4557898634
22	0.0	-81.5303610094
22	0.0	-81.7647089937
22	0.0	-82.8051377251
22	0.0	-81.0635187702
22	0.0	-81.2208894926
22	0.0	-81.947006972
22	0.0	-81.8903708305
22	0.0	-80.8555150741
22	0.0	-82.5415193645
22	0.0	-81.6496027871
22	0.0	-80.6513051984
22	0.0	-81.1391737097
22	0.0	-80.4618074667
22	0.0	-81.5681688574
22	0.0	-81.5154247779
22	0.0	-81.8522531898
22	0.0	-81.3277744789
22	0.0	-81.2667624393
22	0.0	-82.2374215002
22	0.0	-80.4843631382
22	0.0	-82.0084718656
22	0.0	-81.0410999113
22	0.0	-82.3991951587
22	0.0	-81.1173328928
22	0.0	-81.0836887761
22	0.0	-81.9964313344
22	0.0	-81.3609014022
22	0.0	-80.7579024094
22	0.0	-80.9574594942
22	0.0	-82.0262388932
22	0.0	-82.4936432957
22	0.0	-80.9384642356
22	0.0	-81.9567300015
22	0.0	-81.8312921345
22	0.0	-81.1018009724
22	0.0	-82.8035215423
22	0.0	-81.354881694
22	0.0	-80.3990699809
22	0.0	-81.609207508
22	0.0	-80.6731636351
22	0.0	-81.8580017318
22	0.0	-81.7521970099
22	0.0	-80.6644303586
22	0.0	-81.5994113328
22	0.0	-80.1644082106
22	0.0	-81.2738716323
22	0.0	-81.2168910792
22	0.0	-82.5127345412
22	0.0	-82.0434469133
22	0.0	-81.870433314
22	0.0	-81.6288037968
22	0.0	-80.9824307855
22	0.0	-82.6278326556
22	0.0	-81.7055651226
22	0.0	-81.8790946429
22	0.0	-81.3239911122
22	0.0	-81.2994413157
22	0.0	-81.4825899021
22	0.0	-81.5489138456
22	0.0	-81.8535096421
22	0.0	-81.0903957196
22	0.0	-81.941180304
22	0.0	-82.0041268031
22	0.0	-82.0165890683
22	0.0	-82.0943814549
22	0.0	-80.8323904009
22	0.0	-81.76147953
22	0.0	-81.8111658981
22	0.0	-81.3934052222
22	0.0	-81.0101563504
22	0.0	-81.0746489206
22	0.0	-81.2113678189
22	0.0	-81.2195903968
22	0.0	-82.2062095715
22	0.0	-81.0166385522
22	0.0	-81.8138674417
22	0.0	-81.0580815944
22	0.0	-81.0942496064
22	0.0	-82.2098404428
22	0.0	-81.1720320115
22	0.0	-81.3232649021
22	0.0	-81.2969277742
22	0.0	-81.1246737283
22	0.0	-82.4617351128
22	0.0	-81.2819876581
22	0.0	-81.7883254573
22	0.0	-81.6065072389
22	0.0	-81.7096273445
22	0.0	-81.0636781574
22	0.0	-80.5402774125
22	0.0	-82.8804125898
22	0.0	-81.3386475427
22	0.0	-81.9024579712
22	0.0	-82.4082754915
22	0.0	-82.0031187796
22	0.0	-81.3527619149
22	0.0	-81.8633309518
22	0.0	-80.9581722455
22	0.0	-80.6242724934
22	0.0	-80.8705067893
22	0.0	-81.737295698
22	0.0	-81.6715518278
22	0.0	-81.4089010503
22	0.0	-81.9467555684
22	0.0	-82.3896390122
22	0.0	-81.2338771746
22	0.0	-81.9189732698
22	0.0	-81.5034156399
22	0.0	-81.9594227649
22	0.0	-81.1874273087
22	0.0	-81.7460267037
22	0.0	-80.6687619645
22	0.0	-81.6922264485
22	0.0	-82.4665619202
22	0.0	-81.9674271428
22	0.0	-80.8996315185
22	0.0	-81.21750017
22	0.0	-81.5504783422
22	0.0	-82.7174323295
22	0.0	-82.5251487021
22	0.0	-82.0752618257
22	0.0	-80.5848931504
22	0.0	-81.3285806039
22	0.0	-81.3606572679
22	0.0	-81.3941463884
22	0.0	-81.0579485099
22	0.0	-81.8279096091
22	0.0	-81.1819238232
22	0.0	-82.425017291
22	0.0	-81.5314759034
22	0.0	-81.4296562201
22	0.0	-82.0959213004
22	0.0	-81.407463676
22	0.0	-81.5139118276
22	0.0	-81.771803825
22	0.0	-81.6646120016
22	0.0	-79.7837526984
22	0.0	-80.9877760577
22	0.0	-81.6286005909
22	0.0	-81.7229692528
22	0.0	-82.0692158951
22	0.0	-80.9424771268
22	0.0	-82.4032048342
22	0.0	-81.6408626267
22	0.0	-81.1741317786
22	0.0	-80.8559471485
22	0.0	-81.3373704244
22	0.0	-81.5451717766
22	0.0	-82.2533871825
22	0.0	-81.9033056153
22	0.0	-82.1366859135
22	0.0	-81.831355791
22	0.0	-80.1718529858
22	0.0	-80.5568606384
22	0.0	-81.6238045373
22	0.0	-81.5785681701
22	0.0	-81.5245406601
22	0.0	-81.3449348975
22	0.0	-82.1357431183
22	0.0	-81.7853259718
22	0.0	-81.1200174543
22	0.0	-82.045353547
22	0.0	-81.5470163334
22	0.0	-81.8696713978
22	0.0	-81.6255528707
22	0.0	-82.2057358463
22	0.0	-81.4019238746
22	0.0	-80.956775934
22	0.0	-81.7946091672
22	0.0	-81.30633671
22	0.0	-81.4293211061
22	0.0	-82.8591569585
22	0.0	-82.487783762
22	0.0	-82.4970799364
22	0.0	-82.1331319455
22	0.0	-81.4171020591
22	0.0	-81.6088270031
22	0.0	-82.4631847658
22	0.0	-80.9167825265
22	0.0	-81.3370820996
22	0.0	-82.3001500247
22	0.0	-82.3610745036
22	0.0	-82.070041862
22	0.0	-81.2092498125
22	0.0	-82.1327248733
22	0.0	-81.3250551485
22	0.0	-80.962527833
22	0.0	-82.1737956228
22	0.0	-81.9279767524
22	0.0	-82.1981019796
22	0.0	-81.7978655645
22	0.0	-81.9481497823
22	0.0	-81.8386675147
22	0.0	-81.8130564121
22	0.0	-81.0502442892
22	0.0	-80.8431577536
22	0.0	-82.1737083041
22	0.0	-82.042899009
22	0.0	-81.6622780937
22	0.0	-81.3771933516
22	0.0	-82.2966890532
22	0.0	-82.3219348011
22	0.0	-82.281795173
22	0.0	-82.561338799
22	0.0	-81.7292954917
22	0.0	-81.5348902877
22	0.0	-80.6832316611
22	0.0	-80.9393524433
22	0.0	-81.8553202196
22	0.0	-81.3043154861
22	0.0	-81.0057133562
22	0.0	-82.41939485
22	0.0	-81.6278643605
22	0.0	-81.4954730118
22	0.0	-81.3778550751
22	0.0	-80.4618614617
22	0.0	-82.0232220182
22	0.0	-81.4331772266
22	0.0	-81.940242645
22	0.0	-81.6722921522
22	0.0	-79.7557181437
22	0.0	-82.677072635
22	0.0	-81.2791604167
22	0.0	-82.4141515596
22	0.0	-81.0560117299
22	0.0	-81.694048944
22	0.0	-82.422428951
22	0.0	-81.4825341514
22	0.0	-80.8640539851
22	0.0	-81.2944547541
22	0.0	-81.66793162
22	0.0	-81.1421833766
22	0.0	-80.8902720862
22	0.0	-81.1262024574
22	0.0	-81.4515506744
22	0.0	-82.2063583203
22	0.0	-81.5231212669
22	0.0	-80.9911057208
22	0.0	-81.4052298966
22	0.0	-82.1355675496
22	0.0	-81.6185083455
22	0.0	-80.6979615039
22	0.0	-82.4100000984
22	0.0	-80.3395448244
22	0.0	-82.2969466487
22	0.0	-80.7020307892
22	0.0	-82.4538519472
22	0.0	-81.3322817782
22	0.0	-82.0268277804
22	0.0	-81.2273318797
22	0.0	-81.6442289869
22	0.0	-82.5835484457
22	0.0	-80.5657629669
22	0.0	-81.4231461235
22	0.0	-81.2243986622
22	0.0	-82.1191358592
22	0.0	-81.4828486998
22	0.0	-81.2868137075
22	0.0	-81.3638589411
22	0.0	-80.9134702595
22	0.0	-81.2195665529
22	0.0	-81.7529452063
22	0.0	-83.4769876848
22	0.0	-80.6405002428
22	0.0	-82.1708689151
22	0.0	-82.4486036904
22	0.0	-81.8226686588
22	0.0	-81.674399011
22	0.0	-81.7221449061
22	0.0	-81.7083158499
22	0.0	-81.0593509914
22	0.0	-80.7899512872
22	0.0	-80.9323057618
22	0.0	-81.1492423251
22	0.0	-81.7192003056
22	0.0	-80.9464101834
22	0.0	-80.9292651815
22	0.0	-80.8682581736
22	0.0	-82.1430600256
22	0.0	-81.0984437633
22	0.0	-80.757060745
22	0.0	-81.0495977046
22	0.0	-81.3521056414
22	0.0	-82.1914448492
22	0.0	-81.1405006562
22	0.0	-81.2443778267
22	0.0	-81.2214161488
22	0.0	-81.8010436315
22	0.0	-82.2323467903
22	0.0	-81.1960136718
22	0.0	-81.5777040782
22	0.0	-81.1624973578
22	0.0	-82.5688276079
22	0.0	-82.7319719301
22	0.0	-80.5877837564
22	0.0	-80.9947039118
22	0.0	-82.3411398928
22	0.0	-81.2699705689
22	0.0	-81.9909573355
22	0.0	-82.2819215695
22	0.0	-80.3479053489
22	0.0	-82.3031650564
22	0.0	-80.8952233988
22	0.0	-81.8406598108
22	0.0	-80.9278055247
22	0.0	-81.8372962871
22	0.0	-81.4430173058
22	0.0	-81.7840462892
22	0.0	-82.3593799631
22	0.0	-81.6432153799
22	0.0	-81.9600178608
22	0.0	-81.71609895
22	0.0	-81.6185019468
22	0.0	-82.608470937
22	0.0	-81.7778076834
22	0.0	-81.455062969
22	0.0	-81.357525064
22	0.0	-81.8015316557
22	0.0	-82.2901413437
22	0.0	-81.6356539709
22	0.0	-81.7382457428
22	0.0	-80.7964086758
22	0.0	-80.8524251181
22	0.0	-81.6861358547
22	0.0	-81.1899548513
22	0.0	-80.36908297
22	0.0	-80.35096571
22	0.0	-81.8978622668
22	0.0	-81.6068441694
22	0.0	-80.6261113082
22	0.0	-81.8858988726
22	0.0	-80.8809664364
22	0.0	-81.2650051391
22	0.0	-82.9076801787
22	0.0	-81.466201489
22	0.0	-82.5922009178
22	0.0	-81.2017440359
22	0.0	-81.9506565847
22	0.0	-82.0772143722
22	0.0	-81.9514508966
22	0.0	-81.2268501895
22	0.0	-81.4539260924
22	0.0	-81.840324273
22	0.0	-81.5416742295
22	0.0	-81.9407444669
22	0.0	-80.5024037025
22	0.0	-82.2511459691
22	0.0	-81.9957212804
22	0.0	-81.2346257053
22	0.0	-81.0736204922
22	0.0	-81.4000462743
22	0.0	-81.2378549514
22	0.0	-81.7620759386
22	0.0	-80.4514622776
22	0.0	-80.9210410425
22	0.0	-81.1968246635
22	0.0	-81.4541287583
22	0.0	-81.7996250639
22	0.0	-81.1321230618
22	0.0	-81.5904828938
22	0.0	-80.5052620079
22	0.0	-81.2629185515
22	0.0	-81.2846491191
22	0.0	-82.4187012956
22	0.0	-81.1513543054
22	0.0	-81.9977637947
22	0.0	-81.5910097193
22	0.0	-80.9317628771
22	0.0	-80.9831799238
22	0.0	-82.1788721795
22	0.0	-81.4068557352
22	0.0	-82.0931216855
22	0.0	-81.6200607445
22	0.0	-80.7873204697
22	0.0	-82.6308282198
22	0.0	-82.2147319021
22	0.0	-81.2109022346
22	0.0	-81.6713439035
22	0.0	-81.5855688493
22	0.0	-80.5829979009
22	0.0	-82.282592161
22	0.0	-82.0299171143
22	0.0	-80.7319865564
22	0.0	-80.7319581904
22	0.0	-81.2688296663
22	0.0	-83.1584218237
22	0.0	-81.459087642
22	0.0	-81.269988232
22	0.0	-81.3598929943
22	0.0	-81.5026525732
22	0.0	-81.3686121185
22	0.0	-81.667172478
22	0.0	-81.1873030702
22	0.0	-82.2241694347
22	0.0	-81.1710679858
22	0.0	-81.4536697332
22	0.0	-81.5485576418
22	0.0	-81.7845030372
22	0.0	-81.6235750618
22	0.0	-80.9376089034
22	0.0	-81.4831561816
22	0.0	-81.4969899264
22	0.0	-81.8402744005
22	0.0	-81.5579184384
22	0.0	-82.0546487532
22	0.0	-81.0573407142
22	0.0	-81.3615883858
22	0.0	-80.4414711235
22	0.0	-81.1475519307
22	0.0	-82.2637452586
22	0.0	-81.5535401398
22	0.0	-81.0586656751
22	0.0	-80.9199681824
22	0.0	-81.8806903221
22	0.0	-82.1111981095
22	0.0	-81.2552676683
22	0.0	-80.5506519504
22	0.0	-81.758130922
22	0.0	-81.2946242274
22	0.0	-81.8364081401
22	0.0	-81.5039419573
22	0.0	-81.6440894254
22	0.0	-81.6815895184
22	0.0	-82.0213019525
22	0.0	-81.2134361004
22	0.0	-81.7850875118
22	0.0	-80.9724812338
22	0.0	-80.7719097636
22	0.0	-81.7736477983
22	0.0	-81.0167745573
22	0.0	-80.6886471317
22	0.0	-82.063635322
22	0.0	-81.2460043928
22	0.0	-82.1175277524
22	0.0	-82.1704181068
22	0.0	-81.2705470619
22	0.0	-81.4217780531
22	0.0	-81.3852007836
22	0.0	-80.9851800872
22	0.0	-81.2662178375
22	0.0	-82.5011551676
22	0.0	-81.0066931758
22	0.0	-81.0275999539
22	0.0	-81.2899009068
22	0.0	-81.114273205
22	0.0	-81.3879141194
22	0.0	-81.1875846227
22	0.0	-82.0959387318
22	0.0	-80.3555241278
22	0.0	-81.2311521001
22	0.0	-81.9516927114
22	0.0	-81.8564548176
22	0.0	-81.3128324107
22	0.0	-82.5542715331
22	0.0	-82.6328322627
22	0.0	-81.3933869166
22	0.0	-80.3540720416
22	0.0	-81.200863208
22	0.0	-81.4379979057
22	0.0	-81.1485650268
22	0.0	-81.5830263085
22	0.0	-81.0160718279
22	0.0	-81.3304167297
22	0.0	-82.1553427144
22	0.0	-80.8173620584
22	0.0	-80.8470540153
22	0.0	-81.0411680855
22	0.0	-81.648306307
22	0.0	-82.177428885
22	0.0	-82.2089310195
22	0.0	-80.4231230805
22	0.0	-81.4677298535
22	0.0	-81.1911808725
22	0.0	-81.1621382637
22	0.0	-82.1879872452
22	0.0	-82.1292396454
22	0.0	-80.6124174455
22	0.0	-81.8458871547
22	0.0	-80.9482911295
22	0.0	-82.0840242283
22	0.0	-82.5043892557
22	0.0	-81.6490525614
22	0.0	-81.6773222939
22	0.0	-81.8890764046
22	0.0	-80.1254347291
22	0.0	-81.6554967801
22	0.0	-81.6114755112
22	0.0	-81.2890618209
22	0.0	-81.0839136973
22	0.0	-81.5244334642
22	0.0	-82.1410142742
22	0.0	-81.1974806619
22	0.0	-81.159517231
22	0.0	-81.9114357862
22	0.0	-81.6251856326
22	0.0	-82.7812629716
22	0.0	-81.712396224
22	0.0	-82.1432671907
22	0.0	-81.2097782255
22	0.0	-82.42390312
22	0.0	-82.2228218466
22	0.0	-81.9915322764
22	0.0	-81.5541324834
22	0.0	-81.743309334
22	0.0	-82.123203331
22	0.0	-81.8194194008
22	0.0	-80.7868225219
22	0.0	-80.7969203743
22	0.0	-80.7699155467
22	0.0	-80.9732039984
22	0.0	-81.6538872511
22	0.0	-80.7788066582
22	0.0	-80.620428883
22	0.0	-82.3070425129
22	0.0	-81.1974960921
22	0.0	-81.9417151313
22	0.0	-81.5890935014
22	0.0	-82.6517616838
22	0.0	-81.9230060622
22	0.0	-80.7401112956
22	0.0	-81.6143575488
22	0.0	-82.4178336847
22	0.0	-81.6302375299
22	0.0	-81.4198875844
22	0.0	-80.0361295525
22	0.0	-82.7993070553
22	0.0	-81.908725792
22	0.0	-80.9582222194
22	0.0	-81.4768443374
22	0.0	-81.0320233522
22	0.0	-83.2413602692
22	0.0	-81.5294893669
22	0.0	-81.2560189036
22	0.0	-81.9684025647
22	0.0	-81.6345412121
22	0.0	-81.4217143391
22	0.0	-81.1617526154
22	0.0	-81.8851463313
22	0.0	-82.7890246384
22	0.0	-81.6772987617
22	0.0	-81.6213089323
22	0.0	-82.3205709061
22	0.0	-82.1775265592
22	0.0	-82.6011464637
22	0.0	-81.7496958912
22	0.0	-81.325544194
22	0.0	-82.1828003415
22	0.0	-82.5948179461
22	0.0	-80.6128393434
22	0.0	-82.4266949929
22	0.0	-80.8710940318
22	0.0	-81.5428765692
22	0.0	-80.3061989598
22	0.0	-81.1009207246
22	0.0	-81.6563630657
22	0.0	-81.5164388476
22	0.0	-81.6332952281
22	0.0	-81.375257479
22	0.0	-81.9464630801
22	0.0	-81.9451756806
22	0.0	-81.9299188774
22	0.0	-81.383728561
22	0.0	-81.1697745831
22	0.0	-80.8578176014
22	0.0	-80.7359697057
22	0.0	-82.4809781698
22	0.0	-82.1253958701
22	0.0	-81.7974141654
22	0.0	-81.3991173703
22	0.0	-81.2546849434
22	0.0	-80.4457930864
22	0.0	-81.7478022786
22	0.0	-81.4470121525
22	0.0	-81.4367417071
22	0.0	-81.2700089444
22	0.0	-81.597383641
22	0.0	-81.3366155977
22	0.0	-81.2921185081
22	0.0	-81.081664612
22	0.0	-81.2203281757
22	0.0	-81.9109507631
22	0.0	-82.1931248895
22	0.0	-82.5662710875
22	0.0	-81.4406531602
22	0.0	-81.6711073092
22	0.0	-81.9567303579
22	0.0	-80.7488544902
22	0.0	-81.8527931956
22	0.0	-81.5270393009
22	0.0	-82.3540438751
22	0.0	-81.2455042272
22	0.0	-80.2729836657
