# Supplementary material for: Unique membrane properties and enhanced signal processing in human neocortical neurons
Source: eLife. 2016 Oct 6;5:e16553. doi: 10.7554/eLife.16553 (PMC5100995; doi:10.7554/eLife.16553)
Supplement: Source code 1. — DOI: http://dx.doi.org/10.7554/eLife.16553.014 [file elife-16553-code1.zip › Fig3/Fig3b/DIST_045_SYNC/Mon_Apr_11_11_35_14_2016/syns_220/sync_stim_seed_750.txt]

NUMBER_OF_SYNAPSES	APC_N	MAX_VOLTAGE
220	2.0	43.8269128736
220	1.0	43.8308051962
220	1.0	43.8362396961
220	1.0	43.8262126309
220	1.0	43.7866978591
220	1.0	43.8575722278
220	1.0	43.8252191166
220	1.0	43.8510758305
220	1.0	43.8684926187
220	2.0	43.8330113021
220	1.0	43.794787174
220	2.0	43.7821137181
220	1.0	43.8348695118
220	1.0	43.7965350319
220	1.0	43.8113030273
220	1.0	43.8391243047
220	1.0	43.8106387401
220	1.0	43.8244037883
220	1.0	43.8582041305
220	1.0	43.8728645098
220	1.0	43.7866261357
220	1.0	43.863848907
220	1.0	43.7813059505
220	1.0	43.8246704179
220	1.0	43.8134394464
220	1.0	43.7648897911
220	1.0	43.8620166023
220	1.0	43.8235314164
220	1.0	43.8194670095
220	1.0	43.7842280068
220	2.0	43.8446591707
220	1.0	43.8580769802
220	2.0	43.8237412782
220	1.0	43.8620605236
220	2.0	43.8516901286
220	1.0	43.8386983157
220	1.0	43.8632175537
220	1.0	43.8696013917
220	1.0	43.7726252451
220	1.0	43.8227011414
220	1.0	43.8002189484
220	1.0	43.7737825348
220	1.0	43.7445320279
220	2.0	43.8478090959
220	1.0	43.8588179815
220	2.0	43.818690698
220	1.0	43.7575089748
220	1.0	43.8333736331
220	1.0	43.8569504163
220	2.0	43.8509198457
220	1.0	43.8587580601
220	1.0	43.796152351
220	1.0	43.8784889567
220	1.0	43.8446197487
220	2.0	43.8558976393
220	1.0	43.7529731042
220	1.0	43.8332062271
220	1.0	43.8415041435
220	1.0	43.8541280629
220	1.0	43.7670840462
220	1.0	43.856167443
220	1.0	43.8454184186
220	1.0	43.7601772439
220	1.0	43.7907687857
220	1.0	43.833158023
220	1.0	43.8249324293
220	2.0	43.7987545598
220	2.0	43.8525699194
220	1.0	43.7870603954
220	1.0	43.805763267
220	1.0	43.8167138889
220	1.0	43.8664875779
220	1.0	43.850665169
220	1.0	43.8515427967
220	1.0	43.7559983893
220	1.0	43.8431552353
220	1.0	43.8175673182
220	1.0	43.8094885287
220	2.0	43.8519477949
220	1.0	43.8532450561
220	1.0	43.7781197016
220	1.0	43.8519961979
220	1.0	43.8300815325
220	2.0	43.7443558763
220	1.0	43.7828256894
220	1.0	43.8594402543
220	2.0	43.7771155644
220	1.0	43.8066187185
220	1.0	43.790735521
220	1.0	43.815072219
220	1.0	43.8607972724
220	1.0	43.7956790776
220	2.0	43.7742422086
220	1.0	43.7923348873
220	1.0	43.8164407412
220	2.0	43.7955426002
220	2.0	43.8435903389
220	2.0	43.8244791023
220	1.0	43.8360151399
220	1.0	43.8137235147
220	1.0	43.8133247249
220	1.0	43.8639552174
220	1.0	43.8347343429
220	1.0	43.8720635827
220	1.0	43.8447412351
220	1.0	43.8644019642
220	2.0	43.7829759407
220	1.0	43.7626201181
220	2.0	43.8307740069
220	1.0	43.8529566273
220	1.0	43.8374495773
220	1.0	43.8419614963
220	1.0	43.7582643002
220	2.0	43.7721523009
220	1.0	43.8488884414
220	2.0	43.8261965079
220	1.0	43.8079692493
220	1.0	43.7701730362
220	1.0	43.7575641917
220	1.0	43.8458242787
220	2.0	43.7877047317
220	1.0	43.8387250345
220	1.0	43.8531771298
220	1.0	43.7578736707
220	1.0	43.8489114825
220	2.0	43.8338437891
220	2.0	43.7881246916
220	1.0	43.8616615036
220	1.0	43.8511534065
220	1.0	43.8504758647
220	1.0	43.7862195284
220	1.0	43.7984069035
220	1.0	43.8366178571
220	1.0	43.7944204873
220	2.0	43.854317262
220	1.0	43.8387674065
220	1.0	43.8422842876
220	2.0	43.8299605496
220	1.0	43.8030599446
220	2.0	43.8595285702
220	1.0	43.8379840546
220	1.0	43.81800354
220	1.0	43.7813481969
220	2.0	43.8115294201
220	1.0	43.8443728566
220	1.0	43.7622188389
220	1.0	43.8074955667
220	1.0	43.8450728659
220	1.0	43.7991299427
220	1.0	43.8460041716
220	1.0	43.8338650005
220	1.0	43.7969995114
220	1.0	43.8153426132
220	1.0	43.8242434304
220	1.0	43.8469754923
220	1.0	43.7729101523
220	1.0	43.7495071173
220	2.0	43.8158040583
220	1.0	43.7988923153
220	1.0	43.8358439705
220	1.0	43.837406687
220	1.0	43.7373166901
220	1.0	43.7969271735
220	1.0	43.7679430192
220	1.0	43.7640190055
220	1.0	43.8274584753
220	2.0	43.7643540115
220	1.0	43.7897570644
220	1.0	43.7903350541
220	1.0	43.865106976
220	2.0	43.7688203887
220	1.0	43.7651086592
220	1.0	43.8422421602
220	2.0	43.8016924361
220	1.0	43.805006722
220	1.0	43.7677263855
220	1.0	43.8350540694
220	1.0	43.8095428378
220	1.0	43.8519207798
220	1.0	43.8284767498
220	1.0	43.8385913367
220	1.0	43.7914720045
220	1.0	43.7679747224
220	2.0	43.7662482333
220	2.0	43.8467041163
220	1.0	43.770842024
220	1.0	43.8274143507
220	1.0	43.8187780845
220	1.0	43.8498920863
220	2.0	43.802232306
220	1.0	43.7934777812
220	1.0	43.7558173133
220	1.0	43.8182170578
220	1.0	43.8284663995
220	1.0	43.8428286365
220	1.0	43.8023273767
220	1.0	43.8174289674
220	1.0	43.8597271541
220	1.0	43.7927045347
220	2.0	43.8506905623
220	1.0	43.8318129288
220	1.0	43.8556400381
220	1.0	43.7939229673
220	1.0	43.8506768226
220	1.0	43.8467739746
220	1.0	43.811827403
220	2.0	43.8019820688
220	1.0	43.7744166
220	2.0	43.8001503224
220	2.0	43.8031426155
220	1.0	43.8395499497
220	1.0	43.7684210849
220	1.0	43.8648747147
220	1.0	43.8652700872
220	1.0	43.821246847
220	1.0	43.7578768795
220	1.0	43.8492899228
220	1.0	43.8417433836
220	1.0	43.7957634971
220	1.0	43.8579281219
220	1.0	43.8566059621
220	1.0	43.7599716343
220	1.0	43.8510315339
220	1.0	43.8477206477
220	1.0	43.8503234074
220	1.0	43.8051853384
220	1.0	43.7805862097
220	1.0	43.8622883277
220	2.0	43.8184794443
220	1.0	43.8083072572
220	1.0	43.8305196071
220	2.0	43.8537759875
220	1.0	43.8555990863
220	1.0	43.8083552892
220	1.0	43.8494565284
220	1.0	43.8353144407
220	1.0	43.8371010364
220	2.0	43.8272743874
220	1.0	43.8092853101
220	1.0	43.8236072071
220	1.0	43.8393262665
220	1.0	43.7318736684
220	1.0	43.7940300985
220	1.0	43.8607484723
220	2.0	43.7600197792
220	2.0	43.746559224
220	1.0	43.8246429101
220	1.0	43.8489167492
220	1.0	43.8124936001
220	1.0	43.8477030668
220	2.0	43.7550140736
220	2.0	43.8456721015
220	2.0	43.797060215
220	1.0	43.8544123261
220	2.0	43.806226652
220	2.0	43.8187176222
220	1.0	43.7717392586
220	1.0	43.7987249836
220	1.0	43.8554086713
220	1.0	43.8206404651
220	1.0	43.7524301968
220	1.0	43.8588857514
220	1.0	43.7950093067
220	1.0	43.777777331
220	1.0	43.8492703276
220	1.0	43.7888830719
220	1.0	43.760427274
220	1.0	43.8149554656
220	1.0	43.7688509663
220	1.0	43.7755929444
220	1.0	43.8521084169
220	1.0	43.8362008431
220	1.0	43.8663163991
220	1.0	43.8252211424
220	2.0	43.7855696403
220	2.0	43.7643692818
220	1.0	43.8561636773
220	1.0	43.7899928841
220	1.0	43.8162375665
220	1.0	43.8543130889
220	1.0	43.82316754
220	1.0	43.8436365186
220	2.0	43.7945150908
220	2.0	43.8554103463
220	1.0	43.8128051447
220	1.0	43.8543888134
220	1.0	43.8278400856
220	1.0	43.7752991353
220	1.0	43.8062793082
220	1.0	43.7887587407
220	1.0	43.8294742369
220	2.0	43.852295331
220	1.0	43.789990384
220	1.0	43.7852310871
220	1.0	43.8398786893
220	1.0	43.8566266617
220	1.0	43.7882209931
220	2.0	43.8390983556
220	1.0	43.850751191
220	1.0	43.8411316152
220	1.0	43.8260332104
220	1.0	43.8116625725
220	1.0	43.8110517986
220	1.0	43.8662095169
220	1.0	43.8304222583
220	1.0	43.7851175624
220	1.0	43.8564879673
220	1.0	43.7897757313
220	1.0	43.7847847193
220	1.0	43.8261144324
220	1.0	43.8118435167
220	1.0	43.8446333914
220	2.0	43.821839571
220	1.0	43.8175493534
220	1.0	43.858233478
220	1.0	43.8654832246
220	1.0	43.8517609577
220	1.0	43.8483857172
220	1.0	43.8196040607
220	1.0	43.8610973718
220	1.0	43.7732645398
220	2.0	43.754918725
220	1.0	43.8560076403
220	1.0	43.8620817587
220	1.0	43.8122894619
220	1.0	43.772337185
220	1.0	43.8518284656
220	2.0	43.8012830964
220	2.0	43.8517445248
220	1.0	43.8414508088
220	2.0	43.7742573069
220	1.0	43.8114234111
220	2.0	43.8368463916
220	1.0	43.8480608038
220	2.0	43.8172768819
220	1.0	43.7899092011
220	1.0	43.8297361231
220	2.0	43.7597319024
220	1.0	43.8499939245
220	1.0	43.8117911244
220	1.0	43.8037150513
220	2.0	43.7887291096
220	1.0	43.7920919612
220	1.0	43.7607967029
220	1.0	43.8498384699
220	1.0	43.8314376667
220	2.0	43.8464895696
220	2.0	43.8390528702
220	2.0	43.8465936948
220	1.0	43.7537812926
220	1.0	43.8134496551
220	1.0	43.7573257679
220	1.0	43.8175014412
220	2.0	43.7972628963
220	2.0	43.8257839671
220	2.0	43.7755200877
220	1.0	43.8480009075
220	1.0	43.7783744603
220	1.0	43.7983229505
220	1.0	43.7900582955
220	2.0	43.8069583645
220	2.0	43.8575004499
220	1.0	43.7238182969
220	1.0	43.872438327
220	1.0	43.8325831831
220	1.0	43.8256086144
220	1.0	43.8466710982
220	1.0	43.8728696774
220	1.0	43.7647521897
220	1.0	43.8562894991
220	1.0	43.8524139121
220	1.0	43.8554800596
220	1.0	43.8408303734
220	1.0	43.8306514848
220	1.0	43.8172480464
220	1.0	43.8703269996
220	2.0	43.7574050418
220	1.0	43.8484292034
220	1.0	43.7580676038
220	1.0	43.7953542898
220	1.0	43.7865139959
220	1.0	43.8443798281
220	1.0	43.8502650214
220	1.0	43.7858989261
220	1.0	43.8112289294
220	1.0	43.8413964147
220	1.0	43.7731913302
220	1.0	43.7701932621
220	1.0	43.8470604932
220	1.0	43.8263935425
220	1.0	43.7773339844
220	1.0	43.8503942282
220	1.0	43.85553717
220	1.0	43.7676529287
220	1.0	43.8584406739
220	1.0	43.798983083
220	1.0	43.8295089346
220	1.0	43.7925473857
220	1.0	43.7884685574
220	1.0	43.8564739246
220	1.0	43.8321965437
220	1.0	43.7784849866
220	2.0	43.8365081009
220	1.0	43.8349944444
220	1.0	43.8660584746
220	1.0	43.8268708042
220	1.0	43.7301260872
220	2.0	43.8275746958
220	2.0	43.8468926974
220	1.0	43.8060581326
220	1.0	43.8632938929
220	2.0	43.8580935842
220	1.0	43.7819574527
220	1.0	43.8402246484
220	1.0	43.7587769325
220	1.0	43.8512976385
220	1.0	43.8305084187
220	1.0	43.8624232033
220	1.0	43.8499268722
220	1.0	43.7704219435
220	2.0	43.7808862539
220	1.0	43.7843773218
220	1.0	43.8504693258
220	1.0	43.8529992397
220	1.0	43.8145091905
220	1.0	43.8442226064
220	1.0	43.7839519469
220	1.0	43.8597593263
220	2.0	43.8424304446
220	1.0	43.8403211301
220	1.0	43.8258703335
220	1.0	43.84691274
220	1.0	43.8219415864
220	1.0	43.848100814
220	2.0	43.796807163
220	1.0	43.8528547786
220	1.0	43.8476894484
220	1.0	43.8660889035
220	1.0	43.7691219907
220	1.0	43.8638672808
220	1.0	43.8381808595
220	1.0	43.760611274
220	1.0	43.84036225
220	1.0	43.7554403592
220	1.0	43.7860928528
220	1.0	43.8409890883
220	1.0	43.7779358122
220	2.0	43.7987487381
220	1.0	43.8121952616
220	2.0	43.8561045396
220	1.0	43.7665790543
220	1.0	43.82516103
220	1.0	43.7854251155
220	2.0	43.8135299173
220	1.0	43.7878382525
220	2.0	43.7691624998
220	2.0	43.8422790375
220	2.0	43.7842251115
220	2.0	43.8266417755
220	1.0	43.855368722
220	1.0	43.8476144012
220	1.0	43.7711718576
220	1.0	43.7938671372
220	1.0	43.8339050999
220	1.0	43.7735748878
220	1.0	43.8296093867
220	2.0	43.7538218528
220	1.0	43.8371084563
220	1.0	43.8046915342
220	1.0	43.8075551985
220	1.0	43.7931197467
220	1.0	43.8584702564
220	1.0	43.7854181546
220	1.0	43.8582491
220	1.0	43.8286910226
220	2.0	43.8507432379
220	1.0	43.7801753583
220	1.0	43.7573145319
220	1.0	43.8616758718
220	1.0	43.8214314789
220	1.0	43.8330680217
220	1.0	43.8393261354
220	2.0	43.8605258834
220	1.0	43.8504898031
220	2.0	43.7987696854
220	1.0	43.8421561351
220	2.0	43.7616667988
220	1.0	43.7704768595
220	1.0	43.8218658919
220	2.0	43.8512630366
220	2.0	43.7714522376
220	1.0	43.8650330422
220	1.0	43.7983796852
220	1.0	43.8349641848
220	2.0	43.8515717231
220	1.0	43.7951036961
220	2.0	43.794782983
220	1.0	43.7956503602
220	1.0	43.7880342746
220	1.0	43.8598930766
220	1.0	43.8238547207
220	1.0	43.8626241683
220	1.0	43.8388428685
220	2.0	43.8388970733
220	2.0	43.8466905481
220	1.0	43.8041707633
220	2.0	43.8472037485
220	1.0	43.8156096029
220	1.0	43.7760966975
220	1.0	43.8147682504
220	1.0	43.7955211466
220	1.0	43.8633793479
220	1.0	43.8548105794
220	1.0	43.8467264856
220	1.0	43.8329676459
220	1.0	43.8463892561
220	1.0	43.8564134596
220	1.0	43.8523054995
220	1.0	43.8486382965
220	2.0	43.764022466
220	2.0	43.855509262
220	1.0	43.8219070718
220	1.0	43.7608253406
220	1.0	43.8073248096
220	1.0	43.8591447178
220	1.0	43.8241183741
220	1.0	43.7825055602
220	1.0	43.7544869225
220	1.0	43.8517956313
220	1.0	43.8051676488
220	1.0	43.7871332558
220	1.0	43.8599521949
220	1.0	43.851837572
220	1.0	43.8417551453
220	1.0	43.795259403
220	1.0	43.7919424686
220	1.0	43.8392953912
220	1.0	43.8129627448
220	1.0	43.8515092939
220	1.0	43.758499515
220	2.0	43.8494308327
220	1.0	43.8171953446
220	1.0	43.7500600609
220	1.0	43.8645133731
220	1.0	43.8600071086
220	1.0	43.7789191015
220	1.0	43.8363807737
220	1.0	43.8446977652
220	1.0	43.7947799766
220	1.0	43.8176922692
220	2.0	43.7736297326
220	1.0	43.7940936139
220	2.0	43.8427688166
220	1.0	43.8429319175
220	1.0	43.8380941605
220	1.0	43.8235247844
220	1.0	43.8324337499
220	1.0	43.8415142265
220	1.0	43.8379087724
220	1.0	43.8707632707
220	2.0	43.7489542598
220	1.0	43.8520616327
220	1.0	43.8473961526
220	1.0	43.8564319464
220	1.0	43.8464521376
220	1.0	43.8165775031
220	2.0	43.8571578827
220	1.0	43.8382896873
220	1.0	43.8469293028
220	1.0	43.8198741087
220	1.0	43.7965571003
220	1.0	43.838264602
220	2.0	43.8055203291
220	1.0	43.8110539262
220	2.0	43.8546777592
220	1.0	43.7728317087
220	2.0	43.7941393705
220	2.0	43.7638055663
220	1.0	43.8041727388
220	1.0	43.774586571
220	2.0	43.7536804841
220	1.0	43.8348549713
220	1.0	43.8390671525
220	1.0	43.8305064943
220	2.0	43.8399288927
220	1.0	43.8249468968
220	1.0	43.8461597202
220	1.0	43.8186592833
220	2.0	43.7783181227
220	1.0	43.8329339102
220	1.0	43.7653316797
220	1.0	43.8381232155
220	1.0	43.8190707147
220	1.0	43.7752552661
220	1.0	43.8105688962
220	1.0	43.8241877353
220	1.0	43.8574745871
220	1.0	43.7907988264
220	1.0	43.8726943104
220	1.0	43.8277744448
220	2.0	43.8217626337
220	2.0	43.7710523759
220	1.0	43.7895164855
220	1.0	43.8620828338
220	1.0	43.8443823435
220	2.0	43.7918701956
220	1.0	43.8097550862
220	1.0	43.8003811091
220	1.0	43.8174288601
220	2.0	43.8267282928
220	1.0	43.8427874954
220	1.0	43.7967181768
220	1.0	43.8335782223
220	1.0	43.8297241349
220	1.0	43.8535445431
220	2.0	43.831596286
220	1.0	43.8516991625
220	1.0	43.7937164158
220	1.0	43.823220472
220	1.0	43.8353990383
220	1.0	43.8099168199
220	1.0	43.8235157172
220	1.0	43.8471052403
220	1.0	43.8407883033
220	1.0	43.7732405061
220	1.0	43.8581853773
220	1.0	43.838310739
220	1.0	43.8107019576
220	1.0	43.7411017345
220	1.0	43.7903597736
220	1.0	43.8116096738
220	1.0	43.8272390902
220	1.0	43.7970668675
220	1.0	43.836865102
220	2.0	43.7862958075
220	1.0	43.7776832027
220	1.0	43.7909230121
220	1.0	43.8297005472
220	2.0	43.8014223407
220	1.0	43.8316010683
220	1.0	43.8565500778
220	1.0	43.8498807804
220	1.0	43.8168488604
220	2.0	43.7381392997
220	2.0	43.8227355677
220	1.0	43.8607220556
220	2.0	43.8551664056
220	1.0	43.8671895525
220	2.0	43.8507243345
220	2.0	43.8225446134
220	1.0	43.8025700469
220	1.0	43.8323414732
220	1.0	43.7859367555
220	1.0	43.7636180347
220	2.0	43.775160545
220	1.0	43.8123180867
220	1.0	43.8626847774
220	1.0	43.8386530847
220	1.0	43.8345346457
220	1.0	43.8473967025
220	1.0	43.8182872142
220	1.0	43.8163119885
220	1.0	43.762346036
220	1.0	43.826141257
220	1.0	43.7990966486
220	2.0	43.8303971464
220	1.0	43.7842358059
220	1.0	43.8465843163
220	1.0	43.8488203963
220	1.0	43.8414238461
220	1.0	43.8575553982
220	1.0	43.84279911
220	1.0	43.8452246873
220	1.0	43.7442457009
220	1.0	43.862590113
220	1.0	43.8575856455
220	1.0	43.8191178353
220	1.0	43.8357047602
220	2.0	43.8425353015
220	1.0	43.7821050503
220	1.0	43.8158582495
220	1.0	43.821729826
220	2.0	43.7761536338
220	2.0	43.7790357903
220	1.0	43.861285038
220	1.0	43.7692514301
220	1.0	43.8108519156
220	2.0	43.7469461507
220	1.0	43.8177245037
220	1.0	43.8020580473
220	1.0	43.8235697132
220	1.0	43.7871850591
220	2.0	43.8540708177
220	2.0	43.8415527358
220	1.0	43.8534000811
220	1.0	43.8388334168
220	1.0	43.8292048763
220	1.0	43.8391327701
220	2.0	43.7821317896
220	1.0	43.8443254624
220	1.0	43.8548604018
220	1.0	43.7858126435
220	1.0	43.8339001184
220	1.0	43.8550303995
220	1.0	43.8375483973
220	1.0	43.764248508
220	1.0	43.8300715095
220	1.0	43.7974009923
220	2.0	43.7819826983
220	1.0	43.8018062725
220	1.0	43.8712455658
220	1.0	43.7803610055
220	2.0	43.8418059104
220	1.0	43.7754832387
220	1.0	43.839916894
220	1.0	43.8492430523
220	1.0	43.7988172134
220	2.0	43.8127046478
220	2.0	43.7824551593
220	1.0	43.7324621551
220	1.0	43.8353226244
220	1.0	43.7646264952
220	1.0	43.7744362793
220	1.0	43.8411282338
220	1.0	43.8074499951
220	1.0	43.879018103
220	1.0	43.8230964526
220	1.0	43.7703256856
220	1.0	43.8521852234
220	1.0	43.7849569812
220	1.0	43.839183469
220	2.0	43.7652179317
220	1.0	43.847494242
220	1.0	43.8353799472
220	1.0	43.8391987157
220	1.0	43.8451649145
220	1.0	43.7502027828
220	1.0	43.8500353488
220	1.0	43.850403387
220	1.0	43.7659177423
220	1.0	43.8671126897
220	1.0	43.8366289183
220	1.0	43.8230454744
220	1.0	43.8382046882
220	1.0	43.775604423
220	1.0	43.7575024014
220	2.0	43.8334575716
220	2.0	43.8001235287
220	1.0	43.8312301788
220	1.0	43.8042112474
220	1.0	43.7440415728
220	1.0	43.7978047179
220	2.0	43.7827625538
220	1.0	43.8408901562
220	1.0	43.788894069
220	2.0	43.8132147443
220	2.0	43.7790960054
220	1.0	43.7848983506
220	1.0	43.7585162533
220	1.0	43.7932376875
220	1.0	43.7636991332
220	1.0	43.8048436751
220	1.0	43.8525955329
220	1.0	43.8169039329
220	2.0	43.8392737988
220	1.0	43.7891080894
220	2.0	43.8649149338
220	2.0	43.8639284506
220	1.0	43.8376858717
220	1.0	43.849686055
220	1.0	43.847335477
220	1.0	43.8339000768
220	1.0	43.8381516945
220	1.0	43.827415085
220	1.0	43.8154349898
220	1.0	43.8494792607
220	2.0	43.815452866
220	1.0	43.8478276819
220	1.0	43.8180150721
220	1.0	43.7980756289
220	1.0	43.8201428871
220	2.0	43.8239919903
220	1.0	43.7697937248
220	1.0	43.808349472
220	1.0	43.8152129064
220	1.0	43.7801866255
220	1.0	43.7556358076
220	1.0	43.8053069788
220	1.0	43.8301793447
220	1.0	43.8070005201
220	2.0	43.7945336766
220	1.0	43.8528697163
220	1.0	43.848437477
220	1.0	43.7627199628
220	1.0	43.8087968396
220	1.0	43.8425599444
220	2.0	43.7719194716
220	1.0	43.8496938294
220	1.0	43.8114943239
220	1.0	43.7778296013
220	1.0	43.8709042315
220	1.0	43.8205844405
220	2.0	43.839963531
220	2.0	43.7506289728
220	2.0	43.8203040375
220	2.0	43.861196757
220	1.0	43.7931098484
220	2.0	43.7719258838
220	1.0	43.827096474
220	1.0	43.8599859345
220	2.0	43.8018741144
220	1.0	43.842638284
220	1.0	43.8381359864
220	1.0	43.7666288953
220	2.0	43.8446601962
220	1.0	43.8178262688
220	1.0	43.8142417064
220	2.0	43.8495143829
220	2.0	43.8446781267
220	1.0	43.8467111187
220	1.0	43.7999778115
220	2.0	43.7990836377
220	1.0	43.8463862679
220	1.0	43.8423162476
220	2.0	43.8417277692
220	2.0	43.8255096794
220	1.0	43.8494349994
220	1.0	43.8387135951
220	1.0	43.8342395811
220	1.0	43.8312356532
220	1.0	43.8556659909
220	1.0	43.827102735
220	1.0	43.8577571585
220	1.0	43.7886279774
220	1.0	43.8131175454
220	1.0	43.8259413569
220	2.0	43.8378075243
220	1.0	43.8309138129
220	2.0	43.864093428
220	1.0	43.8144433593
220	1.0	43.8501059912
220	1.0	43.8091966081
220	1.0	43.8534082688
220	1.0	43.8672055362
220	1.0	43.7814729456
220	1.0	43.7831869094
220	1.0	43.8421242805
220	1.0	43.7799871927
220	2.0	43.7805492821
220	2.0	43.8501182344
220	1.0	43.8154389131
220	1.0	43.853910391
220	1.0	43.8257555791
220	2.0	43.8297973225
220	2.0	43.8432445623
220	1.0	43.8473419089
220	1.0	43.8002104533
220	1.0	43.8362901598
220	1.0	43.830867293
220	1.0	43.7979826917
220	1.0	43.7891790484
220	2.0	43.7824395318
220	1.0	43.8337493603
220	1.0	43.7451396356
220	1.0	43.8070087872
220	1.0	43.8331637714
220	1.0	43.8203983394
220	1.0	43.7854309314
220	1.0	43.7638679164
220	2.0	43.7784685878
220	2.0	43.8029819851
220	1.0	43.7670913319
220	1.0	43.8223413407
220	1.0	43.8138884136
220	1.0	43.850580384
220	2.0	43.772114643
220	2.0	43.8076304701
220	1.0	43.7933432875
220	1.0	43.8023151001
220	1.0	43.82038819
220	1.0	43.8561831336
220	1.0	43.830544535
220	1.0	43.8344038736
220	1.0	43.8050296279
220	1.0	43.7455582535
220	1.0	43.839410141
220	1.0	43.831459961
220	1.0	43.7821434216
220	1.0	43.8042818729
220	1.0	43.8278218083
220	1.0	43.8388922726
220	2.0	43.8441817034
220	2.0	43.8301674856
220	1.0	43.7843294251
220	1.0	43.8630594026
220	2.0	43.7847987663
220	1.0	43.8332921672
220	1.0	43.8760036123
220	2.0	43.8258444112
220	1.0	43.8244365663
220	1.0	43.8566322072
220	1.0	43.859029684
220	1.0	43.8113754411
220	1.0	43.823585063
220	1.0	43.8461283162
220	2.0	43.8303890186
220	2.0	43.852250319
220	2.0	43.8419358173
220	2.0	43.8536849835
220	2.0	43.8355893145
220	1.0	43.8022669692
220	1.0	43.8290074005
220	1.0	43.856806968
220	1.0	43.8244781881
220	1.0	43.7831167417
220	2.0	43.8506362062
220	1.0	43.8387735615
220	1.0	43.8281109032
220	1.0	43.8346144029
220	1.0	43.838142007
220	1.0	43.8341432288
220	1.0	43.8432647992
220	1.0	43.8431706054
220	1.0	43.8601191136
220	2.0	43.8126617668
220	1.0	43.7690977855
220	1.0	43.8549830209
220	1.0	43.8233558369
220	1.0	43.835183726
220	1.0	43.7673930234
220	1.0	43.8208497016
220	2.0	43.8246606807
220	1.0	43.7707128852
220	1.0	43.8612455794
220	1.0	43.8497461085
220	1.0	43.7926384886
220	2.0	43.7971236498
220	1.0	43.8068169424
220	1.0	43.7964842327
220	1.0	43.7799145878
220	1.0	43.8100485126
220	1.0	43.8406793147
220	1.0	43.7733780262
220	1.0	43.7742783268
220	1.0	43.8456169353
220	2.0	43.8383852733
220	1.0	43.756630801
220	1.0	43.8580977842
220	1.0	43.8370103341
220	1.0	43.8594057076
220	1.0	43.8485622262
220	1.0	43.8463420386
220	1.0	43.8203956894
220	1.0	43.8468066333
220	1.0	43.841909518
220	1.0	43.8137738182
220	1.0	43.8383967061
220	1.0	43.8577359491
220	1.0	43.8553066066
220	1.0	43.8609682255
220	1.0	43.8317349
220	1.0	43.8569728554
220	1.0	43.8600101795
220	1.0	43.8253813658
220	1.0	43.8257775349
220	2.0	43.7348926882
220	2.0	43.7643001797
220	1.0	43.8509615896
220	1.0	43.8000404884
220	1.0	43.8519559045
220	2.0	43.8377580574
220	2.0	43.8545812756
220	2.0	43.7511494586
220	1.0	43.7889652211
220	1.0	43.8254910655
220	1.0	43.7397569572
220	1.0	43.8278642873
220	1.0	43.8531381597
220	1.0	43.8328917643
220	1.0	43.8242330185
220	1.0	43.7470543334
220	1.0	43.7671792011
220	1.0	43.8499612829
220	2.0	43.8606550663
220	1.0	43.8623775442
220	1.0	43.8451103059
220	1.0	43.8542214928
220	1.0	43.8252427288
220	1.0	43.8582225448
220	1.0	43.8575245664
220	2.0	43.8298084127
220	1.0	43.8571004885
220	1.0	43.8052374719
220	1.0	43.8290838144
220	1.0	43.8284415574
220	1.0	43.8354650504
220	1.0	43.8329716343
220	1.0	43.853808089
220	2.0	43.7826676418
220	2.0	43.7585079374
