# Supplementary material for: Unique membrane properties and enhanced signal processing in human neocortical neurons
Source: eLife. 2016 Oct 6;5:e16553. doi: 10.7554/eLife.16553 (PMC5100995; doi:10.7554/eLife.16553)
Supplement: Source code 1. — DOI: http://dx.doi.org/10.7554/eLife.16553.014 [file elife-16553-code1.zip › Fig3/Fig3b/DIST_045_SYNC/Mon_Apr_11_11_35_14_2016/syns_221/sync_stim_seed_752.txt]

NUMBER_OF_SYNAPSES	APC_N	MAX_VOLTAGE
221	2.0	43.8427540214
221	1.0	43.7966605595
221	1.0	43.8420596256
221	1.0	43.7602310199
221	1.0	43.7341300689
221	1.0	43.8264368888
221	2.0	43.8234228435
221	1.0	43.863458515
221	1.0	43.8327502417
221	1.0	43.8292524058
221	1.0	43.8461560636
221	1.0	43.7971712267
221	1.0	43.7615754677
221	1.0	43.8399923447
221	1.0	43.7796230825
221	1.0	43.8717948283
221	1.0	43.8663534315
221	1.0	43.8328300426
221	2.0	43.8065913788
221	1.0	43.842037892
221	2.0	43.8499977671
221	1.0	43.8472932401
221	1.0	43.8346240826
221	2.0	43.8607316468
221	2.0	43.770094717
221	1.0	43.8440590084
221	1.0	43.7793514867
221	1.0	43.7781354933
221	1.0	43.79942577
221	1.0	43.8429588533
221	1.0	43.8527091934
221	1.0	43.7670192306
221	1.0	43.8199736314
221	2.0	43.8171540993
221	2.0	43.8137964301
221	2.0	43.8471337716
221	2.0	43.8484606018
221	1.0	43.8505499095
221	1.0	43.7683588585
221	2.0	43.844937744
221	1.0	43.7395048933
221	2.0	43.8613595028
221	1.0	43.7655887527
221	2.0	43.8406163873
221	2.0	43.8192228638
221	1.0	43.8662608085
221	1.0	43.8436879412
221	1.0	43.8342650346
221	1.0	43.7746091313
221	1.0	43.7617761929
221	1.0	43.8335562583
221	1.0	43.765769539
221	1.0	43.7669517853
221	1.0	43.8494896295
221	1.0	43.8588840352
221	1.0	43.8201624004
221	1.0	43.8279950512
221	1.0	43.8361746374
221	1.0	43.8074697592
221	2.0	43.7443520105
221	1.0	43.8283690731
221	1.0	43.8085684396
221	1.0	43.7847264288
221	1.0	43.8519877618
221	2.0	43.7880131485
221	1.0	43.8598152335
221	2.0	43.8098649196
221	1.0	43.8258728865
221	1.0	43.7725173843
221	1.0	43.8027351347
221	2.0	43.7789596871
221	1.0	43.8505923967
221	1.0	43.8357114764
221	1.0	43.8172334903
221	2.0	43.8277942701
221	1.0	43.8675009001
221	1.0	43.8338450572
221	1.0	43.8465785045
221	1.0	43.8675987079
221	2.0	43.8339295739
221	1.0	43.8316108972
221	1.0	43.8284455445
221	1.0	43.797456446
221	1.0	43.7800007257
221	1.0	43.8490275745
221	2.0	43.8472697992
221	2.0	43.7967513019
221	1.0	43.8169358661
221	1.0	43.855107477
221	1.0	43.8616900143
221	2.0	43.8067753009
221	2.0	43.7988308485
221	1.0	43.8617062038
221	2.0	43.849856032
221	1.0	43.8228460356
221	1.0	43.8680475901
221	1.0	43.840216029
221	1.0	43.8303730592
221	2.0	43.853856127
221	1.0	43.8456219911
221	2.0	43.8410719828
221	1.0	43.7850006055
221	1.0	43.8222729738
221	1.0	43.8476836098
221	2.0	43.8233726741
221	1.0	43.7946793598
221	1.0	43.838391383
221	1.0	43.7610470479
221	1.0	43.7824340965
221	1.0	43.7618118499
221	1.0	43.8213290855
221	2.0	43.7697794423
221	1.0	43.8566710606
221	2.0	43.8539680033
221	1.0	43.8548447305
221	1.0	43.8361327064
221	1.0	43.8158110164
221	1.0	43.7636689569
221	1.0	43.7688214714
221	2.0	43.8637843897
221	1.0	43.8311965027
221	2.0	43.7968944227
221	1.0	43.7831252543
221	1.0	43.8524166484
221	2.0	43.7640990612
221	1.0	43.8043693922
221	1.0	43.7884490247
221	1.0	43.7882987773
221	2.0	43.8080988703
221	1.0	43.8676271098
221	1.0	43.7726548151
221	1.0	43.8484891114
221	1.0	43.8633014511
221	2.0	43.8498517526
221	1.0	43.856234553
221	1.0	43.7925518065
221	1.0	43.8471825563
221	2.0	43.752398019
221	1.0	43.8689092896
221	1.0	43.7519320501
221	1.0	43.836308509
221	1.0	43.8475846862
221	1.0	43.849026668
221	1.0	43.775343171
221	2.0	43.8329817142
221	1.0	43.7376419457
221	2.0	43.8586522013
221	1.0	43.8342185373
221	1.0	43.7976189296
221	1.0	43.8218214369
221	1.0	43.8640429842
221	1.0	43.8653010233
221	2.0	43.7659481449
221	1.0	43.8515257641
221	2.0	43.8005127398
221	1.0	43.8241231085
221	2.0	43.8109348105
221	1.0	43.8152798262
221	1.0	43.8623676057
221	1.0	43.8401662052
221	2.0	43.7907789084
221	1.0	43.7994014333
221	1.0	43.8581649488
221	2.0	43.787622828
221	1.0	43.8128732544
221	1.0	43.8067071469
221	1.0	43.842239343
221	2.0	43.8417948959
221	1.0	43.829340494
221	1.0	43.8273224085
221	1.0	43.8167339042
221	1.0	43.8406341202
221	1.0	43.7579991992
221	1.0	43.8570675308
221	2.0	43.8533241381
221	1.0	43.8316175185
221	2.0	43.7627165667
221	1.0	43.8022392113
221	1.0	43.8340778812
221	1.0	43.8519627933
221	1.0	43.7997009116
221	1.0	43.8132868103
221	1.0	43.8461501994
221	1.0	43.794928586
221	1.0	43.8383463593
221	2.0	43.8130071251
221	1.0	43.8413688387
221	2.0	43.7877893631
221	2.0	43.7944119347
221	1.0	43.8335054422
221	1.0	43.8301919721
221	2.0	43.7769510564
221	1.0	43.8604321686
221	1.0	43.8385829522
221	1.0	43.8352929522
221	1.0	43.8356920826
221	1.0	43.8042341297
221	1.0	43.8697183703
221	1.0	43.8422799254
221	1.0	43.8486951328
221	1.0	43.8304801619
221	2.0	43.7626509014
221	1.0	43.7951335588
221	2.0	43.7555518168
221	2.0	43.7581816724
221	1.0	43.7571314841
221	1.0	43.8127987121
221	1.0	43.8273254311
221	1.0	43.8516809734
221	1.0	43.7513131376
221	1.0	43.8287261139
221	1.0	43.8447317795
221	1.0	43.7776240118
221	1.0	43.8468382238
221	1.0	43.8278279101
221	1.0	43.859198633
221	1.0	43.7696155389
221	1.0	43.8258060157
221	1.0	43.7991552861
221	1.0	43.8392794734
221	1.0	43.8163692394
221	1.0	43.7934257073
221	1.0	43.8185980652
221	1.0	43.8445732477
221	2.0	43.8356732497
221	1.0	43.8518489108
221	1.0	43.8625862485
221	1.0	43.8605275147
221	2.0	43.8283979177
221	1.0	43.8276168481
221	2.0	43.8122561824
221	1.0	43.838403455
221	1.0	43.8322353188
221	1.0	43.8415871239
221	1.0	43.8067226114
221	1.0	43.8599616661
221	1.0	43.8455642624
221	1.0	43.7855898798
221	1.0	43.77277428
221	1.0	43.8158052516
221	1.0	43.8626919719
221	1.0	43.7629377248
221	1.0	43.8358941035
221	1.0	43.8003041793
221	1.0	43.8410500008
221	2.0	43.8502313471
221	1.0	43.8490642151
221	1.0	43.7766891983
221	1.0	43.8254385049
221	1.0	43.8237920276
221	1.0	43.8565719251
221	1.0	43.8469692234
221	2.0	43.8364682718
221	1.0	43.8232177713
221	1.0	43.7441547696
221	2.0	43.8498674165
221	1.0	43.7959988889
221	2.0	43.8406085003
221	1.0	43.8122886202
221	2.0	43.8388444541
221	2.0	43.8204729283
221	1.0	43.8371662555
221	1.0	43.8446549221
221	1.0	43.8465832617
221	1.0	43.8329266008
221	1.0	43.8576264833
221	1.0	43.8436977227
221	1.0	43.8008082172
221	1.0	43.8481205675
221	2.0	43.8170373909
221	2.0	43.8247398055
221	1.0	43.8650650487
221	1.0	43.8348560795
221	2.0	43.8262687817
221	2.0	43.8503340943
221	1.0	43.855456943
221	1.0	43.7372776768
221	1.0	43.8359576147
221	1.0	43.8467005399
221	1.0	43.8718334697
221	1.0	43.8176845387
221	2.0	43.8374402843
221	1.0	43.842018295
221	1.0	43.7919585865
221	1.0	43.8320446521
221	1.0	43.7972947436
221	1.0	43.7504831687
221	1.0	43.8306077653
221	1.0	43.8517959797
221	1.0	43.8197231211
221	1.0	43.8045002265
221	2.0	43.7759033712
221	1.0	43.7909496335
221	1.0	43.8067368689
221	1.0	43.8244680248
221	2.0	43.8117188419
221	1.0	43.8248041591
221	2.0	43.7433221641
221	1.0	43.7676944542
221	1.0	43.7711542544
221	1.0	43.8595374981
221	1.0	43.8343926028
221	1.0	43.8083280023
221	1.0	43.7509798754
221	1.0	43.8145531676
221	1.0	43.8146891814
221	1.0	43.7988307387
221	2.0	43.8404047943
221	1.0	43.8205508239
221	1.0	43.8521919196
221	1.0	43.8145925909
221	1.0	43.8223366448
221	1.0	43.867732927
221	1.0	43.8407294957
221	1.0	43.8563228735
221	1.0	43.8587788376
221	1.0	43.7997534883
221	1.0	43.8536463138
221	1.0	43.7981540531
221	1.0	43.7961303716
221	1.0	43.858453325
221	1.0	43.7856963014
221	1.0	43.8504001313
221	1.0	43.8627267146
221	1.0	43.8147657779
221	1.0	43.8471526676
221	1.0	43.7813923459
221	2.0	43.7545318194
221	1.0	43.8001584866
221	2.0	43.8362749441
221	1.0	43.7836913226
221	2.0	43.8402299273
221	1.0	43.8708148658
221	1.0	43.769761518
221	1.0	43.8295223788
221	1.0	43.773092591
221	2.0	43.8471696653
221	1.0	43.8435065549
221	1.0	43.8573841137
221	1.0	43.8324539868
221	1.0	43.8178222007
221	1.0	43.8199385487
221	1.0	43.8161842277
221	2.0	43.8365222671
221	1.0	43.8626161765
221	1.0	43.7715763049
221	1.0	43.823442593
221	1.0	43.8448017127
221	1.0	43.8082657042
221	1.0	43.7815169616
221	1.0	43.773567263
221	2.0	43.8412459598
221	1.0	43.7764848221
221	1.0	43.8086284003
221	1.0	43.7816282839
221	1.0	43.854552136
221	1.0	43.7797195713
221	1.0	43.791511887
221	1.0	43.8545414412
221	2.0	43.8084798886
221	1.0	43.8089384133
221	1.0	43.8180486432
221	1.0	43.8426389757
221	1.0	43.7930790991
221	1.0	43.8641926683
221	1.0	43.8546701307
221	1.0	43.8021264326
221	1.0	43.7780349344
221	1.0	43.8572194852
221	1.0	43.7918953657
221	1.0	43.8534312407
221	1.0	43.8243445234
221	1.0	43.8467131787
221	1.0	43.8508790613
221	1.0	43.8604695393
221	1.0	43.7646317401
221	1.0	43.809502126
221	2.0	43.8293053376
221	2.0	43.8335443187
221	1.0	43.8319357873
221	1.0	43.8421994027
221	1.0	43.7959047058
221	2.0	43.8604804941
221	1.0	43.7892175646
221	1.0	43.8404135481
221	1.0	43.7623229462
221	1.0	43.8496821125
221	1.0	43.8307614676
221	1.0	43.8340891318
221	1.0	43.8685237744
221	1.0	43.832390077
221	1.0	43.7539457438
221	1.0	43.8569629043
221	2.0	43.8668461515
221	1.0	43.8515239351
221	1.0	43.7845975372
221	1.0	43.8397793043
221	1.0	43.7617665528
221	1.0	43.8320027988
221	1.0	43.8471230732
221	1.0	43.8269990674
221	1.0	43.7923389288
221	1.0	43.8555474816
221	1.0	43.8444459532
221	1.0	43.8562079528
221	2.0	43.8044427433
221	1.0	43.7867324891
221	1.0	43.8076727071
221	1.0	43.8481438053
221	1.0	43.7616588575
221	1.0	43.8494538985
221	1.0	43.8320895717
221	1.0	43.8452368171
221	1.0	43.8411129679
221	1.0	43.7784120839
221	1.0	43.777017968
221	1.0	43.8448789735
221	1.0	43.8351491007
221	1.0	43.8209983961
221	2.0	43.8287274923
221	1.0	43.7752661428
221	2.0	43.856361419
221	1.0	43.8502870045
221	1.0	43.8393266177
221	1.0	43.8574155797
221	2.0	43.7986913405
221	2.0	43.8340163472
221	1.0	43.7695176232
221	1.0	43.8593224538
221	1.0	43.8472234418
221	1.0	43.769297486
221	1.0	43.8333715891
221	1.0	43.791381708
221	1.0	43.8288884361
221	1.0	43.849955559
221	1.0	43.733714446
221	2.0	43.7581851044
221	1.0	43.8507628911
221	2.0	43.8547743416
221	2.0	43.8077344582
221	2.0	43.8558553641
221	1.0	43.8311840175
221	1.0	43.8223452148
221	2.0	43.8256246414
221	2.0	43.8462467027
221	2.0	43.8029231239
221	2.0	43.8549964214
221	2.0	43.7632042891
221	1.0	43.8448817396
221	1.0	43.8185176447
221	1.0	43.7747213471
221	1.0	43.8553829762
221	1.0	43.7938516218
221	2.0	43.8593980757
221	1.0	43.8375301533
221	2.0	43.8617219731
221	1.0	43.8297577404
221	1.0	43.765505604
221	1.0	43.7757859536
221	1.0	43.8532493321
221	1.0	43.8232451483
221	1.0	43.8228270058
221	1.0	43.7950989428
221	1.0	43.8473727925
221	1.0	43.8268882905
221	1.0	43.853781385
221	2.0	43.7793068488
221	1.0	43.8077135407
221	1.0	43.8391449257
221	1.0	43.8423841093
221	1.0	43.8256139329
221	1.0	43.8524026264
221	1.0	43.8459556704
221	2.0	43.8423341017
221	1.0	43.8292833206
221	2.0	43.8440705498
221	1.0	43.7931978849
221	1.0	43.803826777
221	1.0	43.8649537818
221	1.0	43.8413668429
221	2.0	43.8554610106
221	2.0	43.848880244
221	1.0	43.769192036
221	2.0	43.7997797098
221	1.0	43.832880201
221	1.0	43.7643173713
221	1.0	43.7584092142
221	2.0	43.8373215266
221	2.0	43.8137958988
221	1.0	43.8380531003
221	1.0	43.8569154916
221	1.0	43.8512169727
221	1.0	43.7499484259
221	2.0	43.8587099394
221	2.0	43.8485670244
221	1.0	43.8580651616
221	2.0	43.860260398
221	1.0	43.7701489697
221	2.0	43.8712843696
221	1.0	43.864076665
221	1.0	43.8415444565
221	1.0	43.7505237829
221	1.0	43.836867414
221	1.0	43.8637967958
221	1.0	43.8187988401
221	1.0	43.8302992512
221	1.0	43.8044341218
221	1.0	43.7512890425
221	1.0	43.8599812132
221	1.0	43.8454241223
221	2.0	43.8067484799
221	1.0	43.7840899906
221	1.0	43.841161994
221	1.0	43.7977647028
221	1.0	43.8347918586
221	2.0	43.8419904936
221	1.0	43.8424474585
221	1.0	43.8749501559
221	1.0	43.8362827234
221	2.0	43.8415729129
221	1.0	43.8423312926
221	2.0	43.7802568616
221	2.0	43.7946038136
221	2.0	43.8473839063
221	2.0	43.7672222483
221	1.0	43.8306748722
221	1.0	43.8337352301
221	2.0	43.8473640534
221	1.0	43.8577764516
221	1.0	43.8436723029
221	1.0	43.8642410334
221	2.0	43.8315624463
221	1.0	43.7990234811
221	2.0	43.8611545594
221	1.0	43.8086106772
221	1.0	43.8490375796
221	1.0	43.857422147
221	1.0	43.8555172591
221	1.0	43.8376998977
221	2.0	43.8330988106
221	1.0	43.7435467867
221	1.0	43.8489112507
221	2.0	43.8238180136
221	1.0	43.7676267879
221	2.0	43.7643703489
221	1.0	43.8553892043
221	1.0	43.7808339703
221	1.0	43.8641327533
221	1.0	43.8466518074
221	1.0	43.8520324126
221	1.0	43.8347335838
221	1.0	43.853704957
221	1.0	43.8418132157
221	1.0	43.7608239219
221	2.0	43.833415108
221	1.0	43.7896402057
221	1.0	43.7591419754
221	2.0	43.879678596
221	1.0	43.8366159877
221	1.0	43.7619361868
221	1.0	43.8651914464
221	1.0	43.8279660603
221	2.0	43.7944112682
221	1.0	43.8506835344
221	2.0	43.8134607291
221	1.0	43.8516334623
221	2.0	43.839348446
221	2.0	43.8645204984
221	1.0	43.8453776676
221	1.0	43.846781719
221	1.0	43.8444080701
221	1.0	43.832994378
221	1.0	43.7484308071
221	1.0	43.7962895539
221	1.0	43.8458715542
221	1.0	43.7727053041
221	1.0	43.8121671951
221	1.0	43.7952524321
221	1.0	43.8348318035
221	1.0	43.8418702689
221	1.0	43.8305818089
221	2.0	43.7644735348
221	1.0	43.8461436959
221	2.0	43.8220347357
221	2.0	43.7961386026
221	1.0	43.7574506987
221	1.0	43.8512218743
221	2.0	43.8447306008
221	1.0	43.7799523798
221	1.0	43.7692322529
221	1.0	43.7905233848
221	1.0	43.7868897931
221	1.0	43.7869875661
221	1.0	43.804760799
221	1.0	43.7824907552
221	2.0	43.851565171
221	1.0	43.8451990662
221	1.0	43.819566086
221	1.0	43.8362659655
221	1.0	43.7477445046
221	1.0	43.8439649896
221	1.0	43.8535446815
221	1.0	43.7863683174
221	1.0	43.8759914655
221	1.0	43.8538731504
221	2.0	43.7642369392
221	1.0	43.8464382875
221	1.0	43.8361926843
221	1.0	43.8322817606
221	1.0	43.8297959842
221	1.0	43.7780889565
221	1.0	43.7983797518
221	1.0	43.803101849
221	1.0	43.8643297027
221	1.0	43.8443337724
221	1.0	43.8101868761
221	2.0	43.8562218382
221	1.0	43.7591252793
221	1.0	43.838721338
221	2.0	43.7812763904
221	1.0	43.8465474336
221	1.0	43.7780655059
221	1.0	43.8069754702
221	1.0	43.8536791807
221	1.0	43.7979145487
221	1.0	43.8450306562
221	1.0	43.7910252039
221	1.0	43.7739247807
221	1.0	43.8566496832
221	2.0	43.8509240667
221	1.0	43.7523829759
221	1.0	43.8367454058
221	2.0	43.7995784775
221	2.0	43.8400849316
221	1.0	43.8679493695
221	1.0	43.8017467525
221	1.0	43.8299629046
221	1.0	43.7438812867
221	1.0	43.8192988308
221	1.0	43.7792594681
221	1.0	43.8227075434
221	1.0	43.8261417785
221	2.0	43.8426716235
221	2.0	43.8098953976
221	1.0	43.7894360541
221	1.0	43.8232380095
221	1.0	43.8723542869
221	2.0	43.8017755815
221	1.0	43.8173502097
221	1.0	43.8440687501
221	1.0	43.7539352498
221	1.0	43.8000066594
221	1.0	43.7765588782
221	2.0	43.7874090381
221	1.0	43.8286359469
221	1.0	43.8186206046
221	1.0	43.8315693419
221	1.0	43.7651234703
221	1.0	43.8331273317
221	2.0	43.7955135825
221	1.0	43.8520496609
221	1.0	43.8411776233
221	2.0	43.8251662963
221	1.0	43.7630330843
221	1.0	43.8232331834
221	2.0	43.8334818149
221	1.0	43.8528435928
221	1.0	43.842868037
221	2.0	43.7880188742
221	1.0	43.8172908717
221	2.0	43.8731550497
221	1.0	43.8350634803
221	1.0	43.8007260853
221	1.0	43.8010703806
221	1.0	43.7985819234
221	2.0	43.7785649089
221	1.0	43.807683372
221	1.0	43.8094610061
221	2.0	43.8327484669
221	1.0	43.8033893935
221	1.0	43.8476279564
221	1.0	43.8513787442
221	2.0	43.8455453901
221	1.0	43.7791011778
221	1.0	43.8222718272
221	1.0	43.8572139703
221	1.0	43.8155647552
221	1.0	43.8525331987
221	1.0	43.8397138251
221	1.0	43.8322518153
221	1.0	43.7906116624
221	1.0	43.8269673808
221	1.0	43.7588923055
221	1.0	43.866744765
221	1.0	43.8400333374
221	1.0	43.8624082313
221	2.0	43.7781589925
221	2.0	43.7476859408
221	1.0	43.8466915132
221	1.0	43.8501005513
221	2.0	43.850378839
221	2.0	43.7656701618
221	1.0	43.8452466554
221	2.0	43.8518707151
221	1.0	43.8549746742
221	2.0	43.8503868955
221	1.0	43.8385589056
221	1.0	43.8507645077
221	2.0	43.8044505627
221	1.0	43.8216491968
221	1.0	43.8489412493
221	1.0	43.8403931714
221	2.0	43.8302380541
221	2.0	43.822914609
221	2.0	43.8554349905
221	1.0	43.8559785225
221	1.0	43.7631184719
221	1.0	43.8561525898
221	1.0	43.8632443398
221	2.0	43.8250931605
221	2.0	43.8331038366
221	1.0	43.7961714899
221	1.0	43.8191575906
221	1.0	43.8221984039
221	2.0	43.7587986377
221	1.0	43.8152339656
221	1.0	43.8471496002
221	1.0	43.7923059005
221	1.0	43.8357187963
221	1.0	43.8252025984
221	1.0	43.7955670599
221	1.0	43.8453110485
221	2.0	43.7507963148
221	1.0	43.8407190252
221	1.0	43.8494517979
221	1.0	43.7738799448
221	1.0	43.8421816559
221	1.0	43.8671177868
221	1.0	43.8046221911
221	2.0	43.7399906724
221	2.0	43.8639196037
221	2.0	43.8088080734
221	1.0	43.8365849916
221	1.0	43.8204712078
221	1.0	43.8377652764
221	1.0	43.8486574372
221	1.0	43.8419377089
221	1.0	43.830019878
221	1.0	43.792639417
221	1.0	43.8605829543
221	2.0	43.8440377638
221	2.0	43.8344156928
221	2.0	43.838708121
221	2.0	43.8244022353
221	1.0	43.8142708015
221	1.0	43.8449603059
221	2.0	43.7509723459
221	1.0	43.8438647201
221	1.0	43.7887780622
221	1.0	43.86190293
221	1.0	43.8542964451
221	1.0	43.7908434274
221	1.0	43.8418212451
221	1.0	43.848654822
221	1.0	43.800585797
221	1.0	43.8243048847
221	1.0	43.7810693284
221	1.0	43.8287774674
221	2.0	43.837390072
221	1.0	43.8444679327
221	1.0	43.7975724102
221	2.0	43.8207894657
221	1.0	43.8275009683
221	1.0	43.7450682791
221	1.0	43.7867287441
221	1.0	43.85593387
221	1.0	43.7658110243
221	1.0	43.8070100003
221	1.0	43.8199276078
221	1.0	43.829399467
221	1.0	43.8034904851
221	1.0	43.8331399293
221	1.0	43.8423557051
221	1.0	43.7749810107
221	1.0	43.8539420857
221	1.0	43.8068009188
221	1.0	43.8349844607
221	1.0	43.8530197067
221	1.0	43.8529640836
221	2.0	43.7724700978
221	1.0	43.8156643755
221	1.0	43.7969591216
221	1.0	43.8468306809
221	1.0	43.8601392589
221	1.0	43.7599954673
221	1.0	43.8533502695
221	1.0	43.8307698418
221	1.0	43.7963634315
221	1.0	43.825406578
221	1.0	43.7602682937
221	1.0	43.8579877457
221	2.0	43.8062692862
221	1.0	43.8382675092
221	1.0	43.7944042745
221	1.0	43.8209618735
221	1.0	43.7920828295
221	1.0	43.8301258983
221	2.0	43.7918620992
221	1.0	43.8197623734
221	1.0	43.7775208387
221	2.0	43.8079860532
221	1.0	43.848308693
221	1.0	43.7828661823
221	2.0	43.7828697424
221	2.0	43.7760527172
221	1.0	43.8155966521
221	2.0	43.8412241728
221	2.0	43.7999586773
221	1.0	43.8245016529
221	1.0	43.8656105375
221	1.0	43.8056697489
221	1.0	43.8197187255
221	1.0	43.8168384775
221	2.0	43.8510551265
221	2.0	43.7958332286
221	2.0	43.8557741201
221	2.0	43.8336866964
221	1.0	43.7885979464
221	2.0	43.8472953581
221	1.0	43.8656656662
221	1.0	43.8571120384
221	1.0	43.8261644119
221	1.0	43.8107579755
221	2.0	43.8416330583
221	1.0	43.8444288321
221	1.0	43.8388480973
221	1.0	43.7694579534
221	1.0	43.8473104553
221	1.0	43.7819902643
221	1.0	43.77277552
221	1.0	43.849235866
221	1.0	43.8114719935
221	1.0	43.748330267
221	1.0	43.858733374
221	2.0	43.8404262852
221	1.0	43.8161499088
221	1.0	43.8579417504
221	1.0	43.787704134
221	1.0	43.8684496113
221	1.0	43.7712822114
221	1.0	43.7979893728
221	1.0	43.7969791067
221	1.0	43.8327198249
221	1.0	43.8177688728
221	2.0	43.768971185
221	1.0	43.8176095313
221	1.0	43.8185375214
221	1.0	43.8571573049
221	1.0	43.8085500323
221	1.0	43.851888344
221	1.0	43.8413521917
221	1.0	43.8205948357
221	2.0	43.8025353649
221	1.0	43.8519103045
221	1.0	43.8406308774
221	2.0	43.8262438323
221	1.0	43.8529454015
221	2.0	43.8551170963
221	1.0	43.8566110926
221	1.0	43.7854828878
221	1.0	43.8206535615
221	1.0	43.8447697514
221	2.0	43.810198676
221	2.0	43.8382601261
221	2.0	43.8547073977
221	1.0	43.8642711269
221	2.0	43.7565841446
221	1.0	43.8131531332
221	1.0	43.8060046404
221	1.0	43.8234123517
221	1.0	43.8519760135
221	1.0	43.8069010149
221	1.0	43.8312062404
221	1.0	43.8573361748
221	1.0	43.8624191083
221	1.0	43.8525803083
221	1.0	43.8642602314
221	1.0	43.8592792227
221	1.0	43.8638313936
221	2.0	43.8034242925
221	1.0	43.8084188435
221	1.0	43.8299127239
221	1.0	43.8099636628
221	1.0	43.8291042372
221	1.0	43.8453206545
221	1.0	43.8402617342
221	1.0	43.8521218522
221	1.0	43.8384653159
221	1.0	43.7820174558
221	2.0	43.8275007941
221	2.0	43.8439989991
221	1.0	43.7870777115
221	1.0	43.8511382318
221	1.0	43.7787616349
221	1.0	43.8385099922
221	1.0	43.8291080954
221	1.0	43.8526303022
221	1.0	43.7996071527
221	1.0	43.8112025209
221	2.0	43.8448153798
221	1.0	43.8267253983
221	1.0	43.8401218462
221	1.0	43.7535666597
221	1.0	43.7902636242
221	1.0	43.8231588726
221	2.0	43.8135208417
221	1.0	43.8309188805
221	1.0	43.8662266972
221	1.0	43.7853596455
221	1.0	43.8541004634
221	1.0	43.8081411186
221	2.0	43.8127865019
221	1.0	43.8702199717
221	1.0	43.8214119237
221	1.0	43.7592289598
221	1.0	43.8293392147
221	1.0	43.8165948962
221	1.0	43.7880346625
221	2.0	43.7702980508
221	1.0	43.832320457
221	1.0	43.8358328132
221	2.0	43.8509607363
221	1.0	43.7755159001
221	2.0	43.8536529217
221	1.0	43.7833336218
221	1.0	43.7924945447
221	1.0	43.8388464838
221	1.0	43.7600536573
221	1.0	43.8311596456
221	1.0	43.8398383945
221	2.0	43.859184453
221	1.0	43.7816556853
221	2.0	43.8306911432
221	2.0	43.8455109387
221	1.0	43.7613206173
221	1.0	43.7952314892
221	1.0	43.8039058456
221	1.0	43.8338373775
221	1.0	43.8407388509
221	1.0	43.809894701
221	1.0	43.7345227575
221	1.0	43.7658773534
221	1.0	43.8269583014
221	1.0	43.8025657493
221	2.0	43.7760308799
221	1.0	43.8618845928
221	1.0	43.831345396
221	1.0	43.8437861364
221	1.0	43.8187351869
221	1.0	43.8350237893
221	1.0	43.805621599
221	1.0	43.8572787407
221	1.0	43.8558011311
221	1.0	43.824430227
221	2.0	43.8383288928
221	2.0	43.8337698884
221	1.0	43.8275221347
221	1.0	43.759159849
221	1.0	43.8214552163
221	1.0	43.7872583731
221	1.0	43.8591026201
221	2.0	43.860734901
221	1.0	43.8393725845
221	1.0	43.8679082908
221	1.0	43.7834288895
221	1.0	43.7599415886
221	2.0	43.8410235355
221	2.0	43.8135937644
221	1.0	43.8696399059
221	1.0	43.7785620015
221	1.0	43.8315831246
221	1.0	43.7653541082
221	2.0	43.7765429347
221	2.0	43.7853064623
221	1.0	43.8287294912
221	1.0	43.8571114401
221	1.0	43.835314216
221	1.0	43.8466774183
221	1.0	43.8471310867
221	1.0	43.8551874412
221	1.0	43.7512552862
221	2.0	43.8366053544
221	1.0	43.8461867962
221	1.0	43.7906309746
221	1.0	43.8232829258
221	1.0	43.8387112651
221	1.0	43.8495757534
221	1.0	43.8557389533
221	1.0	43.8421390916
221	1.0	43.8220142535
