# Supplementary material for: Unique membrane properties and enhanced signal processing in human neocortical neurons
Source: eLife. 2016 Oct 6;5:e16553. doi: 10.7554/eLife.16553 (PMC5100995; doi:10.7554/eLife.16553)
Supplement: Source code 1. — DOI: http://dx.doi.org/10.7554/eLife.16553.014 [file elife-16553-code1.zip › Fig3/Fig3b/DIST_045_SYNC/Mon_Apr_11_11_35_14_2016/syns_222/sync_stim_seed_754.txt]

NUMBER_OF_SYNAPSES	APC_N	MAX_VOLTAGE
222	1.0	43.8768910338
222	1.0	43.8240965106
222	1.0	43.8394156828
222	1.0	43.7918261058
222	1.0	43.8114691567
222	1.0	43.8513480052
222	1.0	43.7813089863
222	1.0	43.8306295065
222	2.0	43.8196970334
222	1.0	43.7756626527
222	1.0	43.8351549176
222	1.0	43.8310557688
222	1.0	43.7969137894
222	1.0	43.8260293227
222	1.0	43.8490695242
222	1.0	43.8496336637
222	2.0	43.7590376263
222	1.0	43.8393659563
222	1.0	43.8182571939
222	2.0	43.7906559712
222	1.0	43.7958732092
222	2.0	43.8275049879
222	1.0	43.7672845973
222	1.0	43.8429069697
222	2.0	43.8101200937
222	2.0	43.8398012546
222	2.0	43.8397164625
222	1.0	43.8439868557
222	1.0	43.793685043
222	1.0	43.8229335581
222	1.0	43.8006960866
222	2.0	43.8185681474
222	1.0	43.8602459755
222	2.0	43.8445221784
222	2.0	43.769509065
222	1.0	43.7917722543
222	2.0	43.818398876
222	1.0	43.8296699452
222	1.0	43.8682126107
222	1.0	43.8486344823
222	1.0	43.8011788693
222	2.0	43.8668873957
222	1.0	43.7712078212
222	1.0	43.8518136262
222	2.0	43.8023537606
222	1.0	43.852925991
222	2.0	43.7900941926
222	1.0	43.8667299168
222	1.0	43.856828013
222	1.0	43.8244172182
222	1.0	43.8281101371
222	1.0	43.8255901569
222	1.0	43.8014710768
222	1.0	43.8492149957
222	1.0	43.8010295951
222	2.0	43.8060940454
222	1.0	43.7417294822
222	1.0	43.8657342102
222	2.0	43.824704422
222	1.0	43.7526291223
222	1.0	43.8516120725
222	1.0	43.8673639175
222	1.0	43.8121846887
222	1.0	43.8186193652
222	1.0	43.8611125032
222	2.0	43.8273451006
222	1.0	43.8644621326
222	1.0	43.7807950192
222	1.0	43.8531108962
222	1.0	43.8647620572
222	2.0	43.8045673254
222	2.0	43.8332044911
222	2.0	43.8221937405
222	1.0	43.8377743703
222	1.0	43.8161520796
222	1.0	43.7891783439
222	1.0	43.8253664384
222	1.0	43.8146590752
222	1.0	43.7453491405
222	2.0	43.8244035862
222	1.0	43.8260262577
222	1.0	43.8405871835
222	1.0	43.7636015882
222	1.0	43.8502684642
222	1.0	43.8074100306
222	1.0	43.8495404976
222	1.0	43.8464779434
222	2.0	43.8246006192
222	1.0	43.8136356455
222	2.0	43.8176008827
222	1.0	43.8307426062
222	1.0	43.8389754081
222	1.0	43.8454967571
222	1.0	43.8485420909
222	1.0	43.7668637074
222	1.0	43.8533088522
222	1.0	43.8230724962
222	2.0	43.8216667876
222	1.0	43.8562083912
222	1.0	43.800068145
222	1.0	43.7811813115
222	2.0	43.8362514504
222	2.0	43.8316853793
222	2.0	43.7850940064
222	1.0	43.854833587
222	1.0	43.7651127982
222	1.0	43.8632918409
222	1.0	43.8575860533
222	1.0	43.7589052314
222	2.0	43.7981667214
222	1.0	43.8584039764
222	1.0	43.8592803694
222	2.0	43.8091839676
222	1.0	43.8083556534
222	1.0	43.7568176116
222	2.0	43.7856893612
222	1.0	43.7960943204
222	1.0	43.7839100838
222	1.0	43.8519293656
222	1.0	43.846527672
222	1.0	43.8033668831
222	1.0	43.7988116165
222	1.0	43.7568486823
222	1.0	43.8178242592
222	1.0	43.8193013112
222	1.0	43.8178571946
222	1.0	43.8348410822
222	1.0	43.8256146552
222	2.0	43.8538731072
222	2.0	43.8411220541
222	1.0	43.7809163483
222	2.0	43.840687699
222	1.0	43.8671910755
222	1.0	43.7931770237
222	1.0	43.8358860015
222	1.0	43.7855053162
222	1.0	43.7777016328
222	1.0	43.857702887
222	1.0	43.858550932
222	1.0	43.7998151423
222	1.0	43.7533623834
222	2.0	43.7946597728
222	1.0	43.7523935837
222	1.0	43.8160890245
222	1.0	43.7831096641
222	2.0	43.7464778287
222	2.0	43.8350389778
222	2.0	43.8544650081
222	1.0	43.7682218282
222	1.0	43.8154607789
222	1.0	43.8130097035
222	1.0	43.8529368352
222	1.0	43.7982192008
222	1.0	43.7564611907
222	1.0	43.8506575561
222	1.0	43.8616968856
222	1.0	43.8119617362
222	1.0	43.8696357173
222	1.0	43.8119701153
222	1.0	43.7462767421
222	2.0	43.8486932987
222	1.0	43.8340833851
222	1.0	43.7609841317
222	2.0	43.847858549
222	1.0	43.822403242
222	1.0	43.8225936225
222	1.0	43.8451754507
222	1.0	43.8502951156
222	1.0	43.8241426862
222	1.0	43.8252938219
222	1.0	43.8522074635
222	1.0	43.8368178119
222	1.0	43.8207413424
222	2.0	43.7975855106
222	2.0	43.7630816985
222	1.0	43.8186607671
222	1.0	43.7467624599
222	2.0	43.8522964388
222	1.0	43.8327320196
222	1.0	43.8823850244
222	1.0	43.8191898702
222	1.0	43.8272344276
222	1.0	43.8422173488
222	1.0	43.8303438136
222	1.0	43.8286014836
222	1.0	43.8552395164
222	1.0	43.8571282578
222	1.0	43.848521776
222	1.0	43.8738634833
222	1.0	43.8196144112
222	2.0	43.8426053095
222	1.0	43.8579703804
222	1.0	43.8594806294
222	1.0	43.8459840912
222	1.0	43.8175914149
222	2.0	43.8446783819
222	1.0	43.8550532923
222	1.0	43.7422859262
222	2.0	43.8571651385
222	1.0	43.825715328
222	1.0	43.8000866529
222	1.0	43.8541210695
222	1.0	43.795897258
222	1.0	43.7896587458
222	1.0	43.8361709012
222	1.0	43.8149111897
222	1.0	43.8462621174
222	1.0	43.743331448
222	1.0	43.8166266807
222	1.0	43.8185363231
222	2.0	43.8494587905
222	1.0	43.8342866027
222	1.0	43.8242868776
222	1.0	43.815169923
222	1.0	43.7753329507
222	2.0	43.7607666086
222	1.0	43.7660919125
222	1.0	43.8513956353
222	1.0	43.7954639207
222	1.0	43.8423418129
222	1.0	43.8012094007
222	1.0	43.86436865
222	1.0	43.8058564766
222	1.0	43.8185522669
222	2.0	43.8680544362
222	1.0	43.8183849926
222	1.0	43.7928386873
222	1.0	43.8619001759
222	2.0	43.8249208143
222	1.0	43.8644705672
222	2.0	43.7962018683
222	1.0	43.8199130552
222	2.0	43.8090460789
222	1.0	43.8414328288
222	1.0	43.7968321567
222	2.0	43.7531651222
222	1.0	43.8387303515
222	2.0	43.8345600503
222	2.0	43.7584547002
222	2.0	43.8222775449
222	1.0	43.8498575173
222	1.0	43.8523723974
222	1.0	43.8172171555
222	1.0	43.8083802015
222	2.0	43.8422256721
222	2.0	43.7924080886
222	1.0	43.8481229502
222	1.0	43.7857724742
222	1.0	43.7554654596
222	1.0	43.8332984067
222	1.0	43.8327838636
222	1.0	43.8246375304
222	1.0	43.8330582863
222	1.0	43.8166204536
222	1.0	43.8112914654
222	1.0	43.7901314092
222	1.0	43.8239704654
222	2.0	43.7555294435
222	1.0	43.7664765357
222	1.0	43.8446760862
222	2.0	43.8314005251
222	1.0	43.8317081943
222	2.0	43.7545583872
222	1.0	43.8192543616
222	1.0	43.8103277813
222	1.0	43.7787674422
222	1.0	43.8375865635
222	1.0	43.8315190928
222	1.0	43.8167023071
222	2.0	43.8503497039
222	2.0	43.8176394532
222	1.0	43.8566071378
222	1.0	43.8438767151
222	1.0	43.8231454964
222	2.0	43.8199609521
222	1.0	43.8253947834
222	2.0	43.8238318295
222	1.0	43.8356742874
222	1.0	43.8347172672
222	2.0	43.7921450013
222	2.0	43.7685066439
222	1.0	43.8005949746
222	1.0	43.7985510871
222	1.0	43.8374619315
222	1.0	43.8511883038
222	2.0	43.8280651747
222	1.0	43.735319629
222	1.0	43.8216082645
222	1.0	43.7826165627
222	1.0	43.8392011461
222	1.0	43.7922836643
222	1.0	43.8431499974
222	1.0	43.8146610517
222	1.0	43.8129825531
222	1.0	43.8171488833
222	1.0	43.7730856688
222	2.0	43.79713176
222	1.0	43.8324267324
222	2.0	43.8595899077
222	1.0	43.7617027659
222	1.0	43.8603179785
222	1.0	43.8260530934
222	1.0	43.8639122977
222	1.0	43.8512391588
222	1.0	43.8368968821
222	2.0	43.763910557
222	1.0	43.7878279523
222	1.0	43.8302999597
222	2.0	43.7762904258
222	1.0	43.8597034078
222	1.0	43.8427980706
222	1.0	43.8224710407
222	1.0	43.8297840059
222	1.0	43.827329326
222	1.0	43.8143941064
222	1.0	43.8489268665
222	1.0	43.7693025462
222	1.0	43.8648571467
222	1.0	43.8450939676
222	1.0	43.8279374185
222	2.0	43.837118821
222	1.0	43.8472728494
222	1.0	43.842307622
222	1.0	43.8076311093
222	2.0	43.7869168908
222	1.0	43.7945707133
222	1.0	43.8200733212
222	2.0	43.7254517201
222	1.0	43.8304064433
222	1.0	43.8379045766
222	2.0	43.8605457475
222	1.0	43.8326578923
222	2.0	43.8412954162
222	1.0	43.7729389085
222	1.0	43.8517594163
222	1.0	43.8472517581
222	1.0	43.820975549
222	1.0	43.7870717537
222	1.0	43.8481322534
222	2.0	43.8216871384
222	2.0	43.8679428113
222	1.0	43.8676074209
222	1.0	43.7820091055
222	1.0	43.7914977389
222	1.0	43.7940962969
222	1.0	43.8649551927
222	1.0	43.8615886135
222	1.0	43.7954645479
222	1.0	43.868247456
222	1.0	43.8164514373
222	1.0	43.8132771844
222	1.0	43.8442343052
222	1.0	43.7733620242
222	1.0	43.799036562
222	2.0	43.8430918433
222	1.0	43.7992658777
222	1.0	43.7746326063
222	1.0	43.801972332
222	1.0	43.8442870835
222	1.0	43.8184490537
222	1.0	43.7753806285
222	1.0	43.8632896262
222	1.0	43.7979790916
222	1.0	43.773794771
222	1.0	43.8568498818
222	1.0	43.8313787825
222	1.0	43.7731403963
222	1.0	43.7660391224
222	1.0	43.8528210057
222	2.0	43.8151395554
222	1.0	43.8282710185
222	1.0	43.847806711
222	1.0	43.8095803797
222	1.0	43.7381272978
222	1.0	43.8377027753
222	1.0	43.850168241
222	1.0	43.8339270639
222	1.0	43.8087654296
222	1.0	43.8388249853
222	1.0	43.7741757123
222	1.0	43.8394383997
222	1.0	43.773992159
222	1.0	43.8049630465
222	1.0	43.8396608113
222	1.0	43.8184035273
222	1.0	43.8121761928
222	2.0	43.8273505252
222	1.0	43.8158897415
222	1.0	43.8291288492
222	1.0	43.8341567218
222	1.0	43.7622080724
222	2.0	43.8567166314
222	1.0	43.8334317224
222	2.0	43.7848650599
222	1.0	43.8614254226
222	1.0	43.7870507182
222	1.0	43.7909649124
222	1.0	43.7780954383
222	1.0	43.8679640774
222	1.0	43.8210114005
222	1.0	43.8517295074
222	1.0	43.8143470256
222	2.0	43.757111325
222	1.0	43.8589999539
222	1.0	43.8410364223
222	1.0	43.8512561382
222	1.0	43.8103732953
222	2.0	43.7694666294
222	1.0	43.7809953679
222	2.0	43.7353177652
222	1.0	43.7569351125
222	1.0	43.7571334988
222	1.0	43.8282500432
222	1.0	43.8478357792
222	1.0	43.7646120785
222	1.0	43.788618957
222	1.0	43.7714479202
222	2.0	43.8461332025
222	2.0	43.7767838355
222	1.0	43.8214332695
222	1.0	43.8041082771
222	1.0	43.8277497272
222	1.0	43.8619491658
222	1.0	43.8107960085
222	2.0	43.7470593228
222	1.0	43.7832364535
222	1.0	43.7921211057
222	1.0	43.765636906
222	1.0	43.8466130236
222	2.0	43.8589347116
222	1.0	43.8344998949
222	2.0	43.8257493991
222	1.0	43.8542290708
222	1.0	43.7758985668
222	1.0	43.8265409718
222	1.0	43.8249967443
222	1.0	43.883683983
222	1.0	43.8012790189
222	1.0	43.8433311663
222	1.0	43.7684010713
222	1.0	43.7603652853
222	1.0	43.8566185554
222	1.0	43.7503647523
222	1.0	43.7966267538
222	1.0	43.819139566
222	1.0	43.8313673972
222	2.0	43.7794132499
222	1.0	43.8608821753
222	2.0	43.7595053377
222	1.0	43.8013484813
222	1.0	43.8404406428
222	1.0	43.8260249193
222	2.0	43.7903407753
222	1.0	43.7555088674
222	1.0	43.8446203606
222	1.0	43.8176040805
222	1.0	43.8305203045
222	2.0	43.7968322089
222	2.0	43.8167167102
222	2.0	43.7979501397
222	1.0	43.7819688136
222	1.0	43.8419657965
222	1.0	43.8417887547
222	1.0	43.7569544326
222	2.0	43.7961073655
222	1.0	43.7857001207
222	1.0	43.8376075849
222	1.0	43.8274228845
222	1.0	43.7664858121
222	1.0	43.8298089998
222	1.0	43.7855327568
222	1.0	43.8612976005
222	1.0	43.8441544623
222	1.0	43.7516350722
222	2.0	43.8462583519
222	1.0	43.8463296434
222	1.0	43.8500785778
222	1.0	43.8461929821
222	1.0	43.8529158592
222	2.0	43.7702654611
222	1.0	43.8488008519
222	1.0	43.8738984584
222	1.0	43.7992373797
222	1.0	43.8697641217
222	2.0	43.7203603366
222	2.0	43.8380167549
222	1.0	43.8492133862
222	1.0	43.8229446929
222	1.0	43.8122879301
222	1.0	43.8113796362
222	1.0	43.7762958319
222	1.0	43.8243828159
222	1.0	43.8279372785
222	1.0	43.8536147657
222	1.0	43.7886843121
222	1.0	43.8578979693
222	1.0	43.8655603724
222	2.0	43.8405913124
222	1.0	43.8164306314
222	2.0	43.8582148884
222	1.0	43.8654757375
222	1.0	43.7692913707
222	1.0	43.8161666212
222	1.0	43.8013289441
222	1.0	43.7661869297
222	1.0	43.8520396587
222	1.0	43.7836088438
222	1.0	43.8142374495
222	1.0	43.7505605272
222	1.0	43.8306944699
222	2.0	43.8028025485
222	1.0	43.8039341081
222	1.0	43.8045580185
222	2.0	43.8505868927
222	2.0	43.852205985
222	2.0	43.7804524356
222	1.0	43.8251765169
222	2.0	43.7957906088
222	1.0	43.8468906812
222	1.0	43.7641182098
222	1.0	43.7638414277
222	1.0	43.8315101094
222	1.0	43.854319155
222	1.0	43.8411191076
222	1.0	43.8485844738
222	1.0	43.8596220795
222	1.0	43.8258174768
222	2.0	43.8312701163
222	1.0	43.8405245718
222	1.0	43.7692106509
222	1.0	43.8147090172
222	1.0	43.7506125412
222	1.0	43.8293444123
222	1.0	43.8112066272
222	1.0	43.8032348775
222	2.0	43.8583580101
222	1.0	43.8673275968
222	2.0	43.8028910253
222	1.0	43.8110576693
222	1.0	43.8299964582
222	1.0	43.8581268679
222	1.0	43.7615587551
222	1.0	43.8499608169
222	1.0	43.8251365861
222	1.0	43.8553262462
222	1.0	43.8590021128
222	2.0	43.7955950261
222	1.0	43.7710257919
222	2.0	43.8385251822
222	1.0	43.8747515685
222	1.0	43.83260303
222	1.0	43.7985511862
222	1.0	43.8373566327
222	2.0	43.8510608326
222	1.0	43.845549969
222	1.0	43.8418712561
222	1.0	43.8620820269
222	1.0	43.8421644439
222	1.0	43.833514155
222	1.0	43.8017525592
222	1.0	43.8013440104
222	2.0	43.7562292453
222	1.0	43.7637849959
222	1.0	43.8062826561
222	1.0	43.843580399
222	2.0	43.8550205015
222	1.0	43.8605138863
222	2.0	43.8282288418
222	1.0	43.8515817788
222	2.0	43.8204145891
222	1.0	43.8001443544
222	1.0	43.7967578725
222	2.0	43.7607785409
222	2.0	43.7872338333
222	1.0	43.8380693083
222	2.0	43.8202982646
222	1.0	43.8195450996
222	1.0	43.8277181512
222	2.0	43.8019288142
222	1.0	43.7447640555
222	1.0	43.7700231516
222	2.0	43.8084838728
222	1.0	43.7575352084
222	2.0	43.8581033444
222	2.0	43.8555766833
222	1.0	43.7933650622
222	1.0	43.8212975651
222	2.0	43.7917124498
222	1.0	43.8296108929
222	1.0	43.853805126
222	1.0	43.8108683856
222	1.0	43.8163208182
222	1.0	43.8588258931
222	1.0	43.831801588
222	1.0	43.850200386
222	1.0	43.8354413827
222	1.0	43.8478740797
222	2.0	43.745404485
222	1.0	43.8570675797
222	1.0	43.8691560862
222	1.0	43.7296621759
222	1.0	43.7814003683
222	1.0	43.8432358847
222	1.0	43.8598255945
222	1.0	43.8364038497
222	1.0	43.8476827035
222	1.0	43.8093212387
222	2.0	43.7682807184
222	1.0	43.8007105126
222	1.0	43.7673752297
222	1.0	43.8400625521
222	1.0	43.7888247303
222	1.0	43.8052266832
222	1.0	43.7678152084
222	1.0	43.7954522569
222	2.0	43.7614230486
222	1.0	43.8041873247
222	2.0	43.8152250371
222	1.0	43.7950306309
222	1.0	43.8620910144
222	1.0	43.8626639316
222	1.0	43.8556904309
222	1.0	43.8695472677
222	1.0	43.8596855655
222	2.0	43.8329349147
222	1.0	43.8425317995
222	2.0	43.8570211777
222	1.0	43.7540255206
222	1.0	43.8316094987
222	2.0	43.7694901886
222	1.0	43.7671150002
222	1.0	43.7553732607
222	2.0	43.7525122223
222	2.0	43.7875882745
222	1.0	43.7431401343
222	2.0	43.7540138798
222	1.0	43.8579791645
222	1.0	43.8358501118
222	1.0	43.7806011953
222	1.0	43.803308459
222	2.0	43.8300510303
222	2.0	43.8263105431
222	1.0	43.8184193388
222	1.0	43.8403964575
222	1.0	43.8363766398
222	1.0	43.8525130592
222	1.0	43.8075140444
222	1.0	43.8654412684
222	2.0	43.8438979816
222	1.0	43.8405781859
222	2.0	43.7911577195
222	1.0	43.8505902339
222	1.0	43.8423917305
222	2.0	43.7997463633
222	1.0	43.83996042
222	1.0	43.8331702221
222	1.0	43.7903376522
222	2.0	43.765002693
222	1.0	43.7889813965
222	1.0	43.8302020149
222	1.0	43.8349321256
222	1.0	43.8698088544
222	2.0	43.8177786377
222	2.0	43.8107322095
222	1.0	43.8304048568
222	2.0	43.7255542287
222	1.0	43.8332232139
222	2.0	43.835545365
222	1.0	43.7848669942
222	1.0	43.8667730378
222	1.0	43.822123699
222	1.0	43.8091527143
222	1.0	43.7898482473
222	1.0	43.843091215
222	1.0	43.8426106329
222	1.0	43.8166855995
222	2.0	43.8019213077
222	1.0	43.8614697239
222	1.0	43.8473674722
222	2.0	43.8322051921
222	2.0	43.8491999593
222	1.0	43.8484912512
222	1.0	43.7930391386
222	2.0	43.8024514751
222	1.0	43.8719261028
222	1.0	43.7985607536
222	2.0	43.7630841495
222	2.0	43.8046267388
222	1.0	43.856013893
222	1.0	43.8427701385
222	1.0	43.8469946157
222	1.0	43.8249169118
222	1.0	43.7476284895
222	2.0	43.7532573551
222	1.0	43.8284551263
222	2.0	43.7427962262
222	1.0	43.8220505032
222	1.0	43.8459778646
222	1.0	43.7775072905
222	1.0	43.8670896381
222	1.0	43.7887483596
222	2.0	43.8075141188
222	1.0	43.8110398259
222	1.0	43.8537845399
222	2.0	43.7998444889
222	1.0	43.8328153258
222	1.0	43.8517643555
222	1.0	43.8613376419
222	1.0	43.8085803559
222	2.0	43.8192044074
222	1.0	43.8277108705
222	1.0	43.8199601435
222	2.0	43.7997371792
222	1.0	43.8541028281
222	1.0	43.7668572514
222	1.0	43.7672322395
222	1.0	43.8070026545
222	2.0	43.7850450808
222	1.0	43.8223869116
222	2.0	43.7723595304
222	1.0	43.8316932473
222	2.0	43.8599180967
222	1.0	43.8186079231
222	1.0	43.7807321834
222	1.0	43.8441216703
222	1.0	43.8119851872
222	1.0	43.8285593358
222	1.0	43.8406635413
222	1.0	43.7702202445
222	1.0	43.7854138282
222	1.0	43.8312290932
222	1.0	43.8486071865
222	1.0	43.8204660549
222	1.0	43.8227595706
222	2.0	43.800629771
222	1.0	43.8504871841
222	2.0	43.7756562637
222	1.0	43.8571857734
222	2.0	43.850978851
222	2.0	43.834232282
222	1.0	43.8340159576
222	1.0	43.8432010888
222	1.0	43.7558723494
222	1.0	43.7900956671
222	1.0	43.8441814106
222	1.0	43.8487339393
222	1.0	43.7964043038
222	1.0	43.8425852541
222	2.0	43.8481679593
222	1.0	43.8357882073
222	1.0	43.8312698057
222	1.0	43.8638407165
222	1.0	43.8586286945
222	2.0	43.7669578052
222	1.0	43.8230144659
222	1.0	43.7914802349
222	1.0	43.8436192917
222	1.0	43.8441057594
222	1.0	43.7992283206
222	1.0	43.7866061603
222	1.0	43.8572091007
222	1.0	43.7362832903
222	2.0	43.8149687047
222	1.0	43.8495402634
222	1.0	43.8285698233
222	1.0	43.8577819874
222	2.0	43.7972399201
222	1.0	43.8251339777
222	1.0	43.7795518619
222	1.0	43.8116523767
222	1.0	43.8521925593
222	1.0	43.8515569802
222	1.0	43.8424325178
222	1.0	43.8601557898
222	1.0	43.8494275189
222	2.0	43.7749026335
222	2.0	43.7905702896
222	1.0	43.7986458837
222	2.0	43.7578176819
222	2.0	43.7694756807
222	1.0	43.763116241
222	1.0	43.8143832779
222	1.0	43.8240159525
222	1.0	43.8388305273
222	2.0	43.8533410187
222	1.0	43.8526357754
222	1.0	43.8034630059
222	2.0	43.7558218923
222	1.0	43.844538575
222	1.0	43.7651210903
222	1.0	43.8548335884
222	1.0	43.8539358986
222	1.0	43.8315209627
222	1.0	43.8228403615
222	1.0	43.8474322024
222	1.0	43.8197513551
222	1.0	43.8329004013
222	1.0	43.8245251366
222	1.0	43.8192824228
222	1.0	43.771749257
222	2.0	43.7714158463
222	1.0	43.8571245771
222	1.0	43.8603633683
222	1.0	43.8487689476
222	1.0	43.8503487911
222	1.0	43.7680897688
222	1.0	43.8508292915
222	1.0	43.8209871876
222	1.0	43.8130993049
222	1.0	43.8271725472
222	1.0	43.8130052632
222	1.0	43.8331899775
222	2.0	43.8219378863
222	1.0	43.8380927161
222	2.0	43.8257969088
222	1.0	43.771654848
222	2.0	43.8443742915
222	1.0	43.8533620841
222	1.0	43.8234703546
222	1.0	43.76914266
222	1.0	43.8520261307
222	1.0	43.8435315363
222	1.0	43.863529948
222	2.0	43.8569657954
222	1.0	43.8591556894
222	1.0	43.7638241704
222	1.0	43.8272978924
222	1.0	43.8609906733
222	1.0	43.8240369843
222	1.0	43.8567341912
222	1.0	43.8187238232
222	1.0	43.7644625399
222	1.0	43.858992534
222	2.0	43.840425158
222	1.0	43.7732598885
222	1.0	43.8372316766
222	2.0	43.7634811186
222	1.0	43.8585634644
222	1.0	43.8445990988
222	2.0	43.8347961029
222	1.0	43.8415765543
222	1.0	43.8493006595
222	1.0	43.8042186435
222	1.0	43.836912
222	2.0	43.7793771959
222	2.0	43.8443622423
222	1.0	43.8465041497
222	1.0	43.8487510762
222	1.0	43.8223523397
222	1.0	43.8395817885
222	1.0	43.8381823185
222	1.0	43.8465832298
222	1.0	43.8654664773
222	1.0	43.8220291091
222	1.0	43.8570249413
222	1.0	43.8164677143
222	1.0	43.778531331
222	1.0	43.8217741969
222	1.0	43.8712469186
222	1.0	43.8519598324
222	1.0	43.8268378555
222	1.0	43.7731384877
222	1.0	43.7960276752
222	1.0	43.8337438041
222	2.0	43.8380812381
222	1.0	43.845715082
222	1.0	43.7793606523
222	1.0	43.8560979188
222	1.0	43.8203577548
222	1.0	43.827454692
222	2.0	43.7358601636
222	2.0	43.8627812053
222	1.0	43.793025578
222	1.0	43.8039068386
222	1.0	43.8596248496
222	1.0	43.8661965956
222	1.0	43.833248471
222	1.0	43.8219547054
222	1.0	43.8452012933
222	1.0	43.8453621659
222	1.0	43.840477231
222	1.0	43.8230674463
222	1.0	43.8257116126
222	2.0	43.8278992524
222	1.0	43.7935456444
222	1.0	43.8100673997
222	1.0	43.7708416389
222	2.0	43.8188266001
222	1.0	43.8094136009
222	1.0	43.8293601389
222	1.0	43.8729937576
222	1.0	43.8350382562
222	1.0	43.8334252496
222	2.0	43.787117733
222	1.0	43.8146543179
222	1.0	43.8313329128
222	2.0	43.8363850278
222	1.0	43.8580726072
222	1.0	43.7650754442
222	1.0	43.8051347627
222	1.0	43.8415605327
222	1.0	43.7857703271
222	2.0	43.808383662
222	1.0	43.8449009748
222	1.0	43.78522761
222	1.0	43.8473001818
222	2.0	43.8043137937
222	1.0	43.8073761414
222	1.0	43.8442461928
222	2.0	43.872660384
222	2.0	43.8442902284
222	2.0	43.8108301944
222	1.0	43.7521288264
222	1.0	43.8257645856
222	1.0	43.8335209851
222	1.0	43.8549154099
222	1.0	43.8220124149
222	1.0	43.8108352592
222	1.0	43.8320514423
222	1.0	43.8324259807
222	2.0	43.7797178817
222	2.0	43.7783733247
222	1.0	43.8597484138
222	1.0	43.8532575073
222	2.0	43.8251832041
222	1.0	43.8535979455
222	1.0	43.8425209466
222	1.0	43.8261329424
222	1.0	43.8042745108
222	2.0	43.7769872312
222	1.0	43.821882488
222	2.0	43.8419355581
222	1.0	43.8509258996
222	1.0	43.743125533
222	2.0	43.7654342074
222	1.0	43.7739973465
222	1.0	43.8009610346
222	1.0	43.8693655563
222	1.0	43.823527892
222	1.0	43.8206671234
222	1.0	43.7960553805
222	1.0	43.8501424414
222	1.0	43.7736721411
222	1.0	43.8399513049
222	1.0	43.8375277643
222	1.0	43.8056522718
222	2.0	43.7335637224
222	1.0	43.8207802846
222	1.0	43.8559743567
222	1.0	43.8278203468
222	1.0	43.8271875915
222	1.0	43.8541793598
222	1.0	43.8101624857
222	1.0	43.7869856586
222	1.0	43.8592183702
222	1.0	43.7943108748
222	1.0	43.8488441352
222	1.0	43.8580378795
222	1.0	43.8689103612
222	1.0	43.7865796077
222	1.0	43.8581049127
222	1.0	43.8507101274
222	1.0	43.8615534702
222	2.0	43.8421901359
222	2.0	43.829315861
222	1.0	43.8438647712
222	1.0	43.7954545816
222	1.0	43.8071825695
222	2.0	43.8132891195
222	1.0	43.7717544087
222	1.0	43.7787239969
222	2.0	43.8378732279
222	1.0	43.7816605675
222	2.0	43.8099703927
222	1.0	43.8458097896
222	1.0	43.7880471282
222	1.0	43.8389670747
222	1.0	43.8346788449
222	1.0	43.8073578422
222	1.0	43.8507498023
222	2.0	43.8420483826
222	2.0	43.7864659695
222	1.0	43.8063679469
222	1.0	43.8568525352
222	2.0	43.8381736745
222	1.0	43.8117081247
222	1.0	43.8328962641
222	1.0	43.8212937284
222	1.0	43.8459785813
222	2.0	43.8230549931
222	2.0	43.8329653919
222	1.0	43.7996773031
222	1.0	43.8283036913
222	1.0	43.8113606739
222	1.0	43.8107355077
222	2.0	43.8648469475
222	1.0	43.80145017
222	2.0	43.8425917451
222	1.0	43.7432847367
222	2.0	43.7809995096
