# Supplementary material for: Unique membrane properties and enhanced signal processing in human neocortical neurons
Source: eLife. 2016 Oct 6;5:e16553. doi: 10.7554/eLife.16553 (PMC5100995; doi:10.7554/eLife.16553)
Supplement: Source code 1. — DOI: http://dx.doi.org/10.7554/eLife.16553.014 [file elife-16553-code1.zip › Fig3/Fig3b/DIST_045_SYNC/Mon_Apr_11_11_35_14_2016/syns_223/sync_stim_seed_749.txt]

NUMBER_OF_SYNAPSES	APC_N	MAX_VOLTAGE
223	1.0	43.8185816148
223	1.0	43.8085744786
223	1.0	43.8014555539
223	2.0	43.8190685755
223	2.0	43.8477482336
223	2.0	43.8587818934
223	1.0	43.7611927168
223	2.0	43.8521250181
223	1.0	43.7853528152
223	1.0	43.867036819
223	1.0	43.8574947433
223	1.0	43.806933843
223	1.0	43.772920871
223	1.0	43.8401718696
223	1.0	43.811954039
223	2.0	43.8231897526
223	1.0	43.8408049257
223	1.0	43.7527724819
223	1.0	43.8058911784
223	2.0	43.8597978052
223	1.0	43.818221623
223	1.0	43.786405696
223	2.0	43.7668738909
223	1.0	43.8218356043
223	1.0	43.8440004607
223	1.0	43.8568358952
223	1.0	43.8489569035
223	1.0	43.8031493628
223	1.0	43.8278115769
223	1.0	43.7904158318
223	1.0	43.8456045687
223	1.0	43.8503019349
223	1.0	43.8508342925
223	1.0	43.818128834
223	1.0	43.8302933454
223	2.0	43.826419831
223	1.0	43.8345811603
223	1.0	43.8456103987
223	2.0	43.8248641853
223	1.0	43.8154660774
223	1.0	43.7942915304
223	1.0	43.8318783438
223	2.0	43.7909181487
223	1.0	43.850529074
223	2.0	43.8366751653
223	1.0	43.8285673131
223	2.0	43.8126758686
223	2.0	43.862672928
223	1.0	43.86115404
223	2.0	43.8382492796
223	2.0	43.7696464883
223	1.0	43.826696581
223	1.0	43.8477243025
223	2.0	43.7902336225
223	1.0	43.8357781858
223	1.0	43.8597899346
223	1.0	43.8656638549
223	1.0	43.8181067189
223	1.0	43.833199428
223	1.0	43.852069344
223	1.0	43.8459028994
223	1.0	43.8641239163
223	1.0	43.7911505587
223	1.0	43.7556431786
223	1.0	43.7621785059
223	1.0	43.7582115168
223	1.0	43.8561957358
223	1.0	43.781002932
223	1.0	43.8637774246
223	1.0	43.8551337529
223	1.0	43.759972941
223	1.0	43.82022804
223	1.0	43.8556620715
223	2.0	43.7722861575
223	2.0	43.8219638941
223	2.0	43.77559408
223	1.0	43.7802869237
223	2.0	43.8497003919
223	1.0	43.851306632
223	1.0	43.8393289169
223	2.0	43.8367005562
223	1.0	43.865122804
223	1.0	43.7814146937
223	2.0	43.8387822256
223	2.0	43.7832933314
223	2.0	43.8095579942
223	1.0	43.8008581957
223	1.0	43.8317077892
223	2.0	43.8198781999
223	2.0	43.8166372217
223	2.0	43.8501280775
223	1.0	43.8084651168
223	2.0	43.840445295
223	1.0	43.8261702384
223	1.0	43.8016769494
223	1.0	43.8211020744
223	1.0	43.8345918762
223	1.0	43.8556211137
223	1.0	43.8561987201
223	1.0	43.8535588267
223	2.0	43.8498215536
223	1.0	43.792008824
223	1.0	43.8471586923
223	1.0	43.7595383962
223	1.0	43.7718688112
223	2.0	43.7913073927
223	1.0	43.8442662733
223	2.0	43.8366066742
223	1.0	43.8168146252
223	1.0	43.8096646116
223	1.0	43.8274244576
223	2.0	43.7835210832
223	1.0	43.8384926287
223	1.0	43.8339503884
223	1.0	43.773024573
223	1.0	43.8200399749
223	2.0	43.7437182147
223	2.0	43.864166201
223	1.0	43.8059287837
223	1.0	43.8277687166
223	1.0	43.8014760207
223	2.0	43.8008195666
223	1.0	43.8104931213
223	1.0	43.8590285842
223	1.0	43.8444277194
223	1.0	43.8178078927
223	1.0	43.8065122723
223	2.0	43.84915461
223	1.0	43.7820179534
223	2.0	43.8522259674
223	1.0	43.8072204519
223	1.0	43.854795274
223	1.0	43.8131682565
223	1.0	43.7863271313
223	1.0	43.8025153684
223	1.0	43.7547061663
223	1.0	43.8137793777
223	1.0	43.8419481853
223	1.0	43.8524982136
223	1.0	43.8332187455
223	2.0	43.8262326918
223	1.0	43.8456565695
223	2.0	43.8243519167
223	2.0	43.8628473694
223	1.0	43.8262171946
223	1.0	43.7696389823
223	1.0	43.8057213275
223	2.0	43.8482069095
223	2.0	43.7931839056
223	1.0	43.8382582565
223	2.0	43.8385629253
223	1.0	43.8083875691
223	1.0	43.8541080682
223	1.0	43.7700222221
223	1.0	43.841987528
223	2.0	43.8185114292
223	1.0	43.7875352415
223	1.0	43.8635567395
223	1.0	43.8311908495
223	1.0	43.8395404522
223	2.0	43.8479675946
223	1.0	43.8502810401
223	1.0	43.7463113323
223	1.0	43.8080917853
223	1.0	43.8088061724
223	1.0	43.7995928341
223	1.0	43.8544981472
223	1.0	43.8399252964
223	1.0	43.7844571984
223	1.0	43.8297459583
223	2.0	43.8342842008
223	2.0	43.8492429284
223	1.0	43.8255310363
223	1.0	43.8416400728
223	1.0	43.8417848794
223	1.0	43.8217829549
223	1.0	43.8702830686
223	1.0	43.7786276866
223	1.0	43.7959935556
223	2.0	43.8481561898
223	2.0	43.8255024388
223	1.0	43.7731730295
223	1.0	43.8586059038
223	1.0	43.773501377
223	1.0	43.8115875048
223	1.0	43.8472675653
223	1.0	43.8194549431
223	1.0	43.7656448108
223	2.0	43.8427595341
223	1.0	43.8439848719
223	1.0	43.8316134697
223	1.0	43.8468065073
223	1.0	43.8384127709
223	1.0	43.7603376082
223	1.0	43.8618123508
223	2.0	43.7543475866
223	1.0	43.7496355433
223	1.0	43.8583104805
223	1.0	43.8173583619
223	1.0	43.8255011081
223	2.0	43.7773790188
223	1.0	43.811713448
223	2.0	43.8113595897
223	1.0	43.7899443547
223	1.0	43.8197076615
223	1.0	43.813018309
223	2.0	43.8498623792
223	1.0	43.8199810858
223	1.0	43.7849683677
223	1.0	43.7481826056
223	2.0	43.8196317584
223	1.0	43.8122594856
223	1.0	43.8064743326
223	1.0	43.8424246984
223	2.0	43.7470407688
223	1.0	43.7485172312
223	1.0	43.7963812797
223	1.0	43.8515474548
223	2.0	43.8472006402
223	2.0	43.8547191946
223	1.0	43.8536591836
223	1.0	43.862733043
223	2.0	43.8250215036
223	2.0	43.854975139
223	1.0	43.8640592792
223	2.0	43.7585651436
223	1.0	43.8111578339
223	2.0	43.7862259673
223	2.0	43.7910386052
223	1.0	43.8144753608
223	1.0	43.8590124094
223	1.0	43.8242316026
223	1.0	43.8412370833
223	1.0	43.7739236096
223	2.0	43.783932921
223	1.0	43.8108944498
223	1.0	43.8160592116
223	2.0	43.8402582823
223	1.0	43.8357017173
223	1.0	43.8187227579
223	1.0	43.8371463373
223	2.0	43.8537749794
223	2.0	43.7733640713
223	1.0	43.7952740545
223	2.0	43.8059180771
223	1.0	43.785922324
223	1.0	43.8287121173
223	1.0	43.833822749
223	1.0	43.8424359725
223	1.0	43.8380067719
223	1.0	43.7763448238
223	2.0	43.8042610489
223	1.0	43.7940340392
223	1.0	43.8184142314
223	1.0	43.7612343171
223	1.0	43.8293829055
223	1.0	43.8416424908
223	1.0	43.8211111758
223	1.0	43.8567421824
223	1.0	43.8482428142
223	1.0	43.7932502178
223	1.0	43.8230108973
223	1.0	43.8522777686
223	1.0	43.8521037649
223	1.0	43.84130397
223	1.0	43.8738576762
223	1.0	43.7738651583
223	1.0	43.8413708003
223	2.0	43.8564466189
223	2.0	43.8400196753
223	2.0	43.849805385
223	2.0	43.7532841806
223	1.0	43.8222658254
223	1.0	43.760276795
223	1.0	43.7553492876
223	1.0	43.8043017256
223	1.0	43.7844244822
223	2.0	43.7646772353
223	1.0	43.8284964634
223	1.0	43.7901464005
223	1.0	43.8467709703
223	1.0	43.7997084924
223	1.0	43.8642719582
223	2.0	43.7574834167
223	1.0	43.8478684616
223	1.0	43.8146956079
223	1.0	43.8397737197
223	1.0	43.7892788973
223	1.0	43.7933634795
223	1.0	43.8297463113
223	1.0	43.8570465824
223	2.0	43.8062238086
223	1.0	43.8317818735
223	1.0	43.7810875088
223	1.0	43.7792888921
223	1.0	43.8465989957
223	1.0	43.8430040436
223	1.0	43.82278105
223	2.0	43.8496185452
223	1.0	43.8656233584
223	1.0	43.8119069031
223	1.0	43.859670446
223	1.0	43.8687949264
223	1.0	43.7818901097
223	1.0	43.8448165985
223	1.0	43.8033496474
223	1.0	43.8166445085
223	1.0	43.8747340427
223	1.0	43.8533533045
223	2.0	43.8009585066
223	1.0	43.8241371006
223	1.0	43.836835492
223	1.0	43.7758362843
223	1.0	43.79650763
223	1.0	43.8404645223
223	1.0	43.8654523887
223	1.0	43.8140316289
223	2.0	43.8135439676
223	2.0	43.8166758377
223	1.0	43.850569004
223	1.0	43.8609723764
223	2.0	43.7788745564
223	2.0	43.8329676156
223	1.0	43.8685447295
223	1.0	43.8323292544
223	2.0	43.78888959
223	1.0	43.868707056
223	1.0	43.8643354076
223	1.0	43.8498399146
223	1.0	43.7576035159
223	1.0	43.7512275761
223	1.0	43.8358039577
223	1.0	43.8448082002
223	1.0	43.8444809229
223	1.0	43.7949430361
223	1.0	43.8303007487
223	1.0	43.8087239077
223	1.0	43.7603059363
223	1.0	43.8326114194
223	2.0	43.7404246054
223	1.0	43.8262195822
223	1.0	43.8083719247
223	1.0	43.8585766448
223	2.0	43.8375963055
223	1.0	43.8280675131
223	1.0	43.8656260342
223	1.0	43.7694078577
223	2.0	43.8151646199
223	1.0	43.8400898433
223	2.0	43.7644491259
223	1.0	43.8534520309
223	1.0	43.8370807782
223	1.0	43.7514091134
223	1.0	43.853711461
223	1.0	43.7961533358
223	2.0	43.8106948444
223	1.0	43.8467945265
223	1.0	43.7719777402
223	1.0	43.8675810128
223	1.0	43.8086103127
223	1.0	43.8076452361
223	1.0	43.8217717571
223	1.0	43.8543765588
223	1.0	43.8340734154
223	1.0	43.8620306989
223	1.0	43.7991808156
223	1.0	43.7670375921
223	1.0	43.8454581707
223	1.0	43.8330038097
223	1.0	43.8002769514
223	1.0	43.7683388464
223	1.0	43.8581230866
223	2.0	43.852966241
223	1.0	43.8283191777
223	1.0	43.8086057575
223	1.0	43.789078325
223	1.0	43.8116999911
223	1.0	43.7680261755
223	1.0	43.8209619119
223	1.0	43.7641619241
223	1.0	43.852304637
223	1.0	43.8116697245
223	1.0	43.7710613931
223	1.0	43.7392797043
223	1.0	43.8453516684
223	2.0	43.8220694976
223	2.0	43.8583024668
223	1.0	43.8119980146
223	1.0	43.7810628523
223	1.0	43.8180724663
223	1.0	43.7690962336
223	1.0	43.8450337338
223	1.0	43.7813601061
223	2.0	43.8436976596
223	1.0	43.7554161449
223	1.0	43.8593414507
223	2.0	43.7649150434
223	2.0	43.8416104265
223	1.0	43.7959869017
223	1.0	43.8544501614
223	1.0	43.8619169117
223	1.0	43.8615888814
223	1.0	43.8525859369
223	1.0	43.8511074048
223	1.0	43.7452189488
223	1.0	43.8079893785
223	1.0	43.8391044111
223	2.0	43.7990075542
223	1.0	43.8415147833
223	1.0	43.7921968178
223	1.0	43.8292169816
223	1.0	43.7866409546
223	2.0	43.8225862236
223	1.0	43.8028553259
223	1.0	43.8516031981
223	2.0	43.8080531813
223	1.0	43.8411282967
223	1.0	43.854146509
223	1.0	43.8511296109
223	1.0	43.8431832056
223	1.0	43.7890759019
223	2.0	43.7896865721
223	1.0	43.828705989
223	1.0	43.8102200594
223	1.0	43.7634287842
223	2.0	43.7833513999
223	1.0	43.8398655436
223	1.0	43.8536265055
223	1.0	43.7886090173
223	1.0	43.7862266142
223	1.0	43.7779959942
223	1.0	43.7922429439
223	1.0	43.7814298293
223	1.0	43.8002214217
223	2.0	43.8525503304
223	1.0	43.876080236
223	1.0	43.8519214115
223	1.0	43.8329435737
223	1.0	43.8497660722
223	1.0	43.776287565
223	1.0	43.8294736537
223	1.0	43.7561587599
223	1.0	43.8084267462
223	2.0	43.796924517
223	1.0	43.770905301
223	1.0	43.7490839593
223	1.0	43.7440784593
223	1.0	43.8242063836
223	1.0	43.8577075414
223	1.0	43.8440968505
223	1.0	43.8554561825
223	1.0	43.7741466695
223	1.0	43.7692013581
223	1.0	43.7987469352
223	1.0	43.8544247504
223	1.0	43.8505061519
223	1.0	43.8161931967
223	1.0	43.8304135766
223	1.0	43.8528268948
223	1.0	43.757554352
223	2.0	43.8541793664
223	1.0	43.8344032239
223	2.0	43.8041562096
223	1.0	43.8389639248
223	2.0	43.8139694932
223	1.0	43.7925098906
223	1.0	43.8436216211
223	1.0	43.8369513388
223	1.0	43.8339108423
223	2.0	43.8255993244
223	1.0	43.8412752272
223	1.0	43.8266780987
223	1.0	43.7897208309
223	1.0	43.8361292879
223	1.0	43.7722268307
223	1.0	43.8643163034
223	1.0	43.8499713205
223	2.0	43.8003137544
223	1.0	43.8567907725
223	1.0	43.8421393805
223	1.0	43.8584589328
223	1.0	43.8413877183
223	1.0	43.8598147252
223	1.0	43.8179611035
223	1.0	43.7534521547
223	1.0	43.859585245
223	1.0	43.8236969834
223	1.0	43.8204065336
223	1.0	43.8388336518
223	2.0	43.8288675592
223	1.0	43.8609959178
223	1.0	43.7807842597
223	2.0	43.8377570971
223	1.0	43.8020690825
223	1.0	43.8224230146
223	2.0	43.8417205801
223	1.0	43.812039972
223	2.0	43.8066873912
223	1.0	43.8623010583
223	1.0	43.8641645796
223	1.0	43.8632709198
223	2.0	43.8202641427
223	1.0	43.7732953505
223	1.0	43.8216793062
223	1.0	43.8682656837
223	1.0	43.8394313576
223	1.0	43.836941746
223	1.0	43.8630395872
223	2.0	43.8414508829
223	2.0	43.7937898579
223	2.0	43.8485045332
223	1.0	43.8447008189
223	2.0	43.855021434
223	1.0	43.8392830515
223	1.0	43.8575751802
223	1.0	43.8600362607
223	1.0	43.843713831
223	2.0	43.8526040498
223	2.0	43.8579293707
223	2.0	43.7876508744
223	1.0	43.8496662473
223	1.0	43.8126037534
223	1.0	43.8254027347
223	2.0	43.7849041965
223	1.0	43.8415570719
223	1.0	43.8287827285
223	1.0	43.8478802566
223	1.0	43.8289632488
223	1.0	43.8537438687
223	1.0	43.8639449976
223	1.0	43.8590256185
223	1.0	43.8349147042
223	2.0	43.8063224076
223	1.0	43.7719631575
223	2.0	43.7585467508
223	1.0	43.7836961596
223	1.0	43.7657319346
223	1.0	43.808442294
223	1.0	43.7769191916
223	1.0	43.8288605562
223	1.0	43.7637450086
223	2.0	43.8421595149
223	2.0	43.8427881712
223	1.0	43.766056174
223	2.0	43.7977873633
223	1.0	43.8610218526
223	1.0	43.8562960075
223	1.0	43.8463808046
223	1.0	43.8119225831
223	1.0	43.8568339295
223	1.0	43.8003474887
223	1.0	43.8358275308
223	1.0	43.8470665478
223	1.0	43.8439343547
223	1.0	43.8530952381
223	1.0	43.8467921872
223	2.0	43.7662401075
223	1.0	43.8056519776
223	1.0	43.8507916381
223	1.0	43.8435256401
223	1.0	43.8181512325
223	1.0	43.8300103061
223	1.0	43.836132617
223	1.0	43.8552093632
223	1.0	43.8052029701
223	1.0	43.8089696235
223	1.0	43.755109955
223	1.0	43.8414587737
223	2.0	43.7625515479
223	1.0	43.794458171
223	1.0	43.8397931765
223	1.0	43.8291450012
223	1.0	43.7983922792
223	1.0	43.8767853907
223	2.0	43.8432179146
223	1.0	43.8642328732
223	1.0	43.8441653087
223	1.0	43.7468458257
223	1.0	43.7948357458
223	1.0	43.7722538839
223	2.0	43.8340963886
223	2.0	43.8390676188
223	2.0	43.8007410919
223	2.0	43.8366925526
223	2.0	43.8495883738
223	2.0	43.8330560735
223	2.0	43.7483953317
223	1.0	43.7929562859
223	1.0	43.8211109782
223	2.0	43.7913544462
223	1.0	43.7904770554
223	1.0	43.8461214139
223	2.0	43.8079408598
223	1.0	43.8565304738
223	2.0	43.7880819018
223	1.0	43.8643231132
223	1.0	43.8632869924
223	1.0	43.7762750607
223	1.0	43.8215040056
223	2.0	43.7955193127
223	2.0	43.8371664063
223	1.0	43.7731883799
223	1.0	43.8306470614
223	1.0	43.8682866898
223	1.0	43.8242310241
223	1.0	43.8312869727
223	2.0	43.827402379
223	1.0	43.8604098048
223	1.0	43.8607811232
223	1.0	43.8179795732
223	1.0	43.8480056509
223	1.0	43.8430402284
223	2.0	43.864631471
223	1.0	43.7870781233
223	1.0	43.7931754021
223	2.0	43.7860106404
223	1.0	43.8409472168
223	1.0	43.8399275227
223	1.0	43.7665973189
223	1.0	43.8143712219
223	1.0	43.7802627259
223	1.0	43.7931517332
223	2.0	43.81340366
223	1.0	43.75332107
223	1.0	43.7832994692
223	1.0	43.8417176688
223	1.0	43.761789385
223	1.0	43.8019916704
223	1.0	43.8455765079
223	2.0	43.8132523993
223	2.0	43.8057501558
223	1.0	43.7922766446
223	1.0	43.7886759821
223	1.0	43.7809745455
223	1.0	43.8416969098
223	1.0	43.7597766586
223	1.0	43.7722710931
223	1.0	43.8022164479
223	1.0	43.8591200486
223	1.0	43.8564551414
223	1.0	43.7511950536
223	1.0	43.8238820097
223	2.0	43.8496977381
223	1.0	43.8452078324
223	1.0	43.8279896756
223	1.0	43.77480952
223	1.0	43.784263036
223	2.0	43.8637580107
223	1.0	43.774812171
223	1.0	43.858470636
223	1.0	43.8210743252
223	1.0	43.8596060253
223	1.0	43.7619369691
223	1.0	43.8392497005
223	1.0	43.8424706391
223	2.0	43.8456839985
223	1.0	43.8055500064
223	2.0	43.8302591374
223	1.0	43.8375583062
223	1.0	43.7718466617
223	2.0	43.7653739052
223	1.0	43.8394033723
223	1.0	43.780365304
223	1.0	43.763269174
223	1.0	43.86008382
223	2.0	43.8407137552
223	1.0	43.7595259723
223	1.0	43.8320864449
223	2.0	43.7826863257
223	1.0	43.810554951
223	2.0	43.8359829106
223	2.0	43.845181141
223	1.0	43.855849523
223	1.0	43.7928461629
223	2.0	43.8343211305
223	2.0	43.7828685767
223	2.0	43.8418882959
223	1.0	43.8551132827
223	1.0	43.8422065732
223	1.0	43.8153093497
223	1.0	43.8163319673
223	1.0	43.8600102013
223	2.0	43.8059529352
223	1.0	43.8447848254
223	2.0	43.8272588592
223	1.0	43.8466168803
223	1.0	43.8492968411
223	1.0	43.8391913566
223	1.0	43.8718303043
223	2.0	43.7966473808
223	1.0	43.8516348268
223	1.0	43.8513517377
223	1.0	43.756920862
223	2.0	43.8593689176
223	1.0	43.8607795579
223	1.0	43.7893128445
223	2.0	43.7833068515
223	1.0	43.8541073107
223	1.0	43.8048311248
223	1.0	43.8046470145
223	1.0	43.839899216
223	1.0	43.8275957324
223	1.0	43.8316293551
223	2.0	43.8424029401
223	1.0	43.7605746486
223	2.0	43.7956841996
223	1.0	43.8552409399
223	1.0	43.8539527238
223	1.0	43.8192650612
223	1.0	43.7714707161
223	1.0	43.8245959518
223	2.0	43.8037961319
223	1.0	43.7594800387
223	2.0	43.8140282912
223	1.0	43.8360902507
223	1.0	43.8042737171
223	2.0	43.8072890531
223	1.0	43.8549025955
223	1.0	43.7977283218
223	2.0	43.8014325911
223	1.0	43.8568958564
223	1.0	43.8106741037
223	2.0	43.7977296474
223	2.0	43.8107186767
223	2.0	43.825724367
223	1.0	43.8264799841
223	1.0	43.822938768
223	1.0	43.8318095919
223	1.0	43.7725005273
223	1.0	43.8515619045
223	1.0	43.8035845537
223	2.0	43.8440497539
223	1.0	43.8649640571
223	2.0	43.8173646153
223	1.0	43.7848313027
223	1.0	43.825331882
223	1.0	43.8746598841
223	1.0	43.7579910451
223	1.0	43.8292201657
223	1.0	43.8370074454
223	1.0	43.8253638204
223	2.0	43.8530885612
223	2.0	43.8454537403
223	2.0	43.8475661445
223	2.0	43.8391190219
223	1.0	43.8298629918
223	2.0	43.8352035874
223	1.0	43.7928943828
223	1.0	43.8393297988
223	1.0	43.7905427655
223	2.0	43.8333142586
223	2.0	43.7943016981
223	2.0	43.8507858244
223	1.0	43.8465926562
223	1.0	43.8125138868
223	1.0	43.8273019657
223	1.0	43.8337668189
223	2.0	43.8012834889
223	1.0	43.7328871047
223	1.0	43.7979848281
223	1.0	43.7909089743
223	2.0	43.8094100029
223	1.0	43.8032789948
223	1.0	43.8653886259
223	2.0	43.8394142256
223	1.0	43.8413988325
223	2.0	43.8144439436
223	2.0	43.8661440797
223	1.0	43.8508028323
223	1.0	43.8553280821
223	1.0	43.8086865518
223	1.0	43.8543802216
223	2.0	43.8437008262
223	1.0	43.7726784374
223	2.0	43.8442053235
223	1.0	43.8485284403
223	2.0	43.817231011
223	1.0	43.8230178734
223	1.0	43.8403835335
223	1.0	43.8463726986
223	1.0	43.8597845808
223	2.0	43.8403894035
223	1.0	43.8592251062
223	1.0	43.81157716
223	1.0	43.8485329143
223	1.0	43.8298924035
223	2.0	43.7689153427
223	2.0	43.8379699274
223	1.0	43.8289298724
223	2.0	43.8450879908
223	1.0	43.8281985835
223	1.0	43.8528535658
223	2.0	43.8576308803
223	1.0	43.8530028096
223	1.0	43.8013608978
223	1.0	43.8409314474
223	1.0	43.8519688744
223	1.0	43.8239390835
223	1.0	43.7988300978
223	2.0	43.7922729661
223	2.0	43.8498649793
223	1.0	43.7768464665
223	1.0	43.7945718837
223	1.0	43.8304704498
223	1.0	43.8487820421
223	1.0	43.8559909208
223	2.0	43.7850865821
223	1.0	43.8528045637
223	1.0	43.8372763794
223	2.0	43.809978712
223	1.0	43.8462264903
223	1.0	43.7729158427
223	1.0	43.755202498
223	1.0	43.8525429621
223	1.0	43.8388489239
223	1.0	43.8452911958
223	1.0	43.8304253276
223	2.0	43.8498712076
223	1.0	43.8545722053
223	1.0	43.7822559017
223	1.0	43.8350574201
223	1.0	43.8320164713
223	2.0	43.8335291451
223	1.0	43.7505988611
223	1.0	43.8577773785
223	1.0	43.838641812
223	1.0	43.8374140714
223	1.0	43.8522732938
223	1.0	43.8165581893
223	2.0	43.8157448664
223	1.0	43.8014526515
223	2.0	43.7524022551
223	1.0	43.7864532938
223	2.0	43.8141310675
223	1.0	43.8636031443
223	1.0	43.827387266
223	1.0	43.8066814806
223	1.0	43.804427251
223	2.0	43.8150668539
223	2.0	43.8575863827
223	2.0	43.7800598175
223	2.0	43.7981028067
223	1.0	43.783238132
223	1.0	43.8419098121
223	1.0	43.8649533797
223	1.0	43.8467958975
223	1.0	43.8734245318
223	1.0	43.8474469174
223	1.0	43.8664643923
223	1.0	43.8354150704
223	2.0	43.7563217288
223	1.0	43.7659247482
223	1.0	43.7672751616
223	1.0	43.8209711416
223	1.0	43.8416577735
223	1.0	43.8537592126
223	1.0	43.8291560753
223	1.0	43.7614166764
223	1.0	43.8489068601
223	1.0	43.8332566825
223	1.0	43.829689599
223	1.0	43.8561389985
223	2.0	43.7964211063
223	1.0	43.8021279675
223	1.0	43.8639316908
223	1.0	43.7831000241
223	1.0	43.8510949226
223	2.0	43.8276562188
223	1.0	43.8530086682
223	1.0	43.7629881971
223	1.0	43.7922932814
223	1.0	43.8486493875
223	2.0	43.8429296857
223	2.0	43.8517144613
223	1.0	43.8299954812
223	1.0	43.8017720339
223	1.0	43.8565476447
223	1.0	43.8125032544
223	1.0	43.7674993565
223	2.0	43.8486727342
223	2.0	43.7844919771
223	1.0	43.7911379118
223	1.0	43.7979985314
223	1.0	43.8152954519
223	1.0	43.8342333313
223	2.0	43.8202859875
223	1.0	43.8598643336
223	1.0	43.7967638828
223	1.0	43.8369954007
223	1.0	43.8635470586
223	1.0	43.823924956
223	1.0	43.8566990358
223	1.0	43.8153743793
223	1.0	43.8689701435
223	1.0	43.8403297575
223	1.0	43.8190292369
223	1.0	43.8261662119
223	2.0	43.7572055208
223	1.0	43.7552749591
223	1.0	43.8256101691
223	1.0	43.8480132864
223	2.0	43.8303192921
223	1.0	43.8745447172
223	1.0	43.8735792156
223	1.0	43.7957519
223	1.0	43.7890690387
223	2.0	43.7834186346
223	1.0	43.8294287299
223	2.0	43.8625091733
223	2.0	43.8476705088
223	2.0	43.8759953912
223	1.0	43.8426278196
223	1.0	43.81305803
223	1.0	43.8490310993
223	1.0	43.8464928025
223	1.0	43.8368988866
223	1.0	43.7948933558
223	2.0	43.7601322066
223	1.0	43.8603424314
223	2.0	43.7598570353
223	1.0	43.8455710773
223	1.0	43.8388374338
223	1.0	43.8687611011
223	1.0	43.8380717169
223	2.0	43.8380371935
223	1.0	43.8522515191
223	2.0	43.7899904489
223	1.0	43.8458723751
223	1.0	43.8347366119
223	1.0	43.7996035617
223	2.0	43.844757753
223	1.0	43.8001968255
223	2.0	43.7884762523
223	1.0	43.8398717718
223	2.0	43.7992268061
223	1.0	43.7995120213
223	1.0	43.7500806596
223	1.0	43.8464640715
223	2.0	43.771948027
223	2.0	43.8414815765
223	1.0	43.81647559
223	1.0	43.8461889263
223	1.0	43.8441041064
223	2.0	43.7836908148
223	1.0	43.7707460517
223	2.0	43.8644520488
223	1.0	43.8433196849
223	1.0	43.8169273712
223	2.0	43.8510413733
223	1.0	43.8429728258
223	1.0	43.8675043403
223	1.0	43.867691251
223	1.0	43.783745922
223	1.0	43.8244981167
223	1.0	43.8237828642
223	1.0	43.8536332719
223	1.0	43.7951641643
223	1.0	43.8725900712
223	1.0	43.8219183907
223	1.0	43.85453197
223	1.0	43.8275208828
223	2.0	43.832996078
223	1.0	43.8594890273
223	1.0	43.781178523
223	1.0	43.863872889
223	1.0	43.8318376876
223	1.0	43.8438748458
223	1.0	43.8043897902
223	1.0	43.7608033627
223	1.0	43.8161803908
223	1.0	43.850596001
223	2.0	43.8167142645
223	2.0	43.8391412194
223	1.0	43.782544282
223	2.0	43.8460564789
223	2.0	43.7616895798
223	2.0	43.8339666765
223	1.0	43.8634139751
223	1.0	43.7993287069
223	1.0	43.759547322
223	1.0	43.7841748207
223	1.0	43.8071145034
223	1.0	43.8039536613
223	1.0	43.8537089489
223	1.0	43.8436430554
223	2.0	43.801745778
223	1.0	43.7797760011
223	1.0	43.8397792865
223	1.0	43.7586317666
223	1.0	43.7766981611
223	1.0	43.8531712131
223	1.0	43.8477267317
223	2.0	43.8035526942
223	2.0	43.8251247369
223	1.0	43.8270786808
223	1.0	43.7939795014
223	2.0	43.8434101451
223	1.0	43.859202442
223	2.0	43.7994875111
223	1.0	43.8188822612
