# Supplementary material for: Unique membrane properties and enhanced signal processing in human neocortical neurons
Source: eLife. 2016 Oct 6;5:e16553. doi: 10.7554/eLife.16553 (PMC5100995; doi:10.7554/eLife.16553)
Supplement: Source code 1. — DOI: http://dx.doi.org/10.7554/eLife.16553.014 [file elife-16553-code1.zip › Fig3/Fig3b/DIST_045_SYNC/Mon_Apr_11_11_35_14_2016/syns_224/sync_stim_seed_748.txt]

NUMBER_OF_SYNAPSES	APC_N	MAX_VOLTAGE
224	1.0	43.7986060994
224	1.0	43.8448434745
224	1.0	43.8640063336
224	1.0	43.8431301472
224	1.0	43.801736872
224	2.0	43.7705709153
224	1.0	43.7995517479
224	1.0	43.849578998
224	2.0	43.7781593844
224	2.0	43.8755813023
224	1.0	43.7867800866
224	1.0	43.8081506467
224	1.0	43.84522414
224	1.0	43.7908615998
224	1.0	43.8094839211
224	1.0	43.8598790405
224	1.0	43.7914453313
224	1.0	43.8181290178
224	1.0	43.8086116657
224	2.0	43.7590957206
224	1.0	43.774472651
224	1.0	43.8063418336
224	1.0	43.8081516563
224	1.0	43.8565571331
224	1.0	43.8601664955
224	2.0	43.7835979648
224	2.0	43.8010450867
224	2.0	43.8369702832
224	1.0	43.7808253743
224	2.0	43.8498578718
224	1.0	43.8557026178
224	1.0	43.8298355243
224	1.0	43.7796228725
224	1.0	43.8240038023
224	1.0	43.7456831886
224	1.0	43.8203972014
224	1.0	43.7914111146
224	1.0	43.8474502112
224	1.0	43.7380395986
224	1.0	43.7952344279
224	1.0	43.7736197153
224	2.0	43.8168685165
224	2.0	43.7888010271
224	1.0	43.8204212644
224	1.0	43.7906617412
224	1.0	43.8578933403
224	1.0	43.792796439
224	1.0	43.8249146858
224	1.0	43.7561867304
224	1.0	43.8095172984
224	1.0	43.7800217
224	1.0	43.8315786057
224	1.0	43.8467984601
224	2.0	43.8479152487
224	1.0	43.8550265795
224	1.0	43.8550797517
224	1.0	43.8710978377
224	2.0	43.8418262581
224	1.0	43.831796485
224	1.0	43.8510485197
224	1.0	43.8293067363
224	1.0	43.8312048953
224	1.0	43.8226802775
224	2.0	43.8349020716
224	1.0	43.7694651195
224	1.0	43.8268955992
224	1.0	43.7830021099
224	1.0	43.8467786456
224	1.0	43.8001046582
224	1.0	43.8173038984
224	2.0	43.8196016048
224	1.0	43.7838539549
224	1.0	43.8428190219
224	2.0	43.8527407183
224	1.0	43.8173317018
224	1.0	43.7526593551
224	2.0	43.7916562492
224	1.0	43.8732784093
224	1.0	43.8492241716
224	1.0	43.8514655028
224	2.0	43.7930472616
224	1.0	43.8106716384
224	2.0	43.817588836
224	1.0	43.8725032031
224	1.0	43.8211801574
224	1.0	43.8594253326
224	2.0	43.8164915697
224	2.0	43.8268886574
224	2.0	43.8382164313
224	1.0	43.8363226775
224	1.0	43.830866045
224	1.0	43.7547198179
224	1.0	43.8561483777
224	1.0	43.8650078603
224	2.0	43.7931951627
224	1.0	43.7678279563
224	2.0	43.8504980226
224	1.0	43.7673727557
224	1.0	43.7905893313
224	1.0	43.8447633411
224	1.0	43.85102311
224	1.0	43.8499991631
224	2.0	43.7903842269
224	1.0	43.7762416129
224	1.0	43.8689812658
224	2.0	43.8508067327
224	1.0	43.863894288
224	1.0	43.7933612691
224	1.0	43.8211882353
224	1.0	43.8314314937
224	1.0	43.8647464525
224	2.0	43.8191896613
224	1.0	43.8277002873
224	1.0	43.7835777937
224	1.0	43.8406837723
224	2.0	43.8129796856
224	2.0	43.7910571984
224	1.0	43.7980597902
224	1.0	43.843470668
224	1.0	43.871048443
224	1.0	43.8599610815
224	1.0	43.8670867886
224	1.0	43.8063272199
224	1.0	43.8462287152
224	2.0	43.844170812
224	1.0	43.8535761371
224	1.0	43.8461764606
224	1.0	43.8661502798
224	1.0	43.8292608957
224	1.0	43.7695296828
224	1.0	43.8455362182
224	1.0	43.7629201825
224	2.0	43.8385859512
224	1.0	43.8336083508
224	1.0	43.7534066172
224	1.0	43.8651193026
224	1.0	43.7694884934
224	1.0	43.8431587999
224	1.0	43.8415251787
224	2.0	43.8473928068
224	1.0	43.8338853334
224	1.0	43.8643752121
224	1.0	43.8449879349
224	2.0	43.8540667906
224	1.0	43.8633507458
224	2.0	43.7551588135
224	1.0	43.8274139345
224	2.0	43.8173806953
224	2.0	43.8715470922
224	1.0	43.8534758644
224	1.0	43.8557049767
224	1.0	43.8529251608
224	2.0	43.7891167066
224	1.0	43.7727462871
224	1.0	43.8382307343
224	1.0	43.8084912795
224	2.0	43.7612745113
224	1.0	43.8502862319
224	1.0	43.8525568567
224	1.0	43.8005344478
224	1.0	43.8042007576
224	1.0	43.8265935182
224	1.0	43.8009666426
224	2.0	43.799559236
224	1.0	43.837967141
224	1.0	43.771911025
224	2.0	43.8400030214
224	1.0	43.7914089516
224	1.0	43.7742055905
224	1.0	43.7935960982
224	1.0	43.8300191428
224	1.0	43.8564912627
224	2.0	43.8493911977
224	1.0	43.8570734181
224	1.0	43.8330961919
224	2.0	43.8411199078
224	1.0	43.8447081837
224	1.0	43.8023731494
224	1.0	43.7775441708
224	1.0	43.7890626271
224	1.0	43.8429004192
224	2.0	43.8290580265
224	2.0	43.8491499273
224	1.0	43.8382093539
224	2.0	43.7672374598
224	1.0	43.843900872
224	2.0	43.8465540057
224	1.0	43.8367666061
224	1.0	43.7483519885
224	1.0	43.827057654
224	1.0	43.8482406627
224	1.0	43.8257039697
224	1.0	43.8521189775
224	1.0	43.7779630337
224	1.0	43.8516877099
224	1.0	43.8484909584
224	1.0	43.8375312311
224	1.0	43.7637254898
224	1.0	43.8426939328
224	2.0	43.8255585889
224	2.0	43.8636435254
224	1.0	43.8207869009
224	2.0	43.8358080117
224	1.0	43.8062681284
224	1.0	43.8381274355
224	2.0	43.8502457407
224	2.0	43.7570620666
224	1.0	43.8574774012
224	1.0	43.8139285816
224	1.0	43.810723072
224	1.0	43.8407660979
224	1.0	43.8489581593
224	1.0	43.8533158115
224	1.0	43.7967935813
224	1.0	43.7962269288
224	1.0	43.8402728787
224	2.0	43.8356341128
224	2.0	43.7981638874
224	1.0	43.7957626188
224	1.0	43.8411501877
224	1.0	43.8239579131
224	1.0	43.8275363511
224	1.0	43.7886238172
224	1.0	43.8185063693
224	2.0	43.7594967288
224	1.0	43.8446805647
224	1.0	43.8031786369
224	1.0	43.7656217854
224	1.0	43.8414849319
224	2.0	43.8514964759
224	1.0	43.8493498304
224	1.0	43.8175638719
224	1.0	43.7587397447
224	1.0	43.8207738746
224	1.0	43.8038623705
224	2.0	43.8642517543
224	1.0	43.7688404243
224	1.0	43.8378127625
224	1.0	43.7578008822
224	2.0	43.85777527
224	2.0	43.8295131379
224	1.0	43.8473168375
224	1.0	43.8106578189
224	1.0	43.7719107039
224	1.0	43.787878383
224	2.0	43.8175762864
224	1.0	43.8636755504
224	1.0	43.8028076854
224	2.0	43.8340713617
224	1.0	43.8053300293
224	1.0	43.8046217085
224	1.0	43.8019224444
224	1.0	43.8091847779
224	1.0	43.7806294721
224	1.0	43.789873473
224	1.0	43.8443399101
224	1.0	43.8275714776
224	1.0	43.8588430667
224	1.0	43.8436688205
224	2.0	43.8223775828
224	2.0	43.8729455931
224	1.0	43.8355668348
224	1.0	43.8167007478
224	1.0	43.8763199223
224	1.0	43.8252411667
224	1.0	43.753470988
224	1.0	43.8574945295
224	1.0	43.8620556142
224	1.0	43.7931457754
224	2.0	43.801920996
224	2.0	43.8726641763
224	1.0	43.8405668292
224	2.0	43.855241131
224	2.0	43.8113396638
224	2.0	43.8491281015
224	2.0	43.786350337
224	1.0	43.8292786879
224	1.0	43.784883097
224	1.0	43.7540079053
224	1.0	43.8017398943
224	1.0	43.8068397324
224	2.0	43.7727318291
224	1.0	43.77903126
224	1.0	43.8180766045
224	1.0	43.8469276149
224	1.0	43.8665780971
224	1.0	43.8092150493
224	1.0	43.8075025152
224	1.0	43.7703418455
224	1.0	43.823341291
224	1.0	43.8610603941
224	1.0	43.8539130406
224	1.0	43.8562632413
224	1.0	43.7673867601
224	1.0	43.8291378464
224	1.0	43.8490606988
224	1.0	43.8716600698
224	1.0	43.8440658399
224	2.0	43.8279397482
224	1.0	43.8374398585
224	1.0	43.8562716525
224	1.0	43.8386111107
224	1.0	43.8084941647
224	1.0	43.847700401
224	2.0	43.8355242775
224	2.0	43.8586333163
224	1.0	43.8406863583
224	2.0	43.7764655453
224	1.0	43.8657994072
224	1.0	43.8550720829
224	1.0	43.8196892987
224	2.0	43.8230675338
224	2.0	43.8324667103
224	1.0	43.8448532683
224	1.0	43.803011848
224	1.0	43.7754991029
224	2.0	43.8338010222
224	1.0	43.8199596962
224	2.0	43.7848335275
224	1.0	43.7587547996
224	2.0	43.7948927822
224	1.0	43.8363040941
224	1.0	43.7872474406
224	1.0	43.7614644214
224	1.0	43.7918759867
224	1.0	43.8415468838
224	2.0	43.8405157711
224	2.0	43.8266899916
224	2.0	43.860447856
224	1.0	43.8645160057
224	2.0	43.8037063576
224	2.0	43.7603048489
224	1.0	43.787377132
224	2.0	43.7832511489
224	1.0	43.7676748699
224	1.0	43.8406190142
224	1.0	43.8541578069
224	2.0	43.8060634144
224	1.0	43.8522894362
224	1.0	43.8235318885
224	1.0	43.8085201931
224	1.0	43.8246070306
224	1.0	43.7393367028
224	1.0	43.84000361
224	2.0	43.8206961118
224	2.0	43.8384516667
224	1.0	43.8348258418
224	1.0	43.8048294837
224	1.0	43.8639708136
224	1.0	43.77322853
224	1.0	43.8684088974
224	1.0	43.8430488871
224	2.0	43.811198969
224	2.0	43.8612201482
224	1.0	43.7661331032
224	2.0	43.7985351175
224	1.0	43.8181623832
224	2.0	43.7695508353
224	1.0	43.8554035764
224	2.0	43.7781169043
224	2.0	43.7972487938
224	2.0	43.8315671898
224	1.0	43.8687534306
224	1.0	43.7694122951
224	1.0	43.8696024911
224	2.0	43.7679906959
224	1.0	43.7514781784
224	2.0	43.7991685469
224	1.0	43.8143518438
224	2.0	43.8640221969
224	1.0	43.8321005842
224	1.0	43.8591366925
224	1.0	43.8264290159
224	2.0	43.8631038818
224	1.0	43.7912394497
224	1.0	43.8176996813
224	1.0	43.8245011578
224	1.0	43.8481068425
224	1.0	43.8154665147
224	2.0	43.7761986504
224	1.0	43.824780076
224	1.0	43.8459527339
224	1.0	43.829122871
224	1.0	43.8769119874
224	2.0	43.832316845
224	2.0	43.7478779239
224	2.0	43.8390117042
224	2.0	43.8124960488
224	1.0	43.8512734611
224	2.0	43.8428015398
224	2.0	43.844806046
224	1.0	43.8614150401
224	2.0	43.8323095394
224	1.0	43.8390290228
224	2.0	43.8025322592
224	1.0	43.7561444118
224	1.0	43.7848227375
224	1.0	43.7853660221
224	1.0	43.8197108362
224	1.0	43.7720493236
224	1.0	43.7654526736
224	1.0	43.8162595215
224	1.0	43.8157617189
224	1.0	43.8385026469
224	1.0	43.7973331907
224	1.0	43.8522243126
224	1.0	43.7841232328
224	1.0	43.7545485466
224	2.0	43.8531911129
224	1.0	43.7817480268
224	1.0	43.8033519503
224	1.0	43.7691394477
224	2.0	43.7956016417
224	1.0	43.8629086112
224	1.0	43.7716483426
224	1.0	43.862669359
224	1.0	43.7932540102
224	2.0	43.8342069655
224	1.0	43.8212732839
224	2.0	43.7982372324
224	1.0	43.8294517145
224	1.0	43.788838192
224	2.0	43.8574825961
224	1.0	43.8314261119
224	1.0	43.8053476048
224	1.0	43.8665800032
224	1.0	43.8377697397
224	1.0	43.7904030066
224	1.0	43.7699586759
224	1.0	43.8051519474
224	2.0	43.7749504619
224	1.0	43.7847862143
224	1.0	43.7662468059
224	1.0	43.8004917553
224	1.0	43.8089189666
224	1.0	43.7899306663
224	1.0	43.8048462592
224	1.0	43.8161262541
224	2.0	43.8393382892
224	1.0	43.759159207
224	2.0	43.7852954635
224	1.0	43.8425074996
224	2.0	43.8180070276
224	1.0	43.7842526305
224	1.0	43.8021952432
224	1.0	43.8325566121
224	1.0	43.847935011
224	1.0	43.8057080607
224	1.0	43.7945869319
224	1.0	43.7924832112
224	2.0	43.8194489788
224	1.0	43.8335225559
224	1.0	43.8464486443
224	1.0	43.8542393727
224	1.0	43.8347325216
224	2.0	43.8557451942
224	1.0	43.8587069018
224	1.0	43.853105823
224	1.0	43.7847154684
224	1.0	43.8319256038
224	1.0	43.8490125163
224	2.0	43.7995409076
224	1.0	43.7679257841
224	1.0	43.8433489742
224	1.0	43.7711333204
224	1.0	43.8537982367
224	2.0	43.8347364399
224	2.0	43.8135694704
224	1.0	43.8269586734
224	2.0	43.8147383928
224	1.0	43.863680612
224	1.0	43.8712248899
224	1.0	43.8137023025
224	1.0	43.8215010425
224	1.0	43.835538653
224	1.0	43.8385746122
224	1.0	43.7991281913
224	1.0	43.8426165676
224	1.0	43.8479721825
224	1.0	43.8353434791
224	2.0	43.8067598141
224	2.0	43.835178637
224	1.0	43.8152203008
224	2.0	43.8341489038
224	1.0	43.8390980898
224	1.0	43.8542142585
224	1.0	43.8451561476
224	1.0	43.8260954942
224	1.0	43.7886852703
224	2.0	43.7508628821
224	2.0	43.7884587622
224	2.0	43.8376312665
224	1.0	43.8314756204
224	1.0	43.8689546967
224	2.0	43.8435623162
224	1.0	43.8408443602
224	2.0	43.7477151102
224	1.0	43.7914964884
224	1.0	43.8012423997
224	1.0	43.8023543239
224	2.0	43.8522375195
224	1.0	43.831916389
224	1.0	43.8492584753
224	2.0	43.8490532507
224	1.0	43.7975073364
224	2.0	43.8450802626
224	1.0	43.8341974692
224	1.0	43.8142618143
224	1.0	43.8157852088
224	1.0	43.7897440485
224	2.0	43.8417494458
224	2.0	43.8316660876
224	1.0	43.8566472975
224	1.0	43.8162687425
224	1.0	43.7873106586
224	1.0	43.8619578784
224	1.0	43.8628381792
224	2.0	43.7979327441
224	1.0	43.8454148709
224	1.0	43.8694521705
224	1.0	43.8389064166
224	2.0	43.8394655821
224	1.0	43.834435322
224	1.0	43.8094520576
224	1.0	43.8401352395
224	2.0	43.8400303537
224	1.0	43.8479280548
224	2.0	43.756849703
224	1.0	43.8149968176
224	1.0	43.8406791151
224	1.0	43.8369148063
224	1.0	43.8412029147
224	1.0	43.8475404358
224	2.0	43.8560779753
224	2.0	43.8108749414
224	2.0	43.8344472034
224	2.0	43.8557522905
224	1.0	43.8539198889
224	1.0	43.7924264624
224	1.0	43.8263612869
224	2.0	43.8349444239
224	1.0	43.7633051571
224	2.0	43.7694087388
224	1.0	43.7737260549
224	1.0	43.8499234712
224	1.0	43.8582811404
224	2.0	43.82087149
224	2.0	43.8513213999
224	1.0	43.7802141565
224	1.0	43.8328868299
224	2.0	43.8563402314
224	1.0	43.8293141613
224	2.0	43.8643006187
224	1.0	43.8587023506
224	1.0	43.7503801896
224	1.0	43.7550654322
224	2.0	43.8118491479
224	2.0	43.8422689395
224	1.0	43.8649289092
224	1.0	43.8511425401
224	1.0	43.844249547
224	1.0	43.8789168394
224	1.0	43.8390915115
224	2.0	43.8245938614
224	1.0	43.8467417518
224	2.0	43.8432841134
224	1.0	43.8155225946
224	1.0	43.8381747592
224	1.0	43.81422605
224	2.0	43.7954940398
224	1.0	43.770421225
224	1.0	43.8369889742
224	1.0	43.7654152732
224	1.0	43.8129794201
224	1.0	43.7714918827
224	2.0	43.8003157171
224	1.0	43.8688749061
224	2.0	43.8200955322
224	1.0	43.8441347325
224	1.0	43.8135344307
224	2.0	43.8488434265
224	1.0	43.855564288
224	1.0	43.76481728
224	2.0	43.8487211131
224	1.0	43.7986081586
224	1.0	43.8428063667
224	1.0	43.8106450616
224	1.0	43.7893476467
224	2.0	43.862311288
224	1.0	43.8316706565
224	1.0	43.8155238062
224	1.0	43.8647165874
224	1.0	43.8046871188
224	2.0	43.7424665267
224	1.0	43.8504613455
224	1.0	43.7811405596
224	1.0	43.8381566302
224	2.0	43.8299342861
224	1.0	43.7831724436
224	1.0	43.8557832194
224	1.0	43.8459431261
224	1.0	43.8341384418
224	2.0	43.8334593638
224	1.0	43.7871983714
224	1.0	43.7971531419
224	1.0	43.8409831238
224	1.0	43.8266321207
224	1.0	43.7961592136
224	2.0	43.8116130835
224	1.0	43.8423086643
224	2.0	43.7769068175
224	1.0	43.7997886901
224	1.0	43.8413684455
224	1.0	43.7827891852
224	2.0	43.8484179738
224	1.0	43.7993939349
224	2.0	43.7643781884
224	1.0	43.7974016812
224	1.0	43.7755347747
224	1.0	43.8518929379
224	1.0	43.8144893134
224	1.0	43.841780155
224	1.0	43.7789647011
224	2.0	43.8191185218
224	1.0	43.8585210372
224	1.0	43.8071360737
224	2.0	43.8375777493
224	1.0	43.8662193138
224	1.0	43.8425880205
224	1.0	43.8646160728
224	2.0	43.7605979952
224	1.0	43.8599742458
224	1.0	43.7742664311
224	1.0	43.851329479
224	1.0	43.8195044407
224	1.0	43.8502720741
224	1.0	43.7924285771
224	1.0	43.8441709584
224	1.0	43.8384940864
224	2.0	43.8133218795
224	1.0	43.8122942678
224	2.0	43.8276727369
224	1.0	43.7500362717
224	2.0	43.7925094646
224	1.0	43.8283194681
224	2.0	43.8323069865
224	2.0	43.8456571007
224	1.0	43.8458089483
224	1.0	43.8420698552
224	2.0	43.7892058994
224	1.0	43.7986270973
224	1.0	43.8378460085
224	2.0	43.8236166476
224	2.0	43.8126293407
224	1.0	43.8188151873
224	1.0	43.7855267914
224	1.0	43.8340700576
224	2.0	43.8581173404
224	1.0	43.85685002
224	2.0	43.8517204429
224	1.0	43.7695607652
224	1.0	43.7849603581
224	1.0	43.8671543327
224	2.0	43.8221195173
224	2.0	43.8369498817
224	2.0	43.7836788996
224	1.0	43.7966268803
224	1.0	43.8394673143
224	1.0	43.8680935784
224	1.0	43.8170627961
224	1.0	43.7796686015
224	1.0	43.8146611267
224	2.0	43.7566752884
224	1.0	43.8322668937
224	1.0	43.8435893937
224	1.0	43.8184353813
224	1.0	43.8564326108
224	1.0	43.7963698498
224	2.0	43.8466267306
224	1.0	43.8361570571
224	1.0	43.8329948441
224	1.0	43.8009720928
224	2.0	43.8342723793
224	1.0	43.8368078412
224	2.0	43.8352420863
224	2.0	43.7841653124
224	2.0	43.8474759121
224	2.0	43.820289245
224	1.0	43.8065251099
224	1.0	43.8410451237
224	2.0	43.7459050334
224	2.0	43.8085111777
224	1.0	43.843559846
224	1.0	43.8548277552
224	2.0	43.7920385687
224	1.0	43.7512030825
224	1.0	43.825972534
224	1.0	43.8580404593
224	2.0	43.8461824928
224	1.0	43.8546163235
224	2.0	43.8318308904
224	2.0	43.8087308527
224	1.0	43.8179250503
224	1.0	43.8539804055
224	1.0	43.8336688794
224	1.0	43.821195201
224	2.0	43.7552555657
224	1.0	43.7999363189
224	1.0	43.850346785
224	1.0	43.8016965358
224	2.0	43.7571176058
224	1.0	43.8171900307
224	1.0	43.7878043954
224	1.0	43.8536453662
224	2.0	43.8481346782
224	1.0	43.8699298772
224	1.0	43.8387306899
224	1.0	43.7875345245
224	1.0	43.861054311
224	2.0	43.7789887227
224	1.0	43.7530920309
224	1.0	43.815558537
224	1.0	43.7770656126
224	1.0	43.742698399
224	1.0	43.8478891209
224	1.0	43.8571513067
224	1.0	43.767723898
224	1.0	43.8387551996
224	1.0	43.7835329878
224	1.0	43.8491116765
224	2.0	43.8065661067
224	1.0	43.8225349137
224	1.0	43.844215195
224	1.0	43.8282522175
224	1.0	43.863886485
224	2.0	43.8066730599
224	1.0	43.8512180337
224	2.0	43.7682324393
224	2.0	43.7956681287
224	1.0	43.8431761051
224	1.0	43.7841386049
224	1.0	43.8313362807
224	2.0	43.8246055289
224	1.0	43.8472568501
224	2.0	43.7752202996
224	1.0	43.7599542735
224	1.0	43.7534256608
224	1.0	43.8323648581
224	1.0	43.8483996687
224	1.0	43.8626618634
224	1.0	43.7542127431
224	1.0	43.8709476068
224	2.0	43.7966977231
224	1.0	43.7930203614
224	2.0	43.8690953617
224	2.0	43.7858110718
224	2.0	43.8466319043
224	2.0	43.8341392698
224	1.0	43.8180901442
224	1.0	43.8762188189
224	1.0	43.8474849028
224	1.0	43.7455943411
224	1.0	43.8648662458
224	2.0	43.7639924746
224	2.0	43.7967566636
224	1.0	43.8178821985
224	2.0	43.7846056629
224	1.0	43.8169202551
224	1.0	43.7980522687
224	2.0	43.7983195405
224	1.0	43.7632112062
224	1.0	43.8504795828
224	1.0	43.8490895108
224	2.0	43.7996850688
224	2.0	43.8717355622
224	1.0	43.8098560715
224	2.0	43.7958199328
224	1.0	43.8501618808
224	1.0	43.8421921945
224	1.0	43.8556000022
224	1.0	43.7918407703
224	1.0	43.8322949571
224	2.0	43.8192033845
224	2.0	43.8263013212
224	1.0	43.7791034044
224	1.0	43.8357942763
224	2.0	43.8255587976
224	1.0	43.8435204928
224	1.0	43.8353530469
224	1.0	43.7758162756
224	1.0	43.8238752503
224	1.0	43.7876641774
224	2.0	43.7990010148
224	1.0	43.7674586106
224	1.0	43.7968035326
224	1.0	43.8458337828
224	1.0	43.8496823643
224	2.0	43.8356472404
224	2.0	43.7748018624
224	1.0	43.8568776877
224	1.0	43.806494636
224	1.0	43.8623566333
224	1.0	43.773037919
224	1.0	43.8408334127
224	2.0	43.758229349
224	1.0	43.8622646454
224	2.0	43.8333075242
224	1.0	43.8163874856
224	1.0	43.7893267128
224	1.0	43.7946823621
224	1.0	43.8057575272
224	2.0	43.7622136054
224	1.0	43.8578003644
224	1.0	43.8623224201
224	2.0	43.7965363246
224	1.0	43.8555469871
224	1.0	43.8137490038
224	1.0	43.8475627178
224	2.0	43.8431689964
224	1.0	43.8512785265
224	1.0	43.8200887744
224	2.0	43.8269145146
224	1.0	43.8440173259
224	1.0	43.8690240723
224	1.0	43.8587024585
224	1.0	43.8525449222
224	2.0	43.8186484599
224	1.0	43.8312302172
224	1.0	43.8501236225
224	2.0	43.771939836
224	1.0	43.8366123112
224	1.0	43.8407343012
224	1.0	43.7825755721
224	1.0	43.8407664896
224	1.0	43.8547688613
224	1.0	43.8472253496
224	2.0	43.8027025561
224	1.0	43.8559287859
224	1.0	43.8342603484
224	2.0	43.7808786026
224	1.0	43.8245325086
224	1.0	43.8360312423
224	2.0	43.8465878227
224	2.0	43.8340981288
224	1.0	43.8691709581
224	1.0	43.7928554274
224	2.0	43.8513521114
224	1.0	43.7934169288
224	1.0	43.8232920827
224	1.0	43.8197027169
224	1.0	43.8578223397
224	2.0	43.7900194221
224	2.0	43.825034908
224	1.0	43.761678996
224	1.0	43.7924182565
224	2.0	43.816514957
224	1.0	43.8612236864
224	1.0	43.7931699399
224	1.0	43.8413799602
224	1.0	43.7688692034
224	1.0	43.7741044657
224	1.0	43.834749734
224	1.0	43.8569562285
224	1.0	43.8649948237
224	1.0	43.7922851772
224	1.0	43.788071515
224	2.0	43.8219854515
224	1.0	43.8562836108
224	1.0	43.7632172386
224	1.0	43.8019276418
224	1.0	43.7993976013
224	1.0	43.8152220912
224	1.0	43.856685927
224	1.0	43.836662973
224	1.0	43.8347929545
224	1.0	43.8558270008
224	2.0	43.8390099542
224	1.0	43.8194448827
224	2.0	43.8463478793
224	1.0	43.8548161879
224	2.0	43.8548516106
224	1.0	43.8492130777
224	2.0	43.8332263347
224	1.0	43.8489408472
224	1.0	43.762896068
224	2.0	43.8178065466
224	2.0	43.7982943492
224	2.0	43.8179895249
224	2.0	43.8165754806
224	1.0	43.866202667
224	1.0	43.8243301645
224	1.0	43.7723183162
224	2.0	43.7447478994
224	1.0	43.8485977687
224	1.0	43.7813626374
224	2.0	43.8438694382
224	1.0	43.8228476738
224	1.0	43.8656822846
224	1.0	43.8055003262
224	1.0	43.8427707756
224	1.0	43.8107063561
224	1.0	43.8562105593
224	1.0	43.7653044977
224	1.0	43.8095501765
224	1.0	43.7641172673
224	1.0	43.8470432202
224	2.0	43.7747477915
224	1.0	43.8253357014
224	1.0	43.8141816277
224	2.0	43.763852481
224	2.0	43.8399441874
224	1.0	43.7730706323
224	1.0	43.8480806379
224	1.0	43.8282802113
224	1.0	43.773103716
224	1.0	43.8511399851
224	1.0	43.84255847
224	1.0	43.8455714971
224	1.0	43.7787878965
224	1.0	43.8556939442
224	1.0	43.752502006
224	1.0	43.8354134502
224	1.0	43.8105159625
224	2.0	43.8123326797
224	2.0	43.8150393937
224	2.0	43.7407880692
224	1.0	43.828008294
224	2.0	43.7768608992
224	2.0	43.8154856453
224	1.0	43.8367516094
224	1.0	43.867763014
224	2.0	43.8064502264
224	1.0	43.8617916431
224	1.0	43.7431194295
224	2.0	43.7793840207
224	1.0	43.8509187935
224	1.0	43.8305825246
224	1.0	43.8607709163
224	2.0	43.8530956332
224	1.0	43.8053837951
224	1.0	43.8279570536
224	2.0	43.7987744224
224	2.0	43.8113715344
224	2.0	43.824072466
224	1.0	43.8643086809
224	1.0	43.8620997646
224	2.0	43.7910945417
224	1.0	43.836094961
224	1.0	43.7475085867
224	1.0	43.793824627
224	1.0	43.8460825497
224	1.0	43.8328781631
224	2.0	43.8132258182
224	1.0	43.7875285223
224	2.0	43.8051959695
224	1.0	43.8159641345
224	2.0	43.839028541
224	1.0	43.851582746
224	1.0	43.7711020382
224	1.0	43.8581745064
224	1.0	43.8460838982
224	1.0	43.7633945635
224	1.0	43.7785797407
224	1.0	43.815184473
224	1.0	43.834977554
224	1.0	43.8668291519
224	2.0	43.7511750576
224	1.0	43.8040271006
224	1.0	43.8079761136
224	1.0	43.8316751795
224	1.0	43.8421757859
224	1.0	43.8285127024
224	1.0	43.84967875
224	1.0	43.8017665588
224	1.0	43.7906838127
224	1.0	43.7766901516
224	2.0	43.840963226
224	2.0	43.8292739914
224	1.0	43.7756263678
224	2.0	43.8258897506
224	1.0	43.8512991389
224	2.0	43.8200588827
224	1.0	43.7695648064
224	1.0	43.807779944
224	1.0	43.7698795609
224	2.0	43.8451884319
224	1.0	43.8195215024
224	1.0	43.8513359983
224	1.0	43.8202475523
224	1.0	43.8603597154
224	2.0	43.7347285465
224	2.0	43.8138974496
224	2.0	43.8484741112
224	1.0	43.8123315629
224	1.0	43.8013130946
224	1.0	43.8214580188
224	2.0	43.8514775238
224	2.0	43.8406528125
224	1.0	43.7886631916
224	2.0	43.8277799657
