# Supplementary material for: Unique membrane properties and enhanced signal processing in human neocortical neurons
Source: eLife. 2016 Oct 6;5:e16553. doi: 10.7554/eLife.16553 (PMC5100995; doi:10.7554/eLife.16553)
Supplement: Source code 1. — DOI: http://dx.doi.org/10.7554/eLife.16553.014 [file elife-16553-code1.zip › Fig3/Fig3b/DIST_045_SYNC/Mon_Apr_11_11_35_14_2016/syns_225/sync_stim_seed_748.txt]

NUMBER_OF_SYNAPSES	APC_N	MAX_VOLTAGE
225	2.0	43.8281850924
225	1.0	43.8204179276
225	1.0	43.7821226809
225	1.0	43.8350502349
225	1.0	43.7481437265
225	2.0	43.8256727752
225	1.0	43.8596315084
225	1.0	43.7834111829
225	2.0	43.8427567811
225	1.0	43.8585348587
225	1.0	43.8673556349
225	1.0	43.8516979545
225	1.0	43.8490540845
225	1.0	43.8533412836
225	1.0	43.8545455972
225	1.0	43.8578810026
225	1.0	43.8582102744
225	1.0	43.8068423189
225	1.0	43.8111412672
225	1.0	43.8187570359
225	1.0	43.859351349
225	1.0	43.8350773983
225	1.0	43.8096039072
225	1.0	43.863863186
225	1.0	43.7830628447
225	1.0	43.7761949638
225	2.0	43.8512333936
225	1.0	43.8432353129
225	1.0	43.7888890957
225	1.0	43.8364140648
225	1.0	43.8224421975
225	2.0	43.8458829773
225	2.0	43.8115649471
225	1.0	43.8397082919
225	1.0	43.8481774913
225	1.0	43.8623221098
225	1.0	43.8638734298
225	1.0	43.8391097151
225	1.0	43.7409631475
225	1.0	43.8116501919
225	1.0	43.7756019212
225	1.0	43.8162863158
225	1.0	43.8557837584
225	1.0	43.8518689163
225	1.0	43.8458103351
225	1.0	43.8319155561
225	1.0	43.8596459328
225	1.0	43.8588803939
225	1.0	43.7450948309
225	1.0	43.8068082527
225	2.0	43.8510076971
225	1.0	43.8445976957
225	1.0	43.8173980913
225	1.0	43.8577840097
225	1.0	43.7991782536
225	1.0	43.8506292242
225	1.0	43.851102375
225	2.0	43.8248526406
225	1.0	43.7836473582
225	2.0	43.8731655036
225	1.0	43.8255523223
225	1.0	43.8347423608
225	1.0	43.8586589753
225	1.0	43.7959193723
225	1.0	43.8289387947
225	2.0	43.8120056806
225	1.0	43.8488067821
225	1.0	43.8668673365
225	1.0	43.8364758353
225	2.0	43.8476953621
225	2.0	43.824472989
225	2.0	43.7595379834
225	1.0	43.8058343095
225	2.0	43.8075506221
225	1.0	43.8075994596
225	2.0	43.7643136993
225	1.0	43.7881470874
225	1.0	43.8004394155
225	1.0	43.795444554
225	1.0	43.8543614811
225	2.0	43.8345334006
225	1.0	43.8618597608
225	2.0	43.8580133905
225	1.0	43.8716244692
225	1.0	43.8574227366
225	2.0	43.8563894716
225	2.0	43.8281921406
225	2.0	43.8031418633
225	1.0	43.8489237303
225	1.0	43.8617316481
225	2.0	43.7783560871
225	1.0	43.8461598913
225	1.0	43.8638268595
225	1.0	43.8274843023
225	1.0	43.8317518697
225	1.0	43.8529717328
225	2.0	43.7844039
225	1.0	43.842950101
225	1.0	43.8603628199
225	1.0	43.807242153
225	2.0	43.819368534
225	2.0	43.8022815445
225	2.0	43.7989819169
225	1.0	43.7663522661
225	1.0	43.8669401051
225	2.0	43.8452941822
225	1.0	43.8179575091
225	1.0	43.8725641319
225	1.0	43.8393708391
225	1.0	43.8585308315
225	1.0	43.8016965059
225	1.0	43.803405528
225	1.0	43.8094708597
225	1.0	43.7932529563
225	1.0	43.7876103553
225	1.0	43.803914382
225	2.0	43.8264098177
225	2.0	43.8187976662
225	1.0	43.75860771
225	2.0	43.829109072
225	1.0	43.8342593919
225	1.0	43.8451446264
225	1.0	43.7842821552
225	2.0	43.8580018124
225	2.0	43.8531002219
225	2.0	43.8599988845
225	1.0	43.8557721619
225	1.0	43.8487808711
225	1.0	43.8222846769
225	1.0	43.7391103721
225	1.0	43.803916225
225	2.0	43.8351619241
225	2.0	43.7663218139
225	1.0	43.8347591711
225	1.0	43.8810330524
225	1.0	43.8676193985
225	1.0	43.8308459562
225	1.0	43.85466238
225	2.0	43.8073479997
225	1.0	43.8122626039
225	1.0	43.8543720371
225	1.0	43.8599613274
225	1.0	43.835382362
225	1.0	43.8574806284
225	2.0	43.8450708015
225	1.0	43.8383549623
225	2.0	43.8083971923
225	1.0	43.8021797929
225	2.0	43.8230524117
225	2.0	43.826597823
225	1.0	43.775545201
225	2.0	43.801168452
225	1.0	43.8475152491
225	2.0	43.8287578388
225	1.0	43.8595676375
225	2.0	43.8493019946
225	1.0	43.8405791282
225	2.0	43.8665334683
225	1.0	43.8364925607
225	1.0	43.8397592728
225	2.0	43.8483359647
225	1.0	43.7775455842
225	2.0	43.8457642291
225	1.0	43.8362053746
225	1.0	43.8676096132
225	1.0	43.8255954978
225	1.0	43.838972704
225	2.0	43.808820879
225	1.0	43.8616479213
225	1.0	43.855725706
225	1.0	43.7630088277
225	1.0	43.7949517312
225	2.0	43.8204962898
225	1.0	43.781729288
225	1.0	43.8192415701
225	1.0	43.8134368125
225	1.0	43.8509025452
225	2.0	43.8518973401
225	1.0	43.8191431316
225	1.0	43.8667452676
225	1.0	43.8557733791
225	1.0	43.8577274928
225	2.0	43.8578962936
225	2.0	43.7930455217
225	1.0	43.823547873
225	1.0	43.8552362648
225	1.0	43.8276134582
225	1.0	43.8400975304
225	1.0	43.8385863192
225	1.0	43.8327518765
225	1.0	43.775632054
225	1.0	43.8498254147
225	1.0	43.7764497564
225	1.0	43.8211994476
225	1.0	43.8441101058
225	1.0	43.8278221795
225	1.0	43.8435308237
225	1.0	43.8543842316
225	2.0	43.8253871156
225	2.0	43.8526771368
225	1.0	43.7930141081
225	1.0	43.7713998925
225	1.0	43.8380676837
225	1.0	43.8722726351
225	2.0	43.8057672052
225	2.0	43.8555739929
225	1.0	43.8568470449
225	1.0	43.8561977134
225	1.0	43.7740113664
225	1.0	43.8563558915
225	2.0	43.8396911776
225	1.0	43.809777244
225	1.0	43.7598763063
225	1.0	43.7873452214
225	1.0	43.845249376
225	2.0	43.8385320893
225	2.0	43.7972332449
225	2.0	43.860071401
225	2.0	43.850293582
225	1.0	43.8228976116
225	1.0	43.7938071027
225	1.0	43.8557954399
225	1.0	43.8192316772
225	2.0	43.7593037967
225	1.0	43.8380240843
225	1.0	43.8098853409
225	1.0	43.7630813183
225	1.0	43.8650527791
225	2.0	43.7870556805
225	1.0	43.8502071097
225	1.0	43.7440700451
225	1.0	43.8320069529
225	1.0	43.7722024482
225	1.0	43.8294922403
225	2.0	43.8451360695
225	1.0	43.8285230948
225	2.0	43.8555128049
225	1.0	43.8354085822
225	2.0	43.8611432385
225	2.0	43.8461387107
225	2.0	43.839070502
225	1.0	43.8796771406
225	1.0	43.8106811791
225	2.0	43.823609631
225	1.0	43.7786744038
225	1.0	43.8116142082
225	1.0	43.8454139374
225	1.0	43.8245122695
225	1.0	43.805633731
225	1.0	43.8504479052
225	2.0	43.8476116394
225	1.0	43.8574997096
225	1.0	43.846103015
225	1.0	43.7821116289
225	2.0	43.8458499034
225	1.0	43.8139542686
225	1.0	43.8517773645
225	1.0	43.8550638111
225	2.0	43.8408632602
225	1.0	43.8185856136
225	1.0	43.8341126917
225	1.0	43.7897163883
225	1.0	43.8662723591
225	1.0	43.8617402653
225	1.0	43.7623204781
225	1.0	43.8292071175
225	1.0	43.7731246173
225	1.0	43.824146624
225	2.0	43.826703698
225	1.0	43.8370850679
225	2.0	43.7544585986
225	2.0	43.7886287292
225	2.0	43.8702748797
225	2.0	43.8509229385
225	2.0	43.7710427097
225	1.0	43.798162156
225	1.0	43.7597630223
225	1.0	43.8338814487
225	1.0	43.8612489306
225	1.0	43.8043141065
225	2.0	43.8222130381
225	1.0	43.7778817479
225	1.0	43.8562017544
225	1.0	43.7703048357
225	1.0	43.7899362812
225	1.0	43.7807365998
225	2.0	43.8436512698
225	1.0	43.7518033677
225	1.0	43.8328740694
225	2.0	43.8403318485
225	1.0	43.8466842302
225	1.0	43.8311572919
225	1.0	43.7660947741
225	1.0	43.8065718625
225	1.0	43.8440172844
225	1.0	43.8372638099
225	2.0	43.7619156025
225	1.0	43.8428977005
225	1.0	43.845149005
225	1.0	43.8567794964
225	1.0	43.8213526545
225	2.0	43.7693245235
225	1.0	43.8317642123
225	2.0	43.8627925867
225	1.0	43.8525666987
225	1.0	43.8066521014
225	1.0	43.7984819881
225	2.0	43.8498433079
225	2.0	43.856503956
225	2.0	43.8607873928
225	1.0	43.829658718
225	2.0	43.8525372347
225	1.0	43.8318877143
225	1.0	43.8317733216
225	1.0	43.8419648866
225	1.0	43.8442416717
225	1.0	43.7959398597
225	2.0	43.8077923925
225	1.0	43.8406320451
225	2.0	43.8447537724
225	1.0	43.8517453361
225	1.0	43.8513886484
225	2.0	43.8122245138
225	1.0	43.8339559697
225	2.0	43.8180617263
225	2.0	43.8310351604
225	1.0	43.8262113366
225	1.0	43.8583988695
225	1.0	43.8178823119
225	2.0	43.8236383294
225	2.0	43.8520501843
225	1.0	43.8123234662
225	2.0	43.8040968701
225	2.0	43.8377591888
225	1.0	43.8506497349
225	2.0	43.8566754779
225	1.0	43.8190968624
225	1.0	43.7577604383
225	1.0	43.8594780563
225	1.0	43.8556485827
225	1.0	43.8249448219
225	1.0	43.8421604903
225	1.0	43.8134940587
225	2.0	43.7453375138
225	1.0	43.7729565625
225	1.0	43.8255502327
225	2.0	43.7814679573
225	2.0	43.8359463623
225	1.0	43.799184062
225	1.0	43.7896578712
225	2.0	43.8513946941
225	2.0	43.8572222415
225	2.0	43.8350359371
225	1.0	43.8198697351
225	2.0	43.8414808712
225	2.0	43.8403091518
225	2.0	43.7919387689
225	2.0	43.8450502939
225	1.0	43.8400563907
225	1.0	43.8323116194
225	1.0	43.8669772249
225	1.0	43.8042182722
225	1.0	43.8658641365
225	2.0	43.8626379536
225	2.0	43.7983566333
225	1.0	43.7843051479
225	1.0	43.7872982258
225	1.0	43.8572833243
225	1.0	43.837658572
225	2.0	43.8217566088
225	1.0	43.7590356161
225	1.0	43.8056909503
225	1.0	43.81532232
225	1.0	43.853955917
225	1.0	43.8047031287
225	1.0	43.7902975729
225	1.0	43.8193998115
225	1.0	43.8380864104
225	1.0	43.816646
225	1.0	43.7894782256
225	2.0	43.8367095548
225	1.0	43.8379983476
225	1.0	43.8731001678
225	1.0	43.8415914537
225	2.0	43.7743500688
225	2.0	43.7538684087
225	1.0	43.816797483
225	1.0	43.8553106884
225	2.0	43.8730315603
225	2.0	43.8528579299
225	2.0	43.8192508535
225	1.0	43.7856232424
225	2.0	43.83716738
225	1.0	43.8017689847
225	1.0	43.7489118174
225	1.0	43.8574156366
225	1.0	43.8644362569
225	1.0	43.8625396698
225	2.0	43.8285904069
225	1.0	43.7959019549
225	2.0	43.7581319138
225	1.0	43.7953289976
225	1.0	43.8596923442
225	1.0	43.7974308598
225	2.0	43.8028350344
225	1.0	43.8023799221
225	2.0	43.7889747574
225	2.0	43.8689662665
225	1.0	43.8374609496
225	2.0	43.7802807936
225	2.0	43.8487753434
225	2.0	43.8317574658
225	1.0	43.8399334772
225	2.0	43.8691290331
225	1.0	43.7930327655
225	2.0	43.7850084417
225	1.0	43.8531937371
225	2.0	43.8483265991
225	1.0	43.7633925777
225	1.0	43.8459579833
225	2.0	43.8336780603
225	1.0	43.8688610118
225	1.0	43.8609057989
225	1.0	43.8503830345
225	1.0	43.7887378748
225	1.0	43.8259680962
225	1.0	43.7766861466
225	2.0	43.8312624888
225	1.0	43.7979181988
225	2.0	43.8340313136
225	1.0	43.840350836
225	1.0	43.8184047902
225	1.0	43.8429907733
225	1.0	43.8377122995
225	1.0	43.8555569977
225	2.0	43.8214559284
225	2.0	43.7710432681
225	2.0	43.8021847091
225	2.0	43.8601568048
225	1.0	43.7845626822
225	2.0	43.8339463518
225	1.0	43.8026974024
225	1.0	43.8426582701
225	1.0	43.7677325346
225	1.0	43.8422575384
225	1.0	43.7497696623
225	1.0	43.7647222267
225	1.0	43.8036174074
225	2.0	43.8448312002
225	1.0	43.7656487454
225	1.0	43.8839635826
225	1.0	43.8308273771
225	1.0	43.7731719492
225	2.0	43.7809245121
225	1.0	43.7930400516
225	1.0	43.8406280957
225	1.0	43.7667354115
225	1.0	43.8020000174
225	1.0	43.7683875549
225	1.0	43.8044467338
225	1.0	43.764294722
225	2.0	43.8458252167
225	1.0	43.8574140956
225	1.0	43.8587782573
225	2.0	43.7636471891
225	2.0	43.8683546168
225	1.0	43.7438164876
225	2.0	43.849655985
225	1.0	43.8482503575
225	1.0	43.7732594512
225	1.0	43.7987280053
225	2.0	43.8511630823
225	1.0	43.8109899314
225	1.0	43.8180351066
225	1.0	43.870770125
225	1.0	43.8613192723
225	1.0	43.831150058
225	1.0	43.7654118298
225	2.0	43.8236678795
225	2.0	43.7751218117
225	1.0	43.8704663558
225	2.0	43.8465351587
225	1.0	43.8197490148
225	1.0	43.8442614734
225	1.0	43.8275606597
225	1.0	43.8440648478
225	1.0	43.8479821001
225	2.0	43.7553132738
225	1.0	43.7733356078
225	1.0	43.8495723214
225	2.0	43.8133473539
225	2.0	43.8111419505
225	2.0	43.7836967729
225	1.0	43.793657722
225	1.0	43.8277929247
225	1.0	43.874147163
225	1.0	43.8568787512
225	1.0	43.8655970734
225	2.0	43.8383873965
225	1.0	43.7999605287
225	1.0	43.8426237567
225	2.0	43.8468221796
225	2.0	43.8447670397
225	2.0	43.8125085982
225	1.0	43.8507943812
225	1.0	43.8287926668
225	1.0	43.8417294818
225	1.0	43.8446162017
225	2.0	43.7622067384
225	1.0	43.8467343838
225	1.0	43.7629949778
225	1.0	43.8517710364
225	1.0	43.8657713174
225	1.0	43.8172236298
225	1.0	43.8286772524
225	2.0	43.8468887223
225	2.0	43.8696450195
225	2.0	43.7847005329
225	2.0	43.7755193483
225	2.0	43.8498119324
225	1.0	43.8009609902
225	2.0	43.8067981438
225	1.0	43.8121074016
225	2.0	43.8425375636
225	2.0	43.8574630723
225	1.0	43.8086355835
225	1.0	43.7880110049
225	1.0	43.7912290335
225	1.0	43.8141010424
225	1.0	43.8596681036
225	2.0	43.8623602082
225	2.0	43.8447146838
225	2.0	43.7922631841
225	2.0	43.8152050969
225	1.0	43.7751591853
225	2.0	43.8027491593
225	1.0	43.8426697318
225	1.0	43.8573426472
225	2.0	43.8138210845
225	1.0	43.8457705396
225	1.0	43.8382188712
225	1.0	43.7614229732
225	1.0	43.8473072499
225	1.0	43.8358093237
225	1.0	43.8456538108
225	2.0	43.8559219179
225	1.0	43.8571914094
225	1.0	43.843987707
225	2.0	43.8393605099
225	2.0	43.8527955621
225	1.0	43.8614251976
225	1.0	43.8357744569
225	1.0	43.8049585978
225	1.0	43.7716512669
225	1.0	43.8501138484
225	1.0	43.8534360089
225	1.0	43.863960887
225	1.0	43.8503611672
225	1.0	43.8693320551
225	1.0	43.8663177994
225	1.0	43.8282217021
225	1.0	43.7988415072
225	1.0	43.8287255267
225	1.0	43.8181709746
225	1.0	43.7917081499
225	1.0	43.8444353405
225	2.0	43.7854561068
225	1.0	43.851949706
225	1.0	43.8617012629
225	1.0	43.8277800255
225	1.0	43.8638896402
225	1.0	43.8382344453
225	1.0	43.850191489
225	2.0	43.8351447081
225	1.0	43.8002904228
225	2.0	43.8272289797
225	1.0	43.8440219143
225	2.0	43.7600290033
225	2.0	43.8389002682
225	1.0	43.8490226139
225	1.0	43.7931593728
225	2.0	43.7578338343
225	1.0	43.841773267
225	2.0	43.7451272102
225	1.0	43.8196795202
225	2.0	43.8432305675
225	1.0	43.7792903817
225	2.0	43.8008650956
225	1.0	43.8294880629
225	2.0	43.773521462
225	1.0	43.8245066065
225	2.0	43.8447332973
225	1.0	43.8390225451
225	1.0	43.8770596095
225	2.0	43.8602643129
225	2.0	43.827929938
225	1.0	43.8486700574
225	1.0	43.7575966281
225	1.0	43.8705752306
225	2.0	43.835317253
225	1.0	43.7696730338
225	1.0	43.8466938821
225	1.0	43.8447881984
225	1.0	43.8071487108
225	2.0	43.7814948333
225	1.0	43.7937652528
225	1.0	43.8336582268
225	2.0	43.8356958306
225	1.0	43.8632851785
225	1.0	43.8062071888
225	1.0	43.8064350646
225	2.0	43.825462999
225	2.0	43.8536350663
225	1.0	43.7919263348
225	2.0	43.8674013972
225	1.0	43.8411385549
225	1.0	43.8522259514
225	1.0	43.8151664693
225	2.0	43.8454895975
225	1.0	43.8527312571
225	2.0	43.7697853599
225	1.0	43.8518463563
225	1.0	43.8172205439
225	2.0	43.8537955316
225	1.0	43.7984800852
225	1.0	43.751284087
225	1.0	43.8429287905
225	2.0	43.7909361997
225	1.0	43.7892879616
225	1.0	43.7746164305
225	2.0	43.8333986267
225	2.0	43.802754331
225	1.0	43.8270288253
225	2.0	43.8644907075
225	1.0	43.8445052511
225	1.0	43.8091453064
225	2.0	43.8407724632
225	1.0	43.7961761581
225	2.0	43.8403816543
225	2.0	43.7944200074
225	1.0	43.8221828552
225	1.0	43.8508574929
225	2.0	43.8311800201
225	2.0	43.8429817985
225	2.0	43.8210218511
225	1.0	43.7987511684
225	1.0	43.8081865293
225	1.0	43.8129674676
225	1.0	43.8605976015
225	1.0	43.8171728863
225	1.0	43.7774968155
225	1.0	43.7930327328
225	1.0	43.7990804256
225	1.0	43.8582235542
225	2.0	43.7818406233
225	1.0	43.8300903365
225	2.0	43.8553105187
225	1.0	43.8359388339
225	1.0	43.8290683082
225	2.0	43.8635431355
225	2.0	43.8222796485
225	2.0	43.7981008098
225	2.0	43.8524398706
225	1.0	43.8317438854
225	1.0	43.8346847713
225	1.0	43.8721012793
225	1.0	43.8409081101
225	2.0	43.7807439143
225	1.0	43.7718314578
225	2.0	43.7896569114
225	1.0	43.7887928798
225	1.0	43.8432967988
225	1.0	43.8206370993
225	1.0	43.8507757631
225	1.0	43.8180739279
225	2.0	43.8382773698
225	1.0	43.7609460279
225	1.0	43.776048662
225	1.0	43.8631613649
225	2.0	43.8183244246
225	1.0	43.8418711108
225	2.0	43.8400432866
225	2.0	43.8372065588
225	2.0	43.8027621326
225	2.0	43.8164625511
225	1.0	43.8435837907
225	2.0	43.7644477759
225	2.0	43.8256334184
225	2.0	43.8589874928
225	1.0	43.8537463637
225	1.0	43.8471275428
225	2.0	43.8543668502
225	1.0	43.8448310431
225	2.0	43.8463299049
225	1.0	43.839654491
225	1.0	43.8443317234
225	1.0	43.8224892055
225	2.0	43.8280563325
225	2.0	43.8225028222
225	1.0	43.781373989
225	1.0	43.8511646764
225	1.0	43.8222172652
225	1.0	43.7650279072
225	2.0	43.8457838385
225	2.0	43.852401824
225	1.0	43.7957307311
225	1.0	43.8590200868
225	1.0	43.8253615971
225	1.0	43.7652619511
225	1.0	43.8242962055
225	1.0	43.7761349231
225	1.0	43.8407791965
225	1.0	43.8523301829
225	1.0	43.8657509898
225	2.0	43.8332132035
225	1.0	43.8518975062
225	1.0	43.7592010524
225	1.0	43.8399002228
225	1.0	43.7738956939
225	1.0	43.8323827282
225	1.0	43.7414974934
225	1.0	43.7820646987
225	1.0	43.8384836061
225	1.0	43.8333917666
225	1.0	43.8592004675
225	1.0	43.8548401775
225	1.0	43.7959590877
225	2.0	43.8420578944
225	2.0	43.7623010973
225	1.0	43.8443263817
225	1.0	43.8076081508
225	1.0	43.8659508479
225	1.0	43.7872021261
225	2.0	43.8454851079
225	2.0	43.7800884919
225	1.0	43.7981860049
225	2.0	43.849072444
225	2.0	43.8185518662
225	1.0	43.8316608846
225	2.0	43.8406853765
225	2.0	43.7816832631
225	2.0	43.8186326771
225	2.0	43.8575312035
225	2.0	43.8225500752
225	1.0	43.8370034341
225	1.0	43.8577056058
225	1.0	43.8607299427
225	1.0	43.8429191811
225	2.0	43.8658079707
225	2.0	43.802341952
225	2.0	43.8512393263
225	2.0	43.8591489776
225	2.0	43.8526903139
225	2.0	43.8001308079
225	2.0	43.7771696891
225	2.0	43.8549208737
225	2.0	43.8518670609
225	1.0	43.7740229326
225	1.0	43.7950670359
225	2.0	43.8142835351
225	2.0	43.8318784468
225	1.0	43.8158855133
225	1.0	43.8330794163
225	1.0	43.8193255105
225	1.0	43.8085478779
225	2.0	43.862154763
225	1.0	43.7466595812
225	1.0	43.8140812888
225	1.0	43.7946995516
225	2.0	43.8356625116
225	2.0	43.7703112456
225	2.0	43.8678980996
225	1.0	43.8596757066
225	2.0	43.7825298159
225	2.0	43.8359704494
225	1.0	43.8332471422
225	2.0	43.8396248178
225	1.0	43.7869826212
225	1.0	43.8288590509
225	2.0	43.8013933716
225	1.0	43.8352752429
225	1.0	43.8035328789
225	1.0	43.8126568637
225	2.0	43.8600505216
225	2.0	43.7910301533
225	1.0	43.8689477171
225	1.0	43.8603749844
225	1.0	43.752450479
225	2.0	43.849262141
225	2.0	43.8402431295
225	1.0	43.84613006
225	1.0	43.8407016174
225	2.0	43.7844383163
225	2.0	43.8363206135
225	2.0	43.8582523761
225	2.0	43.859384551
225	1.0	43.8222146934
225	2.0	43.8333182568
225	2.0	43.8392625949
225	1.0	43.7797285801
225	2.0	43.8400443529
225	2.0	43.8483806242
225	2.0	43.8482899064
225	1.0	43.8059203338
225	1.0	43.8126723832
225	1.0	43.8261570539
225	1.0	43.8354634341
225	2.0	43.7602059143
225	1.0	43.8633739478
225	1.0	43.8217693895
225	2.0	43.8588593593
225	1.0	43.7795230233
225	1.0	43.8314223535
225	1.0	43.8176115974
225	1.0	43.7785665154
225	1.0	43.8354941219
225	1.0	43.8498674004
225	1.0	43.7942851458
225	1.0	43.8137359761
225	1.0	43.8079747791
225	2.0	43.8090025862
225	2.0	43.8531992009
225	2.0	43.849057815
225	1.0	43.8053451992
225	1.0	43.853012803
225	1.0	43.7993497281
225	2.0	43.7918544995
225	1.0	43.8225201906
225	1.0	43.8456912626
225	1.0	43.781524268
225	1.0	43.8532159967
225	1.0	43.8424581766
225	1.0	43.773299936
225	2.0	43.8747146557
225	1.0	43.8106677465
225	1.0	43.8274073361
225	2.0	43.7479469557
225	1.0	43.8247319008
225	1.0	43.7545910179
225	2.0	43.8586293793
225	1.0	43.8561949798
225	1.0	43.8522185862
225	2.0	43.8032990649
225	1.0	43.8459143065
225	1.0	43.7825736388
225	1.0	43.8179874534
225	1.0	43.7904346283
225	2.0	43.8231456133
225	2.0	43.7768033676
225	1.0	43.8324654858
225	1.0	43.8282947648
225	2.0	43.8404899252
225	1.0	43.8684694573
225	1.0	43.8310950543
225	2.0	43.8319566829
225	2.0	43.8004006591
225	2.0	43.801451607
225	1.0	43.8137953379
225	1.0	43.8461242937
225	2.0	43.8590614653
225	1.0	43.8747721927
225	2.0	43.7837247962
225	1.0	43.7863502724
225	1.0	43.7843590345
225	1.0	43.8429603634
225	1.0	43.827769888
225	2.0	43.8374611921
225	1.0	43.7522614884
225	2.0	43.8023626315
225	1.0	43.8331414604
225	1.0	43.8467594024
225	1.0	43.8516484617
225	2.0	43.8018341439
225	2.0	43.8198446035
225	1.0	43.8483623247
225	1.0	43.8544411415
225	2.0	43.8627215944
225	1.0	43.8039099206
225	2.0	43.8595858064
225	1.0	43.805528952
225	1.0	43.8280869701
225	2.0	43.8479532283
225	1.0	43.8409838496
225	2.0	43.8083678256
225	2.0	43.8667456681
225	1.0	43.8385346716
225	1.0	43.7736661528
225	1.0	43.8564210868
225	2.0	43.7536725811
225	1.0	43.8349430335
225	1.0	43.800690061
225	2.0	43.8446448805
225	1.0	43.7677100221
225	1.0	43.8378669054
225	1.0	43.7666961367
225	1.0	43.8067461725
225	1.0	43.7972874986
225	1.0	43.7616327876
225	1.0	43.8522314745
225	2.0	43.8732357553
225	1.0	43.8288982395
225	1.0	43.8066181638
225	2.0	43.798203135
225	1.0	43.7942936625
225	1.0	43.8447853326
225	2.0	43.8199650799
225	2.0	43.8044895717
225	1.0	43.8125399418
225	1.0	43.863438166
225	1.0	43.8574647155
225	1.0	43.8112681835
225	1.0	43.7794801922
225	1.0	43.8488075087
225	1.0	43.8183036281
225	1.0	43.7833876826
225	1.0	43.8664436139
225	1.0	43.8410361268
225	1.0	43.8503324387
225	1.0	43.7921261275
225	2.0	43.791432324
225	1.0	43.8456911244
225	2.0	43.8325418072
225	1.0	43.8654182792
225	1.0	43.7485504518
225	1.0	43.8252714392
225	1.0	43.8184482973
225	1.0	43.841329548
225	2.0	43.7828060634
225	1.0	43.8744053508
225	2.0	43.8292131844
225	1.0	43.8282297613
225	1.0	43.8570665511
225	1.0	43.831962501
225	1.0	43.8687372678
225	2.0	43.8493554738
225	1.0	43.8573317219
225	2.0	43.7420302988
225	2.0	43.7888944398
225	1.0	43.8045094114
225	2.0	43.8062095548
225	1.0	43.8536931247
225	1.0	43.8459585205
225	1.0	43.8491392395
225	1.0	43.812858313
225	1.0	43.8066676887
225	1.0	43.7880703094
225	2.0	43.8319526351
225	1.0	43.7967088276
225	2.0	43.8520504292
225	1.0	43.7456711749
225	1.0	43.8240469233
225	2.0	43.8334173598
225	2.0	43.8075939717
225	1.0	43.7679207899
225	1.0	43.8004845328
225	1.0	43.7649663083
225	1.0	43.8161621528
225	1.0	43.8620143934
225	1.0	43.734187657
225	1.0	43.8338323617
225	1.0	43.8385055518
225	1.0	43.8637412944
225	2.0	43.8432639647
225	1.0	43.8032533205
225	1.0	43.8245343695
225	1.0	43.8425329944
225	1.0	43.7534570675
225	1.0	43.7916732243
225	1.0	43.7989212098
225	2.0	43.869696797
225	1.0	43.7654882311
225	2.0	43.7874477255
225	2.0	43.8403209032
225	2.0	43.7757819878
225	1.0	43.8144653051
225	2.0	43.828534118
225	1.0	43.7992137001
225	2.0	43.823019518
225	1.0	43.8306537534
225	1.0	43.861772706
225	1.0	43.8269160085
225	1.0	43.8596265699
225	1.0	43.8318581772
225	1.0	43.8532732519
225	2.0	43.7682449496
225	2.0	43.7973073938
225	1.0	43.8515389167
225	1.0	43.8133135435
225	2.0	43.7959201459
225	1.0	43.7934634911
225	1.0	43.8133448633
225	2.0	43.8363132344
225	1.0	43.8447624433
225	1.0	43.7762347488
225	2.0	43.8490926127
225	2.0	43.8207373092
225	2.0	43.8201734364
225	1.0	43.8297890315
225	1.0	43.7633461285
225	2.0	43.8706405377
