# Supplementary material for: Unique membrane properties and enhanced signal processing in human neocortical neurons
Source: eLife. 2016 Oct 6;5:e16553. doi: 10.7554/eLife.16553 (PMC5100995; doi:10.7554/eLife.16553)
Supplement: Source code 1. — DOI: http://dx.doi.org/10.7554/eLife.16553.014 [file elife-16553-code1.zip › Fig3/Fig3b/DIST_045_SYNC/Mon_Apr_11_11_35_14_2016/syns_226/sync_stim_seed_746.txt]

NUMBER_OF_SYNAPSES	APC_N	MAX_VOLTAGE
226	2.0	43.8435751227
226	1.0	43.8392887171
226	1.0	43.8591124527
226	2.0	43.8341923407
226	1.0	43.7595911217
226	2.0	43.8311237165
226	2.0	43.7790074776
226	2.0	43.8115550926
226	1.0	43.8567713757
226	1.0	43.8082758033
226	1.0	43.8402850111
226	2.0	43.8452673242
226	2.0	43.8300874801
226	2.0	43.8376161176
226	2.0	43.8436677454
226	1.0	43.8492344634
226	1.0	43.7724720969
226	1.0	43.8136661001
226	2.0	43.8314454643
226	2.0	43.8444907088
226	1.0	43.7729220102
226	1.0	43.7760620669
226	1.0	43.789438483
226	2.0	43.8057784396
226	2.0	43.7671323453
226	1.0	43.7319758946
226	1.0	43.7746417042
226	1.0	43.7685796106
226	2.0	43.8327809581
226	1.0	43.866128466
226	1.0	43.8085863774
226	1.0	43.8612587457
226	1.0	43.8771930643
226	2.0	43.7977569936
226	1.0	43.8680697055
226	1.0	43.8525304172
226	2.0	43.7991983061
226	1.0	43.8221171986
226	1.0	43.7701092765
226	2.0	43.8251479954
226	2.0	43.7816899585
226	1.0	43.8015752075
226	2.0	43.8155629272
226	2.0	43.8270358864
226	1.0	43.8430941007
226	1.0	43.7487405012
226	2.0	43.8589881486
226	1.0	43.8684920927
226	2.0	43.8592332133
226	2.0	43.8473965111
226	1.0	43.8389698647
226	1.0	43.7907524261
226	2.0	43.8253353347
226	1.0	43.8469595187
226	1.0	43.8067570828
226	1.0	43.8432899637
226	1.0	43.8060729606
226	2.0	43.8245377142
226	2.0	43.8307725236
226	1.0	43.7666082332
226	2.0	43.8362978126
226	1.0	43.7774413324
226	1.0	43.8273920061
226	1.0	43.8720444968
226	1.0	43.8108379293
226	2.0	43.8485574732
226	1.0	43.753707093
226	1.0	43.8318909094
226	1.0	43.8556572139
226	1.0	43.7761145276
226	1.0	43.8219049206
226	2.0	43.8331724811
226	2.0	43.8359183967
226	1.0	43.7931636066
226	1.0	43.851065273
226	2.0	43.8071079967
226	2.0	43.8463103939
226	1.0	43.844094025
226	2.0	43.8391724434
226	1.0	43.8450796676
226	1.0	43.8511000629
226	1.0	43.7818531064
226	1.0	43.8773122661
226	1.0	43.7812802884
226	1.0	43.8250628898
226	2.0	43.7869664892
226	1.0	43.8448652821
226	1.0	43.8580260545
226	1.0	43.7855613076
226	1.0	43.8334665564
226	1.0	43.7815110676
226	2.0	43.8084383909
226	1.0	43.835970038
226	2.0	43.8045623493
226	1.0	43.8018930622
226	1.0	43.8389387561
226	1.0	43.834705838
226	2.0	43.8201208828
226	2.0	43.8020224492
226	2.0	43.8339695045
226	1.0	43.8102833964
226	1.0	43.764150527
226	1.0	43.8459093431
226	2.0	43.7567589545
226	1.0	43.8059094851
226	1.0	43.7680305602
226	1.0	43.7761595685
226	2.0	43.8491721486
226	2.0	43.8540366334
226	2.0	43.8502002867
226	1.0	43.8790627577
226	1.0	43.8702309501
226	1.0	43.8496082467
226	1.0	43.8481252429
226	1.0	43.8057420071
226	1.0	43.8248760391
226	2.0	43.8069987438
226	1.0	43.821937081
226	1.0	43.7581334413
226	1.0	43.8131747592
226	1.0	43.7948130474
226	2.0	43.8420631704
226	1.0	43.7850627359
226	1.0	43.843053886
226	1.0	43.8612243644
226	2.0	43.8116745292
226	1.0	43.8212193601
226	1.0	43.7802532622
226	1.0	43.8302197045
226	1.0	43.8349520365
226	2.0	43.8621971892
226	1.0	43.8708621385
226	2.0	43.8049799767
226	2.0	43.8180793834
226	2.0	43.8305866924
226	2.0	43.8721101152
226	1.0	43.8505650107
226	2.0	43.8370760111
226	1.0	43.8635168569
226	1.0	43.7713500334
226	1.0	43.788027194
226	1.0	43.856695608
226	1.0	43.7894939921
226	1.0	43.8365486004
226	2.0	43.8470316048
226	1.0	43.7865796514
226	1.0	43.8111011443
226	1.0	43.840828382
226	2.0	43.848926739
226	2.0	43.7525937427
226	1.0	43.8299161886
226	1.0	43.8402739757
226	2.0	43.8703624108
226	1.0	43.8193692427
226	1.0	43.8251977873
226	1.0	43.8609340155
226	1.0	43.8364616757
226	1.0	43.8244663692
226	1.0	43.8012937399
226	1.0	43.8538871231
226	1.0	43.8325621341
226	1.0	43.8413302958
226	2.0	43.7738191775
226	1.0	43.7694774209
226	1.0	43.7744647679
226	1.0	43.7787919379
226	1.0	43.8585924709
226	1.0	43.7766125876
226	1.0	43.8526406894
226	1.0	43.7998665396
226	1.0	43.8338429119
226	2.0	43.8060301517
226	2.0	43.7757517375
226	2.0	43.8488790428
226	1.0	43.8422072225
226	1.0	43.8129584608
226	1.0	43.8445794715
226	1.0	43.8267347131
226	2.0	43.7328025289
226	2.0	43.7536388534
226	2.0	43.864530134
226	2.0	43.8167869918
226	1.0	43.8665632999
226	1.0	43.7675484327
226	1.0	43.8083782141
226	1.0	43.7622369815
226	1.0	43.8458343036
226	1.0	43.834774784
226	1.0	43.7799045715
226	1.0	43.8133170929
226	1.0	43.8046548199
226	1.0	43.8490564868
226	1.0	43.8346586945
226	1.0	43.8642425521
226	1.0	43.8325962925
226	1.0	43.7914102493
226	1.0	43.8473148258
226	2.0	43.7940423459
226	1.0	43.8143635435
226	2.0	43.7965409565
226	1.0	43.7746478163
226	2.0	43.8675129584
226	2.0	43.8303452583
226	2.0	43.7714525735
226	2.0	43.8187381975
226	1.0	43.7866265867
226	1.0	43.7623623796
226	1.0	43.7860669999
226	2.0	43.8610631544
226	1.0	43.7769641642
226	2.0	43.7643534806
226	1.0	43.8565779335
226	1.0	43.8049683948
226	2.0	43.8535243365
226	2.0	43.8433103936
226	1.0	43.8680927872
226	1.0	43.8504095362
226	2.0	43.8548013787
226	1.0	43.8325548317
226	2.0	43.7521889489
226	2.0	43.7650498316
226	2.0	43.7696317877
226	1.0	43.8495578914
226	1.0	43.8508498749
226	1.0	43.8665567668
226	1.0	43.8408988721
226	1.0	43.8510968209
226	2.0	43.8514467937
226	1.0	43.8128942481
226	2.0	43.8518859293
226	2.0	43.8421640541
226	1.0	43.8584900424
226	1.0	43.8537612682
226	1.0	43.8553689397
226	2.0	43.8445855132
226	2.0	43.8604661309
226	2.0	43.8610479043
226	1.0	43.8487136908
226	1.0	43.8555833462
226	2.0	43.8419673758
226	2.0	43.83054971
226	2.0	43.8139053953
226	2.0	43.8132369165
226	1.0	43.848978188
226	2.0	43.8340888407
226	1.0	43.8172777603
226	2.0	43.7965286025
226	1.0	43.8536454467
226	1.0	43.8004545802
226	1.0	43.8346580053
226	1.0	43.8637542892
226	2.0	43.8546534158
226	1.0	43.8139471958
226	1.0	43.8510063429
226	1.0	43.8084895842
226	1.0	43.8463353771
226	1.0	43.8315920106
226	1.0	43.8566841894
226	2.0	43.740178425
226	1.0	43.8605246667
226	1.0	43.851858467
226	1.0	43.8284780874
226	1.0	43.8187988859
226	1.0	43.7901091002
226	2.0	43.832222922
226	1.0	43.8673919564
226	1.0	43.8234551244
226	1.0	43.8072066001
226	1.0	43.8054379235
226	2.0	43.8650750011
226	1.0	43.7925544577
226	1.0	43.8359182342
226	1.0	43.8162177488
226	1.0	43.849829489
226	2.0	43.805644488
226	1.0	43.8383304181
226	2.0	43.8353359588
226	1.0	43.7827121981
226	1.0	43.8432766544
226	1.0	43.8321016884
226	1.0	43.7933184515
226	1.0	43.8169230454
226	2.0	43.8414704165
226	2.0	43.7927092932
226	1.0	43.8131284417
226	1.0	43.8377067158
226	2.0	43.8523421632
226	1.0	43.7727775981
226	2.0	43.8067257057
226	1.0	43.7961995903
226	1.0	43.8101823688
226	2.0	43.8576641833
226	2.0	43.8346275127
226	2.0	43.8083303834
226	1.0	43.8600028758
226	1.0	43.7787713273
226	2.0	43.841790468
226	1.0	43.763874246
226	1.0	43.8047767707
226	1.0	43.8375908107
226	1.0	43.7690600914
226	1.0	43.8209106657
226	1.0	43.8111103987
226	1.0	43.8606916804
226	2.0	43.8140206167
226	1.0	43.8577538155
226	2.0	43.8395077018
226	1.0	43.84975219
226	2.0	43.8686520533
226	1.0	43.8445224844
226	1.0	43.8008821075
226	1.0	43.8468154115
226	1.0	43.8371457375
226	1.0	43.7827731341
226	1.0	43.7652258369
226	1.0	43.8242893647
226	1.0	43.8451328185
226	2.0	43.840785635
226	1.0	43.8591351291
226	1.0	43.8226954005
226	2.0	43.7989770776
226	1.0	43.8776377166
226	1.0	43.8416898597
226	2.0	43.8071202739
226	1.0	43.8282213813
226	1.0	43.763141614
226	1.0	43.837992455
226	2.0	43.8442808988
226	1.0	43.7434269559
226	2.0	43.7499857463
226	1.0	43.8657472274
226	1.0	43.8651418622
226	2.0	43.8346883529
226	1.0	43.8341311013
226	1.0	43.8048677354
226	1.0	43.8159214705
226	1.0	43.8351075333
226	1.0	43.8290806519
226	1.0	43.8670008132
226	2.0	43.8393892336
226	1.0	43.8423360452
226	1.0	43.8407291274
226	1.0	43.7923155326
226	1.0	43.7896324453
226	1.0	43.8209551606
226	1.0	43.7702851196
226	2.0	43.75251558
226	1.0	43.8542910612
226	2.0	43.8198150728
226	2.0	43.8369794586
226	2.0	43.8476767436
226	2.0	43.8412164548
226	2.0	43.8570925437
226	1.0	43.8653800334
226	1.0	43.7632642869
226	1.0	43.8615912111
226	2.0	43.8031087002
226	2.0	43.8080689281
226	1.0	43.8411850501
226	2.0	43.7917125316
226	2.0	43.8553083827
226	1.0	43.8029479235
226	2.0	43.8522957893
226	1.0	43.7666689499
226	1.0	43.8620859309
226	2.0	43.840117483
226	1.0	43.8601231106
226	2.0	43.8597744482
226	1.0	43.8226430727
226	2.0	43.8629576956
226	1.0	43.8022605874
226	2.0	43.8048379856
226	1.0	43.7999368152
226	1.0	43.8444403736
226	1.0	43.7807425038
226	1.0	43.8124248051
226	1.0	43.8494836101
226	1.0	43.8076289763
226	1.0	43.8557154653
226	2.0	43.848554522
226	1.0	43.7722587945
226	2.0	43.812202554
226	1.0	43.787271085
226	1.0	43.7910502305
226	1.0	43.8532392533
226	2.0	43.8315083508
226	1.0	43.8765262856
226	1.0	43.7715940621
226	1.0	43.8533941158
226	1.0	43.8579760238
226	1.0	43.8213874728
226	2.0	43.8062479134
226	1.0	43.8049723185
226	1.0	43.7675401905
226	2.0	43.7873711404
226	1.0	43.8369849494
226	2.0	43.8574941625
226	2.0	43.8545923965
226	2.0	43.8072491051
226	2.0	43.8632910213
226	1.0	43.8394227796
226	1.0	43.8627433081
226	1.0	43.778133756
226	2.0	43.8861889446
226	1.0	43.8612543365
226	1.0	43.8378236248
226	1.0	43.850113571
226	2.0	43.8085661868
226	2.0	43.8477295153
226	1.0	43.7827167951
226	2.0	43.7929858991
226	1.0	43.8377100078
226	1.0	43.8495845979
226	2.0	43.8392858541
226	2.0	43.8654951322
226	1.0	43.8436969006
226	1.0	43.8428001155
226	1.0	43.7673878799
226	1.0	43.8008368273
226	2.0	43.8555556567
226	1.0	43.8205116167
226	2.0	43.8403206867
226	2.0	43.7543348648
226	2.0	43.7444174751
226	1.0	43.7872545422
226	2.0	43.8179345094
226	1.0	43.7772363555
226	1.0	43.8638317559
226	1.0	43.8408222063
226	2.0	43.8109072106
226	1.0	43.7843700377
226	1.0	43.8311622999
226	2.0	43.8263949974
226	1.0	43.8458906405
226	1.0	43.7713620853
226	2.0	43.7779878869
226	1.0	43.8068220054
226	1.0	43.8428844607
226	1.0	43.8211539467
226	1.0	43.8305246091
226	1.0	43.788646971
226	1.0	43.8460290694
226	2.0	43.8457170156
226	2.0	43.802297162
226	1.0	43.8073816681
226	1.0	43.8591131792
226	2.0	43.7849718505
226	1.0	43.8661715936
226	1.0	43.7941092691
226	2.0	43.8312420677
226	1.0	43.8480116594
226	1.0	43.7544996174
226	1.0	43.7872912023
226	1.0	43.774652064
226	2.0	43.8163261385
226	2.0	43.808215016
226	1.0	43.8360092882
226	1.0	43.7957598758
226	2.0	43.8183770842
226	1.0	43.8239230102
226	1.0	43.8017275612
226	1.0	43.8017787562
226	1.0	43.8546815489
226	1.0	43.8147198948
226	2.0	43.8480437711
226	2.0	43.8397498233
226	1.0	43.853225896
226	2.0	43.8669334527
226	1.0	43.8176057142
226	1.0	43.8328912573
226	1.0	43.8441751266
226	1.0	43.8472925793
226	2.0	43.8207186584
226	2.0	43.8005350933
226	1.0	43.8344242056
226	1.0	43.8546088101
226	1.0	43.8313252564
226	1.0	43.8504319975
226	1.0	43.820559245
226	1.0	43.7697557463
226	2.0	43.8503041319
226	1.0	43.818525117
226	1.0	43.8502977478
226	1.0	43.8213529154
226	1.0	43.8612890238
226	1.0	43.790199558
226	1.0	43.8034188547
226	1.0	43.8048167323
226	1.0	43.7755800592
226	1.0	43.8645071108
226	2.0	43.8570327767
226	2.0	43.7714909172
226	1.0	43.8039751785
226	1.0	43.8348378071
226	1.0	43.8360190324
226	1.0	43.8547328158
226	2.0	43.7861351187
226	1.0	43.8034622791
226	2.0	43.8493832816
226	1.0	43.8086275681
226	2.0	43.8655140013
226	1.0	43.7940802677
226	1.0	43.7910670758
226	1.0	43.8085158731
226	1.0	43.7764527925
226	1.0	43.8465001256
226	1.0	43.8739873944
226	1.0	43.8440518969
226	1.0	43.8591708218
226	2.0	43.7611525005
226	1.0	43.7957864335
226	1.0	43.862586267
226	1.0	43.8681672655
226	2.0	43.8055460231
226	1.0	43.8343878413
226	2.0	43.8345656097
226	2.0	43.8445050604
226	1.0	43.8185371325
226	1.0	43.7656255721
226	1.0	43.8506587535
226	2.0	43.8704135333
226	1.0	43.8556953441
226	1.0	43.8455995265
226	2.0	43.8050757171
226	2.0	43.8461290572
226	1.0	43.8133609301
226	1.0	43.8177362442
226	2.0	43.8538693629
226	1.0	43.842088476
226	1.0	43.813043409
226	1.0	43.8509085981
226	2.0	43.8123313048
226	1.0	43.7754662708
226	2.0	43.7833850891
226	1.0	43.8286582543
226	1.0	43.7789862512
226	2.0	43.7738360243
226	1.0	43.7813653891
226	2.0	43.7551165751
226	2.0	43.8244978484
226	1.0	43.8691174616
226	2.0	43.8275347548
226	2.0	43.7629585855
226	1.0	43.7843980806
226	2.0	43.7955272952
226	2.0	43.8009661231
226	1.0	43.804963554
226	2.0	43.819577002
226	1.0	43.8333736117
226	2.0	43.8276362803
226	2.0	43.7975604673
226	1.0	43.8125310939
226	1.0	43.8164378838
226	2.0	43.8509402007
226	1.0	43.8610312544
226	2.0	43.818540838
226	1.0	43.792286114
226	1.0	43.8226313602
226	1.0	43.8519656554
226	1.0	43.7869639241
226	2.0	43.8296058187
226	1.0	43.8650170677
226	1.0	43.8345087495
226	2.0	43.8158909059
226	1.0	43.844953417
226	1.0	43.8120962216
226	1.0	43.8439134202
226	1.0	43.8553116389
226	1.0	43.8150673929
226	1.0	43.7876858358
226	1.0	43.8259424189
226	2.0	43.8195980744
226	1.0	43.7815385457
226	2.0	43.846423906
226	1.0	43.7635599469
226	1.0	43.8564116695
226	1.0	43.8570410003
226	1.0	43.8307998551
226	2.0	43.8064222291
226	2.0	43.7595259236
226	1.0	43.8261762155
226	2.0	43.7728242717
226	1.0	43.8343944015
226	1.0	43.7918025886
226	1.0	43.830199637
226	1.0	43.8015262513
226	1.0	43.7807279781
226	1.0	43.8493354493
226	1.0	43.812519904
226	1.0	43.8171768035
226	1.0	43.8605482961
226	1.0	43.8213224908
226	1.0	43.7926265608
226	2.0	43.8167906755
226	1.0	43.7914327874
226	1.0	43.8426174632
226	2.0	43.8373680511
226	1.0	43.8123463662
226	1.0	43.8477993648
226	2.0	43.8092173241
226	1.0	43.8627844081
226	2.0	43.8208025429
226	1.0	43.8505791766
226	2.0	43.8517606067
226	1.0	43.8719827869
226	1.0	43.7981136408
226	1.0	43.7853840796
226	2.0	43.7787972666
226	1.0	43.8193936511
226	2.0	43.8245947633
226	2.0	43.7789169735
226	1.0	43.8441315899
226	2.0	43.7627637376
226	2.0	43.7658011883
226	1.0	43.8029480766
226	1.0	43.8445587334
226	1.0	43.8564466371
226	1.0	43.8681112093
226	2.0	43.7846710113
226	2.0	43.8529922697
226	2.0	43.8403840173
226	1.0	43.7597830746
226	2.0	43.7806481728
226	2.0	43.8506449656
226	1.0	43.866340823
226	1.0	43.7428834972
226	2.0	43.8447255419
226	1.0	43.831200492
226	1.0	43.8550020733
226	2.0	43.8631983581
226	1.0	43.7859242592
226	1.0	43.8451549021
226	1.0	43.8532748313
226	2.0	43.8125435477
226	1.0	43.8514804537
226	2.0	43.8049615271
226	1.0	43.8633865864
226	2.0	43.8355670052
226	1.0	43.831046153
226	1.0	43.8551155021
226	2.0	43.848421137
226	1.0	43.8331928144
226	1.0	43.8611071542
226	1.0	43.7927682824
226	2.0	43.8079761159
226	2.0	43.8556349089
226	1.0	43.7722406687
226	2.0	43.8593792711
226	1.0	43.7854080338
226	2.0	43.8604294974
226	2.0	43.8333561934
226	2.0	43.8242264316
226	2.0	43.8751045333
226	1.0	43.7897000272
226	1.0	43.8187813699
226	1.0	43.7882148204
226	1.0	43.8268251877
226	1.0	43.7953228345
226	1.0	43.8381175449
226	1.0	43.7995767291
226	1.0	43.8423236739
226	2.0	43.8351485872
226	2.0	43.8141555348
226	1.0	43.8491940918
226	1.0	43.845233876
226	2.0	43.7929290372
226	1.0	43.7819045129
226	1.0	43.8639496609
226	1.0	43.8397438784
226	1.0	43.8175799305
226	2.0	43.7918222172
226	1.0	43.8559006389
226	1.0	43.8167369125
226	1.0	43.8291440255
226	2.0	43.8580692119
226	1.0	43.8503240757
226	1.0	43.7772294776
226	2.0	43.8233460971
226	1.0	43.8633453576
226	2.0	43.8545690355
226	2.0	43.8577539246
226	1.0	43.8521303224
226	1.0	43.8480963742
226	1.0	43.8443473752
226	2.0	43.8418123513
226	1.0	43.8271724985
226	2.0	43.7758248273
226	2.0	43.8689930993
226	1.0	43.8247797798
226	2.0	43.8199002056
226	1.0	43.8540925267
226	1.0	43.8376600357
226	1.0	43.8193500519
226	2.0	43.806507813
226	2.0	43.8453863767
226	1.0	43.7968239739
226	1.0	43.7993193653
226	2.0	43.8151731576
226	1.0	43.8189387544
226	1.0	43.8308713603
226	1.0	43.8207111631
226	1.0	43.8581522963
226	1.0	43.7546657217
226	1.0	43.8501176858
226	1.0	43.8413463417
226	2.0	43.8449531447
226	2.0	43.8399751035
226	1.0	43.8594227373
226	1.0	43.8396210991
226	2.0	43.8011281133
226	1.0	43.8358086016
226	1.0	43.8671145451
226	1.0	43.8202722029
226	2.0	43.8465836491
226	1.0	43.8567142907
226	1.0	43.8681000537
226	2.0	43.7649104876
226	1.0	43.839821402
226	2.0	43.7785656892
226	1.0	43.8613063302
226	1.0	43.8074257102
226	1.0	43.8758330528
226	2.0	43.848657577
226	2.0	43.8542210353
226	2.0	43.8509049243
226	2.0	43.8378294521
226	1.0	43.8542122198
226	2.0	43.7639400689
226	1.0	43.7804116926
226	1.0	43.8335323028
226	1.0	43.8506440187
226	1.0	43.8386181188
226	2.0	43.8163988943
226	1.0	43.8396248599
226	2.0	43.7902120653
226	2.0	43.8439505468
226	1.0	43.863107086
226	1.0	43.8445471515
226	1.0	43.8517898929
226	1.0	43.8468094492
226	1.0	43.8021329152
226	1.0	43.7743273221
226	1.0	43.8338202825
226	1.0	43.7595654142
226	2.0	43.8518825144
226	2.0	43.7467969751
226	2.0	43.8458772593
226	1.0	43.8196061222
226	1.0	43.8556187418
226	1.0	43.8568121586
226	1.0	43.7851701215
226	2.0	43.7976125791
226	1.0	43.7688411936
226	1.0	43.8509418457
226	1.0	43.8357789017
226	1.0	43.8343020867
226	2.0	43.7505077869
226	1.0	43.8626437972
226	2.0	43.8412863054
226	2.0	43.8495789351
226	1.0	43.8164311316
226	2.0	43.7740517546
226	2.0	43.8520710274
226	1.0	43.8023251732
226	1.0	43.8514578845
226	2.0	43.7592602509
226	1.0	43.8299780032
226	1.0	43.8560827166
226	1.0	43.7993370629
226	1.0	43.8403017032
226	1.0	43.8695087676
226	2.0	43.8483415174
226	1.0	43.8558999955
226	1.0	43.7603420389
226	1.0	43.8205891215
226	1.0	43.8205064335
226	2.0	43.7615989129
226	1.0	43.8590952536
226	1.0	43.8552392114
226	2.0	43.8204535899
226	1.0	43.7514309683
226	2.0	43.8151675615
226	1.0	43.7539128886
226	2.0	43.8146272071
226	1.0	43.8489397391
226	1.0	43.8032050678
226	1.0	43.833781851
226	2.0	43.8459533608
226	1.0	43.8629632951
226	1.0	43.7785908075
226	2.0	43.7673987916
226	1.0	43.8208527321
226	1.0	43.7818872403
226	1.0	43.8323692512
226	1.0	43.845267118
226	1.0	43.8090911043
226	1.0	43.8673503394
226	1.0	43.8014907514
226	1.0	43.863816938
226	1.0	43.7632690327
226	1.0	43.8328785823
226	2.0	43.8548494134
226	2.0	43.854902418
226	1.0	43.8528697548
226	2.0	43.833863869
226	2.0	43.8274358672
226	1.0	43.8427492794
226	1.0	43.7766611355
226	1.0	43.8564625756
226	2.0	43.794904487
226	2.0	43.8634948776
226	1.0	43.8326048953
226	1.0	43.8483790495
226	2.0	43.8201725644
226	1.0	43.8463131539
226	1.0	43.7827382436
226	1.0	43.8480072449
226	1.0	43.8456925965
226	1.0	43.8638051003
226	2.0	43.786982984
226	1.0	43.81180705
226	2.0	43.8508649773
226	1.0	43.8330449916
226	2.0	43.8393202104
226	2.0	43.7687608641
226	1.0	43.8289676866
226	1.0	43.8593808214
226	2.0	43.8559588931
226	1.0	43.847260791
226	1.0	43.7810639688
226	2.0	43.8427447386
226	1.0	43.8472755063
226	1.0	43.8497600037
226	2.0	43.8361990908
226	2.0	43.8611461411
226	1.0	43.8168460963
226	1.0	43.8422874439
226	1.0	43.8382729413
226	1.0	43.792592177
226	2.0	43.8218901662
226	2.0	43.7960227585
226	2.0	43.8428651231
226	1.0	43.7854543384
226	2.0	43.8199619057
226	2.0	43.8401873055
226	1.0	43.8346640322
226	1.0	43.7820249359
226	1.0	43.8576124881
226	1.0	43.8394887145
226	1.0	43.8521477977
226	1.0	43.8456248934
226	2.0	43.7881287679
226	1.0	43.800189658
226	1.0	43.8277367397
226	1.0	43.8436756057
226	2.0	43.8111492723
226	1.0	43.8438725481
226	1.0	43.8389646114
226	1.0	43.829402449
226	2.0	43.8462817353
226	1.0	43.8481214871
226	2.0	43.8531272181
226	2.0	43.8377650039
226	1.0	43.8418426276
226	1.0	43.8601698696
226	1.0	43.8406862994
226	1.0	43.7716916537
226	1.0	43.7775779121
226	1.0	43.7907602595
226	1.0	43.8643528591
226	1.0	43.8366784066
226	2.0	43.8430400748
226	1.0	43.8189989772
226	1.0	43.8406000849
226	1.0	43.7962003435
226	2.0	43.7948428692
226	1.0	43.7802505522
226	1.0	43.8346233271
226	1.0	43.8402286869
226	1.0	43.8539288748
226	1.0	43.8449530829
226	2.0	43.8174319726
226	1.0	43.8538678129
226	2.0	43.8490106297
226	1.0	43.8453004027
226	1.0	43.8552388321
226	1.0	43.8132734917
226	2.0	43.7779765918
226	1.0	43.7643822715
226	2.0	43.8066699599
226	1.0	43.8459120585
226	1.0	43.849995013
226	1.0	43.84817069
226	2.0	43.8386099382
226	2.0	43.8553410879
226	1.0	43.8588928688
226	1.0	43.8012858168
226	1.0	43.8658170566
226	1.0	43.8662802104
226	1.0	43.815186392
226	1.0	43.8619133636
226	1.0	43.8449722229
226	2.0	43.8094335466
226	2.0	43.8281664071
226	1.0	43.8623250335
226	1.0	43.8388613093
226	2.0	43.84621565
226	1.0	43.8622255484
226	1.0	43.8673086098
226	1.0	43.8620826005
226	1.0	43.866524622
226	2.0	43.8180361989
226	1.0	43.8484648106
226	1.0	43.8480709191
226	2.0	43.8279015797
226	1.0	43.8293386774
226	1.0	43.8471695345
226	1.0	43.8541818012
226	1.0	43.7838472447
226	1.0	43.8085303876
226	1.0	43.8642738124
226	2.0	43.861113891
226	1.0	43.8150595667
226	1.0	43.8229320256
226	1.0	43.7939562212
226	2.0	43.7588913916
226	1.0	43.8439484855
226	1.0	43.8430679132
226	1.0	43.8567375791
226	1.0	43.8243148598
226	1.0	43.8205077127
226	1.0	43.8302846322
226	2.0	43.7636541383
226	2.0	43.8476086036
226	1.0	43.8320319585
226	1.0	43.8468328233
226	1.0	43.8324213089
226	1.0	43.8043619089
226	1.0	43.773430102
226	1.0	43.8142503686
226	1.0	43.8462291275
226	1.0	43.8609708283
226	2.0	43.8110786787
226	1.0	43.7794530051
226	1.0	43.8655422129
226	1.0	43.8317289932
226	1.0	43.7753468826
226	1.0	43.8421937445
226	2.0	43.7533016374
226	2.0	43.8662956815
226	2.0	43.8438319317
226	2.0	43.8310165996
226	1.0	43.7661838586
226	1.0	43.7736989126
226	2.0	43.8510756573
226	1.0	43.8757202726
226	1.0	43.8433923258
226	1.0	43.8378228933
226	1.0	43.8345041476
226	2.0	43.8397153163
226	1.0	43.8025502644
226	1.0	43.8635247741
226	1.0	43.7931850673
226	2.0	43.8170231718
226	2.0	43.8522165156
226	1.0	43.7933957457
226	2.0	43.769035943
226	2.0	43.871479773
226	1.0	43.7912235749
226	1.0	43.8103766295
226	2.0	43.7978758585
226	1.0	43.8568691857
226	1.0	43.7827188958
226	1.0	43.849797075
226	1.0	43.8521522627
226	1.0	43.8062616889
226	1.0	43.8326225171
226	1.0	43.8026816459
226	1.0	43.816265155
226	2.0	43.8015809476
226	1.0	43.844122375
226	1.0	43.7884410509
226	1.0	43.8746688051
226	1.0	43.7869234728
226	1.0	43.837035981
226	1.0	43.8231148454
226	1.0	43.8689184061
226	1.0	43.851486285
226	1.0	43.8336050722
226	1.0	43.8236579461
226	2.0	43.8595859847
226	2.0	43.7760735916
226	2.0	43.847169108
226	1.0	43.8443205708
226	1.0	43.8685247709
226	1.0	43.7867828188
226	1.0	43.8311496979
226	2.0	43.8471642933
226	1.0	43.7855577407
226	2.0	43.8129239313
