# Supplementary material for: Unique membrane properties and enhanced signal processing in human neocortical neurons
Source: eLife. 2016 Oct 6;5:e16553. doi: 10.7554/eLife.16553 (PMC5100995; doi:10.7554/eLife.16553)
Supplement: Source code 1. — DOI: http://dx.doi.org/10.7554/eLife.16553.014 [file elife-16553-code1.zip › Fig3/Fig3b/DIST_045_SYNC/Mon_Apr_11_11_35_14_2016/syns_227/sync_stim_seed_747.txt]

NUMBER_OF_SYNAPSES	APC_N	MAX_VOLTAGE
227	1.0	43.8240210562
227	1.0	43.777617643
227	1.0	43.8388290402
227	1.0	43.8423587174
227	2.0	43.7738932483
227	1.0	43.8199505988
227	2.0	43.8095121345
227	2.0	43.8579420452
227	1.0	43.8058280381
227	2.0	43.8029776498
227	1.0	43.8350470196
227	1.0	43.853083339
227	2.0	43.7535007073
227	2.0	43.817132924
227	2.0	43.7768570298
227	2.0	43.8540788639
227	1.0	43.8811467762
227	1.0	43.8501125845
227	1.0	43.8355069939
227	1.0	43.8704659839
227	2.0	43.8185364134
227	1.0	43.7971539411
227	1.0	43.833542989
227	1.0	43.7835555935
227	2.0	43.7754344106
227	2.0	43.8649066223
227	2.0	43.8370522347
227	2.0	43.7940780113
227	2.0	43.7897202825
227	1.0	43.7852278631
227	1.0	43.7701181125
227	2.0	43.7911409892
227	2.0	43.840194274
227	1.0	43.8022952477
227	1.0	43.7556989762
227	1.0	43.7763893986
227	1.0	43.7852088141
227	1.0	43.8351710319
227	2.0	43.8382421875
227	1.0	43.8129496839
227	2.0	43.8536477367
227	1.0	43.8358037996
227	1.0	43.8638291384
227	1.0	43.8246625276
227	1.0	43.8344076376
227	1.0	43.8590031626
227	1.0	43.8558581852
227	1.0	43.8632414115
227	1.0	43.7621353197
227	1.0	43.8555941727
227	1.0	43.81308481
227	2.0	43.8689415213
227	1.0	43.8192107918
227	1.0	43.8655205453
227	1.0	43.8473835012
227	1.0	43.7742281899
227	1.0	43.8347101033
227	1.0	43.8828115709
227	2.0	43.8021223068
227	1.0	43.8241841718
227	1.0	43.8629101913
227	1.0	43.7891308099
227	1.0	43.8615813064
227	1.0	43.7951458263
227	1.0	43.8462144157
227	1.0	43.8571060311
227	1.0	43.8856578616
227	1.0	43.8670253589
227	2.0	43.8539153397
227	1.0	43.7792579837
227	2.0	43.8090617429
227	1.0	43.8600625452
227	1.0	43.8544303451
227	2.0	43.856846165
227	1.0	43.8156897569
227	1.0	43.8030663085
227	2.0	43.8584337231
227	1.0	43.8579956434
227	2.0	43.8500472376
227	1.0	43.8440422958
227	1.0	43.8249281799
227	1.0	43.8107700796
227	1.0	43.8401516674
227	1.0	43.8338660266
227	2.0	43.7831338884
227	1.0	43.7910719197
227	2.0	43.8480665961
227	1.0	43.8456307217
227	2.0	43.8364651367
227	2.0	43.8483183897
227	2.0	43.8592729878
227	1.0	43.8611144987
227	1.0	43.842679735
227	1.0	43.8079963801
227	2.0	43.7924047397
227	1.0	43.8686162221
227	2.0	43.8634750102
227	1.0	43.8266378952
227	1.0	43.8011277853
227	2.0	43.803241305
227	2.0	43.8521967947
227	2.0	43.7764112524
227	2.0	43.8090032049
227	2.0	43.835539128
227	1.0	43.8457876321
227	1.0	43.8268360733
227	1.0	43.8445038176
227	2.0	43.839854849
227	1.0	43.8369848726
227	1.0	43.8536107094
227	1.0	43.803152284
227	1.0	43.8197829307
227	1.0	43.8660359938
227	2.0	43.835372181
227	1.0	43.8270081767
227	1.0	43.8441070598
227	1.0	43.8583356452
227	2.0	43.7619602571
227	1.0	43.8207564465
227	1.0	43.8486562692
227	2.0	43.8196512518
227	2.0	43.834782303
227	1.0	43.8480033283
227	2.0	43.8431789479
227	2.0	43.7787982945
227	1.0	43.8653724918
227	1.0	43.8660916578
227	1.0	43.8438282582
227	1.0	43.7924564517
227	1.0	43.7845038738
227	1.0	43.8549036321
227	2.0	43.8418729269
227	1.0	43.85811748
227	1.0	43.8545578099
227	1.0	43.853217482
227	2.0	43.8297310328
227	2.0	43.8132942659
227	1.0	43.8589950164
227	2.0	43.8389366021
227	2.0	43.8353389389
227	1.0	43.8634824253
227	1.0	43.8078716189
227	2.0	43.8098424043
227	2.0	43.8678808232
227	2.0	43.8159410317
227	2.0	43.8512422988
227	2.0	43.8528511059
227	1.0	43.8169226253
227	1.0	43.8661126611
227	2.0	43.8501070599
227	1.0	43.8194176164
227	1.0	43.8392422958
227	1.0	43.8554983668
227	1.0	43.8497664249
227	1.0	43.8501836249
227	1.0	43.8341552205
227	1.0	43.7581758824
227	1.0	43.829052992
227	1.0	43.8058320901
227	1.0	43.8702739708
227	2.0	43.7902548767
227	1.0	43.8511256289
227	2.0	43.804398487
227	2.0	43.8334488687
227	1.0	43.8585022604
227	2.0	43.8524774614
227	1.0	43.8178417367
227	1.0	43.8518121982
227	1.0	43.8376849146
227	1.0	43.8456633775
227	2.0	43.8413108609
227	2.0	43.8515355834
227	1.0	43.831412701
227	1.0	43.8625873719
227	1.0	43.7478591702
227	2.0	43.7489353133
227	1.0	43.843037163
227	2.0	43.8416582695
227	2.0	43.7741809866
227	2.0	43.8132156284
227	1.0	43.8343317161
227	1.0	43.8455880343
227	1.0	43.8626690185
227	1.0	43.7840065303
227	1.0	43.8155337322
227	1.0	43.8163600934
227	2.0	43.7677724058
227	1.0	43.8604549925
227	1.0	43.835640737
227	2.0	43.8003614671
227	1.0	43.8416381154
227	2.0	43.85113579
227	2.0	43.7510691032
227	2.0	43.8548256665
227	2.0	43.7374460091
227	1.0	43.8524119826
227	2.0	43.8620727905
227	1.0	43.8390220293
227	1.0	43.8290601435
227	2.0	43.8458075829
227	1.0	43.8617872692
227	2.0	43.8382838377
227	2.0	43.7995017578
227	1.0	43.8564163834
227	1.0	43.8691374579
227	1.0	43.7871914642
227	1.0	43.8742272016
227	2.0	43.861585513
227	2.0	43.8061496878
227	1.0	43.8007236984
227	1.0	43.8427674249
227	1.0	43.7870181823
227	2.0	43.8499496757
227	2.0	43.7697580046
227	1.0	43.7851443039
227	1.0	43.810898242
227	1.0	43.8337302455
227	2.0	43.8462290454
227	1.0	43.7822801437
227	1.0	43.8317490317
227	2.0	43.8442876767
227	1.0	43.7859520939
227	1.0	43.8490428306
227	1.0	43.8429539491
227	1.0	43.8754493406
227	2.0	43.8397127012
227	1.0	43.853493097
227	1.0	43.785908929
227	2.0	43.8588053522
227	1.0	43.7723295183
227	2.0	43.8365339586
227	2.0	43.7835520149
227	2.0	43.8412190043
227	1.0	43.7848624114
227	1.0	43.8351306429
227	2.0	43.8330204726
227	2.0	43.8360716787
227	2.0	43.7511110687
227	2.0	43.7938025769
227	1.0	43.8277295924
227	1.0	43.7840238501
227	2.0	43.8571619677
227	1.0	43.7851268533
227	1.0	43.8043535373
227	1.0	43.815255259
227	2.0	43.8098068722
227	1.0	43.8268368166
227	2.0	43.8330677257
227	2.0	43.79030825
227	1.0	43.8154265101
227	1.0	43.8174280056
227	2.0	43.8361746476
227	2.0	43.8478274848
227	1.0	43.8212394347
227	1.0	43.8641173764
227	2.0	43.8198307586
227	2.0	43.7914578279
227	2.0	43.7684983796
227	2.0	43.8318116003
227	1.0	43.8734481011
227	1.0	43.7993566404
227	1.0	43.7917175278
227	1.0	43.7775344453
227	2.0	43.8560488906
227	1.0	43.8222705714
227	1.0	43.8117391292
227	1.0	43.8368606701
227	1.0	43.7704162563
227	1.0	43.8374391234
227	2.0	43.8176083547
227	2.0	43.7888439714
227	2.0	43.8511776574
227	1.0	43.8513987213
227	1.0	43.7995214469
227	2.0	43.8550422005
227	1.0	43.8628811118
227	1.0	43.7987095243
227	1.0	43.7996461223
227	2.0	43.8363874608
227	2.0	43.8527864425
227	2.0	43.8242508184
227	1.0	43.7653261299
227	1.0	43.7756385922
227	1.0	43.799129662
227	2.0	43.811860814
227	2.0	43.8469714868
227	1.0	43.8544010304
227	1.0	43.8465570212
227	1.0	43.8555804524
227	2.0	43.8048670141
227	2.0	43.870462839
227	1.0	43.8198102977
227	1.0	43.8579340204
227	2.0	43.8126080602
227	1.0	43.8451132279
227	1.0	43.8018224506
227	1.0	43.8584900863
227	1.0	43.7750754611
227	1.0	43.8267284959
227	1.0	43.8244218712
227	2.0	43.7767807732
227	2.0	43.8535187562
227	1.0	43.7790975822
227	2.0	43.850466421
227	2.0	43.8112139362
227	1.0	43.8146243877
227	1.0	43.8348555111
227	2.0	43.8583188714
227	2.0	43.7736394726
227	2.0	43.8172025367
227	1.0	43.8461815286
227	1.0	43.8240515487
227	1.0	43.8360598372
227	2.0	43.8266039649
227	1.0	43.8568339446
227	1.0	43.8495160239
227	1.0	43.7779588939
227	1.0	43.8639441616
227	1.0	43.872133862
227	1.0	43.8307507221
227	2.0	43.7659306152
227	1.0	43.8405762108
227	1.0	43.8202187943
227	1.0	43.837529887
227	2.0	43.813054357
227	1.0	43.7899919276
227	2.0	43.7962608905
227	1.0	43.8292993908
227	2.0	43.7598164835
227	2.0	43.8570379579
227	1.0	43.8191354068
227	1.0	43.8162562691
227	2.0	43.8623163687
227	1.0	43.8601155666
227	1.0	43.8443858325
227	1.0	43.847013122
227	1.0	43.7614901081
227	2.0	43.8437716665
227	2.0	43.752270021
227	1.0	43.8013560416
227	1.0	43.8306577224
227	1.0	43.772607915
227	2.0	43.8339003435
227	2.0	43.8370459542
227	2.0	43.8473607163
227	2.0	43.8426725702
227	2.0	43.8221101742
227	1.0	43.7737548165
227	1.0	43.8176711402
227	2.0	43.7450157403
227	2.0	43.796973062
227	1.0	43.7634087418
227	1.0	43.8044242236
227	1.0	43.8425694814
227	1.0	43.844569579
227	1.0	43.864081576
227	2.0	43.8236300253
227	1.0	43.8491740605
227	2.0	43.7772016902
227	2.0	43.8384839945
227	1.0	43.7893382769
227	1.0	43.7839303423
227	1.0	43.8346056876
227	2.0	43.791392615
227	2.0	43.8568396802
227	1.0	43.8182730981
227	2.0	43.7833059828
227	2.0	43.7939736594
227	1.0	43.8584465985
227	1.0	43.8588071388
227	2.0	43.7686989073
227	1.0	43.8177878676
227	1.0	43.8502303456
227	1.0	43.8381360361
227	1.0	43.7517332827
227	2.0	43.854842236
227	2.0	43.8314149616
227	1.0	43.8361833427
227	2.0	43.7666060191
227	1.0	43.8493007018
227	2.0	43.8544695382
227	1.0	43.7914706988
227	1.0	43.8625546019
227	1.0	43.857845138
227	1.0	43.781084086
227	1.0	43.7680422934
227	1.0	43.8367674358
227	1.0	43.8534894798
227	2.0	43.8523488788
227	1.0	43.8422332584
227	2.0	43.8450498538
227	1.0	43.8178549596
227	1.0	43.8303433029
227	1.0	43.8246816553
227	1.0	43.7855387716
227	2.0	43.8430965503
227	1.0	43.8142633628
227	1.0	43.859744686
227	2.0	43.8733197398
227	2.0	43.8438078513
227	1.0	43.8208783934
227	2.0	43.831399321
227	1.0	43.8271190345
227	1.0	43.8022961375
227	1.0	43.8565369296
227	2.0	43.8039796615
227	2.0	43.8608871165
227	2.0	43.8411793544
227	1.0	43.7936040737
227	1.0	43.7953972325
227	1.0	43.818744869
227	1.0	43.8050723355
227	1.0	43.8671943919
227	1.0	43.7701491736
227	2.0	43.8307086312
227	1.0	43.8422879743
227	1.0	43.7823865699
227	1.0	43.8642641453
227	1.0	43.8253446804
227	1.0	43.8543138969
227	1.0	43.803258016
227	1.0	43.7859881779
227	1.0	43.8046318188
227	2.0	43.8283658987
227	1.0	43.7862705655
227	1.0	43.8500012253
227	1.0	43.839009204
227	1.0	43.8438606242
227	1.0	43.842660339
227	1.0	43.7882657209
227	1.0	43.7949106154
227	2.0	43.8289004714
227	1.0	43.7731911919
227	1.0	43.8351504891
227	1.0	43.760647327
227	2.0	43.8123195369
227	1.0	43.7693157698
227	1.0	43.8628788348
227	1.0	43.7622203091
227	1.0	43.8390587717
227	2.0	43.8303896537
227	1.0	43.7789223135
227	1.0	43.8578702286
227	1.0	43.8510117284
227	1.0	43.8502263925
227	2.0	43.8372187632
227	2.0	43.8062986991
227	2.0	43.8521307539
227	1.0	43.8330147218
227	1.0	43.8194643829
227	1.0	43.8314639817
227	2.0	43.8223971239
227	1.0	43.8206582913
227	1.0	43.8203017797
227	1.0	43.8489149445
227	2.0	43.8503454944
227	2.0	43.7989484169
227	1.0	43.8820220474
227	1.0	43.8376295754
227	2.0	43.7650208821
227	2.0	43.7981653815
227	2.0	43.7646084723
227	2.0	43.7903923722
227	2.0	43.8599250805
227	2.0	43.8464423721
227	1.0	43.8540760749
227	1.0	43.8368423352
227	1.0	43.8099262093
227	1.0	43.8083853984
227	1.0	43.8658358388
227	1.0	43.8606153546
227	1.0	43.8440127073
227	1.0	43.8630054407
227	1.0	43.8431103732
227	1.0	43.8718312207
227	1.0	43.7783747284
227	2.0	43.7872026502
227	1.0	43.8456473565
227	1.0	43.8713797765
227	1.0	43.8023312939
227	2.0	43.8477972436
227	1.0	43.7764940347
227	2.0	43.7587834733
227	1.0	43.8286045948
227	1.0	43.8666945597
227	1.0	43.8613418681
227	1.0	43.782359891
227	1.0	43.8560413269
227	1.0	43.8586262135
227	2.0	43.7868120665
227	1.0	43.8422152976
227	1.0	43.7746071977
227	1.0	43.842050868
227	1.0	43.8377323774
227	1.0	43.85168444
227	1.0	43.853502053
227	2.0	43.8137625605
227	1.0	43.8538938108
227	1.0	43.8787727093
227	1.0	43.8410291198
227	1.0	43.7594908453
227	1.0	43.8182505599
227	1.0	43.8152912704
227	2.0	43.8171589568
227	2.0	43.8414841731
227	2.0	43.8040951065
227	1.0	43.84511927
227	1.0	43.8593051049
227	1.0	43.870070874
227	2.0	43.859187491
227	1.0	43.8732919684
227	2.0	43.8591903979
227	2.0	43.8525418273
227	2.0	43.8145078713
227	2.0	43.8446747402
227	1.0	43.8551481444
227	1.0	43.8309233454
227	1.0	43.8516897421
227	1.0	43.8681397101
227	1.0	43.7631989428
227	1.0	43.8235361971
227	2.0	43.7962370336
227	2.0	43.8210810952
227	1.0	43.8684962779
227	1.0	43.8419916701
227	1.0	43.8547806701
227	1.0	43.8339809661
227	2.0	43.8199354695
227	1.0	43.8594621136
227	1.0	43.8419103114
227	1.0	43.8535056736
227	2.0	43.7816379232
227	2.0	43.8396679978
227	2.0	43.8328722272
227	2.0	43.8515427618
227	1.0	43.8606548412
227	1.0	43.8568192357
227	2.0	43.8186971772
227	2.0	43.7751628161
227	1.0	43.8407115579
227	1.0	43.8537060331
227	1.0	43.8503212526
227	2.0	43.7900352834
227	1.0	43.8439482591
227	2.0	43.8014149577
227	1.0	43.8071155531
227	1.0	43.7695862833
227	1.0	43.8619304922
227	2.0	43.7898556352
227	2.0	43.8546168651
227	1.0	43.8299550505
227	2.0	43.8558783705
227	2.0	43.8653848971
227	1.0	43.7895512569
227	1.0	43.772041117
227	2.0	43.8490478981
227	2.0	43.8201821783
227	1.0	43.7886682401
227	2.0	43.8317583706
227	1.0	43.8577789041
227	1.0	43.8304238921
227	1.0	43.8101304412
227	2.0	43.8341960874
227	2.0	43.8714132877
227	2.0	43.8519618523
227	1.0	43.84422213
227	2.0	43.7861061952
227	2.0	43.7785699054
227	2.0	43.8452978152
227	1.0	43.7490723294
227	2.0	43.7942544614
227	2.0	43.7573807411
227	1.0	43.8434587222
227	1.0	43.8164900915
227	2.0	43.7571522449
227	1.0	43.8145172873
227	1.0	43.8191164178
227	1.0	43.8476538483
227	2.0	43.8446209141
227	2.0	43.763836368
227	1.0	43.791102061
227	1.0	43.8587927065
227	1.0	43.8579092014
227	1.0	43.8492986627
227	2.0	43.8270063693
227	1.0	43.794479789
227	2.0	43.7521778588
227	1.0	43.8261021524
227	1.0	43.8767986575
227	2.0	43.8248465276
227	1.0	43.857024733
227	1.0	43.8409979157
227	2.0	43.8149372303
227	2.0	43.8674243624
227	2.0	43.8048368023
227	2.0	43.8082411591
227	1.0	43.8434504872
227	2.0	43.7857071353
227	1.0	43.8173553631
227	1.0	43.8403892867
227	1.0	43.8139321503
227	2.0	43.8026349192
227	1.0	43.83788432
227	2.0	43.8714489487
227	2.0	43.7750915978
227	2.0	43.8419059494
227	1.0	43.7916433638
227	2.0	43.7988385132
227	2.0	43.7850158324
227	2.0	43.8327803732
227	1.0	43.8175819489
227	1.0	43.8428516619
227	1.0	43.821331953
227	2.0	43.7727943538
227	1.0	43.786119925
227	2.0	43.8601820567
227	1.0	43.7609759822
227	1.0	43.8616811834
227	1.0	43.8167479886
227	1.0	43.790435429
227	1.0	43.8214433469
227	2.0	43.8709986021
227	1.0	43.7744432443
227	2.0	43.8446172448
227	1.0	43.8557321726
227	1.0	43.8576378132
227	2.0	43.8644882371
227	1.0	43.8331264505
227	2.0	43.8548267607
227	1.0	43.8275543742
227	1.0	43.8058117371
227	1.0	43.8567903122
227	2.0	43.8323465928
227	2.0	43.8305430345
227	2.0	43.8271625358
227	2.0	43.8573989243
227	2.0	43.8217785278
227	1.0	43.7914442289
227	1.0	43.8503328076
227	1.0	43.8575256325
227	1.0	43.8422691086
227	2.0	43.8584973894
227	2.0	43.8214356554
227	1.0	43.8314381114
227	2.0	43.8556849167
227	1.0	43.7943162313
227	1.0	43.8721000617
227	1.0	43.8614130308
227	2.0	43.8537320621
227	2.0	43.8406158787
227	1.0	43.84088305
227	2.0	43.8606013282
227	2.0	43.7946002742
227	1.0	43.8165045677
227	1.0	43.8511964559
227	1.0	43.7837582549
227	2.0	43.7905404026
227	1.0	43.8490630362
227	1.0	43.7643135209
227	1.0	43.8748504985
227	1.0	43.8470852866
227	2.0	43.7818178633
227	1.0	43.7947575514
227	2.0	43.8446068667
227	1.0	43.7700346192
227	1.0	43.8571336298
227	2.0	43.8311398578
227	2.0	43.8157088587
227	1.0	43.8640982405
227	1.0	43.8807107215
227	1.0	43.8373769999
227	1.0	43.8121830854
227	2.0	43.8075947722
227	1.0	43.7966616393
227	1.0	43.8196964925
227	2.0	43.8118495789
227	1.0	43.8193873606
227	2.0	43.8406714901
227	1.0	43.8259143866
227	2.0	43.7336914204
227	2.0	43.7978266454
227	1.0	43.8503514162
227	1.0	43.8510814471
227	2.0	43.8356323793
227	2.0	43.8403597816
227	1.0	43.7740083221
227	1.0	43.80226504
227	1.0	43.8654042451
227	1.0	43.8630590386
227	1.0	43.812464349
227	2.0	43.8189769385
227	2.0	43.8190589522
227	2.0	43.8261622444
227	2.0	43.8446311668
227	1.0	43.8612272123
227	1.0	43.7905881798
227	2.0	43.7695740854
227	1.0	43.8498706108
227	1.0	43.7613989719
227	2.0	43.8515336835
227	1.0	43.8021162192
227	1.0	43.7630574165
227	1.0	43.8090738464
227	2.0	43.7817990326
227	1.0	43.8081664809
227	1.0	43.8457917031
227	2.0	43.8558203484
227	2.0	43.8345689612
227	1.0	43.8253485118
227	1.0	43.8525793627
227	1.0	43.820470513
227	1.0	43.7851679092
227	1.0	43.8451218679
227	2.0	43.8522458789
227	1.0	43.8398966075
227	1.0	43.7473466525
227	1.0	43.8338565864
227	1.0	43.8786098259
227	2.0	43.8578157709
227	1.0	43.7745370667
227	2.0	43.7816097296
227	2.0	43.7979188076
227	1.0	43.8473462051
227	2.0	43.816469975
227	1.0	43.8654028208
227	1.0	43.8188925203
227	1.0	43.7997037022
227	1.0	43.8008434281
227	2.0	43.7947559839
227	1.0	43.8126891412
227	1.0	43.828766436
227	1.0	43.8034743747
227	1.0	43.8657345718
227	2.0	43.8424435464
227	1.0	43.8123355907
227	1.0	43.7821579028
227	2.0	43.8512910945
227	1.0	43.8358609141
227	1.0	43.8388603235
227	1.0	43.7926077928
227	2.0	43.8362689547
227	2.0	43.8382855566
227	2.0	43.7584019999
227	2.0	43.8264803896
227	2.0	43.8066360212
227	2.0	43.8487331849
227	1.0	43.8667536377
227	1.0	43.8576116787
227	2.0	43.7915399128
227	1.0	43.765862162
227	1.0	43.8268908911
227	2.0	43.8574057713
227	1.0	43.7940200892
227	1.0	43.8426694818
227	1.0	43.8300501736
227	2.0	43.7786466591
227	1.0	43.7632517942
227	2.0	43.8567761144
227	1.0	43.8573529593
227	1.0	43.823708451
227	2.0	43.803611404
227	2.0	43.8458916716
227	1.0	43.8006267394
227	2.0	43.8461539219
227	2.0	43.8035034606
227	1.0	43.82197367
227	2.0	43.8111573816
227	2.0	43.7503843637
227	1.0	43.8436936937
227	1.0	43.8185703573
227	1.0	43.7449728891
227	1.0	43.854341361
227	2.0	43.8453166308
227	2.0	43.8496886083
227	1.0	43.8466226251
227	2.0	43.7670334841
227	1.0	43.8519720381
227	1.0	43.8174216397
227	1.0	43.8592514847
227	1.0	43.8222683948
227	1.0	43.7672816556
227	1.0	43.8465592506
227	1.0	43.8494420735
227	2.0	43.8235505645
227	1.0	43.8588018975
227	1.0	43.8706765938
227	2.0	43.8203710105
227	1.0	43.8560618095
227	1.0	43.8645419729
227	2.0	43.8003454128
227	2.0	43.8451423046
227	1.0	43.7754135465
227	2.0	43.8351323589
227	1.0	43.8377844776
227	2.0	43.8548762568
227	1.0	43.8360500228
227	2.0	43.8103362561
227	1.0	43.7536198334
227	1.0	43.8227113665
227	2.0	43.8688069959
227	2.0	43.8301738047
227	2.0	43.8494069509
227	1.0	43.8327415774
227	1.0	43.7944748284
227	2.0	43.8433855421
227	1.0	43.8408759631
227	2.0	43.8558994457
227	1.0	43.7978598051
227	2.0	43.8213556724
227	1.0	43.8373720932
227	1.0	43.7912858251
227	1.0	43.8428797016
227	1.0	43.791736503
227	1.0	43.8281590899
227	2.0	43.8149789386
227	2.0	43.8392290089
227	1.0	43.8717180762
227	1.0	43.8191965232
227	2.0	43.8102621146
227	2.0	43.8234217254
227	1.0	43.8318448736
227	1.0	43.8549354051
227	1.0	43.7953863951
227	1.0	43.8120895547
227	2.0	43.7729878811
227	1.0	43.8361105432
227	2.0	43.8522507579
227	1.0	43.8008294578
227	1.0	43.832310146
227	1.0	43.7978730839
227	2.0	43.8337229074
227	2.0	43.869404445
227	1.0	43.8645751737
227	2.0	43.8336946589
227	1.0	43.8370608385
227	1.0	43.8495881444
227	2.0	43.8574556955
227	1.0	43.7686988476
227	1.0	43.8633652196
227	2.0	43.797094128
227	1.0	43.8083074009
227	2.0	43.7699076854
227	2.0	43.785018863
227	2.0	43.8063901602
227	2.0	43.7639701859
227	1.0	43.8223924968
227	2.0	43.8289460658
227	2.0	43.799243203
227	1.0	43.8253617522
227	1.0	43.8262630361
227	1.0	43.8459414228
227	1.0	43.8714386214
227	1.0	43.8304743581
227	2.0	43.8385459921
227	1.0	43.8560316605
227	1.0	43.849667726
227	2.0	43.7906638535
227	2.0	43.8051559405
227	2.0	43.8447749264
227	1.0	43.8221310679
227	1.0	43.8062131018
227	2.0	43.8163545505
227	2.0	43.8199710161
227	1.0	43.8632604812
227	1.0	43.847092504
227	2.0	43.8028941626
227	1.0	43.7684674302
227	2.0	43.8530557688
227	1.0	43.818316284
227	2.0	43.8127838763
227	1.0	43.8443951207
227	2.0	43.8504736764
227	1.0	43.8694584945
227	2.0	43.7743112618
227	2.0	43.8714171151
227	1.0	43.7555705974
227	2.0	43.8408229346
227	1.0	43.8009938608
227	1.0	43.7998244856
227	1.0	43.8441315797
227	1.0	43.7541978091
227	1.0	43.78588999
227	2.0	43.8436740358
227	1.0	43.8498885558
227	2.0	43.8633401018
227	2.0	43.7950081346
227	1.0	43.8152846161
227	1.0	43.8440931782
227	1.0	43.7960865667
227	1.0	43.7599401758
227	1.0	43.8533505491
227	1.0	43.8226299285
227	1.0	43.7662895282
227	2.0	43.8763073349
227	1.0	43.7576935535
227	1.0	43.7966296915
227	2.0	43.8604032016
227	1.0	43.8176673051
227	1.0	43.806963972
227	1.0	43.8485143651
227	1.0	43.7554465963
227	1.0	43.8730743125
227	1.0	43.8216993169
227	1.0	43.7906748191
227	2.0	43.8196605334
227	2.0	43.849591531
227	2.0	43.8061313633
227	1.0	43.8540253332
227	2.0	43.7562246866
227	1.0	43.7616503188
227	2.0	43.7699338251
227	2.0	43.869781924
227	2.0	43.8440776238
227	1.0	43.8099770695
227	1.0	43.8192055514
227	2.0	43.7436676651
227	2.0	43.7784968949
227	1.0	43.8677026743
227	1.0	43.7598825942
227	1.0	43.8402372534
227	2.0	43.8287536483
227	1.0	43.8097638731
227	1.0	43.7936555557
227	2.0	43.8436106037
227	1.0	43.8348388935
227	1.0	43.8405610938
227	1.0	43.8288654805
227	1.0	43.8298912331
227	1.0	43.8461975015
227	1.0	43.7609813876
227	1.0	43.7683720456
227	1.0	43.8172659691
227	1.0	43.8480363212
227	1.0	43.8451987737
227	1.0	43.8197375975
227	2.0	43.8344285634
227	1.0	43.8577898039
227	1.0	43.8704428622
227	1.0	43.8623271629
227	1.0	43.7665710967
227	1.0	43.7977941825
227	2.0	43.7855253096
227	1.0	43.8680202073
227	2.0	43.8536006897
227	1.0	43.8718873562
227	1.0	43.8650345354
227	1.0	43.7612498371
227	2.0	43.8158216951
227	1.0	43.8592143382
227	1.0	43.8064105972
227	2.0	43.8309944044
227	2.0	43.8372786097
227	1.0	43.8215327471
227	1.0	43.8516628675
227	1.0	43.7804876386
227	1.0	43.8468754739
227	1.0	43.7695217724
227	1.0	43.8549567198
227	1.0	43.8355656681
227	1.0	43.8314428896
227	1.0	43.8405738868
227	1.0	43.845298783
227	1.0	43.7912689822
227	2.0	43.7747795918
227	1.0	43.8423726821
227	1.0	43.7641859597
227	1.0	43.843451423
227	2.0	43.7882860403
227	1.0	43.7951462937
227	1.0	43.8469922475
227	1.0	43.7979328501
227	1.0	43.8563917405
227	1.0	43.8744117684
227	1.0	43.7719037547
227	2.0	43.8161743704
227	1.0	43.7756665835
227	1.0	43.848418081
227	1.0	43.8104194414
227	2.0	43.8668518455
227	1.0	43.8295859235
227	1.0	43.7709989837
227	1.0	43.8677716946
227	2.0	43.7709165303
227	1.0	43.8618573115
227	1.0	43.8334925918
227	1.0	43.8297916234
227	1.0	43.8555615
227	1.0	43.8316373338
227	1.0	43.8157984633
227	1.0	43.7608427314
227	2.0	43.8206922153
227	1.0	43.8467060665
227	1.0	43.8593192763
227	1.0	43.8502792831
227	1.0	43.8682232723
227	1.0	43.8463603316
227	1.0	43.7460758718
227	1.0	43.8295866164
227	2.0	43.8395918171
227	1.0	43.8485736926
