# Supplementary material for: Unique membrane properties and enhanced signal processing in human neocortical neurons
Source: eLife. 2016 Oct 6;5:e16553. doi: 10.7554/eLife.16553 (PMC5100995; doi:10.7554/eLife.16553)
Supplement: Source code 1. — DOI: http://dx.doi.org/10.7554/eLife.16553.014 [file elife-16553-code1.zip › Fig3/Fig3b/DIST_045_SYNC/Mon_Apr_11_11_35_14_2016/syns_228/sync_stim_seed_745.txt]

NUMBER_OF_SYNAPSES	APC_N	MAX_VOLTAGE
228	1.0	43.8291322124
228	1.0	43.7692650917
228	1.0	43.7812098294
228	1.0	43.8386240484
228	1.0	43.782134573
228	1.0	43.8049346407
228	1.0	43.8410767647
228	1.0	43.8437072398
228	1.0	43.7888418201
228	1.0	43.85002067
228	1.0	43.8011202284
228	1.0	43.7686794393
228	1.0	43.8236690442
228	2.0	43.7659960574
228	1.0	43.8304768961
228	2.0	43.8394890333
228	2.0	43.8404790835
228	1.0	43.8458181048
228	1.0	43.8756285221
228	2.0	43.8233806024
228	1.0	43.8044641199
228	1.0	43.8690865376
228	1.0	43.8405856621
228	1.0	43.799554884
228	1.0	43.8462232714
228	2.0	43.8647691597
228	1.0	43.8231199947
228	1.0	43.8404288109
228	2.0	43.7966361743
228	2.0	43.8682793735
228	2.0	43.8195751717
228	1.0	43.7771916002
228	1.0	43.7877950147
228	1.0	43.7795439825
228	1.0	43.8524866117
228	2.0	43.80150297
228	2.0	43.8426988594
228	1.0	43.855005969
228	1.0	43.7899585183
228	1.0	43.8623044902
228	1.0	43.8058906598
228	1.0	43.8255496841
228	1.0	43.8567317038
228	2.0	43.8244348866
228	1.0	43.8286624559
228	1.0	43.7651520533
228	2.0	43.8707395129
228	1.0	43.7803802171
228	1.0	43.8692967544
228	2.0	43.8540096681
228	2.0	43.8298738811
228	2.0	43.8523390977
228	1.0	43.8717594087
228	1.0	43.8509864858
228	1.0	43.8171216832
228	2.0	43.8170070123
228	1.0	43.8498491538
228	2.0	43.8595673237
228	2.0	43.7997435042
228	1.0	43.8454744628
228	1.0	43.8640832577
228	2.0	43.8097045663
228	2.0	43.763171193
228	2.0	43.7885385459
228	2.0	43.8311437012
228	2.0	43.7661977992
228	1.0	43.813461792
228	1.0	43.8382375547
228	1.0	43.8628932704
228	1.0	43.866170766
228	1.0	43.8522473344
228	2.0	43.8369025734
228	1.0	43.8423123009
228	1.0	43.8513800002
228	2.0	43.8274648547
228	2.0	43.8494617907
228	1.0	43.8754274567
228	1.0	43.7824771063
228	1.0	43.8068502347
228	2.0	43.8006253884
228	2.0	43.8449756227
228	2.0	43.8004176446
228	1.0	43.8127327906
228	2.0	43.7915380981
228	2.0	43.8426344589
228	1.0	43.7581439001
228	2.0	43.7543723427
228	2.0	43.8491500548
228	2.0	43.7947367803
228	2.0	43.8107084488
228	1.0	43.7853703235
228	2.0	43.8481726601
228	1.0	43.8452023688
228	1.0	43.7786905659
228	1.0	43.8620025904
228	1.0	43.8253342206
228	1.0	43.7889591585
228	2.0	43.8245211166
228	1.0	43.8554066214
228	2.0	43.8426206314
228	1.0	43.7793750332
228	2.0	43.835547811
228	1.0	43.8475162202
228	1.0	43.8585291847
228	2.0	43.8139839133
228	2.0	43.8250529553
228	1.0	43.8553759563
228	1.0	43.76756914
228	1.0	43.8082589351
228	2.0	43.8413182877
228	2.0	43.8443607678
228	2.0	43.8495710375
228	1.0	43.8112445936
228	1.0	43.8009968478
228	1.0	43.794479396
228	2.0	43.8531799925
228	1.0	43.7748031177
228	2.0	43.770888015
228	2.0	43.8682503775
228	1.0	43.8722601976
228	1.0	43.8385321815
228	1.0	43.8284875121
228	1.0	43.7719916152
228	2.0	43.8586401669
228	2.0	43.8288440409
228	1.0	43.8554408497
228	1.0	43.8318353884
228	1.0	43.8577170346
228	1.0	43.7808884847
228	2.0	43.7766369739
228	2.0	43.7729004468
228	2.0	43.7660693318
228	1.0	43.8305564794
228	1.0	43.8144845467
228	1.0	43.8579246881
228	1.0	43.8618766857
228	2.0	43.8314142424
228	2.0	43.796647585
228	1.0	43.8406980377
228	2.0	43.8707344638
228	1.0	43.7916819241
228	1.0	43.85513547
228	1.0	43.793878146
228	1.0	43.8683213538
228	2.0	43.8644458116
228	1.0	43.81796477
228	1.0	43.8155851792
228	1.0	43.8024362066
228	2.0	43.7905959296
228	1.0	43.8560445773
228	2.0	43.8631356068
228	1.0	43.7777456589
228	1.0	43.7871233544
228	1.0	43.8573095167
228	1.0	43.8054508556
228	2.0	43.8200848231
228	2.0	43.8297585266
228	2.0	43.849059119
228	1.0	43.8733675391
228	2.0	43.806339433
228	1.0	43.8293385926
228	1.0	43.8557868537
228	2.0	43.7834681757
228	1.0	43.8031886911
228	1.0	43.8607677119
228	2.0	43.7819156523
228	2.0	43.832314757
228	1.0	43.8546772234
228	1.0	43.7970124604
228	1.0	43.807333195
228	1.0	43.7695761842
228	1.0	43.8418079476
228	1.0	43.7722109245
228	1.0	43.8452698423
228	1.0	43.8690720581
228	2.0	43.8605103622
228	1.0	43.8399548935
228	1.0	43.8198748724
228	1.0	43.8705673217
228	2.0	43.8206291698
228	1.0	43.8298840152
228	1.0	43.8561156561
228	1.0	43.8657763433
228	1.0	43.7663017389
228	1.0	43.8524127926
228	1.0	43.8237760688
228	2.0	43.8462454769
228	2.0	43.8273128699
228	2.0	43.7728440209
228	1.0	43.7719239009
228	1.0	43.8417579489
228	1.0	43.8237516569
228	1.0	43.8287225582
228	1.0	43.7704721745
228	1.0	43.7807044608
228	2.0	43.7860792763
228	2.0	43.8455289727
228	2.0	43.8190006619
228	1.0	43.8236185315
228	2.0	43.8496743716
228	1.0	43.8338510107
228	1.0	43.7752414717
228	1.0	43.8544388835
228	1.0	43.8110992251
228	2.0	43.8417406211
228	1.0	43.8547859243
228	1.0	43.8561598464
228	1.0	43.8486574879
228	1.0	43.7939713544
228	1.0	43.833391401
228	2.0	43.874654847
228	2.0	43.7805591578
228	1.0	43.7937501363
228	1.0	43.8367425258
228	1.0	43.7763400955
228	1.0	43.787529625
228	1.0	43.7851876999
228	1.0	43.7790058657
228	2.0	43.860732313
228	1.0	43.828846215
228	2.0	43.7621505771
228	2.0	43.7790329764
228	2.0	43.8463433866
228	1.0	43.8560104212
228	1.0	43.8058836127
228	1.0	43.8562617443
228	2.0	43.8426472786
228	1.0	43.8551231942
228	1.0	43.8441434439
228	2.0	43.7781382671
228	1.0	43.7791040579
228	1.0	43.829163599
228	1.0	43.7838136266
228	2.0	43.8170285663
228	2.0	43.7835359698
228	2.0	43.7828517962
228	1.0	43.8357818912
228	1.0	43.870489042
228	2.0	43.7819650191
228	1.0	43.7944236002
228	2.0	43.8290736186
228	1.0	43.7729695343
228	2.0	43.8694790487
228	2.0	43.8513451188
228	1.0	43.8411397468
228	2.0	43.801168127
228	2.0	43.7865897095
228	2.0	43.863696712
228	2.0	43.792025989
228	2.0	43.858829379
228	1.0	43.7963030363
228	1.0	43.797401739
228	2.0	43.8037489874
228	2.0	43.8058696119
228	1.0	43.7812546224
228	1.0	43.8538697376
228	2.0	43.8460330279
228	2.0	43.8352740635
228	1.0	43.7975977146
228	2.0	43.8365549061
228	2.0	43.8129947589
228	1.0	43.7873569089
228	2.0	43.8406757553
228	2.0	43.8251081833
228	1.0	43.8629241845
228	1.0	43.7737803318
228	1.0	43.8552227537
228	2.0	43.7583905085
228	2.0	43.8324677313
228	1.0	43.8068265358
228	1.0	43.846939928
228	2.0	43.7953118731
228	2.0	43.8470592337
228	2.0	43.855892869
228	1.0	43.8235828811
228	1.0	43.8533879418
228	1.0	43.8362239515
228	2.0	43.850232168
228	1.0	43.8293164365
228	2.0	43.8603911651
228	2.0	43.8449340289
228	1.0	43.8557687525
228	1.0	43.8503749041
228	1.0	43.8429533354
228	2.0	43.7995656982
228	1.0	43.857962544
228	2.0	43.8287333163
228	1.0	43.8269293048
228	2.0	43.7955178857
228	1.0	43.8648957767
228	1.0	43.8398440905
228	1.0	43.8242286598
228	1.0	43.8368851325
228	2.0	43.7795089701
228	2.0	43.8182139332
228	1.0	43.8201492084
228	1.0	43.8512645896
228	1.0	43.8311944454
228	2.0	43.8538739946
228	1.0	43.7906859211
228	1.0	43.8012993399
228	2.0	43.8485268953
228	2.0	43.8371277665
228	1.0	43.8110188559
228	2.0	43.8507461983
228	2.0	43.8655263439
228	2.0	43.8051328142
228	1.0	43.8616163265
228	1.0	43.7735020334
228	2.0	43.8531433233
228	1.0	43.8217627376
228	1.0	43.7751083258
228	1.0	43.8554345529
228	1.0	43.7697455653
228	2.0	43.8215318057
228	1.0	43.865635683
228	1.0	43.8426733207
228	1.0	43.8418261468
228	1.0	43.7997467084
228	2.0	43.8293444353
228	1.0	43.8247397675
228	2.0	43.7596362736
228	2.0	43.8581441383
228	1.0	43.856099679
228	2.0	43.7620832169
228	1.0	43.8354675134
228	2.0	43.8326416709
228	1.0	43.806466325
228	2.0	43.7640586269
228	1.0	43.8148854375
228	1.0	43.8480351743
228	2.0	43.8551063687
228	1.0	43.8213666075
228	1.0	43.8483282696
228	2.0	43.8496174874
228	1.0	43.8650229343
228	1.0	43.8368936076
228	1.0	43.8294746154
228	2.0	43.8570929649
228	1.0	43.8615005297
228	1.0	43.8582377435
228	1.0	43.8190328204
228	2.0	43.8607285751
228	2.0	43.805142624
228	2.0	43.8044510029
228	2.0	43.7745121942
228	1.0	43.7955400985
228	1.0	43.8068766994
228	1.0	43.8658970452
228	2.0	43.7924510179
228	1.0	43.7754026513
228	1.0	43.7634064803
228	1.0	43.8597259073
228	2.0	43.8304133881
228	1.0	43.8326803564
228	2.0	43.8243354468
228	1.0	43.8587882886
228	2.0	43.8696996724
228	1.0	43.7739221681
228	2.0	43.8443874955
228	2.0	43.8512079151
228	2.0	43.8113993583
228	2.0	43.7775177641
228	1.0	43.7624082824
228	1.0	43.8608739804
228	2.0	43.8471776124
228	2.0	43.8496700684
228	1.0	43.79940746
228	1.0	43.8293785255
228	1.0	43.845145671
228	2.0	43.8284920205
228	2.0	43.8072438493
228	1.0	43.8032025326
228	2.0	43.7919414989
228	2.0	43.8741030462
228	2.0	43.8490811564
228	2.0	43.8467084446
228	1.0	43.8027987803
228	1.0	43.8694828161
228	1.0	43.8665519736
228	1.0	43.8445364958
228	1.0	43.7633859547
228	2.0	43.8287769083
228	2.0	43.7716410405
228	1.0	43.8702717989
228	2.0	43.7705170882
228	2.0	43.8409415308
228	2.0	43.7905461951
228	1.0	43.8161524374
228	2.0	43.8498685282
228	1.0	43.8121865861
228	2.0	43.868196241
228	1.0	43.8577422381
228	1.0	43.7966170852
228	1.0	43.7831349318
228	1.0	43.8724001135
228	1.0	43.8271448031
228	2.0	43.8557985726
228	1.0	43.7709701416
228	2.0	43.8017150903
228	1.0	43.7740077736
228	2.0	43.8334813882
228	1.0	43.8044168596
228	1.0	43.8658776547
228	1.0	43.8286684007
228	1.0	43.8582762433
228	2.0	43.8480156201
228	1.0	43.8351798505
228	1.0	43.8617656839
228	1.0	43.7673870396
228	1.0	43.8399624693
228	2.0	43.8549637917
228	1.0	43.7635200244
228	2.0	43.8512426085
228	2.0	43.789700312
228	1.0	43.8392431617
228	2.0	43.8481377438
228	1.0	43.8725931764
228	1.0	43.8337168232
228	2.0	43.7993946093
228	1.0	43.8172478174
228	1.0	43.8329760191
228	2.0	43.8654106833
228	1.0	43.7806464068
228	2.0	43.8445555319
228	1.0	43.8199484781
228	1.0	43.8219749399
228	1.0	43.8244525509
228	1.0	43.8010097653
228	1.0	43.8006083168
228	1.0	43.7900418982
228	2.0	43.7770108498
228	1.0	43.8385509158
228	1.0	43.8469132472
228	2.0	43.7549326574
228	1.0	43.8272217599
228	2.0	43.803094997
228	2.0	43.8450812084
228	2.0	43.8513470632
228	1.0	43.7537214395
228	1.0	43.7794463823
228	2.0	43.8647395276
228	1.0	43.7984656641
228	1.0	43.8268684163
228	1.0	43.8767035901
228	1.0	43.8389326234
228	2.0	43.7881319574
228	1.0	43.7690024708
228	2.0	43.8446808756
228	1.0	43.8331178769
228	1.0	43.8732137447
228	1.0	43.831283189
228	2.0	43.7728688509
228	2.0	43.8306489374
228	1.0	43.7618308874
228	1.0	43.8663212608
228	2.0	43.8474966578
228	1.0	43.8489768974
228	1.0	43.8393855652
228	1.0	43.8399141299
228	1.0	43.8640016485
228	1.0	43.8341972955
228	2.0	43.8335179944
228	1.0	43.7692088514
228	2.0	43.7767284621
228	2.0	43.8536691522
228	1.0	43.8301253021
228	1.0	43.8616253667
228	1.0	43.7978065874
228	2.0	43.8102368556
228	2.0	43.8529047209
228	1.0	43.8249583521
228	1.0	43.7820476804
228	1.0	43.8372727471
228	1.0	43.8537201162
228	1.0	43.7892143902
228	1.0	43.7705717253
228	1.0	43.7847928775
228	1.0	43.872384053
228	1.0	43.8399522123
228	1.0	43.8756632881
228	1.0	43.7875401422
228	1.0	43.8586174236
228	2.0	43.7823866904
228	1.0	43.8230879669
228	1.0	43.8248562354
228	1.0	43.8252224915
228	1.0	43.8078696613
228	2.0	43.7848793011
228	1.0	43.8608144253
228	1.0	43.8230267043
228	2.0	43.8489133872
228	2.0	43.8513623956
228	1.0	43.8555233108
228	1.0	43.7865120303
228	2.0	43.7840820696
228	2.0	43.8509907319
228	1.0	43.8623733986
228	1.0	43.8128221047
228	2.0	43.8409378948
228	2.0	43.8691878411
228	2.0	43.8245350779
228	1.0	43.8431167122
228	2.0	43.8573993064
228	1.0	43.8497181662
228	2.0	43.8555296425
228	2.0	43.842904591
228	1.0	43.8758115197
228	1.0	43.8432734959
228	1.0	43.8404341193
228	1.0	43.8224060035
228	1.0	43.8277565964
228	1.0	43.799120303
228	2.0	43.7598347095
228	2.0	43.8653058363
228	2.0	43.8528496754
228	1.0	43.8531253368
228	2.0	43.8112260393
228	1.0	43.8377126918
228	1.0	43.847817166
228	1.0	43.8120169809
228	1.0	43.7536626691
228	1.0	43.874302369
228	2.0	43.7874961524
228	2.0	43.8353550714
228	1.0	43.8572384798
228	1.0	43.7914366414
228	1.0	43.8815227945
228	2.0	43.7809455545
228	1.0	43.8476527165
228	1.0	43.766497661
228	1.0	43.8580578914
228	1.0	43.8678669256
228	2.0	43.840117769
228	1.0	43.8282566114
228	1.0	43.8170728402
228	2.0	43.8651455542
228	1.0	43.7641759459
228	1.0	43.7961917865
228	2.0	43.8279602539
228	1.0	43.8548532976
228	1.0	43.8642035205
228	1.0	43.8392307111
228	2.0	43.7976217923
228	2.0	43.828427583
228	1.0	43.8684581871
228	1.0	43.8404474031
228	2.0	43.8607814306
228	1.0	43.8194258738
228	1.0	43.8693231522
228	2.0	43.757024374
228	1.0	43.7905851434
228	1.0	43.8039322207
228	1.0	43.7982142404
228	1.0	43.8112056438
228	2.0	43.7827630944
228	1.0	43.780338001
228	2.0	43.8186847738
228	1.0	43.7968747294
228	1.0	43.8633216602
228	2.0	43.8287286626
228	2.0	43.8129757196
228	1.0	43.8457857531
228	2.0	43.8318434641
228	1.0	43.7583516631
228	1.0	43.8306325696
228	1.0	43.8209299252
228	2.0	43.85374979
228	2.0	43.784478424
228	1.0	43.8539615704
228	1.0	43.8472062489
228	2.0	43.8580224548
228	1.0	43.8560470206
228	2.0	43.7888529446
228	1.0	43.8485350309
228	1.0	43.8170035703
228	1.0	43.7512772755
228	1.0	43.7897809651
228	2.0	43.8193805669
228	2.0	43.8419171012
228	1.0	43.7691277443
228	1.0	43.8551447466
228	1.0	43.8377683517
228	1.0	43.8442419574
228	1.0	43.8593418751
228	2.0	43.8341920091
228	1.0	43.8220404079
228	1.0	43.815454045
228	2.0	43.7762261101
228	1.0	43.8622385921
228	1.0	43.8554861583
228	1.0	43.8112334451
228	1.0	43.8350707824
228	1.0	43.8426675253
228	2.0	43.8355161671
228	1.0	43.8432936951
228	2.0	43.8586413222
228	1.0	43.8387499335
228	2.0	43.8167625993
228	1.0	43.7908038147
228	1.0	43.8175747236
228	1.0	43.8557455316
228	2.0	43.8395556578
228	1.0	43.8172628553
228	2.0	43.8546662099
228	1.0	43.8604882991
228	1.0	43.8230972089
228	1.0	43.8016471826
228	1.0	43.8387240709
228	1.0	43.7890198064
228	1.0	43.849739815
228	1.0	43.8355823675
228	1.0	43.8455274666
228	1.0	43.8097920739
228	1.0	43.7969142406
228	1.0	43.8733625747
228	1.0	43.8580459006
228	1.0	43.7951311952
228	1.0	43.8545916866
228	1.0	43.8643179912
228	1.0	43.8532584554
228	1.0	43.8473064274
228	1.0	43.806800546
228	1.0	43.793312952
228	1.0	43.8449693834
228	1.0	43.8415841467
228	2.0	43.7925788034
228	2.0	43.8612032635
228	1.0	43.8421952484
228	1.0	43.846581555
228	1.0	43.7669696769
228	2.0	43.8494656118
228	1.0	43.8000936028
228	2.0	43.8221752459
228	2.0	43.8021307438
228	1.0	43.8408668227
228	1.0	43.8327645249
228	1.0	43.8539553901
228	1.0	43.8452894589
228	2.0	43.8380425848
228	1.0	43.8357848196
228	2.0	43.8378166671
228	2.0	43.7893388261
228	1.0	43.8784469316
228	1.0	43.8791642614
228	1.0	43.7977163016
228	2.0	43.8708583838
228	1.0	43.8559691136
228	2.0	43.7833274673
228	1.0	43.8100040398
228	2.0	43.8525026287
228	1.0	43.8631213198
228	2.0	43.8554432574
228	2.0	43.8212756112
228	1.0	43.8242388445
228	1.0	43.8631841731
228	1.0	43.7538821266
228	2.0	43.7484533202
228	2.0	43.7507030182
228	1.0	43.8625302737
228	1.0	43.8144979181
228	2.0	43.823678707
228	2.0	43.8022225898
228	2.0	43.8442172637
228	1.0	43.8534607385
228	2.0	43.8379522864
228	2.0	43.846208608
228	1.0	43.8697244214
228	1.0	43.7711960705
228	2.0	43.7883714543
228	1.0	43.855718938
228	1.0	43.8486352146
228	1.0	43.814512913
228	2.0	43.8517879362
228	2.0	43.7937513129
228	2.0	43.8619532251
228	2.0	43.8541449892
228	1.0	43.8562215875
228	2.0	43.83876759
228	1.0	43.8128987729
228	2.0	43.8453215669
228	2.0	43.7654257951
228	1.0	43.829056549
228	2.0	43.7635896303
228	1.0	43.8402703031
228	1.0	43.770583808
228	1.0	43.8454575008
228	1.0	43.8347407452
228	1.0	43.7946669251
228	1.0	43.7826957604
228	1.0	43.8417309064
228	2.0	43.8652244907
228	1.0	43.8622520383
228	1.0	43.8605326789
228	1.0	43.7902498267
228	1.0	43.8507938061
228	1.0	43.820822687
228	1.0	43.8338494264
228	2.0	43.8277011727
228	2.0	43.83434232
228	1.0	43.8559179301
228	2.0	43.7725473635
228	1.0	43.8295996939
228	2.0	43.7714257739
228	1.0	43.8517033714
228	1.0	43.8329115934
228	1.0	43.8258242043
228	2.0	43.8460487257
228	2.0	43.8227732127
228	2.0	43.831123442
228	2.0	43.8105469419
228	1.0	43.8473570126
228	1.0	43.8499252717
228	1.0	43.8460305099
228	1.0	43.8294599361
228	1.0	43.8351125897
228	1.0	43.8440409457
228	1.0	43.7647602857
228	1.0	43.7635313015
228	2.0	43.8165491434
228	1.0	43.8252123202
228	2.0	43.8263545375
228	2.0	43.8477923193
228	1.0	43.8181621901
228	1.0	43.8457752488
228	2.0	43.8545843109
228	1.0	43.8669854899
228	2.0	43.7622432992
228	1.0	43.8030184935
228	1.0	43.8538236016
228	1.0	43.8443660952
228	1.0	43.8478782726
228	1.0	43.8280622631
228	2.0	43.8652986342
228	1.0	43.8320619847
228	1.0	43.7901709128
228	1.0	43.7839603286
228	2.0	43.8667051053
228	1.0	43.8222484847
228	2.0	43.8338340782
228	1.0	43.8079655084
228	2.0	43.8202385503
228	2.0	43.8396283301
228	1.0	43.8556961542
228	1.0	43.852471068
228	1.0	43.7695785786
228	2.0	43.8391385176
228	1.0	43.8472431371
228	1.0	43.8623395387
228	1.0	43.857070979
228	2.0	43.8544752058
228	2.0	43.8594752854
228	2.0	43.742516304
228	1.0	43.7911329953
228	1.0	43.8216773683
228	2.0	43.7863677442
228	1.0	43.7923689791
228	1.0	43.8461049817
228	1.0	43.8199899795
228	1.0	43.8174360067
228	1.0	43.7951493796
228	2.0	43.8465645523
228	1.0	43.8208638969
228	2.0	43.87138445
228	1.0	43.8538218226
228	1.0	43.8434291308
228	1.0	43.8582052784
228	2.0	43.829141345
228	1.0	43.8684069222
228	1.0	43.8681206255
228	1.0	43.8220390168
228	2.0	43.8298198231
228	2.0	43.8162922893
228	2.0	43.8096350476
228	1.0	43.7466064794
228	2.0	43.841962818
228	1.0	43.8699221121
228	1.0	43.8268109745
228	1.0	43.85011354
228	1.0	43.7952236639
228	1.0	43.8364044691
228	1.0	43.7755864552
228	2.0	43.8519727466
228	1.0	43.834482945
228	2.0	43.8391625688
228	2.0	43.8187238494
228	1.0	43.8377474226
228	2.0	43.8574643315
228	2.0	43.8233861949
228	1.0	43.8677749626
228	2.0	43.8494848517
228	2.0	43.7758266395
228	1.0	43.7723161524
228	1.0	43.8526768422
228	1.0	43.7907825976
228	1.0	43.8434120648
228	1.0	43.8577438393
228	1.0	43.8582226147
228	1.0	43.8618254711
228	2.0	43.8459129625
228	2.0	43.8469830992
228	1.0	43.8441249761
228	1.0	43.8575062815
228	2.0	43.7600735662
228	2.0	43.8094803796
228	2.0	43.8350259819
228	1.0	43.8762981994
228	1.0	43.8222020378
228	2.0	43.841448053
228	1.0	43.8509819278
228	1.0	43.8657418081
228	2.0	43.8334089194
228	2.0	43.8427689181
228	2.0	43.7385292936
228	1.0	43.7885752848
228	1.0	43.798175636
228	2.0	43.8666986122
228	2.0	43.7842206929
228	2.0	43.8723975686
228	1.0	43.8001882799
228	2.0	43.8166579035
228	2.0	43.8012936363
228	1.0	43.8610272866
228	1.0	43.8469805007
228	2.0	43.8560098266
228	2.0	43.8115756465
228	1.0	43.8040843346
228	1.0	43.8654135856
228	1.0	43.7489448994
228	2.0	43.811844802
228	2.0	43.8625816305
228	1.0	43.8072724199
228	1.0	43.7538099086
228	1.0	43.8639804056
228	2.0	43.8462648184
228	1.0	43.8635135441
228	2.0	43.7645111026
228	2.0	43.843049517
228	2.0	43.7703200178
228	1.0	43.7839363448
228	2.0	43.7982170146
228	2.0	43.7675798184
228	2.0	43.7919597788
228	1.0	43.8239072093
228	2.0	43.8507407951
228	2.0	43.8585812282
228	1.0	43.815470158
228	2.0	43.779509533
228	1.0	43.7816720595
228	2.0	43.8394120501
228	1.0	43.8204710615
228	2.0	43.8186011875
228	1.0	43.7930374148
228	1.0	43.8261337385
228	1.0	43.8115132383
228	1.0	43.8025749106
228	1.0	43.8070732021
228	1.0	43.8469096771
228	1.0	43.7659157127
228	1.0	43.8545912154
228	1.0	43.7919224044
228	1.0	43.7820481375
228	2.0	43.8107689764
228	1.0	43.8426965721
228	1.0	43.8191294331
228	2.0	43.8055892768
228	2.0	43.8287863675
228	2.0	43.840833421
228	1.0	43.8698851737
228	1.0	43.82544002
228	1.0	43.8424817802
228	2.0	43.7667927797
228	1.0	43.7907311378
228	1.0	43.784343663
228	1.0	43.855362643
228	1.0	43.8043156622
228	1.0	43.8570555279
228	2.0	43.8062199153
228	1.0	43.8703285534
228	1.0	43.812938082
228	2.0	43.8556466497
228	2.0	43.7814206677
228	1.0	43.8429794674
228	2.0	43.8600501828
228	1.0	43.8297613131
228	1.0	43.8375936274
228	1.0	43.8256095297
228	1.0	43.8622132608
228	1.0	43.8271036192
228	2.0	43.8683538571
228	2.0	43.8638708242
228	1.0	43.8656362807
228	2.0	43.8233693712
228	1.0	43.8622733953
228	1.0	43.8669400652
228	2.0	43.8677775377
228	1.0	43.851555245
228	1.0	43.777876995
228	2.0	43.8143470924
228	1.0	43.8633502855
228	1.0	43.7550724399
228	1.0	43.8461687511
228	1.0	43.7733444635
228	1.0	43.8573822828
228	1.0	43.8630158118
228	2.0	43.8498474219
228	1.0	43.7914073653
228	1.0	43.7952480272
228	1.0	43.7548541791
228	2.0	43.82991438
228	1.0	43.8527270249
228	1.0	43.8464910106
228	2.0	43.7741251636
228	1.0	43.7493023197
228	1.0	43.8728266781
228	2.0	43.7870250385
228	1.0	43.7726714616
228	1.0	43.8345646764
228	2.0	43.7734640263
228	2.0	43.7903000395
228	1.0	43.8344112764
228	1.0	43.8489007367
228	2.0	43.8027506247
228	2.0	43.7805538682
228	1.0	43.7565911444
228	1.0	43.8418389883
228	1.0	43.8518117999
228	2.0	43.7523485738
228	1.0	43.8263431232
228	1.0	43.7878082189
228	2.0	43.7959395473
228	1.0	43.8415226176
228	1.0	43.8368527396
228	2.0	43.7601606283
228	1.0	43.8485415803
228	2.0	43.8427891226
228	1.0	43.7939573978
228	1.0	43.8472236175
228	2.0	43.7906285611
228	2.0	43.781096604
228	1.0	43.8691118279
228	1.0	43.8661716182
228	1.0	43.7804845617
228	2.0	43.847997123
228	2.0	43.8363312474
228	1.0	43.8464201591
228	2.0	43.8470473517
228	2.0	43.8146612041
228	2.0	43.8333300131
228	1.0	43.8027889138
228	1.0	43.8505093598
228	1.0	43.7778631595
228	2.0	43.8644810265
228	2.0	43.8672823283
228	2.0	43.8589748919
228	2.0	43.8429304266
228	2.0	43.8358398039
228	1.0	43.7599676763
228	1.0	43.8440875783
228	1.0	43.864335633
228	2.0	43.7869470383
228	1.0	43.8209059241
228	2.0	43.7698787593
228	1.0	43.7729732074
228	2.0	43.8112222301
228	1.0	43.8663794916
228	1.0	43.8127548577
228	2.0	43.796731961
228	1.0	43.7821219114
228	1.0	43.8131580758
228	1.0	43.8260064169
228	1.0	43.8527908544
228	1.0	43.8547912663
228	1.0	43.8620554952
228	1.0	43.8482494485
228	2.0	43.8511598715
228	2.0	43.7978469491
228	2.0	43.8431983371
228	1.0	43.8047084794
228	2.0	43.786750735
228	1.0	43.8475736853
228	1.0	43.8607403756
228	2.0	43.8424010969
228	2.0	43.8610006341
228	1.0	43.8040082031
228	1.0	43.8119505528
228	1.0	43.797085849
228	1.0	43.8655461318
228	2.0	43.7742255723
228	1.0	43.7893947346
228	2.0	43.8298396271
228	2.0	43.8660691344
228	2.0	43.8024865843
228	1.0	43.7499119541
228	2.0	43.8335528098
228	2.0	43.8348412067
228	2.0	43.8036260848
228	1.0	43.8658395797
228	1.0	43.8424177637
228	1.0	43.8541787289
