# Supplementary material for: Unique membrane properties and enhanced signal processing in human neocortical neurons
Source: eLife. 2016 Oct 6;5:e16553. doi: 10.7554/eLife.16553 (PMC5100995; doi:10.7554/eLife.16553)
Supplement: Source code 1. — DOI: http://dx.doi.org/10.7554/eLife.16553.014 [file elife-16553-code1.zip › Fig3/Fig3b/DIST_045_SYNC/Mon_Apr_11_11_35_14_2016/syns_229/sync_stim_seed_744.txt]

NUMBER_OF_SYNAPSES	APC_N	MAX_VOLTAGE
229	1.0	43.7869965535
229	2.0	43.7942000531
229	1.0	43.8149437132
229	2.0	43.823612617
229	1.0	43.7909656704
229	2.0	43.8393741225
229	2.0	43.8038789852
229	1.0	43.775311091
229	2.0	43.8179777331
229	2.0	43.8237613417
229	2.0	43.8389902758
229	1.0	43.8744040239
229	1.0	43.7691901693
229	1.0	43.8185652095
229	2.0	43.8494594339
229	2.0	43.7607653549
229	2.0	43.8093595632
229	2.0	43.8459787486
229	1.0	43.86205813
229	2.0	43.8235016374
229	1.0	43.7853240368
229	1.0	43.8718695804
229	1.0	43.8311166514
229	2.0	43.787768125
229	1.0	43.8233859512
229	1.0	43.8219630094
229	2.0	43.7842422298
229	1.0	43.7991651986
229	1.0	43.7758415408
229	1.0	43.7741894366
229	1.0	43.8344753101
229	2.0	43.8425490356
229	2.0	43.8449732574
229	2.0	43.7648939253
229	1.0	43.8450542197
229	1.0	43.7886463044
229	1.0	43.7992972612
229	1.0	43.8377880024
229	1.0	43.8592139306
229	2.0	43.815903141
229	1.0	43.797888133
229	1.0	43.7729752464
229	2.0	43.7812454024
229	1.0	43.779255787
229	2.0	43.860551923
229	1.0	43.802889782
229	2.0	43.8410181379
229	2.0	43.8144008342
229	2.0	43.7804361672
229	2.0	43.8388779883
229	2.0	43.8461848753
229	2.0	43.863411704
229	2.0	43.78641062
229	2.0	43.83403501
229	1.0	43.8592616524
229	1.0	43.8385015393
229	1.0	43.7717727126
229	2.0	43.8257631923
229	2.0	43.8089693273
229	1.0	43.8227893173
229	2.0	43.8537753938
229	2.0	43.7819529005
229	2.0	43.8137881831
229	1.0	43.8471272362
229	2.0	43.7752855481
229	1.0	43.7724206586
229	2.0	43.7463771097
229	1.0	43.8360897099
229	2.0	43.7458035414
229	2.0	43.7852773617
229	1.0	43.8439864967
229	1.0	43.8229067527
229	1.0	43.7862731474
229	1.0	43.7742556732
229	2.0	43.808903981
229	1.0	43.7981565089
229	2.0	43.8592459175
229	1.0	43.8539095436
229	1.0	43.868791612
229	2.0	43.8620467954
229	1.0	43.8400054907
229	2.0	43.8185233837
229	1.0	43.7968880928
229	1.0	43.8536030843
229	1.0	43.7967164911
229	1.0	43.8261382645
229	1.0	43.8419160961
229	1.0	43.8637935526
229	1.0	43.7696108226
229	1.0	43.8202143217
229	1.0	43.851923846
229	2.0	43.8624089325
229	2.0	43.8365671322
229	2.0	43.825393949
229	2.0	43.8633722297
229	1.0	43.7725912567
229	1.0	43.8245450996
229	2.0	43.8444802396
229	1.0	43.8692303302
229	1.0	43.7687623834
229	1.0	43.8778456805
229	2.0	43.8527326042
229	2.0	43.8251628155
229	2.0	43.8388117054
229	1.0	43.8408738052
229	1.0	43.7805194143
229	2.0	43.8608329663
229	1.0	43.7789948542
229	2.0	43.8464768144
229	1.0	43.7771359057
229	1.0	43.8658488788
229	1.0	43.8086449102
229	2.0	43.8673490453
229	1.0	43.8356089368
229	2.0	43.8671777188
229	1.0	43.8305767264
229	2.0	43.8239990161
229	1.0	43.8469987438
229	2.0	43.8386907204
229	1.0	43.856656685
229	1.0	43.8149338423
229	1.0	43.8395609745
229	1.0	43.8462163141
229	2.0	43.8098627162
229	1.0	43.7962498613
229	2.0	43.7513564197
229	1.0	43.7798162766
229	1.0	43.8561346092
229	2.0	43.7725806112
229	1.0	43.8488847731
229	1.0	43.8797099483
229	1.0	43.8445927114
229	2.0	43.8675092609
229	2.0	43.7914621427
229	2.0	43.8293231211
229	1.0	43.7874830394
229	2.0	43.8506074035
229	2.0	43.8270141563
229	1.0	43.7727967806
229	1.0	43.8231397852
229	1.0	43.7855388206
229	1.0	43.8267522053
229	2.0	43.8836177109
229	1.0	43.8606167272
229	1.0	43.7671933992
229	1.0	43.7941016897
229	2.0	43.8434438931
229	2.0	43.7861550325
229	2.0	43.8189977159
229	1.0	43.7768129756
229	2.0	43.8050922415
229	1.0	43.8128274844
229	1.0	43.787778764
229	1.0	43.8519864928
229	1.0	43.783023375
229	1.0	43.8666526422
229	1.0	43.8777882923
229	2.0	43.8481346885
229	1.0	43.860301155
229	2.0	43.7750344688
229	1.0	43.81794994
229	2.0	43.8631699312
229	1.0	43.7838510843
229	1.0	43.8178595303
229	1.0	43.8630921916
229	1.0	43.7826043255
229	1.0	43.8388204389
229	1.0	43.8193446335
229	2.0	43.8119736868
229	1.0	43.8574720276
229	2.0	43.8577646092
229	1.0	43.810569585
229	1.0	43.8736685801
229	2.0	43.8478033692
229	1.0	43.8819687826
229	2.0	43.8458391305
229	1.0	43.8114419761
229	1.0	43.8261335457
229	1.0	43.8727577873
229	1.0	43.8048221836
229	1.0	43.856863454
229	1.0	43.7640098125
229	2.0	43.8554533544
229	2.0	43.8554939286
229	1.0	43.8177452495
229	2.0	43.7876244776
229	1.0	43.8525370894
229	1.0	43.7776969546
229	1.0	43.8239528618
229	1.0	43.81336415
229	1.0	43.7744556748
229	2.0	43.8497372728
229	1.0	43.7762598257
229	2.0	43.8636754243
229	1.0	43.8494781076
229	2.0	43.8277622739
229	1.0	43.8461608686
229	2.0	43.8034664054
229	1.0	43.8536249545
229	2.0	43.7548397664
229	1.0	43.790277694
229	1.0	43.8515697446
229	1.0	43.8101404062
229	2.0	43.8163438777
229	2.0	43.8498634594
229	2.0	43.871568428
229	1.0	43.8663196702
229	1.0	43.858258445
229	2.0	43.7404697684
229	2.0	43.8606627954
229	1.0	43.8623178956
229	1.0	43.8054780367
229	2.0	43.865434239
229	2.0	43.7735682614
229	1.0	43.7796927836
229	1.0	43.8341375477
229	2.0	43.8214754373
229	1.0	43.7926412158
229	1.0	43.8462732071
229	1.0	43.8050370652
229	1.0	43.8575704826
229	2.0	43.8253325009
229	2.0	43.8606813492
229	2.0	43.837653453
229	2.0	43.8555935654
229	1.0	43.8501272687
229	2.0	43.8012982085
229	1.0	43.7692620061
229	2.0	43.8693519002
229	1.0	43.8484554265
229	1.0	43.8129732546
229	2.0	43.8248990429
229	2.0	43.810676401
229	1.0	43.758889286
229	2.0	43.7917023939
229	2.0	43.777867782
229	1.0	43.8135603362
229	1.0	43.8315281195
229	2.0	43.7883702457
229	2.0	43.8237452308
229	2.0	43.8473462569
229	1.0	43.8222323909
229	1.0	43.8327590695
229	2.0	43.8550020153
229	1.0	43.8522217761
229	2.0	43.842226757
229	2.0	43.815509805
229	2.0	43.8184187464
229	2.0	43.8317957539
229	1.0	43.8474108042
229	1.0	43.8545801273
229	1.0	43.8594379167
229	1.0	43.8015023899
229	1.0	43.7966528162
229	1.0	43.8370099885
229	1.0	43.8599223441
229	1.0	43.8393316162
229	1.0	43.8570909389
229	2.0	43.7491949988
229	1.0	43.8316459965
229	1.0	43.8566147795
229	2.0	43.8472076707
229	2.0	43.8448535453
229	1.0	43.8573531658
229	2.0	43.8410418578
229	2.0	43.8363776599
229	2.0	43.874911079
229	2.0	43.8096834427
229	1.0	43.7887207296
229	1.0	43.8723375406
229	1.0	43.8589952903
229	1.0	43.8708587827
229	1.0	43.878256077
229	1.0	43.8099158882
229	1.0	43.8811795357
229	2.0	43.8584982068
229	1.0	43.7583758897
229	1.0	43.796795495
229	1.0	43.8522640796
229	2.0	43.7611511015
229	2.0	43.7957260133
229	1.0	43.8444625733
229	2.0	43.8326179847
229	1.0	43.8134444834
229	1.0	43.8584760955
229	2.0	43.8444413464
229	2.0	43.7842820279
229	2.0	43.8732115322
229	2.0	43.8671545317
229	2.0	43.7854169072
229	1.0	43.8574543123
229	2.0	43.8082494328
229	2.0	43.7966029925
229	1.0	43.85685954
229	1.0	43.8640435834
229	2.0	43.8275904692
229	2.0	43.83050405
229	1.0	43.8398900617
229	1.0	43.8314988943
229	2.0	43.8318515927
229	1.0	43.8528924441
229	2.0	43.810596792
229	1.0	43.821382364
229	1.0	43.8470631133
229	2.0	43.8549015305
229	2.0	43.8678896566
229	1.0	43.7816071228
229	2.0	43.7675298577
229	1.0	43.8281729275
229	1.0	43.7802574903
229	2.0	43.848646402
229	2.0	43.8541836186
229	1.0	43.8261273558
229	1.0	43.7740907687
229	1.0	43.8447964806
229	2.0	43.7746031933
229	1.0	43.7759813427
229	1.0	43.8682987917
229	2.0	43.8306049592
229	2.0	43.8554079097
229	2.0	43.8011849591
229	2.0	43.8474660978
229	2.0	43.8566696233
229	1.0	43.8348661802
229	2.0	43.8477186108
229	1.0	43.8424101202
229	1.0	43.8017417175
229	1.0	43.8211299601
229	2.0	43.8630129867
229	1.0	43.8500824628
229	1.0	43.7793244645
229	2.0	43.8121786265
229	2.0	43.8361288885
229	1.0	43.7989952844
229	2.0	43.8628983744
229	2.0	43.8514993201
229	2.0	43.7690043458
229	1.0	43.8533937866
229	1.0	43.8177859467
229	2.0	43.8440548884
229	2.0	43.7614817184
229	1.0	43.8619144898
229	1.0	43.8067688825
229	2.0	43.8031498397
229	1.0	43.8727880543
229	2.0	43.7988404995
229	2.0	43.8435865629
229	1.0	43.7626087465
229	2.0	43.8412182057
229	1.0	43.8682310876
229	2.0	43.8107794261
229	1.0	43.866907475
229	1.0	43.8547923361
229	1.0	43.7475154966
229	2.0	43.856499666
229	1.0	43.8434567518
229	1.0	43.8732097115
229	1.0	43.8441488745
229	2.0	43.8630419409
229	2.0	43.8600033114
229	1.0	43.8474613319
229	1.0	43.8761057252
229	2.0	43.8512682495
229	1.0	43.7590676415
229	2.0	43.7984639406
229	2.0	43.7882560244
229	2.0	43.8215667256
229	2.0	43.8342512875
229	2.0	43.8832514423
229	1.0	43.8681151833
229	2.0	43.8539432023
229	1.0	43.855734199
229	2.0	43.822850504
229	2.0	43.8071615524
229	2.0	43.819350585
229	2.0	43.7653102244
229	1.0	43.7779030698
229	2.0	43.8060026143
229	1.0	43.8634575879
229	2.0	43.807068344
229	2.0	43.8216081547
229	2.0	43.858879705
229	2.0	43.775028303
229	1.0	43.7744175082
229	2.0	43.8144722487
229	1.0	43.853504918
229	1.0	43.8814165925
229	2.0	43.8442728528
229	1.0	43.8611462458
229	2.0	43.7388145586
229	2.0	43.8411782545
229	1.0	43.84471374
229	2.0	43.8577372721
229	1.0	43.8575756828
229	1.0	43.7911955049
229	1.0	43.8052535236
229	1.0	43.7661688355
229	2.0	43.7441209456
229	1.0	43.8755142748
229	2.0	43.7720369098
229	2.0	43.7799141349
229	2.0	43.841483701
229	2.0	43.8365183651
229	1.0	43.8090828236
229	2.0	43.8283773276
229	2.0	43.8260728753
229	1.0	43.8501129434
229	2.0	43.8742907551
229	1.0	43.7831431615
229	2.0	43.7884890216
229	1.0	43.8079663457
229	2.0	43.8402277989
229	2.0	43.7878530649
229	1.0	43.8635816177
229	1.0	43.809084758
229	2.0	43.8485949185
229	1.0	43.7906538939
229	1.0	43.7949823988
229	2.0	43.8031775708
229	1.0	43.7681700863
229	1.0	43.8508772041
229	1.0	43.820645819
229	1.0	43.8539875183
229	2.0	43.7918645668
229	1.0	43.8602989097
229	2.0	43.7764609665
229	1.0	43.808182471
229	1.0	43.8644872285
229	2.0	43.7794929623
229	1.0	43.8647139618
229	2.0	43.7587893354
229	2.0	43.8407412597
229	1.0	43.8309532999
229	1.0	43.8183053172
229	1.0	43.8209139824
229	1.0	43.8192624153
229	1.0	43.8091468793
229	2.0	43.7380019487
229	1.0	43.7574918101
229	1.0	43.824956215
229	1.0	43.7673662843
229	1.0	43.8383762411
229	1.0	43.8646277721
229	2.0	43.8583726565
229	2.0	43.8600317049
229	2.0	43.8352382439
229	2.0	43.8177724346
229	1.0	43.8384654717
229	2.0	43.8676759383
229	1.0	43.8469085518
229	2.0	43.8007688953
229	1.0	43.8694834839
229	1.0	43.8080503321
229	1.0	43.7797215181
229	2.0	43.8023448119
229	1.0	43.8038605133
229	1.0	43.8469181152
229	2.0	43.8603381294
229	1.0	43.8030040266
229	1.0	43.8486792383
229	2.0	43.8543712732
229	2.0	43.7777948815
229	2.0	43.8439621858
229	1.0	43.8565720398
229	1.0	43.8169107665
229	1.0	43.773465189
229	1.0	43.8099017064
229	1.0	43.8490439727
229	1.0	43.8496452141
229	1.0	43.8610378622
229	2.0	43.8450495626
229	2.0	43.7723408441
229	1.0	43.778468698
229	1.0	43.8357973534
229	2.0	43.7991697884
229	1.0	43.7918795649
229	2.0	43.8554329908
229	2.0	43.7929720897
229	1.0	43.8430986371
229	1.0	43.7820033324
229	1.0	43.8566171408
229	2.0	43.7746768896
229	1.0	43.7867433588
229	1.0	43.8155089627
229	2.0	43.8539149781
229	1.0	43.8139534351
229	2.0	43.8414641411
229	2.0	43.7682045872
229	1.0	43.8005630774
229	1.0	43.7551296593
229	2.0	43.8171813762
229	1.0	43.8507712219
229	2.0	43.8200261395
229	2.0	43.7900174577
229	2.0	43.8503031393
229	1.0	43.8666822015
229	1.0	43.7707787054
229	1.0	43.7990286323
229	1.0	43.8440712215
229	1.0	43.7952987331
229	1.0	43.8247392346
229	1.0	43.8672157241
229	2.0	43.8450822789
229	1.0	43.7691978029
229	1.0	43.8363946796
229	1.0	43.8597576223
229	1.0	43.7993911965
229	1.0	43.8429809875
229	1.0	43.8366434276
229	2.0	43.8644094946
229	2.0	43.842798045
229	2.0	43.7953022472
229	2.0	43.8103277976
229	2.0	43.8812281436
229	1.0	43.8654875413
229	2.0	43.7871946988
229	1.0	43.8524059876
229	2.0	43.7965795626
229	2.0	43.8454206271
229	2.0	43.7902787775
229	1.0	43.8108257245
229	2.0	43.8252320611
229	1.0	43.8445074783
229	2.0	43.8444120746
229	2.0	43.7837256293
229	1.0	43.8313892555
229	2.0	43.8025243156
229	1.0	43.8451434967
229	2.0	43.7319314489
229	1.0	43.8546271047
229	1.0	43.7668396908
229	2.0	43.8468306786
229	2.0	43.7694837133
229	2.0	43.7722423491
229	2.0	43.7983319453
229	2.0	43.763102439
229	2.0	43.8655116113
229	2.0	43.8719419917
229	2.0	43.8177090815
229	1.0	43.8762662069
229	2.0	43.8479604466
229	1.0	43.8499742626
229	1.0	43.8496511195
229	2.0	43.7815241921
229	1.0	43.8252475596
229	2.0	43.7995702196
229	2.0	43.8065406953
229	2.0	43.8340150406
229	1.0	43.859231125
229	1.0	43.7672513657
229	1.0	43.7975790552
229	1.0	43.7829401919
229	2.0	43.8579429966
229	2.0	43.7718818699
229	2.0	43.8309771667
229	1.0	43.8137542633
229	2.0	43.7655153095
229	1.0	43.8119710303
229	2.0	43.8065181731
229	2.0	43.8225279147
229	1.0	43.8528305222
229	2.0	43.8339252894
229	2.0	43.8086721378
229	1.0	43.8147603859
229	1.0	43.7845204182
229	2.0	43.7600402526
229	2.0	43.8634318037
229	1.0	43.7652055622
229	1.0	43.8655519468
229	1.0	43.8481039099
229	2.0	43.8639508893
229	1.0	43.7867646831
229	1.0	43.8390416899
229	2.0	43.7887063225
229	1.0	43.8719990992
229	1.0	43.8214141283
229	1.0	43.8585706986
229	2.0	43.8251678472
229	2.0	43.7493004967
229	2.0	43.8035003844
229	2.0	43.7630857645
229	2.0	43.8661664048
229	2.0	43.8245637668
229	2.0	43.8281567645
229	2.0	43.8168426514
229	2.0	43.8092648642
229	1.0	43.8451741978
229	2.0	43.8559279252
229	1.0	43.8379482098
229	1.0	43.8047921707
229	2.0	43.7877428467
229	1.0	43.78493495
229	1.0	43.7822632384
229	2.0	43.8065810133
229	2.0	43.8282840297
229	2.0	43.788944004
229	1.0	43.7602552507
229	1.0	43.8488656909
229	1.0	43.804712794
229	2.0	43.7849191368
229	1.0	43.8248741016
229	1.0	43.8066459507
229	1.0	43.7980909005
229	1.0	43.854441426
229	1.0	43.8066053538
229	2.0	43.8214726649
229	1.0	43.7422619336
229	2.0	43.801191871
229	1.0	43.7580270759
229	1.0	43.8686350681
229	2.0	43.833272467
229	2.0	43.8166540891
229	2.0	43.8384324605
229	2.0	43.8649109214
229	1.0	43.8269729506
229	1.0	43.8398509401
229	2.0	43.8624960918
229	2.0	43.8466723058
229	1.0	43.8513076472
229	2.0	43.7691455345
229	1.0	43.8321771665
229	1.0	43.8190674512
229	1.0	43.8651472588
229	2.0	43.7570630867
229	1.0	43.841270531
229	2.0	43.8626661665
229	1.0	43.7768606518
229	1.0	43.8063207045
229	1.0	43.7655455598
229	1.0	43.8040716029
229	1.0	43.8490092974
229	2.0	43.8350583706
229	2.0	43.8399552658
229	2.0	43.8575346974
229	1.0	43.7770963056
229	1.0	43.8265145444
229	2.0	43.8618006679
229	1.0	43.8650320314
229	1.0	43.8540222152
229	1.0	43.8509308913
229	1.0	43.863548527
229	1.0	43.8766116874
229	1.0	43.7577809239
229	1.0	43.8162546935
229	1.0	43.866110984
229	1.0	43.8504572305
229	1.0	43.8607846848
229	1.0	43.8551810469
229	1.0	43.8087018366
229	2.0	43.8571614011
229	1.0	43.8305512196
229	1.0	43.8314528151
229	1.0	43.8535900583
229	2.0	43.7825194704
229	2.0	43.8446019794
229	1.0	43.8592887315
229	2.0	43.7934951318
229	2.0	43.8634722909
229	1.0	43.7866611231
229	1.0	43.7844575384
229	1.0	43.8301887499
229	1.0	43.7535485338
229	1.0	43.809144001
229	2.0	43.8514214799
229	1.0	43.8415616411
229	2.0	43.7815950765
229	2.0	43.8171592679
229	1.0	43.8488982739
229	1.0	43.8282502649
229	1.0	43.7963956124
229	2.0	43.8556576012
229	2.0	43.8222297456
229	2.0	43.8662833549
229	1.0	43.7816902773
229	2.0	43.7640882342
229	1.0	43.8536429283
229	1.0	43.7649192403
229	1.0	43.8694105493
229	2.0	43.8070585389
229	1.0	43.765691471
229	1.0	43.8374404927
229	1.0	43.7700848506
229	1.0	43.8499843064
229	1.0	43.8110814249
229	2.0	43.7940068354
229	2.0	43.7851861789
229	2.0	43.8316776476
229	2.0	43.769541495
229	2.0	43.8437130679
229	1.0	43.7936938094
229	2.0	43.8623069047
229	2.0	43.8586049857
229	1.0	43.7997340907
229	1.0	43.8399624603
229	1.0	43.8437201927
229	1.0	43.8427863524
229	2.0	43.79311589
229	1.0	43.8701976722
229	1.0	43.8619286011
229	1.0	43.7437761917
229	1.0	43.7932273624
229	1.0	43.8481288965
229	2.0	43.8244038459
229	2.0	43.7906540966
229	2.0	43.7566716385
229	1.0	43.8521291769
229	1.0	43.8154746562
229	2.0	43.8602580101
229	1.0	43.8377357701
229	1.0	43.83871781
229	1.0	43.8438841663
229	1.0	43.8618985797
229	2.0	43.844497914
229	1.0	43.8510928547
229	1.0	43.8462704885
229	2.0	43.8486746832
229	2.0	43.7670144229
229	1.0	43.8264959098
229	2.0	43.8267820854
229	2.0	43.8714326304
229	2.0	43.824922743
229	1.0	43.8273266641
229	2.0	43.8317214816
229	1.0	43.875958601
229	1.0	43.8068236955
229	1.0	43.8153706737
229	1.0	43.8422748155
229	2.0	43.8144383229
229	1.0	43.8798102432
229	1.0	43.8749311905
229	2.0	43.8482256898
229	1.0	43.8382522029
229	1.0	43.8547732132
229	1.0	43.8476892611
229	2.0	43.8116303061
229	2.0	43.802454735
229	2.0	43.8619668141
229	1.0	43.8285225015
229	1.0	43.8067237281
229	1.0	43.8468858234
229	1.0	43.8300359003
229	2.0	43.8439694373
229	2.0	43.8404726476
229	2.0	43.8684786262
229	2.0	43.8156948348
229	1.0	43.8158575967
229	1.0	43.8367598742
229	1.0	43.7954270221
229	1.0	43.804362937
229	1.0	43.8146793326
229	1.0	43.8082300062
229	2.0	43.8561767538
229	2.0	43.7743809717
229	2.0	43.8151613793
229	1.0	43.8324488051
229	2.0	43.8172592123
229	2.0	43.8495136029
229	1.0	43.8525539765
229	1.0	43.7708078427
229	2.0	43.8471935731
229	1.0	43.7823591672
229	1.0	43.789767905
229	1.0	43.8203385877
229	1.0	43.8410334045
229	1.0	43.8707668631
229	2.0	43.8291846082
229	1.0	43.8146969796
229	1.0	43.8384780085
229	1.0	43.8318252344
229	1.0	43.8258052901
229	1.0	43.8675022487
229	1.0	43.7801408388
229	2.0	43.8479788691
229	2.0	43.8444975237
229	1.0	43.8496105546
229	1.0	43.7841107998
229	1.0	43.8894596157
229	2.0	43.7926031708
229	1.0	43.835466605
229	1.0	43.7991983184
229	1.0	43.771535476
229	1.0	43.7926466924
229	1.0	43.764128943
229	2.0	43.8551888091
229	1.0	43.8001157718
229	2.0	43.8357710735
229	2.0	43.8667040844
229	2.0	43.8453516461
229	2.0	43.7566259001
229	2.0	43.8636846206
229	2.0	43.8296411221
229	1.0	43.853946355
229	2.0	43.8444774199
229	1.0	43.8575564703
229	2.0	43.7787153146
229	2.0	43.8550442505
229	1.0	43.7993519844
229	1.0	43.8099044351
229	2.0	43.819498188
229	1.0	43.8443561163
229	2.0	43.8190064996
229	1.0	43.8529775983
229	1.0	43.8342110952
229	1.0	43.8427570866
229	2.0	43.7797532495
229	1.0	43.8741082458
229	2.0	43.8020604851
229	1.0	43.8713388048
229	1.0	43.8707162295
229	1.0	43.7762420565
229	1.0	43.8035124044
229	1.0	43.8661336688
229	2.0	43.8001352385
229	1.0	43.8379169396
229	2.0	43.82641482
229	2.0	43.8233299013
229	1.0	43.8574856681
229	2.0	43.828642828
229	1.0	43.8138483635
229	2.0	43.8514070724
229	1.0	43.8275132654
229	1.0	43.7937496875
229	1.0	43.8144369041
229	1.0	43.850391358
229	1.0	43.7593212281
229	2.0	43.8097551878
229	1.0	43.8132796933
229	1.0	43.8240016306
229	1.0	43.8649677727
229	2.0	43.8656604995
229	2.0	43.8646068632
229	1.0	43.8438445507
229	1.0	43.8637034388
229	2.0	43.8155669783
229	2.0	43.8658732001
229	1.0	43.8380238009
229	2.0	43.8600740729
229	1.0	43.8146326922
229	1.0	43.8037285652
229	1.0	43.796337606
229	2.0	43.8224266793
229	2.0	43.8230432395
229	1.0	43.8522375143
229	1.0	43.7891859761
229	1.0	43.8355768544
229	2.0	43.8401261482
229	1.0	43.8568056921
229	2.0	43.8606650935
229	1.0	43.8443023703
229	2.0	43.8185554238
229	2.0	43.7781824408
229	2.0	43.8356659892
229	1.0	43.8552456414
229	1.0	43.8125933187
229	1.0	43.8777807994
229	1.0	43.8416822791
229	1.0	43.8614583027
229	2.0	43.8585043855
229	1.0	43.8516484855
229	1.0	43.7839757526
229	1.0	43.7814174384
229	1.0	43.8395432661
229	1.0	43.8341752213
229	2.0	43.7695856037
229	2.0	43.838405799
229	1.0	43.8692185018
229	2.0	43.7333738861
229	2.0	43.8465613104
229	2.0	43.8273082886
229	1.0	43.8109967571
229	2.0	43.8590387359
229	1.0	43.88542734
229	2.0	43.829102609
229	1.0	43.8190657632
229	1.0	43.7629094446
229	2.0	43.8466897016
229	1.0	43.8612934517
229	2.0	43.8044282327
229	1.0	43.7897961296
229	1.0	43.8688287519
229	2.0	43.877640141
229	2.0	43.7826818517
229	1.0	43.8477197278
229	1.0	43.8662981997
229	1.0	43.8541869815
229	2.0	43.8233876225
229	2.0	43.86624242
229	1.0	43.8839156468
229	1.0	43.8558973859
229	1.0	43.8006509133
229	1.0	43.7760054396
229	1.0	43.8775518329
229	1.0	43.865225057
229	1.0	43.7977900421
229	1.0	43.7807345777
229	1.0	43.8332091068
229	1.0	43.8274453123
229	1.0	43.8633640104
229	1.0	43.8386190271
229	2.0	43.8167343107
229	2.0	43.8167054836
229	1.0	43.7698698588
229	2.0	43.7876898169
229	2.0	43.8407108383
229	2.0	43.8159916657
229	2.0	43.8332773719
229	2.0	43.7457775715
229	2.0	43.8369428367
229	1.0	43.7640830504
229	1.0	43.8826438506
229	1.0	43.7909052694
229	1.0	43.8465800399
229	1.0	43.841830158
229	2.0	43.8538711798
229	1.0	43.8362707673
229	1.0	43.7737602554
229	1.0	43.8532568329
229	1.0	43.8549824285
229	2.0	43.7934809055
229	1.0	43.8507470029
229	2.0	43.8213923037
229	1.0	43.8230894524
229	1.0	43.7999456366
229	1.0	43.8451088921
229	1.0	43.8639995923
229	2.0	43.8310450624
229	1.0	43.8085309741
229	2.0	43.8044708056
229	2.0	43.7733224171
229	2.0	43.8469876818
229	1.0	43.835123925
229	2.0	43.7471423132
229	1.0	43.8114378564
229	2.0	43.8404134081
229	2.0	43.8541313858
229	1.0	43.8723834039
229	1.0	43.7628322029
229	2.0	43.8300860677
229	2.0	43.8192671375
229	1.0	43.8431692621
229	1.0	43.7866600571
229	1.0	43.8537416347
229	1.0	43.8682587521
229	2.0	43.8626472563
229	1.0	43.8616836403
229	1.0	43.8552426132
229	2.0	43.862427452
229	2.0	43.8232686142
229	2.0	43.8523464626
229	2.0	43.8448108334
229	1.0	43.7833733924
229	2.0	43.8483321333
229	2.0	43.8270314235
229	1.0	43.7784108936
229	1.0	43.7841965514
229	1.0	43.8770002269
229	1.0	43.7933582982
229	2.0	43.7660892779
229	1.0	43.8274855778
229	1.0	43.7993938443
229	2.0	43.819247767
229	2.0	43.8531285108
229	1.0	43.8078910413
229	1.0	43.842462994
229	1.0	43.8228759313
229	1.0	43.7768336939
229	2.0	43.8615390339
229	1.0	43.8257911053
229	2.0	43.8431714959
229	2.0	43.8499471372
229	2.0	43.7965427601
229	1.0	43.8054337111
229	2.0	43.7686692959
229	1.0	43.8063285077
229	1.0	43.8549156176
229	2.0	43.824950675
229	2.0	43.8640959497
229	1.0	43.8509995119
229	1.0	43.778902
229	1.0	43.7994868518
229	2.0	43.8402310949
229	1.0	43.8562751545
229	1.0	43.7839995154
229	1.0	43.860508665
229	2.0	43.8405249478
229	1.0	43.8521938956
229	1.0	43.8510917681
229	1.0	43.8491581466
229	1.0	43.857527385
229	1.0	43.8501176932
229	1.0	43.8134858796
229	2.0	43.8221715493
229	1.0	43.8595262054
229	1.0	43.8583192447
229	2.0	43.8005329753
229	2.0	43.8358412919
229	1.0	43.8523455923
229	2.0	43.8004457641
229	1.0	43.8445861504
229	2.0	43.842367907
