# Supplementary material for: Unique membrane properties and enhanced signal processing in human neocortical neurons
Source: eLife. 2016 Oct 6;5:e16553. doi: 10.7554/eLife.16553 (PMC5100995; doi:10.7554/eLife.16553)
Supplement: Source code 1. — DOI: http://dx.doi.org/10.7554/eLife.16553.014 [file elife-16553-code1.zip › Fig3/Fig3b/DIST_045_SYNC/Mon_Apr_11_11_35_14_2016/syns_23/sync_stim_seed_948.txt]

NUMBER_OF_SYNAPSES	APC_N	MAX_VOLTAGE
23	0.0	-81.6691983959
23	0.0	-80.2023571901
23	0.0	-81.5995981728
23	0.0	-81.4460470499
23	0.0	-81.4275222856
23	0.0	-82.2072790783
23	0.0	-81.309809588
23	0.0	-80.7499286725
23	0.0	-80.9321443082
23	0.0	-81.2321595383
23	0.0	-82.0396477921
23	0.0	-81.3686520182
23	0.0	-80.7928040362
23	0.0	-81.0697465896
23	0.0	-80.3161110081
23	0.0	-81.368815612
23	0.0	-81.4783050544
23	0.0	-80.8603543668
23	0.0	-80.6929249948
23	0.0	-81.2633010235
23	0.0	-81.7054267602
23	0.0	-82.7066200086
23	0.0	-80.7013380551
23	0.0	-81.7946676254
23	0.0	-81.9847495692
23	0.0	-81.312637708
23	0.0	-80.8680135152
23	0.0	-81.9216751579
23	0.0	-80.6691518695
23	0.0	-81.6580004351
23	0.0	-80.5570732164
23	0.0	-81.7261360011
23	0.0	-81.4007430602
23	0.0	-81.176198866
23	0.0	-81.1488772405
23	0.0	-80.7018891705
23	0.0	-80.3415578974
23	0.0	-82.1480862388
23	0.0	-82.1268631615
23	0.0	-81.3145823261
23	0.0	-81.5644355476
23	0.0	-80.9676643485
23	0.0	-81.7007849742
23	0.0	-81.0783155473
23	0.0	-80.6283375539
23	0.0	-80.1206170694
23	0.0	-81.5608617237
23	0.0	-80.590166862
23	0.0	-81.2190268657
23	0.0	-80.7605187809
23	0.0	-81.1421726087
23	0.0	-81.7737768721
23	0.0	-80.7772431007
23	0.0	-80.9375230835
23	0.0	-80.6031593998
23	0.0	-81.0288845424
23	0.0	-80.9463969855
23	0.0	-81.6590321936
23	0.0	-80.6794205387
23	0.0	-81.3129558951
23	0.0	-81.4147349341
23	0.0	-82.054762063
23	0.0	-80.5903822675
23	0.0	-82.3378591697
23	0.0	-82.1558990274
23	0.0	-80.980965978
23	0.0	-81.3246584489
23	0.0	-80.9608021917
23	0.0	-81.0381422914
23	0.0	-81.5143151167
23	0.0	-81.4474416329
23	0.0	-82.2201229941
23	0.0	-81.4720288291
23	0.0	-80.9042476742
23	0.0	-81.0321490922
23	0.0	-81.991997158
23	0.0	-80.8087320244
23	0.0	-81.8670863964
23	0.0	-82.2972771949
23	0.0	-82.6896253028
23	0.0	-81.7916859494
23	0.0	-80.6202452392
23	0.0	-81.8071583027
23	0.0	-82.129614715
23	0.0	-80.9488779544
23	0.0	-82.1129619571
23	0.0	-80.6894592016
23	0.0	-82.3643789011
23	0.0	-81.5364969755
23	0.0	-81.8668312823
23	0.0	-79.9306536581
23	0.0	-80.992851367
23	0.0	-81.0497765577
23	0.0	-81.0972330358
23	0.0	-81.9317007237
23	0.0	-80.865937161
23	0.0	-81.3335885742
23	0.0	-81.2949297262
23	0.0	-80.7715430693
23	0.0	-80.9544226571
23	0.0	-81.3586782027
23	0.0	-81.4921712853
23	0.0	-81.6861834852
23	0.0	-80.5669328641
23	0.0	-81.4933872494
23	0.0	-81.2375776275
23	0.0	-80.6002843246
23	0.0	-82.0636975261
23	0.0	-80.514156608
23	0.0	-82.5017074827
23	0.0	-81.1704695515
23	0.0	-81.1026208162
23	0.0	-81.5290053199
23	0.0	-81.1834647308
23	0.0	-81.2032768914
23	0.0	-81.9766649924
23	0.0	-81.7241830885
23	0.0	-82.1825358489
23	0.0	-81.042554357
23	0.0	-81.6343990704
23	0.0	-81.0719797721
23	0.0	-81.7030873595
23	0.0	-81.6376841425
23	0.0	-80.9254355861
23	0.0	-81.3256741531
23	0.0	-80.8412955373
23	0.0	-82.0682646259
23	0.0	-81.6941874252
23	0.0	-80.6737200021
23	0.0	-81.5877509279
23	0.0	-82.0275871233
23	0.0	-80.9443074713
23	0.0	-80.6951860359
23	0.0	-81.1866590544
23	0.0	-81.5036882008
23	0.0	-81.1960211185
23	0.0	-81.1489822299
23	0.0	-80.7628823461
23	0.0	-82.3851025997
23	0.0	-80.8280415134
23	0.0	-80.6355962869
23	0.0	-82.2680047149
23	0.0	-80.8475046639
23	0.0	-81.5725825494
23	0.0	-81.1542725392
23	0.0	-81.2799451017
23	0.0	-81.6671310389
23	0.0	-81.7061094755
23	0.0	-81.0320902551
23	0.0	-81.3181606859
23	0.0	-81.6823284372
23	0.0	-80.7010709083
23	0.0	-81.8263532709
23	0.0	-82.1134489828
23	0.0	-81.7519794568
23	0.0	-80.669507809
23	0.0	-80.8244798862
23	0.0	-81.4380364479
23	0.0	-80.6552015303
23	0.0	-80.6798210091
23	0.0	-81.4997680431
23	0.0	-80.9435338555
23	0.0	-80.0284112001
23	0.0	-80.9204459008
23	0.0	-81.9639446978
23	0.0	-81.2084208268
23	0.0	-81.7654490694
23	0.0	-81.9026668299
23	0.0	-80.7821910618
23	0.0	-81.3197588088
23	0.0	-81.3961189372
23	0.0	-81.0123880752
23	0.0	-80.4109513671
23	0.0	-82.1809036961
23	0.0	-81.2137979016
23	0.0	-81.1239445187
23	0.0	-80.5266593695
23	0.0	-81.8616375312
23	0.0	-81.3239531692
23	0.0	-81.9145822816
23	0.0	-81.3571364872
23	0.0	-82.0825988651
23	0.0	-82.6045314063
23	0.0	-82.054505856
23	0.0	-82.1672379119
23	0.0	-81.7868032092
23	0.0	-81.0586852144
23	0.0	-81.7514114019
23	0.0	-82.2907365255
23	0.0	-81.1723533658
23	0.0	-82.3509916393
23	0.0	-81.650825915
23	0.0	-80.7991369632
23	0.0	-81.3800552772
23	0.0	-81.0449245165
23	0.0	-80.7228389388
23	0.0	-80.4581466188
23	0.0	-81.6876421249
23	0.0	-81.6400387003
23	0.0	-81.1912300675
23	0.0	-79.5952282969
23	0.0	-81.7045147854
23	0.0	-81.5454009301
23	0.0	-81.1510991308
23	0.0	-81.0759216321
23	0.0	-81.0518717633
23	0.0	-81.4558555663
23	0.0	-80.908100361
23	0.0	-81.8771148504
23	0.0	-81.0146651993
23	0.0	-82.0832392635
23	0.0	-81.7982341293
23	0.0	-80.7364967789
23	0.0	-80.4292821383
23	0.0	-82.1747694278
23	0.0	-80.8930582723
23	0.0	-81.38572902
23	0.0	-81.9891755276
23	0.0	-82.2077152678
23	0.0	-80.6253032437
23	0.0	-81.3232064518
23	0.0	-80.5676414235
23	0.0	-80.8388085638
23	0.0	-82.1532167199
23	0.0	-81.8069664596
23	0.0	-80.9085829199
23	0.0	-82.0040362995
23	0.0	-81.7484258081
23	0.0	-81.6230418163
23	0.0	-81.9275472059
23	0.0	-80.956165238
23	0.0	-80.5695193483
23	0.0	-80.7228240262
23	0.0	-81.5218623311
23	0.0	-81.6061969816
23	0.0	-81.3542244334
23	0.0	-82.2050168485
23	0.0	-81.0654730675
23	0.0	-81.559350328
23	0.0	-82.0684811546
23	0.0	-82.2227911434
23	0.0	-81.370679779
23	0.0	-81.3674062253
23	0.0	-81.7832381497
23	0.0	-82.0497865922
23	0.0	-80.2589913595
23	0.0	-81.561197598
23	0.0	-80.9494531405
23	0.0	-82.1826905443
23	0.0	-82.1509730713
23	0.0	-81.843937899
23	0.0	-81.7083836984
23	0.0	-81.5496638692
23	0.0	-81.7527089733
23	0.0	-81.6249624152
23	0.0	-80.4383709905
23	0.0	-82.1556360877
23	0.0	-82.3854976885
23	0.0	-80.4915002262
23	0.0	-81.3489598612
23	0.0	-81.9292351862
23	0.0	-81.5781754549
23	0.0	-81.7327365575
23	0.0	-80.8289475013
23	0.0	-81.143363634
23	0.0	-82.033588804
23	0.0	-81.3085589396
23	0.0	-81.667201939
23	0.0	-80.8580048165
23	0.0	-81.6710764235
23	0.0	-81.5853941879
23	0.0	-81.6045396152
23	0.0	-80.6876585744
23	0.0	-82.1637971769
23	0.0	-81.4639256816
23	0.0	-82.0466978735
23	0.0	-82.5011518417
23	0.0	-81.2441758883
23	0.0	-80.9831137195
23	0.0	-81.5441800458
23	0.0	-80.6511899414
23	0.0	-82.9793824187
23	0.0	-81.748947532
23	0.0	-81.3235478363
23	0.0	-82.2621967162
23	0.0	-83.1989007136
23	0.0	-82.1648048401
23	0.0	-81.7741047818
23	0.0	-81.6861177645
23	0.0	-81.3743373716
23	0.0	-81.8721972553
23	0.0	-81.0691573727
23	0.0	-81.0492153861
23	0.0	-80.8762377072
23	0.0	-82.0488363692
23	0.0	-80.9774088394
23	0.0	-82.0786964312
23	0.0	-81.4678042035
23	0.0	-80.848060288
23	0.0	-80.6170832545
23	0.0	-81.4542818089
23	0.0	-81.6264322189
23	0.0	-80.8968153476
23	0.0	-80.4664497214
23	0.0	-81.8231786103
23	0.0	-81.3734749904
23	0.0	-82.605342945
23	0.0	-80.8458373381
23	0.0	-81.5412895039
23	0.0	-82.2175909079
23	0.0	-81.3776186905
23	0.0	-81.8401549559
23	0.0	-81.3742757488
23	0.0	-81.3746054863
23	0.0	-80.424798018
23	0.0	-82.3880945623
23	0.0	-80.883183351
23	0.0	-80.8206066172
23	0.0	-81.1211389745
23	0.0	-81.2533940354
23	0.0	-81.0182971794
23	0.0	-81.2494854899
23	0.0	-81.1399567938
23	0.0	-81.3627754093
23	0.0	-81.3612167754
23	0.0	-81.3430173261
23	0.0	-81.3136772947
23	0.0	-80.5151817344
23	0.0	-81.3530258394
23	0.0	-82.3603293282
23	0.0	-81.8454475096
23	0.0	-81.0087077977
23	0.0	-81.4032326427
23	0.0	-81.5047296656
23	0.0	-80.79651846
23	0.0	-81.4035124321
23	0.0	-81.4191618205
23	0.0	-82.1016022728
23	0.0	-81.0829284114
23	0.0	-82.3873032767
23	0.0	-81.4268386336
23	0.0	-81.2985299939
23	0.0	-82.1437665408
23	0.0	-81.351306661
23	0.0	-81.1439577341
23	0.0	-80.3003070453
23	0.0	-80.9466187263
23	0.0	-81.0654121607
23	0.0	-80.5851566112
23	0.0	-81.2913546401
23	0.0	-81.58015127
23	0.0	-81.4157880015
23	0.0	-80.8138543201
23	0.0	-81.1677841937
23	0.0	-80.9458423089
23	0.0	-81.1206497634
23	0.0	-80.3361079811
23	0.0	-80.163193739
23	0.0	-81.189314163
23	0.0	-82.6118409609
23	0.0	-81.6741858657
23	0.0	-80.9470027346
23	0.0	-80.61207186
23	0.0	-82.0044157649
23	0.0	-81.7861530026
23	0.0	-81.1095227972
23	0.0	-81.4084319371
23	0.0	-82.1980972334
23	0.0	-81.6911724504
23	0.0	-82.0758453945
23	0.0	-81.4966643627
23	0.0	-81.3879342272
23	0.0	-80.9977185121
23	0.0	-82.6152266455
23	0.0	-81.0038219157
23	0.0	-81.1592185599
23	0.0	-81.023267796
23	0.0	-81.2456194381
23	0.0	-82.0909830446
23	0.0	-80.7365541984
23	0.0	-81.2256578245
23	0.0	-81.1852541804
23	0.0	-81.5532407932
23	0.0	-81.520887562
23	0.0	-81.7322487845
23	0.0	-81.4133582306
23	0.0	-81.6049420155
23	0.0	-82.1809790765
23	0.0	-82.1953477001
23	0.0	-80.9289251578
23	0.0	-80.374614716
23	0.0	-81.5627984462
23	0.0	-81.5652174866
23	0.0	-81.2263920014
23	0.0	-82.5752845022
23	0.0	-82.3150179174
23	0.0	-82.7874106111
23	0.0	-80.1521199234
23	0.0	-81.6437487642
23	0.0	-81.446521237
23	0.0	-81.6194698522
23	0.0	-81.6157930847
23	0.0	-80.7964607311
23	0.0	-81.0179537883
23	0.0	-80.8924398477
23	0.0	-81.6506931431
23	0.0	-82.3634331005
23	0.0	-81.1858792163
23	0.0	-80.2920580004
23	0.0	-80.8521661185
23	0.0	-80.8602270851
23	0.0	-81.1241406945
23	0.0	-80.8528114472
23	0.0	-81.5768717011
23	0.0	-81.5167083434
23	0.0	-82.3266125494
23	0.0	-81.1486765207
23	0.0	-81.2497925044
23	0.0	-81.9175169674
23	0.0	-82.1715441764
23	0.0	-81.003187597
23	0.0	-80.7681970742
23	0.0	-81.9775302006
23	0.0	-81.568991104
23	0.0	-81.5142149365
23	0.0	-81.4329648597
23	0.0	-80.3862902879
23	0.0	-82.1328229012
23	0.0	-80.7836054515
23	0.0	-82.0016957003
23	0.0	-81.3173303309
23	0.0	-80.1738015937
23	0.0	-81.9814345141
23	0.0	-81.1104772712
23	0.0	-81.3528996191
23	0.0	-82.2042167577
23	0.0	-81.5844058042
23	0.0	-81.350159719
23	0.0	-80.6149743477
23	0.0	-81.52576201
23	0.0	-81.7252552748
23	0.0	-80.741495733
23	0.0	-81.3118761229
23	0.0	-80.6996602967
23	0.0	-81.2425587671
23	0.0	-81.3857200192
23	0.0	-80.9248932388
23	0.0	-82.2096759257
23	0.0	-80.6420009734
23	0.0	-82.2430110239
23	0.0	-81.57880206
23	0.0	-81.6900905739
23	0.0	-81.9773710045
23	0.0	-81.4814499372
23	0.0	-80.9266258503
23	0.0	-81.009066724
23	0.0	-81.9891183687
23	0.0	-82.3320787422
23	0.0	-80.9410224538
23	0.0	-81.290656674
23	0.0	-81.6282785191
23	0.0	-83.0922214865
23	0.0	-79.8697625602
23	0.0	-80.6895729493
23	0.0	-81.4792519658
23	0.0	-81.3615111425
23	0.0	-81.670699521
23	0.0	-81.3727982732
23	0.0	-81.1399815314
23	0.0	-82.1271177689
23	0.0	-80.7905096509
23	0.0	-81.6443947934
23	0.0	-80.661187061
23	0.0	-81.3387666334
23	0.0	-81.0088206653
23	0.0	-81.3993065325
23	0.0	-81.0491964193
23	0.0	-81.6120338646
23	0.0	-81.6941931088
23	0.0	-80.9254673822
23	0.0	-80.8510230843
23	0.0	-80.6883998702
23	0.0	-80.3276486655
23	0.0	-80.776824644
23	0.0	-81.3339281088
23	0.0	-81.4731467818
23	0.0	-80.8745046455
23	0.0	-80.4672246382
23	0.0	-82.2691900216
23	0.0	-81.9289595014
23	0.0	-81.5136374228
23	0.0	-81.5962059833
23	0.0	-81.0838339954
23	0.0	-81.0142476499
23	0.0	-81.3566644765
23	0.0	-80.4440406443
23	0.0	-80.8093807128
23	0.0	-81.1926629099
23	0.0	-80.7283288652
23	0.0	-81.9849977806
23	0.0	-82.3732885117
23	0.0	-81.5243532181
23	0.0	-80.7390483567
23	0.0	-81.5244638999
23	0.0	-81.5686420779
23	0.0	-81.4478036643
23	0.0	-80.6466233982
23	0.0	-81.4446163456
23	0.0	-81.0234956996
23	0.0	-81.1304940004
23	0.0	-81.8732745688
23	0.0	-80.9368973084
23	0.0	-81.2711214768
23	0.0	-81.9183087987
23	0.0	-82.7066530929
23	0.0	-80.8102005943
23	0.0	-81.3011379425
23	0.0	-80.5839900457
23	0.0	-82.401336772
23	0.0	-80.8402660083
23	0.0	-81.1029657184
23	0.0	-81.5779455521
23	0.0	-82.1301563876
23	0.0	-80.9346632259
23	0.0	-82.3876598494
23	0.0	-82.3591630644
23	0.0	-81.0681259218
23	0.0	-80.5686894475
23	0.0	-81.1889165682
23	0.0	-82.2533500722
23	0.0	-81.1682003788
23	0.0	-80.8533250113
23	0.0	-82.8088082508
23	0.0	-80.8622999454
23	0.0	-80.7405319294
23	0.0	-81.2852047279
23	0.0	-80.7407461327
23	0.0	-81.2349380659
23	0.0	-81.9096502013
23	0.0	-81.1842578029
23	0.0	-80.9732251015
23	0.0	-81.8720857562
23	0.0	-81.1331614811
23	0.0	-81.9952802845
23	0.0	-81.6327817198
23	0.0	-81.5370335439
23	0.0	-81.3654050455
23	0.0	-80.8334374973
23	0.0	-81.1470252401
23	0.0	-81.3174290348
23	0.0	-81.4301831508
23	0.0	-81.9023533034
23	0.0	-81.1682720133
23	0.0	-80.9751792487
23	0.0	-81.2397671738
23	0.0	-81.751678631
23	0.0	-80.4314431448
23	0.0	-80.0015101153
23	0.0	-81.1888591207
23	0.0	-80.8915510011
23	0.0	-80.7785586154
23	0.0	-79.7610624699
23	0.0	-80.6709919701
23	0.0	-81.2187672374
23	0.0	-81.3076591558
23	0.0	-82.7846360791
23	0.0	-81.6180700532
23	0.0	-81.5310142568
23	0.0	-81.1402700742
23	0.0	-81.9920184891
23	0.0	-81.8780947995
23	0.0	-81.1122505387
23	0.0	-81.8761263071
23	0.0	-81.3246351151
23	0.0	-80.2626391149
23	0.0	-81.7922872427
23	0.0	-81.4602576256
23	0.0	-80.798311546
23	0.0	-80.9855191003
23	0.0	-80.9948219444
23	0.0	-81.5535139533
23	0.0	-81.3993697577
23	0.0	-81.7864255452
23	0.0	-81.4890201423
23	0.0	-81.2417558879
23	0.0	-81.5787598091
23	0.0	-80.8038210517
23	0.0	-80.6872044235
23	0.0	-82.0671187161
23	0.0	-80.6803533644
23	0.0	-82.2400458452
23	0.0	-80.8267314331
23	0.0	-81.965012745
23	0.0	-81.8801993672
23	0.0	-80.4117248422
23	0.0	-81.8239392013
23	0.0	-80.4227813353
23	0.0	-82.4400554181
23	0.0	-82.1240834864
23	0.0	-81.8387108892
23	0.0	-80.4749759212
23	0.0	-82.3404486977
23	0.0	-80.2190466122
23	0.0	-81.9592602487
23	0.0	-81.7204660198
23	0.0	-80.72596992
23	0.0	-81.0843504297
23	0.0	-80.741190867
23	0.0	-81.3245992649
23	0.0	-81.1845836691
23	0.0	-81.3632248854
23	0.0	-79.9966018495
23	0.0	-82.1552836167
23	0.0	-80.9225548595
23	0.0	-81.3204232616
23	0.0	-81.3710602003
23	0.0	-82.1320013434
23	0.0	-81.125186074
23	0.0	-81.7060064495
23	0.0	-81.1363265201
23	0.0	-81.2682686741
23	0.0	-81.5514825684
23	0.0	-81.3242392068
23	0.0	-82.0948011024
23	0.0	-81.0552386559
23	0.0	-80.3198069658
23	0.0	-82.3682710747
23	0.0	-82.2856892689
23	0.0	-81.4683923021
23	0.0	-80.5568512253
23	0.0	-82.222090849
23	0.0	-81.8419385436
23	0.0	-80.825574177
23	0.0	-82.7306880753
23	0.0	-81.272302499
23	0.0	-80.832011588
23	0.0	-81.2704698945
23	0.0	-82.1504201467
23	0.0	-82.4512441809
23	0.0	-81.3440506039
23	0.0	-80.8849582761
23	0.0	-81.8541150724
23	0.0	-81.0379398695
23	0.0	-81.5724894569
23	0.0	-81.4192870394
23	0.0	-81.0029329599
23	0.0	-81.2158629473
23	0.0	-80.8515965164
23	0.0	-81.1264490626
23	0.0	-81.6944173174
23	0.0	-81.346150577
23	0.0	-81.6278767585
23	0.0	-83.1728347277
23	0.0	-80.7948938281
23	0.0	-81.8242777293
23	0.0	-81.550930282
23	0.0	-82.055025666
23	0.0	-81.7492716994
23	0.0	-81.371619023
23	0.0	-81.3254350909
23	0.0	-81.424316822
23	0.0	-80.4900135169
23	0.0	-80.7637676497
23	0.0	-80.3132170729
23	0.0	-81.3337374777
23	0.0	-81.0165967923
23	0.0	-80.6647227673
23	0.0	-81.1213745119
23	0.0	-81.0872426746
23	0.0	-81.3400701924
23	0.0	-81.5364076355
23	0.0	-81.4688782299
23	0.0	-80.3232496962
23	0.0	-82.0791532292
23	0.0	-81.2794294609
23	0.0	-81.4210447905
23	0.0	-81.9421228002
23	0.0	-81.2991581378
23	0.0	-81.5666170189
23	0.0	-80.9208076022
23	0.0	-81.7020413274
23	0.0	-81.9904421018
23	0.0	-81.9423832473
23	0.0	-81.5400238014
23	0.0	-80.8402671688
23	0.0	-81.3358558608
23	0.0	-80.1301115817
23	0.0	-81.2332958244
23	0.0	-80.9223599963
23	0.0	-80.9730429838
23	0.0	-81.528725989
23	0.0	-81.2310815183
23	0.0	-81.5277705823
23	0.0	-81.137828194
23	0.0	-82.1596058074
23	0.0	-82.2734322636
23	0.0	-81.1748094254
23	0.0	-81.0147476943
23	0.0	-81.6195702761
23	0.0	-80.5356878628
23	0.0	-82.0403031161
23	0.0	-80.5480670831
23	0.0	-80.9790935616
23	0.0	-82.2622072732
23	0.0	-81.5062029414
23	0.0	-81.1843136247
23	0.0	-81.2444924361
23	0.0	-81.2610039162
23	0.0	-80.9062974828
23	0.0	-81.188765687
23	0.0	-81.4518217982
23	0.0	-80.7928020013
23	0.0	-81.0311959348
23	0.0	-81.2683171399
23	0.0	-81.490204303
23	0.0	-82.3544817674
23	0.0	-81.3039569422
23	0.0	-81.7047650398
23	0.0	-80.8321444562
23	0.0	-82.1496199885
23	0.0	-80.4274980737
23	0.0	-81.2838481804
23	0.0	-81.1758598916
23	0.0	-80.8650133844
23	0.0	-82.1070081195
23	0.0	-81.6922574785
23	0.0	-82.318284715
23	0.0	-80.921596212
23	0.0	-81.0074463183
23	0.0	-80.5190569628
23	0.0	-81.5608238216
23	0.0	-80.633613777
23	0.0	-80.4802335344
23	0.0	-81.0809703047
23	0.0	-81.7720261328
23	0.0	-80.849204762
23	0.0	-81.5853703083
23	0.0	-81.4987329435
23	0.0	-81.7203022327
23	0.0	-81.204570672
23	0.0	-81.4397134548
23	0.0	-81.3068444295
23	0.0	-81.2449219625
23	0.0	-81.231625568
23	0.0	-82.1217430247
23	0.0	-82.1325962569
23	0.0	-80.8522663586
23	0.0	-81.4882960323
23	0.0	-81.8125052314
23	0.0	-81.7767111615
23	0.0	-81.4370133417
23	0.0	-81.5840304483
23	0.0	-81.5861427015
23	0.0	-81.6566193124
23	0.0	-81.5393783526
23	0.0	-81.2185922058
23	0.0	-81.6264651769
23	0.0	-81.8486231509
23	0.0	-80.8242442111
23	0.0	-81.0314035223
23	0.0	-81.2959730386
23	0.0	-81.5352103273
23	0.0	-81.5745435847
23	0.0	-80.7060750728
23	0.0	-82.2677338804
23	0.0	-83.0238723081
23	0.0	-81.104085107
23	0.0	-81.3681810418
23	0.0	-81.0425732978
23	0.0	-81.8709127994
23	0.0	-81.9230543909
23	0.0	-81.3461825624
23	0.0	-80.7899602902
23	0.0	-81.8863346478
23	0.0	-81.4049110782
23	0.0	-81.0511259668
23	0.0	-81.3290294314
23	0.0	-81.0994502716
23	0.0	-81.0054416983
23	0.0	-82.4304191239
23	0.0	-81.6610476006
23	0.0	-81.5830390963
23	0.0	-81.2737256935
23	0.0	-81.8804491496
23	0.0	-81.7482248091
23	0.0	-80.9118647293
23	0.0	-80.7748230229
23	0.0	-80.7326140257
23	0.0	-81.3358250753
23	0.0	-80.7856964867
23	0.0	-81.8295118961
23	0.0	-82.8104795796
23	0.0	-80.023763327
23	0.0	-81.2975864011
23	0.0	-80.2851588882
23	0.0	-81.3655351363
23	0.0	-81.9899500828
23	0.0	-80.9203225418
23	0.0	-81.7504330237
23	0.0	-80.7265322163
23	0.0	-81.9171899034
23	0.0	-81.0367472757
23	0.0	-81.4745024038
23	0.0	-81.3113717463
23	0.0	-82.8805649784
23	0.0	-81.0042837514
23	0.0	-81.5838780301
23	0.0	-81.7750216912
23	0.0	-80.8816937347
23	0.0	-82.2978415591
23	0.0	-81.6426430002
23	0.0	-81.0326458761
23	0.0	-82.1140799302
23	0.0	-82.0177296678
23	0.0	-82.1720504839
23	0.0	-81.4097697432
23	0.0	-80.4795509409
23	0.0	-80.5015939881
23	0.0	-80.4147612915
23	0.0	-81.5146061294
23	0.0	-81.7342623623
23	0.0	-81.8622863811
23	0.0	-81.3873364499
23	0.0	-81.1932139071
23	0.0	-82.0588348281
23	0.0	-81.7025479028
23	0.0	-80.8102146774
23	0.0	-81.2686954591
23	0.0	-81.6081695532
23	0.0	-81.0148178092
23	0.0	-80.8228139865
23	0.0	-82.0452071029
23	0.0	-81.2267519652
23	0.0	-80.3658662043
23	0.0	-81.9433118547
23	0.0	-80.7606842012
23	0.0	-82.0501759146
23	0.0	-81.9288935769
23	0.0	-80.7005487987
23	0.0	-80.5121857193
23	0.0	-81.6140580607
23	0.0	-81.5716199668
23	0.0	-81.417921666
23	0.0	-81.651230148
23	0.0	-81.8039457072
23	0.0	-81.7935445851
23	0.0	-81.7669104372
23	0.0	-81.2236016985
23	0.0	-81.6143160407
23	0.0	-81.3775446316
23	0.0	-81.8074323225
23	0.0	-80.5601130305
23	0.0	-81.1625458499
23	0.0	-81.106408163
23	0.0	-82.071684853
23	0.0	-81.127542797
23	0.0	-81.8064806858
23	0.0	-81.7258418991
23	0.0	-81.4642977953
23	0.0	-81.4862522494
23	0.0	-81.3371923573
23	0.0	-82.1198132277
23	0.0	-81.67055295
23	0.0	-81.2287396534
23	0.0	-81.0234825434
23	0.0	-82.0306077752
23	0.0	-81.5440290621
23	0.0	-81.6335831552
23	0.0	-82.8322378768
23	0.0	-81.0203798963
23	0.0	-80.6182829382
23	0.0	-82.1599057399
23	0.0	-81.1352512825
23	0.0	-80.9191435317
23	0.0	-80.7485103599
23	0.0	-81.7527364551
23	0.0	-81.3203596639
23	0.0	-82.1409496422
23	0.0	-81.6468509015
23	0.0	-80.6016863429
23	0.0	-81.327728964
23	0.0	-80.7404208928
23	0.0	-81.4751515867
23	0.0	-80.523668751
23	0.0	-82.2461111059
23	0.0	-81.1835877203
23	0.0	-80.9072084088
23	0.0	-81.9548531241
23	0.0	-81.1657025038
23	0.0	-81.8493173877
23	0.0	-81.244346281
23	0.0	-81.4493171499
23	0.0	-81.609397213
23	0.0	-82.7604396224
23	0.0	-81.0256570775
23	0.0	-81.3465364223
23	0.0	-81.4963003499
23	0.0	-81.8941076456
23	0.0	-80.5678513249
23	0.0	-82.4122544959
23	0.0	-80.734600535
23	0.0	-80.1472066332
23	0.0	-81.5555560755
23	0.0	-81.9621563613
23	0.0	-80.8920279405
23	0.0	-81.2634569998
23	0.0	-80.6492700112
23	0.0	-80.1734128588
23	0.0	-80.7320205976
23	0.0	-81.0126406753
23	0.0	-80.8041645767
23	0.0	-81.9736168124
23	0.0	-82.8757674522
23	0.0	-82.0212958805
23	0.0	-81.8264171129
23	0.0	-80.2933637765
23	0.0	-81.4447210751
23	0.0	-80.6312930487
23	0.0	-81.7393420744
23	0.0	-82.5462625326
23	0.0	-81.2268238223
23	0.0	-81.3548257341
23	0.0	-80.6791842319
23	0.0	-82.3353793877
23	0.0	-82.039523035
23	0.0	-81.101339228
23	0.0	-81.3977171595
23	0.0	-81.6018465158
23	0.0	-80.6289939958
23	0.0	-81.2366424796
23	0.0	-81.5040940169
23	0.0	-81.3108509608
23	0.0	-80.864211113
23	0.0	-81.8019953529
23	0.0	-81.4148716676
23	0.0	-81.5245879148
23	0.0	-80.6825977642
23	0.0	-80.2623092004
23	0.0	-81.3603080375
23	0.0	-80.1269057858
23	0.0	-81.1715775484
23	0.0	-80.8037105659
23	0.0	-81.1604184927
23	0.0	-82.0998860728
23	0.0	-80.6778232926
23	0.0	-82.2686971096
23	0.0	-81.4274795453
23	0.0	-81.0537404836
23	0.0	-82.3798975417
23	0.0	-81.5379081142
23	0.0	-81.3163480954
23	0.0	-80.7271672409
23	0.0	-81.6511707135
23	0.0	-81.8858733571
23	0.0	-81.4882573302
23	0.0	-82.2246404053
23	0.0	-81.0327519207
23	0.0	-81.5665596591
23	0.0	-80.6515397829
23	0.0	-81.0168580448
23	0.0	-80.8820790043
23	0.0	-81.3382440578
23	0.0	-81.6637760198
23	0.0	-80.838230541
23	0.0	-80.7757980534
23	0.0	-80.9500976258
23	0.0	-81.7521622325
23	0.0	-81.6365263668
23	0.0	-81.7466210141
23	0.0	-80.1521403046
23	0.0	-81.7399067311
23	0.0	-81.075091567
23	0.0	-81.2050230041
23	0.0	-81.7309368785
23	0.0	-82.3753924527
23	0.0	-81.1428710961
23	0.0	-81.9434718545
23	0.0	-81.3673363354
23	0.0	-81.2096611683
23	0.0	-82.0691277962
23	0.0	-81.4775614956
23	0.0	-81.3555025445
23	0.0	-81.7043918389
23	0.0	-81.852896001
23	0.0	-81.4655928862
23	0.0	-82.1068689401
23	0.0	-81.7628639029
23	0.0	-81.5145213037
23	0.0	-81.9785049152
23	0.0	-80.6677090959
23	0.0	-80.8167877868
23	0.0	-81.4890715203
23	0.0	-81.0288369742
23	0.0	-81.4986918166
23	0.0	-81.1035801255
23	0.0	-80.8757790399
23	0.0	-81.0379344879
23	0.0	-81.7803652957
23	0.0	-81.9851071581
23	0.0	-81.6464121064
