# Supplementary material for: Unique membrane properties and enhanced signal processing in human neocortical neurons
Source: eLife. 2016 Oct 6;5:e16553. doi: 10.7554/eLife.16553 (PMC5100995; doi:10.7554/eLife.16553)
Supplement: Source code 1. — DOI: http://dx.doi.org/10.7554/eLife.16553.014 [file elife-16553-code1.zip › Fig3/Fig3b/DIST_045_SYNC/Mon_Apr_11_11_35_14_2016/syns_230/sync_stim_seed_743.txt]

NUMBER_OF_SYNAPSES	APC_N	MAX_VOLTAGE
230	2.0	43.8227388238
230	1.0	43.8584451092
230	2.0	43.8018221992
230	2.0	43.8026280314
230	2.0	43.8358950238
230	2.0	43.8225279978
230	1.0	43.7552603731
230	1.0	43.8670643357
230	1.0	43.8056422371
230	1.0	43.778504162
230	2.0	43.8549895965
230	2.0	43.7955840647
230	2.0	43.8411662264
230	2.0	43.839011768
230	1.0	43.8126668103
230	1.0	43.8062610269
230	1.0	43.810710533
230	1.0	43.816102368
230	2.0	43.7843888722
230	1.0	43.8583757485
230	1.0	43.8637180237
230	2.0	43.7658025091
230	1.0	43.8687270096
230	2.0	43.7635204745
230	2.0	43.8092256808
230	1.0	43.8557058839
230	1.0	43.7972424005
230	1.0	43.7632086671
230	1.0	43.8495173824
230	1.0	43.7739561319
230	2.0	43.767051716
230	2.0	43.8482198602
230	1.0	43.790716643
230	2.0	43.8547221033
230	2.0	43.7750812466
230	1.0	43.855291894
230	1.0	43.8549939448
230	1.0	43.7986554713
230	2.0	43.8300527213
230	1.0	43.8658993125
230	2.0	43.8612813855
230	2.0	43.8381867294
230	1.0	43.786229986
230	1.0	43.8333120991
230	2.0	43.8142813061
230	2.0	43.8678375552
230	1.0	43.8657395226
230	1.0	43.8330216383
230	2.0	43.8468803789
230	1.0	43.7677225741
230	1.0	43.8119580536
230	1.0	43.8697187883
230	2.0	43.8615045001
230	1.0	43.8337600262
230	2.0	43.844658694
230	2.0	43.8528849773
230	1.0	43.770069946
230	2.0	43.8307861942
230	1.0	43.7748149938
230	2.0	43.8477160451
230	1.0	43.8558464025
230	2.0	43.8157489373
230	1.0	43.8168222112
230	1.0	43.8177635094
230	1.0	43.8531930459
230	2.0	43.8546653787
230	1.0	43.796909093
230	2.0	43.7913374242
230	2.0	43.8233688763
230	1.0	43.7921139117
230	2.0	43.7564947405
230	2.0	43.859939879
230	2.0	43.83859229
230	1.0	43.8413700244
230	2.0	43.8169871661
230	1.0	43.8616402249
230	2.0	43.8747707275
230	2.0	43.8463790226
230	1.0	43.8115407437
230	1.0	43.8556421952
230	1.0	43.8425450704
230	1.0	43.8507266339
230	2.0	43.8504221199
230	1.0	43.8532250171
230	1.0	43.8227631131
230	2.0	43.8113094556
230	2.0	43.871334313
230	1.0	43.8334989961
230	1.0	43.7708636411
230	1.0	43.8650680229
230	2.0	43.7717626363
230	2.0	43.8486667085
230	2.0	43.7640351483
230	2.0	43.8470353672
230	1.0	43.8468576612
230	1.0	43.8602076506
230	1.0	43.8231046282
230	2.0	43.8491781389
230	1.0	43.8165301949
230	1.0	43.8577608493
230	2.0	43.8653884837
230	2.0	43.7643330367
230	2.0	43.8759291589
230	2.0	43.8477818573
230	1.0	43.823805146
230	1.0	43.8408409787
230	2.0	43.8475236169
230	1.0	43.8747677768
230	2.0	43.8517729284
230	1.0	43.826303821
230	2.0	43.8706651947
230	2.0	43.8438582601
230	1.0	43.8667024667
230	1.0	43.8491945087
230	2.0	43.8202920786
230	2.0	43.8057487722
230	2.0	43.8194956812
230	2.0	43.7789000764
230	1.0	43.8557074777
230	2.0	43.814992214
230	2.0	43.760301317
230	1.0	43.7769443355
230	2.0	43.860682717
230	1.0	43.7801346067
230	2.0	43.7803249626
230	1.0	43.8011556936
230	1.0	43.7807697676
230	1.0	43.8704730897
230	2.0	43.7641612632
230	1.0	43.8472039781
230	2.0	43.8237580438
230	1.0	43.8384118665
230	1.0	43.8533573366
230	1.0	43.8198277706
230	1.0	43.8478518942
230	1.0	43.7801581418
230	1.0	43.7829983463
230	1.0	43.8488017432
230	1.0	43.7708875675
230	1.0	43.7750825175
230	2.0	43.8146854876
230	2.0	43.8032745543
230	1.0	43.8432660867
230	2.0	43.8549743128
230	1.0	43.8247168444
230	2.0	43.8529061725
230	2.0	43.8047554718
230	1.0	43.8611216962
230	1.0	43.8735012178
230	1.0	43.7882895374
230	1.0	43.8322326444
230	2.0	43.8324044599
230	2.0	43.766492019
230	2.0	43.7914205792
230	1.0	43.8694651125
230	1.0	43.856941018
230	1.0	43.8418557934
230	2.0	43.8493751215
230	2.0	43.8566111414
230	1.0	43.8607646261
230	1.0	43.8429131071
230	1.0	43.8454184711
230	1.0	43.7866329213
230	2.0	43.7768674439
230	1.0	43.7941605877
230	1.0	43.7705343387
230	2.0	43.8554219911
230	2.0	43.8337694053
230	2.0	43.7875872872
230	2.0	43.8657121916
230	2.0	43.8572379889
230	1.0	43.8030803243
230	1.0	43.8653384207
230	1.0	43.8524714854
230	1.0	43.7916518084
230	1.0	43.7547235626
230	1.0	43.8115629878
230	1.0	43.8387422029
230	2.0	43.8075340936
230	2.0	43.8098867245
230	1.0	43.8321192334
230	2.0	43.8382072649
230	2.0	43.8584658264
230	2.0	43.8190633673
230	1.0	43.8401075157
230	2.0	43.804497694
230	2.0	43.7898750169
230	2.0	43.8472640934
230	1.0	43.8576781106
230	2.0	43.858858476
230	2.0	43.7780322818
230	1.0	43.7858614594
230	1.0	43.8642839636
230	1.0	43.8584019651
230	1.0	43.8573952009
230	2.0	43.8196840474
230	1.0	43.8228716311
230	1.0	43.8549501436
230	2.0	43.8615260967
230	1.0	43.8263911357
230	2.0	43.8496305133
230	1.0	43.8417383474
230	2.0	43.8316474951
230	2.0	43.8633739033
230	1.0	43.8478231549
230	1.0	43.8558311774
230	2.0	43.7886718537
230	1.0	43.8020200941
230	1.0	43.8581238135
230	1.0	43.8170495179
230	1.0	43.8574281917
230	1.0	43.8554544437
230	2.0	43.8627745143
230	2.0	43.795634026
230	1.0	43.8579247976
230	2.0	43.7991317422
230	2.0	43.8373134768
230	1.0	43.8299000617
230	1.0	43.7868704154
230	1.0	43.8515053081
230	2.0	43.8380046241
230	1.0	43.8451740184
230	1.0	43.852831861
230	2.0	43.7897586568
230	2.0	43.8694167023
230	1.0	43.79197793
230	2.0	43.8146658893
230	2.0	43.8494914096
230	2.0	43.8451207888
230	1.0	43.8467009084
230	2.0	43.8248512154
230	1.0	43.7984091999
230	2.0	43.8204588395
230	1.0	43.8074381983
230	2.0	43.7688750412
230	1.0	43.8538169732
230	1.0	43.8669902172
230	2.0	43.8655622546
230	2.0	43.8545709222
230	1.0	43.8613358573
230	1.0	43.8468998271
230	2.0	43.8462671837
230	1.0	43.8500598044
230	2.0	43.8466406281
230	1.0	43.7948496917
230	1.0	43.8564335011
230	2.0	43.7838752498
230	2.0	43.8527288586
230	2.0	43.7832796619
230	2.0	43.7971227215
230	2.0	43.7510924879
230	2.0	43.8210384138
230	1.0	43.8307936137
230	1.0	43.8015703429
230	1.0	43.8576163285
230	2.0	43.8563966199
230	1.0	43.8363255917
230	1.0	43.8569453647
230	2.0	43.7851209851
230	1.0	43.8639923713
230	1.0	43.8555155243
230	2.0	43.8393201531
230	1.0	43.8337974319
230	2.0	43.8635049189
230	1.0	43.8421973761
230	1.0	43.857844832
230	2.0	43.8112587087
230	1.0	43.8743511574
230	1.0	43.8611051959
230	1.0	43.7791881917
230	1.0	43.7891415532
230	1.0	43.8524436922
230	2.0	43.8353682393
230	2.0	43.7360980271
230	2.0	43.8100553156
230	1.0	43.8735329504
230	2.0	43.7691822173
230	2.0	43.8842584527
230	1.0	43.7921808873
230	1.0	43.8678835274
230	2.0	43.8503004111
230	2.0	43.8019602417
230	1.0	43.8530018945
230	2.0	43.8632979847
230	2.0	43.8128623872
230	1.0	43.7968056748
230	2.0	43.8530088743
230	1.0	43.8144108828
230	1.0	43.7920380528
230	1.0	43.8725589622
230	1.0	43.8182500796
230	1.0	43.8517199017
230	1.0	43.7525575194
230	2.0	43.8524170351
230	2.0	43.7549074945
230	1.0	43.8650421261
230	1.0	43.8794823578
230	1.0	43.7831647834
230	1.0	43.870602119
230	2.0	43.853910515
230	2.0	43.8453928943
230	1.0	43.8324046929
230	1.0	43.85892233
230	1.0	43.7891728145
230	1.0	43.7641428522
230	2.0	43.8585217896
230	1.0	43.8412607731
230	1.0	43.8374499728
230	1.0	43.8079411857
230	2.0	43.7900508691
230	1.0	43.862259864
230	1.0	43.8667851413
230	2.0	43.8824799124
230	1.0	43.8409261128
230	1.0	43.7901742757
230	1.0	43.8296149034
230	1.0	43.7788864077
230	1.0	43.7901242705
230	2.0	43.7623061804
230	1.0	43.8716360882
230	2.0	43.8340971588
230	1.0	43.7921062761
230	1.0	43.8119040484
230	1.0	43.844018175
230	2.0	43.8366391472
230	1.0	43.8108481598
230	2.0	43.7730821007
230	1.0	43.7688007421
230	2.0	43.8104632215
230	2.0	43.8144235919
230	2.0	43.8493441037
230	1.0	43.8563972886
230	2.0	43.7697597563
230	2.0	43.7702472503
230	2.0	43.7822649673
230	1.0	43.8559418723
230	1.0	43.7788212641
230	2.0	43.8519041333
230	2.0	43.8075621727
230	2.0	43.8287089546
230	1.0	43.8287986085
230	1.0	43.8531628951
230	2.0	43.8590927787
230	1.0	43.8739697972
230	1.0	43.8638032424
230	2.0	43.8582527309
230	2.0	43.8363612269
230	2.0	43.8091286929
230	1.0	43.8368739835
230	1.0	43.873710164
230	2.0	43.8123502831
230	1.0	43.8590194807
230	1.0	43.832252704
230	2.0	43.7597879159
230	1.0	43.8014399105
230	2.0	43.8327831194
230	1.0	43.8079167122
230	2.0	43.8488501539
230	1.0	43.7969068863
230	1.0	43.8698015471
230	1.0	43.7836301372
230	2.0	43.8542321195
230	1.0	43.8194502035
230	1.0	43.8316283167
230	1.0	43.8816385014
230	2.0	43.8267801105
230	1.0	43.8304238171
230	1.0	43.7985973806
230	1.0	43.8628470089
230	2.0	43.7843078734
230	2.0	43.7740040021
230	1.0	43.8417275935
230	2.0	43.7803967151
230	2.0	43.8495388273
230	1.0	43.8305720495
230	1.0	43.8043599053
230	2.0	43.7909551785
230	1.0	43.8589835606
230	1.0	43.8250718733
230	2.0	43.8665533233
230	1.0	43.8191931429
230	1.0	43.8152670659
230	1.0	43.8702550107
230	2.0	43.7927634689
230	2.0	43.8258974619
230	2.0	43.8708603946
230	2.0	43.8471692251
230	2.0	43.8700723088
230	2.0	43.8077365382
230	1.0	43.8229109027
230	1.0	43.8734534575
230	1.0	43.8556451254
230	2.0	43.8563970178
230	1.0	43.8586280076
230	1.0	43.8479060202
230	2.0	43.8446916048
230	2.0	43.8433678778
230	1.0	43.8679186464
230	2.0	43.8381506869
230	1.0	43.7872505414
230	2.0	43.8125416521
230	1.0	43.8341895333
230	2.0	43.7301886179
230	1.0	43.8474640166
230	1.0	43.850618147
230	2.0	43.855703392
230	1.0	43.8208557908
230	1.0	43.8823854957
230	1.0	43.8343762086
230	1.0	43.7662226289
230	2.0	43.8077084541
230	1.0	43.8230904082
230	1.0	43.7923146052
230	2.0	43.7915409254
230	2.0	43.874191179
230	2.0	43.8410577983
230	2.0	43.8053639558
230	1.0	43.8627885677
230	2.0	43.8725351471
230	2.0	43.852236771
230	2.0	43.8433289168
230	2.0	43.7813831201
230	2.0	43.8325696263
230	2.0	43.7842846231
230	1.0	43.8495808643
230	2.0	43.7758700857
230	1.0	43.8092566704
230	1.0	43.8577489551
230	1.0	43.8078225575
230	1.0	43.8663844753
230	1.0	43.7986627704
230	1.0	43.8509294958
230	1.0	43.8465550526
230	1.0	43.7870440643
230	1.0	43.7703797842
230	1.0	43.8688888517
230	1.0	43.8442701952
230	2.0	43.775619386
230	1.0	43.8343907675
230	2.0	43.7812035862
230	2.0	43.7749870808
230	1.0	43.8241594012
230	2.0	43.804254241
230	2.0	43.7854600848
230	1.0	43.8529239449
230	2.0	43.8415366789
230	1.0	43.8255806217
230	2.0	43.8092658962
230	1.0	43.8486865855
230	1.0	43.8575290564
230	1.0	43.8148018294
230	1.0	43.8504316665
230	1.0	43.8490591943
230	2.0	43.8045230452
230	2.0	43.8280875989
230	2.0	43.7865142961
230	1.0	43.8584057401
230	2.0	43.8388152523
230	2.0	43.8262229403
230	1.0	43.8538973531
230	2.0	43.8254579391
230	1.0	43.7691777711
230	2.0	43.7791073232
230	1.0	43.8434055816
230	2.0	43.8287333156
230	2.0	43.8105864282
230	1.0	43.8537953697
230	1.0	43.7808291595
230	2.0	43.8141635754
230	1.0	43.8268892923
230	1.0	43.8536136122
230	1.0	43.7995386588
230	2.0	43.8125066218
230	2.0	43.815820982
230	2.0	43.8327434117
230	2.0	43.8057216128
230	1.0	43.7828681597
230	1.0	43.8190424784
230	1.0	43.8706776613
230	1.0	43.779078747
230	1.0	43.8162256508
230	2.0	43.7824565002
230	2.0	43.8562482056
230	2.0	43.7701843395
230	2.0	43.8669298318
230	1.0	43.8008791912
230	2.0	43.8561016156
230	1.0	43.7613903127
230	1.0	43.76913426
230	2.0	43.8081360119
230	2.0	43.8703341651
230	1.0	43.8615471175
230	2.0	43.8352861397
230	1.0	43.8457417066
230	2.0	43.80972754
230	1.0	43.8423600969
230	2.0	43.8609988003
230	2.0	43.7976781864
230	1.0	43.871218223
230	1.0	43.7943542448
230	2.0	43.7604273723
230	1.0	43.7938592927
230	1.0	43.8772688435
230	2.0	43.8475288632
230	1.0	43.8603258756
230	2.0	43.8615360585
230	2.0	43.7758437114
230	2.0	43.8172542964
230	1.0	43.8225499625
230	2.0	43.8532543993
230	2.0	43.7786334239
230	2.0	43.8377839817
230	1.0	43.7582685222
230	1.0	43.8421015453
230	2.0	43.8336343129
230	2.0	43.8557599259
230	1.0	43.8315601904
230	1.0	43.8420611339
230	2.0	43.7780924703
230	1.0	43.866075063
230	2.0	43.8671362979
230	1.0	43.8058311947
230	2.0	43.8507964002
230	2.0	43.7820981343
230	1.0	43.8238476979
230	1.0	43.7734478524
230	1.0	43.7795281496
230	1.0	43.8079852047
230	2.0	43.824835954
230	1.0	43.8048257929
230	1.0	43.7792735299
230	2.0	43.8175211794
230	1.0	43.8311950325
230	1.0	43.8136907535
230	1.0	43.8376914827
230	1.0	43.8432475654
230	2.0	43.8580901481
230	1.0	43.8392550112
230	2.0	43.769313927
230	1.0	43.8429163711
230	1.0	43.8414757045
230	2.0	43.850229029
230	2.0	43.7834905784
230	1.0	43.8586771098
230	2.0	43.860433229
230	1.0	43.8477926961
230	1.0	43.8304100809
230	1.0	43.8190495549
230	1.0	43.8440866003
230	1.0	43.8494060513
230	1.0	43.8469074547
230	1.0	43.8259479251
230	2.0	43.8547097495
230	1.0	43.8734856959
230	1.0	43.8411364324
230	2.0	43.8253109172
230	2.0	43.8563929517
230	1.0	43.8302172897
230	2.0	43.8166771066
230	1.0	43.8132263156
230	2.0	43.8446812024
230	2.0	43.8475688227
230	2.0	43.8180850903
230	2.0	43.8365052739
230	1.0	43.8338455188
230	1.0	43.7822161665
230	1.0	43.8577392703
230	2.0	43.8556007368
230	1.0	43.7752733952
230	1.0	43.8484794335
230	2.0	43.8429769164
230	1.0	43.8344209866
230	1.0	43.780622922
230	2.0	43.8426605641
230	1.0	43.7762118509
230	2.0	43.8563692274
230	2.0	43.7788648176
230	2.0	43.8470968534
230	1.0	43.8498463256
230	1.0	43.8157411355
230	2.0	43.7437338044
230	1.0	43.8496015723
230	1.0	43.8731125684
230	2.0	43.7929983283
230	1.0	43.8710902238
230	1.0	43.7727563191
230	1.0	43.8429062834
230	2.0	43.7864939988
230	1.0	43.7661178521
230	2.0	43.8304514288
230	2.0	43.8462216442
230	2.0	43.8537708676
230	1.0	43.8620404723
230	2.0	43.8682285691
230	1.0	43.8460693741
230	1.0	43.8563156663
230	1.0	43.7900653021
230	2.0	43.8528044808
230	2.0	43.8361233578
230	1.0	43.8601900057
230	2.0	43.8488785242
230	2.0	43.7799232276
230	1.0	43.8432118805
230	2.0	43.8168258606
230	1.0	43.7877024344
230	2.0	43.8329649885
230	1.0	43.7949589474
230	1.0	43.8135326152
230	2.0	43.837887019
230	1.0	43.8600357236
230	1.0	43.8690155944
230	2.0	43.7693281412
230	1.0	43.8567369042
230	1.0	43.8411789227
230	1.0	43.8263926294
230	2.0	43.8368580253
230	1.0	43.836485351
230	1.0	43.7705007343
230	1.0	43.8482206537
230	2.0	43.8084455243
230	1.0	43.8497901187
230	2.0	43.8707656314
230	1.0	43.8544501447
230	1.0	43.8215056134
230	2.0	43.8644456684
230	2.0	43.8667746916
230	1.0	43.8587452032
230	1.0	43.8405947766
230	1.0	43.7728272967
230	1.0	43.8331087287
230	2.0	43.7889594942
230	2.0	43.845058614
230	1.0	43.8630454614
230	1.0	43.8569154832
230	1.0	43.8571925496
230	2.0	43.7754252746
230	2.0	43.8524429116
230	1.0	43.7887703845
230	1.0	43.8130368403
230	2.0	43.856004761
230	1.0	43.8231668417
230	2.0	43.85511679
230	2.0	43.8600156415
230	2.0	43.8557424439
230	1.0	43.7908438706
230	1.0	43.8118042732
230	2.0	43.8273771282
230	1.0	43.8550395625
230	1.0	43.842107605
230	1.0	43.8544120543
230	1.0	43.7827063414
230	2.0	43.8195607937
230	2.0	43.8551072827
230	1.0	43.8518340889
230	1.0	43.8291748904
230	1.0	43.7942675876
230	1.0	43.8121719014
230	2.0	43.8491577396
230	2.0	43.867244278
230	2.0	43.8353141672
230	2.0	43.8451117748
230	2.0	43.8245371592
230	1.0	43.85726894
230	2.0	43.7663796892
230	1.0	43.8541529993
230	1.0	43.8345028168
230	1.0	43.8497451525
230	2.0	43.8653200519
230	2.0	43.8564415331
230	1.0	43.8261830099
230	2.0	43.8040003243
230	2.0	43.8249597373
230	1.0	43.8131645574
230	2.0	43.8417645209
230	1.0	43.7891884997
230	1.0	43.7645363777
230	2.0	43.7765138244
230	2.0	43.8406943932
230	2.0	43.8120555565
230	2.0	43.8332711228
230	2.0	43.8200019908
230	1.0	43.8177300635
230	1.0	43.8520514386
230	2.0	43.8578503746
230	1.0	43.8526540861
230	1.0	43.8703685472
230	2.0	43.807036308
230	1.0	43.859435302
230	2.0	43.8077664163
230	1.0	43.8439860746
230	2.0	43.8537803288
230	1.0	43.8053660183
230	2.0	43.8529799304
230	1.0	43.7799128279
230	1.0	43.8500550248
230	2.0	43.7970113296
230	2.0	43.7549169368
230	2.0	43.7975511312
230	1.0	43.8649230211
230	1.0	43.8208772858
230	1.0	43.7834267443
230	1.0	43.8359304386
230	2.0	43.8225882113
230	2.0	43.8035350891
230	1.0	43.8766938877
230	2.0	43.8023451907
230	1.0	43.8417945001
230	1.0	43.844231925
230	2.0	43.8096357288
230	2.0	43.8419462978
230	1.0	43.8387699662
230	1.0	43.7852721359
230	1.0	43.8253347379
230	1.0	43.8619445741
230	1.0	43.8353262655
230	1.0	43.7907189021
230	1.0	43.8652790788
230	1.0	43.8225344063
230	1.0	43.8199714277
230	2.0	43.8398789007
230	2.0	43.8586121477
230	1.0	43.7869466028
230	1.0	43.8341998693
230	2.0	43.8580831885
230	1.0	43.8338935077
230	1.0	43.852857508
230	1.0	43.8512480411
230	2.0	43.8668029515
230	1.0	43.7958548584
230	2.0	43.7591366395
230	2.0	43.8351138591
230	1.0	43.8656937196
230	2.0	43.8156697645
230	1.0	43.8569420492
230	1.0	43.8586615165
230	2.0	43.7833289914
230	2.0	43.8013722014
230	2.0	43.8302076704
230	2.0	43.83678245
230	1.0	43.8368431767
230	2.0	43.8361555928
230	1.0	43.8727514525
230	2.0	43.7700393015
230	1.0	43.8287944247
230	1.0	43.8599070956
230	1.0	43.7933368351
230	1.0	43.815550774
230	2.0	43.8466708772
230	2.0	43.8056521069
230	1.0	43.8027354947
230	1.0	43.8413329651
230	1.0	43.8584044487
230	1.0	43.8506466393
230	2.0	43.8600004854
230	1.0	43.8413620946
230	2.0	43.8638138048
230	1.0	43.8437544772
230	2.0	43.8423041646
230	2.0	43.7996583447
230	1.0	43.7890625266
230	1.0	43.846856131
230	2.0	43.8158315865
230	1.0	43.7997959354
230	1.0	43.8690413234
230	1.0	43.8035494117
230	2.0	43.8102544539
230	1.0	43.8553017733
230	1.0	43.8676205682
230	1.0	43.8669484503
230	1.0	43.8640500392
230	1.0	43.8692119961
230	1.0	43.7982841294
230	2.0	43.8557661783
230	2.0	43.8534274655
230	1.0	43.8388296932
230	2.0	43.8433354392
230	2.0	43.8489165441
230	2.0	43.8301659249
230	1.0	43.8699819395
230	1.0	43.7958078676
230	2.0	43.7775050108
230	2.0	43.8261177043
230	2.0	43.7980621282
230	1.0	43.7523620916
230	2.0	43.8582294453
230	1.0	43.8676744213
230	1.0	43.825276813
230	1.0	43.8579976247
230	2.0	43.8495508048
230	1.0	43.853398347
230	1.0	43.8118404103
230	2.0	43.8732243048
230	2.0	43.7830659941
230	2.0	43.8570992121
230	1.0	43.8604330984
230	1.0	43.7797946572
230	1.0	43.8359007752
230	2.0	43.7561983746
230	1.0	43.865684384
230	2.0	43.8399369708
230	2.0	43.8680130179
230	1.0	43.8321779287
230	1.0	43.790437717
230	1.0	43.7664084361
230	1.0	43.7605207383
230	1.0	43.8037051654
230	1.0	43.810796266
230	1.0	43.8017604426
230	2.0	43.802481423
230	1.0	43.7922229664
230	1.0	43.8149947477
230	2.0	43.82710246
230	2.0	43.8506215879
230	2.0	43.8581908218
230	1.0	43.8319098599
230	1.0	43.8376567917
230	1.0	43.7935064107
230	1.0	43.8171830313
230	1.0	43.8143390577
230	2.0	43.7828806776
230	2.0	43.7937284759
230	2.0	43.8460573352
230	2.0	43.8451201508
230	1.0	43.8632779624
230	1.0	43.841104698
230	2.0	43.8216913181
230	2.0	43.8715927657
230	2.0	43.8494503596
230	1.0	43.7837595655
230	1.0	43.8233766089
230	1.0	43.7674548388
230	2.0	43.8557823599
230	1.0	43.8245435073
230	2.0	43.7847668302
230	1.0	43.826904224
230	1.0	43.8416705145
230	1.0	43.8518601355
230	2.0	43.8221846754
230	2.0	43.8381538119
230	1.0	43.790390105
230	2.0	43.8674340531
230	1.0	43.8405314537
230	2.0	43.7786003831
230	2.0	43.8022360917
230	1.0	43.7947954776
230	1.0	43.8576153927
230	1.0	43.7609825957
230	1.0	43.7905383305
230	2.0	43.8530838973
230	1.0	43.752884816
230	1.0	43.8534631787
230	1.0	43.8699661118
230	1.0	43.8682726008
230	2.0	43.7760653766
230	2.0	43.7509984898
230	2.0	43.8615328056
230	1.0	43.7626619413
230	2.0	43.847921006
230	1.0	43.8706923624
230	2.0	43.8102879365
230	1.0	43.854060745
230	2.0	43.8303467518
230	1.0	43.8127653173
230	1.0	43.8501835862
230	1.0	43.8294626717
230	2.0	43.8367925166
230	1.0	43.844556527
230	2.0	43.7488293703
230	2.0	43.8383128916
230	1.0	43.8131494339
230	2.0	43.8033892388
230	1.0	43.7999349406
230	1.0	43.8074732575
230	1.0	43.7973121185
230	2.0	43.7660296194
230	2.0	43.8073367165
230	2.0	43.8504070096
230	1.0	43.8600067109
230	1.0	43.7730521128
230	1.0	43.8437797212
230	2.0	43.774814314
230	2.0	43.7687382629
230	1.0	43.8511346535
230	1.0	43.7732855588
230	1.0	43.8124243605
230	1.0	43.7765232314
230	2.0	43.850667123
230	2.0	43.7869296432
230	2.0	43.830806543
230	2.0	43.836787631
230	1.0	43.8448447563
230	1.0	43.77000635
230	2.0	43.8693595163
230	2.0	43.7620816004
230	1.0	43.8195238301
230	1.0	43.8719620106
230	2.0	43.8412583423
230	1.0	43.8694238403
230	1.0	43.8026511445
230	1.0	43.8027567607
230	2.0	43.819168285
230	2.0	43.7619538573
230	1.0	43.8700674037
230	2.0	43.8620710419
230	1.0	43.8561904867
230	2.0	43.7660505061
230	1.0	43.8270602981
230	1.0	43.8171942103
230	1.0	43.8641339045
230	2.0	43.7865260706
230	1.0	43.8477116211
230	2.0	43.8280302458
230	2.0	43.8371776001
230	1.0	43.8620216699
230	1.0	43.8576869736
230	2.0	43.8063696268
230	1.0	43.8697273311
230	1.0	43.8131529303
230	2.0	43.86178071
230	2.0	43.8429499256
230	2.0	43.7999518419
230	2.0	43.8185685373
230	1.0	43.8000642373
230	2.0	43.7656442835
230	2.0	43.8088927762
230	1.0	43.7971923702
230	2.0	43.8692559714
230	1.0	43.8674086588
230	1.0	43.8657898396
230	1.0	43.7976457914
230	2.0	43.8467780019
230	1.0	43.8521901555
230	1.0	43.7649812349
230	1.0	43.787699414
230	1.0	43.8175018397
230	1.0	43.7904366975
230	1.0	43.8181947709
230	2.0	43.8518610932
230	2.0	43.8609619618
230	1.0	43.8364753355
230	1.0	43.7616582466
230	1.0	43.7695179014
230	2.0	43.8764657363
230	2.0	43.8133694494
230	2.0	43.8268644289
230	1.0	43.8347658127
230	2.0	43.8332572351
230	1.0	43.8314685703
230	2.0	43.8015166437
230	2.0	43.7686935167
230	2.0	43.8357669294
230	2.0	43.8323393474
230	1.0	43.7461805697
230	2.0	43.8233298541
230	1.0	43.8335912504
230	1.0	43.8409523946
230	1.0	43.866138992
230	1.0	43.8148098381
230	2.0	43.7674804441
230	1.0	43.868948632
230	1.0	43.7835564156
230	1.0	43.8557656197
230	1.0	43.8158086571
230	2.0	43.8416354812
230	1.0	43.8014662082
230	1.0	43.855581198
230	2.0	43.8587378344
230	1.0	43.8289489761
230	2.0	43.8422249185
230	2.0	43.8464102683
230	2.0	43.855535349
230	2.0	43.8279780517
230	1.0	43.7930188146
230	2.0	43.8549501749
230	2.0	43.8087645503
230	2.0	43.838566018
230	2.0	43.794843883
230	1.0	43.8592644027
230	1.0	43.864496744
230	1.0	43.8639966988
230	1.0	43.8031265299
230	2.0	43.8091174511
230	2.0	43.8231091121
230	2.0	43.7980209502
230	1.0	43.8194621807
230	2.0	43.8031503861
230	2.0	43.8010491669
230	2.0	43.8215094628
230	2.0	43.8562642871
230	2.0	43.8591411658
230	2.0	43.8594794252
230	1.0	43.8657767528
230	1.0	43.8593144108
230	1.0	43.8436525872
230	2.0	43.824567783
230	1.0	43.8584008783
230	1.0	43.8493295209
230	2.0	43.796650333
230	1.0	43.8379684962
230	1.0	43.8608131682
