# Supplementary material for: Unique membrane properties and enhanced signal processing in human neocortical neurons
Source: eLife. 2016 Oct 6;5:e16553. doi: 10.7554/eLife.16553 (PMC5100995; doi:10.7554/eLife.16553)
Supplement: Source code 1. — DOI: http://dx.doi.org/10.7554/eLife.16553.014 [file elife-16553-code1.zip › Fig3/Fig3b/DIST_045_SYNC/Mon_Apr_11_11_35_14_2016/syns_231/sync_stim_seed_742.txt]

NUMBER_OF_SYNAPSES	APC_N	MAX_VOLTAGE
231	2.0	43.7807727195
231	2.0	43.8614883494
231	2.0	43.85507828
231	1.0	43.8361630986
231	1.0	43.8073035081
231	1.0	43.80878326
231	2.0	43.8435323365
231	2.0	43.8492997145
231	1.0	43.8218186023
231	1.0	43.8618476863
231	1.0	43.8488146156
231	1.0	43.8704342626
231	2.0	43.8298621553
231	2.0	43.8176175713
231	2.0	43.8319644417
231	2.0	43.8500492332
231	1.0	43.782660533
231	2.0	43.8408395179
231	2.0	43.833087326
231	1.0	43.8127548053
231	2.0	43.7593751654
231	1.0	43.8483649663
231	1.0	43.8594806257
231	1.0	43.8343779479
231	1.0	43.8403595819
231	1.0	43.8340570245
231	1.0	43.8101320813
231	2.0	43.79041918
231	2.0	43.8730419045
231	2.0	43.7845512147
231	2.0	43.8503790023
231	2.0	43.8663683972
231	2.0	43.7949522482
231	2.0	43.8547623266
231	1.0	43.8152544258
231	1.0	43.8332712373
231	2.0	43.8569698368
231	1.0	43.7645671739
231	1.0	43.8251773596
231	1.0	43.7940108512
231	2.0	43.7981450814
231	2.0	43.8537267917
231	1.0	43.8506282057
231	1.0	43.8216095538
231	1.0	43.8431623655
231	2.0	43.7778118483
231	2.0	43.7994137504
231	1.0	43.8843972565
231	1.0	43.8540705486
231	1.0	43.8016790019
231	1.0	43.8708527838
231	1.0	43.7540463869
231	2.0	43.7964140563
231	2.0	43.8581327937
231	2.0	43.7665935589
231	1.0	43.8575026888
231	1.0	43.8353288234
231	2.0	43.8186511309
231	2.0	43.8552649455
231	1.0	43.8675113634
231	1.0	43.8520146857
231	2.0	43.8364396884
231	1.0	43.8360793704
231	2.0	43.7520490604
231	2.0	43.8500882264
231	1.0	43.8041802164
231	2.0	43.7625290125
231	1.0	43.8741783845
231	2.0	43.8686486067
231	1.0	43.8708469931
231	1.0	43.8639307587
231	2.0	43.8252416893
231	2.0	43.8636095412
231	1.0	43.8680202397
231	1.0	43.7975929093
231	1.0	43.7759690697
231	2.0	43.8262803295
231	2.0	43.7983308581
231	1.0	43.8488679044
231	2.0	43.8235724767
231	1.0	43.8571874339
231	2.0	43.8615741654
231	1.0	43.8282138449
231	1.0	43.839689288
231	1.0	43.8617446639
231	2.0	43.7809937972
231	1.0	43.8243187406
231	2.0	43.7608426002
231	2.0	43.7957123697
231	2.0	43.8538962335
231	2.0	43.8266707244
231	2.0	43.8410118273
231	2.0	43.812761019
231	1.0	43.7942608328
231	2.0	43.86424634
231	1.0	43.8300367566
231	2.0	43.8460518118
231	2.0	43.8335419155
231	2.0	43.7869246365
231	2.0	43.7689182972
231	1.0	43.860440919
231	1.0	43.7840749112
231	1.0	43.811484233
231	1.0	43.8140950379
231	1.0	43.8256933119
231	1.0	43.8180638721
231	2.0	43.825387496
231	1.0	43.8459023372
231	2.0	43.8451269965
231	1.0	43.8122806896
231	1.0	43.8211847601
231	2.0	43.8518335399
231	1.0	43.7666618512
231	2.0	43.7574123964
231	1.0	43.8545135091
231	2.0	43.8491514109
231	2.0	43.8264577221
231	1.0	43.8715586376
231	1.0	43.7860704541
231	1.0	43.8417958451
231	1.0	43.8643347289
231	1.0	43.8171726696
231	1.0	43.8213110391
231	2.0	43.8557113766
231	2.0	43.8037775995
231	1.0	43.7576561091
231	2.0	43.8346322047
231	2.0	43.8441588139
231	1.0	43.809686411
231	2.0	43.8190796033
231	1.0	43.858016721
231	2.0	43.8038949455
231	2.0	43.8651783256
231	1.0	43.8028320106
231	1.0	43.8353565227
231	1.0	43.7669881539
231	1.0	43.8650456528
231	2.0	43.7744152102
231	1.0	43.842049476
231	2.0	43.8311456495
231	1.0	43.8287943943
231	2.0	43.8557187627
231	1.0	43.8426233812
231	1.0	43.7642864012
231	1.0	43.8268668104
231	2.0	43.7670877671
231	1.0	43.826228929
231	2.0	43.8155674174
231	2.0	43.8571347722
231	1.0	43.8481957584
231	2.0	43.8540642849
231	1.0	43.8293537288
231	1.0	43.8506331821
231	1.0	43.810215822
231	1.0	43.8192588887
231	1.0	43.8638298945
231	2.0	43.8450567383
231	2.0	43.8610706241
231	2.0	43.8549425823
231	1.0	43.8196304578
231	2.0	43.7862548952
231	1.0	43.8502866619
231	2.0	43.8571812794
231	1.0	43.8226135011
231	1.0	43.8632915676
231	1.0	43.7995124184
231	1.0	43.8329799
231	1.0	43.7859224588
231	1.0	43.8516817117
231	2.0	43.8336788159
231	1.0	43.8441881114
231	1.0	43.8511485819
231	2.0	43.7685748767
231	2.0	43.830538969
231	2.0	43.8460460046
231	1.0	43.8210983533
231	1.0	43.8047730587
231	1.0	43.839976072
231	1.0	43.8279896898
231	1.0	43.7728751664
231	1.0	43.8316331343
231	2.0	43.7699767143
231	1.0	43.8337805314
231	1.0	43.8639175764
231	1.0	43.8470422498
231	2.0	43.7744904544
231	1.0	43.8658377731
231	2.0	43.8387331578
231	2.0	43.8478646965
231	2.0	43.868703594
231	1.0	43.8335386498
231	1.0	43.8268294117
231	2.0	43.8550130713
231	2.0	43.8375002446
231	2.0	43.8068066259
231	1.0	43.7920178811
231	2.0	43.8334134069
231	1.0	43.8597386017
231	2.0	43.834313948
231	1.0	43.8268730159
231	1.0	43.774994336
231	2.0	43.8181830834
231	1.0	43.8376942113
231	1.0	43.8195300652
231	2.0	43.8605325395
231	1.0	43.8757199692
231	2.0	43.8792595914
231	1.0	43.7814443651
231	2.0	43.8385169051
231	1.0	43.8522343884
231	2.0	43.812673112
231	2.0	43.8467609678
231	1.0	43.7577829724
231	1.0	43.8162493889
231	2.0	43.8349702864
231	2.0	43.8326474516
231	1.0	43.8696475919
231	1.0	43.8565927163
231	2.0	43.8582112718
231	2.0	43.8504407069
231	1.0	43.8604961368
231	1.0	43.8354434045
231	1.0	43.8233171342
231	2.0	43.7916373746
231	1.0	43.7954381169
231	2.0	43.8630829307
231	2.0	43.8588672566
231	1.0	43.8387232353
231	2.0	43.757603301
231	1.0	43.8678666839
231	1.0	43.8173645612
231	1.0	43.8459863769
231	1.0	43.7842826903
231	2.0	43.8136913693
231	1.0	43.8167038895
231	2.0	43.8119574938
231	1.0	43.8024766309
231	1.0	43.7756441005
231	2.0	43.8592243235
231	2.0	43.8162331706
231	2.0	43.7842154793
231	1.0	43.8205855114
231	1.0	43.8483125227
231	1.0	43.7940061014
231	1.0	43.876346178
231	2.0	43.8022299263
231	2.0	43.7682184031
231	2.0	43.8154605057
231	2.0	43.7977830023
231	1.0	43.8140225552
231	1.0	43.8679621057
231	1.0	43.8521925686
231	1.0	43.859617267
231	1.0	43.8662322282
231	1.0	43.7787471604
231	2.0	43.8223567558
231	1.0	43.7995061149
231	1.0	43.7719417723
231	1.0	43.8797697646
231	2.0	43.86193614
231	1.0	43.8541429413
231	2.0	43.8500433921
231	2.0	43.8301951674
231	2.0	43.8721716082
231	2.0	43.8492143893
231	1.0	43.8236720605
231	1.0	43.8429888037
231	2.0	43.8558560457
231	2.0	43.7820891801
231	1.0	43.8358067446
231	2.0	43.8063966327
231	1.0	43.7592680507
231	1.0	43.8314456551
231	1.0	43.7856915706
231	2.0	43.8528143398
231	1.0	43.831623362
231	1.0	43.8175870112
231	2.0	43.8455107857
231	2.0	43.8470265765
231	1.0	43.8637482529
231	2.0	43.8684803494
231	1.0	43.8239330364
231	2.0	43.8486871629
231	1.0	43.7733190107
231	2.0	43.8715137866
231	1.0	43.8083110611
231	1.0	43.8749510203
231	2.0	43.7931683805
231	1.0	43.8233829132
231	1.0	43.7712709362
231	2.0	43.8391968658
231	1.0	43.8527338024
231	2.0	43.834786593
231	1.0	43.861185571
231	1.0	43.8371764264
231	1.0	43.815040261
231	2.0	43.8018096602
231	2.0	43.7762971415
231	1.0	43.8164151192
231	2.0	43.8199988925
231	1.0	43.8537530104
231	2.0	43.8021347509
231	1.0	43.8450597255
231	2.0	43.7791078439
231	1.0	43.8649769133
231	1.0	43.808851885
231	1.0	43.8609391343
231	1.0	43.8428928534
231	1.0	43.8509424251
231	2.0	43.7480747583
231	1.0	43.7898506041
231	2.0	43.8347366966
231	1.0	43.7753985919
231	2.0	43.7849043808
231	2.0	43.8459645582
231	2.0	43.7633334602
231	2.0	43.7939616707
231	2.0	43.8684083064
231	1.0	43.829278134
231	2.0	43.7646908772
231	2.0	43.8283113893
231	2.0	43.8426740525
231	1.0	43.8567283397
231	1.0	43.8394750028
231	1.0	43.8291667268
231	1.0	43.8412073911
231	1.0	43.8580271082
231	1.0	43.8293311487
231	1.0	43.7854471565
231	1.0	43.837060265
231	2.0	43.7919217605
231	1.0	43.8606258389
231	2.0	43.8551161529
231	2.0	43.8005689381
231	2.0	43.8333856958
231	1.0	43.8431468082
231	2.0	43.7915783642
231	2.0	43.8410018133
231	1.0	43.8519762358
231	1.0	43.8400184385
231	1.0	43.848470775
231	1.0	43.8671252796
231	2.0	43.8577858118
231	2.0	43.8639580148
231	2.0	43.8298044787
231	1.0	43.7672991452
231	2.0	43.7743824247
231	2.0	43.8619437862
231	1.0	43.847921969
231	2.0	43.8072991634
231	1.0	43.8316981326
231	2.0	43.8402437608
231	1.0	43.8480147705
231	2.0	43.7763125249
231	2.0	43.8188055694
231	1.0	43.8571308439
231	1.0	43.8416474444
231	1.0	43.8382701733
231	2.0	43.8040333839
231	2.0	43.8053871811
231	2.0	43.8561822932
231	2.0	43.8144836851
231	2.0	43.8292062399
231	1.0	43.8573549476
231	1.0	43.7655012463
231	1.0	43.788144734
231	2.0	43.8358694199
231	2.0	43.83485333
231	1.0	43.8362342934
231	1.0	43.8567262399
231	1.0	43.8631770837
231	1.0	43.8547416397
231	1.0	43.7852560166
231	1.0	43.7958484324
231	1.0	43.7886965414
231	2.0	43.8495879891
231	1.0	43.8489477083
231	2.0	43.8240277218
231	2.0	43.8125389623
231	1.0	43.8484665931
231	1.0	43.8591525256
231	2.0	43.8551419861
231	2.0	43.7681508204
231	1.0	43.8781072268
231	2.0	43.8118680894
231	2.0	43.8541228249
231	2.0	43.841414116
231	2.0	43.8316082386
231	1.0	43.8664831027
231	2.0	43.8410981176
231	2.0	43.8043988197
231	2.0	43.8428793141
231	2.0	43.7475326532
231	1.0	43.8374499029
231	1.0	43.8462394895
231	2.0	43.8642363826
231	1.0	43.8311175809
231	1.0	43.7850108763
231	2.0	43.7946657345
231	2.0	43.8411378744
231	2.0	43.8639912967
231	2.0	43.825585973
231	2.0	43.8671025219
231	2.0	43.7933679677
231	1.0	43.8279908317
231	1.0	43.8508706539
231	2.0	43.846038812
231	1.0	43.8093687383
231	2.0	43.8330896266
231	2.0	43.8610897023
231	1.0	43.801014933
231	2.0	43.8512565437
231	1.0	43.820659388
231	1.0	43.7658406387
231	1.0	43.8484847646
231	2.0	43.8168421654
231	2.0	43.8534276596
231	1.0	43.8389439811
231	1.0	43.8023217384
231	2.0	43.8268852423
231	1.0	43.8146645805
231	1.0	43.8558187137
231	2.0	43.8317056076
231	2.0	43.8368375966
231	2.0	43.8549322347
231	2.0	43.8681157432
231	2.0	43.7766145549
231	1.0	43.8351175254
231	2.0	43.8226269198
231	2.0	43.7899174462
231	2.0	43.8386150608
231	2.0	43.8028934543
231	1.0	43.8124427545
231	2.0	43.7684944712
231	1.0	43.8202750894
231	1.0	43.7798718041
231	1.0	43.7761402826
231	2.0	43.8007300876
231	1.0	43.8488709544
231	2.0	43.8524597703
231	1.0	43.7699589839
231	1.0	43.8160009009
231	2.0	43.8375226048
231	1.0	43.7888631959
231	2.0	43.8368496454
231	2.0	43.8256712566
231	2.0	43.7814511093
231	1.0	43.8441686571
231	1.0	43.8644210055
231	2.0	43.8719016789
231	1.0	43.813175092
231	1.0	43.860481545
231	1.0	43.8411946335
231	2.0	43.8515259269
231	1.0	43.8426828862
231	1.0	43.8410754807
231	1.0	43.7538800132
231	2.0	43.7604209298
231	1.0	43.8372604958
231	2.0	43.7797977214
231	1.0	43.8033616731
231	2.0	43.7962630775
231	1.0	43.841768391
231	2.0	43.8298171268
231	2.0	43.852106586
231	2.0	43.8089769158
231	1.0	43.8286160315
231	1.0	43.8301146429
231	1.0	43.862906243
231	1.0	43.8423745479
231	2.0	43.8391046498
231	2.0	43.838218504
231	1.0	43.8635098157
231	2.0	43.8528827864
231	1.0	43.8281430574
231	1.0	43.8582259867
231	1.0	43.8358144266
231	2.0	43.8133903976
231	1.0	43.7740219267
231	1.0	43.7789146548
231	2.0	43.8186811856
231	1.0	43.7956428386
231	1.0	43.8856508442
231	2.0	43.8378705902
231	2.0	43.820072933
231	2.0	43.850330539
231	1.0	43.8109365011
231	1.0	43.8324472257
231	1.0	43.8799236217
231	1.0	43.8347811315
231	2.0	43.848828357
231	2.0	43.8197520847
231	1.0	43.8693583002
231	1.0	43.8461976097
231	1.0	43.8770251721
231	1.0	43.8530595997
231	1.0	43.8492127782
231	2.0	43.796860476
231	2.0	43.7640212742
231	1.0	43.8480295127
231	2.0	43.8322133204
231	1.0	43.8464826354
231	2.0	43.7955067769
231	1.0	43.8404082531
231	2.0	43.8098951491
231	2.0	43.813414389
231	1.0	43.7780820806
231	2.0	43.7667182831
231	2.0	43.8175037195
231	2.0	43.8699285785
231	2.0	43.7752479759
231	2.0	43.8160685788
231	2.0	43.8382965139
231	2.0	43.8535222746
231	1.0	43.7833428684
231	1.0	43.8066825637
231	1.0	43.8544178885
231	1.0	43.8023852114
231	2.0	43.7806281501
231	1.0	43.8275883731
231	1.0	43.841143502
231	1.0	43.872107438
231	1.0	43.797399641
231	2.0	43.8421712531
231	2.0	43.7754705508
231	1.0	43.8706368061
231	2.0	43.8331992068
231	1.0	43.785096185
231	2.0	43.8515814861
231	1.0	43.7689821919
231	2.0	43.8592111664
231	1.0	43.8638358077
231	2.0	43.7676732576
231	1.0	43.7638561603
231	2.0	43.7917826473
231	2.0	43.7598477226
231	2.0	43.829392302
231	1.0	43.8039006721
231	2.0	43.8028350414
231	1.0	43.7858565644
231	2.0	43.8460830751
231	1.0	43.8648346248
231	1.0	43.826390526
231	1.0	43.8553576789
231	2.0	43.7984434953
231	2.0	43.7889188031
231	2.0	43.8499803218
231	1.0	43.823469133
231	1.0	43.8190556546
231	1.0	43.8622950939
231	1.0	43.8303254608
231	1.0	43.8307105199
231	2.0	43.8078490756
231	2.0	43.8545904097
231	1.0	43.8764189612
231	1.0	43.8334867666
231	2.0	43.849498057
231	1.0	43.8532483835
231	1.0	43.8561802596
231	1.0	43.7765666556
231	1.0	43.7787161134
231	1.0	43.8435825685
231	1.0	43.8212322702
231	1.0	43.8045235158
231	1.0	43.8470899941
231	2.0	43.8184984759
231	1.0	43.8187115912
231	2.0	43.8001005853
231	1.0	43.8085439125
231	1.0	43.8681764902
231	1.0	43.8716296208
231	2.0	43.7737615336
231	2.0	43.8417949066
231	1.0	43.8584648872
231	2.0	43.856429638
231	2.0	43.8517598709
231	1.0	43.8610999897
231	2.0	43.841528193
231	1.0	43.8047236789
231	1.0	43.8592475293
231	1.0	43.8631708555
231	2.0	43.8382658421
231	2.0	43.8014195409
231	2.0	43.8043558667
231	1.0	43.8512623702
231	2.0	43.7911261832
231	1.0	43.8063618428
231	2.0	43.8667209244
231	1.0	43.8498711273
231	2.0	43.8623702185
231	2.0	43.7849405935
231	2.0	43.8378359829
231	1.0	43.8080067841
231	1.0	43.793295182
231	2.0	43.832374497
231	1.0	43.8251932617
231	1.0	43.8486209531
231	1.0	43.8435834807
231	1.0	43.8690728018
231	1.0	43.8298784383
231	2.0	43.8592831034
231	2.0	43.8404734937
231	2.0	43.8153940036
231	1.0	43.7863860803
231	2.0	43.7972514076
231	2.0	43.8703664741
231	2.0	43.8376529996
231	1.0	43.8056779389
231	2.0	43.7790684396
231	1.0	43.7881536208
231	1.0	43.8149903045
231	2.0	43.8000717252
231	1.0	43.7858125993
231	1.0	43.85249425
231	2.0	43.8298682833
231	1.0	43.7780084277
231	1.0	43.8597917457
231	2.0	43.778078308
231	1.0	43.8402745718
231	1.0	43.8445694285
231	1.0	43.8366420083
231	1.0	43.8643671548
231	2.0	43.7780571455
231	1.0	43.7747813589
231	1.0	43.8541581764
231	2.0	43.8589315787
231	1.0	43.8713238521
231	1.0	43.8611881726
231	1.0	43.8710772798
231	2.0	43.7842216529
231	2.0	43.8599736246
231	2.0	43.7757215748
231	1.0	43.8244654979
231	2.0	43.8560572214
231	2.0	43.8759524183
231	1.0	43.8496330879
231	1.0	43.7706596247
231	1.0	43.8724591239
231	1.0	43.8518732214
231	2.0	43.8533804647
231	2.0	43.8587312093
231	2.0	43.8515631488
231	2.0	43.865391166
231	1.0	43.8106079774
231	1.0	43.8320785051
231	1.0	43.8594179459
231	1.0	43.8610962777
231	1.0	43.7711337615
231	1.0	43.778843205
231	1.0	43.8519290885
231	1.0	43.8031432499
231	2.0	43.7956855645
231	2.0	43.8411708787
231	2.0	43.841126084
231	2.0	43.8503497269
231	1.0	43.8402730178
231	2.0	43.849344394
231	1.0	43.8468572927
231	1.0	43.8641226496
231	1.0	43.8397164351
231	2.0	43.8466830441
231	1.0	43.8292365134
231	1.0	43.8097884044
231	1.0	43.8379299448
231	1.0	43.8463604234
231	2.0	43.8451251567
231	1.0	43.8837620078
231	1.0	43.8306929932
231	1.0	43.8362663903
231	2.0	43.8327820369
231	2.0	43.8256149621
231	1.0	43.7974529852
231	1.0	43.8290384696
231	1.0	43.8084558661
231	2.0	43.7970347652
231	2.0	43.8040439246
231	1.0	43.8561797661
231	2.0	43.8064226561
231	1.0	43.7852657346
231	1.0	43.8232775141
231	2.0	43.8616999202
231	1.0	43.8296608427
231	1.0	43.8472049827
231	1.0	43.8535564412
231	2.0	43.8212795606
231	2.0	43.8034009167
231	2.0	43.8565653941
231	2.0	43.8782921332
231	1.0	43.8630794922
231	1.0	43.7830620638
231	1.0	43.8278313188
231	1.0	43.8177328868
231	1.0	43.8352424505
231	1.0	43.7743250525
231	1.0	43.8697227236
231	1.0	43.830135849
231	1.0	43.8486963647
231	2.0	43.8564089937
231	1.0	43.8727991015
231	2.0	43.8685179538
231	1.0	43.871046035
231	1.0	43.7905704238
231	1.0	43.8620975134
231	1.0	43.8039092387
231	2.0	43.8164880357
231	1.0	43.8440415708
231	2.0	43.844356903
231	2.0	43.8008813587
231	2.0	43.8654389395
231	1.0	43.8672762658
231	2.0	43.8497386313
231	2.0	43.8087175821
231	2.0	43.8171878794
231	1.0	43.8565086387
231	1.0	43.7702585657
231	2.0	43.7957391499
231	2.0	43.8331761772
231	2.0	43.8638775499
231	2.0	43.8706854399
231	2.0	43.8089863018
231	1.0	43.8749584599
231	1.0	43.8059604429
231	1.0	43.8434953888
231	2.0	43.8007375947
231	1.0	43.788823199
231	2.0	43.8049088422
231	1.0	43.8495670537
231	1.0	43.8546439867
231	2.0	43.7922647093
231	2.0	43.7947513219
231	2.0	43.8102316685
231	1.0	43.8706889396
231	2.0	43.844055347
231	2.0	43.8562527366
231	1.0	43.7745032231
231	1.0	43.8645680172
231	1.0	43.8254401568
231	2.0	43.8377275252
231	1.0	43.7966469688
231	2.0	43.834455437
231	2.0	43.8728037129
231	2.0	43.8015676853
231	1.0	43.7790998915
231	1.0	43.869834658
231	2.0	43.8680260923
231	1.0	43.7747026345
231	1.0	43.7808077754
231	1.0	43.8682103492
231	2.0	43.8586253812
231	1.0	43.7577554608
231	1.0	43.8563616718
231	2.0	43.821036934
231	1.0	43.839536927
231	1.0	43.821533517
231	1.0	43.8604955142
231	2.0	43.8703797267
231	2.0	43.7986368062
231	2.0	43.8669172777
231	2.0	43.8457513429
231	1.0	43.8473880593
231	2.0	43.8576521152
231	2.0	43.8457485704
231	2.0	43.8347574823
231	2.0	43.8435664387
231	1.0	43.8689324206
231	2.0	43.8225683868
231	1.0	43.8754835362
231	1.0	43.8455818989
231	2.0	43.8508259239
231	1.0	43.8178806943
231	2.0	43.8562235737
231	1.0	43.8589302464
231	2.0	43.8347949765
231	2.0	43.8035389945
231	2.0	43.8424657951
231	2.0	43.8528526376
231	2.0	43.805837506
231	1.0	43.8483446551
231	2.0	43.8383651336
231	2.0	43.8385163276
231	1.0	43.7693355377
231	2.0	43.7504648161
231	1.0	43.8736511517
231	1.0	43.8769989296
231	2.0	43.7596582487
231	1.0	43.8683043749
231	2.0	43.7776004125
231	2.0	43.8147105935
231	2.0	43.8693131993
231	2.0	43.83555365
231	2.0	43.8414504512
231	1.0	43.8451444861
231	2.0	43.8217955713
231	1.0	43.8480991746
231	2.0	43.7786789767
231	2.0	43.7662894819
231	1.0	43.8600410694
231	1.0	43.8634015833
231	1.0	43.781121792
231	2.0	43.8698985095
231	1.0	43.8560474248
231	1.0	43.8367240477
231	2.0	43.8375934932
231	1.0	43.7850743233
231	1.0	43.8165347378
231	1.0	43.8469167426
231	1.0	43.8523863209
231	2.0	43.8502335903
231	2.0	43.7840723094
231	1.0	43.8627889268
231	1.0	43.8473094074
231	1.0	43.8665013347
231	1.0	43.8155120315
231	1.0	43.8212260307
231	2.0	43.8177430863
231	1.0	43.7536046596
231	1.0	43.8397561839
231	2.0	43.8189519675
231	2.0	43.7975475142
231	1.0	43.8033137861
231	1.0	43.8771384077
231	1.0	43.8773404604
231	1.0	43.8319711889
231	1.0	43.7732251835
231	2.0	43.8595381653
231	1.0	43.8624930803
231	1.0	43.829207435
231	1.0	43.8213719934
231	2.0	43.7987791598
231	1.0	43.8169710812
231	2.0	43.7712850289
231	1.0	43.8656605305
231	1.0	43.8264137908
231	2.0	43.8277967088
231	1.0	43.8655485217
231	2.0	43.8101487957
231	1.0	43.8651042291
231	1.0	43.828619483
231	2.0	43.8522343987
231	2.0	43.7970731174
231	1.0	43.8237925598
231	1.0	43.8764612066
231	1.0	43.8641617858
231	2.0	43.8437372273
231	2.0	43.8183589345
231	1.0	43.819916494
231	2.0	43.8568028333
231	2.0	43.8467293546
231	2.0	43.8253207903
231	1.0	43.8022561713
231	1.0	43.773214554
231	1.0	43.8548999055
231	2.0	43.8192319068
231	1.0	43.8373243029
231	1.0	43.834745148
231	1.0	43.851478864
231	1.0	43.8739491528
231	1.0	43.7781324707
231	1.0	43.8641565348
231	1.0	43.8481696888
231	1.0	43.8494762344
231	2.0	43.7931723597
231	2.0	43.8007975733
231	1.0	43.8422270426
231	2.0	43.8463386516
231	1.0	43.7943984176
231	2.0	43.8537473983
231	2.0	43.8553090806
231	1.0	43.7635984368
231	1.0	43.8599328316
231	1.0	43.7983824255
231	1.0	43.7922130142
231	2.0	43.8478687092
231	1.0	43.8089167642
231	1.0	43.8411170055
231	2.0	43.7439739786
231	1.0	43.7773596766
231	1.0	43.8770951778
231	1.0	43.8520271808
231	2.0	43.7608721731
231	2.0	43.8582086433
231	2.0	43.8537715905
231	1.0	43.8186022124
231	2.0	43.8507106848
231	1.0	43.8391983612
231	2.0	43.7845700692
231	1.0	43.8630757722
231	2.0	43.8563967474
231	2.0	43.8667154545
231	1.0	43.8018049839
231	2.0	43.8068919262
231	1.0	43.8419288315
231	1.0	43.8350672491
231	2.0	43.8537554194
231	2.0	43.8411725037
231	2.0	43.848492134
231	2.0	43.836945681
231	1.0	43.8161897994
231	2.0	43.862513195
231	1.0	43.8553284585
231	1.0	43.7848103754
231	1.0	43.8402806606
231	1.0	43.7931455853
231	1.0	43.7946772166
231	2.0	43.8391146165
231	1.0	43.8612707491
231	1.0	43.837600307
231	1.0	43.8527242881
231	2.0	43.7900052904
231	2.0	43.8022078712
231	1.0	43.8512373972
231	1.0	43.797696371
231	1.0	43.8588270273
231	2.0	43.7821760876
231	1.0	43.7921064632
231	1.0	43.8113679833
231	2.0	43.8168913563
231	2.0	43.8519396072
231	1.0	43.8198175862
231	2.0	43.7701156594
231	2.0	43.8656288716
231	2.0	43.8355505418
231	1.0	43.7744436444
231	2.0	43.8695679727
231	1.0	43.8004551544
231	1.0	43.8583119681
231	1.0	43.8711294986
231	1.0	43.8043851231
231	1.0	43.8226826339
231	2.0	43.8017661164
231	2.0	43.8525979744
231	2.0	43.8698249998
231	2.0	43.8244406864
231	1.0	43.7805614605
231	2.0	43.8248724762
231	2.0	43.8579270729
231	1.0	43.8749454899
231	2.0	43.8794300366
231	1.0	43.848459457
231	1.0	43.8429608422
231	1.0	43.8485077709
231	1.0	43.8318749809
231	2.0	43.794667427
231	1.0	43.8217033123
231	1.0	43.8056955517
231	2.0	43.8316441437
231	1.0	43.8040896539
231	1.0	43.7962238244
231	1.0	43.7918457768
231	1.0	43.7838781235
231	2.0	43.8000069578
231	2.0	43.7865273717
231	1.0	43.8582184926
231	1.0	43.7805103996
231	2.0	43.8056451791
231	1.0	43.8137962956
231	2.0	43.8457130065
231	1.0	43.8402163225
231	1.0	43.795602177
231	2.0	43.8626123676
231	2.0	43.7816784866
231	1.0	43.8537578941
231	1.0	43.8253022481
231	1.0	43.8478692023
231	2.0	43.8649423595
231	2.0	43.8195952987
231	2.0	43.82263613
231	1.0	43.7600611853
231	2.0	43.7717538493
231	1.0	43.8514361094
231	2.0	43.8010737695
231	1.0	43.8619932106
231	2.0	43.8595930015
231	1.0	43.84238524
231	2.0	43.8473123628
231	2.0	43.8480477436
231	2.0	43.8557763379
231	1.0	43.7901270929
231	1.0	43.8344969867
231	1.0	43.846878842
231	2.0	43.8641963482
231	1.0	43.8565390186
231	1.0	43.8074921054
231	2.0	43.8496320479
231	1.0	43.8667385915
231	1.0	43.818695419
231	2.0	43.8005469456
231	2.0	43.8661647948
231	1.0	43.8548023158
231	1.0	43.8354927865
231	1.0	43.8302644339
231	2.0	43.8403243865
231	2.0	43.8662604602
231	1.0	43.8387769432
231	2.0	43.8487775266
231	2.0	43.8573462273
231	2.0	43.7761196708
231	1.0	43.8584095161
231	2.0	43.8358423632
231	2.0	43.8296403322
