# Supplementary material for: Unique membrane properties and enhanced signal processing in human neocortical neurons
Source: eLife. 2016 Oct 6;5:e16553. doi: 10.7554/eLife.16553 (PMC5100995; doi:10.7554/eLife.16553)
Supplement: Source code 1. — DOI: http://dx.doi.org/10.7554/eLife.16553.014 [file elife-16553-code1.zip › Fig3/Fig3b/DIST_045_SYNC/Mon_Apr_11_11_35_14_2016/syns_232/sync_stim_seed_741.txt]

NUMBER_OF_SYNAPSES	APC_N	MAX_VOLTAGE
232	2.0	43.7751133107
232	2.0	43.7879184827
232	2.0	43.8558446375
232	1.0	43.8453395014
232	2.0	43.8483153916
232	2.0	43.8425874473
232	2.0	43.7851659915
232	1.0	43.8569800502
232	1.0	43.8128714757
232	2.0	43.8581168488
232	2.0	43.8124923063
232	2.0	43.8337762058
232	2.0	43.8592853108
232	2.0	43.8064112436
232	1.0	43.8580858767
232	2.0	43.8275719211
232	1.0	43.7862617822
232	1.0	43.7869728334
232	1.0	43.8783381102
232	2.0	43.7898561823
232	1.0	43.8819692194
232	2.0	43.8334919969
232	1.0	43.7500016226
232	2.0	43.7815283552
232	2.0	43.8526740905
232	1.0	43.8577706885
232	1.0	43.8556049693
232	1.0	43.8504671736
232	1.0	43.8130350946
232	1.0	43.8368432265
232	2.0	43.851844491
232	2.0	43.8497369819
232	2.0	43.8546105468
232	1.0	43.8311540706
232	2.0	43.7980968944
232	1.0	43.7571296551
232	1.0	43.86340567
232	1.0	43.8508144905
232	2.0	43.7902450824
232	2.0	43.8738615541
232	2.0	43.7955448745
232	1.0	43.7647270614
232	2.0	43.7751117444
232	1.0	43.8082935385
232	2.0	43.8349692727
232	2.0	43.8414609866
232	1.0	43.7805955301
232	1.0	43.8343942377
232	2.0	43.8076139939
232	2.0	43.8562377231
232	2.0	43.7822662851
232	1.0	43.8735781387
232	2.0	43.8252445464
232	2.0	43.7702562981
232	2.0	43.8562545407
232	2.0	43.8411343702
232	2.0	43.8552257413
232	1.0	43.8588650173
232	1.0	43.7899730152
232	1.0	43.859672827
232	2.0	43.7997459925
232	2.0	43.8109090717
232	1.0	43.8742217639
232	1.0	43.7901547183
232	2.0	43.8103982241
232	2.0	43.8105178502
232	2.0	43.7989547889
232	2.0	43.834312008
232	1.0	43.8079556082
232	1.0	43.7827420595
232	1.0	43.8687073246
232	2.0	43.8560000053
232	1.0	43.8531913429
232	2.0	43.8494876185
232	1.0	43.838869239
232	1.0	43.7627020551
232	1.0	43.8153220726
232	1.0	43.8377092826
232	1.0	43.8037781574
232	1.0	43.8670420334
232	1.0	43.7840847445
232	1.0	43.8111202424
232	1.0	43.848761822
232	2.0	43.8119221149
232	2.0	43.82217857
232	2.0	43.7924977918
232	1.0	43.7962873402
232	1.0	43.8386108471
232	2.0	43.867105905
232	1.0	43.8328767788
232	2.0	43.8365476294
232	2.0	43.8136799421
232	2.0	43.8630111254
232	2.0	43.8161827455
232	1.0	43.8235117431
232	1.0	43.8687011172
232	1.0	43.8583509478
232	1.0	43.848879383
232	1.0	43.8028296754
232	1.0	43.8589315411
232	2.0	43.8439851834
232	1.0	43.8291570642
232	1.0	43.8710106948
232	2.0	43.7995407717
232	1.0	43.857442825
232	2.0	43.8541072335
232	1.0	43.8393819894
232	2.0	43.7975733868
232	1.0	43.7890286283
232	2.0	43.8413226073
232	1.0	43.807064427
232	1.0	43.8648717674
232	2.0	43.778140656
232	2.0	43.8349781123
232	2.0	43.8014980434
232	2.0	43.8479687332
232	1.0	43.8641300139
232	2.0	43.8608845416
232	1.0	43.8480686059
232	1.0	43.8358987963
232	1.0	43.83232736
232	1.0	43.7964010034
232	1.0	43.8509011597
232	2.0	43.8596865039
232	1.0	43.74728858
232	1.0	43.8737813969
232	1.0	43.8024794116
232	2.0	43.8190902997
232	2.0	43.8655316971
232	2.0	43.801886636
232	2.0	43.8019908036
232	1.0	43.7852332097
232	2.0	43.8710425758
232	2.0	43.8051098905
232	2.0	43.8652477888
232	1.0	43.8628526316
232	2.0	43.8097445568
232	1.0	43.8370045732
232	2.0	43.8294229635
232	2.0	43.8387581816
232	1.0	43.8155599497
232	2.0	43.8314402803
232	2.0	43.7555484161
232	2.0	43.8516073183
232	2.0	43.8231616052
232	1.0	43.7569726875
232	2.0	43.8544304822
232	2.0	43.8303323541
232	2.0	43.7711138078
232	2.0	43.8648037927
232	2.0	43.806316205
232	2.0	43.8212856664
232	2.0	43.8372495176
232	2.0	43.8221758491
232	2.0	43.830576435
232	2.0	43.8588924753
232	1.0	43.8110366339
232	2.0	43.8035338762
232	1.0	43.7948348994
232	1.0	43.85157009
232	2.0	43.8428690742
232	1.0	43.8843325693
232	2.0	43.789156266
232	1.0	43.836995706
232	1.0	43.8660748955
232	1.0	43.8308534871
232	2.0	43.8219140983
232	2.0	43.8030903834
232	1.0	43.791374533
232	2.0	43.7743375022
232	1.0	43.7642571164
232	2.0	43.8421183763
232	1.0	43.8714965495
232	1.0	43.8526836958
232	2.0	43.8627526645
232	2.0	43.7800980159
232	2.0	43.860330769
232	1.0	43.8045529017
232	2.0	43.8838738893
232	1.0	43.7819614895
232	1.0	43.779094318
232	1.0	43.8177241826
232	2.0	43.7921488438
232	2.0	43.8623338208
232	2.0	43.8040876834
232	1.0	43.7631137552
232	1.0	43.7618966381
232	1.0	43.7777362432
232	1.0	43.8527848164
232	2.0	43.8361877985
232	2.0	43.8248972221
232	1.0	43.7901890709
232	1.0	43.8566195841
232	2.0	43.8034331023
232	1.0	43.8461977555
232	1.0	43.8170367748
232	2.0	43.8312575212
232	1.0	43.799980303
232	1.0	43.8675170766
232	1.0	43.8676130473
232	2.0	43.8440252567
232	2.0	43.7755640335
232	2.0	43.828012318
232	1.0	43.8603199986
232	2.0	43.8586445807
232	2.0	43.831555376
232	2.0	43.8403780104
232	1.0	43.8633546563
232	2.0	43.846185259
232	1.0	43.8513706292
232	2.0	43.8444084525
232	1.0	43.8389760717
232	1.0	43.8205301346
232	1.0	43.8620719476
232	2.0	43.8646664865
232	2.0	43.8660143761
232	2.0	43.8472696426
232	2.0	43.7646819883
232	2.0	43.8231685351
232	2.0	43.8427144532
232	1.0	43.861547927
232	2.0	43.8622985062
232	1.0	43.8113185863
232	2.0	43.7762854311
232	2.0	43.8349229914
232	1.0	43.8492165485
232	1.0	43.8055692703
232	1.0	43.8050634585
232	1.0	43.8065899248
232	2.0	43.797202611
232	2.0	43.833862193
232	2.0	43.8354973613
232	2.0	43.8664346119
232	2.0	43.8547786007
232	1.0	43.8459341918
232	2.0	43.8345642912
232	2.0	43.8493093177
232	2.0	43.8362295418
232	1.0	43.8440797425
232	2.0	43.8370382838
232	1.0	43.8543200912
232	1.0	43.8499123006
232	2.0	43.8327836022
232	1.0	43.8690465952
232	2.0	43.8014254786
232	1.0	43.8790954471
232	2.0	43.8306304107
232	2.0	43.8424176029
232	2.0	43.8502167977
232	1.0	43.8448039612
232	1.0	43.8542954331
232	2.0	43.8043266509
232	2.0	43.8668878938
232	1.0	43.7538812063
232	2.0	43.7974444447
232	1.0	43.8322100548
232	2.0	43.7948104056
232	2.0	43.8528551327
232	2.0	43.8100417699
232	2.0	43.8337160569
232	2.0	43.8480671661
232	1.0	43.8284558815
232	2.0	43.7556292764
232	1.0	43.8367742128
232	2.0	43.856229548
232	1.0	43.7678218047
232	1.0	43.8084520831
232	2.0	43.8771744387
232	2.0	43.7601621424
232	2.0	43.8681476124
232	1.0	43.8240294089
232	1.0	43.8485141882
232	2.0	43.7844277718
232	1.0	43.8147660908
232	1.0	43.8682026577
232	1.0	43.8605678755
232	1.0	43.8286109099
232	2.0	43.8706065727
232	2.0	43.846038427
232	1.0	43.862490182
232	1.0	43.766700271
232	1.0	43.8566111557
232	1.0	43.7808385515
232	2.0	43.8470296808
232	1.0	43.7942805349
232	1.0	43.8520232551
232	2.0	43.8584038207
232	1.0	43.8492894024
232	1.0	43.8768933147
232	2.0	43.80548319
232	2.0	43.8512653105
232	1.0	43.8115086587
232	1.0	43.8688837045
232	2.0	43.8039376395
232	2.0	43.8604880223
232	2.0	43.7575394597
232	1.0	43.801118221
232	2.0	43.8278224328
232	2.0	43.8488386241
232	2.0	43.8381653034
232	1.0	43.781090496
232	2.0	43.8059198416
232	2.0	43.8644972869
232	1.0	43.8631264014
232	1.0	43.7935559668
232	1.0	43.8495352385
232	2.0	43.7545822107
232	1.0	43.8490441458
232	2.0	43.8814739738
232	2.0	43.8412499688
232	2.0	43.8610020607
232	1.0	43.8288465641
232	1.0	43.7931167614
232	1.0	43.7963878552
232	2.0	43.862451278
232	1.0	43.8447148483
232	2.0	43.8550362635
232	2.0	43.8001633208
232	1.0	43.8570202642
232	2.0	43.8512650631
232	2.0	43.8607254352
232	2.0	43.8546354461
232	1.0	43.7999924438
232	2.0	43.8386810933
232	2.0	43.8159986762
232	1.0	43.7972664426
232	1.0	43.8555156665
232	2.0	43.7867448063
232	2.0	43.8395030438
232	1.0	43.7897384253
232	1.0	43.85400193
232	1.0	43.8466553451
232	1.0	43.8441529608
232	2.0	43.7819078366
232	2.0	43.8163808632
232	1.0	43.8594741025
232	1.0	43.8325206062
232	2.0	43.8148560008
232	1.0	43.8371720036
232	2.0	43.8327915315
232	2.0	43.7816894925
232	1.0	43.8506771166
232	2.0	43.8500778728
232	2.0	43.7883269302
232	1.0	43.8469702265
232	1.0	43.8068416228
232	1.0	43.8190253479
232	2.0	43.7929305003
232	2.0	43.8513373428
232	2.0	43.810214499
232	2.0	43.8644848412
232	2.0	43.864122221
232	1.0	43.8161696349
232	1.0	43.7440198014
232	2.0	43.8252881771
232	1.0	43.8045592417
232	2.0	43.8040887729
232	2.0	43.8598079233
232	2.0	43.88004793
232	2.0	43.8387732667
232	2.0	43.861196954
232	2.0	43.8538737679
232	1.0	43.8797486445
232	2.0	43.8041201213
232	2.0	43.8237534455
232	2.0	43.8349919489
232	2.0	43.7832542179
232	1.0	43.856756361
232	1.0	43.8032960705
232	1.0	43.817648174
232	1.0	43.8434774582
232	2.0	43.8217148283
232	2.0	43.8193703924
232	2.0	43.8604869817
232	1.0	43.8142370696
232	2.0	43.7949946582
232	2.0	43.8281659758
232	1.0	43.8693250952
232	2.0	43.8526645122
232	2.0	43.8568561674
232	2.0	43.7782472329
232	1.0	43.8652527191
232	1.0	43.8509215203
232	1.0	43.8759417667
232	2.0	43.7786350827
232	2.0	43.7683603027
232	2.0	43.845307721
232	2.0	43.8467670548
232	1.0	43.8391134675
232	2.0	43.8148063486
232	1.0	43.8098700581
232	1.0	43.8243058488
232	2.0	43.8139350547
232	1.0	43.8414733813
232	2.0	43.8643099194
232	1.0	43.8721532773
232	2.0	43.820571189
232	2.0	43.8444857043
232	2.0	43.7927538295
232	1.0	43.867106779
232	2.0	43.8431835365
232	1.0	43.8327354399
232	2.0	43.8452061083
232	1.0	43.8698641971
232	2.0	43.8431645052
232	2.0	43.8451911328
232	2.0	43.838929785
232	2.0	43.7950537285
232	2.0	43.8643223394
232	1.0	43.8506810803
232	1.0	43.8668575344
232	2.0	43.8179588275
232	1.0	43.8315620658
232	1.0	43.8304145025
232	1.0	43.7584054789
232	1.0	43.8121378683
232	2.0	43.8682045753
232	2.0	43.8634496865
232	2.0	43.7904985506
232	2.0	43.8549137494
232	2.0	43.8229062907
232	2.0	43.8255503024
232	1.0	43.8641998022
232	1.0	43.8810577847
232	1.0	43.8234809545
232	1.0	43.7435071668
232	2.0	43.8208028907
232	2.0	43.792697553
232	2.0	43.8167119866
232	1.0	43.7593383166
232	1.0	43.7719717774
232	2.0	43.8213855955
232	2.0	43.804156205
232	2.0	43.8541905319
232	1.0	43.7995007829
232	2.0	43.8496500614
232	2.0	43.8275879757
232	1.0	43.8101865438
232	2.0	43.8442891266
232	1.0	43.802823008
232	1.0	43.8772051065
232	1.0	43.8433772597
232	1.0	43.7656622413
232	2.0	43.8605054783
232	2.0	43.7809842377
232	2.0	43.7784072902
232	1.0	43.7973861285
232	1.0	43.8172026454
232	1.0	43.8416798666
232	2.0	43.8675653989
232	1.0	43.8877550659
232	2.0	43.8521239031
232	2.0	43.7734439584
232	1.0	43.7555990609
232	2.0	43.8673950065
232	2.0	43.7934920807
232	2.0	43.8277483227
232	2.0	43.8586200317
232	1.0	43.828345682
232	1.0	43.8234574777
232	1.0	43.7823193743
232	2.0	43.8196165643
232	2.0	43.8484715902
232	2.0	43.8488115301
232	1.0	43.8378936113
232	2.0	43.8374988066
232	1.0	43.8462285431
232	2.0	43.8336616455
232	1.0	43.8532520488
232	1.0	43.8183939791
232	2.0	43.8203739856
232	2.0	43.8441558976
232	2.0	43.776017491
232	2.0	43.8035010582
232	1.0	43.863396119
232	2.0	43.7978662102
232	2.0	43.8423386191
232	1.0	43.7983326881
232	1.0	43.8483227191
232	1.0	43.8767810767
232	2.0	43.8551149076
232	1.0	43.8089104741
232	1.0	43.8449647797
232	1.0	43.7668903798
232	1.0	43.8242995683
232	2.0	43.8285192314
232	1.0	43.8171694094
232	1.0	43.8048925031
232	2.0	43.8402528752
232	1.0	43.846988674
232	1.0	43.8579895936
232	1.0	43.8641029841
232	1.0	43.7705106517
232	2.0	43.8271656833
232	2.0	43.8632963445
232	1.0	43.7807949419
232	1.0	43.8194075899
232	1.0	43.8646859222
232	2.0	43.8535608385
232	1.0	43.8363134394
232	2.0	43.8391217688
232	2.0	43.8221390596
232	1.0	43.8442849923
232	2.0	43.8341360396
232	2.0	43.8400853186
232	2.0	43.8654528639
232	2.0	43.8342784799
232	2.0	43.8606373689
232	2.0	43.846536302
232	2.0	43.85003286
232	2.0	43.8378922923
232	2.0	43.8416991232
232	2.0	43.8029322026
232	2.0	43.8563757815
232	1.0	43.8535990198
232	1.0	43.7763457668
232	2.0	43.8348355041
232	1.0	43.7705986733
232	2.0	43.8011788074
232	2.0	43.8214803033
232	2.0	43.8395493282
232	2.0	43.8380987112
232	1.0	43.8623131813
232	1.0	43.8185137531
232	1.0	43.8348019907
232	1.0	43.8194500829
232	1.0	43.7670456275
232	1.0	43.8449077359
232	2.0	43.8078012401
232	1.0	43.8238373205
232	2.0	43.7824500889
232	2.0	43.7922360396
232	1.0	43.7915633861
232	2.0	43.8512068265
232	2.0	43.7666042702
232	2.0	43.787258659
232	1.0	43.8015027503
232	2.0	43.8406431086
232	1.0	43.7922847019
232	1.0	43.8225352873
232	2.0	43.8393329169
232	1.0	43.7860218253
232	1.0	43.8674377319
232	1.0	43.8406084619
232	2.0	43.7740872647
232	1.0	43.8482751935
232	1.0	43.8379537869
232	1.0	43.8099343504
232	2.0	43.8104991961
232	2.0	43.870688582
232	2.0	43.8122639606
232	2.0	43.8152388063
232	1.0	43.8300477415
232	1.0	43.8221861995
232	1.0	43.8178282502
232	1.0	43.8117382188
232	1.0	43.7920673648
232	2.0	43.8451787271
232	1.0	43.8216680165
232	2.0	43.8557238118
232	1.0	43.7915826934
232	2.0	43.8379084603
232	2.0	43.8202128532
232	2.0	43.7729161929
232	2.0	43.8367518237
232	2.0	43.7754686025
232	1.0	43.8103200539
232	2.0	43.8020060887
232	1.0	43.8662374747
232	2.0	43.8660668522
232	2.0	43.812584522
232	1.0	43.7854510623
232	1.0	43.786088124
232	1.0	43.7753776696
232	2.0	43.8457855854
232	1.0	43.8404851632
232	2.0	43.8119414591
232	1.0	43.7961052156
232	2.0	43.8524097206
232	1.0	43.8665665068
232	2.0	43.7720493985
232	1.0	43.851919323
232	2.0	43.8586636714
232	1.0	43.8028922202
232	2.0	43.8333464322
232	2.0	43.81538116
232	1.0	43.7829466913
232	2.0	43.8485611444
232	2.0	43.7470302091
232	1.0	43.8422848408
232	2.0	43.8291727669
232	2.0	43.8325207788
232	1.0	43.7930261577
232	1.0	43.8204535338
232	1.0	43.8705999774
232	2.0	43.8643586269
232	1.0	43.7925791209
232	2.0	43.8508692753
232	1.0	43.8579193564
232	1.0	43.7743719676
232	2.0	43.8453522727
232	1.0	43.8610619963
232	1.0	43.8598666994
232	1.0	43.874092111
232	2.0	43.8518756791
232	1.0	43.8266777279
232	1.0	43.8639810673
232	2.0	43.8687942591
232	2.0	43.7755167368
232	2.0	43.7592833306
232	2.0	43.8511479269
232	2.0	43.8687956849
232	2.0	43.8418409364
232	2.0	43.8404988734
232	1.0	43.8578167391
232	1.0	43.8435495545
232	1.0	43.8395735939
232	2.0	43.8271083037
232	1.0	43.7532690134
232	2.0	43.8030413281
232	1.0	43.8180589695
232	2.0	43.8403552781
232	2.0	43.8579578617
232	2.0	43.8613605401
232	2.0	43.8326625393
232	2.0	43.8315666063
232	1.0	43.8722060642
232	2.0	43.8061227279
232	1.0	43.8600276022
232	2.0	43.787389306
232	2.0	43.827057634
232	1.0	43.8729569929
232	1.0	43.862051045
232	2.0	43.846665744
232	2.0	43.848996031
232	2.0	43.7541570286
232	1.0	43.8673025473
232	1.0	43.8579636693
232	2.0	43.86072509
232	1.0	43.8654681984
232	2.0	43.8368083578
232	1.0	43.8547462049
232	2.0	43.8578968013
232	1.0	43.8606192448
232	1.0	43.7757803366
232	2.0	43.866755251
232	2.0	43.84846066
232	2.0	43.8451436529
232	1.0	43.8453510562
232	2.0	43.8605312547
232	2.0	43.8620580367
232	2.0	43.8726599169
232	1.0	43.8778583922
232	1.0	43.8696947097
232	1.0	43.7751050487
232	1.0	43.7899453328
232	2.0	43.7731755516
232	1.0	43.7852892601
232	2.0	43.8566624423
232	1.0	43.8218545786
232	1.0	43.7870171669
232	1.0	43.8399234966
232	2.0	43.8466271608
232	1.0	43.7428988973
232	2.0	43.8426574304
232	1.0	43.8584297841
232	1.0	43.8664789916
232	1.0	43.78233782
232	1.0	43.8029378212
232	2.0	43.8665934732
232	2.0	43.824114051
232	2.0	43.8548416335
232	2.0	43.8681426158
232	2.0	43.8837267708
232	1.0	43.8342527471
232	1.0	43.881081039
232	1.0	43.7442202957
232	1.0	43.8171204031
232	1.0	43.8483610167
232	1.0	43.8642094024
232	2.0	43.8244109678
232	2.0	43.7969858443
232	2.0	43.8465311399
232	1.0	43.7767276587
232	2.0	43.792781334
232	2.0	43.8712569796
232	2.0	43.857696696
232	2.0	43.8070107131
232	1.0	43.8130429177
232	2.0	43.845506467
232	1.0	43.8420940056
232	1.0	43.7838753331
232	1.0	43.8086721344
232	1.0	43.8677354174
232	2.0	43.8350406551
232	2.0	43.8481351234
232	2.0	43.8592160768
232	1.0	43.8757732912
232	1.0	43.7757793536
232	1.0	43.8575452701
232	1.0	43.8713914442
232	2.0	43.8588326163
232	1.0	43.7578295005
232	2.0	43.8078906405
232	2.0	43.7562137458
232	2.0	43.7896589725
232	1.0	43.774616395
232	2.0	43.8447333584
232	1.0	43.8013053739
232	2.0	43.8578798677
232	1.0	43.8628257078
232	2.0	43.8560727756
232	1.0	43.8406388189
232	2.0	43.8478941464
232	1.0	43.853819367
232	1.0	43.8078001245
232	1.0	43.8718764017
232	2.0	43.8402235816
232	2.0	43.851200156
232	1.0	43.8354543947
232	1.0	43.8416751641
232	2.0	43.7958176855
232	1.0	43.8480221321
232	1.0	43.8293429848
232	1.0	43.8555429876
232	2.0	43.7993857518
232	1.0	43.815462184
232	1.0	43.8348793981
232	1.0	43.8423239448
232	2.0	43.8650080741
232	2.0	43.8559909909
232	2.0	43.8068683124
232	1.0	43.8512811639
232	1.0	43.8098343791
232	2.0	43.8102233574
232	2.0	43.8380704013
232	2.0	43.8795296189
232	2.0	43.8506222595
232	1.0	43.8477117419
232	1.0	43.7896961301
232	2.0	43.7847766605
232	2.0	43.8296270004
232	1.0	43.8324915711
232	2.0	43.7626452986
232	2.0	43.8540331471
232	2.0	43.8669328366
232	2.0	43.8066261831
232	2.0	43.7591075259
232	1.0	43.8420849755
232	2.0	43.772462283
232	2.0	43.8192369167
232	1.0	43.8329237833
232	2.0	43.8143707913
232	1.0	43.7880939782
232	1.0	43.8636379926
232	1.0	43.862411649
232	1.0	43.849316019
232	1.0	43.8367744941
232	1.0	43.8389580256
232	1.0	43.8483829388
232	1.0	43.8458321105
232	2.0	43.8156662017
232	1.0	43.8567879627
232	2.0	43.758244421
232	1.0	43.8205894127
232	1.0	43.8409795495
232	1.0	43.8004513923
232	2.0	43.8479615625
232	2.0	43.865493379
232	1.0	43.8540128131
232	1.0	43.8610745114
232	2.0	43.781840359
232	1.0	43.8248660709
232	1.0	43.8445135791
232	1.0	43.8656293971
232	1.0	43.8488846341
232	1.0	43.8354693137
232	1.0	43.8414224935
232	2.0	43.8478985649
232	1.0	43.8512220055
232	2.0	43.8372613995
232	1.0	43.863748806
232	2.0	43.8613356137
232	1.0	43.8764163917
232	2.0	43.7852334671
232	1.0	43.8251138726
232	1.0	43.8519466557
232	2.0	43.7960671178
232	2.0	43.8006035147
232	1.0	43.8460277406
232	2.0	43.858728063
232	1.0	43.8218900871
232	1.0	43.8484221848
232	2.0	43.8560079117
232	2.0	43.8271127516
232	2.0	43.863925927
232	2.0	43.858874202
232	2.0	43.7621396828
232	1.0	43.8022563873
232	1.0	43.8481773294
232	1.0	43.8783425531
232	2.0	43.8487836479
232	1.0	43.7951545339
232	1.0	43.8086578936
232	1.0	43.8371557793
232	1.0	43.7785015745
232	1.0	43.8671056635
232	1.0	43.806682364
232	1.0	43.8084449521
232	2.0	43.8525383147
232	2.0	43.7982207607
232	2.0	43.775910291
232	2.0	43.8476513582
232	1.0	43.8421962886
232	1.0	43.8385262972
232	2.0	43.8035588679
232	2.0	43.8189992668
232	1.0	43.8507120642
232	1.0	43.8480543084
232	2.0	43.7517937981
232	1.0	43.8057131893
232	1.0	43.8595947347
232	1.0	43.8583973899
232	2.0	43.7973434516
232	1.0	43.8579171603
232	1.0	43.8090842746
232	1.0	43.7852605635
232	2.0	43.809464337
232	2.0	43.8588631571
232	1.0	43.858685775
232	2.0	43.8637204187
232	1.0	43.8491698969
232	1.0	43.8688833647
232	1.0	43.8178072041
232	2.0	43.824573981
232	2.0	43.8568387907
232	1.0	43.8263049939
232	2.0	43.8032090381
232	2.0	43.8447419437
232	2.0	43.8245800308
232	1.0	43.8671770177
232	1.0	43.8456384802
232	2.0	43.8546615996
232	1.0	43.8440933398
232	2.0	43.8435016584
232	2.0	43.8183078752
232	2.0	43.8516628285
232	1.0	43.7436778534
232	1.0	43.8067987597
232	1.0	43.8479409547
232	1.0	43.8489454692
232	1.0	43.7658673721
232	2.0	43.8494368332
232	2.0	43.8641416286
232	1.0	43.8516479685
232	2.0	43.8237832466
232	1.0	43.8543247379
232	2.0	43.8470489331
232	1.0	43.806743099
232	2.0	43.7873211672
232	1.0	43.8226223739
232	1.0	43.7620869
232	2.0	43.8176477244
232	2.0	43.827390853
232	1.0	43.805379044
232	1.0	43.8820655739
232	1.0	43.8321100515
232	1.0	43.7818972105
232	1.0	43.8098986175
232	1.0	43.7582933434
232	1.0	43.852964299
232	1.0	43.8463665214
232	1.0	43.8266628327
232	2.0	43.8024034209
232	2.0	43.8622327025
232	2.0	43.8519550812
232	2.0	43.8425928076
232	1.0	43.829446863
232	1.0	43.8203068019
232	2.0	43.7492410399
232	2.0	43.8611860062
232	1.0	43.7798080049
232	1.0	43.7836311479
232	1.0	43.8123670398
232	2.0	43.8554588677
232	2.0	43.8265724317
232	1.0	43.8154516403
232	2.0	43.7965825268
232	2.0	43.8559721144
232	1.0	43.8713792883
232	2.0	43.8287810579
232	2.0	43.7963740791
232	2.0	43.826901845
232	1.0	43.7771844758
232	2.0	43.8632372582
232	1.0	43.8556436193
232	1.0	43.8382276316
232	1.0	43.8154499913
232	1.0	43.762288794
232	2.0	43.8171112068
232	2.0	43.7741257501
232	1.0	43.8629841106
232	1.0	43.8608508868
232	2.0	43.7598498309
232	1.0	43.8555255664
232	2.0	43.8587363989
232	1.0	43.8161780002
232	2.0	43.8231106852
232	2.0	43.8268411393
232	1.0	43.7933142951
232	1.0	43.860982545
232	1.0	43.7726893475
232	2.0	43.8078856426
232	2.0	43.8616193784
232	1.0	43.8344929745
232	2.0	43.8407156099
232	1.0	43.7827633563
232	2.0	43.8169654533
232	1.0	43.8552129663
232	2.0	43.8101301858
232	2.0	43.8481411765
232	2.0	43.8383053527
232	1.0	43.8337236406
232	2.0	43.8013308047
232	2.0	43.8554198994
232	1.0	43.8486969194
232	1.0	43.8383912216
232	2.0	43.866581526
232	1.0	43.8586586339
232	2.0	43.7851699289
232	1.0	43.8496728383
232	1.0	43.8249676947
232	2.0	43.8028587449
232	1.0	43.8435075067
232	2.0	43.8643175572
232	2.0	43.8672811816
232	1.0	43.8385278787
232	2.0	43.8557635289
232	2.0	43.8308093512
232	2.0	43.8429790102
232	2.0	43.7551035887
232	2.0	43.8399223538
232	2.0	43.8577222114
232	1.0	43.8446741172
232	2.0	43.8660777281
232	1.0	43.8295144091
232	2.0	43.8393866177
232	1.0	43.8751985603
232	1.0	43.8568032105
232	1.0	43.8345795174
232	2.0	43.8635298674
232	2.0	43.769933254
232	2.0	43.8782616698
232	2.0	43.8325787512
232	2.0	43.8079730219
232	2.0	43.8095020086
232	1.0	43.8471720006
232	1.0	43.8213829366
232	2.0	43.8015835496
232	1.0	43.7782817816
232	2.0	43.7745495799
232	2.0	43.8288914069
232	1.0	43.8688868537
232	2.0	43.8282435316
232	1.0	43.8685575639
232	1.0	43.8259389716
232	2.0	43.8516346976
232	1.0	43.844565758
232	1.0	43.7817935222
232	1.0	43.8355174821
232	1.0	43.8639921534
232	2.0	43.7889213904
232	1.0	43.7547799587
232	2.0	43.7875647097
232	2.0	43.8348837522
232	2.0	43.7803069503
232	1.0	43.8463523813
232	2.0	43.8465796656
232	1.0	43.8604480077
232	2.0	43.8741784186
232	1.0	43.8312697929
232	2.0	43.8299892137
232	2.0	43.8474231583
232	1.0	43.8691359582
232	2.0	43.8371182926
232	2.0	43.8626758379
232	2.0	43.8222029918
232	2.0	43.8738977075
232	2.0	43.8174016235
232	1.0	43.8738185958
232	1.0	43.80148405
232	2.0	43.8337881521
232	1.0	43.8459680866
232	2.0	43.8282123496
232	2.0	43.8083435485
232	1.0	43.7594811907
232	2.0	43.770852948
232	1.0	43.8177102897
232	1.0	43.8028561265
232	2.0	43.8185308107
