# Supplementary material for: Unique membrane properties and enhanced signal processing in human neocortical neurons
Source: eLife. 2016 Oct 6;5:e16553. doi: 10.7554/eLife.16553 (PMC5100995; doi:10.7554/eLife.16553)
Supplement: Source code 1. — DOI: http://dx.doi.org/10.7554/eLife.16553.014 [file elife-16553-code1.zip › Fig3/Fig3b/DIST_045_SYNC/Mon_Apr_11_11_35_14_2016/syns_233/sync_stim_seed_740.txt]

NUMBER_OF_SYNAPSES	APC_N	MAX_VOLTAGE
233	1.0	43.8150963385
233	1.0	43.8426287267
233	2.0	43.8446297654
233	1.0	43.8458388911
233	2.0	43.8712498158
233	1.0	43.8563757296
233	2.0	43.8412408892
233	2.0	43.8521828692
233	2.0	43.8309090631
233	2.0	43.8666567878
233	2.0	43.8510765851
233	1.0	43.8442490394
233	2.0	43.8132833209
233	1.0	43.868802717
233	2.0	43.8473872562
233	2.0	43.8215425547
233	2.0	43.8203333212
233	1.0	43.8193686043
233	2.0	43.8616043742
233	2.0	43.8578385361
233	1.0	43.8529188961
233	1.0	43.8428290825
233	2.0	43.8109113357
233	1.0	43.8269080199
233	1.0	43.7769710205
233	2.0	43.8188921822
233	2.0	43.8579444588
233	1.0	43.8758265786
233	1.0	43.792854703
233	1.0	43.8301212345
233	2.0	43.7963165437
233	2.0	43.774852303
233	2.0	43.7756913521
233	2.0	43.8566910099
233	2.0	43.7513406971
233	2.0	43.8644819721
233	2.0	43.833247755
233	2.0	43.8586274463
233	2.0	43.8306465867
233	1.0	43.784022563
233	2.0	43.8187353792
233	1.0	43.8208298219
233	1.0	43.8523997127
233	1.0	43.8310203382
233	1.0	43.8625423883
233	1.0	43.856827513
233	1.0	43.8592924095
233	2.0	43.7654192177
233	2.0	43.8342288269
233	1.0	43.8506535644
233	2.0	43.7801021268
233	1.0	43.852619834
233	2.0	43.8007686598
233	1.0	43.8583598751
233	2.0	43.8700763134
233	1.0	43.7823881342
233	1.0	43.7948597329
233	1.0	43.8631799662
233	1.0	43.8651098403
233	2.0	43.8275114598
233	2.0	43.7583014553
233	1.0	43.8542179787
233	2.0	43.7687990773
233	2.0	43.8328969115
233	2.0	43.8469669614
233	1.0	43.8514368187
233	2.0	43.8145621553
233	1.0	43.8555730877
233	1.0	43.8707616821
233	2.0	43.7817087846
233	2.0	43.8153942645
233	1.0	43.8223029099
233	1.0	43.8514883799
233	1.0	43.7933685318
233	1.0	43.8046310653
233	1.0	43.8261107917
233	2.0	43.7675110923
233	2.0	43.8561352763
233	1.0	43.7894488376
233	1.0	43.8717207616
233	2.0	43.8296169469
233	2.0	43.8517439804
233	2.0	43.7903233166
233	1.0	43.8200950703
233	1.0	43.7850550375
233	1.0	43.8049142237
233	2.0	43.8127333617
233	1.0	43.8006061051
233	1.0	43.8113489238
233	1.0	43.8698466479
233	2.0	43.8676431709
233	2.0	43.8746147968
233	2.0	43.8385805314
233	1.0	43.8550985237
233	2.0	43.8599085114
233	1.0	43.7952185528
233	1.0	43.840086418
233	2.0	43.8371399278
233	2.0	43.8507171635
233	1.0	43.8454381779
233	1.0	43.8422634754
233	2.0	43.8629980419
233	2.0	43.8429575253
233	2.0	43.7585319589
233	2.0	43.834574353
233	2.0	43.7941322453
233	2.0	43.8607024476
233	2.0	43.800195714
233	1.0	43.8682543751
233	2.0	43.7883131222
233	1.0	43.8465461294
233	2.0	43.8505251747
233	2.0	43.8601371714
233	2.0	43.8529028554
233	2.0	43.8402004841
233	1.0	43.8617468739
233	2.0	43.7520064408
233	1.0	43.7912253467
233	2.0	43.7657951915
233	2.0	43.7891262768
233	1.0	43.8489401783
233	2.0	43.8558876901
233	1.0	43.8540719175
233	1.0	43.8608975901
233	1.0	43.8350886692
233	1.0	43.8440720158
233	2.0	43.8522961062
233	2.0	43.8191915779
233	2.0	43.8554758512
233	1.0	43.8656539799
233	2.0	43.8710317714
233	2.0	43.847594551
233	2.0	43.7532948727
233	1.0	43.8503325545
233	2.0	43.8541374707
233	2.0	43.8437628128
233	2.0	43.7765408425
233	2.0	43.8366920196
233	1.0	43.8474301105
233	2.0	43.7996289675
233	2.0	43.8593730144
233	1.0	43.8623216167
233	1.0	43.8539306868
233	2.0	43.8477344546
233	2.0	43.8460795706
233	1.0	43.800559841
233	2.0	43.7879559867
233	2.0	43.7856305291
233	2.0	43.8515970346
233	2.0	43.8505974215
233	2.0	43.800304595
233	1.0	43.8627506041
233	1.0	43.8699723952
233	2.0	43.8203635156
233	2.0	43.8251843389
233	1.0	43.834397878
233	2.0	43.8541806445
233	1.0	43.8649877821
233	1.0	43.8583216108
233	2.0	43.8266681322
233	1.0	43.8605579989
233	2.0	43.8262182589
233	2.0	43.8662216399
233	2.0	43.850923632
233	2.0	43.7771139736
233	1.0	43.8161399888
233	2.0	43.8624443438
233	2.0	43.7695926479
233	2.0	43.8472020031
233	1.0	43.7724475195
233	2.0	43.8777456075
233	1.0	43.7926796026
233	2.0	43.8532298622
233	2.0	43.7864323098
233	2.0	43.8181868066
233	1.0	43.8738199411
233	2.0	43.8463142889
233	2.0	43.8624241398
233	2.0	43.8435175328
233	2.0	43.7970665999
233	1.0	43.7816842487
233	2.0	43.8626960702
233	1.0	43.859372925
233	2.0	43.8329159204
233	1.0	43.8280260935
233	1.0	43.8316272657
233	1.0	43.7863010531
233	1.0	43.8155546818
233	2.0	43.8331068385
233	1.0	43.8771107869
233	1.0	43.7687546248
233	2.0	43.794084209
233	2.0	43.8666812111
233	2.0	43.8066276172
233	1.0	43.7735469384
233	1.0	43.8267467787
233	2.0	43.8585337466
233	2.0	43.8414573416
233	2.0	43.8021225508
233	1.0	43.7708499096
233	1.0	43.806502009
233	2.0	43.8577535135
233	2.0	43.8060043306
233	2.0	43.8390672263
233	2.0	43.8565433032
233	1.0	43.8387922861
233	2.0	43.8451417829
233	1.0	43.8302029494
233	1.0	43.8454931137
233	1.0	43.7959878156
233	2.0	43.8082786933
233	2.0	43.8460573202
233	2.0	43.853774776
233	2.0	43.7623344347
233	1.0	43.8378827121
233	2.0	43.8612268519
233	2.0	43.8524753753
233	1.0	43.868681168
233	1.0	43.8510689227
233	1.0	43.776583727
233	1.0	43.8207623747
233	1.0	43.845004038
233	1.0	43.8714442131
233	1.0	43.8568209006
233	1.0	43.7790277822
233	1.0	43.8555223182
233	2.0	43.8272154321
233	2.0	43.8262880083
233	2.0	43.8600559814
233	1.0	43.8481159947
233	1.0	43.8474259558
233	1.0	43.8106532079
233	1.0	43.8446686917
233	2.0	43.8156505154
233	2.0	43.8503710028
233	1.0	43.8652872863
233	2.0	43.8638681617
233	2.0	43.8049022035
233	2.0	43.858086424
233	2.0	43.8572319279
233	2.0	43.8483036703
233	1.0	43.8399803301
233	1.0	43.8636493213
233	1.0	43.8452367752
233	1.0	43.8582653373
233	1.0	43.7924940069
233	2.0	43.8101858494
233	1.0	43.8501392688
233	2.0	43.8342973286
233	1.0	43.8386268514
233	1.0	43.8656724886
233	2.0	43.850119164
233	1.0	43.8055480012
233	2.0	43.827687965
233	2.0	43.787327527
233	1.0	43.7683744856
233	1.0	43.8425445681
233	2.0	43.8190740657
233	1.0	43.7864080389
233	2.0	43.7813918748
233	2.0	43.8684822399
233	1.0	43.8580237513
233	1.0	43.8086289615
233	2.0	43.8747873576
233	1.0	43.8074346932
233	1.0	43.8771183571
233	2.0	43.8524733768
233	1.0	43.8613627102
233	1.0	43.8683367189
233	2.0	43.852595029
233	2.0	43.7600157571
233	2.0	43.8455817961
233	1.0	43.8302733095
233	2.0	43.8289474404
233	1.0	43.808741009
233	1.0	43.8720237621
233	2.0	43.8209024529
233	2.0	43.8420688076
233	2.0	43.8231555265
233	2.0	43.8677000502
233	2.0	43.863605919
233	1.0	43.851054926
233	1.0	43.8796113011
233	2.0	43.8056874337
233	1.0	43.7830573342
233	2.0	43.8346177501
233	1.0	43.8667973651
233	1.0	43.8586321071
233	1.0	43.8736952538
233	2.0	43.8603299777
233	1.0	43.873121873
233	2.0	43.769892342
233	2.0	43.7822950912
233	2.0	43.7501740324
233	2.0	43.8156523932
233	1.0	43.8259356545
233	2.0	43.8405668065
233	1.0	43.8110522774
233	1.0	43.7639820583
233	1.0	43.7942556646
233	2.0	43.7737610451
233	2.0	43.8510686913
233	1.0	43.850499495
233	2.0	43.8476482965
233	1.0	43.8043961926
233	1.0	43.8215784089
233	2.0	43.7744406874
233	2.0	43.8558433116
233	1.0	43.8665101622
233	2.0	43.8265066397
233	2.0	43.7956378533
233	1.0	43.8473862878
233	1.0	43.8352201001
233	1.0	43.8308314792
233	2.0	43.8553160875
233	2.0	43.7965991763
233	1.0	43.8337288725
233	1.0	43.8370510454
233	2.0	43.8067284995
233	2.0	43.7933396851
233	1.0	43.8626312837
233	2.0	43.8352193718
233	2.0	43.8256243349
233	1.0	43.8105659127
233	2.0	43.8357118523
233	1.0	43.8146463887
233	2.0	43.8511620184
233	2.0	43.8511475443
233	2.0	43.8586241181
233	1.0	43.8279118182
233	2.0	43.7829291581
233	1.0	43.8685742093
233	1.0	43.8550680267
233	1.0	43.8257170202
233	2.0	43.7721443252
233	1.0	43.8637949118
233	1.0	43.8709777736
233	2.0	43.8554789901
233	1.0	43.8261821797
233	2.0	43.8602249569
233	2.0	43.8364663004
233	2.0	43.8022750897
233	2.0	43.8664087113
233	1.0	43.8633252335
233	2.0	43.8658007396
233	2.0	43.8256694261
233	2.0	43.761203045
233	1.0	43.8779988317
233	2.0	43.7669621199
233	2.0	43.8466166295
233	2.0	43.8592089462
233	1.0	43.8255495998
233	2.0	43.853461039
233	2.0	43.8530235272
233	2.0	43.7777093422
233	1.0	43.8513476731
233	1.0	43.7601723433
233	1.0	43.8289107097
233	1.0	43.8401164205
233	1.0	43.853258199
233	1.0	43.7961391832
233	1.0	43.7907704503
233	1.0	43.8549501304
233	2.0	43.7864597642
233	1.0	43.7959136265
233	1.0	43.8604593928
233	2.0	43.7600134235
233	1.0	43.7883961098
233	1.0	43.8472194253
233	1.0	43.8468263761
233	2.0	43.7992782829
233	1.0	43.8503923867
233	1.0	43.8150234478
233	2.0	43.8040954836
233	1.0	43.8603722994
233	2.0	43.8536040783
233	2.0	43.8069965906
233	1.0	43.8574649359
233	1.0	43.8608208075
233	1.0	43.788078981
233	2.0	43.8397509554
233	1.0	43.8013685047
233	1.0	43.8439594318
233	1.0	43.8494542762
233	1.0	43.875261122
233	1.0	43.8438335229
233	1.0	43.8431753177
233	1.0	43.8688402749
233	1.0	43.8587337927
233	1.0	43.8209722504
233	2.0	43.8267730595
233	1.0	43.8484171172
233	2.0	43.8636630118
233	2.0	43.8307322814
233	2.0	43.8278803149
233	2.0	43.7652842045
233	1.0	43.8520239488
233	1.0	43.8270936563
233	1.0	43.8716068442
233	2.0	43.8019574038
233	1.0	43.8435324644
233	1.0	43.8075408078
233	2.0	43.823301413
233	2.0	43.7914724359
233	1.0	43.89076847
233	1.0	43.8287052383
233	2.0	43.7885396859
233	1.0	43.8575993544
233	2.0	43.851390861
233	1.0	43.8356265429
233	2.0	43.845064429
233	2.0	43.8297775347
233	2.0	43.8611945198
233	2.0	43.8286425833
233	1.0	43.8679466077
233	2.0	43.7523476427
233	1.0	43.8050107552
233	2.0	43.8390558636
233	1.0	43.8691375581
233	2.0	43.8438710793
233	2.0	43.8484575182
233	1.0	43.8807596339
233	1.0	43.8238273032
233	2.0	43.8620496623
233	2.0	43.8440467309
233	1.0	43.8649732567
233	2.0	43.8656831543
233	1.0	43.7885804081
233	2.0	43.7985422032
233	2.0	43.787342862
233	2.0	43.7854055805
233	2.0	43.8581080881
233	2.0	43.859255861
233	1.0	43.8338972733
233	1.0	43.8101033551
233	2.0	43.7952918765
233	2.0	43.8627858195
233	1.0	43.8650383621
233	2.0	43.8629661241
233	1.0	43.8143316368
233	1.0	43.8129134289
233	2.0	43.8448985069
233	2.0	43.841743818
233	2.0	43.8166503912
233	1.0	43.8375686916
233	1.0	43.7722265679
233	2.0	43.7745084757
233	1.0	43.8560085618
233	1.0	43.8437215604
233	1.0	43.8677335882
233	2.0	43.8433590725
233	2.0	43.8605317852
233	1.0	43.7723188905
233	1.0	43.774540473
233	2.0	43.7878496457
233	2.0	43.7921025725
233	2.0	43.7999185169
233	2.0	43.8636029685
233	1.0	43.8640602123
233	2.0	43.7900630771
233	1.0	43.7744714907
233	1.0	43.8376768693
233	1.0	43.7674189513
233	2.0	43.7891049719
233	2.0	43.8518261192
233	2.0	43.809235546
233	2.0	43.8612933205
233	2.0	43.8429048572
233	2.0	43.8341354074
233	1.0	43.7675656297
233	2.0	43.8686252834
233	1.0	43.8535643858
233	2.0	43.8472435328
233	1.0	43.8533994514
233	1.0	43.8539351246
233	1.0	43.7880851229
233	1.0	43.8463097426
233	2.0	43.8874388042
233	1.0	43.8165632996
233	1.0	43.826061182
233	1.0	43.8385502365
233	1.0	43.8261612405
233	2.0	43.8335659291
233	1.0	43.8461690206
233	1.0	43.8584325851
233	1.0	43.8554850104
233	1.0	43.8767507823
233	1.0	43.7822331856
233	2.0	43.8408266674
233	1.0	43.8630689174
233	1.0	43.8340665276
233	1.0	43.8527359744
233	2.0	43.8422063895
233	1.0	43.8384501231
233	2.0	43.8521522147
233	2.0	43.8440818492
233	1.0	43.7866024786
233	1.0	43.8446450837
233	1.0	43.8715540726
233	1.0	43.7506867504
233	2.0	43.777885325
233	1.0	43.801245182
233	1.0	43.7561296328
233	2.0	43.8451521616
233	2.0	43.7635272746
233	1.0	43.863284461
233	1.0	43.8659516413
233	1.0	43.8375695954
233	2.0	43.7835861641
233	1.0	43.8543056576
233	1.0	43.8674223379
233	1.0	43.8358974484
233	1.0	43.870687659
233	1.0	43.7682477794
233	2.0	43.8702867113
233	1.0	43.8224141123
233	1.0	43.8001593387
233	1.0	43.8384393056
233	1.0	43.8518673721
233	2.0	43.830144714
233	1.0	43.7904231928
233	1.0	43.8692836742
233	2.0	43.8558786994
233	2.0	43.8165944836
233	2.0	43.8614462672
233	1.0	43.8323375033
233	1.0	43.8252130014
233	1.0	43.8612825069
233	2.0	43.8220576358
233	2.0	43.800472751
233	2.0	43.8673605867
233	2.0	43.8645335102
233	2.0	43.8306591181
233	1.0	43.798685425
233	1.0	43.7978971924
233	2.0	43.846175594
233	1.0	43.8717600777
233	1.0	43.8322997098
233	1.0	43.8326846112
233	2.0	43.8403723589
233	1.0	43.8326447847
233	2.0	43.7860126879
233	1.0	43.7683584004
233	2.0	43.7993221118
233	1.0	43.7768297636
233	2.0	43.8318723805
233	2.0	43.8266687438
233	2.0	43.8302528204
233	1.0	43.8431401227
233	1.0	43.8092030497
233	1.0	43.8588186704
233	1.0	43.8292241722
233	1.0	43.8608403272
233	2.0	43.870517512
233	2.0	43.8512090648
233	2.0	43.8537989246
233	2.0	43.8356524795
233	2.0	43.853402166
233	2.0	43.7425406908
233	2.0	43.8356021263
233	1.0	43.8677951743
233	1.0	43.8701235027
233	1.0	43.8520869014
233	1.0	43.867756883
233	2.0	43.83532771
233	2.0	43.771027639
233	1.0	43.8424250361
233	2.0	43.7659061489
233	1.0	43.7980433064
233	2.0	43.8573392004
233	2.0	43.8483450239
233	2.0	43.8019359777
233	1.0	43.8406459168
233	2.0	43.8187519049
233	1.0	43.7904748002
233	1.0	43.8025230676
233	1.0	43.8675647691
233	1.0	43.7788706111
233	2.0	43.8505437274
233	1.0	43.8177007432
233	1.0	43.8497090519
233	1.0	43.8536412981
233	1.0	43.8118245499
233	2.0	43.7939133045
233	2.0	43.8576797548
233	1.0	43.8270969039
233	2.0	43.8379843656
233	1.0	43.8718658069
233	2.0	43.8408730296
233	2.0	43.8249567107
233	1.0	43.8859967031
233	1.0	43.8449435531
233	2.0	43.7809134141
233	2.0	43.8606258963
233	2.0	43.8206303845
233	2.0	43.8174353427
233	1.0	43.8641372798
233	2.0	43.8520533395
233	1.0	43.7880440129
233	2.0	43.7833800182
233	1.0	43.8674913023
233	1.0	43.8341704374
233	2.0	43.7668865458
233	1.0	43.832641676
233	1.0	43.8717416654
233	2.0	43.8435597337
233	1.0	43.8475764146
233	1.0	43.8426147553
233	2.0	43.8669977241
233	2.0	43.7583962946
233	2.0	43.8541193108
233	2.0	43.840610478
233	2.0	43.8329986591
233	1.0	43.8353546406
233	2.0	43.820821801
233	1.0	43.8565794355
233	2.0	43.858662648
233	1.0	43.7907548098
233	2.0	43.785775928
233	2.0	43.8225569459
233	1.0	43.8495201248
233	2.0	43.8162580453
233	1.0	43.7872639436
233	1.0	43.8522097711
233	2.0	43.8526331176
233	1.0	43.8571397912
233	2.0	43.7504039142
233	2.0	43.7950649937
233	2.0	43.8185608011
233	2.0	43.7738061965
233	2.0	43.764873731
233	2.0	43.7899438668
233	2.0	43.7986611266
233	1.0	43.7935789138
233	2.0	43.8075102905
233	1.0	43.8526271093
233	1.0	43.8625705621
233	2.0	43.8359385342
233	2.0	43.8514111812
233	1.0	43.7875291892
233	2.0	43.8473690792
233	1.0	43.7986568252
233	2.0	43.801474848
233	1.0	43.8741507378
233	1.0	43.8666798136
233	2.0	43.8616295475
233	2.0	43.8451043672
233	2.0	43.8262837871
233	1.0	43.8567274114
233	2.0	43.8545969172
233	1.0	43.7775630372
233	1.0	43.8426922019
233	1.0	43.7753651928
233	2.0	43.7812430344
233	1.0	43.8501208668
233	2.0	43.7639582134
233	1.0	43.8299588501
233	1.0	43.8568995068
233	1.0	43.81176659
233	1.0	43.8369145131
233	1.0	43.854682921
233	1.0	43.7756444594
233	1.0	43.8189009991
233	2.0	43.8422653469
233	2.0	43.8074074019
233	1.0	43.7594319154
233	1.0	43.7799766039
233	2.0	43.8556376562
233	2.0	43.8309176492
233	2.0	43.8177627581
233	1.0	43.7816320752
233	2.0	43.8502660909
233	2.0	43.8004697027
233	1.0	43.7968237133
233	2.0	43.8696075805
233	1.0	43.7749191089
233	1.0	43.7914099475
233	2.0	43.7853137207
233	2.0	43.8559382258
233	1.0	43.8147926464
233	1.0	43.8653869898
233	1.0	43.849580672
233	2.0	43.8763682493
233	2.0	43.8497090271
233	2.0	43.8351472362
233	1.0	43.8741684669
233	1.0	43.8665887376
233	2.0	43.8410395863
233	2.0	43.8333351296
233	1.0	43.8762357378
233	1.0	43.8266594466
233	1.0	43.8379375526
233	1.0	43.7697232764
233	2.0	43.8308421705
233	1.0	43.862949938
233	1.0	43.825852616
233	2.0	43.8708841686
233	2.0	43.8462958527
233	2.0	43.8188955254
233	1.0	43.805960624
233	2.0	43.828325544
233	2.0	43.7823373416
233	1.0	43.8531431638
233	1.0	43.7958293448
233	1.0	43.7899087378
233	1.0	43.762449577
233	1.0	43.8072849241
233	1.0	43.8385698201
233	1.0	43.7702405193
233	1.0	43.8508174848
233	2.0	43.8499345555
233	1.0	43.8604045142
233	2.0	43.7985847336
233	1.0	43.8570831527
233	1.0	43.8154787108
233	1.0	43.8486150547
233	1.0	43.8694357832
233	2.0	43.8071045409
233	1.0	43.7641924541
233	1.0	43.8169258512
233	2.0	43.8213902601
233	2.0	43.8784616982
233	1.0	43.8095408575
233	2.0	43.7969394084
233	1.0	43.860728912
233	1.0	43.830095828
233	2.0	43.8085036793
233	2.0	43.8306054148
233	2.0	43.7999190499
233	2.0	43.8225983763
233	1.0	43.8546249079
233	1.0	43.7748873661
233	1.0	43.8732940095
233	2.0	43.8692052991
233	1.0	43.8590312631
233	2.0	43.7824779142
233	1.0	43.7885370022
233	2.0	43.8441319799
233	2.0	43.834418794
233	1.0	43.7799116528
233	2.0	43.8175112043
233	2.0	43.8314397912
233	2.0	43.8440811747
233	2.0	43.8380502859
233	1.0	43.859292933
233	2.0	43.8261521518
233	1.0	43.8096058452
233	1.0	43.8614766261
233	1.0	43.8667992388
233	1.0	43.8618377859
233	2.0	43.8536563391
233	1.0	43.8767172429
233	1.0	43.8398037564
233	2.0	43.7573877589
233	2.0	43.861128673
233	2.0	43.7603879271
233	2.0	43.7811502879
233	1.0	43.7961166994
233	1.0	43.8049565454
233	2.0	43.7791137922
233	1.0	43.7936038493
233	1.0	43.8620364606
233	1.0	43.7942576028
233	1.0	43.8186433702
233	1.0	43.8729734861
233	1.0	43.8417391706
233	1.0	43.8672652283
233	2.0	43.8484235046
233	2.0	43.8436728524
233	2.0	43.8549011365
233	1.0	43.7838194166
233	1.0	43.8135698433
233	2.0	43.8577693482
233	1.0	43.838000046
233	1.0	43.7998108025
233	1.0	43.7840501316
233	1.0	43.8253212806
233	1.0	43.8615491299
233	2.0	43.8673457629
233	2.0	43.848543688
233	1.0	43.8277542452
233	2.0	43.7885578961
233	2.0	43.7991656209
233	1.0	43.8287790951
233	2.0	43.8246725262
233	2.0	43.8079116991
233	1.0	43.8043735378
233	2.0	43.8578939708
233	2.0	43.878973531
233	1.0	43.8174496563
233	1.0	43.818403185
233	1.0	43.8130397514
233	2.0	43.7975900316
233	2.0	43.8411748151
233	2.0	43.8581810815
233	2.0	43.8699416878
233	2.0	43.8081120721
233	1.0	43.809296818
233	2.0	43.8431809173
233	1.0	43.8595651059
233	1.0	43.8563202015
233	2.0	43.8653940163
233	2.0	43.8166755761
233	2.0	43.8537237815
233	2.0	43.8429999538
233	1.0	43.8489320553
233	2.0	43.8610017825
233	2.0	43.8088084663
233	2.0	43.8312115011
233	1.0	43.8566255325
233	2.0	43.7934691655
233	2.0	43.8192349508
233	1.0	43.812192344
233	2.0	43.8843882314
233	1.0	43.8127727787
233	2.0	43.8471655813
233	1.0	43.861580371
233	2.0	43.8308472635
233	2.0	43.8365632532
233	1.0	43.7874287598
233	2.0	43.8265898005
233	1.0	43.8779164152
233	1.0	43.8658851786
233	1.0	43.8577211438
233	2.0	43.85596684
233	1.0	43.8038089194
233	1.0	43.8249773225
233	1.0	43.8464690553
233	1.0	43.8341159734
233	1.0	43.847689612
233	2.0	43.7808009811
233	2.0	43.8575205653
233	1.0	43.83624384
233	1.0	43.8584105599
233	2.0	43.7889192991
233	1.0	43.8176809241
233	1.0	43.8457588272
233	1.0	43.8404602517
233	2.0	43.7959191552
233	1.0	43.8461014098
233	2.0	43.7726189335
233	2.0	43.8278383997
233	2.0	43.8475636376
233	2.0	43.8796751145
233	2.0	43.8713404823
233	2.0	43.822487461
233	1.0	43.8499841852
233	2.0	43.8303759878
233	1.0	43.8539098178
233	1.0	43.8554362061
233	1.0	43.8032290442
233	1.0	43.8291960669
233	2.0	43.7660250909
233	2.0	43.8681757051
233	1.0	43.8164967639
233	2.0	43.8589299651
233	2.0	43.8340252304
233	2.0	43.8453096494
233	2.0	43.8643773843
233	2.0	43.8293902662
233	2.0	43.835427542
233	1.0	43.855397676
233	1.0	43.8116657538
233	2.0	43.8328905296
233	2.0	43.806637931
233	2.0	43.7874918976
233	2.0	43.7989650095
233	1.0	43.8379566167
233	2.0	43.8474423288
233	2.0	43.8556008487
233	2.0	43.8090966138
233	2.0	43.8291796538
233	1.0	43.7907229086
233	1.0	43.8582414941
233	1.0	43.8637102119
233	2.0	43.860383738
233	2.0	43.8082419074
233	2.0	43.7927850532
233	2.0	43.8218053035
233	2.0	43.7633163329
233	2.0	43.7988886402
233	2.0	43.8103617528
233	2.0	43.815257349
233	2.0	43.8112484591
233	1.0	43.8409597851
233	1.0	43.8912739369
233	2.0	43.8390165949
233	1.0	43.7895873262
233	1.0	43.8365424901
233	1.0	43.8405267993
233	1.0	43.8204992022
233	1.0	43.8149421614
233	2.0	43.80459431
233	2.0	43.8010351277
233	2.0	43.7917904179
233	2.0	43.8448066977
233	1.0	43.7917434353
233	1.0	43.8009170952
233	1.0	43.8744653922
233	2.0	43.8262568969
233	2.0	43.8326262566
233	2.0	43.8541182996
233	1.0	43.8466924306
233	1.0	43.7976735449
233	2.0	43.7926335
233	2.0	43.849877481
233	1.0	43.8249593747
233	2.0	43.8262775788
233	2.0	43.7699699967
233	2.0	43.8290208047
233	1.0	43.8757385987
233	1.0	43.8582234277
233	1.0	43.8864929237
233	2.0	43.8382924269
233	1.0	43.8363817157
233	1.0	43.8222149379
233	2.0	43.8748295261
233	1.0	43.8041590967
233	1.0	43.8324656122
233	1.0	43.8567259482
233	1.0	43.8542816434
233	1.0	43.7808808591
233	1.0	43.7613591605
233	1.0	43.8652236619
233	2.0	43.7768505678
233	1.0	43.86504065
233	1.0	43.8739963307
233	1.0	43.7621994
233	1.0	43.7902941973
233	2.0	43.8653308218
233	2.0	43.8105148398
233	1.0	43.8448105845
233	2.0	43.8413121984
233	1.0	43.8194162194
233	2.0	43.7932078944
233	2.0	43.8565713577
233	2.0	43.8768544298
233	2.0	43.8520009941
233	1.0	43.7824731485
233	2.0	43.8047034326
233	1.0	43.8519576847
233	1.0	43.8035055665
233	2.0	43.8487884684
233	1.0	43.8777530753
233	2.0	43.8556126314
233	1.0	43.8518661627
233	2.0	43.8599037726
233	2.0	43.8513882789
233	2.0	43.8685296465
233	2.0	43.832760849
233	2.0	43.8032242734
233	2.0	43.8131659547
233	1.0	43.826074956
233	2.0	43.787459079
233	1.0	43.8068896701
233	2.0	43.8530718991
233	1.0	43.8683643538
233	2.0	43.8558665588
233	2.0	43.7783955253
233	2.0	43.8779166841
233	2.0	43.8735418529
233	2.0	43.7644006085
233	2.0	43.867884548
233	1.0	43.8699161779
233	1.0	43.7862849777
233	1.0	43.8208280186
233	2.0	43.8215452109
233	2.0	43.8204805489
233	1.0	43.8586734349
233	2.0	43.8735856839
233	2.0	43.7679609493
233	2.0	43.8184581995
233	1.0	43.8704249011
233	1.0	43.8528514522
233	1.0	43.7895194154
233	2.0	43.8405156915
233	2.0	43.8614336785
233	2.0	43.8481869718
233	2.0	43.788327924
233	1.0	43.841391079
233	2.0	43.8442376249
233	2.0	43.851438385
233	2.0	43.8069317113
233	1.0	43.8238281856
233	2.0	43.8522764657
233	2.0	43.8330258897
233	2.0	43.7737372639
233	2.0	43.819215237
233	2.0	43.8023992436
233	1.0	43.849321466
233	2.0	43.8348795992
233	1.0	43.7780496228
233	1.0	43.8285888664
233	1.0	43.8502552701
233	1.0	43.8804393393
233	1.0	43.8558919221
233	2.0	43.859129473
233	1.0	43.8358605505
233	2.0	43.8571530967
233	1.0	43.8262986116
