# Supplementary material for: Unique membrane properties and enhanced signal processing in human neocortical neurons
Source: eLife. 2016 Oct 6;5:e16553. doi: 10.7554/eLife.16553 (PMC5100995; doi:10.7554/eLife.16553)
Supplement: Source code 1. — DOI: http://dx.doi.org/10.7554/eLife.16553.014 [file elife-16553-code1.zip › Fig3/Fig3b/DIST_045_SYNC/Mon_Apr_11_11_35_14_2016/syns_234/sync_stim_seed_739.txt]

NUMBER_OF_SYNAPSES	APC_N	MAX_VOLTAGE
234	2.0	43.8671414667
234	2.0	43.854086072
234	1.0	43.8466001743
234	1.0	43.8202354708
234	2.0	43.8711178564
234	1.0	43.7547887718
234	2.0	43.8630918613
234	1.0	43.8492182943
234	2.0	43.8551046269
234	1.0	43.7906665239
234	2.0	43.8568837098
234	2.0	43.7975503169
234	1.0	43.8659635493
234	2.0	43.871859952
234	2.0	43.8559214714
234	2.0	43.7793436434
234	1.0	43.83065875
234	1.0	43.8228549413
234	2.0	43.805541119
234	1.0	43.8170445933
234	2.0	43.8581881348
234	2.0	43.8383735772
234	2.0	43.8365887859
234	2.0	43.7603734052
234	2.0	43.8604888112
234	1.0	43.8835273073
234	2.0	43.8432963436
234	2.0	43.8424824691
234	1.0	43.8659541056
234	1.0	43.8211580402
234	1.0	43.7950995421
234	2.0	43.8142982229
234	2.0	43.8397684568
234	2.0	43.8830595359
234	2.0	43.8487828552
234	2.0	43.7773723458
234	2.0	43.8700017203
234	1.0	43.7766442169
234	2.0	43.8569730511
234	2.0	43.8586626186
234	2.0	43.8314375055
234	1.0	43.7780413816
234	2.0	43.7884536236
234	1.0	43.7848219115
234	2.0	43.7847021434
234	1.0	43.8290795506
234	1.0	43.8189778038
234	1.0	43.80131971
234	1.0	43.8665426254
234	2.0	43.8696801389
234	1.0	43.8529886588
234	1.0	43.7611911785
234	1.0	43.7787758925
234	2.0	43.821263836
234	1.0	43.8410751238
234	1.0	43.8737810164
234	2.0	43.8648178222
234	1.0	43.841086709
234	1.0	43.86484434
234	2.0	43.8388363833
234	2.0	43.7807882198
234	2.0	43.795200136
234	1.0	43.8237987106
234	2.0	43.8597231229
234	2.0	43.8632674211
234	1.0	43.7933320386
234	1.0	43.8639598788
234	1.0	43.8578870243
234	1.0	43.8812910873
234	1.0	43.7617588603
234	2.0	43.7682561998
234	1.0	43.800449355
234	1.0	43.8507063833
234	2.0	43.8770615363
234	2.0	43.8472723672
234	2.0	43.8490435721
234	1.0	43.8468679824
234	2.0	43.834325638
234	2.0	43.8565160123
234	1.0	43.8655036089
234	1.0	43.7798460602
234	1.0	43.8372317771
234	2.0	43.8781257739
234	1.0	43.8485374434
234	2.0	43.8355524415
234	2.0	43.8173408408
234	2.0	43.855849799
234	2.0	43.855110893
234	1.0	43.8877822245
234	2.0	43.7909324944
234	2.0	43.8558889642
234	2.0	43.8211465592
234	2.0	43.8006055793
234	2.0	43.845321795
234	1.0	43.8402484737
234	1.0	43.8417465808
234	1.0	43.8560877014
234	2.0	43.8030320853
234	1.0	43.807778442
234	2.0	43.7909703145
234	2.0	43.856392935
234	1.0	43.8181833342
234	1.0	43.7661833287
234	2.0	43.7654462484
234	2.0	43.8511112251
234	1.0	43.8431135821
234	2.0	43.8075174665
234	2.0	43.8601399299
234	2.0	43.8548675146
234	2.0	43.8560948291
234	2.0	43.8190862429
234	2.0	43.8208880268
234	2.0	43.872082492
234	1.0	43.8027337483
234	1.0	43.8567751544
234	1.0	43.8412368366
234	2.0	43.8097160095
234	2.0	43.8501337755
234	1.0	43.8278340529
234	2.0	43.8020754202
234	1.0	43.8068061436
234	1.0	43.8564087954
234	2.0	43.8237532147
234	2.0	43.8344253412
234	2.0	43.8556814612
234	2.0	43.8167474613
234	1.0	43.8340227419
234	2.0	43.8360373674
234	1.0	43.8688882111
234	1.0	43.8698251221
234	2.0	43.8079974068
234	2.0	43.8201800111
234	2.0	43.8319642882
234	2.0	43.8692019538
234	2.0	43.8091491039
234	2.0	43.8048987306
234	2.0	43.841568797
234	1.0	43.7997270601
234	2.0	43.808991405
234	1.0	43.8331040568
234	1.0	43.850382766
234	2.0	43.851664104
234	2.0	43.8562286717
234	1.0	43.8435853228
234	2.0	43.79384662
234	2.0	43.8010944082
234	2.0	43.7877229406
234	1.0	43.8373389958
234	1.0	43.853235533
234	2.0	43.8235108399
234	1.0	43.8349655483
234	2.0	43.7770731853
234	2.0	43.8613985904
234	2.0	43.839681759
234	2.0	43.8369520847
234	1.0	43.8480521336
234	1.0	43.8354403834
234	2.0	43.7723539901
234	1.0	43.8678854823
234	1.0	43.8458458859
234	2.0	43.8126402689
234	1.0	43.8447889075
234	1.0	43.8338244994
234	1.0	43.8177572101
234	2.0	43.8805149586
234	2.0	43.8748912186
234	1.0	43.8654582135
234	1.0	43.8418240734
234	2.0	43.8505404052
234	2.0	43.8067480894
234	2.0	43.8204330732
234	2.0	43.7817131966
234	2.0	43.7848319077
234	2.0	43.7832884078
234	2.0	43.8558809002
234	1.0	43.7822977344
234	2.0	43.7465161419
234	2.0	43.8638413851
234	1.0	43.7798590928
234	1.0	43.8592505691
234	1.0	43.8275912441
234	2.0	43.7838341663
234	2.0	43.846334457
234	1.0	43.8470381736
234	2.0	43.8034975894
234	1.0	43.854407183
234	1.0	43.8166128283
234	1.0	43.7603143262
234	2.0	43.8396552199
234	2.0	43.8498381401
234	1.0	43.8240476549
234	2.0	43.8106234433
234	2.0	43.8245454634
234	2.0	43.8105746148
234	2.0	43.8432349421
234	2.0	43.8481571235
234	2.0	43.8496004536
234	1.0	43.8271564522
234	2.0	43.7709703987
234	2.0	43.8623410678
234	1.0	43.8605158362
234	1.0	43.830555445
234	2.0	43.7498966459
234	2.0	43.8126686729
234	2.0	43.7678982153
234	1.0	43.8753237566
234	1.0	43.8533796604
234	2.0	43.8488382902
234	2.0	43.8258558591
234	1.0	43.8011118128
234	2.0	43.8523143165
234	2.0	43.7731094966
234	1.0	43.8171056033
234	2.0	43.8225618265
234	2.0	43.8628872257
234	2.0	43.8673780413
234	1.0	43.8102256419
234	1.0	43.8229453337
234	2.0	43.8548647562
234	2.0	43.8643359746
234	2.0	43.8380105236
234	1.0	43.789262428
234	2.0	43.82946053
234	2.0	43.8420561129
234	2.0	43.8031974318
234	2.0	43.837754931
234	2.0	43.8227727935
234	2.0	43.8010132334
234	1.0	43.7853288626
234	2.0	43.8572157477
234	2.0	43.8296941924
234	1.0	43.8701580654
234	2.0	43.7810159525
234	2.0	43.8394750916
234	2.0	43.8192041763
234	1.0	43.8320052627
234	1.0	43.8316960155
234	2.0	43.853323534
234	2.0	43.8105375798
234	2.0	43.8584771716
234	2.0	43.8562292567
234	2.0	43.7748274732
234	1.0	43.8485086809
234	1.0	43.8621303014
234	2.0	43.8308170027
234	2.0	43.8269724386
234	1.0	43.8278133616
234	2.0	43.848576046
234	2.0	43.7966453349
234	2.0	43.8652740302
234	2.0	43.8038450035
234	1.0	43.8590522227
234	1.0	43.775527579
234	2.0	43.8080845429
234	2.0	43.7704955405
234	2.0	43.8696272743
234	2.0	43.8453228833
234	2.0	43.8646540096
234	1.0	43.7836583056
234	2.0	43.8277464433
234	2.0	43.8306004699
234	1.0	43.8362222083
234	2.0	43.8273560205
234	2.0	43.7659144742
234	2.0	43.8548991426
234	1.0	43.86457439
234	2.0	43.8485997302
234	1.0	43.8572475397
234	2.0	43.8388548127
234	1.0	43.8585810963
234	2.0	43.8231518546
234	2.0	43.8347010842
234	1.0	43.7966525098
234	2.0	43.7851558423
234	1.0	43.804991078
234	2.0	43.8128162777
234	2.0	43.7834913533
234	1.0	43.8129696428
234	1.0	43.8112746994
234	2.0	43.7897953267
234	2.0	43.8594497154
234	1.0	43.8713640783
234	1.0	43.8698274827
234	1.0	43.8648313678
234	1.0	43.8729450373
234	2.0	43.8660937362
234	1.0	43.8288496412
234	1.0	43.79372583
234	2.0	43.8655211261
234	2.0	43.865500302
234	1.0	43.8553776574
234	1.0	43.8408162333
234	2.0	43.8284202411
234	1.0	43.8451867731
234	1.0	43.8351042078
234	2.0	43.8235978807
234	1.0	43.8634777528
234	1.0	43.8211785065
234	1.0	43.8666170067
234	1.0	43.8649157445
234	2.0	43.8151391405
234	1.0	43.7992256488
234	1.0	43.8669410432
234	1.0	43.7956290077
234	1.0	43.8153843798
234	2.0	43.7845206676
234	1.0	43.7921733113
234	1.0	43.804461398
234	1.0	43.8614039051
234	2.0	43.7963577647
234	1.0	43.7894399359
234	2.0	43.8458097402
234	1.0	43.8631613728
234	1.0	43.8654457651
234	1.0	43.8278448299
234	1.0	43.8463200916
234	1.0	43.8074761474
234	2.0	43.8300337662
234	1.0	43.8593386321
234	2.0	43.7611251703
234	1.0	43.8673867251
234	1.0	43.869371976
234	2.0	43.8285862352
234	2.0	43.7943819743
234	2.0	43.8577245502
234	2.0	43.8486717406
234	2.0	43.835425625
234	2.0	43.8567901386
234	2.0	43.7735016063
234	1.0	43.8702624867
234	2.0	43.8049995289
234	2.0	43.7777513879
234	1.0	43.8317451925
234	2.0	43.853051482
234	2.0	43.8648446033
234	2.0	43.8486007882
234	2.0	43.8605531511
234	1.0	43.8615991595
234	2.0	43.8613076942
234	2.0	43.8144517448
234	1.0	43.7961215726
234	2.0	43.8517307937
234	2.0	43.8387226754
234	2.0	43.7919247425
234	2.0	43.8618333584
234	2.0	43.8676927784
234	2.0	43.8462245877
234	2.0	43.8686745143
234	2.0	43.7712482754
234	1.0	43.8531473044
234	2.0	43.8251030657
234	2.0	43.8085039022
234	1.0	43.7870873806
234	2.0	43.8261718476
234	2.0	43.8639226892
234	1.0	43.8740626763
234	2.0	43.8497166492
234	2.0	43.8595449204
234	2.0	43.8636982734
234	2.0	43.7721116932
234	2.0	43.7666393657
234	2.0	43.8107123695
234	1.0	43.7809224276
234	2.0	43.846678062
234	2.0	43.8341429215
234	2.0	43.7894994412
234	2.0	43.8483918656
234	2.0	43.7896687013
234	2.0	43.8602016931
234	1.0	43.8548759669
234	1.0	43.8461473064
234	1.0	43.8761000815
234	2.0	43.8394044683
234	1.0	43.8525960619
234	2.0	43.8169382805
234	2.0	43.8639618646
234	2.0	43.7684178007
234	2.0	43.8605724259
234	1.0	43.8630127533
234	1.0	43.8543172396
234	2.0	43.862454413
234	1.0	43.7911570964
234	2.0	43.851456567
234	2.0	43.8158030375
234	2.0	43.8637373378
234	1.0	43.8466129302
234	2.0	43.8625406903
234	1.0	43.7833317959
234	2.0	43.8796683732
234	2.0	43.8570244176
234	1.0	43.8776908238
234	1.0	43.8550636242
234	1.0	43.8071333682
234	1.0	43.8401780528
234	2.0	43.7964362942
234	2.0	43.8593951552
234	2.0	43.7791881721
234	1.0	43.806378971
234	2.0	43.8208241087
234	1.0	43.8079978918
234	2.0	43.7821329292
234	2.0	43.8329620762
234	1.0	43.7905163073
234	2.0	43.8161460241
234	1.0	43.8527960666
234	1.0	43.8513588853
234	2.0	43.8661278574
234	1.0	43.8666588759
234	1.0	43.810052526
234	1.0	43.8760603177
234	2.0	43.8477358621
234	2.0	43.84555601
234	1.0	43.7827767922
234	2.0	43.8484947767
234	2.0	43.8634927306
234	1.0	43.7697316606
234	2.0	43.8165407198
234	2.0	43.8551930033
234	2.0	43.8032698365
234	2.0	43.7992208463
234	1.0	43.8776225946
234	1.0	43.8718651918
234	2.0	43.8508073086
234	2.0	43.8611494386
234	2.0	43.8006343533
234	2.0	43.8707637633
234	2.0	43.7990168505
234	2.0	43.7973477229
234	2.0	43.7927470006
234	2.0	43.764863425
234	1.0	43.8411781893
234	2.0	43.8493280681
234	1.0	43.8033091485
234	1.0	43.7665116957
234	2.0	43.8386281982
234	1.0	43.8253110257
234	1.0	43.8710566848
234	1.0	43.8371968783
234	1.0	43.8474582218
234	2.0	43.7730892641
234	2.0	43.7944454796
234	1.0	43.766664166
234	2.0	43.81823748
234	1.0	43.8570760203
234	1.0	43.8703654772
234	2.0	43.8566231555
234	1.0	43.7409734842
234	2.0	43.8015147782
234	2.0	43.8290312684
234	1.0	43.8393168864
234	1.0	43.8644020668
234	1.0	43.8401938101
234	2.0	43.8116026668
234	1.0	43.8252583831
234	1.0	43.7851592982
234	2.0	43.8551395896
234	2.0	43.8617721362
234	2.0	43.8097531541
234	2.0	43.827509136
234	2.0	43.8206822113
234	2.0	43.8517383908
234	2.0	43.8065400882
234	1.0	43.8146565649
234	2.0	43.7625067222
234	1.0	43.8629274959
234	1.0	43.8348615185
234	2.0	43.8827776154
234	1.0	43.8744161941
234	1.0	43.8158768627
234	2.0	43.8513027063
234	2.0	43.8747045367
234	2.0	43.8357117766
234	2.0	43.816813735
234	2.0	43.8659809283
234	2.0	43.7561393654
234	1.0	43.8324783578
234	2.0	43.8309801069
234	1.0	43.8642458157
234	2.0	43.8585293586
234	2.0	43.8400480828
234	1.0	43.8204297575
234	1.0	43.7704895082
234	1.0	43.8616552996
234	1.0	43.8776306055
234	2.0	43.8584578707
234	2.0	43.8201673538
234	2.0	43.8540987948
234	2.0	43.7992446265
234	1.0	43.8551389392
234	2.0	43.823657155
234	1.0	43.8699788847
234	2.0	43.876083514
234	2.0	43.8504324001
234	1.0	43.8495345947
234	1.0	43.8198356677
234	1.0	43.7948349362
234	2.0	43.8084569164
234	2.0	43.8694485254
234	1.0	43.8081339336
234	2.0	43.8327520442
234	1.0	43.8671963261
234	1.0	43.8617998559
234	2.0	43.8777782938
234	2.0	43.8485683566
234	1.0	43.8518814517
234	2.0	43.856155848
234	2.0	43.7558909074
234	2.0	43.8022652291
234	1.0	43.8009140446
234	2.0	43.8466383519
234	1.0	43.876567524
234	2.0	43.7952760758
234	2.0	43.8335411552
234	2.0	43.8030281975
234	2.0	43.8433775857
234	1.0	43.8610044016
234	1.0	43.8169693127
234	1.0	43.8403013932
234	1.0	43.8592072353
234	2.0	43.7941380731
234	2.0	43.7821238883
234	1.0	43.7955825905
234	2.0	43.8354816328
234	2.0	43.8041044601
234	2.0	43.851573126
234	1.0	43.8616195788
234	2.0	43.8628012076
234	2.0	43.8505332945
234	2.0	43.7843449671
234	2.0	43.8465466958
234	1.0	43.8307499885
234	1.0	43.8449975605
234	2.0	43.7566319134
234	1.0	43.7556639804
234	2.0	43.8198913084
234	2.0	43.7857429269
234	2.0	43.830878765
234	2.0	43.8697781624
234	2.0	43.800053949
234	1.0	43.773713352
234	1.0	43.869006593
234	2.0	43.8280429222
234	1.0	43.8576247411
234	2.0	43.8068490494
234	1.0	43.8168925757
234	1.0	43.8736915178
234	1.0	43.8112078919
234	1.0	43.8264393608
234	1.0	43.7726379271
234	1.0	43.7746101688
234	1.0	43.8081197134
234	2.0	43.7782927516
234	1.0	43.8337424505
234	2.0	43.8421925492
234	2.0	43.8496304643
234	1.0	43.8208698343
234	2.0	43.80316667
234	2.0	43.8580065614
234	2.0	43.8531510716
234	1.0	43.8494632611
234	1.0	43.8132623501
234	1.0	43.8836114767
234	2.0	43.867153757
234	2.0	43.8498625906
234	2.0	43.8502403144
234	1.0	43.8660248048
234	1.0	43.8488729314
234	1.0	43.8427771151
234	2.0	43.78814471
234	1.0	43.8652610627
234	2.0	43.7824414211
234	1.0	43.8506120998
234	2.0	43.8687765344
234	1.0	43.7986925536
234	1.0	43.8457932246
234	2.0	43.8273069089
234	1.0	43.8413739291
234	1.0	43.8467757825
234	2.0	43.8261215246
234	1.0	43.8039583043
234	1.0	43.8746962665
234	1.0	43.8623489143
234	1.0	43.7858884304
234	2.0	43.7811359705
234	2.0	43.7890344902
234	1.0	43.7903428539
234	2.0	43.784757163
234	2.0	43.8610478242
234	1.0	43.8267946557
234	1.0	43.8099230384
234	2.0	43.8301287034
234	2.0	43.8633609735
234	2.0	43.8486561522
234	2.0	43.7758002059
234	2.0	43.8691887807
234	1.0	43.8205299966
234	1.0	43.8699554828
234	1.0	43.8413187504
234	1.0	43.8448177606
234	1.0	43.8627657247
234	2.0	43.7759502775
234	1.0	43.8608115029
234	2.0	43.8465687178
234	1.0	43.8472728129
234	2.0	43.8475231417
234	2.0	43.8054330762
234	2.0	43.8629761285
234	1.0	43.8606513559
234	2.0	43.8658039393
234	2.0	43.8768442063
234	2.0	43.8365671713
234	2.0	43.876959376
234	2.0	43.7745516522
234	2.0	43.8590150534
234	2.0	43.8509911945
234	2.0	43.8358301401
234	2.0	43.7895208549
234	1.0	43.8449965696
234	2.0	43.8569917046
234	1.0	43.7884272594
234	1.0	43.8239293695
234	1.0	43.8343838781
234	1.0	43.7772133554
234	1.0	43.8487451159
234	1.0	43.8599768109
234	2.0	43.7668577215
234	2.0	43.8366320663
234	2.0	43.8610035066
234	1.0	43.8854523517
234	2.0	43.8292909281
234	2.0	43.8564004431
234	1.0	43.827786847
234	2.0	43.8796774924
234	2.0	43.8020564737
234	1.0	43.8610444093
234	2.0	43.8730438474
234	1.0	43.7785920233
234	1.0	43.8445662708
234	1.0	43.8248789923
234	1.0	43.8762575398
234	2.0	43.8451675852
234	1.0	43.8586688195
234	1.0	43.8576532738
234	1.0	43.8488906169
234	2.0	43.8447003396
234	1.0	43.8590231277
234	1.0	43.8203503023
234	2.0	43.841258098
234	2.0	43.7804366043
234	1.0	43.8233024124
234	1.0	43.8092509902
234	2.0	43.8032755603
234	2.0	43.8777485109
234	1.0	43.8230570411
234	1.0	43.8434672295
234	2.0	43.8391964686
234	2.0	43.7578084753
234	2.0	43.8795013672
234	1.0	43.8726893075
234	2.0	43.8588824312
234	2.0	43.841445458
234	2.0	43.7709290273
234	1.0	43.7874878229
234	2.0	43.7996539696
234	2.0	43.855149966
234	1.0	43.8430150118
234	2.0	43.7723330922
234	1.0	43.8288812082
234	2.0	43.8393228501
234	1.0	43.8770769094
234	2.0	43.8368186295
234	1.0	43.8061305477
234	2.0	43.8289532891
234	1.0	43.8609226627
234	1.0	43.7918233036
234	2.0	43.8199445016
234	1.0	43.8144236751
234	2.0	43.8135186966
234	2.0	43.8221572039
234	1.0	43.8594858502
234	1.0	43.8773648364
234	2.0	43.8602159259
234	1.0	43.7880704571
234	1.0	43.8793859748
234	1.0	43.8343197646
234	2.0	43.8488076886
234	2.0	43.8608943492
234	1.0	43.8760910578
234	1.0	43.7974750093
234	2.0	43.826508899
234	2.0	43.8120580118
234	1.0	43.8506430617
234	1.0	43.8027745311
234	1.0	43.8537586306
234	2.0	43.783290155
234	2.0	43.8098676943
234	2.0	43.798367507
234	1.0	43.8509127712
234	2.0	43.8474608421
234	2.0	43.8240410279
234	2.0	43.8502822508
234	1.0	43.8634020736
234	2.0	43.8332580585
234	2.0	43.8587420676
234	1.0	43.8678450894
234	1.0	43.8140673915
234	1.0	43.7814989146
234	2.0	43.788246649
234	2.0	43.8212191818
234	2.0	43.7784351361
234	2.0	43.8656321156
234	1.0	43.8307518897
234	1.0	43.810151815
234	1.0	43.7796136611
234	2.0	43.850965305
234	1.0	43.8764755706
234	1.0	43.7812765232
234	2.0	43.8609417401
234	2.0	43.8212514296
234	2.0	43.8257972777
234	2.0	43.8734241953
234	2.0	43.8311221791
234	1.0	43.8672174435
234	2.0	43.8263091552
234	1.0	43.7855121258
234	2.0	43.8617375083
234	1.0	43.8492117699
234	2.0	43.7777689297
234	1.0	43.8586490127
234	2.0	43.8405643786
234	2.0	43.7738158615
234	2.0	43.8575278323
234	2.0	43.7996952294
234	2.0	43.862142861
234	2.0	43.7676469786
234	1.0	43.8466487098
234	2.0	43.8280753059
234	2.0	43.8750835601
234	1.0	43.8462489116
234	2.0	43.8269929509
234	2.0	43.7866178851
234	1.0	43.7707715702
234	2.0	43.851435455
234	2.0	43.8072899815
234	1.0	43.8210591106
234	2.0	43.8559672084
234	1.0	43.8353146192
234	1.0	43.7854176356
234	1.0	43.8324848655
234	2.0	43.8029993274
234	1.0	43.869862807
234	2.0	43.8368292561
234	1.0	43.7820252084
234	1.0	43.8062266087
234	1.0	43.7847695262
234	2.0	43.7931607577
234	2.0	43.8485005899
234	2.0	43.8422457404
234	2.0	43.8679824329
234	2.0	43.8447841992
234	1.0	43.8469049968
234	2.0	43.8446115014
234	2.0	43.8427083647
234	1.0	43.85673381
234	1.0	43.8638882521
234	1.0	43.8240868725
234	2.0	43.8329561665
234	2.0	43.8340904913
234	2.0	43.8571548197
234	1.0	43.7681151956
234	2.0	43.7565917288
234	1.0	43.8315795458
234	2.0	43.8577335482
234	1.0	43.8123476777
234	2.0	43.7803059596
234	1.0	43.8404776463
234	2.0	43.85872477
234	1.0	43.8604410482
234	2.0	43.8021202423
234	1.0	43.855043382
234	2.0	43.8001753706
234	2.0	43.8558274338
234	1.0	43.8380948929
234	2.0	43.7620297657
234	2.0	43.8242387136
234	1.0	43.7597074245
234	2.0	43.8041995161
234	2.0	43.7740754508
234	2.0	43.8752230927
234	2.0	43.8421932544
234	1.0	43.8605344861
234	2.0	43.83598709
234	1.0	43.8624771352
234	2.0	43.7729694208
234	2.0	43.8554467969
234	2.0	43.7995359377
234	2.0	43.8533158839
234	2.0	43.8368958599
234	2.0	43.8467626101
234	2.0	43.7823804655
234	2.0	43.7640578043
234	1.0	43.8458811655
234	2.0	43.7917361106
234	2.0	43.8417062066
234	2.0	43.7890207899
234	2.0	43.8218906361
234	1.0	43.793766511
234	2.0	43.8461250065
234	1.0	43.8692917758
234	1.0	43.8657557289
234	1.0	43.8691467402
234	2.0	43.8306278548
234	1.0	43.8114106177
234	1.0	43.827733951
234	1.0	43.7770157178
234	1.0	43.786688263
234	1.0	43.8312314704
234	2.0	43.8439696942
234	1.0	43.869663235
234	2.0	43.8636030255
234	1.0	43.8156045309
234	1.0	43.8529329844
234	2.0	43.8160583001
234	2.0	43.8552731556
234	2.0	43.7870543927
234	1.0	43.8284111375
234	2.0	43.8345085287
234	2.0	43.8312407569
234	2.0	43.8288731223
234	2.0	43.8743237929
234	2.0	43.7991389909
234	1.0	43.8213209846
234	2.0	43.8262821758
234	1.0	43.8644314398
234	1.0	43.8673946242
234	2.0	43.80181674
234	1.0	43.8172399048
234	1.0	43.8670898604
234	1.0	43.8486510563
234	2.0	43.8213301236
234	2.0	43.8411926828
234	2.0	43.8627279461
234	2.0	43.7819232834
234	2.0	43.7981023827
234	1.0	43.7859970252
234	1.0	43.8720621117
234	1.0	43.807547425
234	2.0	43.8687729938
234	2.0	43.7873942383
234	2.0	43.8670243183
234	1.0	43.8423885204
234	1.0	43.8548159818
234	1.0	43.768298331
234	2.0	43.8473271116
234	1.0	43.840061959
234	2.0	43.8574662417
234	2.0	43.8261161983
234	2.0	43.7875059941
234	2.0	43.8656918101
234	1.0	43.7970409371
234	1.0	43.8896927686
234	1.0	43.8598280254
234	1.0	43.7856798038
234	2.0	43.7944539211
234	1.0	43.8066849583
234	2.0	43.8593462672
234	1.0	43.8286102119
234	1.0	43.8738974714
234	1.0	43.8390056894
234	1.0	43.7849349373
234	2.0	43.8096637739
234	2.0	43.8106916752
234	2.0	43.8710104788
234	2.0	43.8516558511
234	2.0	43.8236232399
234	2.0	43.8503409503
234	1.0	43.8841571963
234	1.0	43.830159019
234	1.0	43.8130410754
234	2.0	43.8324337411
234	1.0	43.7990698216
234	2.0	43.861970771
234	2.0	43.7848765135
234	2.0	43.7910013764
234	1.0	43.8085177333
234	2.0	43.7760304622
234	2.0	43.8324097135
234	1.0	43.8514683332
234	2.0	43.8066014943
234	2.0	43.8412287931
234	1.0	43.8155856988
234	2.0	43.8462399862
234	1.0	43.756789885
234	2.0	43.8199102892
234	1.0	43.8163670879
234	1.0	43.8274605728
234	1.0	43.8340406938
234	2.0	43.8537168918
234	2.0	43.8403248544
234	1.0	43.8219958427
234	1.0	43.8391628121
234	2.0	43.8189798164
234	2.0	43.7954136981
234	2.0	43.8622452408
234	1.0	43.845753337
234	1.0	43.8474612969
234	2.0	43.7691075039
234	2.0	43.8351254093
234	2.0	43.8329693148
234	2.0	43.802769072
234	2.0	43.8144507244
234	1.0	43.8704131014
234	1.0	43.8672992587
234	2.0	43.8470521916
234	2.0	43.8733431849
234	2.0	43.8259769818
234	2.0	43.7697691706
234	2.0	43.8418659218
234	1.0	43.8053944636
234	1.0	43.8559218028
234	2.0	43.8819063811
234	1.0	43.8602992388
234	1.0	43.8293499862
234	2.0	43.8594519778
234	2.0	43.8447299947
234	1.0	43.8409063434
234	1.0	43.7661577737
234	2.0	43.8340776969
234	1.0	43.8043012375
234	2.0	43.7791529928
234	2.0	43.8345897595
234	2.0	43.8336173402
234	1.0	43.8043368651
234	1.0	43.8260341867
234	2.0	43.840213902
234	2.0	43.8528389835
234	2.0	43.8127357976
234	1.0	43.7766668716
234	2.0	43.7664926986
234	1.0	43.8000954536
234	2.0	43.8029221068
234	2.0	43.8206994291
234	2.0	43.8322111252
234	2.0	43.775128132
234	2.0	43.8107311052
234	1.0	43.8157352605
234	2.0	43.862862905
234	1.0	43.8442737378
234	2.0	43.8505861544
234	2.0	43.8308487176
234	2.0	43.7951458678
234	1.0	43.8494157111
234	2.0	43.8467532792
234	1.0	43.8770079726
234	1.0	43.8415667411
234	2.0	43.8034645601
234	2.0	43.8327762529
234	1.0	43.8491306047
234	2.0	43.8362700934
234	1.0	43.7966117123
234	1.0	43.8694454134
234	1.0	43.8431022154
234	2.0	43.8305554363
234	2.0	43.8636855728
234	1.0	43.8626966153
234	2.0	43.844279576
234	2.0	43.8391267391
234	2.0	43.8659320748
234	1.0	43.830697819
234	2.0	43.7779712792
234	1.0	43.8460190352
234	2.0	43.8567681052
234	2.0	43.8309670566
234	1.0	43.8677895743
234	2.0	43.8669723173
234	2.0	43.8482490533
234	2.0	43.7743252413
234	1.0	43.8463660994
234	2.0	43.841056194
234	2.0	43.7654825698
234	2.0	43.8426017364
234	1.0	43.8361199536
234	1.0	43.7850527861
234	2.0	43.8711994684
234	2.0	43.8628502624
234	2.0	43.8483867218
234	2.0	43.802500325
234	2.0	43.8027273301
234	2.0	43.8270643544
234	1.0	43.7742966377
234	1.0	43.8782557477
234	2.0	43.7720867957
234	1.0	43.8199267968
234	2.0	43.7652893488
234	1.0	43.8293408758
234	2.0	43.8166203664
234	2.0	43.8638462382
234	1.0	43.8500074648
234	2.0	43.8457779959
234	1.0	43.8669388295
