# Supplementary material for: Unique membrane properties and enhanced signal processing in human neocortical neurons
Source: eLife. 2016 Oct 6;5:e16553. doi: 10.7554/eLife.16553 (PMC5100995; doi:10.7554/eLife.16553)
Supplement: Source code 1. — DOI: http://dx.doi.org/10.7554/eLife.16553.014 [file elife-16553-code1.zip › Fig3/Fig3b/DIST_045_SYNC/Mon_Apr_11_11_35_14_2016/syns_235/sync_stim_seed_738.txt]

NUMBER_OF_SYNAPSES	APC_N	MAX_VOLTAGE
235	1.0	43.8581839968
235	2.0	43.8000474915
235	2.0	43.8697179857
235	2.0	43.7802942262
235	2.0	43.8711545836
235	1.0	43.8516854627
235	1.0	43.8699174894
235	2.0	43.8710964833
235	2.0	43.820904888
235	2.0	43.7709325786
235	1.0	43.8264213962
235	2.0	43.7512959968
235	1.0	43.7838278487
235	1.0	43.8118178303
235	2.0	43.8145924111
235	1.0	43.8793728341
235	2.0	43.8513101043
235	1.0	43.8432033844
235	2.0	43.8612012899
235	1.0	43.8648486486
235	1.0	43.8635590171
235	1.0	43.7851418588
235	2.0	43.8631372227
235	2.0	43.8775918695
235	2.0	43.805804711
235	1.0	43.828084386
235	2.0	43.8305930465
235	2.0	43.8619326488
235	1.0	43.8177593785
235	1.0	43.8676061172
235	2.0	43.8009487534
235	2.0	43.8611686967
235	1.0	43.836074216
235	1.0	43.7996707166
235	1.0	43.8667136725
235	2.0	43.8559695656
235	2.0	43.8344316017
235	2.0	43.7693582438
235	1.0	43.7914639477
235	2.0	43.8406564762
235	2.0	43.8684153325
235	1.0	43.8584243623
235	1.0	43.8584725479
235	2.0	43.8327957465
235	2.0	43.8605644786
235	2.0	43.8368869955
235	1.0	43.8605194995
235	1.0	43.8733074473
235	1.0	43.817747252
235	2.0	43.830565936
235	1.0	43.8551344045
235	1.0	43.845466643
235	1.0	43.840140005
235	2.0	43.818761262
235	1.0	43.8072071376
235	2.0	43.8629272543
235	1.0	43.8343199544
235	2.0	43.8193767864
235	1.0	43.848849106
235	1.0	43.8443365416
235	2.0	43.7842963277
235	1.0	43.8495152759
235	2.0	43.8492685166
235	1.0	43.8449803092
235	2.0	43.8294455147
235	1.0	43.8452556226
235	2.0	43.8564272591
235	1.0	43.8696603289
235	2.0	43.8271813335
235	1.0	43.7907342518
235	1.0	43.834989659
235	2.0	43.8659462187
235	2.0	43.7884761672
235	2.0	43.8563651277
235	1.0	43.8270993247
235	2.0	43.87228988
235	1.0	43.8368082722
235	2.0	43.7772215482
235	2.0	43.8655336274
235	2.0	43.8268446885
235	2.0	43.7954313395
235	2.0	43.8153665045
235	1.0	43.8660714923
235	1.0	43.8352093193
235	2.0	43.8571380599
235	2.0	43.7771987092
235	2.0	43.7824052183
235	2.0	43.7800910211
235	2.0	43.8548424261
235	2.0	43.8136635914
235	2.0	43.8587212887
235	2.0	43.7847521648
235	2.0	43.8144478069
235	2.0	43.8095847514
235	2.0	43.8279999976
235	1.0	43.7557495603
235	1.0	43.8710940851
235	2.0	43.8496027124
235	2.0	43.8410069289
235	2.0	43.8364409705
235	1.0	43.8388042983
235	1.0	43.8663036834
235	2.0	43.7702078216
235	2.0	43.8534529565
235	2.0	43.8443405889
235	1.0	43.8749863789
235	2.0	43.8483162804
235	2.0	43.8316251979
235	1.0	43.8644539918
235	2.0	43.8493748599
235	2.0	43.8568540613
235	1.0	43.8548581732
235	1.0	43.839517219
235	1.0	43.8600468883
235	2.0	43.8184073207
235	1.0	43.8745856491
235	2.0	43.7876129641
235	2.0	43.8417731397
235	2.0	43.8530589082
235	1.0	43.8627610499
235	1.0	43.8699433456
235	2.0	43.8165632167
235	2.0	43.7835149264
235	2.0	43.7742413679
235	2.0	43.8472395063
235	2.0	43.8741588389
235	2.0	43.8529193679
235	2.0	43.8255217683
235	1.0	43.8592102948
235	1.0	43.8689759756
235	1.0	43.8504863842
235	2.0	43.7747109232
235	2.0	43.8513487483
235	1.0	43.8130033726
235	2.0	43.862395347
235	2.0	43.8741513605
235	1.0	43.7894590756
235	2.0	43.8542003652
235	1.0	43.8638187975
235	2.0	43.8056171087
235	2.0	43.8095788508
235	1.0	43.8420823454
235	3.0	43.8295305457
235	1.0	43.8573974881
235	2.0	43.8599603661
235	2.0	43.8470572288
235	1.0	43.8598434801
235	2.0	43.8516042418
235	2.0	43.8276667493
235	2.0	43.8393514176
235	2.0	43.8462569844
235	2.0	43.8446023574
235	2.0	43.8598095205
235	2.0	43.8112071583
235	2.0	43.756219294
235	2.0	43.8354025266
235	2.0	43.8001427602
235	2.0	43.751999129
235	2.0	43.8276379013
235	2.0	43.7846988005
235	1.0	43.8602911899
235	2.0	43.8743282935
235	1.0	43.8724810787
235	2.0	43.8578887643
235	2.0	43.8361881765
235	1.0	43.8782980904
235	2.0	43.8049416826
235	1.0	43.8344222377
235	2.0	43.8288964269
235	2.0	43.8291114733
235	1.0	43.8386622872
235	2.0	43.8591875306
235	2.0	43.8510009959
235	2.0	43.8443915719
235	2.0	43.8848739377
235	2.0	43.8675969363
235	2.0	43.8523651071
235	1.0	43.7948217521
235	2.0	43.8265232358
235	2.0	43.8589126276
235	2.0	43.7892711554
235	2.0	43.8648991047
235	1.0	43.7892486382
235	2.0	43.8044254358
235	1.0	43.860700655
235	2.0	43.8447907453
235	2.0	43.8672074167
235	2.0	43.8547096058
235	2.0	43.7819606313
235	1.0	43.7705427804
235	2.0	43.8483556692
235	2.0	43.8406605182
235	2.0	43.8440817137
235	2.0	43.7824280749
235	2.0	43.8258661965
235	2.0	43.8244875044
235	2.0	43.8253518906
235	1.0	43.8352571222
235	2.0	43.8516317559
235	2.0	43.7843477291
235	2.0	43.8579612303
235	2.0	43.8212147514
235	1.0	43.8204151247
235	2.0	43.8313934699
235	1.0	43.7512344766
235	1.0	43.8492396474
235	1.0	43.7901594179
235	2.0	43.7819519808
235	2.0	43.8606468534
235	1.0	43.8519581252
235	1.0	43.8093564163
235	2.0	43.8559732203
235	1.0	43.8784336323
235	2.0	43.8026479021
235	1.0	43.8527203413
235	2.0	43.8664746302
235	2.0	43.8531567754
235	2.0	43.8173788688
235	1.0	43.7945654712
235	1.0	43.875769218
235	1.0	43.8630942599
235	1.0	43.8543211122
235	1.0	43.8168729367
235	1.0	43.7962826719
235	1.0	43.766440563
235	1.0	43.8650136091
235	1.0	43.8169454288
235	1.0	43.8667058467
235	2.0	43.8508317172
235	2.0	43.7791507454
235	2.0	43.8346044626
235	1.0	43.8258366599
235	2.0	43.8639183524
235	1.0	43.8642986371
235	2.0	43.8486222204
235	1.0	43.8683380347
235	1.0	43.8047610699
235	1.0	43.8750087678
235	2.0	43.7728891078
235	2.0	43.8674813183
235	1.0	43.8450789162
235	1.0	43.8220604608
235	2.0	43.7777065376
235	2.0	43.8723336187
235	1.0	43.8069561488
235	2.0	43.8825844986
235	1.0	43.8734516007
235	2.0	43.843862133
235	2.0	43.8142832385
235	1.0	43.8380200622
235	1.0	43.8155712957
235	2.0	43.8479418341
235	1.0	43.7775690208
235	2.0	43.8132527363
235	1.0	43.8610733085
235	2.0	43.8581856947
235	2.0	43.857716283
235	2.0	43.8596763611
235	2.0	43.8001999283
235	1.0	43.8594910803
235	2.0	43.8672121905
235	1.0	43.8390881892
235	1.0	43.8754708089
235	2.0	43.8296605604
235	2.0	43.8302778833
235	2.0	43.7677933834
235	2.0	43.8592614749
235	2.0	43.860254436
235	1.0	43.8540363067
235	2.0	43.8397259524
235	2.0	43.8057268248
235	2.0	43.7631515281
235	2.0	43.8450564406
235	2.0	43.8010633677
235	1.0	43.8367442397
235	2.0	43.7956970203
235	2.0	43.7840625486
235	1.0	43.8535259108
235	1.0	43.8156160373
235	1.0	43.8465090677
235	2.0	43.861031437
235	1.0	43.8364861158
235	2.0	43.7785537571
235	1.0	43.83364345
235	2.0	43.8510717244
235	2.0	43.8512749048
235	2.0	43.868434523
235	1.0	43.8193393372
235	1.0	43.8173316001
235	2.0	43.7687884835
235	2.0	43.8676370353
235	2.0	43.8507819297
235	2.0	43.805645172
235	1.0	43.855104081
235	2.0	43.8594205907
235	2.0	43.8559416377
235	2.0	43.8565195346
235	2.0	43.8424969675
235	1.0	43.8758347694
235	1.0	43.8601737999
235	2.0	43.8665928006
235	2.0	43.850448249
235	1.0	43.7895079393
235	2.0	43.8000207915
235	2.0	43.8578958378
235	1.0	43.7631218806
235	1.0	43.8413727865
235	1.0	43.7862532175
235	2.0	43.8294173482
235	2.0	43.7632170629
235	1.0	43.8073594037
235	2.0	43.815629931
235	2.0	43.8502016945
235	1.0	43.8606304516
235	2.0	43.8195838155
235	2.0	43.8292580137
235	1.0	43.782950841
235	1.0	43.8732888299
235	1.0	43.8499139113
235	1.0	43.7553002268
235	2.0	43.8595267957
235	1.0	43.8638378148
235	1.0	43.8349536106
235	1.0	43.7799871095
235	2.0	43.840180545
235	1.0	43.8179250088
235	2.0	43.8070268552
235	1.0	43.8768511189
235	2.0	43.8159620269
235	2.0	43.7849193506
235	2.0	43.8389133511
235	2.0	43.8389187505
235	1.0	43.8532256174
235	1.0	43.8260797406
235	2.0	43.778923995
235	2.0	43.8438854067
235	2.0	43.7902385562
235	2.0	43.8327471996
235	2.0	43.8394802763
235	2.0	43.8560253278
235	1.0	43.8626774341
235	2.0	43.7999974332
235	2.0	43.8433082477
235	2.0	43.851778161
235	2.0	43.8288049496
235	2.0	43.7831543466
235	2.0	43.8102891809
235	1.0	43.8418900694
235	1.0	43.7899837008
235	2.0	43.8473048819
235	2.0	43.8037360239
235	1.0	43.8693879168
235	2.0	43.770954709
235	2.0	43.8009897861
235	2.0	43.8532943669
235	2.0	43.7405325736
235	2.0	43.8192155948
235	2.0	43.8535264752
235	2.0	43.8474277768
235	1.0	43.8634287066
235	2.0	43.8555756593
235	1.0	43.8493934966
235	2.0	43.8033472949
235	2.0	43.7768652791
235	2.0	43.8291818922
235	1.0	43.8098795378
235	2.0	43.7924598869
235	2.0	43.787603581
235	2.0	43.835821113
235	1.0	43.7965412077
235	1.0	43.7846494117
235	1.0	43.8506801083
235	1.0	43.8697951442
235	2.0	43.8688367453
235	2.0	43.7971403672
235	2.0	43.7694826723
235	2.0	43.8791917366
235	2.0	43.8788422794
235	2.0	43.8507427032
235	1.0	43.7913134552
235	2.0	43.8615002812
235	2.0	43.8508871543
235	2.0	43.8219472293
235	2.0	43.8585026094
235	1.0	43.8306495277
235	1.0	43.8467608699
235	2.0	43.8051353287
235	2.0	43.8689724971
235	2.0	43.8359370701
235	1.0	43.8280950568
235	1.0	43.8685966307
235	1.0	43.7921307973
235	2.0	43.8549555994
235	2.0	43.8720723607
235	1.0	43.8339746633
235	2.0	43.8206251098
235	2.0	43.85570831
235	2.0	43.8054662387
235	2.0	43.8612658446
235	2.0	43.7969868973
235	2.0	43.836876544
235	2.0	43.8555767328
235	1.0	43.8464915804
235	2.0	43.8356070629
235	2.0	43.8603825896
235	1.0	43.8426823909
235	1.0	43.8497711034
235	1.0	43.8685289359
235	2.0	43.8530592672
235	2.0	43.8575207528
235	2.0	43.8570817264
235	1.0	43.8779463144
235	2.0	43.8629010542
235	1.0	43.8597139109
235	2.0	43.8162527863
235	1.0	43.8514975919
235	2.0	43.8617342913
235	2.0	43.8532135691
235	2.0	43.7712092435
235	2.0	43.8417341759
235	1.0	43.8537650982
235	1.0	43.8514427895
235	1.0	43.8285749778
235	1.0	43.8794504923
235	2.0	43.8651761383
235	2.0	43.8303251821
235	2.0	43.8576327663
235	2.0	43.8607640197
235	2.0	43.7866524382
235	2.0	43.841564704
235	2.0	43.8357978208
235	1.0	43.7928075047
235	2.0	43.83578403
235	1.0	43.8423288783
235	1.0	43.8521611031
235	2.0	43.8245767568
235	1.0	43.8857559067
235	2.0	43.8188453779
235	2.0	43.8620778911
235	2.0	43.8243785142
235	2.0	43.8480966992
235	2.0	43.8547583046
235	2.0	43.7906108772
235	1.0	43.8646052397
235	2.0	43.79900038
235	1.0	43.7984106677
235	1.0	43.7973405392
235	1.0	43.8516345744
235	1.0	43.8732599715
235	1.0	43.861352053
235	2.0	43.8676035244
235	2.0	43.8351145192
235	1.0	43.8056397239
235	2.0	43.8458811193
235	1.0	43.8661442347
235	2.0	43.8307795434
235	1.0	43.7943966672
235	2.0	43.8232832717
235	1.0	43.8076395438
235	2.0	43.8439524345
235	1.0	43.8398090926
235	1.0	43.8091107126
235	2.0	43.788097917
235	2.0	43.8796092366
235	2.0	43.8443641021
235	1.0	43.8252474869
235	1.0	43.8381037906
235	1.0	43.8092023648
235	2.0	43.8460607502
235	1.0	43.857171707
235	1.0	43.8713792965
235	1.0	43.8254880942
235	2.0	43.8114901157
235	2.0	43.8459965247
235	2.0	43.7528158572
235	2.0	43.8377076439
235	2.0	43.8650604307
235	2.0	43.874543968
235	2.0	43.8492800202
235	1.0	43.8149859647
235	1.0	43.8055532291
235	1.0	43.8625776707
235	1.0	43.7868141184
235	1.0	43.8272497804
235	1.0	43.8326862621
235	2.0	43.8288821736
235	2.0	43.8605293887
235	1.0	43.8599138299
235	2.0	43.8458311835
235	2.0	43.8511366125
235	1.0	43.795846363
235	2.0	43.8344268987
235	2.0	43.8655615939
235	2.0	43.7673922616
235	2.0	43.8281217393
235	2.0	43.7890443311
235	2.0	43.8145498759
235	2.0	43.8590677837
235	2.0	43.8198639681
235	2.0	43.7932603042
235	1.0	43.8374251021
235	1.0	43.8748722672
235	1.0	43.772430542
235	2.0	43.8448415088
235	1.0	43.8068145676
235	1.0	43.8059797988
235	1.0	43.8535980907
235	2.0	43.86652051
235	2.0	43.8179578716
235	1.0	43.8675868144
235	2.0	43.847853587
235	1.0	43.8539015831
235	1.0	43.8518994249
235	2.0	43.8491759507
235	2.0	43.8526111165
235	2.0	43.8357051991
235	2.0	43.8459070832
235	1.0	43.8709785195
235	1.0	43.8553850903
235	1.0	43.8208311432
235	2.0	43.7828248456
235	2.0	43.8794032058
235	1.0	43.8502128563
235	1.0	43.8513110235
235	2.0	43.8745029684
235	1.0	43.873349088
235	1.0	43.8699174891
235	2.0	43.8021133141
235	1.0	43.8651433979
235	2.0	43.7598001523
235	2.0	43.8184168607
235	2.0	43.8303673631
235	2.0	43.8192852151
235	1.0	43.7800541843
235	1.0	43.8527205375
235	1.0	43.8311106918
235	2.0	43.8484084676
235	1.0	43.8677785258
235	2.0	43.8552204855
235	1.0	43.8034435285
235	1.0	43.7990316756
235	2.0	43.8585955215
235	1.0	43.8013766295
235	2.0	43.8476482224
235	1.0	43.865460277
235	2.0	43.7756466062
235	1.0	43.8491496821
235	2.0	43.8122574497
235	1.0	43.8269983419
235	1.0	43.7755309537
235	2.0	43.8599816787
235	1.0	43.8369318766
235	2.0	43.8453017582
235	2.0	43.8427181996
235	2.0	43.779176404
235	2.0	43.8167711785
235	2.0	43.7659471738
235	1.0	43.8054829106
235	2.0	43.8559498421
235	2.0	43.7926667814
235	1.0	43.8719921091
235	2.0	43.8635336494
235	2.0	43.8153508503
235	2.0	43.7668528853
235	1.0	43.8687825439
235	2.0	43.8302804075
235	1.0	43.756955914
235	2.0	43.860328866
235	2.0	43.8501567215
235	2.0	43.8370088912
235	2.0	43.8367710068
235	2.0	43.8511326154
235	2.0	43.8642565107
235	2.0	43.772833444
235	1.0	43.8316507423
235	2.0	43.7779866738
235	2.0	43.8644739961
235	1.0	43.7814628212
235	2.0	43.7926610942
235	1.0	43.8285331441
235	1.0	43.8400751062
235	1.0	43.8734779185
235	1.0	43.8082903214
235	2.0	43.8095635847
235	2.0	43.8156942729
235	2.0	43.7746781998
235	2.0	43.8524820233
235	1.0	43.8555268534
235	2.0	43.7853963476
235	1.0	43.8154113153
235	1.0	43.8497972912
235	2.0	43.8851446594
235	1.0	43.8609883675
235	1.0	43.8675261407
235	2.0	43.8312797799
235	1.0	43.8063988519
235	1.0	43.7907390157
235	2.0	43.8303263337
235	2.0	43.8561414495
235	2.0	43.7829432868
235	2.0	43.8347443709
235	2.0	43.8383958126
235	1.0	43.804473033
235	2.0	43.8382696781
235	2.0	43.7756097195
235	2.0	43.8609093387
235	1.0	43.8441926769
235	2.0	43.7782882288
235	2.0	43.8434900079
235	2.0	43.8262105721
235	2.0	43.845848508
235	2.0	43.8302559476
235	1.0	43.8172386145
235	1.0	43.8569873987
235	2.0	43.8665424846
235	1.0	43.8037798461
235	2.0	43.7652782835
235	1.0	43.8305063956
235	2.0	43.853878887
235	1.0	43.8610582384
235	1.0	43.8027303128
235	2.0	43.8770507538
235	2.0	43.8088188144
235	1.0	43.8324927986
235	2.0	43.7846662852
235	2.0	43.8566063932
235	1.0	43.8326624231
235	2.0	43.8742704928
235	2.0	43.8676701159
235	2.0	43.8560837139
235	2.0	43.8103760841
235	2.0	43.8514763863
235	1.0	43.8611988133
235	2.0	43.8258993613
235	1.0	43.8092953928
235	2.0	43.8571356137
235	2.0	43.8746043878
235	1.0	43.8573251188
235	2.0	43.8612012943
235	1.0	43.8506859271
235	1.0	43.8593706059
235	2.0	43.8097427888
235	1.0	43.835236392
235	2.0	43.7850706486
235	1.0	43.8478335716
235	1.0	43.8765960032
235	1.0	43.8540352326
235	1.0	43.802104023
235	1.0	43.8717453991
235	1.0	43.82717049
235	1.0	43.7989731938
235	1.0	43.8643970951
235	1.0	43.7797216652
235	2.0	43.7962342472
235	2.0	43.7886066598
235	2.0	43.8096086888
235	2.0	43.8605261882
235	1.0	43.8121907036
235	2.0	43.8123255431
235	2.0	43.7598816641
235	2.0	43.8142467194
235	2.0	43.84391716
235	1.0	43.813546744
235	2.0	43.7665534733
235	2.0	43.7862709468
235	1.0	43.8501412715
235	2.0	43.86057574
235	1.0	43.8063793957
235	1.0	43.8700911168
235	2.0	43.8311374638
235	2.0	43.8126670892
235	2.0	43.7676402233
235	2.0	43.8244148334
235	2.0	43.781897028
235	2.0	43.8678857949
235	2.0	43.823094593
235	2.0	43.7732870133
235	2.0	43.8732329778
235	2.0	43.776752035
235	2.0	43.8316486691
235	2.0	43.8347978497
235	2.0	43.7766636923
235	2.0	43.8562626845
235	2.0	43.8386880577
235	2.0	43.7861158495
235	1.0	43.8447119315
235	2.0	43.8555805757
235	2.0	43.7543869069
235	2.0	43.7910088927
235	2.0	43.853968873
235	2.0	43.8092261519
235	2.0	43.8676603736
235	2.0	43.8467643295
235	1.0	43.8573594421
235	2.0	43.8328795467
235	2.0	43.8646062899
235	2.0	43.8482690317
235	2.0	43.8493638214
235	2.0	43.8284548365
235	1.0	43.8587520113
235	1.0	43.8512385369
235	2.0	43.8526751096
235	2.0	43.8583765003
235	2.0	43.7982136491
235	2.0	43.8616799027
235	2.0	43.7731322329
235	2.0	43.8499923418
235	2.0	43.8684786936
235	1.0	43.8759903464
235	2.0	43.8472506236
235	2.0	43.849057271
235	2.0	43.8294975303
235	2.0	43.818629243
235	1.0	43.8492508847
235	2.0	43.8763916668
235	2.0	43.7710482894
235	2.0	43.8416241318
235	2.0	43.8790568313
235	1.0	43.8549652271
235	2.0	43.8748533076
235	2.0	43.8311827008
235	1.0	43.8634827321
235	2.0	43.8675173772
235	2.0	43.840194748
235	2.0	43.811047355
235	2.0	43.8023094036
235	2.0	43.8481414357
235	1.0	43.8500803268
235	2.0	43.7787716082
235	2.0	43.8264464645
235	1.0	43.8529009742
235	2.0	43.8240033769
235	2.0	43.7882795805
235	1.0	43.8603491149
235	2.0	43.8459779385
235	2.0	43.7891100429
235	2.0	43.846943376
235	2.0	43.8051600642
235	1.0	43.777777397
235	2.0	43.833056673
235	1.0	43.8406749742
235	1.0	43.870201159
235	1.0	43.8487063904
235	2.0	43.82422841
235	2.0	43.8649398943
235	2.0	43.8196594562
235	1.0	43.8280994154
235	2.0	43.8664098162
235	2.0	43.8544268819
235	1.0	43.8671159021
235	1.0	43.8419236042
235	1.0	43.8705266498
235	2.0	43.8033143395
235	1.0	43.8087056
235	1.0	43.8127545076
235	1.0	43.8543813547
235	1.0	43.854046153
235	2.0	43.8242828837
235	1.0	43.7893017627
235	1.0	43.8439299543
235	1.0	43.8006557392
235	2.0	43.8154545141
235	2.0	43.8678353674
235	2.0	43.8321180105
235	2.0	43.8577727512
235	2.0	43.8019053699
235	2.0	43.7734522514
235	1.0	43.8268532314
235	2.0	43.8267720074
235	1.0	43.8693271823
235	1.0	43.8005920343
235	2.0	43.8145535819
235	2.0	43.8530836968
235	2.0	43.8269059247
235	1.0	43.792459062
235	1.0	43.844510562
235	1.0	43.8607163052
235	1.0	43.8504399084
235	1.0	43.8367693514
235	1.0	43.8658566613
235	2.0	43.8697157449
235	1.0	43.8005500834
235	2.0	43.8391902644
235	2.0	43.8654767684
235	1.0	43.7759539803
235	2.0	43.7574845282
235	1.0	43.7916183291
235	2.0	43.8627990885
235	2.0	43.7659897177
235	1.0	43.8652037511
235	1.0	43.8550389339
235	1.0	43.8616638683
235	2.0	43.8543602769
235	2.0	43.7952408373
235	2.0	43.7860806603
235	2.0	43.8189013874
235	2.0	43.8203554565
235	2.0	43.8458572089
235	2.0	43.8428706476
235	1.0	43.8739843556
235	2.0	43.8206613483
235	1.0	43.7963829226
235	2.0	43.8657088108
235	2.0	43.7896459044
235	1.0	43.7648689333
235	2.0	43.8727540788
235	1.0	43.8401299249
235	1.0	43.7641886145
235	1.0	43.8061455741
235	1.0	43.8109722849
235	2.0	43.8228823542
235	2.0	43.8480266285
235	2.0	43.7552809548
235	1.0	43.8277664162
235	1.0	43.8340737598
235	1.0	43.793040554
235	2.0	43.8491210527
235	1.0	43.8705284909
235	2.0	43.7811662625
235	2.0	43.8352629484
235	2.0	43.8656457717
235	2.0	43.7858352907
235	2.0	43.8329663032
235	2.0	43.8440839386
235	2.0	43.853302497
235	1.0	43.8661518099
235	2.0	43.8203563161
235	1.0	43.8239582418
235	2.0	43.814020782
235	1.0	43.8647805321
235	2.0	43.8557425828
235	2.0	43.8134695399
235	1.0	43.8265115739
235	2.0	43.8520005259
235	1.0	43.8575747143
235	2.0	43.838246668
235	2.0	43.8510940098
235	2.0	43.8113597411
235	1.0	43.88231236
235	1.0	43.8247194876
235	2.0	43.7649494011
235	2.0	43.8276134444
235	2.0	43.826160867
235	2.0	43.8534817731
235	1.0	43.8100456673
235	2.0	43.8606743578
235	2.0	43.8690067879
235	2.0	43.8137335652
235	2.0	43.7777911622
235	2.0	43.8060324028
235	2.0	43.8623909674
235	2.0	43.8450513038
235	2.0	43.855864019
235	1.0	43.8609912864
235	1.0	43.8422314119
235	2.0	43.8428412292
235	2.0	43.8529533699
235	1.0	43.86788344
235	1.0	43.8647766238
235	2.0	43.8491565863
235	2.0	43.8382458222
235	2.0	43.7696703349
235	2.0	43.8112109676
235	1.0	43.8158593292
235	1.0	43.8677221078
235	1.0	43.8631073336
235	1.0	43.8710886162
235	2.0	43.808964951
235	2.0	43.8053405099
235	2.0	43.8412031021
235	1.0	43.8742597106
235	1.0	43.8461484926
235	1.0	43.8636401235
235	1.0	43.7915506591
235	2.0	43.8673285265
235	1.0	43.8670842753
235	1.0	43.8470437647
235	2.0	43.8029982685
235	2.0	43.8642597609
235	1.0	43.7748825054
235	2.0	43.8752451903
235	2.0	43.8422254811
235	1.0	43.8410005917
235	2.0	43.8070298277
235	1.0	43.7878090793
235	2.0	43.7820805849
235	1.0	43.8311297439
235	2.0	43.8192861465
235	2.0	43.8476189735
235	1.0	43.7957558683
235	1.0	43.8714780473
235	1.0	43.8326049465
235	2.0	43.8813137888
235	2.0	43.8314821956
235	2.0	43.7874135433
235	1.0	43.8121175749
235	2.0	43.8265217791
235	1.0	43.7977062002
235	2.0	43.8527083185
235	2.0	43.8352371845
235	2.0	43.8329012836
235	2.0	43.8554035289
235	1.0	43.8341306584
235	2.0	43.8174439104
235	1.0	43.8000922843
235	1.0	43.7686791229
235	2.0	43.820299026
235	2.0	43.8240772531
235	1.0	43.8161361992
235	1.0	43.8756826832
235	1.0	43.8594416376
235	2.0	43.8036799361
235	1.0	43.771666067
235	2.0	43.8456779369
235	2.0	43.8093098432
235	1.0	43.8540951767
235	2.0	43.7953958783
235	2.0	43.8188130867
235	2.0	43.8493780911
235	2.0	43.8676956841
235	1.0	43.845328632
235	1.0	43.7694250968
235	2.0	43.862874857
235	2.0	43.8436441217
235	2.0	43.7813773465
235	2.0	43.8218083901
235	1.0	43.7875672791
235	1.0	43.8148296921
235	2.0	43.8665420163
235	2.0	43.8415389529
235	1.0	43.8679173157
235	2.0	43.7843818368
235	2.0	43.763474611
235	2.0	43.7665172761
235	1.0	43.8673620856
235	2.0	43.8547621023
235	2.0	43.8356684057
235	2.0	43.7910511363
235	2.0	43.8616835482
235	1.0	43.7782525994
235	1.0	43.841605651
235	1.0	43.831699083
235	2.0	43.7907276636
235	2.0	43.8351445183
235	2.0	43.8532205677
235	1.0	43.8298779798
235	1.0	43.8321063106
235	1.0	43.8494844177
235	1.0	43.8461907173
235	2.0	43.8464431859
235	2.0	43.8471360112
235	1.0	43.8789315056
235	2.0	43.863234982
235	2.0	43.7828650362
235	1.0	43.7795359682
235	2.0	43.8007432244
235	2.0	43.8283458861
235	2.0	43.8222670305
235	2.0	43.8349819957
235	1.0	43.8158366806
235	2.0	43.844306568
235	2.0	43.8392235651
235	1.0	43.758892079
235	2.0	43.8557205047
235	1.0	43.8420547455
235	2.0	43.8672959805
235	2.0	43.8024640003
235	2.0	43.865987812
235	2.0	43.8444832992
235	2.0	43.8357058867
235	2.0	43.8528140884
235	1.0	43.7926927782
235	1.0	43.7736298101
235	2.0	43.770367132
235	1.0	43.7886624854
235	2.0	43.8272092247
235	2.0	43.857815692
235	2.0	43.8018632892
235	2.0	43.8668365666
235	1.0	43.8344688626
235	2.0	43.853017097
235	2.0	43.8509155411
235	2.0	43.838765881
235	2.0	43.8469065555
235	2.0	43.8777685789
235	2.0	43.8592812671
235	1.0	43.839844664
235	2.0	43.7785802049
235	2.0	43.8453506678
235	2.0	43.8295609207
235	2.0	43.8637164018
235	1.0	43.8235828832
235	1.0	43.8318522943
235	2.0	43.8132735043
235	1.0	43.8581144193
235	2.0	43.8635252541
235	2.0	43.8616976356
235	1.0	43.8714879184
235	2.0	43.7757632959
235	1.0	43.8694301156
