# Supplementary material for: Unique membrane properties and enhanced signal processing in human neocortical neurons
Source: eLife. 2016 Oct 6;5:e16553. doi: 10.7554/eLife.16553 (PMC5100995; doi:10.7554/eLife.16553)
Supplement: Source code 1. — DOI: http://dx.doi.org/10.7554/eLife.16553.014 [file elife-16553-code1.zip › Fig3/Fig3b/DIST_045_SYNC/Mon_Apr_11_11_35_14_2016/syns_236/sync_stim_seed_737.txt]

NUMBER_OF_SYNAPSES	APC_N	MAX_VOLTAGE
236	2.0	43.8195740569
236	2.0	43.8363545888
236	2.0	43.8505075313
236	1.0	43.7706780629
236	2.0	43.863746926
236	1.0	43.8097029369
236	2.0	43.8606578618
236	2.0	43.7666886115
236	2.0	43.7737831549
236	2.0	43.8398478728
236	2.0	43.8649061576
236	2.0	43.7689270035
236	2.0	43.8700255137
236	1.0	43.8564889222
236	2.0	43.7922688602
236	2.0	43.866663376
236	1.0	43.863556092
236	1.0	43.8059073408
236	2.0	43.7904839364
236	2.0	43.8535589186
236	1.0	43.8786901988
236	1.0	43.8257678227
236	2.0	43.775630275
236	1.0	43.7955163989
236	2.0	43.7964124725
236	2.0	43.8483177744
236	2.0	43.8317123536
236	2.0	43.8497644619
236	2.0	43.8323416983
236	1.0	43.7643907464
236	2.0	43.858828432
236	2.0	43.7598802335
236	2.0	43.8247547531
236	2.0	43.7519810861
236	2.0	43.7690895872
236	1.0	43.7902328378
236	1.0	43.8112386935
236	2.0	43.868245706
236	2.0	43.8590698673
236	2.0	43.8474607062
236	2.0	43.8398001844
236	2.0	43.8662032998
236	1.0	43.8797215752
236	2.0	43.8761576374
236	2.0	43.8522456393
236	2.0	43.8677300408
236	2.0	43.8018402279
236	1.0	43.8470002392
236	2.0	43.8561901194
236	2.0	43.781566687
236	1.0	43.7927515918
236	2.0	43.8511528606
236	1.0	43.8577567193
236	2.0	43.8500755792
236	2.0	43.8399123136
236	2.0	43.8550072947
236	2.0	43.8435262631
236	1.0	43.8239331849
236	2.0	43.8536782061
236	1.0	43.8580616847
236	2.0	43.7768390162
236	2.0	43.8602301744
236	2.0	43.8412954974
236	2.0	43.838523003
236	2.0	43.7918730996
236	2.0	43.8710594231
236	2.0	43.8499239155
236	1.0	43.8799603227
236	1.0	43.8280835366
236	2.0	43.8561857057
236	2.0	43.8407123415
236	2.0	43.8734569661
236	2.0	43.8784041741
236	1.0	43.8636640684
236	1.0	43.8563923128
236	1.0	43.8650019409
236	1.0	43.8899446849
236	1.0	43.8679762461
236	2.0	43.8330932933
236	1.0	43.7827098053
236	1.0	43.838970542
236	2.0	43.8621563421
236	1.0	43.8650888267
236	1.0	43.8614686241
236	2.0	43.8434704027
236	2.0	43.84940824
236	2.0	43.8469572809
236	2.0	43.7911589397
236	1.0	43.8419042044
236	1.0	43.8539764558
236	2.0	43.8560446414
236	2.0	43.8380168658
236	2.0	43.82694487
236	1.0	43.835868562
236	2.0	43.8165479509
236	1.0	43.7799933038
236	2.0	43.7847819797
236	2.0	43.811402783
236	2.0	43.8653046401
236	2.0	43.8489672995
236	1.0	43.841420148
236	2.0	43.8631813861
236	1.0	43.7880485709
236	2.0	43.8480397623
236	2.0	43.8157726133
236	2.0	43.8758035033
236	1.0	43.8585514674
236	2.0	43.773808186
236	1.0	43.8679156486
236	2.0	43.8703685573
236	1.0	43.8502427474
236	2.0	43.8652425374
236	1.0	43.7937737565
236	1.0	43.8342556018
236	1.0	43.8018962898
236	2.0	43.8436546016
236	2.0	43.8089960288
236	1.0	43.8563121731
236	2.0	43.8410581955
236	1.0	43.8032688466
236	1.0	43.872605358
236	2.0	43.8563686777
236	1.0	43.8449340551
236	1.0	43.8213771677
236	2.0	43.863593346
236	2.0	43.8363362136
236	1.0	43.8651644353
236	2.0	43.8639868942
236	2.0	43.8716609971
236	2.0	43.8699968257
236	2.0	43.8531662025
236	2.0	43.8469623445
236	2.0	43.8450247046
236	2.0	43.7764729668
236	2.0	43.8532736568
236	1.0	43.7853802976
236	2.0	43.854546908
236	1.0	43.8583504416
236	2.0	43.7736563251
236	1.0	43.8679340268
236	2.0	43.7896530518
236	2.0	43.8587808922
236	1.0	43.8095488207
236	1.0	43.7981138999
236	2.0	43.8182182454
236	2.0	43.8513714916
236	2.0	43.8246835526
236	2.0	43.8202064074
236	2.0	43.8709899064
236	1.0	43.8634456918
236	2.0	43.8412370146
236	2.0	43.8497566339
236	2.0	43.8302857934
236	1.0	43.8483026631
236	1.0	43.8600768233
236	2.0	43.8565809107
236	2.0	43.8591993724
236	2.0	43.8565688982
236	1.0	43.8363469554
236	2.0	43.8486214121
236	1.0	43.8805164121
236	1.0	43.8510008717
236	2.0	43.856180822
236	1.0	43.853445848
236	2.0	43.8313362326
236	2.0	43.8172287271
236	2.0	43.8191849577
236	1.0	43.869466835
236	1.0	43.870438956
236	1.0	43.8341549875
236	2.0	43.8693548084
236	1.0	43.86384597
236	1.0	43.8588033427
236	2.0	43.850810885
236	1.0	43.7752476041
236	1.0	43.8754679995
236	2.0	43.8393482975
236	1.0	43.8688088552
236	1.0	43.7712150688
236	2.0	43.8727271007
236	2.0	43.862124958
236	2.0	43.8317838943
236	2.0	43.8823563954
236	1.0	43.8701219758
236	2.0	43.8758375252
236	2.0	43.8530150036
236	1.0	43.7900109361
236	1.0	43.7706934432
236	2.0	43.8347888149
236	1.0	43.8568920757
236	2.0	43.8714216848
236	2.0	43.8053329952
236	2.0	43.7767343635
236	2.0	43.7845581986
236	2.0	43.806013467
236	2.0	43.8464887756
236	1.0	43.8705749401
236	2.0	43.8448713464
236	1.0	43.8722162932
236	2.0	43.8677227434
236	2.0	43.8589168855
236	2.0	43.8453902214
236	2.0	43.7685289937
236	2.0	43.8223497751
236	2.0	43.8494631552
236	2.0	43.7870375601
236	1.0	43.82341181
236	1.0	43.8435456174
236	2.0	43.796656803
236	2.0	43.7951646607
236	2.0	43.8471181262
236	2.0	43.8681122742
236	1.0	43.855030847
236	2.0	43.8191157223
236	2.0	43.8277825102
236	2.0	43.8621605021
236	2.0	43.7798712181
236	2.0	43.757815551
236	1.0	43.8015992217
236	2.0	43.8503729408
236	2.0	43.8009272186
236	2.0	43.7939937323
236	2.0	43.8091128579
236	1.0	43.8440854823
236	1.0	43.8746484869
236	1.0	43.8647954632
236	2.0	43.8556705401
236	2.0	43.7665719524
236	2.0	43.8508575146
236	1.0	43.7836523447
236	1.0	43.8476914097
236	2.0	43.8318848873
236	1.0	43.8090769215
236	1.0	43.8209372587
236	1.0	43.8763179711
236	1.0	43.7684428438
236	2.0	43.8458259189
236	1.0	43.855942968
236	2.0	43.8612733045
236	2.0	43.8139496912
236	1.0	43.8541629157
236	1.0	43.8000105776
236	2.0	43.873093968
236	1.0	43.7734345745
236	2.0	43.8304185093
236	2.0	43.8266423981
236	2.0	43.8740210568
236	1.0	43.8059313515
236	1.0	43.8529266033
236	2.0	43.832310087
236	1.0	43.8493472722
236	2.0	43.8554123907
236	1.0	43.8408945821
236	1.0	43.8668099506
236	2.0	43.8148467217
236	2.0	43.8648042217
236	1.0	43.8573202798
236	2.0	43.8334026923
236	2.0	43.8352249779
236	1.0	43.844450179
236	2.0	43.7931040273
236	2.0	43.8555051823
236	2.0	43.811786843
236	1.0	43.848441708
236	2.0	43.8647115907
236	1.0	43.8604087931
236	2.0	43.8260014934
236	1.0	43.8545117791
236	2.0	43.8258792471
236	2.0	43.8304740281
236	1.0	43.8132701538
236	2.0	43.8576831819
236	2.0	43.869854817
236	1.0	43.8382585724
236	2.0	43.8574239026
236	2.0	43.8710397877
236	1.0	43.8679158212
236	1.0	43.8677602325
236	2.0	43.8408688038
236	2.0	43.8594367352
236	1.0	43.8592314454
236	2.0	43.8566096391
236	2.0	43.8133473245
236	1.0	43.7727477173
236	2.0	43.8582589562
236	1.0	43.8034747112
236	2.0	43.8499689671
236	2.0	43.8525757726
236	2.0	43.8052935288
236	1.0	43.8004626143
236	2.0	43.7872780462
236	2.0	43.8412527257
236	2.0	43.8257924835
236	1.0	43.7568426172
236	1.0	43.8745966141
236	2.0	43.8129451549
236	2.0	43.825760781
236	2.0	43.785055127
236	2.0	43.834609682
236	1.0	43.8516467917
236	1.0	43.8434497442
236	2.0	43.8886955608
236	2.0	43.8525053406
236	2.0	43.8631509182
236	2.0	43.8556394804
236	2.0	43.8100445875
236	2.0	43.7633958088
236	1.0	43.8396146072
236	1.0	43.8600163374
236	1.0	43.7988564981
236	2.0	43.8366504094
236	1.0	43.8576902958
236	2.0	43.8054082608
236	2.0	43.8716041328
236	1.0	43.8197171593
236	2.0	43.798210279
236	2.0	43.8457068731
236	2.0	43.8514455889
236	3.0	43.853820403
236	1.0	43.8153143696
236	2.0	43.8650420633
236	2.0	43.8673560739
236	2.0	43.846758753
236	1.0	43.8063727145
236	2.0	43.8095656602
236	2.0	43.8604357731
236	1.0	43.8478481619
236	1.0	43.8505806375
236	2.0	43.8093312591
236	2.0	43.7846729857
236	1.0	43.8374362421
236	2.0	43.7682049772
236	1.0	43.7708289536
236	2.0	43.8632084971
236	2.0	43.8519944756
236	2.0	43.8031729084
236	1.0	43.8447622579
236	1.0	43.7574326167
236	1.0	43.8331697847
236	2.0	43.7672444171
236	1.0	43.7976045016
236	2.0	43.7946818822
236	2.0	43.8674204879
236	2.0	43.8097034317
236	2.0	43.8187787424
236	2.0	43.8540078822
236	2.0	43.8240176711
236	2.0	43.7967424361
236	2.0	43.8044263645
236	1.0	43.8439988867
236	1.0	43.86110513
236	2.0	43.8634910783
236	2.0	43.8445915861
236	2.0	43.835772984
236	1.0	43.8111876552
236	2.0	43.8691735479
236	2.0	43.763486423
236	1.0	43.8661275386
236	2.0	43.85266107
236	1.0	43.7895966892
236	2.0	43.8535294646
236	1.0	43.8697327013
236	1.0	43.7764277925
236	2.0	43.8516917928
236	2.0	43.8461998756
236	2.0	43.8904238895
236	1.0	43.8767929198
236	1.0	43.8561360014
236	2.0	43.8662256323
236	2.0	43.855958638
236	1.0	43.8385881239
236	2.0	43.8769851711
236	1.0	43.8623488369
236	2.0	43.831229106
236	1.0	43.8613927064
236	2.0	43.8299790112
236	1.0	43.7669060384
236	1.0	43.8611100217
236	2.0	43.7619323501
236	1.0	43.8156908419
236	1.0	43.8164417766
236	1.0	43.7833379564
236	2.0	43.7976938275
236	1.0	43.8527210638
236	2.0	43.8321479653
236	2.0	43.8706827458
236	1.0	43.8034812493
236	2.0	43.8435693872
236	2.0	43.8190381456
236	2.0	43.8534355375
236	1.0	43.851905081
236	2.0	43.8013526349
236	2.0	43.8172509628
236	1.0	43.8318092209
236	2.0	43.8025685391
236	1.0	43.8698991378
236	2.0	43.8300438712
236	2.0	43.8595549682
236	2.0	43.8379798411
236	2.0	43.798027146
236	1.0	43.8413315926
236	2.0	43.846563899
236	2.0	43.8522585821
236	2.0	43.8041689007
236	2.0	43.7930219915
236	1.0	43.8475444846
236	2.0	43.778951817
236	1.0	43.8018635442
236	2.0	43.7986071949
236	2.0	43.8256612141
236	1.0	43.8192771189
236	2.0	43.7829063459
236	2.0	43.7890940926
236	2.0	43.8607554526
236	1.0	43.7809957556
236	2.0	43.8136214039
236	2.0	43.8026052517
236	1.0	43.8434241462
236	2.0	43.7804380429
236	2.0	43.8011819365
236	1.0	43.7700312978
236	2.0	43.8043499558
236	2.0	43.8633958542
236	2.0	43.852116694
236	2.0	43.8334458677
236	2.0	43.8478832511
236	2.0	43.863396712
236	2.0	43.7913240024
236	1.0	43.8526070937
236	1.0	43.7846211701
236	1.0	43.8682193244
236	1.0	43.8302460269
236	2.0	43.7754287557
236	2.0	43.8399435847
236	2.0	43.745861019
236	1.0	43.8270334424
236	2.0	43.7953760573
236	2.0	43.7964650959
236	2.0	43.8059085037
236	2.0	43.8219757271
236	2.0	43.7813746518
236	1.0	43.8612673393
236	2.0	43.8723645941
236	1.0	43.8443034188
236	1.0	43.7813230375
236	2.0	43.8570499717
236	2.0	43.8582807952
236	2.0	43.793852577
236	2.0	43.7858527564
236	2.0	43.8643368841
236	2.0	43.7860214038
236	2.0	43.8735702661
236	1.0	43.8345772349
236	1.0	43.8244306947
236	2.0	43.8614741924
236	2.0	43.7878925166
236	1.0	43.8529704886
236	2.0	43.8698643756
236	2.0	43.8423942008
236	2.0	43.8551306761
236	2.0	43.8224891588
236	1.0	43.8306200916
236	1.0	43.8377888116
236	1.0	43.8229401041
236	1.0	43.8716759694
236	2.0	43.8012242171
236	2.0	43.8036591914
236	1.0	43.858905861
236	2.0	43.8674389283
236	2.0	43.8073919844
236	2.0	43.8764173817
236	1.0	43.8561234497
236	2.0	43.8497694883
236	2.0	43.8061842317
236	2.0	43.8712240305
236	2.0	43.7769445088
236	2.0	43.8568026355
236	2.0	43.7847899621
236	2.0	43.8258301706
236	2.0	43.8457972301
236	1.0	43.8785222226
236	2.0	43.8278308141
236	2.0	43.8515043052
236	2.0	43.854063154
236	2.0	43.8548074098
236	1.0	43.8545899764
236	1.0	43.8563389375
236	2.0	43.7800354903
236	2.0	43.841540222
236	1.0	43.8296563325
236	2.0	43.791188289
236	1.0	43.8567000926
236	2.0	43.8504542132
236	2.0	43.8500507426
236	1.0	43.8533522119
236	2.0	43.8581550404
236	2.0	43.8647466057
236	1.0	43.8738873212
236	2.0	43.8569096541
236	1.0	43.8436148374
236	2.0	43.8302819052
236	2.0	43.7673177663
236	1.0	43.8316694545
236	2.0	43.8577584061
236	1.0	43.8119570351
236	2.0	43.8729532096
236	1.0	43.8505939771
236	1.0	43.7873042798
236	1.0	43.8692410009
236	2.0	43.7922389933
236	1.0	43.8428470806
236	2.0	43.8632607564
236	2.0	43.8666029889
236	2.0	43.8107105483
236	1.0	43.845704117
236	1.0	43.8057471045
236	1.0	43.7826587878
236	2.0	43.8317238122
236	2.0	43.8583674187
236	2.0	43.8098774953
236	2.0	43.7800355318
236	1.0	43.8617183946
236	2.0	43.7892072229
236	2.0	43.8307605306
236	2.0	43.7936197481
236	2.0	43.8242002369
236	2.0	43.8441828655
236	2.0	43.7797571809
236	1.0	43.8567507831
236	1.0	43.7671613822
236	2.0	43.8260352198
236	2.0	43.8475847155
236	2.0	43.8401124123
236	2.0	43.8148818401
236	1.0	43.8441389485
236	2.0	43.8621824008
236	2.0	43.8466139995
236	2.0	43.8274892704
236	1.0	43.837061672
236	2.0	43.8120870296
236	2.0	43.8576752301
236	2.0	43.7875174341
236	2.0	43.8357920731
236	2.0	43.8542731748
236	1.0	43.7827962812
236	2.0	43.8842792663
236	2.0	43.8250562856
236	2.0	43.8052945774
236	1.0	43.8258462344
236	1.0	43.8778774486
236	1.0	43.8048154018
236	2.0	43.8139751305
236	1.0	43.8656225035
236	1.0	43.8592072635
236	1.0	43.868035271
236	2.0	43.8652508209
236	2.0	43.8194885594
236	1.0	43.8589991282
236	2.0	43.8596823386
236	1.0	43.7847549869
236	2.0	43.8625990232
236	2.0	43.8657851306
236	1.0	43.8419237624
236	2.0	43.8204865194
236	2.0	43.8491412699
236	1.0	43.8560165694
236	2.0	43.8454039974
236	1.0	43.7897325979
236	2.0	43.8196466559
236	2.0	43.8224275779
236	2.0	43.8426962187
236	2.0	43.8245040933
236	2.0	43.7482031321
236	2.0	43.8691779328
236	1.0	43.8705909359
236	2.0	43.8231523901
236	2.0	43.8568022427
236	1.0	43.7737405267
236	2.0	43.8597807339
236	2.0	43.8091782771
236	2.0	43.8111897887
236	2.0	43.7886173748
236	2.0	43.8374943357
236	2.0	43.7914695192
236	2.0	43.7792653658
236	2.0	43.846026933
236	2.0	43.8456346224
236	1.0	43.8461737166
236	2.0	43.7510973137
236	1.0	43.8501890598
236	2.0	43.8077984179
236	2.0	43.8575750125
236	1.0	43.8550134652
236	1.0	43.8629190834
236	1.0	43.8467349796
236	2.0	43.843273681
236	2.0	43.8177177112
236	2.0	43.7951662111
236	2.0	43.8313188792
236	1.0	43.8583983903
236	2.0	43.8531611443
236	1.0	43.8514084939
236	2.0	43.8780044416
236	1.0	43.7650239322
236	2.0	43.8194980246
236	1.0	43.8163590387
236	1.0	43.8500736371
236	2.0	43.8617019142
236	1.0	43.8588708479
236	2.0	43.8455167858
236	1.0	43.844306494
236	2.0	43.7910591038
236	1.0	43.7823030115
236	2.0	43.8057700298
236	2.0	43.8737327588
236	2.0	43.8554165597
236	1.0	43.8634160533
236	1.0	43.8592393751
236	2.0	43.8291088609
236	1.0	43.8142727633
236	1.0	43.8834907656
236	2.0	43.8605459353
236	1.0	43.8067065316
236	2.0	43.7754784771
236	2.0	43.859055313
236	2.0	43.8266786804
236	2.0	43.8223745761
236	2.0	43.8587334102
236	2.0	43.8521951532
236	1.0	43.8006172895
236	1.0	43.866685339
236	2.0	43.7777652779
236	1.0	43.854768544
236	1.0	43.7850148651
236	2.0	43.8526347757
236	2.0	43.8567690224
236	2.0	43.8079809967
236	2.0	43.8598844906
236	1.0	43.8673233369
236	1.0	43.8661938285
236	2.0	43.8531355218
236	1.0	43.8175154018
236	2.0	43.8540020557
236	2.0	43.8360184897
236	2.0	43.8571631116
236	1.0	43.8615384912
236	2.0	43.8617216111
236	2.0	43.847785805
236	2.0	43.8228398237
236	2.0	43.8590116783
236	1.0	43.8571637905
236	2.0	43.7732520096
236	2.0	43.8397616474
236	1.0	43.788844947
236	1.0	43.7460876419
236	2.0	43.8439966025
236	2.0	43.8675914922
236	1.0	43.8412087981
236	2.0	43.870438849
236	2.0	43.8369724099
236	1.0	43.8562750323
236	2.0	43.7719854327
236	2.0	43.8530823109
236	1.0	43.8537208843
236	1.0	43.8259341737
236	2.0	43.8190266442
236	1.0	43.778422094
236	1.0	43.7658657378
236	2.0	43.8204266662
236	2.0	43.863839003
236	2.0	43.7715280803
236	1.0	43.8746067334
236	2.0	43.847072758
236	2.0	43.7613239711
236	1.0	43.8565264964
236	2.0	43.856915955
236	2.0	43.8483929956
236	2.0	43.8444048512
236	2.0	43.8496161828
236	1.0	43.8662546495
236	2.0	43.8301920773
236	2.0	43.8518484851
236	1.0	43.8524366358
236	2.0	43.8086867923
236	2.0	43.8074671141
236	1.0	43.8285832278
236	2.0	43.8466975378
236	1.0	43.8500966821
236	2.0	43.8065904072
236	1.0	43.8322245028
236	1.0	43.8538170406
236	1.0	43.8021115563
236	2.0	43.830306339
236	1.0	43.8619909387
236	2.0	43.795730159
236	2.0	43.8415297665
236	2.0	43.8378448024
236	1.0	43.8525385543
236	1.0	43.8057166049
236	1.0	43.8807153218
236	1.0	43.8570944264
236	1.0	43.8685697031
236	1.0	43.8567012304
236	1.0	43.8457103334
236	2.0	43.8360099828
236	1.0	43.8019389103
236	2.0	43.8419612831
236	2.0	43.8017255456
236	2.0	43.812770433
236	2.0	43.8060214642
236	1.0	43.7820000734
236	1.0	43.8339440322
236	2.0	43.8605903063
236	1.0	43.7680319119
236	2.0	43.7777190102
236	2.0	43.7989510253
236	1.0	43.8637812293
236	1.0	43.8531565492
236	1.0	43.7849996084
236	1.0	43.8537248031
236	2.0	43.8300144229
236	1.0	43.8942021515
236	2.0	43.8674733936
236	2.0	43.8113165816
236	2.0	43.8596865316
236	2.0	43.7718809808
236	2.0	43.8650606604
236	1.0	43.8259621328
236	1.0	43.8536667682
236	2.0	43.848844416
236	1.0	43.8136221576
236	1.0	43.8666624583
236	2.0	43.8590426507
236	2.0	43.793028379
236	2.0	43.8293168833
236	1.0	43.8854684181
236	2.0	43.8560444917
236	1.0	43.8271717168
236	1.0	43.7646770633
236	2.0	43.8035998088
236	2.0	43.7767795715
236	2.0	43.8534197343
236	2.0	43.8598108152
236	1.0	43.8319928512
236	2.0	43.8625126297
236	2.0	43.7677259417
236	1.0	43.8693221397
236	1.0	43.8450322662
236	2.0	43.8404913467
236	2.0	43.8126900912
236	2.0	43.8616628834
236	2.0	43.8184326795
236	2.0	43.8125808709
236	1.0	43.8597040145
236	1.0	43.8046710541
236	2.0	43.7657330625
236	2.0	43.7548469134
236	1.0	43.861300885
236	2.0	43.8305879298
236	1.0	43.8645661041
236	2.0	43.8527535108
236	2.0	43.8792310222
236	2.0	43.8624869054
236	2.0	43.8511739051
236	1.0	43.8832347226
236	2.0	43.8400963773
236	1.0	43.841404841
236	2.0	43.7687292101
236	1.0	43.8695087765
236	1.0	43.8726579435
236	1.0	43.8567372908
236	2.0	43.7763149926
236	2.0	43.8138743066
236	1.0	43.8029048698
236	2.0	43.7840434003
236	2.0	43.8508473538
236	1.0	43.8649344867
236	2.0	43.8172672764
236	2.0	43.8680992657
236	2.0	43.7734924671
236	1.0	43.812577788
236	2.0	43.859798402
236	2.0	43.7843004456
236	1.0	43.8166326714
236	2.0	43.8406088363
236	1.0	43.8044079719
236	2.0	43.805034791
236	1.0	43.8592738052
236	2.0	43.8658312272
236	2.0	43.8101447417
236	1.0	43.8677541229
236	2.0	43.8113310614
236	1.0	43.8605295203
236	2.0	43.7550322523
236	1.0	43.8430654095
236	2.0	43.834711281
236	2.0	43.8005838161
236	2.0	43.8677834168
236	1.0	43.8571599818
236	2.0	43.7945994067
236	2.0	43.8533201793
236	1.0	43.8626434321
236	2.0	43.8627699496
236	2.0	43.8094579322
236	2.0	43.8204852935
236	2.0	43.7887630411
236	2.0	43.8288017916
236	1.0	43.8762164185
236	1.0	43.8352135764
236	2.0	43.8396346435
236	2.0	43.7873352747
236	2.0	43.7896680241
236	2.0	43.8597435353
236	1.0	43.8722870062
236	2.0	43.8262461047
236	1.0	43.8676769446
236	1.0	43.8170010167
236	2.0	43.8714853989
236	2.0	43.8583551761
236	1.0	43.7906610987
236	1.0	43.8390636592
236	2.0	43.8573811909
236	2.0	43.8509976977
236	1.0	43.8119423829
236	1.0	43.8201660453
236	2.0	43.7767878936
236	2.0	43.8546555169
236	2.0	43.8035225156
236	1.0	43.86583924
236	2.0	43.8567476547
236	2.0	43.7943825983
236	1.0	43.8658648472
236	1.0	43.8596922064
236	1.0	43.8002687925
236	2.0	43.8281387609
236	1.0	43.8246212788
236	1.0	43.8587489488
236	2.0	43.8527025459
236	1.0	43.8638272325
236	2.0	43.82129351
236	2.0	43.8697611355
236	1.0	43.8562792222
236	2.0	43.7755961874
236	2.0	43.8346553927
236	2.0	43.8685550308
236	2.0	43.8333324084
236	1.0	43.8512752294
236	2.0	43.8589589611
236	2.0	43.8341111693
236	2.0	43.7898334883
236	2.0	43.8635400596
236	2.0	43.8486638496
236	2.0	43.8667154484
236	1.0	43.8087932318
236	2.0	43.8536798371
236	2.0	43.8379128289
236	2.0	43.8460546799
236	2.0	43.8555177919
236	1.0	43.8757566371
236	2.0	43.7817979437
236	1.0	43.8334587193
236	2.0	43.74231467
236	2.0	43.8565697361
236	1.0	43.8174193692
236	1.0	43.8456637751
236	2.0	43.8267307589
236	2.0	43.8621537407
236	1.0	43.866122835
236	1.0	43.8395507717
236	1.0	43.8437292124
236	2.0	43.8009342204
236	2.0	43.8635548221
236	2.0	43.8235458937
236	2.0	43.8140353495
236	2.0	43.7818672829
236	1.0	43.8267796762
236	2.0	43.8512518542
236	2.0	43.786519713
236	2.0	43.8505794224
236	2.0	43.8700216286
236	1.0	43.8475885041
236	1.0	43.82207555
236	2.0	43.8647000663
236	2.0	43.8469143139
236	2.0	43.8799063593
236	1.0	43.8584669872
236	2.0	43.8594971757
236	2.0	43.7941655658
236	2.0	43.8053161918
236	2.0	43.8635868237
236	1.0	43.8066343021
236	2.0	43.8597976544
236	1.0	43.7949269372
236	2.0	43.774725255
236	2.0	43.7717305652
236	2.0	43.7967519354
236	2.0	43.848046916
236	2.0	43.7796523611
236	2.0	43.8773124667
236	1.0	43.8391858903
236	1.0	43.8509822864
236	1.0	43.8445585549
236	1.0	43.8658150363
236	2.0	43.7690585617
236	2.0	43.8427587671
236	2.0	43.8654383311
236	2.0	43.8135927423
236	2.0	43.8291000907
236	1.0	43.8542910175
236	2.0	43.8053678869
236	2.0	43.7839655815
236	2.0	43.8234767973
236	2.0	43.8192693129
236	2.0	43.8593336041
236	2.0	43.8447351349
236	2.0	43.807311005
236	2.0	43.8254692521
236	2.0	43.8400162844
236	2.0	43.84282047
236	1.0	43.8305730086
236	1.0	43.7875500395
236	2.0	43.8201556041
236	2.0	43.8617184694
236	1.0	43.8608767077
236	1.0	43.8558182303
236	2.0	43.8655069936
236	2.0	43.7943328006
236	2.0	43.8563865175
236	2.0	43.8286266127
236	2.0	43.8501881385
236	2.0	43.8368187792
236	1.0	43.8561261802
236	2.0	43.7512588738
236	2.0	43.8716588939
236	1.0	43.8565037569
236	1.0	43.8302702769
236	2.0	43.8111847506
236	2.0	43.8042219758
236	1.0	43.8399982885
236	2.0	43.7590200797
236	2.0	43.8657530778
236	2.0	43.8095317494
236	1.0	43.8113337388
236	2.0	43.8279088043
236	1.0	43.7755705055
236	1.0	43.8477629229
236	1.0	43.836674824
236	2.0	43.7909354989
236	2.0	43.8496147004
236	2.0	43.8714438729
236	1.0	43.785654522
236	2.0	43.8080666257
236	2.0	43.8469491454
236	1.0	43.8287175906
236	2.0	43.7600339963
236	2.0	43.7740762446
236	1.0	43.8604579375
236	1.0	43.8587889669
236	2.0	43.8564087033
236	2.0	43.771326958
236	2.0	43.7540529389
236	2.0	43.8445736148
236	2.0	43.8689588337
236	1.0	43.8590162484
236	2.0	43.8311910153
236	2.0	43.8370898544
236	2.0	43.7963838722
236	2.0	43.8497775741
236	1.0	43.7981694198
236	2.0	43.8338024075
236	2.0	43.8711961284
236	1.0	43.8349819622
236	2.0	43.826454492
236	2.0	43.8749304755
236	1.0	43.8748446974
236	2.0	43.7556615059
236	1.0	43.857931002
236	1.0	43.8837560429
236	2.0	43.8182412815
236	2.0	43.8545142831
236	1.0	43.7586867251
236	2.0	43.8482074753
236	2.0	43.7832817912
236	2.0	43.7640914522
236	2.0	43.7695261979
236	2.0	43.7965122049
236	1.0	43.875266873
236	1.0	43.817897878
236	2.0	43.8414220838
236	1.0	43.8056295511
236	2.0	43.8401529619
236	2.0	43.8168787977
236	2.0	43.8586977561
236	1.0	43.8563431877
236	1.0	43.8081523949
236	2.0	43.8305093682
236	2.0	43.7999318637
236	2.0	43.8563496762
236	2.0	43.8538803348
236	1.0	43.7728468944
