# Supplementary material for: Unique membrane properties and enhanced signal processing in human neocortical neurons
Source: eLife. 2016 Oct 6;5:e16553. doi: 10.7554/eLife.16553 (PMC5100995; doi:10.7554/eLife.16553)
Supplement: Source code 1. — DOI: http://dx.doi.org/10.7554/eLife.16553.014 [file elife-16553-code1.zip › Fig3/Fig3b/DIST_045_SYNC/Mon_Apr_11_11_35_14_2016/syns_237/sync_stim_seed_736.txt]

NUMBER_OF_SYNAPSES	APC_N	MAX_VOLTAGE
237	2.0	43.8577891025
237	2.0	43.8362283474
237	2.0	43.8217843453
237	2.0	43.8233710111
237	2.0	43.8277859293
237	2.0	43.8062579904
237	2.0	43.7742748624
237	1.0	43.8496216406
237	2.0	43.8018870525
237	2.0	43.8355580457
237	1.0	43.786972271
237	1.0	43.7802133412
237	1.0	43.8715170389
237	2.0	43.857378415
237	2.0	43.8669885121
237	2.0	43.8086924606
237	1.0	43.7904838099
237	2.0	43.7877402873
237	2.0	43.8611258636
237	1.0	43.7642439661
237	2.0	43.8638706169
237	2.0	43.8612998983
237	2.0	43.8267048102
237	2.0	43.8617735763
237	1.0	43.8453505944
237	2.0	43.8663965179
237	2.0	43.8052687899
237	2.0	43.7831291794
237	2.0	43.8532538123
237	2.0	43.8457341409
237	2.0	43.8215635385
237	1.0	43.8593508292
237	1.0	43.8621521695
237	1.0	43.8648229497
237	2.0	43.8736547758
237	1.0	43.8922476854
237	2.0	43.8014518689
237	1.0	43.8651262341
237	2.0	43.8604900565
237	1.0	43.8757183364
237	2.0	43.8558599013
237	1.0	43.8380046159
237	1.0	43.8524048774
237	2.0	43.8331044436
237	2.0	43.8377573997
237	2.0	43.8082307848
237	2.0	43.8253304585
237	2.0	43.8647432387
237	1.0	43.8184426862
237	2.0	43.8654990032
237	2.0	43.8042372545
237	2.0	43.7969761424
237	2.0	43.8673946056
237	1.0	43.8429960987
237	2.0	43.8278315252
237	2.0	43.8575664951
237	1.0	43.8218511155
237	1.0	43.8009133497
237	2.0	43.7840209256
237	2.0	43.860230364
237	1.0	43.8767486744
237	1.0	43.8758639755
237	1.0	43.872490156
237	2.0	43.818480527
237	2.0	43.8580930865
237	1.0	43.8699012827
237	2.0	43.8702435358
237	2.0	43.8052579596
237	2.0	43.8510617849
237	2.0	43.8221228997
237	2.0	43.7780825465
237	2.0	43.8661056839
237	1.0	43.815437536
237	1.0	43.8551636999
237	2.0	43.7949997507
237	2.0	43.8268211923
237	2.0	43.8462695128
237	1.0	43.8417247433
237	1.0	43.7822930815
237	1.0	43.8514976615
237	2.0	43.8452856526
237	2.0	43.8309961098
237	2.0	43.8426955787
237	2.0	43.7794423823
237	2.0	43.860525323
237	2.0	43.7735246844
237	2.0	43.787874279
237	1.0	43.7658954699
237	1.0	43.8696129111
237	2.0	43.8477970811
237	2.0	43.8142274399
237	2.0	43.8354587271
237	2.0	43.7748088705
237	1.0	43.8401939014
237	2.0	43.8499418504
237	1.0	43.8175527273
237	2.0	43.83306426
237	2.0	43.773353503
237	2.0	43.8643140103
237	2.0	43.8417110944
237	2.0	43.861839177
237	1.0	43.8578972865
237	1.0	43.8375502269
237	1.0	43.8272651161
237	2.0	43.8672326463
237	2.0	43.8188920523
237	2.0	43.8709444632
237	1.0	43.8648702048
237	2.0	43.8508845021
237	1.0	43.8429983832
237	2.0	43.8170903394
237	2.0	43.8461956662
237	2.0	43.8119818385
237	2.0	43.8546745903
237	2.0	43.8288624852
237	1.0	43.8538762336
237	2.0	43.7755064778
237	1.0	43.7995191819
237	2.0	43.8483289854
237	2.0	43.8429664482
237	2.0	43.8464896273
237	2.0	43.8364783901
237	1.0	43.8731505201
237	1.0	43.8323050803
237	2.0	43.8758555679
237	1.0	43.7708288908
237	2.0	43.8212239965
237	2.0	43.8473436981
237	1.0	43.8350167428
237	2.0	43.7997555984
237	2.0	43.8440963574
237	2.0	43.8374094985
237	2.0	43.8621640409
237	2.0	43.8652466493
237	2.0	43.8363892093
237	2.0	43.8542375144
237	2.0	43.8597566468
237	2.0	43.8714035087
237	1.0	43.8754905395
237	2.0	43.8339929169
237	2.0	43.8169211349
237	2.0	43.8473021216
237	2.0	43.8357565975
237	2.0	43.8584800109
237	2.0	43.7865767639
237	1.0	43.8773562497
237	2.0	43.8488558937
237	2.0	43.8118780362
237	2.0	43.7933315242
237	2.0	43.8213408394
237	2.0	43.8532305347
237	2.0	43.8323263259
237	1.0	43.8357822936
237	2.0	43.854722868
237	2.0	43.8586737506
237	2.0	43.7534607391
237	2.0	43.8353102207
237	1.0	43.7893766762
237	2.0	43.8347848275
237	1.0	43.8039997513
237	2.0	43.8485464443
237	1.0	43.8380973908
237	2.0	43.8632217939
237	2.0	43.7901495171
237	2.0	43.8464437928
237	1.0	43.8794660515
237	1.0	43.8334068841
237	3.0	43.80639369
237	2.0	43.7938407707
237	1.0	43.8491371092
237	1.0	43.8391080453
237	2.0	43.8534528125
237	1.0	43.8119273496
237	2.0	43.8184605605
237	2.0	43.8068534956
237	1.0	43.8304203542
237	2.0	43.7795651598
237	1.0	43.8450000491
237	1.0	43.8613181129
237	2.0	43.865571092
237	2.0	43.7889440696
237	1.0	43.8627070112
237	2.0	43.7684980538
237	2.0	43.8154318426
237	2.0	43.8154887465
237	2.0	43.8377334029
237	1.0	43.8616114268
237	2.0	43.7719204189
237	2.0	43.7672283167
237	1.0	43.8457767706
237	2.0	43.867206672
237	2.0	43.7738727994
237	2.0	43.8108084
237	2.0	43.8478409801
237	2.0	43.851618281
237	2.0	43.8105325548
237	1.0	43.7913948498
237	2.0	43.8512933402
237	2.0	43.799300702
237	2.0	43.835516848
237	2.0	43.8042923193
237	2.0	43.8431104746
237	2.0	43.8344681972
237	1.0	43.8618531004
237	2.0	43.8637714628
237	1.0	43.8635577092
237	1.0	43.8687833802
237	2.0	43.8811281601
237	2.0	43.8004754692
237	2.0	43.8537436704
237	2.0	43.868916193
237	1.0	43.8249421943
237	1.0	43.7746760704
237	2.0	43.8211855127
237	2.0	43.8635580567
237	1.0	43.8753514497
237	2.0	43.85072424
237	2.0	43.7682693014
237	2.0	43.8318581503
237	2.0	43.8224266426
237	1.0	43.7936331228
237	1.0	43.8671320366
237	2.0	43.8029448751
237	1.0	43.8661801058
237	1.0	43.8376831992
237	1.0	43.8242258988
237	1.0	43.7817676678
237	2.0	43.8577425557
237	2.0	43.8337342954
237	2.0	43.8157326125
237	2.0	43.8579629804
237	2.0	43.8167487292
237	2.0	43.852066299
237	2.0	43.7826678279
237	2.0	43.8156172838
237	1.0	43.8435758026
237	2.0	43.8366399828
237	1.0	43.8500092049
237	2.0	43.8535403929
237	2.0	43.7944344287
237	1.0	43.7781852733
237	2.0	43.861307529
237	2.0	43.8139232133
237	2.0	43.843342707
237	1.0	43.8540433261
237	2.0	43.8459147112
237	1.0	43.8531248774
237	1.0	43.7691975527
237	1.0	43.8621426601
237	2.0	43.8628165252
237	1.0	43.8522851168
237	1.0	43.8098573838
237	1.0	43.82397456
237	2.0	43.7795323748
237	2.0	43.8054745027
237	2.0	43.832784249
237	2.0	43.7601096017
237	1.0	43.8548459364
237	2.0	43.8332699873
237	2.0	43.7778818388
237	2.0	43.8355169765
237	1.0	43.864157108
237	2.0	43.7608957285
237	1.0	43.7953597563
237	1.0	43.8223533289
237	2.0	43.8604631646
237	2.0	43.8271126822
237	1.0	43.8122271123
237	2.0	43.8268081762
237	2.0	43.8519542194
237	2.0	43.8019273721
237	2.0	43.8560273954
237	1.0	43.8150575672
237	1.0	43.8310426613
237	2.0	43.8755607273
237	1.0	43.8309078085
237	2.0	43.8277095019
237	2.0	43.8193219634
237	2.0	43.7701801484
237	2.0	43.800467434
237	2.0	43.7788141013
237	1.0	43.7927411539
237	2.0	43.8596480563
237	2.0	43.8761100355
237	2.0	43.813115874
237	1.0	43.8225045431
237	2.0	43.8250590654
237	2.0	43.8513442921
237	2.0	43.8522944824
237	2.0	43.8009728197
237	1.0	43.8613263893
237	2.0	43.8169871262
237	2.0	43.8435354263
237	2.0	43.7947209651
237	1.0	43.8016671039
237	1.0	43.8572808283
237	2.0	43.8521580099
237	2.0	43.8480953819
237	2.0	43.8886516794
237	1.0	43.8044433367
237	2.0	43.869399682
237	1.0	43.7942851844
237	2.0	43.7751967207
237	1.0	43.7834757698
237	2.0	43.7753685238
237	1.0	43.8152809069
237	2.0	43.847911441
237	2.0	43.8122181833
237	2.0	43.811578507
237	2.0	43.8303296445
237	2.0	43.7763535452
237	2.0	43.8251753711
237	1.0	43.8187950969
237	2.0	43.7872536689
237	1.0	43.8468507028
237	1.0	43.8778433691
237	1.0	43.870757261
237	2.0	43.7922162918
237	2.0	43.8555785343
237	2.0	43.7859825912
237	1.0	43.8963445168
237	2.0	43.865286993
237	1.0	43.8582228154
237	1.0	43.8738659243
237	2.0	43.8513450501
237	2.0	43.8427597565
237	2.0	43.815155776
237	2.0	43.8523131818
237	1.0	43.8040690028
237	2.0	43.865842188
237	2.0	43.7993511054
237	2.0	43.8004514555
237	2.0	43.820170783
237	1.0	43.8009321106
237	2.0	43.8685026323
237	2.0	43.823282922
237	2.0	43.8623420535
237	2.0	43.7985666244
237	2.0	43.8416675058
237	2.0	43.868920723
237	1.0	43.8580010698
237	1.0	43.845898158
237	2.0	43.8332353573
237	1.0	43.7750940019
237	2.0	43.8034094056
237	1.0	43.8137236163
237	2.0	43.8587288243
237	1.0	43.7937067735
237	2.0	43.8642162584
237	1.0	43.8667317337
237	1.0	43.8501706601
237	2.0	43.841519045
237	1.0	43.8618616548
237	2.0	43.8700206735
237	1.0	43.7593319485
237	2.0	43.8733911999
237	2.0	43.8329062405
237	1.0	43.8555469711
237	1.0	43.8706820545
237	1.0	43.8401056376
237	2.0	43.8357048675
237	2.0	43.8042349075
237	2.0	43.8584302895
237	2.0	43.8790984567
237	2.0	43.8493160516
237	1.0	43.8574722966
237	1.0	43.8358135664
237	2.0	43.8134841382
237	2.0	43.862590509
237	1.0	43.8382007576
237	2.0	43.7974794087
237	1.0	43.8409634439
237	2.0	43.8641151202
237	1.0	43.8281284299
237	1.0	43.8869916988
237	1.0	43.7600922218
237	2.0	43.8536884764
237	2.0	43.8478209049
237	2.0	43.8766733621
237	2.0	43.8721868371
237	2.0	43.8385091193
237	1.0	43.8297650557
237	1.0	43.8329015709
237	1.0	43.8557541275
237	2.0	43.8353156193
237	1.0	43.8005399186
237	2.0	43.8485079466
237	2.0	43.8727489539
237	2.0	43.8229264709
237	2.0	43.800114683
237	1.0	43.8611442214
237	1.0	43.8277254386
237	1.0	43.7752419328
237	2.0	43.8581526153
237	2.0	43.777323947
237	2.0	43.8656713008
237	2.0	43.8094437492
237	2.0	43.8459992782
237	2.0	43.7953496891
237	2.0	43.871461474
237	2.0	43.7434180962
237	2.0	43.80673368
237	2.0	43.8368063436
237	2.0	43.8505184459
237	1.0	43.7777529017
237	2.0	43.8389081178
237	2.0	43.8465446167
237	2.0	43.8564200086
237	2.0	43.8727086201
237	2.0	43.8404649501
237	1.0	43.8495846546
237	2.0	43.8581125277
237	2.0	43.8104395492
237	2.0	43.8457238708
237	1.0	43.8554650388
237	2.0	43.7989439938
237	2.0	43.8401606577
237	1.0	43.8658887844
237	2.0	43.784792599
237	1.0	43.7908571256
237	1.0	43.8687575295
237	2.0	43.7638165703
237	1.0	43.836823856
237	2.0	43.8781183394
237	1.0	43.8625843728
237	2.0	43.8335065827
237	2.0	43.839985296
237	2.0	43.8756657992
237	1.0	43.8277894135
237	2.0	43.834379255
237	2.0	43.7744877225
237	2.0	43.8222073324
237	2.0	43.8488394412
237	2.0	43.805792071
237	2.0	43.8183478292
237	2.0	43.7786617181
237	2.0	43.8512223456
237	1.0	43.8422323115
237	2.0	43.8758778942
237	2.0	43.7962622314
237	2.0	43.822300773
237	2.0	43.8282015909
237	2.0	43.7991098015
237	2.0	43.8411301193
237	1.0	43.8365549443
237	2.0	43.856672611
237	2.0	43.8724703732
237	1.0	43.8713941424
237	1.0	43.8782536733
237	2.0	43.7980484093
237	2.0	43.8459883937
237	1.0	43.7778469087
237	2.0	43.8048533719
237	2.0	43.8315131753
237	1.0	43.8755388076
237	2.0	43.8550784985
237	2.0	43.8202980407
237	1.0	43.8750513248
237	1.0	43.7776600408
237	2.0	43.8028255303
237	2.0	43.8509617981
237	2.0	43.8329150828
237	2.0	43.8470099456
237	2.0	43.8189048042
237	2.0	43.8644065212
237	1.0	43.8216356939
237	1.0	43.8621791983
237	1.0	43.8670112006
237	2.0	43.8519330089
237	1.0	43.8662545407
237	2.0	43.8451787567
237	2.0	43.8741421165
237	2.0	43.827492599
237	2.0	43.8059247535
237	2.0	43.8716303676
237	2.0	43.855182794
237	2.0	43.8586983411
237	1.0	43.8041322785
237	2.0	43.8326191198
237	2.0	43.8462946254
237	1.0	43.8364359686
237	2.0	43.8177653546
237	1.0	43.7886867186
237	2.0	43.8319097632
237	2.0	43.8341793248
237	3.0	43.841805736
237	1.0	43.8053514573
237	1.0	43.8463268892
237	2.0	43.7964103001
237	2.0	43.7968581293
237	2.0	43.8771244727
237	2.0	43.8611652589
237	2.0	43.7720202324
237	2.0	43.8728293054
237	1.0	43.8522107463
237	2.0	43.8187477121
237	2.0	43.8618385071
237	2.0	43.8320723806
237	2.0	43.839421145
237	1.0	43.8111699023
237	2.0	43.8669922568
237	1.0	43.7711555625
237	1.0	43.8104886444
237	1.0	43.8624606074
237	1.0	43.8774046188
237	2.0	43.7749092581
237	2.0	43.8277650374
237	1.0	43.8464586634
237	2.0	43.8204350022
237	1.0	43.8510442201
237	2.0	43.8230951608
237	1.0	43.7667397868
237	2.0	43.8600022366
237	2.0	43.8289179618
237	2.0	43.8808260301
237	2.0	43.8702429322
237	1.0	43.8398629159
237	1.0	43.7799528233
237	2.0	43.8189562191
237	1.0	43.8270452199
237	2.0	43.8502199889
237	2.0	43.8305566629
237	1.0	43.8794116021
237	1.0	43.8535267648
237	2.0	43.8363481072
237	1.0	43.876533412
237	2.0	43.8667503234
237	1.0	43.8546345334
237	2.0	43.8035446513
237	2.0	43.858828429
237	2.0	43.8585478027
237	1.0	43.7993547836
237	2.0	43.8718152797
237	2.0	43.8499861075
237	2.0	43.794875908
237	2.0	43.8732944838
237	2.0	43.7952890127
237	2.0	43.8586497051
237	1.0	43.8344464034
237	1.0	43.8502991194
237	2.0	43.8387534201
237	2.0	43.8256495182
237	1.0	43.8239991167
237	1.0	43.8428742377
237	2.0	43.8200685639
237	1.0	43.8644039033
237	2.0	43.8402686134
237	1.0	43.8182571619
237	2.0	43.7960033644
237	2.0	43.7903252251
237	2.0	43.8346579098
237	2.0	43.7658532399
237	2.0	43.8418235599
237	2.0	43.8412665968
237	2.0	43.8177109243
237	2.0	43.8403260068
237	2.0	43.8679543516
237	1.0	43.8662822066
237	1.0	43.8545559938
237	2.0	43.8279729186
237	2.0	43.8566775495
237	2.0	43.8665852649
237	1.0	43.8632278744
237	1.0	43.8430470879
237	2.0	43.8324937122
237	2.0	43.8561017567
237	2.0	43.8160252126
237	2.0	43.7870449359
237	2.0	43.8585828765
237	2.0	43.8597242792
237	1.0	43.8654906532
237	2.0	43.7674457436
237	2.0	43.83423392
237	1.0	43.8432216474
237	2.0	43.7706819105
237	2.0	43.8426808269
237	1.0	43.865764024
237	1.0	43.8474106908
237	1.0	43.7779754789
237	2.0	43.8722400789
237	1.0	43.8555317515
237	2.0	43.8660683633
237	1.0	43.8134278266
237	1.0	43.8706110239
237	1.0	43.8486311251
237	2.0	43.8518925158
237	1.0	43.8759559741
237	2.0	43.8621014156
237	1.0	43.7748672942
237	2.0	43.7663230259
237	1.0	43.8626072069
237	1.0	43.8655618427
237	1.0	43.8570967465
237	2.0	43.7679429223
237	2.0	43.8471476673
237	2.0	43.8578201814
237	1.0	43.8363852498
237	2.0	43.8540898443
237	1.0	43.8368008719
237	2.0	43.8389597332
237	1.0	43.8457495687
237	2.0	43.8602244341
237	2.0	43.8187269859
237	2.0	43.8051551807
237	2.0	43.7955024459
237	2.0	43.8161570973
237	1.0	43.8591586785
237	2.0	43.8252144089
237	2.0	43.8481961072
237	2.0	43.8504657814
237	1.0	43.8696958326
237	2.0	43.8292593937
237	2.0	43.790401954
237	1.0	43.8676196982
237	1.0	43.863722771
237	1.0	43.8421439103
237	2.0	43.8659500301
237	2.0	43.8310458836
237	1.0	43.8586392472
237	1.0	43.7822155201
237	2.0	43.7531993391
237	2.0	43.873765578
237	2.0	43.8260051508
237	1.0	43.8489988624
237	2.0	43.8479253766
237	1.0	43.8459011041
237	1.0	43.8459368762
237	2.0	43.840345057
237	2.0	43.7629718914
237	2.0	43.8333119112
237	2.0	43.7559317914
237	2.0	43.8613739112
237	2.0	43.8180629691
237	2.0	43.7998388649
237	2.0	43.8097121085
237	1.0	43.8060684111
237	2.0	43.8315954028
237	1.0	43.8131140769
237	2.0	43.8591399877
237	1.0	43.8768351251
237	2.0	43.8501460867
237	1.0	43.8537744771
237	2.0	43.8602392017
237	2.0	43.7620308424
237	2.0	43.815127378
237	2.0	43.7877454304
237	2.0	43.822976444
237	1.0	43.7872420115
237	2.0	43.8088472901
237	2.0	43.7699253603
237	2.0	43.8731443554
237	2.0	43.8020646267
237	1.0	43.8696460914
237	1.0	43.8729679951
237	1.0	43.7786967401
237	1.0	43.8629843166
237	2.0	43.8519647425
237	1.0	43.865288205
237	2.0	43.832122527
237	2.0	43.8747075158
237	1.0	43.8519892356
237	2.0	43.8418131056
237	2.0	43.8520794694
237	1.0	43.8668931078
237	1.0	43.8730329337
237	1.0	43.8747488502
237	2.0	43.8646722384
237	2.0	43.8323321688
237	1.0	43.8360280146
237	2.0	43.8052581384
237	2.0	43.8584264411
237	2.0	43.8663946453
237	2.0	43.8468953921
237	1.0	43.8753221284
237	1.0	43.8390824757
237	2.0	43.7650816101
237	2.0	43.8705830299
237	1.0	43.8647588514
237	2.0	43.8535546241
237	2.0	43.7580829233
237	1.0	43.7897167245
237	2.0	43.8580179805
237	1.0	43.8676108363
237	1.0	43.8187965218
237	1.0	43.80318935
237	1.0	43.8492826503
237	2.0	43.876942076
237	2.0	43.8105643305
237	2.0	43.8224084531
237	1.0	43.7821676593
237	2.0	43.8463472864
237	1.0	43.8284086837
237	2.0	43.8369991057
237	1.0	43.8448438048
237	2.0	43.8591913654
237	2.0	43.8711522836
237	2.0	43.8673973387
237	1.0	43.8524149524
237	1.0	43.8586946522
237	2.0	43.7612384915
237	1.0	43.8394952698
237	1.0	43.8672559402
237	2.0	43.8741943687
237	2.0	43.8703173813
237	2.0	43.8258377469
237	2.0	43.825118265
237	2.0	43.8283823061
237	1.0	43.8340530474
237	2.0	43.7846313118
237	2.0	43.8699938817
237	1.0	43.8477337518
237	2.0	43.8226893755
237	2.0	43.7872101504
237	2.0	43.8331314326
237	1.0	43.7747960385
237	2.0	43.7947219352
237	2.0	43.8638081649
237	2.0	43.8009481929
237	2.0	43.8346049951
237	2.0	43.8377198659
237	2.0	43.8350272424
237	2.0	43.8393420719
237	2.0	43.7985555406
237	1.0	43.7774609586
237	2.0	43.8341290921
237	2.0	43.835498526
237	2.0	43.862962893
237	1.0	43.8692042312
237	2.0	43.864761193
237	2.0	43.8635800636
237	2.0	43.7487665202
237	2.0	43.881140173
237	2.0	43.8404463339
237	1.0	43.8593395168
237	2.0	43.866767495
237	2.0	43.8527943422
237	1.0	43.8530987858
237	2.0	43.8578429118
237	2.0	43.8671334251
237	2.0	43.8611352113
237	1.0	43.7488898916
237	2.0	43.8769353317
237	2.0	43.8199390346
237	2.0	43.8443994503
237	2.0	43.8594412553
237	2.0	43.8651415604
237	2.0	43.8044037959
237	2.0	43.847232162
237	1.0	43.815107983
237	1.0	43.8636622773
237	2.0	43.791616037
237	1.0	43.8531978732
237	2.0	43.8656284585
237	2.0	43.8545412472
237	2.0	43.8223747574
237	2.0	43.850623673
237	2.0	43.8255246199
237	2.0	43.8628174421
237	1.0	43.8707604096
237	2.0	43.767266154
237	1.0	43.8320285413
237	2.0	43.8742861858
237	2.0	43.8337947212
237	2.0	43.8569434651
237	2.0	43.8096381506
237	2.0	43.859403809
237	2.0	43.8518376693
237	2.0	43.8636069886
237	2.0	43.8139684936
237	2.0	43.7869249764
237	1.0	43.8439435984
237	1.0	43.7831977253
237	2.0	43.8326228429
237	1.0	43.8601418708
237	2.0	43.8228566354
237	1.0	43.7671360749
237	2.0	43.8592823604
237	1.0	43.8286293163
237	2.0	43.8416512254
237	2.0	43.8533659129
237	2.0	43.822847835
237	2.0	43.8693379641
237	2.0	43.7693557664
237	1.0	43.8021085645
237	2.0	43.8462240224
237	1.0	43.8391121753
237	2.0	43.8804168419
237	2.0	43.8337647326
237	2.0	43.846190391
237	2.0	43.861840143
237	2.0	43.8084947623
237	1.0	43.8503620875
237	2.0	43.8653591094
237	1.0	43.8696299768
237	2.0	43.7759795831
237	1.0	43.8113900024
237	2.0	43.8038563908
237	1.0	43.8693976118
237	1.0	43.8443763793
237	2.0	43.8170247137
237	1.0	43.8629833186
237	1.0	43.8218983871
237	2.0	43.8002850415
237	2.0	43.7453589956
237	2.0	43.8586114676
237	1.0	43.8524161774
237	2.0	43.7947349684
237	1.0	43.8344363011
237	2.0	43.7939696746
237	2.0	43.7966561838
237	2.0	43.8722963179
237	1.0	43.8763949899
237	2.0	43.8516111819
237	1.0	43.8574444476
237	2.0	43.8135849396
237	2.0	43.8474511922
237	2.0	43.8778877702
237	2.0	43.7873339983
237	2.0	43.8345249971
237	2.0	43.8433562785
237	1.0	43.8206059775
237	2.0	43.8587245685
237	2.0	43.8363406216
237	1.0	43.8683582837
237	2.0	43.8375924599
237	2.0	43.7973925642
237	1.0	43.8323942625
237	2.0	43.8550498719
237	2.0	43.8563725785
237	2.0	43.7662008939
237	1.0	43.8238352671
237	1.0	43.829747037
237	2.0	43.7869281061
237	2.0	43.8506843996
237	1.0	43.8332173295
237	1.0	43.8512812582
237	1.0	43.8814072529
237	2.0	43.8572981628
237	2.0	43.8421459989
237	2.0	43.8532445842
237	2.0	43.8271722614
237	1.0	43.8404460991
237	2.0	43.8575826107
237	2.0	43.8795125333
237	2.0	43.8233204466
237	2.0	43.8513501903
237	1.0	43.8534052483
237	1.0	43.8071209225
237	2.0	43.8680429378
237	2.0	43.7623503328
237	1.0	43.8121465063
237	2.0	43.8654459754
237	2.0	43.7933869027
237	2.0	43.8615432872
237	1.0	43.8347494453
237	1.0	43.8544106938
237	1.0	43.8374535488
237	2.0	43.8391830227
237	1.0	43.8652465137
237	1.0	43.8692218555
237	2.0	43.8641260564
237	2.0	43.7732892242
237	2.0	43.8548879536
237	2.0	43.8481975263
237	1.0	43.8184912117
237	2.0	43.7673852305
237	2.0	43.7853600145
237	2.0	43.8538888645
237	2.0	43.8700465846
237	2.0	43.8638616166
237	2.0	43.7845730254
237	2.0	43.8014698741
237	2.0	43.7929256223
237	1.0	43.8203877144
237	1.0	43.7909447365
237	1.0	43.8533115892
237	2.0	43.802976757
237	2.0	43.8681146738
237	1.0	43.7843374508
237	2.0	43.8701605973
237	1.0	43.762991115
237	1.0	43.8416953624
237	2.0	43.7829324546
237	2.0	43.7699345385
237	2.0	43.8479809685
237	2.0	43.8056599304
237	1.0	43.8664531719
237	2.0	43.8103776614
237	2.0	43.8088386732
237	2.0	43.8267005118
237	1.0	43.8642143868
237	1.0	43.8544002165
237	2.0	43.8609829533
237	1.0	43.7913760025
237	2.0	43.7963707817
237	1.0	43.8588858856
237	1.0	43.8451703476
237	2.0	43.8377873091
237	2.0	43.8361113911
237	2.0	43.8121667543
237	2.0	43.8693976682
237	2.0	43.8621930151
237	2.0	43.8167242148
237	2.0	43.8203630618
237	2.0	43.7919702885
237	1.0	43.7764025752
237	2.0	43.8260848076
237	2.0	43.8641311229
237	1.0	43.8818329094
237	1.0	43.7998235788
237	2.0	43.8417180947
237	1.0	43.822998452
237	2.0	43.8467853706
237	2.0	43.8012576532
237	1.0	43.8700979204
237	2.0	43.8439899097
237	2.0	43.8129007295
237	2.0	43.8666164142
237	2.0	43.8707941974
237	2.0	43.8332136003
237	2.0	43.8607163296
237	2.0	43.8137283648
237	2.0	43.7899511339
237	2.0	43.7870850944
237	2.0	43.8684506186
237	1.0	43.8057347348
237	1.0	43.8635554157
237	2.0	43.8693626407
237	2.0	43.7801176069
237	1.0	43.771647247
237	1.0	43.8573269358
237	1.0	43.8653977468
237	2.0	43.78883558
237	1.0	43.8283698963
237	2.0	43.834376533
237	2.0	43.8627121043
237	2.0	43.8473236846
237	1.0	43.7982738101
237	2.0	43.8598744802
237	2.0	43.8638443983
237	2.0	43.8264450089
237	2.0	43.8475374802
237	2.0	43.8608534916
237	2.0	43.8312399775
237	2.0	43.8412433678
237	2.0	43.8657790555
237	2.0	43.8345693571
237	2.0	43.8043460656
237	2.0	43.7858117489
237	2.0	43.8571678245
237	2.0	43.8222491781
237	2.0	43.773116095
237	1.0	43.856529543
237	2.0	43.8619533306
237	2.0	43.8137198884
237	1.0	43.7871981191
237	2.0	43.874740911
237	1.0	43.8430725386
237	2.0	43.7875330169
237	1.0	43.8195879451
237	2.0	43.7969546608
237	2.0	43.8054841342
237	2.0	43.8463926981
237	2.0	43.855629165
237	1.0	43.8535288186
237	1.0	43.8608104831
237	2.0	43.7573231582
237	2.0	43.8268853056
237	2.0	43.8701308776
237	2.0	43.8506111974
237	2.0	43.8598695964
237	1.0	43.8624064831
237	2.0	43.7752001377
237	2.0	43.8471396755
237	2.0	43.8304964381
237	1.0	43.8718316766
237	2.0	43.830468951
237	2.0	43.86878303
237	1.0	43.86280293
237	2.0	43.8470688808
237	2.0	43.8326472499
237	2.0	43.830795377
237	2.0	43.8460484167
237	2.0	43.8461533287
237	1.0	43.823851403
237	2.0	43.7773169916
237	2.0	43.7789741992
237	2.0	43.8634882672
237	2.0	43.8437495789
237	2.0	43.8009193288
237	3.0	43.8256882409
237	2.0	43.8399806636
237	1.0	43.854792352
237	2.0	43.8112015214
237	2.0	43.8316689989
237	2.0	43.8368803156
237	2.0	43.8405230289
237	1.0	43.8334768387
237	1.0	43.8752119747
237	2.0	43.8129527488
