# Supplementary material for: Unique membrane properties and enhanced signal processing in human neocortical neurons
Source: eLife. 2016 Oct 6;5:e16553. doi: 10.7554/eLife.16553 (PMC5100995; doi:10.7554/eLife.16553)
Supplement: Source code 1. — DOI: http://dx.doi.org/10.7554/eLife.16553.014 [file elife-16553-code1.zip › Fig3/Fig3b/DIST_045_SYNC/Mon_Apr_11_11_35_14_2016/syns_238/sync_stim_seed_735.txt]

NUMBER_OF_SYNAPSES	APC_N	MAX_VOLTAGE
238	2.0	43.8349366477
238	2.0	43.8207827467
238	2.0	43.8733712459
238	1.0	43.844331104
238	2.0	43.8479821419
238	1.0	43.8649559073
238	2.0	43.7552100842
238	1.0	43.8424846482
238	2.0	43.8359743349
238	2.0	43.7785637588
238	2.0	43.7956915092
238	2.0	43.8570124427
238	2.0	43.8515437264
238	2.0	43.8376121356
238	2.0	43.8217724662
238	2.0	43.778053994
238	2.0	43.8487878942
238	1.0	43.7895415749
238	2.0	43.8558156676
238	1.0	43.8585677572
238	2.0	43.8754730142
238	1.0	43.8468085249
238	1.0	43.8211629108
238	2.0	43.8537358203
238	1.0	43.7681498234
238	2.0	43.8521851528
238	2.0	43.8484927223
238	2.0	43.8525992829
238	2.0	43.8654711853
238	2.0	43.7905660006
238	2.0	43.8583983561
238	2.0	43.8471719849
238	2.0	43.8076713092
238	2.0	43.844959537
238	1.0	43.864635553
238	2.0	43.8756839418
238	2.0	43.834082667
238	1.0	43.8388182571
238	1.0	43.8912010747
238	1.0	43.7831916967
238	1.0	43.7886976322
238	2.0	43.8740475641
238	2.0	43.8725064068
238	2.0	43.8580324908
238	2.0	43.8733789933
238	2.0	43.8639923787
238	2.0	43.8331123517
238	2.0	43.8590081316
238	2.0	43.813034052
238	2.0	43.834734266
238	2.0	43.8626248871
238	2.0	43.7844372374
238	2.0	43.846762806
238	2.0	43.7894366335
238	2.0	43.7836035319
238	2.0	43.8607829178
238	1.0	43.8704847185
238	2.0	43.8646573575
238	1.0	43.797253815
238	2.0	43.8393368736
238	2.0	43.8557641872
238	2.0	43.7820379219
238	2.0	43.7621215239
238	2.0	43.8219324897
238	2.0	43.831820357
238	2.0	43.8174049995
238	2.0	43.8260532086
238	2.0	43.8531882947
238	1.0	43.7762342404
238	2.0	43.7755880161
238	2.0	43.8599669664
238	2.0	43.7789214328
238	1.0	43.8373551907
238	1.0	43.8661112859
238	1.0	43.8560194188
238	1.0	43.8567114489
238	2.0	43.7722854013
238	2.0	43.776755807
238	2.0	43.8263231839
238	1.0	43.8242244449
238	2.0	43.8668748707
238	2.0	43.8331816322
238	2.0	43.862223061
238	2.0	43.8693650762
238	1.0	43.8694882839
238	2.0	43.7820265806
238	1.0	43.7910343136
238	2.0	43.8517225604
238	1.0	43.7797442788
238	2.0	43.7735094746
238	1.0	43.8777382208
238	2.0	43.867520186
238	2.0	43.852353657
238	2.0	43.8443529683
238	2.0	43.7590064525
238	1.0	43.8483616872
238	1.0	43.8255176355
238	2.0	43.82612704
238	1.0	43.831762603
238	2.0	43.8552690062
238	2.0	43.8479369389
238	2.0	43.8185481387
238	2.0	43.8572620302
238	2.0	43.8384589112
238	2.0	43.7920395892
238	2.0	43.8754503709
238	2.0	43.8704669701
238	1.0	43.7732747988
238	1.0	43.8584572991
238	1.0	43.8183046528
238	1.0	43.8823722146
238	1.0	43.8575047355
238	2.0	43.830177029
238	2.0	43.804418334
238	2.0	43.8485017359
238	2.0	43.7923760394
238	2.0	43.7718690488
238	1.0	43.8687584553
238	2.0	43.8624671373
238	2.0	43.8669117044
238	1.0	43.8717507411
238	2.0	43.8202797488
238	1.0	43.855246862
238	1.0	43.8725165565
238	1.0	43.7951177598
238	1.0	43.8620664008
238	2.0	43.8586324846
238	2.0	43.8113800647
238	1.0	43.850405652
238	1.0	43.8286746233
238	1.0	43.8209620242
238	1.0	43.8554513251
238	2.0	43.81278368
238	2.0	43.8223312404
238	2.0	43.7918962081
238	2.0	43.8447339241
238	2.0	43.8436658699
238	2.0	43.8674339217
238	2.0	43.8561854347
238	2.0	43.8306056479
238	1.0	43.8129744242
238	1.0	43.8483860943
238	2.0	43.8515363629
238	1.0	43.8683413317
238	2.0	43.8398830495
238	2.0	43.839958815
238	1.0	43.8215659904
238	2.0	43.8503414477
238	2.0	43.8388020685
238	2.0	43.8462602464
238	1.0	43.8339901401
238	1.0	43.8667906137
238	2.0	43.8725376652
238	2.0	43.8486899754
238	1.0	43.7768416858
238	2.0	43.8439795609
238	2.0	43.8521482536
238	1.0	43.8622130779
238	1.0	43.8345728419
238	2.0	43.8423784487
238	2.0	43.8607398153
238	1.0	43.8691178849
238	2.0	43.8716001414
238	1.0	43.8540367376
238	2.0	43.8424366743
238	2.0	43.8531201513
238	1.0	43.8460296635
238	2.0	43.8476785794
238	2.0	43.8485707646
238	2.0	43.8400034067
238	2.0	43.7713850901
238	1.0	43.838656631
238	2.0	43.8518935389
238	2.0	43.8243915498
238	1.0	43.8500778549
238	2.0	43.8629398011
238	1.0	43.841477194
238	2.0	43.8521683026
238	2.0	43.8669049646
238	2.0	43.8791716338
238	2.0	43.8722094872
238	2.0	43.8654446201
238	2.0	43.8068221833
238	2.0	43.8600521437
238	2.0	43.8593654198
238	2.0	43.8451597856
238	1.0	43.8360968931
238	2.0	43.8358960156
238	2.0	43.7631293253
238	1.0	43.841438498
238	2.0	43.7695755828
238	1.0	43.8676187681
238	2.0	43.8730188132
238	2.0	43.7775476184
238	1.0	43.8759760457
238	2.0	43.8671912566
238	1.0	43.825780903
238	2.0	43.8666182331
238	1.0	43.7895809144
238	1.0	43.8803279521
238	2.0	43.851336085
238	1.0	43.8525367883
238	2.0	43.8587693535
238	2.0	43.8770524736
238	2.0	43.7714205678
238	2.0	43.857669509
238	1.0	43.8644444508
238	1.0	43.7968141776
238	2.0	43.8326280631
238	2.0	43.8424177357
238	2.0	43.8290788447
238	2.0	43.8539685838
238	1.0	43.8049786198
238	2.0	43.8047441015
238	2.0	43.8342062047
238	2.0	43.8499305167
238	1.0	43.8724154308
238	2.0	43.8541813207
238	1.0	43.875343017
238	2.0	43.8490815259
238	2.0	43.8437410681
238	1.0	43.834078644
238	1.0	43.7752425437
238	2.0	43.787878861
238	2.0	43.8088943404
238	2.0	43.8776597898
238	2.0	43.8794832072
238	1.0	43.8520268193
238	2.0	43.7747819594
238	1.0	43.8540063545
238	1.0	43.8485299938
238	1.0	43.8791321787
238	2.0	43.8595295438
238	2.0	43.8672315491
238	1.0	43.789170192
238	2.0	43.7936311251
238	2.0	43.8898663613
238	1.0	43.8382881756
238	2.0	43.8617606103
238	1.0	43.8576968376
238	2.0	43.8709691214
238	2.0	43.8593868352
238	1.0	43.8561356558
238	2.0	43.8546305947
238	2.0	43.8622876564
238	2.0	43.8492960763
238	1.0	43.8661973619
238	2.0	43.8336247359
238	1.0	43.8008427681
238	2.0	43.8575425149
238	1.0	43.8582005991
238	2.0	43.8672035527
238	2.0	43.8693998406
238	2.0	43.7597244995
238	2.0	43.852446192
238	2.0	43.838088433
238	2.0	43.8343527669
238	2.0	43.8295817057
238	1.0	43.7614388683
238	2.0	43.8556312781
238	1.0	43.8075929833
238	2.0	43.8650631749
238	1.0	43.8339799575
238	1.0	43.793570832
238	2.0	43.855619199
238	2.0	43.8331261858
238	2.0	43.8708445414
238	2.0	43.840657836
238	2.0	43.8701612045
238	2.0	43.8410876367
238	2.0	43.813593758
238	1.0	43.804779889
238	2.0	43.8547529854
238	1.0	43.8661901401
238	1.0	43.8018488289
238	2.0	43.8584693107
238	1.0	43.8748633965
238	2.0	43.8593617946
238	1.0	43.7822246295
238	2.0	43.7903659742
238	1.0	43.8818008911
238	2.0	43.7997132384
238	2.0	43.8292828106
238	2.0	43.832447772
238	2.0	43.8416414438
238	1.0	43.8321132434
238	2.0	43.8400656509
238	2.0	43.8380229284
238	2.0	43.8777287684
238	2.0	43.8637267688
238	2.0	43.8583689018
238	2.0	43.8443795475
238	1.0	43.7849917623
238	2.0	43.823031766
238	2.0	43.8611426376
238	2.0	43.8538592897
238	1.0	43.869778505
238	2.0	43.8609865678
238	1.0	43.796413984
238	1.0	43.8568974261
238	1.0	43.8450141937
238	1.0	43.8299740065
238	2.0	43.8272593384
238	1.0	43.8417645397
238	2.0	43.774254648
238	2.0	43.8035647305
238	2.0	43.8429678557
238	2.0	43.8322361661
238	1.0	43.8816952488
238	1.0	43.8724609979
238	2.0	43.8389897491
238	1.0	43.8430867087
238	2.0	43.8131810544
238	2.0	43.8569910725
238	2.0	43.850653531
238	1.0	43.8288841119
238	2.0	43.7839927043
238	2.0	43.8787156771
238	2.0	43.8722904799
238	1.0	43.861927498
238	2.0	43.8230500701
238	2.0	43.8327174057
238	2.0	43.8321805626
238	2.0	43.7980139861
238	1.0	43.881228236
238	2.0	43.8185173004
238	2.0	43.840049753
238	2.0	43.7963855832
238	2.0	43.8735147165
238	1.0	43.7695043963
238	2.0	43.7831781716
238	2.0	43.8542568895
238	2.0	43.8173792113
238	2.0	43.86033241
238	2.0	43.799520735
238	1.0	43.8698359439
238	1.0	43.8261884836
238	2.0	43.8636318308
238	2.0	43.8135148901
238	1.0	43.8719683041
238	2.0	43.8382846384
238	2.0	43.8606573251
238	2.0	43.8353438737
238	2.0	43.8362029147
238	2.0	43.8069086688
238	2.0	43.8553396065
238	1.0	43.775904209
238	2.0	43.8088244492
238	2.0	43.8562334643
238	2.0	43.8443832311
238	2.0	43.8703594767
238	2.0	43.8479842684
238	1.0	43.8115695668
238	2.0	43.7913523476
238	2.0	43.7817181264
238	2.0	43.8556555012
238	2.0	43.882563657
238	1.0	43.8513262744
238	2.0	43.8598810757
238	2.0	43.7879129262
238	1.0	43.8754727581
238	2.0	43.8540651151
238	2.0	43.774968178
238	2.0	43.8720049918
238	2.0	43.799608356
238	1.0	43.8665163991
238	2.0	43.8285196168
238	2.0	43.8313406171
238	1.0	43.8578588345
238	2.0	43.7736335118
238	1.0	43.862693362
238	2.0	43.7963849202
238	1.0	43.8745910675
238	1.0	43.8505544667
238	2.0	43.8193439417
238	2.0	43.8465526743
238	2.0	43.7824003537
238	2.0	43.8731103013
238	2.0	43.8736808533
238	1.0	43.8301239034
238	2.0	43.839900322
238	2.0	43.7923591672
238	2.0	43.8587395209
238	2.0	43.8539610838
238	2.0	43.8229096779
238	2.0	43.798848895
238	2.0	43.8350047493
238	2.0	43.8445420494
238	1.0	43.821251645
238	1.0	43.8708764784
238	2.0	43.8379475482
238	1.0	43.8700155776
238	2.0	43.860804919
238	2.0	43.8389400427
238	1.0	43.8743599157
238	2.0	43.8442519323
238	1.0	43.7823962256
238	2.0	43.8209166926
238	2.0	43.8339861398
238	2.0	43.8185157477
238	1.0	43.7788459765
238	2.0	43.8747300519
238	1.0	43.7835936361
238	1.0	43.865951627
238	1.0	43.8560176965
238	1.0	43.7813872747
238	2.0	43.7966382275
238	2.0	43.8613754701
238	2.0	43.8942525661
238	2.0	43.8000546957
238	1.0	43.8606033273
238	2.0	43.8632744355
238	1.0	43.890110653
238	2.0	43.8634005393
238	2.0	43.8663209653
238	1.0	43.8547137497
238	2.0	43.8218360303
238	2.0	43.851328669
238	2.0	43.8307563097
238	2.0	43.8062622488
238	2.0	43.8473307827
238	2.0	43.835222464
238	2.0	43.8525849596
238	2.0	43.8352493974
238	2.0	43.8520760995
238	2.0	43.8539215303
238	2.0	43.865737292
238	2.0	43.8320975262
238	1.0	43.8299978973
238	2.0	43.8213652981
238	2.0	43.8321818074
238	2.0	43.841077099
238	2.0	43.8463766319
238	2.0	43.7962773783
238	1.0	43.8670962828
238	2.0	43.8434667038
238	2.0	43.8469521322
238	2.0	43.8740500736
238	2.0	43.8287571991
238	1.0	43.8269807519
238	2.0	43.8633094128
238	2.0	43.8616764798
238	1.0	43.8555512743
238	2.0	43.8567315213
238	2.0	43.8309156052
238	1.0	43.876562415
238	1.0	43.8368999317
238	2.0	43.8615377076
238	2.0	43.8339531939
238	2.0	43.8608891935
238	1.0	43.8722324048
238	2.0	43.8033713243
238	2.0	43.7905342626
238	2.0	43.8588666748
238	2.0	43.8638054313
238	2.0	43.8622415721
238	2.0	43.8537610399
238	2.0	43.7907253574
238	1.0	43.793779679
238	2.0	43.7953580217
238	2.0	43.8129684097
238	2.0	43.8425740418
238	2.0	43.8583846366
238	2.0	43.8383288502
238	1.0	43.7733850536
238	2.0	43.8459884333
238	2.0	43.8182296317
238	2.0	43.8060798193
238	2.0	43.857943474
238	1.0	43.8191180692
238	1.0	43.8122815972
238	2.0	43.8798744521
238	2.0	43.8648903254
238	2.0	43.8567878112
238	2.0	43.8675863235
238	1.0	43.8714319438
238	2.0	43.8569848877
238	2.0	43.8561455201
238	2.0	43.8493352761
238	1.0	43.806669771
238	1.0	43.8700098594
238	2.0	43.8489577426
238	2.0	43.8418257065
238	2.0	43.8435050326
238	2.0	43.8097433319
238	2.0	43.7860579923
238	2.0	43.8235001911
238	2.0	43.8020249298
238	2.0	43.858551793
238	1.0	43.8681027955
238	1.0	43.8055047995
238	2.0	43.8188210907
238	1.0	43.8332239477
238	2.0	43.8174849464
238	2.0	43.8604021951
238	1.0	43.8574800642
238	2.0	43.8169890079
238	1.0	43.8127413878
238	1.0	43.8722913304
238	2.0	43.8497852963
238	2.0	43.8589669409
238	2.0	43.7796003855
238	1.0	43.8352264106
238	2.0	43.8271045884
238	2.0	43.8610236663
238	1.0	43.8357566705
238	2.0	43.8609212017
238	2.0	43.8172128837
238	2.0	43.8486672251
238	1.0	43.7662641876
238	2.0	43.8607220196
238	2.0	43.8633965276
238	2.0	43.782300163
238	2.0	43.8508882323
238	2.0	43.8383781568
238	1.0	43.8707470113
238	2.0	43.8466524191
238	2.0	43.8039066677
238	2.0	43.8623329312
238	2.0	43.8634538204
238	2.0	43.7959528344
238	1.0	43.8403978547
238	2.0	43.8659674342
238	2.0	43.7910231915
238	1.0	43.8488237227
238	2.0	43.8328938831
238	2.0	43.8477749208
238	2.0	43.8201844097
238	1.0	43.837595417
238	1.0	43.8473046653
238	2.0	43.8681426709
238	1.0	43.8443057399
238	2.0	43.8202744392
238	1.0	43.8033555754
238	1.0	43.741813932
238	2.0	43.7700823622
238	1.0	43.857191974
238	1.0	43.8609462018
238	2.0	43.8637801645
238	1.0	43.8740446781
238	2.0	43.7698196784
238	2.0	43.8670409029
238	2.0	43.8449831801
238	1.0	43.8201313006
238	2.0	43.839525497
238	2.0	43.8666235271
238	2.0	43.8296545157
238	1.0	43.8439927068
238	2.0	43.8716677666
238	2.0	43.8378614615
238	1.0	43.7998828145
238	2.0	43.8499576377
238	2.0	43.8324052434
238	1.0	43.8383502951
238	2.0	43.8501441678
238	2.0	43.8777981667
238	1.0	43.8587962371
238	1.0	43.8702826175
238	2.0	43.8334383601
238	1.0	43.8568766843
238	2.0	43.8319837723
238	1.0	43.8258332593
238	2.0	43.830461617
238	2.0	43.8717408429
238	2.0	43.8386659815
238	1.0	43.8120204021
238	2.0	43.875503932
238	2.0	43.849431072
238	2.0	43.8396746924
238	2.0	43.8256884059
238	1.0	43.8671336618
238	2.0	43.8586954799
238	2.0	43.866504422
238	2.0	43.8439764115
238	2.0	43.8615065608
238	2.0	43.819789234
238	1.0	43.8414254475
238	2.0	43.8536514502
238	2.0	43.8252091414
238	2.0	43.8171687421
238	2.0	43.8770991077
238	2.0	43.8307129355
238	2.0	43.8256650203
238	2.0	43.8626388891
238	2.0	43.8578740292
238	1.0	43.8224232235
238	1.0	43.8390919955
238	2.0	43.8336812798
238	1.0	43.7802762458
238	2.0	43.8739297957
238	2.0	43.8603871311
238	1.0	43.8071776306
238	1.0	43.8232684746
238	2.0	43.7830150636
238	2.0	43.8648575057
238	2.0	43.8789361607
238	2.0	43.8556552886
238	1.0	43.8712551524
238	2.0	43.8560884418
238	2.0	43.8209259745
238	2.0	43.8530495081
238	1.0	43.8173010668
238	2.0	43.7994921076
238	2.0	43.8134738629
238	2.0	43.7806438873
238	1.0	43.8209826231
238	2.0	43.7939113959
238	2.0	43.7904222984
238	1.0	43.8676577928
238	2.0	43.8123359679
238	2.0	43.7626712841
238	1.0	43.8324602395
238	2.0	43.7777175249
238	2.0	43.8413883375
238	2.0	43.8142095775
238	2.0	43.8209893893
238	2.0	43.8230297042
238	2.0	43.8627460214
238	1.0	43.7901170726
238	2.0	43.7808652194
238	2.0	43.8376578555
238	2.0	43.8588882882
238	2.0	43.7915762571
238	2.0	43.8382878624
238	1.0	43.8380682853
238	2.0	43.8170991718
238	2.0	43.8492722459
238	2.0	43.8626212961
238	1.0	43.7833611057
238	2.0	43.8458739642
238	2.0	43.8382402804
238	2.0	43.8379506239
238	2.0	43.7903024643
238	2.0	43.7792823438
238	2.0	43.7994870759
238	2.0	43.8176139866
238	2.0	43.8433148325
238	1.0	43.8248994219
238	1.0	43.8479084461
238	2.0	43.7737199495
238	1.0	43.8715673246
238	2.0	43.7909107364
238	1.0	43.8669675466
238	2.0	43.8235309617
238	2.0	43.8375633951
238	1.0	43.8230438491
238	2.0	43.8723719049
238	1.0	43.8495621845
238	2.0	43.857226154
238	1.0	43.815847323
238	2.0	43.7877121364
238	2.0	43.8068142252
238	2.0	43.8539362729
238	2.0	43.8445066089
238	2.0	43.8604294972
238	2.0	43.8643767108
238	2.0	43.8648837299
238	2.0	43.8515734703
238	2.0	43.8841320634
238	2.0	43.8435109845
238	1.0	43.8555168376
238	2.0	43.8668089347
238	1.0	43.8092962525
238	1.0	43.8184220218
238	1.0	43.8636192081
238	1.0	43.8105694867
238	2.0	43.8643008277
238	2.0	43.8032201137
238	2.0	43.8315968715
238	1.0	43.8146343261
238	2.0	43.8737243414
238	1.0	43.8696067823
238	2.0	43.8439273427
238	2.0	43.7896839713
238	2.0	43.8596703868
238	2.0	43.8783611285
238	1.0	43.7796309799
238	2.0	43.8640869498
238	2.0	43.8424292197
238	1.0	43.8476509897
238	1.0	43.8539616951
238	2.0	43.8308250688
238	1.0	43.7974499172
238	2.0	43.8078532165
238	2.0	43.8198065694
238	2.0	43.846702002
238	2.0	43.7937743775
238	2.0	43.7866785378
238	2.0	43.8695495675
238	1.0	43.8601450859
238	1.0	43.8354864104
238	2.0	43.7850391568
238	2.0	43.8271293839
238	1.0	43.8507852945
238	2.0	43.8538166011
238	2.0	43.8583080927
238	1.0	43.8529435022
238	2.0	43.8455327347
238	2.0	43.8470438726
238	2.0	43.8415114423
238	2.0	43.8380090504
238	1.0	43.827604625
238	2.0	43.8638469637
238	2.0	43.7810425805
238	2.0	43.840702218
238	2.0	43.816755723
238	2.0	43.8410004967
238	2.0	43.7988596709
238	2.0	43.7875935964
238	2.0	43.771028382
238	2.0	43.8318575996
238	1.0	43.8657724936
238	2.0	43.8463705209
238	2.0	43.835061849
238	2.0	43.8329337239
238	2.0	43.845576688
238	1.0	43.8236021959
238	1.0	43.8691039383
238	2.0	43.8587966786
238	1.0	43.8584942277
238	1.0	43.8580720037
238	2.0	43.812003798
238	2.0	43.8286537512
238	1.0	43.7896590133
238	2.0	43.8446764537
238	1.0	43.7800921399
238	2.0	43.8582154635
238	1.0	43.7846118612
238	1.0	43.8382717571
238	2.0	43.8590222465
238	2.0	43.8226114689
238	1.0	43.8058606776
238	2.0	43.84825377
238	1.0	43.8384533362
238	1.0	43.8520034331
238	1.0	43.8661358115
238	2.0	43.8109245639
238	2.0	43.8223523695
238	1.0	43.754357307
238	1.0	43.8228469961
238	2.0	43.8466867184
238	2.0	43.861294861
238	2.0	43.8427473403
238	2.0	43.8398194238
238	2.0	43.8670370925
238	2.0	43.8472029162
238	2.0	43.7700344679
238	2.0	43.8348858777
238	1.0	43.8752735226
238	2.0	43.7697411735
238	2.0	43.8771184508
238	1.0	43.8419407056
238	2.0	43.8175876088
238	2.0	43.8113963246
238	2.0	43.7914916071
238	2.0	43.8299946513
238	2.0	43.7584784247
238	2.0	43.796215681
238	2.0	43.8049613924
238	2.0	43.8570216439
238	1.0	43.8648263567
238	2.0	43.7692211263
238	2.0	43.8357594741
238	2.0	43.8480916148
238	2.0	43.8245284261
238	2.0	43.8403436371
238	2.0	43.8438146582
238	2.0	43.8636687676
238	2.0	43.8174786811
238	2.0	43.8582615883
238	2.0	43.8411479947
238	1.0	43.8041849283
238	2.0	43.8445669669
238	2.0	43.8508793922
238	2.0	43.7940957633
238	2.0	43.8746403497
238	2.0	43.814348678
238	1.0	43.7842881553
238	1.0	43.8195312776
238	2.0	43.8782434113
238	2.0	43.8181500908
238	2.0	43.8552534417
238	2.0	43.8560887633
238	2.0	43.8416136728
238	2.0	43.8039477261
238	2.0	43.8641932687
238	2.0	43.828476085
238	2.0	43.8421863663
238	1.0	43.8592379014
238	1.0	43.8465292953
238	1.0	43.8578916412
238	2.0	43.8641966601
238	2.0	43.8562965038
238	2.0	43.8596256695
238	2.0	43.8691859984
238	2.0	43.8310727745
238	2.0	43.7817064486
238	2.0	43.8523369273
238	2.0	43.8367942681
238	2.0	43.8432820656
238	1.0	43.8623950933
238	2.0	43.8709160394
238	2.0	43.8463939875
238	1.0	43.8141365271
238	1.0	43.873501869
238	1.0	43.8478904966
238	2.0	43.8451704286
238	2.0	43.8657381082
238	2.0	43.864406621
238	2.0	43.8158661591
238	1.0	43.8075700133
238	1.0	43.8022622719
238	1.0	43.8233209857
238	2.0	43.8606517903
238	1.0	43.8059272804
238	2.0	43.8447782699
238	2.0	43.854728354
238	2.0	43.8060387778
238	2.0	43.7796082577
238	2.0	43.8498384746
238	1.0	43.8503721588
238	2.0	43.8831298276
238	1.0	43.7814243532
238	2.0	43.8258537342
238	1.0	43.7914764782
238	2.0	43.8629029124
238	2.0	43.7671936447
238	1.0	43.8687363665
238	2.0	43.8491985703
238	2.0	43.8770367971
238	2.0	43.8633742258
238	2.0	43.8528743082
238	2.0	43.8646037582
238	2.0	43.8197989904
238	2.0	43.8748438808
238	2.0	43.8270031244
238	2.0	43.8510343182
238	2.0	43.8548446712
238	2.0	43.8465572988
238	2.0	43.8404109465
238	2.0	43.7879519442
238	2.0	43.8226307458
238	2.0	43.8496284326
238	2.0	43.8556257318
238	2.0	43.8519743964
238	2.0	43.8649493348
238	2.0	43.8535760999
238	1.0	43.810306824
238	1.0	43.8517186557
238	1.0	43.8683277834
238	2.0	43.8035155508
238	2.0	43.7844194167
238	1.0	43.8386850488
238	1.0	43.8012119517
238	1.0	43.8722723047
238	1.0	43.8099910596
238	2.0	43.7658734391
238	2.0	43.8202918396
238	2.0	43.7890210243
238	1.0	43.8690416239
238	2.0	43.8235346523
238	1.0	43.8419852121
238	2.0	43.8066595294
238	1.0	43.7771722585
238	2.0	43.8802938693
238	2.0	43.7720297465
238	2.0	43.8483147756
238	2.0	43.8726183458
238	2.0	43.8134218248
238	2.0	43.8382807597
238	2.0	43.8216611019
238	2.0	43.8500155178
238	1.0	43.8042136419
238	1.0	43.8609951206
238	2.0	43.8200719524
238	1.0	43.8483030396
238	2.0	43.8668493216
238	2.0	43.8669399728
238	2.0	43.7783012309
238	1.0	43.8718123978
238	1.0	43.8823825804
238	2.0	43.8566449823
238	2.0	43.8411765559
238	2.0	43.8001864178
238	2.0	43.8055963474
238	2.0	43.8733768202
238	2.0	43.8576172743
238	2.0	43.8599047779
238	2.0	43.7972588664
238	2.0	43.7973359034
238	1.0	43.7991879509
238	2.0	43.8209226747
238	1.0	43.779508507
238	2.0	43.8256318542
238	1.0	43.8318849775
238	1.0	43.8147930688
238	2.0	43.8787604617
238	2.0	43.8126137242
238	2.0	43.8455463612
238	2.0	43.8031742547
238	2.0	43.8114950647
238	1.0	43.8122065209
238	1.0	43.8574425267
238	2.0	43.7636055932
238	1.0	43.8638143913
238	1.0	43.8110704054
238	1.0	43.8230259531
238	1.0	43.8473770958
238	2.0	43.8613204776
238	2.0	43.8367525654
238	2.0	43.8382232157
238	2.0	43.8055756547
238	2.0	43.7971685547
238	2.0	43.8483873817
238	1.0	43.7873062989
238	2.0	43.8359822849
238	2.0	43.8608540978
238	2.0	43.8468552906
238	1.0	43.8258307816
238	2.0	43.8029758174
238	1.0	43.8693692702
238	2.0	43.8658293993
238	2.0	43.8706457192
238	2.0	43.7858882392
238	1.0	43.7858877602
238	1.0	43.7973174377
238	2.0	43.856193645
238	1.0	43.8597163971
238	2.0	43.8489635762
238	1.0	43.7848340477
238	1.0	43.7832724958
238	2.0	43.8382566842
238	2.0	43.823386166
238	2.0	43.7940696762
238	2.0	43.8157320677
238	2.0	43.8573768085
238	2.0	43.8545481564
238	2.0	43.7824370083
238	2.0	43.8207822176
238	2.0	43.8464063143
238	2.0	43.7887155082
238	2.0	43.8407125189
238	2.0	43.8654613263
238	1.0	43.797147429
238	1.0	43.8357261203
238	2.0	43.7555038757
238	2.0	43.870700604
238	1.0	43.7550847612
238	2.0	43.8499969027
238	2.0	43.797112396
238	2.0	43.8308715373
238	1.0	43.8321127989
238	2.0	43.8695307928
238	2.0	43.8454071364
238	1.0	43.7973481092
238	2.0	43.8590390149
238	1.0	43.872088752
238	2.0	43.8302470727
238	2.0	43.8743378403
238	1.0	43.8522330813
238	2.0	43.7690177105
238	2.0	43.8584768921
238	1.0	43.8430908247
238	2.0	43.8429512899
238	2.0	43.8741467189
238	1.0	43.823665027
238	2.0	43.7990059643
238	2.0	43.8300952165
238	2.0	43.7868145005
238	1.0	43.8115989729
238	1.0	43.8361586901
238	2.0	43.7992654511
238	1.0	43.7943971305
238	2.0	43.8339402811
238	2.0	43.8197319087
238	1.0	43.8690728187
238	1.0	43.8146452219
238	2.0	43.8109717392
238	2.0	43.8084977037
238	2.0	43.855190986
238	1.0	43.8406226756
238	1.0	43.8006280552
238	2.0	43.864384572
238	2.0	43.8449927814
238	2.0	43.7763118316
238	1.0	43.8584960668
238	2.0	43.8673467406
238	1.0	43.8716306165
238	2.0	43.7780890473
238	1.0	43.8019912129
238	2.0	43.8584696173
238	2.0	43.8637558853
238	2.0	43.790194519
238	1.0	43.8260760882
238	2.0	43.7769965802
238	2.0	43.8762628132
238	1.0	43.7787586615
238	2.0	43.8769185004
238	2.0	43.8627872282
238	2.0	43.8805145939
