# Supplementary material for: Unique membrane properties and enhanced signal processing in human neocortical neurons
Source: eLife. 2016 Oct 6;5:e16553. doi: 10.7554/eLife.16553 (PMC5100995; doi:10.7554/eLife.16553)
Supplement: Source code 1. — DOI: http://dx.doi.org/10.7554/eLife.16553.014 [file elife-16553-code1.zip › Fig3/Fig3b/DIST_045_SYNC/Mon_Apr_11_11_35_14_2016/syns_239/sync_stim_seed_734.txt]

NUMBER_OF_SYNAPSES	APC_N	MAX_VOLTAGE
239	1.0	43.8642985422
239	1.0	43.8529285916
239	2.0	43.7791901884
239	2.0	43.8326353762
239	2.0	43.8545059772
239	2.0	43.7911225334
239	2.0	43.8338131721
239	2.0	43.8541774173
239	1.0	43.8305386119
239	2.0	43.8773743875
239	1.0	43.8381744837
239	2.0	43.7808500751
239	2.0	43.8725310519
239	2.0	43.8505275095
239	2.0	43.8730020409
239	2.0	43.8250685469
239	1.0	43.8722745143
239	1.0	43.7767303915
239	2.0	43.8471856902
239	2.0	43.8142777129
239	2.0	43.8327966284
239	1.0	43.8499822471
239	2.0	43.8420795551
239	2.0	43.8414759882
239	1.0	43.8491568098
239	2.0	43.8567634923
239	1.0	43.8485440544
239	2.0	43.8607238413
239	2.0	43.8395145694
239	2.0	43.7769982379
239	2.0	43.872229232
239	2.0	43.8464368543
239	1.0	43.8704411666
239	2.0	43.8647077506
239	2.0	43.8583351537
239	2.0	43.8445899797
239	2.0	43.7705072775
239	2.0	43.8566782267
239	2.0	43.8555513858
239	2.0	43.7780084667
239	2.0	43.7747561878
239	2.0	43.8612296303
239	1.0	43.8088292738
239	2.0	43.8064419639
239	2.0	43.7929832559
239	1.0	43.83598645
239	2.0	43.7797270831
239	2.0	43.7953111999
239	2.0	43.8319273172
239	1.0	43.8432999676
239	1.0	43.8208368115
239	1.0	43.873431438
239	2.0	43.7619629362
239	2.0	43.8719193098
239	2.0	43.8629849407
239	1.0	43.8524640774
239	1.0	43.7934967783
239	2.0	43.8441497797
239	2.0	43.7769618213
239	2.0	43.7796760352
239	2.0	43.8545870517
239	2.0	43.8636701482
239	2.0	43.8595823939
239	2.0	43.816125484
239	2.0	43.8423306807
239	2.0	43.8197811335
239	1.0	43.7923463193
239	2.0	43.8383921435
239	2.0	43.8066147274
239	2.0	43.8150617197
239	1.0	43.8096100777
239	2.0	43.8358233541
239	2.0	43.7894969664
239	2.0	43.8586570705
239	2.0	43.8014643315
239	2.0	43.8725214692
239	1.0	43.8296492936
239	2.0	43.8120137442
239	2.0	43.8451795494
239	2.0	43.8625043789
239	1.0	43.7792119063
239	1.0	43.8609254705
239	2.0	43.8617872153
239	1.0	43.7762021288
239	2.0	43.7874758792
239	2.0	43.8740855781
239	2.0	43.7718855811
239	2.0	43.8528423045
239	2.0	43.793993545
239	2.0	43.8079347619
239	2.0	43.8468310107
239	1.0	43.8411051657
239	2.0	43.8666518439
239	2.0	43.8515804604
239	2.0	43.8510546969
239	2.0	43.8403533649
239	2.0	43.8722347189
239	2.0	43.7866032552
239	2.0	43.8719769883
239	1.0	43.8603576188
239	2.0	43.7663314931
239	1.0	43.8649958253
239	2.0	43.8317176224
239	2.0	43.8520046089
239	1.0	43.8676857684
239	1.0	43.8162049129
239	2.0	43.7774702022
239	2.0	43.8527836484
239	2.0	43.8488832771
239	1.0	43.8245680163
239	2.0	43.8517128268
239	2.0	43.8646374684
239	2.0	43.8253602778
239	2.0	43.8461226611
239	1.0	43.8522848643
239	2.0	43.7876646481
239	2.0	43.8538192985
239	2.0	43.8187113734
239	2.0	43.8494832982
239	2.0	43.807369593
239	2.0	43.8162880993
239	1.0	43.8281167985
239	1.0	43.8621362389
239	2.0	43.8396676851
239	2.0	43.859277224
239	1.0	43.8649478976
239	2.0	43.8647952101
239	2.0	43.8600677684
239	2.0	43.853154757
239	2.0	43.8737827619
239	2.0	43.8669531502
239	2.0	43.8683975005
239	2.0	43.8270825737
239	2.0	43.8691506693
239	2.0	43.83034694
239	1.0	43.7876219468
239	2.0	43.8659078198
239	2.0	43.8323175455
239	1.0	43.8558682913
239	1.0	43.7878119363
239	1.0	43.7945623836
239	2.0	43.8586952395
239	2.0	43.8386185211
239	2.0	43.814945195
239	2.0	43.8647612159
239	2.0	43.824449085
239	2.0	43.7567704468
239	1.0	43.7976411815
239	2.0	43.8746255995
239	1.0	43.8590379678
239	2.0	43.805113052
239	2.0	43.8383701239
239	1.0	43.7920925151
239	2.0	43.7821691886
239	2.0	43.8206258215
239	2.0	43.8565326299
239	1.0	43.8557775237
239	2.0	43.8561014751
239	1.0	43.8353814809
239	2.0	43.8011502685
239	2.0	43.7933912784
239	2.0	43.8667778597
239	2.0	43.8391192366
239	2.0	43.8032080296
239	2.0	43.8618225534
239	2.0	43.799193029
239	2.0	43.7903793147
239	1.0	43.8671381687
239	2.0	43.8402769917
239	2.0	43.8059839145
239	2.0	43.7618484684
239	1.0	43.8384986142
239	2.0	43.8500629746
239	2.0	43.8634968034
239	2.0	43.8248872447
239	1.0	43.8671752289
239	1.0	43.8277115071
239	2.0	43.8164923149
239	2.0	43.7975334261
239	2.0	43.8449300603
239	1.0	43.8647510458
239	2.0	43.8350593458
239	1.0	43.8629726296
239	2.0	43.859336298
239	2.0	43.7795439616
239	2.0	43.8179917017
239	2.0	43.8806623986
239	2.0	43.8537030768
239	2.0	43.8604309319
239	1.0	43.8107946027
239	2.0	43.8290447476
239	2.0	43.8428979648
239	2.0	43.8406364969
239	2.0	43.8576459505
239	2.0	43.8095790546
239	2.0	43.7617379632
239	1.0	43.8490847601
239	1.0	43.8202422293
239	2.0	43.7945277967
239	2.0	43.8079280872
239	2.0	43.7776117447
239	2.0	43.8724357104
239	2.0	43.8480472036
239	1.0	43.8500913223
239	1.0	43.8033326393
239	2.0	43.8470469377
239	2.0	43.8043678567
239	2.0	43.848018027
239	1.0	43.832756794
239	2.0	43.862249582
239	1.0	43.8301052864
239	2.0	43.8174606201
239	2.0	43.8607381311
239	2.0	43.8432437645
239	2.0	43.8592287351
239	1.0	43.8429819752
239	2.0	43.8615047197
239	2.0	43.8537949415
239	2.0	43.8433350249
239	1.0	43.8135577895
239	2.0	43.8560714257
239	1.0	43.8670396824
239	2.0	43.7973194065
239	2.0	43.859900332
239	2.0	43.8408872385
239	2.0	43.8560570631
239	2.0	43.8758494767
239	2.0	43.8070954851
239	2.0	43.8284834012
239	1.0	43.8443775873
239	2.0	43.8489147248
239	2.0	43.875563643
239	2.0	43.8162280885
239	2.0	43.8057788924
239	2.0	43.8714313863
239	2.0	43.8528860825
239	2.0	43.853248552
239	2.0	43.8351213903
239	2.0	43.7862358086
239	2.0	43.7658874864
239	2.0	43.7874399704
239	2.0	43.8602388209
239	2.0	43.8600228682
239	1.0	43.8722279848
239	2.0	43.7919334124
239	1.0	43.8639161604
239	1.0	43.8575792648
239	2.0	43.7917531654
239	1.0	43.8739878971
239	1.0	43.8821634815
239	2.0	43.8538837678
239	2.0	43.7907175863
239	2.0	43.7879720243
239	2.0	43.8254025494
239	1.0	43.8257016622
239	2.0	43.7965157751
239	2.0	43.8555853429
239	2.0	43.8491916001
239	2.0	43.851812639
239	2.0	43.8742466262
239	2.0	43.8535938257
239	2.0	43.8315099104
239	1.0	43.831071725
239	2.0	43.8468727707
239	2.0	43.8243174519
239	1.0	43.813889412
239	1.0	43.8064416267
239	2.0	43.8472813875
239	2.0	43.8518058799
239	2.0	43.8394483863
239	1.0	43.8544624065
239	2.0	43.8613582512
239	2.0	43.8067339175
239	2.0	43.8146486533
239	2.0	43.843922204
239	2.0	43.8524732587
239	1.0	43.803742441
239	2.0	43.8213114488
239	2.0	43.8024440061
239	1.0	43.8769889104
239	2.0	43.8126125416
239	1.0	43.8571016595
239	2.0	43.8741763617
239	2.0	43.7873958227
239	2.0	43.8066905752
239	1.0	43.806149641
239	1.0	43.8150749601
239	2.0	43.7982302964
239	1.0	43.8581908062
239	1.0	43.8489779855
239	2.0	43.8644825562
239	2.0	43.8376107575
239	1.0	43.8106725935
239	2.0	43.8057992367
239	2.0	43.7886169949
239	2.0	43.8305547908
239	2.0	43.8491707558
239	2.0	43.8452710545
239	2.0	43.8501916829
239	2.0	43.8066522418
239	2.0	43.7687652003
239	2.0	43.8086961176
239	1.0	43.871101542
239	1.0	43.854037076
239	2.0	43.7659715618
239	2.0	43.8404212276
239	2.0	43.8530767072
239	2.0	43.8814892051
239	2.0	43.8746788183
239	2.0	43.8690515988
239	2.0	43.8631592818
239	1.0	43.8776187229
239	1.0	43.843793111
239	1.0	43.864456781
239	1.0	43.7893032127
239	1.0	43.8719757861
239	1.0	43.8535516795
239	2.0	43.8191592964
239	2.0	43.7883947352
239	2.0	43.7915937891
239	1.0	43.8639343848
239	2.0	43.8497300823
239	2.0	43.8058876439
239	2.0	43.8384594942
239	2.0	43.8240442179
239	1.0	43.7521017297
239	1.0	43.8001692527
239	2.0	43.834365048
239	2.0	43.8197659897
239	2.0	43.7720331925
239	2.0	43.8399430601
239	2.0	43.8179841306
239	2.0	43.8769941301
239	2.0	43.8741659555
239	2.0	43.8411695524
239	2.0	43.8086173707
239	2.0	43.8053651278
239	1.0	43.8537836122
239	1.0	43.8506269478
239	3.0	43.8404617385
239	2.0	43.8515696055
239	1.0	43.7867955846
239	2.0	43.7878954816
239	1.0	43.8540939171
239	2.0	43.8592483736
239	2.0	43.786164942
239	1.0	43.8476417838
239	2.0	43.7842052272
239	1.0	43.7723120008
239	1.0	43.8575516802
239	2.0	43.8356725003
239	2.0	43.8478203062
239	2.0	43.8531676827
239	1.0	43.8631689938
239	1.0	43.779314309
239	2.0	43.8612807064
239	2.0	43.854869059
239	2.0	43.8254207786
239	2.0	43.8048962687
239	2.0	43.7968690031
239	2.0	43.7991970784
239	1.0	43.7827797543
239	1.0	43.7820257611
239	2.0	43.8596585675
239	2.0	43.876816399
239	2.0	43.8234801009
239	2.0	43.8716043605
239	1.0	43.8557750325
239	2.0	43.7986646944
239	1.0	43.817261329
239	1.0	43.8000075569
239	2.0	43.8323502841
239	2.0	43.8596235989
239	2.0	43.8411044278
239	1.0	43.7783221981
239	1.0	43.8578398506
239	2.0	43.8624038055
239	2.0	43.7969085956
239	2.0	43.8224674853
239	1.0	43.8133970415
239	1.0	43.7870368724
239	1.0	43.807519958
239	2.0	43.8429810249
239	2.0	43.8644037236
239	2.0	43.8683500489
239	1.0	43.8618599318
239	1.0	43.802186622
239	2.0	43.8672845429
239	1.0	43.8595356912
239	2.0	43.8228029494
239	2.0	43.8731441133
239	2.0	43.8663889514
239	1.0	43.8453955534
239	1.0	43.8450257344
239	1.0	43.8541969032
239	2.0	43.8667808569
239	2.0	43.8191727803
239	1.0	43.864908635
239	2.0	43.8617574562
239	2.0	43.8649153761
239	2.0	43.7587779284
239	2.0	43.8325866764
239	2.0	43.7707376513
239	1.0	43.8091749793
239	2.0	43.8503007266
239	1.0	43.8484612073
239	1.0	43.7831780486
239	3.0	43.8599599269
239	1.0	43.794035098
239	1.0	43.8294250083
239	2.0	43.8025859761
239	2.0	43.8665653411
239	2.0	43.768178955
239	2.0	43.8329662202
239	2.0	43.8592744383
239	2.0	43.7958433206
239	2.0	43.82621489
239	2.0	43.8699329523
239	2.0	43.8422784345
239	1.0	43.7867700395
239	2.0	43.7675008258
239	1.0	43.8621899796
239	2.0	43.7624144313
239	2.0	43.7633451237
239	2.0	43.8315384721
239	2.0	43.8514258111
239	2.0	43.7753549989
239	1.0	43.8571594961
239	1.0	43.8014220512
239	2.0	43.8086286133
239	2.0	43.8600577224
239	2.0	43.7922064792
239	1.0	43.8567250096
239	2.0	43.8778896516
239	1.0	43.8648954805
239	1.0	43.8759212913
239	1.0	43.8271972799
239	1.0	43.8505573807
239	2.0	43.8196330823
239	1.0	43.8625115757
239	2.0	43.8681413512
239	2.0	43.7726010996
239	2.0	43.7694740109
239	2.0	43.8504442506
239	1.0	43.7971215584
239	2.0	43.8698097575
239	2.0	43.8049392739
239	2.0	43.8128111629
239	1.0	43.8538364059
239	1.0	43.8493132401
239	1.0	43.7817320481
239	1.0	43.7962457403
239	2.0	43.8186584933
239	2.0	43.8637789665
239	2.0	43.8514030709
239	2.0	43.8142147239
239	2.0	43.7972636232
239	1.0	43.8377749919
239	2.0	43.7885103839
239	2.0	43.7712148725
239	1.0	43.7826507204
239	2.0	43.7609515512
239	2.0	43.8729500693
239	1.0	43.8034622413
239	2.0	43.8507668484
239	1.0	43.7763469773
239	2.0	43.8546903191
239	2.0	43.8533607609
239	2.0	43.843055418
239	2.0	43.8094317993
239	2.0	43.7921125871
239	2.0	43.8617876813
239	2.0	43.8465926786
239	2.0	43.8023756405
239	2.0	43.8590540581
239	1.0	43.8007866492
239	1.0	43.8024466729
239	1.0	43.8742092638
239	2.0	43.8579044138
239	2.0	43.824532645
239	2.0	43.8471137114
239	2.0	43.8464662299
239	2.0	43.8750167355
239	2.0	43.8579581381
239	2.0	43.8442032783
239	2.0	43.8089588415
239	1.0	43.8101421566
239	1.0	43.7894681748
239	2.0	43.8548054817
239	2.0	43.7761616616
239	1.0	43.7921755123
239	2.0	43.8451330682
239	2.0	43.8558259855
239	2.0	43.8060555221
239	2.0	43.8507315078
239	2.0	43.8686768479
239	2.0	43.7697017758
239	2.0	43.776993046
239	2.0	43.8157819986
239	2.0	43.8257020956
239	2.0	43.790633461
239	2.0	43.8226012638
239	2.0	43.8345198936
239	2.0	43.7744037076
239	2.0	43.8190397056
239	2.0	43.7625930608
239	1.0	43.8629166407
239	1.0	43.851222446
239	1.0	43.8820748962
239	1.0	43.8365550754
239	1.0	43.8082618299
239	2.0	43.8652410844
239	2.0	43.8053112807
239	1.0	43.8441053348
239	1.0	43.8579897723
239	1.0	43.8290082554
239	2.0	43.8597292835
239	2.0	43.8517224415
239	2.0	43.8608879613
239	2.0	43.8631016556
239	2.0	43.8241974718
239	2.0	43.7738323737
239	1.0	43.8561198753
239	2.0	43.8664616733
239	1.0	43.8287120342
239	2.0	43.8847590027
239	2.0	43.7678714742
239	2.0	43.7718293723
239	2.0	43.8651349568
239	2.0	43.864063126
239	1.0	43.8403381677
239	1.0	43.8482614385
239	1.0	43.8644338228
239	2.0	43.8718513207
239	2.0	43.8621561923
239	1.0	43.8612433489
239	1.0	43.8256485431
239	1.0	43.8651008914
239	1.0	43.8237181245
239	2.0	43.8388558766
239	2.0	43.8303477293
239	1.0	43.8650026364
239	2.0	43.8713052924
239	2.0	43.8355916729
239	1.0	43.8200359728
239	2.0	43.8478728593
239	1.0	43.8649520427
239	2.0	43.7799841266
239	1.0	43.8079931699
239	1.0	43.8509725003
239	2.0	43.8401367636
239	2.0	43.8798264813
239	1.0	43.8770952039
239	2.0	43.8762726232
239	1.0	43.8752683931
239	1.0	43.8132742713
239	2.0	43.8008279691
239	1.0	43.8309792407
239	1.0	43.8561127869
239	2.0	43.7909869884
239	1.0	43.8544721932
239	1.0	43.826967734
239	2.0	43.8347389421
239	1.0	43.8091529892
239	2.0	43.8511809007
239	2.0	43.8373769356
239	2.0	43.8498074595
239	2.0	43.8627089392
239	1.0	43.8117887582
239	1.0	43.8840329649
239	2.0	43.7980027179
239	2.0	43.8605400717
239	2.0	43.8330251686
239	2.0	43.8745119668
239	2.0	43.8218703358
239	1.0	43.7900195636
239	1.0	43.8591147444
239	2.0	43.8638081237
239	1.0	43.8487869219
239	2.0	43.8595507713
239	1.0	43.8746451726
239	2.0	43.856672179
239	1.0	43.8561679569
239	2.0	43.868028779
239	2.0	43.8450873368
239	2.0	43.7744225609
239	1.0	43.8611896041
239	2.0	43.7749375275
239	2.0	43.8823367959
239	2.0	43.7621441234
239	1.0	43.8361602978
239	2.0	43.8752096265
239	2.0	43.8662429977
239	1.0	43.8870250733
239	2.0	43.8530282438
239	1.0	43.8461932504
239	2.0	43.774452859
239	1.0	43.8295181006
239	2.0	43.7969796037
239	2.0	43.8689982132
239	2.0	43.847464441
239	2.0	43.858126241
239	1.0	43.7732551802
239	2.0	43.8405395401
239	1.0	43.8838708884
239	1.0	43.860560141
239	1.0	43.8431022924
239	1.0	43.8302150148
239	2.0	43.8323036887
239	2.0	43.7644774599
239	2.0	43.8809793292
239	2.0	43.7944745756
239	2.0	43.8405145243
239	1.0	43.8770514786
239	2.0	43.8596810921
239	2.0	43.8454665385
239	2.0	43.7718822313
239	1.0	43.8172253917
239	2.0	43.7700013755
239	1.0	43.8125625427
239	2.0	43.8639067766
239	2.0	43.8576063683
239	1.0	43.8695014886
239	2.0	43.8614028314
239	2.0	43.8465178238
239	1.0	43.8346867589
239	2.0	43.8091674402
239	2.0	43.8626389466
239	2.0	43.8092668072
239	2.0	43.8330649359
239	1.0	43.8466568834
239	1.0	43.8609804172
239	2.0	43.8260940712
239	2.0	43.7608190632
239	2.0	43.8458385271
239	2.0	43.8483766403
239	2.0	43.7794094454
239	2.0	43.8440817461
239	2.0	43.8646556013
239	2.0	43.8161457556
239	2.0	43.7982449024
239	1.0	43.8566769265
239	2.0	43.8284519676
239	2.0	43.837295627
239	1.0	43.8614626654
239	2.0	43.8003891671
239	2.0	43.8410395526
239	2.0	43.8468052884
239	2.0	43.8451033983
239	2.0	43.8584273436
239	2.0	43.794273867
239	2.0	43.8801604843
239	1.0	43.8309489607
239	2.0	43.7859031185
239	2.0	43.7479725218
239	2.0	43.8612326904
239	2.0	43.8609654883
239	1.0	43.8439918301
239	2.0	43.851720755
239	2.0	43.8200708979
239	2.0	43.7816112272
239	1.0	43.8698812722
239	2.0	43.8606657653
239	2.0	43.8363997407
239	2.0	43.8431606333
239	2.0	43.7710108682
239	2.0	43.8108512447
239	1.0	43.8936258786
239	2.0	43.8403240589
239	2.0	43.8653478867
239	2.0	43.778973986
239	2.0	43.762497777
239	1.0	43.8776960235
239	2.0	43.8454392502
239	1.0	43.8491672816
239	2.0	43.7791385047
239	2.0	43.8381896052
239	1.0	43.8615007029
239	2.0	43.8753116632
239	2.0	43.8266286033
239	2.0	43.8446131168
239	2.0	43.7757332343
239	2.0	43.8412789805
239	1.0	43.8372649914
239	2.0	43.8684294628
239	1.0	43.8468958176
239	2.0	43.8479827346
239	1.0	43.8694072547
239	1.0	43.8178991284
239	2.0	43.8715344235
239	1.0	43.7740097056
239	2.0	43.823536828
239	2.0	43.792385097
239	2.0	43.8652032327
239	2.0	43.8759382803
239	1.0	43.8438937318
239	2.0	43.8602446342
239	2.0	43.8316775839
239	2.0	43.8459223012
239	2.0	43.8309015095
239	1.0	43.8156684608
239	1.0	43.8799622842
239	2.0	43.824017637
239	2.0	43.8263592328
239	1.0	43.8221405824
239	2.0	43.8394939765
239	2.0	43.7975094412
239	2.0	43.8407272776
239	2.0	43.8169758712
239	2.0	43.7959095899
239	2.0	43.8254168879
239	2.0	43.8044022115
239	2.0	43.8432266484
239	2.0	43.8302871121
239	2.0	43.8625190885
239	2.0	43.8494649319
239	1.0	43.8265102624
239	1.0	43.8611253326
239	2.0	43.8621442598
239	1.0	43.8524264304
239	2.0	43.7831640911
239	2.0	43.8720926305
239	2.0	43.8270189849
239	2.0	43.8419167494
239	2.0	43.849374197
239	2.0	43.8562708844
239	2.0	43.8593153343
239	1.0	43.8031314207
239	2.0	43.8112625869
239	1.0	43.8740514082
239	2.0	43.8496916875
239	1.0	43.8278226291
239	2.0	43.8243963372
239	2.0	43.8328558361
239	2.0	43.8729748074
239	2.0	43.8255634429
239	1.0	43.8746688745
239	2.0	43.8653658001
239	2.0	43.8469546621
239	2.0	43.8430517925
239	2.0	43.825777868
239	2.0	43.8592264318
239	1.0	43.8811499962
239	2.0	43.8417361802
239	2.0	43.7720342602
239	2.0	43.8376421733
239	1.0	43.8426555208
239	1.0	43.8392248218
239	2.0	43.875520117
239	2.0	43.8405659148
239	2.0	43.8599158687
239	2.0	43.8818593493
239	2.0	43.7935364933
239	2.0	43.7941138816
239	2.0	43.8665918563
239	2.0	43.7654541805
239	2.0	43.8052632171
239	2.0	43.8034735587
239	1.0	43.8280522668
239	2.0	43.8579666582
239	2.0	43.832228291
239	2.0	43.8079223979
239	2.0	43.8096314454
239	2.0	43.86412767
239	2.0	43.8154908475
239	2.0	43.8556050225
239	2.0	43.8767209325
239	1.0	43.8605253237
239	2.0	43.8051501317
239	1.0	43.776755302
239	1.0	43.8455699982
239	2.0	43.8583525452
239	2.0	43.7780771936
239	2.0	43.8588335251
239	2.0	43.8306566246
239	2.0	43.8466898529
239	2.0	43.818327365
239	1.0	43.8611759462
239	2.0	43.7927939662
239	2.0	43.8668133556
239	1.0	43.8054213149
239	1.0	43.7946309497
239	2.0	43.8727764255
239	1.0	43.8649600497
239	2.0	43.8615556033
239	1.0	43.811972048
239	2.0	43.8453027527
239	2.0	43.8693811982
239	2.0	43.7978687962
239	2.0	43.8087386903
239	2.0	43.8423236893
239	2.0	43.8484951021
239	2.0	43.7992332892
239	2.0	43.8152049619
239	2.0	43.7664553521
239	2.0	43.8603750347
239	2.0	43.7891127031
239	2.0	43.8584826092
239	2.0	43.8617196819
239	2.0	43.8633756891
239	2.0	43.8804640654
239	2.0	43.7784201473
239	2.0	43.8361639224
239	2.0	43.825847131
239	1.0	43.8370795855
239	2.0	43.8452122193
239	2.0	43.8085189595
239	2.0	43.8322722723
239	2.0	43.8616208985
239	1.0	43.8541862529
239	2.0	43.8676753949
239	2.0	43.8146019955
239	2.0	43.862573197
239	2.0	43.8773972733
239	1.0	43.7973864533
239	2.0	43.8714474635
239	2.0	43.803399886
239	1.0	43.8349430957
239	2.0	43.8205752296
239	2.0	43.8448830645
239	2.0	43.8032630995
239	2.0	43.7796112808
239	1.0	43.8734603498
239	2.0	43.8145779019
239	2.0	43.8405332756
239	1.0	43.7884963915
239	2.0	43.84848677
239	1.0	43.7983999806
239	2.0	43.8171219244
239	2.0	43.8490903358
239	1.0	43.8024496958
239	2.0	43.777995681
239	2.0	43.8118369678
239	2.0	43.7932662362
239	2.0	43.8224945059
239	1.0	43.8532143702
239	2.0	43.8301196297
239	2.0	43.8627989974
239	1.0	43.8501328318
239	1.0	43.8595917004
239	2.0	43.8162009893
239	2.0	43.8252172783
239	2.0	43.7785085323
239	2.0	43.8301315003
239	2.0	43.7945876101
239	1.0	43.8459553085
239	2.0	43.814167002
239	2.0	43.8702822992
239	2.0	43.7762706235
239	2.0	43.8422744957
239	2.0	43.8522328561
239	2.0	43.8551576896
239	2.0	43.7721585292
239	2.0	43.7635826243
239	2.0	43.8338979055
239	2.0	43.8590301629
239	1.0	43.8122424084
239	2.0	43.8694268421
239	2.0	43.8127538234
239	2.0	43.7478860061
239	2.0	43.8031049645
239	1.0	43.8562677485
239	2.0	43.8249259539
239	2.0	43.7812960702
239	2.0	43.8695757003
239	1.0	43.8622140399
239	1.0	43.8541418857
239	2.0	43.8689768895
239	2.0	43.7599759711
239	2.0	43.8384237465
239	2.0	43.8100038556
239	2.0	43.8567059462
239	1.0	43.7707466428
239	1.0	43.811629377
239	2.0	43.8166686899
239	2.0	43.7898482076
239	2.0	43.8444751156
239	1.0	43.8676704743
239	2.0	43.8749163728
239	1.0	43.8175988138
239	2.0	43.7957454956
239	2.0	43.8184734563
239	2.0	43.851453382
239	2.0	43.8510959838
239	2.0	43.8547708736
239	1.0	43.8372848898
239	2.0	43.8332863479
239	2.0	43.8292822985
239	1.0	43.8075021478
239	2.0	43.7780547384
239	2.0	43.8598121673
239	2.0	43.8052642011
239	1.0	43.8611457208
239	2.0	43.867580504
239	2.0	43.8374931314
239	2.0	43.8643279121
239	2.0	43.7777220397
239	2.0	43.8032916137
239	2.0	43.8661709058
239	1.0	43.8377823143
239	2.0	43.8735817857
239	1.0	43.8613551393
239	1.0	43.7798249056
239	2.0	43.8293482531
239	2.0	43.8472669451
239	2.0	43.8378551862
239	1.0	43.7789884607
239	1.0	43.8426818252
239	2.0	43.8062991927
239	2.0	43.7683112262
239	2.0	43.8339889761
239	1.0	43.8422207029
239	1.0	43.7868218487
239	2.0	43.8375770151
239	1.0	43.8324039086
239	2.0	43.8581216024
239	2.0	43.8654471017
239	2.0	43.7864476803
239	2.0	43.8704347107
239	2.0	43.864524836
239	2.0	43.8540563813
239	2.0	43.8393984794
239	1.0	43.8815723095
239	2.0	43.8615511981
239	2.0	43.8771628878
239	2.0	43.8254759646
239	2.0	43.885572685
239	2.0	43.8652640512
239	2.0	43.8676767702
239	2.0	43.8030740459
239	1.0	43.8798204463
239	2.0	43.8010272858
239	1.0	43.8613423439
239	2.0	43.7897077479
239	2.0	43.8034461484
239	2.0	43.7572696337
239	2.0	43.770479034
239	1.0	43.8557440512
239	2.0	43.8764575115
239	2.0	43.8595942708
239	1.0	43.8791469373
239	2.0	43.8185485635
239	2.0	43.8403085539
239	1.0	43.8016900719
239	1.0	43.7878990306
239	2.0	43.8321636708
239	1.0	43.7993330489
239	2.0	43.800253312
239	2.0	43.8012263806
239	2.0	43.862216541
239	2.0	43.7729964089
239	2.0	43.822772734
239	1.0	43.8428003711
239	2.0	43.803979676
239	1.0	43.8196105301
239	2.0	43.8674836958
239	2.0	43.8352381241
239	1.0	43.8002470543
239	2.0	43.8264903329
239	2.0	43.83718564
239	2.0	43.8111747537
239	2.0	43.7762950939
239	1.0	43.8706355064
239	1.0	43.8760623272
239	1.0	43.8614660149
239	2.0	43.7681499553
239	2.0	43.8017849897
239	2.0	43.8725301056
239	1.0	43.8778149986
239	2.0	43.7852068668
239	2.0	43.8020504272
239	2.0	43.8653051473
239	1.0	43.8790424574
239	2.0	43.8488519789
239	1.0	43.8293511519
239	2.0	43.8516359112
239	2.0	43.8609185941
239	2.0	43.8559513393
239	2.0	43.814660774
239	2.0	43.8536443263
239	1.0	43.8824599796
239	2.0	43.8453824521
239	1.0	43.8667379776
239	2.0	43.8528349531
239	1.0	43.8312721437
239	1.0	43.8615175604
239	1.0	43.8501035
239	2.0	43.8131073745
239	2.0	43.8432072087
239	2.0	43.8571035613
239	1.0	43.8668392094
239	2.0	43.8164213374
239	2.0	43.860035472
239	2.0	43.8251142232
239	1.0	43.8181127213
239	2.0	43.7871690758
239	2.0	43.8485680276
239	1.0	43.8811935489
239	2.0	43.819687145
239	1.0	43.7842200197
