# Supplementary material for: Unique membrane properties and enhanced signal processing in human neocortical neurons
Source: eLife. 2016 Oct 6;5:e16553. doi: 10.7554/eLife.16553 (PMC5100995; doi:10.7554/eLife.16553)
Supplement: Source code 1. — DOI: http://dx.doi.org/10.7554/eLife.16553.014 [file elife-16553-code1.zip › Fig3/Fig3b/DIST_045_SYNC/Mon_Apr_11_11_35_14_2016/syns_24/sync_stim_seed_947.txt]

NUMBER_OF_SYNAPSES	APC_N	MAX_VOLTAGE
24	0.0	-81.5717561764
24	0.0	-81.3586969629
24	0.0	-81.132194129
24	0.0	-82.0418801392
24	0.0	-81.1489426928
24	0.0	-80.7697526581
24	0.0	-81.0374813011
24	0.0	-81.4495343308
24	0.0	-81.8861055104
24	0.0	-80.140513986
24	0.0	-81.4902419535
24	0.0	-81.376865207
24	0.0	-81.2487602483
24	0.0	-80.2877638974
24	0.0	-81.4585341837
24	0.0	-81.9461802573
24	0.0	-81.7882417291
24	0.0	-80.6128235529
24	0.0	-81.5624591899
24	0.0	-80.8301132259
24	0.0	-79.98618303
24	0.0	-82.19009087
24	0.0	-80.985366246
24	0.0	-81.0085055157
24	0.0	-81.6899386703
24	0.0	-81.2557493578
24	0.0	-81.4702173931
24	0.0	-81.5042611441
24	0.0	-82.2779597539
24	0.0	-81.5052324396
24	0.0	-81.8206757674
24	0.0	-81.5237175592
24	0.0	-80.2773929395
24	0.0	-81.0688004025
24	0.0	-81.6142531797
24	0.0	-80.7510501723
24	0.0	-81.1511948839
24	0.0	-82.0676997628
24	0.0	-80.8690649953
24	0.0	-81.4549202558
24	0.0	-80.7496325511
24	0.0	-81.5708582679
24	0.0	-81.2924079292
24	0.0	-81.4077092092
24	0.0	-81.3564455867
24	0.0	-82.0867172472
24	0.0	-80.2785999102
24	0.0	-81.0369996162
24	0.0	-82.0884932766
24	0.0	-80.8134302032
24	0.0	-79.9998336908
24	0.0	-80.9595696322
24	0.0	-80.6397972618
24	0.0	-81.6135189588
24	0.0	-80.1647455233
24	0.0	-80.8542362087
24	0.0	-81.7766390443
24	0.0	-81.7274620639
24	0.0	-81.1618518631
24	0.0	-81.3330772733
24	0.0	-81.0888297415
24	0.0	-82.4270917718
24	0.0	-80.729001398
24	0.0	-80.4094562441
24	0.0	-81.9437505842
24	0.0	-81.4362230984
24	0.0	-81.430088584
24	0.0	-81.1490201226
24	0.0	-80.6010499787
24	0.0	-81.5305259484
24	0.0	-81.2121953199
24	0.0	-80.5905965164
24	0.0	-80.74510661
24	0.0	-81.9642183232
24	0.0	-81.229203422
24	0.0	-80.4472634927
24	0.0	-80.7581075208
24	0.0	-82.7113466693
24	0.0	-80.9550754811
24	0.0	-82.0259389021
24	0.0	-80.5627606052
24	0.0	-81.651998031
24	0.0	-82.1597017516
24	0.0	-79.7358148298
24	0.0	-80.9800390274
24	0.0	-80.9878855457
24	0.0	-80.7084681457
24	0.0	-81.8579420776
24	0.0	-81.0149101591
24	0.0	-80.9144011388
24	0.0	-81.6599535424
24	0.0	-81.7608720451
24	0.0	-80.5966476669
24	0.0	-81.601149139
24	0.0	-81.9623289208
24	0.0	-81.047789675
24	0.0	-81.9127615663
24	0.0	-80.7132477368
24	0.0	-81.7203361769
24	0.0	-81.1470486863
24	0.0	-79.2896296386
24	0.0	-82.8419068911
24	0.0	-81.0657841121
24	0.0	-81.650554854
24	0.0	-80.5321633444
24	0.0	-81.4197926499
24	0.0	-79.7368465377
24	0.0	-81.0655448135
24	0.0	-80.4800714233
24	0.0	-82.0241828941
24	0.0	-81.6328653071
24	0.0	-81.9123228785
24	0.0	-81.2880295884
24	0.0	-79.5218939703
24	0.0	-81.3569623501
24	0.0	-81.7108767075
24	0.0	-81.2318013299
24	0.0	-80.9034011273
24	0.0	-81.5713124931
24	0.0	-81.0829669373
24	0.0	-82.9438988619
24	0.0	-82.2632708854
24	0.0	-80.7267878152
24	0.0	-80.6208576713
24	0.0	-81.1565983836
24	0.0	-81.0229501968
24	0.0	-81.5611195179
24	0.0	-80.9378321793
24	0.0	-80.9100266187
24	0.0	-80.8297354336
24	0.0	-81.9662789086
24	0.0	-80.8912458843
24	0.0	-81.335704627
24	0.0	-80.6827640598
24	0.0	-80.7908758008
24	0.0	-81.6698465684
24	0.0	-80.7640224993
24	0.0	-80.7284856684
24	0.0	-80.8102074079
24	0.0	-81.1603829096
24	0.0	-81.9380587978
24	0.0	-80.3606754867
24	0.0	-82.1573628406
24	0.0	-80.2517154556
24	0.0	-80.2599417902
24	0.0	-81.1190776179
24	0.0	-80.3946023509
24	0.0	-81.2447707123
24	0.0	-81.0716582604
24	0.0	-80.7852192219
24	0.0	-81.8837276876
24	0.0	-81.573799621
24	0.0	-80.7819331284
24	0.0	-81.243226783
24	0.0	-81.6522849523
24	0.0	-81.4134774217
24	0.0	-80.7318988584
24	0.0	-81.8581432813
24	0.0	-80.813814056
24	0.0	-81.4263122195
24	0.0	-80.7172384584
24	0.0	-81.664226305
24	0.0	-80.4485695396
24	0.0	-82.1336125348
24	0.0	-80.8366987104
24	0.0	-81.1304309674
24	0.0	-81.6448134084
24	0.0	-81.2836786511
24	0.0	-81.6409122048
24	0.0	-80.4902113308
24	0.0	-81.1154849297
24	0.0	-82.4137411845
24	0.0	-81.7185571866
24	0.0	-80.0894999059
24	0.0	-80.8823638386
24	0.0	-81.1677699518
24	0.0	-79.997668209
24	0.0	-80.266187076
24	0.0	-81.7699664759
24	0.0	-81.9226868149
24	0.0	-82.3270636356
24	0.0	-80.7505674473
24	0.0	-81.091645684
24	0.0	-80.0771011835
24	0.0	-81.4035537848
24	0.0	-81.4089388968
24	0.0	-80.4862420271
24	0.0	-80.9127112025
24	0.0	-82.356476724
24	0.0	-81.4636033474
24	0.0	-81.6941526422
24	0.0	-80.2337634237
24	0.0	-80.4978105119
24	0.0	-81.6277581117
24	0.0	-81.6268138281
24	0.0	-82.4079561741
24	0.0	-81.1390624818
24	0.0	-81.8068133982
24	0.0	-81.6456615955
24	0.0	-81.1076197845
24	0.0	-81.3148368856
24	0.0	-80.9864665229
24	0.0	-81.7057254434
24	0.0	-80.2522048263
24	0.0	-82.6731730902
24	0.0	-81.0947063848
24	0.0	-80.5482820963
24	0.0	-81.4843879616
24	0.0	-79.8186036652
24	0.0	-80.7175602225
24	0.0	-81.1079352294
24	0.0	-80.6200522922
24	0.0	-81.115532387
24	0.0	-79.9272370512
24	0.0	-81.0376238144
24	0.0	-80.9649587159
24	0.0	-82.7526406352
24	0.0	-81.637213254
24	0.0	-80.919598898
24	0.0	-80.7636583495
24	0.0	-80.3010118105
24	0.0	-81.2947794354
24	0.0	-81.5530638345
24	0.0	-80.1318587037
24	0.0	-80.9978623709
24	0.0	-80.4273592158
24	0.0	-80.3157471078
24	0.0	-80.5991017744
24	0.0	-80.6686354596
24	0.0	-81.4489293396
24	0.0	-80.9132846541
24	0.0	-81.3344411062
24	0.0	-81.1028232777
24	0.0	-80.7014314048
24	0.0	-81.733427443
24	0.0	-81.0043153024
24	0.0	-80.8814485843
24	0.0	-81.1169191577
24	0.0	-80.6231539073
24	0.0	-81.7758148655
24	0.0	-80.7148647624
24	0.0	-80.9373082646
24	0.0	-81.793903658
24	0.0	-79.434558618
24	0.0	-80.7504034971
24	0.0	-80.9843437514
24	0.0	-81.9546367117
24	0.0	-81.1415733072
24	0.0	-80.5204101326
24	0.0	-81.4709327986
24	0.0	-81.9494288535
24	0.0	-81.8530797329
24	0.0	-80.7613834984
24	0.0	-81.2214633885
24	0.0	-81.5756324073
24	0.0	-81.7253280281
24	0.0	-81.2527715865
24	0.0	-80.8975887385
24	0.0	-80.6005514527
24	0.0	-81.7906999451
24	0.0	-81.2798866034
24	0.0	-81.2729210156
24	0.0	-80.3299253198
24	0.0	-80.9569826311
24	0.0	-81.2651336
24	0.0	-81.4217749954
24	0.0	-80.6073314062
24	0.0	-81.1538343885
24	0.0	-81.0246763195
24	0.0	-81.0936327892
24	0.0	-80.6501047744
24	0.0	-80.4972705885
24	0.0	-81.2198514924
24	0.0	-80.5433034042
24	0.0	-81.3468672884
24	0.0	-81.517950715
24	0.0	-81.5568867489
24	0.0	-81.7817715812
24	0.0	-82.2880475625
24	0.0	-80.5471532672
24	0.0	-81.3357344418
24	0.0	-81.0035239892
24	0.0	-80.1142839759
24	0.0	-81.0409705715
24	0.0	-81.3048806067
24	0.0	-81.3420393321
24	0.0	-81.5028159915
24	0.0	-81.9049144317
24	0.0	-81.3409216449
24	0.0	-81.6417178033
24	0.0	-80.2969563962
24	0.0	-80.525366032
24	0.0	-81.5100912175
24	0.0	-80.6844822164
24	0.0	-81.3397348594
24	0.0	-81.3668582002
24	0.0	-80.7431070753
24	0.0	-81.7409814261
24	0.0	-80.9617457395
24	0.0	-80.5790387336
24	0.0	-81.119696074
24	0.0	-80.1647103545
24	0.0	-80.7838760455
24	0.0	-81.4582505172
24	0.0	-81.3994840405
24	0.0	-80.5945020093
24	0.0	-81.393264547
24	0.0	-80.5122974883
24	0.0	-81.9488843667
24	0.0	-80.2621360331
24	0.0	-81.0814022583
24	0.0	-80.1660713006
24	0.0	-80.9634062267
24	0.0	-81.5637577443
24	0.0	-80.5544646644
24	0.0	-81.0281614912
24	0.0	-81.0364063191
24	0.0	-80.9844508557
24	0.0	-81.3193427748
24	0.0	-80.3378609437
24	0.0	-80.8977413293
24	0.0	-81.7927738385
24	0.0	-80.7920543682
24	0.0	-80.8626569517
24	0.0	-81.1266271394
24	0.0	-80.2834309176
24	0.0	-81.2333776884
24	0.0	-81.9438590917
24	0.0	-80.6835149834
24	0.0	-80.8582155453
24	0.0	-81.6457085849
24	0.0	-80.9808739517
24	0.0	-80.8204384531
24	0.0	-80.3690439853
24	0.0	-80.9417640138
24	0.0	-80.5636514674
24	0.0	-80.9538620321
24	0.0	-80.9752790916
24	0.0	-80.1444206285
24	0.0	-82.1076242023
24	0.0	-81.1512107149
24	0.0	-80.3346572507
24	0.0	-81.0938651585
24	0.0	-80.9915899286
24	0.0	-80.9076725047
24	0.0	-80.3070523227
24	0.0	-81.0335358687
24	0.0	-81.693439009
24	0.0	-82.0942891684
24	0.0	-80.2365817253
24	0.0	-80.7587479545
24	0.0	-81.915531738
24	0.0	-83.4393062382
24	0.0	-80.9469395992
24	0.0	-79.8331056657
24	0.0	-81.4458048182
24	0.0	-80.4932471403
24	0.0	-80.0537877634
24	0.0	-80.5071972192
24	0.0	-81.1713371344
24	0.0	-80.7822903208
24	0.0	-81.011581157
24	0.0	-80.9179563439
24	0.0	-80.6494353652
24	0.0	-80.3094465761
24	0.0	-81.0125478289
24	0.0	-80.2801845629
24	0.0	-80.9813006111
24	0.0	-81.5524894582
24	0.0	-81.292174233
24	0.0	-81.0000904041
24	0.0	-80.4985354444
24	0.0	-80.5853483941
24	0.0	-80.2938062607
24	0.0	-80.9182385168
24	0.0	-80.4511808528
24	0.0	-81.1701888418
24	0.0	-80.3550143135
24	0.0	-81.0415997237
24	0.0	-81.7300527779
24	0.0	-81.4617869125
24	0.0	-80.8013410516
24	0.0	-81.810741202
24	0.0	-81.7927286781
24	0.0	-81.6603410875
24	0.0	-82.1876164313
24	0.0	-80.72735533
24	0.0	-82.486846595
24	0.0	-81.8932973624
24	0.0	-80.7019130865
24	0.0	-80.7588265874
24	0.0	-81.1338773448
24	0.0	-80.8154681463
24	0.0	-82.6079034321
24	0.0	-81.5049322492
24	0.0	-80.8917113427
24	0.0	-81.9725014437
24	0.0	-80.1263473124
24	0.0	-80.7224982488
24	0.0	-81.5141619713
24	0.0	-81.0719782683
24	0.0	-81.0235880318
24	0.0	-81.016107221
24	0.0	-80.4330140809
24	0.0	-81.7664364501
24	0.0	-80.4390240455
24	0.0	-80.5496115945
24	0.0	-81.6123584704
24	0.0	-80.9146379459
24	0.0	-81.3163400864
24	0.0	-80.6405321038
24	0.0	-79.9972288418
24	0.0	-81.1768960019
24	0.0	-80.4222691363
24	0.0	-80.8768873395
24	0.0	-81.3041079729
24	0.0	-80.9792548727
24	0.0	-80.4566849766
24	0.0	-81.1271722267
24	0.0	-81.0227604979
24	0.0	-80.9611350142
24	0.0	-81.6664039434
24	0.0	-80.0009878416
24	0.0	-81.6380260547
24	0.0	-80.3228898096
24	0.0	-80.5832189985
24	0.0	-81.9020705208
24	0.0	-81.1871558065
24	0.0	-80.9680197168
24	0.0	-81.1227695784
24	0.0	-80.2307927108
24	0.0	-80.4652794534
24	0.0	-80.9715205912
24	0.0	-80.5626005562
24	0.0	-80.7694969559
24	0.0	-81.5056217979
24	0.0	-81.1846336933
24	0.0	-80.4057441232
24	0.0	-81.16818661
24	0.0	-81.1005438272
24	0.0	-81.1977624569
24	0.0	-80.822516615
24	0.0	-81.5161723567
24	0.0	-80.4494733337
24	0.0	-80.4511977086
24	0.0	-81.697053497
24	0.0	-81.1948469278
24	0.0	-81.1948172369
24	0.0	-81.9216183757
24	0.0	-80.9983575396
24	0.0	-80.8517786279
24	0.0	-81.2312181831
24	0.0	-81.4538242595
24	0.0	-82.1170207789
24	0.0	-80.521020853
24	0.0	-81.0199018834
24	0.0	-81.9539623753
24	0.0	-81.4303696888
24	0.0	-80.2922966086
24	0.0	-81.7482197344
24	0.0	-80.2058841247
24	0.0	-80.8716315888
24	0.0	-80.8376569821
24	0.0	-81.2109774184
24	0.0	-80.5890990391
24	0.0	-80.9523562978
24	0.0	-81.5260365424
24	0.0	-82.0236261626
24	0.0	-81.9813955286
24	0.0	-81.4055872837
24	0.0	-81.2069416901
24	0.0	-81.0431303895
24	0.0	-81.2949429218
24	0.0	-80.2026372661
24	0.0	-81.2527527611
24	0.0	-80.4303290236
24	0.0	-81.4130069873
24	0.0	-81.8879896512
24	0.0	-81.5788766807
24	0.0	-81.3309163655
24	0.0	-81.2920476723
24	0.0	-80.3264483261
24	0.0	-80.8397630904
24	0.0	-81.2599352605
24	0.0	-80.3271184603
24	0.0	-81.2219036932
24	0.0	-80.4912266772
24	0.0	-81.8963228028
24	0.0	-80.3405977535
24	0.0	-81.1016744125
24	0.0	-80.2792477999
24	0.0	-80.9419182514
24	0.0	-81.3566319791
24	0.0	-80.9797157025
24	0.0	-80.4044592355
24	0.0	-80.8181948852
24	0.0	-80.9964789204
24	0.0	-81.2825037094
24	0.0	-81.446553691
24	0.0	-81.2272072362
24	0.0	-81.5931449327
24	0.0	-80.7746804343
24	0.0	-81.262090755
24	0.0	-81.9521778576
24	0.0	-81.6003854825
24	0.0	-81.1138982206
24	0.0	-81.1149638387
24	0.0	-80.8705729476
24	0.0	-80.9351115109
24	0.0	-82.0786080527
24	0.0	-80.8701825458
24	0.0	-81.2894720149
24	0.0	-80.4207257751
24	0.0	-82.1115538444
24	0.0	-81.5990093732
24	0.0	-80.8215290215
24	0.0	-80.8274121742
24	0.0	-79.8139907137
24	0.0	-80.9606112753
24	0.0	-82.5702581853
24	0.0	-81.4125849347
24	0.0	-81.8510312542
24	0.0	-81.1702557789
24	0.0	-81.105814589
24	0.0	-80.6804565076
24	0.0	-81.2675865745
24	0.0	-80.2154467246
24	0.0	-80.0667623027
24	0.0	-81.4443353543
24	0.0	-80.475162188
24	0.0	-80.7395022834
24	0.0	-81.1938560527
24	0.0	-80.5032095496
24	0.0	-81.8329265812
24	0.0	-80.7694041737
24	0.0	-82.1536909002
24	0.0	-81.9519151406
24	0.0	-81.4431798648
24	0.0	-80.8963737164
24	0.0	-80.8695686062
24	0.0	-80.6007763942
24	0.0	-82.5115910898
24	0.0	-81.5501031405
24	0.0	-81.1853850225
24	0.0	-80.9615253219
24	0.0	-81.0726943773
24	0.0	-81.0582068052
24	0.0	-80.2816136245
24	0.0	-81.3536769246
24	0.0	-81.1407063246
24	0.0	-82.107332153
24	0.0	-82.5258405278
24	0.0	-80.5799382552
24	0.0	-81.3664386622
24	0.0	-81.5671300145
24	0.0	-80.3320729055
24	0.0	-81.2261737531
24	0.0	-81.7418210321
24	0.0	-82.1608540524
24	0.0	-81.0843273911
24	0.0	-82.0099600815
24	0.0	-80.2880388079
24	0.0	-81.2382332577
24	0.0	-80.96620744
24	0.0	-80.6856139464
24	0.0	-81.7401690057
24	0.0	-80.9758565813
24	0.0	-81.265445402
24	0.0	-80.9711255638
24	0.0	-80.9773085159
24	0.0	-82.4626440805
24	0.0	-81.6167825935
24	0.0	-80.5334245971
24	0.0	-81.3212179102
24	0.0	-80.564780296
24	0.0	-82.9395357365
24	0.0	-80.8820863197
24	0.0	-80.7234083807
24	0.0	-81.7673759777
24	0.0	-81.3330097073
24	0.0	-81.8041756117
24	0.0	-80.3620951724
24	0.0	-80.6834730838
24	0.0	-80.3665769249
24	0.0	-80.3485200322
24	0.0	-81.9180736107
24	0.0	-81.2395272084
24	0.0	-81.2202910146
24	0.0	-81.2875801904
24	0.0	-81.903867019
24	0.0	-82.1932100715
24	0.0	-80.3928831556
24	0.0	-81.1447892403
24	0.0	-81.0173350786
24	0.0	-80.9259480157
24	0.0	-81.754513083
24	0.0	-81.8002975669
24	0.0	-81.97647963
24	0.0	-80.8417818095
24	0.0	-81.6238216169
24	0.0	-81.2376554241
24	0.0	-81.5125220364
24	0.0	-80.1236195992
24	0.0	-80.6173074588
24	0.0	-80.5665192083
24	0.0	-81.8966656163
24	0.0	-81.2513208644
24	0.0	-80.6997213477
24	0.0	-81.2298825034
24	0.0	-81.4597739048
24	0.0	-81.1646956758
24	0.0	-79.9977572947
24	0.0	-81.5461437304
24	0.0	-81.2375719824
24	0.0	-80.3571594783
24	0.0	-81.2794918541
24	0.0	-80.3882826891
24	0.0	-80.6474368108
24	0.0	-80.2221294105
24	0.0	-81.3249503734
24	0.0	-82.2782247263
24	0.0	-80.6816622314
24	0.0	-80.5285563452
24	0.0	-81.1479167441
24	0.0	-81.4392194809
24	0.0	-82.764890003
24	0.0	-81.0147315634
24	0.0	-80.8020808811
24	0.0	-81.5893505457
24	0.0	-81.0696149819
24	0.0	-82.1279318331
24	0.0	-81.2396460294
24	0.0	-81.5798019184
24	0.0	-80.9744627775
24	0.0	-82.1984203029
24	0.0	-81.6137458059
24	0.0	-81.5643479639
24	0.0	-81.703382306
24	0.0	-80.6424591041
24	0.0	-80.325753485
24	0.0	-81.546791084
24	0.0	-80.8730054719
24	0.0	-81.4448124356
24	0.0	-80.6689594346
24	0.0	-80.3585581586
24	0.0	-80.6989214244
24	0.0	-81.6239259388
24	0.0	-81.0622543884
24	0.0	-81.0086024271
24	0.0	-80.4401481932
24	0.0	-80.5454035555
24	0.0	-81.3517512964
24	0.0	-80.8363771536
24	0.0	-81.3778109258
24	0.0	-81.5577557954
24	0.0	-80.8942684146
24	0.0	-82.6101139108
24	0.0	-80.6402556594
24	0.0	-81.26110198
24	0.0	-81.4959202542
24	0.0	-80.5979668478
24	0.0	-81.2259802677
24	0.0	-81.2351855621
24	0.0	-80.3476467276
24	0.0	-80.5936991826
24	0.0	-80.650532832
24	0.0	-81.2759901049
24	0.0	-82.4354263903
24	0.0	-81.7584855583
24	0.0	-81.1976671392
24	0.0	-81.9146228013
24	0.0	-79.9428715867
24	0.0	-81.714557372
24	0.0	-81.1957540385
24	0.0	-79.8264771998
24	0.0	-81.2287155604
24	0.0	-81.1851363169
24	0.0	-81.4493343757
24	0.0	-81.8795138527
24	0.0	-81.6984179333
24	0.0	-81.3433230544
24	0.0	-80.4883988448
24	0.0	-81.2222832719
24	0.0	-81.3042699697
24	0.0	-81.0989612054
24	0.0	-80.6549999892
24	0.0	-80.6549060799
24	0.0	-81.0568327534
24	0.0	-79.9970263195
24	0.0	-80.6272370809
24	0.0	-81.2217641962
24	0.0	-80.7580717541
24	0.0	-81.8908263512
24	0.0	-82.0610371283
24	0.0	-80.8134166836
24	0.0	-81.4363094343
24	0.0	-80.9670481052
24	0.0	-82.0238192814
24	0.0	-81.6199535048
24	0.0	-81.0126680259
24	0.0	-80.4944782783
24	0.0	-82.530050135
24	0.0	-81.4548886078
24	0.0	-81.3828143168
24	0.0	-81.7557555187
24	0.0	-81.1358736565
24	0.0	-81.8939408996
24	0.0	-81.4425423826
24	0.0	-80.9351825004
24	0.0	-80.9995620642
24	0.0	-80.7393301937
24	0.0	-80.5734018271
24	0.0	-80.4828135869
24	0.0	-81.4984941894
24	0.0	-81.2973370717
24	0.0	-80.6397655476
24	0.0	-80.9273321718
24	0.0	-80.9394409394
24	0.0	-80.6607045254
24	0.0	-81.419300692
24	0.0	-80.8824537484
24	0.0	-82.2415174202
24	0.0	-81.4281150723
24	0.0	-79.925798196
24	0.0	-82.3733906723
24	0.0	-81.2271334699
24	0.0	-81.1089310249
24	0.0	-80.6503530657
24	0.0	-81.1997897763
24	0.0	-80.1669709923
24	0.0	-82.0285442918
24	0.0	-81.6743103943
24	0.0	-81.5491955436
24	0.0	-82.3422245161
24	0.0	-80.7138304868
24	0.0	-81.6726223871
24	0.0	-80.5446547661
24	0.0	-81.3408779641
24	0.0	-81.1461340726
24	0.0	-80.8220669372
24	0.0	-80.3318163948
24	0.0	-80.5987009703
24	0.0	-81.5305110382
24	0.0	-80.4153810743
24	0.0	-81.584405526
24	0.0	-80.5992928119
24	0.0	-81.6531298134
24	0.0	-80.3442512993
24	0.0	-81.497643122
24	0.0	-81.4215094301
24	0.0	-81.7502494964
24	0.0	-81.5179500214
24	0.0	-81.3854809172
24	0.0	-80.9039839055
24	0.0	-82.4963367797
24	0.0	-81.2709480304
24	0.0	-81.44198495
24	0.0	-79.966336754
24	0.0	-81.284251669
24	0.0	-81.1411171467
24	0.0	-80.961112706
24	0.0	-82.1999479159
24	0.0	-81.9502827531
24	0.0	-81.2681404058
24	0.0	-80.8183374094
24	0.0	-81.3143066611
24	0.0	-80.3942710271
24	0.0	-80.838032519
24	0.0	-81.6145909103
24	0.0	-81.6019638419
24	0.0	-81.249220509
24	0.0	-81.0792495032
24	0.0	-81.0175141757
24	0.0	-81.6620576647
24	0.0	-81.1094847062
24	0.0	-81.6096632846
24	0.0	-80.4026407261
24	0.0	-81.5209581434
24	0.0	-81.3397450569
24	0.0	-81.3411387412
24	0.0	-81.3761678832
24	0.0	-81.158327216
24	0.0	-81.7032973654
24	0.0	-81.2393651625
24	0.0	-80.5177695418
24	0.0	-81.3249404074
24	0.0	-80.8913334014
24	0.0	-81.0378541146
24	0.0	-80.8862741374
24	0.0	-81.9999746005
24	0.0	-81.0462671641
24	0.0	-81.4153146015
24	0.0	-81.6796738923
24	0.0	-80.662348819
24	0.0	-81.2890250266
24	0.0	-80.8853149245
24	0.0	-81.4052355982
24	0.0	-81.2815621417
24	0.0	-81.5199024361
24	0.0	-81.2383180041
24	0.0	-82.762791614
24	0.0	-81.2778142282
24	0.0	-81.371374981
24	0.0	-81.5548681202
24	0.0	-80.3481924172
24	0.0	-81.5866438735
24	0.0	-81.9563981379
24	0.0	-81.792044441
24	0.0	-81.6602855118
24	0.0	-81.067375431
24	0.0	-80.7326830936
24	0.0	-82.0957133953
24	0.0	-81.1404186109
24	0.0	-80.8483221517
24	0.0	-80.7703999867
24	0.0	-81.3182496783
24	0.0	-80.8704963954
24	0.0	-81.603024923
24	0.0	-81.1359623501
24	0.0	-82.3973694616
24	0.0	-82.1049427383
24	0.0	-80.4362478073
24	0.0	-80.7281661874
24	0.0	-81.6060111589
24	0.0	-80.9794490189
24	0.0	-79.9653583752
24	0.0	-81.3207157298
24	0.0	-82.6003461337
24	0.0	-80.7779844865
24	0.0	-81.1486049132
24	0.0	-81.1444565809
24	0.0	-80.9031554318
24	0.0	-81.4406157965
24	0.0	-81.1650220273
24	0.0	-80.0834541605
24	0.0	-81.7518079257
24	0.0	-81.6402480767
24	0.0	-80.548962286
24	0.0	-80.0511895712
24	0.0	-80.8545708712
24	0.0	-81.1953385394
24	0.0	-79.79431752
24	0.0	-81.7699467429
24	0.0	-80.7715918586
24	0.0	-80.3856440748
24	0.0	-80.3916884089
24	0.0	-79.7853546611
24	0.0	-80.7144372686
24	0.0	-81.0667141434
24	0.0	-80.820748736
24	0.0	-81.0884501362
24	0.0	-82.1793680179
24	0.0	-81.9582469589
24	0.0	-80.9424970645
24	0.0	-81.4091249089
24	0.0	-81.2592321809
24	0.0	-80.6338616133
24	0.0	-81.0155704675
24	0.0	-79.8773288205
24	0.0	-80.6552869405
24	0.0	-82.0102128629
24	0.0	-81.384875089
24	0.0	-80.5848125518
24	0.0	-81.3161976993
24	0.0	-80.9502893695
24	0.0	-80.9112613314
24	0.0	-81.9740902642
24	0.0	-81.8501900704
24	0.0	-81.7901752076
24	0.0	-80.914340068
24	0.0	-80.9471995866
24	0.0	-80.8595751707
24	0.0	-81.027525066
24	0.0	-81.3176805452
24	0.0	-81.732909407
24	0.0	-82.0597872012
24	0.0	-82.0378705317
24	0.0	-80.157806364
24	0.0	-80.3287709802
24	0.0	-81.6842362391
24	0.0	-81.4551615675
24	0.0	-80.892857919
24	0.0	-81.3256733087
24	0.0	-81.0277532045
24	0.0	-80.2988621197
24	0.0	-81.8095171079
24	0.0	-82.3188939404
24	0.0	-80.6617290278
24	0.0	-80.5372826275
24	0.0	-81.5981284688
24	0.0	-81.6932801413
24	0.0	-81.0072139339
24	0.0	-80.7625836191
24	0.0	-80.7133587792
24	0.0	-81.2466876423
24	0.0	-79.9786904377
24	0.0	-82.3822204382
24	0.0	-81.0390971685
24	0.0	-80.9481573422
24	0.0	-80.9514925249
24	0.0	-81.6850269049
24	0.0	-80.8951833337
24	0.0	-81.3303357476
24	0.0	-80.7479540881
24	0.0	-80.8775509821
24	0.0	-80.7659942802
24	0.0	-80.5979965902
24	0.0	-81.5750433413
24	0.0	-80.8905540392
24	0.0	-80.082799323
24	0.0	-81.3361411452
24	0.0	-80.3758020801
24	0.0	-81.8758772209
24	0.0	-81.8194072737
24	0.0	-81.5388617036
24	0.0	-81.6471128759
24	0.0	-81.6489383553
24	0.0	-80.2914993417
24	0.0	-81.265483665
24	0.0	-81.4046247427
24	0.0	-81.2612941356
24	0.0	-81.1738414593
24	0.0	-81.6110918371
24	0.0	-81.5504720859
24	0.0	-81.8498648985
24	0.0	-81.1362360369
24	0.0	-80.4691861839
24	0.0	-81.4748360452
24	0.0	-81.7448519977
24	0.0	-81.3387473282
24	0.0	-81.0113962168
24	0.0	-80.2725631505
24	0.0	-80.8186361374
24	0.0	-81.6784604822
24	0.0	-81.8997483263
24	0.0	-80.9565871108
24	0.0	-80.9717884435
24	0.0	-81.4397942871
24	0.0	-80.9855087374
24	0.0	-81.2127055686
24	0.0	-80.8943184605
24	0.0	-81.8377875124
24	0.0	-81.3531677694
24	0.0	-81.9481956211
24	0.0	-80.3421797384
24	0.0	-81.2067046535
24	0.0	-81.0184870257
24	0.0	-81.0650564454
24	0.0	-82.2068506519
24	0.0	-81.5282528282
24	0.0	-80.4324641599
24	0.0	-82.0659013879
24	0.0	-80.3022782436
24	0.0	-81.0427991916
24	0.0	-80.9938828636
24	0.0	-80.9224465092
24	0.0	-81.6169458498
24	0.0	-82.0518248171
24	0.0	-81.101553208
24	0.0	-81.6131774295
24	0.0	-81.3726621281
24	0.0	-80.8650715982
24	0.0	-82.3129004785
24	0.0	-80.7594466833
24	0.0	-80.5930534119
24	0.0	-81.001163267
24	0.0	-80.5082528044
24	0.0	-82.5916167605
24	0.0	-81.0471318286
24	0.0	-81.781959332
24	0.0	-81.1010284654
24	0.0	-82.4394154988
24	0.0	-82.3313439071
24	0.0	-81.0541199779
24	0.0	-81.3473151464
24	0.0	-81.5827062778
24	0.0	-80.2553882589
24	0.0	-80.4738962281
24	0.0	-81.5785557057
24	0.0	-80.7678195949
24	0.0	-80.9558520369
24	0.0	-81.2391494943
24	0.0	-82.671011068
24	0.0	-80.2320097177
24	0.0	-80.9212431453
24	0.0	-80.525521875
24	0.0	-81.9154925315
24	0.0	-81.1862546081
24	0.0	-80.6105356179
24	0.0	-80.4562410575
24	0.0	-81.3404332701
24	0.0	-80.6996525467
24	0.0	-81.2187685029
24	0.0	-80.8665777789
24	0.0	-81.1756735176
24	0.0	-81.8898379757
24	0.0	-81.7654008979
24	0.0	-80.5406976961
24	0.0	-80.6876327126
24	0.0	-80.7266338127
