# Supplementary material for: Unique membrane properties and enhanced signal processing in human neocortical neurons
Source: eLife. 2016 Oct 6;5:e16553. doi: 10.7554/eLife.16553 (PMC5100995; doi:10.7554/eLife.16553)
Supplement: Source code 1. — DOI: http://dx.doi.org/10.7554/eLife.16553.014 [file elife-16553-code1.zip › Fig3/Fig3b/DIST_045_SYNC/Mon_Apr_11_11_35_14_2016/syns_240/sync_stim_seed_731.txt]

NUMBER_OF_SYNAPSES	APC_N	MAX_VOLTAGE
240	2.0	43.8547865204
240	2.0	43.8177443419
240	2.0	43.8565790414
240	2.0	43.7725321899
240	2.0	43.8230973403
240	1.0	43.8719390411
240	2.0	43.8167949315
240	2.0	43.8793514773
240	2.0	43.788243718
240	2.0	43.8262821323
240	1.0	43.8070051882
240	2.0	43.8742076266
240	2.0	43.8279190089
240	2.0	43.8558736798
240	2.0	43.8245827227
240	2.0	43.7671054641
240	2.0	43.8112372391
240	1.0	43.7604123349
240	2.0	43.8742303676
240	1.0	43.8737624585
240	2.0	43.8244604173
240	1.0	43.8719741766
240	2.0	43.8579291872
240	1.0	43.8708664607
240	2.0	43.7995970251
240	2.0	43.8317468713
240	2.0	43.7602197916
240	2.0	43.8469799996
240	2.0	43.8602716134
240	1.0	43.8179365816
240	1.0	43.8470987118
240	2.0	43.7786780345
240	1.0	43.8363887076
240	2.0	43.8759077438
240	2.0	43.8134134655
240	1.0	43.8792007843
240	2.0	43.8211390943
240	2.0	43.8576045533
240	2.0	43.8452812597
240	2.0	43.8652025743
240	2.0	43.8643323495
240	2.0	43.7946797702
240	2.0	43.8509772955
240	2.0	43.8107993649
240	1.0	43.869055015
240	1.0	43.8155241497
240	1.0	43.8161394644
240	2.0	43.7984891791
240	2.0	43.8339372534
240	2.0	43.8598959204
240	1.0	43.7752287337
240	2.0	43.830407146
240	2.0	43.7705114619
240	2.0	43.8566218085
240	1.0	43.8770963015
240	2.0	43.82708051
240	2.0	43.8640189636
240	2.0	43.8443838079
240	2.0	43.7730675268
240	1.0	43.8236944333
240	2.0	43.7933795912
240	2.0	43.8657950687
240	2.0	43.7769472903
240	2.0	43.8003467075
240	1.0	43.8362160376
240	1.0	43.8561917595
240	1.0	43.8754324277
240	2.0	43.8669659746
240	1.0	43.7713441282
240	2.0	43.8192559056
240	2.0	43.8617316285
240	2.0	43.8344127976
240	2.0	43.8512494605
240	2.0	43.8247102335
240	2.0	43.851538583
240	2.0	43.7575187319
240	2.0	43.8428938922
240	1.0	43.846017828
240	1.0	43.7821910235
240	2.0	43.7784935664
240	2.0	43.8470823205
240	2.0	43.8682346187
240	2.0	43.8795358685
240	1.0	43.8370639312
240	1.0	43.8144340547
240	2.0	43.8416787207
240	2.0	43.7965007657
240	2.0	43.8314528218
240	2.0	43.7884757887
240	2.0	43.8398272169
240	2.0	43.8741165671
240	2.0	43.8752066957
240	2.0	43.7794213826
240	2.0	43.7685988297
240	1.0	43.8072354552
240	1.0	43.8646980597
240	2.0	43.872412097
240	2.0	43.8393480343
240	2.0	43.7889219086
240	2.0	43.8571848422
240	2.0	43.834455705
240	1.0	43.8625850328
240	1.0	43.8052917438
240	2.0	43.7853515374
240	2.0	43.813462269
240	2.0	43.7815799838
240	2.0	43.816489274
240	2.0	43.8546038134
240	2.0	43.8690323846
240	2.0	43.8661911671
240	2.0	43.8536068876
240	1.0	43.8599632165
240	2.0	43.8457559874
240	1.0	43.8658024449
240	2.0	43.7946735754
240	2.0	43.8483928238
240	2.0	43.8302093072
240	1.0	43.8800587454
240	2.0	43.8392017011
240	2.0	43.8594388405
240	1.0	43.8634122343
240	2.0	43.8607400947
240	2.0	43.7702844262
240	2.0	43.8516780925
240	2.0	43.8163209392
240	2.0	43.8581198758
240	1.0	43.8309781374
240	2.0	43.8266919367
240	2.0	43.8325831188
240	1.0	43.8000734387
240	2.0	43.8704772358
240	1.0	43.7981587818
240	2.0	43.8332553676
240	1.0	43.8496535167
240	2.0	43.8503635454
240	2.0	43.8262076165
240	2.0	43.7609357507
240	2.0	43.8203199017
240	2.0	43.8609119462
240	2.0	43.8314663537
240	2.0	43.8284750168
240	1.0	43.8336566711
240	1.0	43.8546648675
240	1.0	43.8436558912
240	2.0	43.773996071
240	2.0	43.8133492852
240	2.0	43.7757374923
240	2.0	43.780686969
240	1.0	43.7893837124
240	2.0	43.8524773847
240	2.0	43.8153546519
240	2.0	43.8114073088
240	1.0	43.8291124108
240	2.0	43.8613064078
240	2.0	43.8040193506
240	1.0	43.8355032824
240	2.0	43.819239112
240	1.0	43.8648024534
240	2.0	43.8640811059
240	2.0	43.8569111003
240	2.0	43.864364879
240	2.0	43.831318261
240	2.0	43.8418959878
240	2.0	43.8356160316
240	2.0	43.8506493657
240	1.0	43.8524262397
240	2.0	43.8550944386
240	2.0	43.8116619864
240	2.0	43.8162357479
240	1.0	43.8535991419
240	1.0	43.8615975685
240	1.0	43.8573919684
240	2.0	43.7763766013
240	2.0	43.8175889253
240	2.0	43.8117279586
240	2.0	43.8645825365
240	2.0	43.8264544401
240	2.0	43.8421607361
240	2.0	43.8650772618
240	1.0	43.8718144991
240	2.0	43.8556121355
240	2.0	43.8513928582
240	2.0	43.7928228001
240	2.0	43.8501605663
240	2.0	43.8725783434
240	2.0	43.849431229
240	1.0	43.8285326355
240	2.0	43.8604326558
240	2.0	43.8717086141
240	1.0	43.8449472682
240	1.0	43.8046608735
240	1.0	43.8365978383
240	2.0	43.8085474454
240	2.0	43.8708428594
240	2.0	43.8240506395
240	1.0	43.8041432603
240	2.0	43.7862507323
240	2.0	43.8063800002
240	2.0	43.7893090667
240	1.0	43.7715642519
240	2.0	43.7891942368
240	2.0	43.8319030376
240	1.0	43.8070901832
240	2.0	43.8003858119
240	2.0	43.855898694
240	2.0	43.8621409826
240	2.0	43.813300772
240	2.0	43.777950517
240	2.0	43.8774603464
240	2.0	43.8668629364
240	2.0	43.7686007821
240	1.0	43.7914681601
240	2.0	43.8476230435
240	1.0	43.7880772479
240	2.0	43.8267451347
240	2.0	43.8681019307
240	2.0	43.8695526824
240	1.0	43.7942317835
240	2.0	43.876012099
240	2.0	43.864815703
240	2.0	43.8474797943
240	1.0	43.7887732439
240	2.0	43.8749921329
240	2.0	43.7859657949
240	2.0	43.864185679
240	2.0	43.8048600478
240	1.0	43.8699156589
240	3.0	43.7685187759
240	2.0	43.7822693354
240	2.0	43.857976243
240	1.0	43.8456426684
240	2.0	43.786284865
240	1.0	43.8045421091
240	1.0	43.8618692237
240	1.0	43.854591654
240	1.0	43.825786524
240	2.0	43.7933317268
240	1.0	43.8610707144
240	1.0	43.7758714144
240	2.0	43.8618417557
240	2.0	43.8294699724
240	1.0	43.8395869658
240	2.0	43.853290328
240	1.0	43.8728496554
240	2.0	43.8502099964
240	2.0	43.7804230665
240	2.0	43.868276439
240	1.0	43.8436152055
240	2.0	43.7671050891
240	1.0	43.8822252658
240	2.0	43.8844624049
240	1.0	43.8533035123
240	2.0	43.7793033838
240	2.0	43.8303408956
240	2.0	43.8706247593
240	1.0	43.7964093269
240	1.0	43.8732055249
240	2.0	43.7726266022
240	2.0	43.8124144635
240	2.0	43.7817397782
240	3.0	43.8560985752
240	2.0	43.8609051292
240	2.0	43.8327795295
240	1.0	43.8422992708
240	1.0	43.8555381861
240	2.0	43.8453613508
240	1.0	43.8675222336
240	2.0	43.7999809838
240	2.0	43.8314758067
240	2.0	43.8384766875
240	2.0	43.8741349066
240	2.0	43.7962765245
240	1.0	43.8316485041
240	2.0	43.8412829206
240	2.0	43.8545233189
240	2.0	43.8528072274
240	2.0	43.8188284223
240	2.0	43.8617456885
240	2.0	43.8544609456
240	2.0	43.8400085844
240	2.0	43.8582887145
240	2.0	43.8449206225
240	2.0	43.8702454579
240	2.0	43.7534480484
240	2.0	43.8571620212
240	1.0	43.7806319827
240	2.0	43.8537054234
240	1.0	43.8034772851
240	2.0	43.7732880055
240	2.0	43.8296537231
240	2.0	43.7798030935
240	2.0	43.8078230104
240	2.0	43.8669085677
240	2.0	43.8798328301
240	2.0	43.8027818889
240	2.0	43.7937074979
240	2.0	43.8309754765
240	1.0	43.8440176075
240	2.0	43.7951355084
240	1.0	43.8428900301
240	1.0	43.8401327859
240	1.0	43.8581220225
240	2.0	43.8658002735
240	2.0	43.8149441967
240	2.0	43.8569579544
240	1.0	43.8044442618
240	2.0	43.857895499
240	2.0	43.838721122
240	2.0	43.857589004
240	2.0	43.825017803
240	2.0	43.8721635038
240	2.0	43.8675437
240	2.0	43.7765774284
240	1.0	43.8308290265
240	1.0	43.8104257461
240	2.0	43.7775389233
240	2.0	43.8457620807
240	1.0	43.8122381457
240	2.0	43.8432484247
240	2.0	43.8376303442
240	1.0	43.8739672664
240	2.0	43.7712128905
240	2.0	43.8369782217
240	1.0	43.764422147
240	2.0	43.8367114634
240	2.0	43.8737573837
240	2.0	43.8134823366
240	2.0	43.8369668466
240	2.0	43.8247746373
240	2.0	43.8577389753
240	2.0	43.8596207296
240	2.0	43.7626255145
240	2.0	43.8385595686
240	2.0	43.8517243551
240	2.0	43.8623865703
240	1.0	43.8423952668
240	2.0	43.827126126
240	2.0	43.8567001556
240	2.0	43.8561682578
240	2.0	43.854952984
240	2.0	43.8686338167
240	1.0	43.7532652933
240	2.0	43.7873855075
240	2.0	43.8726156164
240	2.0	43.8632563589
240	2.0	43.8618887197
240	2.0	43.8674276664
240	2.0	43.8663946396
240	2.0	43.8538044389
240	1.0	43.8626711927
240	2.0	43.8735838578
240	2.0	43.8207557211
240	2.0	43.7778027772
240	2.0	43.8542476181
240	2.0	43.8030486819
240	1.0	43.7881951277
240	2.0	43.865084835
240	2.0	43.8720072793
240	1.0	43.8336562878
240	2.0	43.8459653313
240	1.0	43.871719134
240	2.0	43.7929113206
240	1.0	43.8572963132
240	2.0	43.8704416943
240	2.0	43.7979434562
240	1.0	43.812865085
240	2.0	43.8155219131
240	2.0	43.8642480321
240	2.0	43.8665359518
240	2.0	43.8584609346
240	2.0	43.8177486723
240	1.0	43.864138436
240	2.0	43.7715791297
240	2.0	43.7798742888
240	2.0	43.8677556717
240	2.0	43.8601486411
240	2.0	43.8344379765
240	1.0	43.8243018565
240	2.0	43.8647521858
240	2.0	43.8289590908
240	2.0	43.863072153
240	1.0	43.8298177937
240	2.0	43.7768374565
240	2.0	43.8337669153
240	1.0	43.8757378669
240	2.0	43.8386472516
240	1.0	43.8196138779
240	1.0	43.8695324648
240	2.0	43.8752207033
240	1.0	43.824965354
240	1.0	43.8523232721
240	2.0	43.8100315743
240	2.0	43.8420443921
240	2.0	43.785923424
240	2.0	43.8880898036
240	1.0	43.8176616876
240	2.0	43.8594101332
240	2.0	43.8593291604
240	2.0	43.8329448201
240	2.0	43.890667781
240	2.0	43.7627032709
240	2.0	43.7517746377
240	2.0	43.7967063959
240	1.0	43.7818928161
240	2.0	43.8470691132
240	2.0	43.8538224899
240	1.0	43.838271547
240	1.0	43.866123948
240	2.0	43.8092015737
240	2.0	43.8528385643
240	2.0	43.8509319564
240	2.0	43.8571119913
240	2.0	43.8119705103
240	2.0	43.7588524249
240	1.0	43.8092097108
240	2.0	43.8480703685
240	2.0	43.8520097344
240	2.0	43.8671492379
240	2.0	43.8447478943
240	2.0	43.8567750995
240	2.0	43.7861933863
240	1.0	43.8618710343
240	2.0	43.780283353
240	2.0	43.8015381951
240	1.0	43.8745232696
240	2.0	43.7594253673
240	1.0	43.8751337815
240	2.0	43.85841839
240	2.0	43.8440779242
240	2.0	43.8326279171
240	2.0	43.8673359009
240	2.0	43.780013031
240	1.0	43.7914820578
240	2.0	43.8184938108
240	2.0	43.8606075631
240	2.0	43.8582263266
240	1.0	43.8710051259
240	2.0	43.8439003764
240	2.0	43.8231317947
240	2.0	43.86797211
240	2.0	43.7908361987
240	1.0	43.8701056074
240	1.0	43.8585344779
240	1.0	43.827876825
240	2.0	43.818952525
240	1.0	43.8727989483
240	1.0	43.8642310364
240	1.0	43.868350718
240	2.0	43.8313141789
240	1.0	43.8666317943
240	2.0	43.8423528865
240	2.0	43.8710505559
240	2.0	43.8321671054
240	2.0	43.7980641146
240	2.0	43.8415157694
240	2.0	43.8597226341
240	2.0	43.7722140307
240	2.0	43.8689242749
240	2.0	43.8428943822
240	2.0	43.7894705102
240	1.0	43.8675901784
240	2.0	43.8067393668
240	1.0	43.7990259696
240	2.0	43.8480180875
240	1.0	43.8424061028
240	2.0	43.8049768683
240	1.0	43.8592965928
240	1.0	43.8337851347
240	2.0	43.857643447
240	2.0	43.8588893448
240	1.0	43.8155331531
240	1.0	43.8707249594
240	2.0	43.8296601037
240	2.0	43.8173306857
240	2.0	43.8457076258
240	1.0	43.8638619125
240	1.0	43.7737426598
240	2.0	43.8540517774
240	2.0	43.865403353
240	3.0	43.8374211834
240	2.0	43.8556945052
240	2.0	43.8109539296
240	2.0	43.775525012
240	2.0	43.7695651981
240	2.0	43.8525755274
240	2.0	43.8829719027
240	2.0	43.7945892543
240	2.0	43.8069876879
240	1.0	43.7739943692
240	1.0	43.859569733
240	1.0	43.791238425
240	2.0	43.8626573773
240	2.0	43.8308472793
240	2.0	43.7880564045
240	2.0	43.8589098612
240	2.0	43.8105281264
240	2.0	43.7931423706
240	1.0	43.7604491233
240	1.0	43.8748764747
240	2.0	43.8455723297
240	1.0	43.850236052
240	1.0	43.7939028934
240	2.0	43.7875586539
240	2.0	43.8470139722
240	2.0	43.7944239121
240	2.0	43.8658018438
240	1.0	43.8154491385
240	2.0	43.8577800988
240	2.0	43.7750693985
240	1.0	43.8580969875
240	2.0	43.8040728193
240	2.0	43.8430972932
240	2.0	43.8590141746
240	2.0	43.8445804279
240	2.0	43.8212724335
240	2.0	43.859457876
240	2.0	43.7950003261
240	2.0	43.7710464005
240	2.0	43.8503754581
240	1.0	43.8814272803
240	1.0	43.865154491
240	1.0	43.8523654631
240	1.0	43.8712766309
240	2.0	43.8643137277
240	2.0	43.7747091973
240	2.0	43.816466163
240	2.0	43.8629719231
240	2.0	43.8486921844
240	1.0	43.845400937
240	1.0	43.8516237665
240	2.0	43.7882271421
240	2.0	43.8658498895
240	2.0	43.8318907019
240	2.0	43.8016478588
240	2.0	43.7998463653
240	2.0	43.8444114117
240	2.0	43.8599438526
240	2.0	43.8136586396
240	2.0	43.8590591602
240	2.0	43.8277393173
240	1.0	43.8212632881
240	2.0	43.8402279451
240	2.0	43.8674586325
240	2.0	43.857676207
240	2.0	43.8551734451
240	2.0	43.8665973534
240	2.0	43.8001281601
240	2.0	43.800676342
240	2.0	43.8293689971
240	2.0	43.8126955563
240	1.0	43.8478993369
240	2.0	43.8787829908
240	2.0	43.8651893097
240	1.0	43.8054850564
240	2.0	43.8269676616
240	2.0	43.8690044923
240	2.0	43.8235474668
240	2.0	43.7842368449
240	2.0	43.8238023301
240	2.0	43.8748963872
240	1.0	43.8568524059
240	2.0	43.8642990796
240	2.0	43.846515635
240	2.0	43.855539487
240	2.0	43.7988089419
240	2.0	43.7929466002
240	2.0	43.8495142886
240	2.0	43.8656157318
240	2.0	43.8580230751
240	2.0	43.7835836898
240	1.0	43.845061629
240	1.0	43.8147538035
240	1.0	43.8567433562
240	2.0	43.8365037175
240	2.0	43.8177253639
240	2.0	43.8030664015
240	2.0	43.8247327788
240	2.0	43.8571048209
240	2.0	43.842463922
240	2.0	43.8670206439
240	1.0	43.7704570913
240	1.0	43.8077372345
240	2.0	43.7740597597
240	2.0	43.8638320223
240	2.0	43.8264722641
240	2.0	43.8719079805
240	2.0	43.8483796712
240	1.0	43.8206168783
240	2.0	43.8207781312
240	2.0	43.7620031945
240	1.0	43.7756614581
240	2.0	43.7580363508
240	1.0	43.7881613011
240	1.0	43.8388212012
240	2.0	43.853729346
240	2.0	43.7738211337
240	1.0	43.8747255295
240	2.0	43.8632919076
240	1.0	43.8034456854
240	1.0	43.8780207189
240	2.0	43.837893865
240	2.0	43.8280859527
240	2.0	43.8470379446
240	2.0	43.7895383851
240	2.0	43.8628014393
240	2.0	43.8364880698
240	2.0	43.8634781899
240	1.0	43.838277076
240	2.0	43.7869190467
240	2.0	43.8113611826
240	2.0	43.8864171254
240	1.0	43.7669191579
240	2.0	43.8279666045
240	1.0	43.8632800304
240	1.0	43.827536658
240	1.0	43.7846438559
240	2.0	43.8103502571
240	1.0	43.8285521042
240	2.0	43.8089732069
240	2.0	43.86458814
240	2.0	43.8282808135
240	2.0	43.8181807081
240	2.0	43.8534126563
240	2.0	43.8688915662
240	2.0	43.820273706
240	1.0	43.863171383
240	2.0	43.8778181648
240	2.0	43.8598730002
240	2.0	43.843240461
240	2.0	43.8623949317
240	2.0	43.8690967339
240	2.0	43.8667312148
240	2.0	43.8543821179
240	2.0	43.7925612857
240	2.0	43.8378946933
240	2.0	43.803046928
240	2.0	43.778854854
240	2.0	43.881332968
240	2.0	43.8319500436
240	2.0	43.8294980054
240	1.0	43.8666648186
240	2.0	43.8537277256
240	2.0	43.7790283337
240	2.0	43.7839174066
240	2.0	43.8829469159
240	1.0	43.7841736149
240	2.0	43.8663538202
240	2.0	43.8633486384
240	1.0	43.7913131663
240	2.0	43.8618309946
240	2.0	43.8523146721
240	1.0	43.8193726348
240	2.0	43.8735371404
240	2.0	43.8546060072
240	2.0	43.8525348277
240	1.0	43.8697532136
240	1.0	43.8225259913
240	1.0	43.8710334463
240	1.0	43.8645802976
240	1.0	43.8382456617
240	1.0	43.8641877808
240	1.0	43.8632441426
240	2.0	43.8132181581
240	2.0	43.8147769282
240	1.0	43.8617938641
240	2.0	43.7952068202
240	2.0	43.8774093819
240	2.0	43.8833893115
240	2.0	43.8631291769
240	1.0	43.8776301041
240	2.0	43.8518716499
240	2.0	43.8650649453
240	2.0	43.7891457539
240	2.0	43.805810415
240	2.0	43.8779638133
240	2.0	43.8684959794
240	1.0	43.8010134412
240	1.0	43.887547589
240	2.0	43.8674777829
240	2.0	43.839073973
240	2.0	43.7651498616
240	2.0	43.80035636
240	2.0	43.8587691458
240	1.0	43.7735741991
240	1.0	43.8111104983
240	2.0	43.7822838543
240	2.0	43.8674589482
240	2.0	43.857428007
240	2.0	43.8745246451
240	1.0	43.8608301333
240	2.0	43.8550957442
240	1.0	43.8810394075
240	2.0	43.8802911976
240	2.0	43.8493908105
240	2.0	43.8798174455
240	2.0	43.887270233
240	2.0	43.7979281396
240	2.0	43.8603021735
240	1.0	43.8674105286
240	2.0	43.8482362722
240	2.0	43.8510586606
240	2.0	43.859138053
240	2.0	43.8213973572
240	2.0	43.8668608802
240	2.0	43.8620447111
240	2.0	43.8348918454
240	1.0	43.8274302949
240	2.0	43.8206110454
240	1.0	43.8385691485
240	1.0	43.8303436917
240	2.0	43.7820146462
240	2.0	43.855653504
240	2.0	43.840316747
240	2.0	43.8759125662
240	2.0	43.8144048468
240	2.0	43.8342630074
240	1.0	43.8464462575
240	2.0	43.8197786442
240	1.0	43.8331487284
240	2.0	43.8687028063
240	2.0	43.8642392322
240	1.0	43.8156386824
240	2.0	43.8537646993
240	1.0	43.7908638358
240	2.0	43.8291931741
240	2.0	43.8680795723
240	2.0	43.8426737862
240	2.0	43.8615806828
240	2.0	43.8624041805
240	2.0	43.8159840954
240	2.0	43.842658978
240	1.0	43.8138885753
240	2.0	43.8613833884
240	1.0	43.7856023264
240	2.0	43.8702790799
240	2.0	43.8404417425
240	2.0	43.8591607175
240	2.0	43.8702351793
240	2.0	43.883764507
240	1.0	43.7821639577
240	2.0	43.8630254386
240	2.0	43.7973288503
240	2.0	43.8313020042
240	2.0	43.8556660752
240	1.0	43.8131431067
240	2.0	43.8316667534
240	1.0	43.8067024883
240	2.0	43.866939651
240	2.0	43.7684039738
240	1.0	43.801644403
240	2.0	43.8477603161
240	2.0	43.770790762
240	2.0	43.7962126256
240	1.0	43.791340834
240	2.0	43.8784880773
240	2.0	43.87724488
240	2.0	43.8209320666
240	2.0	43.858209989
240	2.0	43.8589971992
240	2.0	43.8006457348
240	2.0	43.854310514
240	1.0	43.8283851696
240	2.0	43.850486049
240	2.0	43.7916793624
240	2.0	43.8620279343
240	1.0	43.8084000414
240	1.0	43.846219638
240	2.0	43.7690135147
240	2.0	43.7954711333
240	2.0	43.850380059
240	2.0	43.8774063131
240	2.0	43.8382922362
240	2.0	43.8513081955
240	2.0	43.7812993251
240	1.0	43.8297771028
240	2.0	43.852922526
240	2.0	43.8068011124
240	2.0	43.8105055313
240	2.0	43.8546233517
240	2.0	43.8697999761
240	1.0	43.814739119
240	1.0	43.8755357429
240	2.0	43.8748540402
240	2.0	43.8547788413
240	2.0	43.8500995036
240	1.0	43.8363212857
240	2.0	43.8510785232
240	2.0	43.8000476096
240	2.0	43.8387964616
240	2.0	43.7772872726
240	2.0	43.8541893294
240	2.0	43.8089484416
240	2.0	43.8242276112
240	2.0	43.8163387051
240	2.0	43.8542359971
240	2.0	43.8612423483
240	2.0	43.8518938342
240	2.0	43.7937799894
240	1.0	43.8184030488
240	2.0	43.8299728142
240	2.0	43.8531786815
240	1.0	43.8407754091
240	2.0	43.8650824126
240	1.0	43.798594747
240	1.0	43.8110276506
240	2.0	43.8112893974
240	2.0	43.8628788833
240	2.0	43.772549624
240	2.0	43.8179080076
240	2.0	43.8538702231
240	2.0	43.8050397316
240	2.0	43.8500047483
240	2.0	43.8245161484
240	1.0	43.8610895915
240	2.0	43.8439116923
240	2.0	43.8465580917
240	2.0	43.8553099496
240	1.0	43.7763084665
240	2.0	43.8633139372
240	2.0	43.8551164714
240	2.0	43.8701028874
240	2.0	43.8735785342
240	1.0	43.8277963335
240	2.0	43.8728040534
240	1.0	43.8179935896
240	2.0	43.8612083939
240	1.0	43.8521437808
240	2.0	43.7913320251
240	2.0	43.8274812041
240	1.0	43.7805292495
240	2.0	43.8660876227
240	1.0	43.8658993987
240	2.0	43.8427808157
240	2.0	43.793288265
240	1.0	43.8822649927
240	2.0	43.7759558287
240	2.0	43.7969651318
240	2.0	43.8581448247
240	2.0	43.8449414564
240	2.0	43.842855656
240	2.0	43.8017000224
240	2.0	43.8314737566
240	2.0	43.7830159824
240	1.0	43.8771356559
240	2.0	43.8107770137
240	1.0	43.8412053905
240	1.0	43.8218203181
240	2.0	43.8497477175
240	1.0	43.8661056672
240	2.0	43.8085770882
240	1.0	43.8662407502
240	2.0	43.8290315907
240	1.0	43.7992974313
240	2.0	43.8481018276
240	2.0	43.867313095
240	2.0	43.8013154403
240	2.0	43.8595756352
240	1.0	43.8522032424
240	2.0	43.7905335156
240	1.0	43.8270870993
240	1.0	43.8667239707
240	2.0	43.7963973427
240	2.0	43.876729426
240	2.0	43.82578559
240	2.0	43.8648388019
240	1.0	43.8203660907
240	2.0	43.8767163461
240	2.0	43.7638699298
240	2.0	43.8645842922
240	2.0	43.7955429802
240	1.0	43.864126396
240	1.0	43.7808268241
240	2.0	43.8591725801
240	1.0	43.8775846248
240	1.0	43.8074719731
240	2.0	43.7821597107
240	2.0	43.8316175214
240	2.0	43.8621492714
240	1.0	43.8521308827
240	2.0	43.8680722104
240	2.0	43.7720235441
240	1.0	43.8666904735
240	2.0	43.8539047185
240	1.0	43.8680573176
240	2.0	43.8546553169
240	2.0	43.7582892909
240	2.0	43.8201713365
240	1.0	43.8692459974
240	1.0	43.851551475
240	1.0	43.8386769233
240	1.0	43.8477073002
240	2.0	43.8626270869
240	1.0	43.8150636558
240	1.0	43.8437153901
240	2.0	43.8650012103
240	1.0	43.8450809527
240	2.0	43.837662017
240	2.0	43.8599610929
240	2.0	43.857694389
240	2.0	43.8196764802
240	1.0	43.8347521519
240	1.0	43.8292989061
240	2.0	43.8511090119
240	1.0	43.7881508343
240	1.0	43.8477679511
240	2.0	43.8190236439
240	1.0	43.8013983915
240	2.0	43.8104306661
240	2.0	43.849971854
240	2.0	43.8692137471
240	2.0	43.8581569568
240	2.0	43.8813959397
240	2.0	43.8537306169
240	2.0	43.789824476
240	1.0	43.8732929103
240	2.0	43.821042045
240	1.0	43.7824215516
240	2.0	43.8933634306
240	2.0	43.848552713
240	1.0	43.8668809535
240	2.0	43.8410410445
240	2.0	43.7858218055
240	1.0	43.7778935182
240	2.0	43.8656662361
240	1.0	43.8713447096
240	1.0	43.8515434108
240	2.0	43.7702170001
240	2.0	43.8440955176
240	1.0	43.842834721
240	2.0	43.8106314019
240	2.0	43.8357403393
240	2.0	43.8553722191
240	2.0	43.8575816898
240	1.0	43.7944998676
240	2.0	43.8352138832
240	2.0	43.8521813978
240	2.0	43.7918680482
240	2.0	43.8575555563
240	2.0	43.8576902478
240	2.0	43.8691540939
240	2.0	43.8568932285
240	2.0	43.8233320251
240	2.0	43.7992168619
240	1.0	43.8276488582
240	2.0	43.7861573409
240	2.0	43.8536004577
240	1.0	43.8638632464
240	1.0	43.8364275397
240	1.0	43.8458420703
240	2.0	43.7894630519
240	1.0	43.8373013659
240	1.0	43.8011863971
240	2.0	43.7955940617
240	2.0	43.8546015175
240	1.0	43.8620516756
240	2.0	43.8735350143
240	2.0	43.8717361055
240	2.0	43.8696441212
240	2.0	43.8612452121
240	2.0	43.855596786
240	2.0	43.8611612515
240	2.0	43.8476409475
240	2.0	43.8653761011
240	2.0	43.8489373901
240	2.0	43.8442553933
240	2.0	43.8610315131
240	2.0	43.8704135393
240	2.0	43.8670173789
240	2.0	43.7793151699
240	1.0	43.8714061426
240	2.0	43.7978003587
240	1.0	43.8594008659
240	1.0	43.8153547173
240	2.0	43.8673689654
240	2.0	43.8505223286
240	1.0	43.8468008959
240	2.0	43.8303937889
240	2.0	43.7862365657
240	1.0	43.8455943685
240	2.0	43.8018293179
240	2.0	43.8135626615
240	1.0	43.783019314
240	2.0	43.8500489094
240	2.0	43.8362696569
240	2.0	43.8604932909
240	2.0	43.850293956
240	2.0	43.8488446382
240	2.0	43.8175582932
240	1.0	43.7898995234
240	2.0	43.7709561412
240	2.0	43.8565423483
240	2.0	43.8182974988
240	2.0	43.8601770621
240	2.0	43.8394326981
240	2.0	43.8585370042
240	1.0	43.8700271267
240	2.0	43.8535887586
240	2.0	43.8858572907
240	2.0	43.7892756477
240	2.0	43.7537708004
