# Supplementary material for: Unique membrane properties and enhanced signal processing in human neocortical neurons
Source: eLife. 2016 Oct 6;5:e16553. doi: 10.7554/eLife.16553 (PMC5100995; doi:10.7554/eLife.16553)
Supplement: Source code 1. — DOI: http://dx.doi.org/10.7554/eLife.16553.014 [file elife-16553-code1.zip › Fig3/Fig3b/DIST_045_SYNC/Mon_Apr_11_11_35_14_2016/syns_241/sync_stim_seed_732.txt]

NUMBER_OF_SYNAPSES	APC_N	MAX_VOLTAGE
241	1.0	43.884441475
241	2.0	43.8577563367
241	2.0	43.77011633
241	1.0	43.8417554618
241	2.0	43.8084396348
241	2.0	43.816926017
241	2.0	43.8410353598
241	2.0	43.819879941
241	2.0	43.8038849196
241	2.0	43.8689814698
241	2.0	43.790400133
241	1.0	43.8373905237
241	2.0	43.8198822229
241	1.0	43.8113053813
241	2.0	43.8315571772
241	2.0	43.8128890229
241	2.0	43.8409440141
241	2.0	43.8183808937
241	1.0	43.8744226693
241	2.0	43.8222635821
241	2.0	43.8183534501
241	2.0	43.8719762116
241	2.0	43.7890582244
241	1.0	43.8583475034
241	2.0	43.8661850891
241	2.0	43.8585457187
241	2.0	43.8367640232
241	2.0	43.8361519016
241	2.0	43.8498248101
241	2.0	43.845756711
241	1.0	43.8446016797
241	2.0	43.8429901683
241	2.0	43.8769946251
241	1.0	43.8583697947
241	1.0	43.8634187991
241	2.0	43.7625477409
241	2.0	43.8054039082
241	1.0	43.7999176391
241	2.0	43.7791146989
241	2.0	43.855375035
241	2.0	43.8450451664
241	2.0	43.8026403245
241	2.0	43.8401409478
241	2.0	43.8415047773
241	1.0	43.8307857868
241	2.0	43.8184921997
241	2.0	43.7909874016
241	2.0	43.8488905376
241	1.0	43.8711309665
241	2.0	43.8641720213
241	1.0	43.8607951186
241	1.0	43.792960179
241	1.0	43.8495358354
241	1.0	43.8531649335
241	1.0	43.7647351222
241	1.0	43.7651356805
241	1.0	43.8591224965
241	2.0	43.8373422882
241	2.0	43.7995228038
241	2.0	43.8106114233
241	2.0	43.8304027327
241	1.0	43.8634931937
241	2.0	43.8622613063
241	2.0	43.8647186439
241	2.0	43.8596489888
241	2.0	43.8078882344
241	2.0	43.8253848027
241	2.0	43.8223668775
241	2.0	43.7930886046
241	2.0	43.8342650059
241	2.0	43.8369329359
241	2.0	43.8551506794
241	2.0	43.8694743111
241	2.0	43.855206417
241	1.0	43.8646238932
241	2.0	43.7990604128
241	2.0	43.7812758636
241	1.0	43.8355437676
241	2.0	43.8175903296
241	2.0	43.8605259381
241	2.0	43.8555081298
241	2.0	43.8457922092
241	1.0	43.8397181121
241	1.0	43.8127243194
241	2.0	43.8471243249
241	1.0	43.7975726116
241	1.0	43.8706319099
241	2.0	43.8526947437
241	2.0	43.7942787829
241	2.0	43.8456706963
241	1.0	43.8554927572
241	2.0	43.8432012546
241	1.0	43.8358799155
241	2.0	43.8509871899
241	2.0	43.7640374492
241	2.0	43.7780119407
241	2.0	43.7927237958
241	2.0	43.858792136
241	2.0	43.7926922615
241	1.0	43.8499187869
241	1.0	43.7838365717
241	1.0	43.8687596881
241	2.0	43.7964866652
241	2.0	43.8541188736
241	2.0	43.8564175258
241	2.0	43.8908446053
241	2.0	43.8462027026
241	2.0	43.8629323322
241	1.0	43.8810560458
241	2.0	43.83567502
241	2.0	43.8589170331
241	2.0	43.8106472575
241	2.0	43.8707854754
241	1.0	43.8352207869
241	2.0	43.8282007717
241	2.0	43.8426298862
241	2.0	43.8601798638
241	2.0	43.8613648898
241	1.0	43.8678419081
241	2.0	43.8302818743
241	2.0	43.7931514535
241	2.0	43.8540556889
241	2.0	43.865918858
241	2.0	43.8423874999
241	2.0	43.8606453909
241	2.0	43.8626843427
241	2.0	43.8829104109
241	2.0	43.8628958227
241	1.0	43.8498917343
241	1.0	43.8015943859
241	2.0	43.8086130324
241	2.0	43.857947308
241	2.0	43.8269007174
241	2.0	43.8039989262
241	1.0	43.7748593566
241	2.0	43.8473641837
241	2.0	43.7892883127
241	2.0	43.7951034271
241	2.0	43.8621340247
241	2.0	43.8263939095
241	2.0	43.8665435326
241	2.0	43.8320485817
241	2.0	43.8142199017
241	2.0	43.7890877632
241	1.0	43.8719283585
241	2.0	43.8097518721
241	1.0	43.7860430928
241	2.0	43.8684470985
241	2.0	43.831803708
241	2.0	43.8235721044
241	3.0	43.7927552031
241	2.0	43.8611532029
241	2.0	43.7844794882
241	2.0	43.7996564751
241	2.0	43.8351954094
241	1.0	43.7778529188
241	2.0	43.8459930056
241	2.0	43.7801502154
241	2.0	43.8084214799
241	2.0	43.7833462323
241	2.0	43.859619111
241	1.0	43.7764506901
241	1.0	43.8645390029
241	1.0	43.8881328865
241	1.0	43.8654801082
241	2.0	43.8125424151
241	3.0	43.8511866125
241	2.0	43.7925958436
241	2.0	43.833767806
241	2.0	43.7950873575
241	2.0	43.8145806177
241	2.0	43.8009257761
241	2.0	43.7621574061
241	2.0	43.8607835203
241	1.0	43.8393541401
241	1.0	43.8479737567
241	2.0	43.8601222203
241	2.0	43.8683752186
241	2.0	43.7891187161
241	2.0	43.8419846006
241	2.0	43.8022744849
241	1.0	43.7773304157
241	2.0	43.8702451945
241	2.0	43.84919684
241	2.0	43.8647556192
241	2.0	43.8507949994
241	2.0	43.8554264497
241	2.0	43.7509052588
241	2.0	43.8207178162
241	2.0	43.8537820925
241	2.0	43.8719279321
241	2.0	43.8102067622
241	2.0	43.8587303626
241	1.0	43.8645085416
241	1.0	43.863710425
241	2.0	43.8312596743
241	2.0	43.8286976698
241	2.0	43.8562324336
241	2.0	43.8487828625
241	2.0	43.7834923852
241	2.0	43.8437138137
241	2.0	43.8379386504
241	2.0	43.8620294112
241	1.0	43.8117982084
241	2.0	43.8372173779
241	2.0	43.8691968507
241	2.0	43.7901469
241	2.0	43.8455723029
241	2.0	43.7730606973
241	2.0	43.8054094381
241	2.0	43.8669543057
241	1.0	43.818538213
241	2.0	43.8300057568
241	2.0	43.8453550544
241	2.0	43.7860137829
241	2.0	43.8029535399
241	2.0	43.8673100818
241	2.0	43.8329498199
241	2.0	43.8811828611
241	1.0	43.7846513464
241	1.0	43.8576477175
241	1.0	43.8408914296
241	2.0	43.8222896126
241	1.0	43.8667805887
241	1.0	43.8640381485
241	2.0	43.8352987882
241	2.0	43.8558319625
241	2.0	43.7918065795
241	1.0	43.8617592882
241	2.0	43.803411881
241	2.0	43.8450691908
241	2.0	43.883730866
241	2.0	43.7967474163
241	2.0	43.7886322122
241	2.0	43.8564127344
241	2.0	43.8655179853
241	2.0	43.7964377951
241	1.0	43.7856696072
241	2.0	43.8473116761
241	2.0	43.8114943983
241	1.0	43.8348390459
241	2.0	43.8592703282
241	1.0	43.8608599782
241	1.0	43.8504400221
241	2.0	43.8685598941
241	2.0	43.8599706775
241	2.0	43.8822391554
241	2.0	43.8553134244
241	2.0	43.8044561074
241	1.0	43.8336327906
241	1.0	43.7872557266
241	1.0	43.8652530949
241	2.0	43.8652011647
241	2.0	43.8074129044
241	2.0	43.8587114075
241	1.0	43.8562155642
241	2.0	43.8940699335
241	2.0	43.8758860896
241	2.0	43.8339066097
241	2.0	43.8104271955
241	2.0	43.8481593444
241	2.0	43.8517972169
241	2.0	43.8642122737
241	2.0	43.841693022
241	1.0	43.8479870443
241	2.0	43.7965744052
241	1.0	43.8649707828
241	2.0	43.8713825485
241	2.0	43.8761575916
241	1.0	43.8748433562
241	1.0	43.8666867709
241	2.0	43.8348428719
241	2.0	43.7880588513
241	1.0	43.8492233982
241	1.0	43.8802903688
241	2.0	43.8440775123
241	2.0	43.8490293875
241	2.0	43.8250395899
241	2.0	43.8116156492
241	2.0	43.8178585461
241	2.0	43.7781811875
241	1.0	43.8197440095
241	2.0	43.8391072579
241	2.0	43.8130928669
241	1.0	43.8034908645
241	2.0	43.8177426682
241	2.0	43.8512438041
241	2.0	43.8516501086
241	2.0	43.8195650403
241	1.0	43.7626068281
241	2.0	43.7843926381
241	2.0	43.8408449717
241	2.0	43.8239639615
241	2.0	43.8617552483
241	2.0	43.8658003248
241	2.0	43.8276531156
241	2.0	43.8204698407
241	1.0	43.8879041713
241	2.0	43.7847275549
241	2.0	43.7786896261
241	2.0	43.794854971
241	2.0	43.801995594
241	2.0	43.8517305813
241	2.0	43.8603762988
241	2.0	43.8712415279
241	2.0	43.8414005094
241	1.0	43.8666908016
241	2.0	43.7972145433
241	2.0	43.8850978409
241	2.0	43.859051587
241	1.0	43.8563254795
241	2.0	43.8292322311
241	2.0	43.847843633
241	2.0	43.829152947
241	1.0	43.852126549
241	2.0	43.8724497545
241	2.0	43.7827669115
241	1.0	43.8028413438
241	2.0	43.7992599841
241	2.0	43.823139351
241	2.0	43.8728195261
241	2.0	43.8395568481
241	2.0	43.8562471145
241	1.0	43.8161782432
241	2.0	43.8574866075
241	2.0	43.8485253846
241	2.0	43.8462410219
241	2.0	43.8205591372
241	1.0	43.824906412
241	2.0	43.8700378207
241	2.0	43.8719045585
241	2.0	43.834290468
241	2.0	43.7838079773
241	2.0	43.870766737
241	1.0	43.8527792311
241	2.0	43.8424408515
241	2.0	43.8203347752
241	2.0	43.8436011062
241	2.0	43.8175137737
241	1.0	43.8766660512
241	1.0	43.8141508587
241	2.0	43.7655869624
241	2.0	43.8315450808
241	2.0	43.8206385883
241	2.0	43.7724860962
241	1.0	43.8242784818
241	2.0	43.8631483969
241	1.0	43.8399922609
241	2.0	43.8666756734
241	2.0	43.8617243327
241	2.0	43.7853862482
241	1.0	43.7642961769
241	1.0	43.7762610406
241	2.0	43.8336577398
241	2.0	43.8281948007
241	2.0	43.8369596659
241	2.0	43.8763581186
241	2.0	43.8630413559
241	1.0	43.8796776142
241	1.0	43.8583415439
241	1.0	43.8746118733
241	2.0	43.863988153
241	2.0	43.8433709443
241	2.0	43.7790836554
241	2.0	43.8241579755
241	1.0	43.8272041076
241	2.0	43.8295409046
241	1.0	43.8466750862
241	2.0	43.8505292308
241	2.0	43.8797208677
241	2.0	43.8468766424
241	2.0	43.8643675137
241	2.0	43.7739704219
241	2.0	43.8731314658
241	2.0	43.8633686346
241	2.0	43.7921073304
241	1.0	43.7749324944
241	1.0	43.8687266093
241	2.0	43.8323832963
241	2.0	43.8660554688
241	1.0	43.8187719187
241	1.0	43.8786880791
241	1.0	43.8418851599
241	2.0	43.8395376664
241	2.0	43.7667474355
241	2.0	43.8100624583
241	1.0	43.8636999375
241	1.0	43.870340741
241	2.0	43.8303795757
241	2.0	43.8708902858
241	1.0	43.8832148047
241	1.0	43.8773639533
241	2.0	43.7825125289
241	2.0	43.8442855263
241	2.0	43.8289619332
241	1.0	43.8032717239
241	1.0	43.7810671302
241	2.0	43.8662005381
241	2.0	43.7826333454
241	2.0	43.7911197316
241	2.0	43.8074848223
241	1.0	43.8457750351
241	2.0	43.8175414857
241	2.0	43.8609841761
241	1.0	43.8449577889
241	2.0	43.855853354
241	2.0	43.8745376678
241	2.0	43.8424458294
241	2.0	43.8141353269
241	2.0	43.7837652824
241	2.0	43.7757067155
241	2.0	43.8305168997
241	1.0	43.7672877469
241	1.0	43.8132831498
241	2.0	43.8367163181
241	2.0	43.8334106796
241	2.0	43.8576169703
241	2.0	43.8604570736
241	1.0	43.8606685856
241	1.0	43.8463460453
241	2.0	43.8664988964
241	2.0	43.8694449309
241	2.0	43.8198610125
241	2.0	43.805595958
241	2.0	43.791463209
241	2.0	43.8125336337
241	2.0	43.8685123704
241	1.0	43.8644580253
241	2.0	43.8031014065
241	2.0	43.8534438525
241	2.0	43.871690901
241	2.0	43.8655938681
241	2.0	43.8182259467
241	2.0	43.8610188275
241	2.0	43.8609447151
241	2.0	43.8482797878
241	2.0	43.7610892907
241	2.0	43.8356841798
241	1.0	43.8126498409
241	2.0	43.8580575887
241	1.0	43.7808739014
241	2.0	43.8562549563
241	1.0	43.8558780172
241	2.0	43.8304316328
241	2.0	43.8061297475
241	1.0	43.8530114038
241	2.0	43.7681297835
241	1.0	43.816562647
241	2.0	43.8216227198
241	2.0	43.8211018307
241	2.0	43.8659775502
241	2.0	43.8614121771
241	1.0	43.829730263
241	1.0	43.8786825092
241	2.0	43.8555540013
241	2.0	43.8343815522
241	1.0	43.8372920901
241	1.0	43.7694227869
241	2.0	43.8376139356
241	1.0	43.8598218804
241	2.0	43.8490000148
241	1.0	43.8362160456
241	2.0	43.8591393462
241	2.0	43.8736564013
241	2.0	43.867946617
241	2.0	43.8125996213
241	1.0	43.8654579812
241	2.0	43.8348007097
241	2.0	43.8558236496
241	2.0	43.8597554029
241	2.0	43.8372820218
241	1.0	43.8260651016
241	2.0	43.7926066293
241	1.0	43.8487947246
241	2.0	43.8321290824
241	2.0	43.8766707478
241	2.0	43.8702552024
241	1.0	43.8700919833
241	1.0	43.8729810011
241	2.0	43.8143783402
241	1.0	43.8514173449
241	2.0	43.8503564143
241	1.0	43.8305291995
241	2.0	43.8559181773
241	2.0	43.8655161469
241	2.0	43.8577990674
241	2.0	43.7913859541
241	2.0	43.8405947703
241	1.0	43.851449562
241	2.0	43.8591420492
241	2.0	43.872069332
241	1.0	43.8612525359
241	1.0	43.8747913875
241	1.0	43.8438957945
241	2.0	43.8497842193
241	1.0	43.8521946237
241	2.0	43.8504606646
241	2.0	43.8635626665
241	1.0	43.8702033564
241	2.0	43.8735299406
241	1.0	43.8036222006
241	2.0	43.7934596188
241	2.0	43.7807255591
241	1.0	43.84638887
241	2.0	43.8758462476
241	2.0	43.8744422509
241	2.0	43.775133408
241	2.0	43.8375242016
241	2.0	43.8152510385
241	2.0	43.8574510915
241	2.0	43.8906769483
241	1.0	43.8789458545
241	1.0	43.8160940837
241	2.0	43.8723059755
241	2.0	43.851025274
241	2.0	43.8282495379
241	1.0	43.8841468533
241	2.0	43.7716576688
241	2.0	43.7851935182
241	2.0	43.7800605783
241	2.0	43.8497861553
241	1.0	43.8160837672
241	1.0	43.8356150801
241	1.0	43.8198670209
241	1.0	43.8619449018
241	1.0	43.8001737329
241	2.0	43.8572534769
241	2.0	43.8456695858
241	1.0	43.8596510178
241	2.0	43.8086002152
241	2.0	43.8564354719
241	2.0	43.8590693569
241	1.0	43.8494757399
241	2.0	43.8236140379
241	2.0	43.8746926571
241	2.0	43.8105460242
241	2.0	43.7822362934
241	2.0	43.8401304752
241	2.0	43.8563678338
241	2.0	43.8413380825
241	2.0	43.7919192689
241	2.0	43.8440692789
241	2.0	43.8686730953
241	2.0	43.8317947261
241	2.0	43.813881629
241	1.0	43.8684520588
241	2.0	43.8252888349
241	2.0	43.8724642423
241	1.0	43.8693524631
241	3.0	43.8576264452
241	1.0	43.8272590784
241	2.0	43.8562088528
241	2.0	43.8675787055
241	2.0	43.8647500579
241	2.0	43.7666565905
241	2.0	43.7700240737
241	2.0	43.8591751148
241	2.0	43.8144795852
241	2.0	43.8556855155
241	2.0	43.8692172794
241	2.0	43.856435678
241	2.0	43.8484290356
241	2.0	43.822693635
241	2.0	43.8202618526
241	2.0	43.7746128541
241	1.0	43.851267083
241	2.0	43.8213381281
241	2.0	43.7966571399
241	2.0	43.7782211961
241	2.0	43.8286998298
241	1.0	43.836357798
241	2.0	43.8367743532
241	2.0	43.8354042522
241	2.0	43.7889600292
241	2.0	43.8544935531
241	2.0	43.8668577639
241	2.0	43.8642538218
241	2.0	43.8098965184
241	2.0	43.8217162451
241	2.0	43.8720146662
241	2.0	43.8555492979
241	1.0	43.7742582966
241	2.0	43.8765630085
241	2.0	43.8638019898
241	1.0	43.8233285776
241	2.0	43.8593721191
241	2.0	43.8192640971
241	2.0	43.8048672784
241	2.0	43.8609877483
241	1.0	43.8084005438
241	2.0	43.7925208138
241	1.0	43.8459185774
241	1.0	43.8705986031
241	1.0	43.787826085
241	2.0	43.816319181
241	2.0	43.8178339543
241	2.0	43.8595226203
241	2.0	43.8310016469
241	1.0	43.7964041854
241	1.0	43.8641118932
241	2.0	43.8269864526
241	2.0	43.8378641926
241	2.0	43.8060396769
241	2.0	43.8469361971
241	1.0	43.8547926415
241	2.0	43.7696625624
241	2.0	43.7924713569
241	2.0	43.8631453135
241	2.0	43.810975434
241	2.0	43.818518062
241	1.0	43.8102816908
241	2.0	43.869005539
241	2.0	43.8485779855
241	2.0	43.7785655802
241	2.0	43.7833104324
241	2.0	43.8717555361
241	2.0	43.8359271835
241	2.0	43.7801691721
241	1.0	43.7873516346
241	2.0	43.8412486708
241	2.0	43.8575041187
241	2.0	43.8427742855
241	2.0	43.8748717129
241	2.0	43.8841376547
241	2.0	43.8045693674
241	2.0	43.8663590246
241	2.0	43.8644666905
241	1.0	43.8185064416
241	2.0	43.8088645728
241	2.0	43.8555039864
241	2.0	43.8710907632
241	2.0	43.8715601441
241	1.0	43.847608931
241	2.0	43.8109293894
241	2.0	43.7869153942
241	2.0	43.8207306242
241	2.0	43.8740768238
241	2.0	43.7934752175
241	2.0	43.8733167607
241	2.0	43.8138533824
241	2.0	43.8470188682
241	1.0	43.8754752958
241	1.0	43.8745484413
241	1.0	43.872617686
241	2.0	43.8552860731
241	2.0	43.8790372655
241	1.0	43.7884687297
241	2.0	43.8649700386
241	2.0	43.7856806548
241	1.0	43.8493263216
241	2.0	43.819178495
241	2.0	43.8350389149
241	2.0	43.857743116
241	2.0	43.8076070969
241	1.0	43.8659243141
241	2.0	43.8261931527
241	2.0	43.794203015
241	1.0	43.8306545405
241	2.0	43.8145892039
241	1.0	43.7797968164
241	2.0	43.8476622538
241	2.0	43.838024541
241	2.0	43.8556831712
241	2.0	43.8373056674
241	1.0	43.868169975
241	1.0	43.834178975
241	1.0	43.8238287743
241	2.0	43.8689884712
241	2.0	43.8344817248
241	2.0	43.8410146177
241	2.0	43.8790476393
241	2.0	43.8568589648
241	1.0	43.8133879601
241	2.0	43.8198152778
241	2.0	43.8504529237
241	2.0	43.8436868823
241	2.0	43.8588384404
241	1.0	43.7847751847
241	1.0	43.8637244543
241	1.0	43.8636109051
241	2.0	43.865818544
241	3.0	43.8400294221
241	2.0	43.7778116849
241	2.0	43.8444912555
241	2.0	43.8221690451
241	2.0	43.8656024103
241	1.0	43.8409770042
241	2.0	43.7959850868
241	2.0	43.8627916026
241	2.0	43.8259429977
241	1.0	43.876416179
241	1.0	43.79921263
241	2.0	43.8781021274
241	2.0	43.8042199175
241	2.0	43.8385752703
241	2.0	43.8273806661
241	2.0	43.8042195715
241	2.0	43.8602273186
241	2.0	43.8562322999
241	2.0	43.8863004753
241	2.0	43.8315586882
241	2.0	43.8133694917
241	1.0	43.8724561428
241	2.0	43.807682521
241	1.0	43.8171889897
241	2.0	43.8736829556
241	2.0	43.8431170681
241	1.0	43.8375216267
241	2.0	43.8692186366
241	2.0	43.8415250667
241	1.0	43.8648651031
241	2.0	43.8054146683
241	2.0	43.8221046019
241	2.0	43.8730096114
241	2.0	43.8670528658
241	2.0	43.8519834321
241	1.0	43.8455452398
241	2.0	43.8033682455
241	2.0	43.8508447785
241	2.0	43.8645905599
241	2.0	43.8412429467
241	2.0	43.8477276274
241	1.0	43.8488934246
241	2.0	43.8507902005
241	2.0	43.8913742206
241	2.0	43.8772773052
241	2.0	43.8752220429
241	1.0	43.8128166591
241	2.0	43.8559568196
241	2.0	43.8768887052
241	2.0	43.8464006995
241	2.0	43.8428993943
241	2.0	43.7973044421
241	1.0	43.8358146478
241	2.0	43.8406366133
241	2.0	43.7825012939
241	2.0	43.8265390883
241	2.0	43.8440722377
241	2.0	43.7950330728
241	2.0	43.8645768896
241	2.0	43.8412154638
241	2.0	43.8165489875
241	1.0	43.7829592846
241	2.0	43.8766019674
241	2.0	43.817305236
241	2.0	43.8771121208
241	2.0	43.8019294897
241	1.0	43.8752356612
241	2.0	43.7969751079
241	2.0	43.8630833772
241	1.0	43.8762141946
241	2.0	43.8530748568
241	1.0	43.8659108045
241	2.0	43.8348402257
241	1.0	43.843328542
241	1.0	43.8547996953
241	2.0	43.8250662325
241	2.0	43.7634189202
241	2.0	43.7798269253
241	2.0	43.7897677855
241	2.0	43.8460131272
241	2.0	43.8706748612
241	2.0	43.8372706763
241	1.0	43.8354306195
241	2.0	43.8377523825
241	2.0	43.866790231
241	2.0	43.7720263082
241	1.0	43.8749294779
241	2.0	43.844680031
241	2.0	43.8424172926
241	2.0	43.8149965701
241	2.0	43.7983377031
241	2.0	43.8508152511
241	2.0	43.8270059404
241	1.0	43.8749166058
241	2.0	43.8431429073
241	2.0	43.8342410021
241	2.0	43.8429147738
241	2.0	43.8713420081
241	2.0	43.8242605146
241	2.0	43.8632935192
241	1.0	43.8696354785
241	1.0	43.8313347824
241	2.0	43.8848315827
241	2.0	43.868841709
241	1.0	43.7648626812
241	1.0	43.8646360037
241	2.0	43.8432297406
241	2.0	43.8718478436
241	2.0	43.8244661862
241	1.0	43.864548171
241	2.0	43.8420780014
241	2.0	43.7965839859
241	2.0	43.8365990632
241	2.0	43.850666729
241	2.0	43.8593467811
241	2.0	43.8524274259
241	2.0	43.8802261334
241	2.0	43.830990037
241	2.0	43.8641104542
241	2.0	43.8526331039
241	2.0	43.8201278621
241	2.0	43.8483940659
241	2.0	43.7758366782
241	2.0	43.865376736
241	1.0	43.8240287719
241	2.0	43.8839013142
241	2.0	43.8623804307
241	2.0	43.780490118
241	2.0	43.8772825625
241	2.0	43.7839088392
241	1.0	43.8370995333
241	2.0	43.8302630439
241	2.0	43.8347726886
241	1.0	43.8213968562
241	1.0	43.8503267477
241	1.0	43.8591285298
241	2.0	43.8566568279
241	2.0	43.8624689173
241	1.0	43.7967223029
241	1.0	43.8467893399
241	2.0	43.8168839831
241	2.0	43.793723191
241	1.0	43.8828677478
241	2.0	43.8636281141
241	2.0	43.8843227493
241	2.0	43.8675456929
241	2.0	43.8136231037
241	1.0	43.870322572
241	2.0	43.8424356003
241	2.0	43.8259053209
241	1.0	43.8668972606
241	2.0	43.8118607207
241	2.0	43.8034223942
241	2.0	43.8242442723
241	2.0	43.8470917014
241	2.0	43.8637530505
241	2.0	43.8854793473
241	2.0	43.7738887067
241	2.0	43.8543408554
241	1.0	43.8196558086
241	1.0	43.8603241511
241	2.0	43.7926043959
241	2.0	43.792783704
241	1.0	43.7959399722
241	2.0	43.7671990055
241	2.0	43.7872573946
241	2.0	43.766911617
241	1.0	43.8464358506
241	2.0	43.8201878155
241	1.0	43.8724847757
241	2.0	43.8072807686
241	2.0	43.8677906745
241	2.0	43.8289040605
241	2.0	43.7892242264
241	1.0	43.7747927988
241	1.0	43.7953481834
241	2.0	43.8321140074
241	2.0	43.8350228543
241	2.0	43.7881828323
241	2.0	43.82512881
241	2.0	43.7897497178
241	2.0	43.8590408603
241	2.0	43.7797625124
241	2.0	43.8639370589
241	2.0	43.8540150692
241	2.0	43.8278448095
241	1.0	43.7961092719
241	2.0	43.8556521329
241	1.0	43.8159653496
241	1.0	43.873091322
241	2.0	43.7750484523
241	2.0	43.7970671927
241	1.0	43.8294392601
241	2.0	43.792891364
241	1.0	43.8479434882
241	1.0	43.8302674859
241	1.0	43.8782092557
241	2.0	43.8165619629
241	2.0	43.8387445807
241	1.0	43.8596485016
241	1.0	43.8384355879
241	1.0	43.7793726008
241	1.0	43.787835938
241	1.0	43.8668384482
241	2.0	43.8718831873
241	2.0	43.7823267221
241	2.0	43.8617805533
241	2.0	43.8612268003
241	1.0	43.7716958731
241	1.0	43.8012416673
241	2.0	43.8544881584
241	2.0	43.8486013895
241	2.0	43.840419326
241	2.0	43.8556700116
241	2.0	43.8274287368
241	1.0	43.8287400269
241	2.0	43.875919275
241	1.0	43.8245960314
241	1.0	43.7869626548
241	2.0	43.8391471748
241	2.0	43.8538689433
241	2.0	43.8419404823
241	1.0	43.8200947949
241	1.0	43.8331961636
241	2.0	43.8424591533
241	2.0	43.8378791372
241	2.0	43.8077137568
241	2.0	43.8623920305
241	1.0	43.8731646104
241	1.0	43.8604233998
241	2.0	43.8707577825
241	2.0	43.7982897648
241	2.0	43.8642680889
241	2.0	43.8914709909
241	2.0	43.8709113275
241	2.0	43.8576510064
241	2.0	43.8584513977
241	2.0	43.8748725924
241	1.0	43.7932014676
241	2.0	43.8029217578
241	1.0	43.8714008036
241	2.0	43.7949872014
241	2.0	43.8394732986
241	2.0	43.8761089226
241	2.0	43.8606529621
241	2.0	43.8199041402
241	2.0	43.7898134677
241	2.0	43.8523760502
241	1.0	43.8818431113
241	1.0	43.8104554683
241	2.0	43.8455978316
241	1.0	43.853027354
241	2.0	43.8773813651
241	1.0	43.7905344799
241	2.0	43.8765440508
241	1.0	43.8084329314
241	1.0	43.7646477548
241	1.0	43.870218547
241	2.0	43.8438093297
241	2.0	43.852021628
241	2.0	43.8488541486
241	1.0	43.7854817626
241	2.0	43.8485551985
241	2.0	43.8694573589
241	2.0	43.8401672169
241	2.0	43.8693648528
241	2.0	43.8558753323
241	2.0	43.8466048255
241	2.0	43.8423445405
241	1.0	43.8522383303
241	1.0	43.780979701
241	2.0	43.8512305898
241	2.0	43.8111963649
241	2.0	43.8527520753
241	2.0	43.8807587079
241	2.0	43.873942291
241	2.0	43.8672792219
241	1.0	43.8570767951
241	2.0	43.8692058909
241	2.0	43.8552625757
241	2.0	43.7889600001
241	2.0	43.8808319277
241	2.0	43.7744667107
241	2.0	43.8657321707
241	2.0	43.8321572691
241	2.0	43.7993934456
241	2.0	43.8810300145
241	2.0	43.7999806418
241	2.0	43.8527335128
241	2.0	43.7917312238
241	2.0	43.8168627134
241	1.0	43.8626180801
241	1.0	43.8711955242
241	2.0	43.8729156496
241	2.0	43.8519448034
241	2.0	43.8407518128
241	1.0	43.8171167967
241	3.0	43.843578775
241	1.0	43.7873268574
241	1.0	43.8668928777
241	1.0	43.8202236663
241	2.0	43.8512629327
241	2.0	43.8107626366
241	2.0	43.8418555224
241	2.0	43.8759082888
241	1.0	43.8223310697
241	2.0	43.8113499297
241	2.0	43.8132465558
241	2.0	43.8068947984
241	2.0	43.8747820555
241	2.0	43.7924010302
241	2.0	43.8669213682
241	2.0	43.7709605121
241	2.0	43.8553379877
241	2.0	43.8443683389
241	2.0	43.8385594344
241	2.0	43.7821170176
241	2.0	43.835921493
241	2.0	43.8778292275
