# Supplementary material for: Unique membrane properties and enhanced signal processing in human neocortical neurons
Source: eLife. 2016 Oct 6;5:e16553. doi: 10.7554/eLife.16553 (PMC5100995; doi:10.7554/eLife.16553)
Supplement: Source code 1. — DOI: http://dx.doi.org/10.7554/eLife.16553.014 [file elife-16553-code1.zip › Fig3/Fig3b/DIST_045_SYNC/Mon_Apr_11_11_35_14_2016/syns_242/sync_stim_seed_730.txt]

NUMBER_OF_SYNAPSES	APC_N	MAX_VOLTAGE
242	1.0	43.841854599
242	2.0	43.8436370657
242	2.0	43.8147272728
242	2.0	43.8560219288
242	2.0	43.8445041084
242	1.0	43.8080943904
242	2.0	43.8443366837
242	2.0	43.7912315876
242	1.0	43.8445897293
242	2.0	43.7967333194
242	2.0	43.8273347887
242	2.0	43.8670744453
242	2.0	43.8138306824
242	2.0	43.7947469978
242	1.0	43.8659044175
242	2.0	43.8407063307
242	2.0	43.8294915141
242	2.0	43.887561709
242	2.0	43.8347666542
242	2.0	43.8066952463
242	2.0	43.8123687733
242	2.0	43.8432985149
242	2.0	43.8322901541
242	2.0	43.8870088266
242	2.0	43.7976142247
242	2.0	43.8634594097
242	1.0	43.8901755469
242	2.0	43.8617248241
242	2.0	43.8650424788
242	2.0	43.8469909524
242	2.0	43.847230415
242	2.0	43.8053904953
242	2.0	43.7762792698
242	2.0	43.8590987472
242	1.0	43.8828171621
242	2.0	43.8434443127
242	2.0	43.8667373484
242	2.0	43.8717772472
242	2.0	43.8468253201
242	2.0	43.8322878771
242	1.0	43.8814249195
242	2.0	43.8638100491
242	1.0	43.7874012931
242	2.0	43.8551468437
242	2.0	43.8637017744
242	2.0	43.8531156955
242	2.0	43.8769707867
242	1.0	43.8663088914
242	2.0	43.7954646063
242	2.0	43.8376101667
242	2.0	43.830574724
242	2.0	43.8436651712
242	2.0	43.767771095
242	2.0	43.8339121259
242	1.0	43.8547370807
242	2.0	43.8094636596
242	2.0	43.8707301526
242	2.0	43.8112727893
242	2.0	43.8602473609
242	1.0	43.8347339401
242	2.0	43.7863827361
242	2.0	43.8702945678
242	1.0	43.7939526195
242	1.0	43.8456187105
242	1.0	43.8829615745
242	2.0	43.8406821132
242	2.0	43.8651092327
242	1.0	43.8667616856
242	1.0	43.8071529286
242	2.0	43.8604527661
242	2.0	43.862427796
242	2.0	43.8059876631
242	2.0	43.7796993739
242	2.0	43.8365677678
242	2.0	43.8603205775
242	2.0	43.8244096054
242	2.0	43.8671863679
242	2.0	43.847954789
242	2.0	43.8462746874
242	2.0	43.8627249101
242	2.0	43.8514713442
242	1.0	43.8577289618
242	1.0	43.7777830133
242	2.0	43.8490893932
242	2.0	43.8764242131
242	2.0	43.8503985265
242	2.0	43.8448145327
242	2.0	43.8642616877
242	2.0	43.8753608398
242	2.0	43.8589363202
242	1.0	43.7866649484
242	2.0	43.8757071291
242	2.0	43.8393046624
242	2.0	43.8394932079
242	1.0	43.874647936
242	1.0	43.8018022688
242	2.0	43.7855481878
242	1.0	43.7615719083
242	2.0	43.8705857705
242	2.0	43.8038103243
242	2.0	43.7959008941
242	2.0	43.7609188086
242	2.0	43.8483590818
242	2.0	43.7762061789
242	2.0	43.7903749249
242	1.0	43.8338177599
242	2.0	43.8392479461
242	2.0	43.8413247883
242	2.0	43.8759283187
242	2.0	43.8496498246
242	2.0	43.7765500399
242	2.0	43.7835622809
242	2.0	43.7944337742
242	2.0	43.8373004591
242	1.0	43.8534059253
242	2.0	43.8424982967
242	1.0	43.8540393981
242	2.0	43.8666746803
242	2.0	43.8339746269
242	2.0	43.8624175068
242	2.0	43.7782325625
242	2.0	43.8464386768
242	2.0	43.8449733615
242	2.0	43.8138594538
242	2.0	43.8487141139
242	2.0	43.8487142295
242	1.0	43.7871860878
242	2.0	43.8110443731
242	2.0	43.7744422837
242	1.0	43.8899372538
242	2.0	43.872784846
242	2.0	43.8557685309
242	1.0	43.8136982857
242	2.0	43.8597166058
242	2.0	43.8728672631
242	2.0	43.8148845725
242	1.0	43.8656415047
242	1.0	43.8353076243
242	1.0	43.8352291198
242	1.0	43.8298900777
242	1.0	43.8695388405
242	2.0	43.8126474226
242	1.0	43.8216582931
242	2.0	43.8512653221
242	2.0	43.8732468297
242	2.0	43.8469460906
242	2.0	43.8347622399
242	2.0	43.8439242428
242	2.0	43.7878105217
242	2.0	43.8624903292
242	2.0	43.8744905359
242	2.0	43.843294262
242	1.0	43.8447198392
242	2.0	43.8590172632
242	2.0	43.7607538401
242	2.0	43.8582682406
242	2.0	43.8452293558
242	2.0	43.8557454108
242	2.0	43.7953696034
242	2.0	43.861475741
242	2.0	43.8354929853
242	2.0	43.8630942509
242	2.0	43.8129266454
242	2.0	43.8414031036
242	1.0	43.8591575643
242	2.0	43.8633044483
242	2.0	43.8310505555
242	2.0	43.8590096222
242	2.0	43.83094196
242	1.0	43.7894729265
242	2.0	43.8228759242
242	1.0	43.8071807211
242	2.0	43.8682203674
242	2.0	43.8281693608
242	2.0	43.8836629845
242	1.0	43.7827768312
242	2.0	43.8321682431
242	2.0	43.8454763242
242	1.0	43.8498558043
242	2.0	43.8205485343
242	2.0	43.8209756172
242	1.0	43.7955520113
242	2.0	43.7924899166
242	2.0	43.7780216527
242	2.0	43.8583896323
242	2.0	43.7832765363
242	2.0	43.77355255
242	2.0	43.805018657
242	2.0	43.781725182
242	2.0	43.798032407
242	2.0	43.8200568342
242	1.0	43.853605616
242	2.0	43.8513691058
242	2.0	43.804863708
242	2.0	43.8404816336
242	2.0	43.8665876998
242	2.0	43.8352661538
242	2.0	43.8520261881
242	1.0	43.8772798021
242	1.0	43.8700089817
242	2.0	43.8378003355
242	2.0	43.8711790987
242	2.0	43.8258800657
242	2.0	43.8410399348
242	1.0	43.7992656729
242	2.0	43.8663579798
242	2.0	43.8525797257
242	1.0	43.8652112
242	2.0	43.8480721357
242	1.0	43.8539064911
242	2.0	43.8277059938
242	2.0	43.886759384
242	2.0	43.7668775257
242	2.0	43.8077092598
242	1.0	43.8690001811
242	2.0	43.8089259102
242	2.0	43.8354855917
242	1.0	43.8277195575
242	2.0	43.8130788028
242	2.0	43.857011892
242	2.0	43.831759624
242	2.0	43.7641427363
242	2.0	43.8530015929
242	1.0	43.835948346
242	1.0	43.8663616037
242	1.0	43.8068134239
242	1.0	43.8342106959
242	2.0	43.7922843789
242	2.0	43.7850420648
242	1.0	43.8188235643
242	2.0	43.8686214214
242	2.0	43.8421109917
242	1.0	43.8573596893
242	2.0	43.7896912106
242	2.0	43.8752306394
242	2.0	43.772595619
242	1.0	43.8699319814
242	2.0	43.8462731669
242	2.0	43.8076761784
242	1.0	43.87592934
242	1.0	43.8742650659
242	2.0	43.8496547463
242	2.0	43.8667778835
242	2.0	43.8584305456
242	2.0	43.8766888868
242	2.0	43.8099985476
242	2.0	43.8467968348
242	1.0	43.8358531356
242	2.0	43.8409272592
242	1.0	43.7854151926
242	2.0	43.8506954228
242	1.0	43.8053586206
242	1.0	43.8156523022
242	2.0	43.8573337968
242	2.0	43.8266166143
242	2.0	43.8137949759
242	2.0	43.7722715017
242	2.0	43.8728832899
242	2.0	43.8044082518
242	1.0	43.8158114275
242	2.0	43.861987104
242	2.0	43.8609111314
242	2.0	43.8169198664
242	1.0	43.8586878212
242	2.0	43.8786106392
242	1.0	43.8363423174
242	2.0	43.8723768463
242	1.0	43.875124291
242	2.0	43.8553712591
242	2.0	43.8632404403
242	1.0	43.8538754156
242	2.0	43.8735327907
242	1.0	43.865315252
242	2.0	43.8409072029
242	1.0	43.8702324373
242	2.0	43.8232531109
242	2.0	43.8592362662
242	2.0	43.8275177558
242	2.0	43.8596597703
242	2.0	43.8460800705
242	2.0	43.7860073202
242	1.0	43.8544476412
242	2.0	43.8694154636
242	2.0	43.8467684102
242	2.0	43.8114670407
242	2.0	43.8427406743
242	2.0	43.867661759
242	2.0	43.7805495701
242	2.0	43.8123852371
242	2.0	43.7668751397
242	2.0	43.8412820533
242	2.0	43.8428113315
242	2.0	43.8246882497
242	2.0	43.8625210393
242	1.0	43.8790305598
242	2.0	43.7770208508
242	2.0	43.7840059585
242	2.0	43.7763113016
242	2.0	43.792863005
242	2.0	43.8462122825
242	2.0	43.8559483835
242	1.0	43.815499319
242	2.0	43.8366302658
242	2.0	43.7852451673
242	2.0	43.8169324464
242	2.0	43.8254043086
242	2.0	43.8542179422
242	2.0	43.8468157198
242	2.0	43.8351506612
242	2.0	43.8531770425
242	2.0	43.7605273489
242	2.0	43.853837342
242	2.0	43.8747364228
242	1.0	43.8233694712
242	2.0	43.8521817735
242	2.0	43.8281811423
242	2.0	43.8699118543
242	1.0	43.8389993178
242	1.0	43.7883494062
242	2.0	43.8591455901
242	2.0	43.8443781399
242	2.0	43.8686741669
242	2.0	43.8618192389
242	2.0	43.8132398754
242	2.0	43.8437387095
242	2.0	43.854565937
242	2.0	43.8773652933
242	2.0	43.7767022364
242	2.0	43.8786878926
242	2.0	43.804980816
242	2.0	43.8691177589
242	2.0	43.7752418331
242	1.0	43.8774155887
242	1.0	43.8656324393
242	2.0	43.8868246802
242	1.0	43.8312255229
242	2.0	43.8619727727
242	2.0	43.8087848637
242	2.0	43.8599029372
242	2.0	43.8233494836
242	2.0	43.8724258609
242	2.0	43.8156434483
242	1.0	43.8612618379
242	2.0	43.7973561639
242	2.0	43.8487414924
242	1.0	43.8604470722
242	2.0	43.8804688289
242	2.0	43.8611378864
242	2.0	43.8361886407
242	1.0	43.8359593118
242	2.0	43.767463273
242	2.0	43.8676973854
242	1.0	43.8754237793
242	1.0	43.8727419577
242	2.0	43.8418610077
242	1.0	43.8254205359
242	2.0	43.8779460369
242	2.0	43.8521842502
242	2.0	43.7807928814
242	2.0	43.8771928426
242	2.0	43.8422061938
242	2.0	43.7962793271
242	1.0	43.8753102079
242	2.0	43.8250605319
242	2.0	43.8927254557
242	2.0	43.7922493979
242	2.0	43.8593439099
242	2.0	43.8689592166
242	2.0	43.8655317473
242	2.0	43.8800125298
242	2.0	43.856992212
242	2.0	43.8433884712
242	2.0	43.8133055362
242	2.0	43.810924491
242	2.0	43.8399388517
242	2.0	43.8753397526
242	2.0	43.7954251943
242	2.0	43.8206251353
242	2.0	43.8721121716
242	2.0	43.7970380496
242	2.0	43.8440271179
242	2.0	43.8376988499
242	2.0	43.8550685981
242	1.0	43.7623056515
242	2.0	43.8489194725
242	2.0	43.84473646
242	2.0	43.8512692459
242	2.0	43.7751273639
242	1.0	43.8105329089
242	1.0	43.8161199068
242	2.0	43.8215397809
242	2.0	43.8433039242
242	2.0	43.8103116598
242	2.0	43.7814440258
242	1.0	43.7875500868
242	2.0	43.8649451098
242	2.0	43.8597183481
242	2.0	43.8600052798
242	2.0	43.8347966853
242	1.0	43.8172072883
242	2.0	43.8396246239
242	2.0	43.8353107937
242	1.0	43.8651650089
242	2.0	43.7640591217
242	1.0	43.8544336407
242	1.0	43.8510945419
242	2.0	43.8238908071
242	2.0	43.8485664417
242	2.0	43.8612311666
242	2.0	43.8612556951
242	1.0	43.8007210742
242	2.0	43.8442845423
242	2.0	43.8750338543
242	2.0	43.8742545523
242	1.0	43.8686321742
242	2.0	43.8614156338
242	2.0	43.8262960104
242	2.0	43.8535385261
242	2.0	43.8556908446
242	2.0	43.8317090828
242	1.0	43.8447497937
242	1.0	43.8594471318
242	2.0	43.863128024
242	2.0	43.8383722783
242	2.0	43.876292298
242	1.0	43.8884501493
242	2.0	43.8090722888
242	2.0	43.8373860931
242	2.0	43.8540463082
242	2.0	43.8241802768
242	2.0	43.7714647824
242	2.0	43.7680799043
242	2.0	43.8185830394
242	1.0	43.8356775078
242	2.0	43.8208903411
242	2.0	43.8565528213
242	2.0	43.87678521
242	2.0	43.8371993037
242	2.0	43.8158750161
242	2.0	43.8891308971
242	2.0	43.7978200492
242	1.0	43.8152217463
242	2.0	43.8474987704
242	2.0	43.820640494
242	2.0	43.8799946735
242	2.0	43.8646174527
242	2.0	43.8780056337
242	2.0	43.8018163657
242	2.0	43.795125919
242	2.0	43.8723330978
242	2.0	43.7594098784
242	2.0	43.8383568811
242	2.0	43.8351047817
242	2.0	43.7831339189
242	2.0	43.8327124276
242	1.0	43.8689448597
242	2.0	43.8073487403
242	2.0	43.7840310079
242	1.0	43.8203528655
242	2.0	43.7812741909
242	1.0	43.7996310808
242	2.0	43.8516815679
242	2.0	43.809369628
242	2.0	43.8391179983
242	2.0	43.7667004671
242	2.0	43.8339149273
242	1.0	43.8584335741
242	2.0	43.8616191929
242	2.0	43.8616050256
242	2.0	43.8615024795
242	2.0	43.8017944963
242	2.0	43.8532489892
242	1.0	43.8508701873
242	1.0	43.8639253797
242	2.0	43.7838356071
242	2.0	43.8630356171
242	2.0	43.7727537039
242	2.0	43.857640724
242	2.0	43.8742042727
242	2.0	43.8604225894
242	1.0	43.8350140486
242	2.0	43.7956494475
242	2.0	43.8181096908
242	2.0	43.8209827192
242	2.0	43.7765862302
242	1.0	43.8878795311
242	2.0	43.8427319937
242	2.0	43.848980916
242	2.0	43.840556979
242	1.0	43.8588035083
242	2.0	43.8212153198
242	1.0	43.844746796
242	2.0	43.879266539
242	2.0	43.8196233952
242	2.0	43.8517510229
242	2.0	43.8792361593
242	2.0	43.7722143516
242	1.0	43.8751139719
242	2.0	43.7643144079
242	2.0	43.8482510941
242	2.0	43.8347676439
242	2.0	43.8580069089
242	2.0	43.8118526326
242	2.0	43.815060871
242	2.0	43.8751669568
242	2.0	43.8543396178
242	2.0	43.8811499265
242	2.0	43.8429245334
242	1.0	43.8332248943
242	2.0	43.8058346734
242	2.0	43.8680169999
242	2.0	43.8090050039
242	2.0	43.8432045952
242	2.0	43.8246888758
242	1.0	43.8764316593
242	2.0	43.8677806898
242	1.0	43.8532311174
242	2.0	43.8601232172
242	1.0	43.8133606699
242	2.0	43.7810106437
242	2.0	43.8688949291
242	2.0	43.8790715243
242	1.0	43.8387845878
242	2.0	43.8579333069
242	2.0	43.7903111026
242	2.0	43.8070137158
242	1.0	43.8277170222
242	2.0	43.8412514073
242	1.0	43.8056673822
242	2.0	43.7593518278
242	1.0	43.8616663371
242	2.0	43.8625784952
242	2.0	43.7726501623
242	2.0	43.8585782718
242	2.0	43.8576253634
242	2.0	43.8191456915
242	2.0	43.8337981925
242	2.0	43.8437531506
242	2.0	43.7762082161
242	1.0	43.857249833
242	2.0	43.7998555025
242	2.0	43.8120307085
242	2.0	43.7959928946
242	2.0	43.8612388802
242	1.0	43.8237109124
242	2.0	43.8207243022
242	1.0	43.8533179506
242	2.0	43.8373957986
242	2.0	43.8521466783
242	2.0	43.8277734241
242	2.0	43.833671935
242	2.0	43.8121160013
242	2.0	43.8522497724
242	2.0	43.8879098102
242	2.0	43.8002208199
242	1.0	43.8140599252
242	2.0	43.8629717158
242	2.0	43.8120466368
242	2.0	43.8786317541
242	1.0	43.8685829373
242	2.0	43.8260494401
242	2.0	43.8539868122
242	2.0	43.8377299731
242	2.0	43.798304295
242	2.0	43.7772161194
242	1.0	43.852557005
242	2.0	43.8413529986
242	2.0	43.8040893656
242	2.0	43.873662245
242	1.0	43.8612030091
242	2.0	43.8606575961
242	2.0	43.8405905463
242	2.0	43.878713728
242	2.0	43.8535102227
242	2.0	43.7906626024
242	1.0	43.8247790166
242	2.0	43.8410968419
242	2.0	43.8638573768
242	1.0	43.8583712995
242	2.0	43.8790185719
242	2.0	43.7750975974
242	2.0	43.8062429327
242	2.0	43.8724869931
242	2.0	43.8805551974
242	2.0	43.8197701419
242	1.0	43.8739807367
242	2.0	43.8461481973
242	2.0	43.8206749786
242	2.0	43.7742514688
242	2.0	43.7704126157
242	2.0	43.8724149841
242	2.0	43.8784957975
242	2.0	43.8746987499
242	2.0	43.872724297
242	2.0	43.8796414911
242	2.0	43.8062578538
242	2.0	43.8598638369
242	2.0	43.8218600267
242	2.0	43.769095236
242	2.0	43.8142730911
242	2.0	43.8718473581
242	2.0	43.8566447383
242	3.0	43.7635928241
242	2.0	43.8423542029
242	2.0	43.7976883758
242	1.0	43.8182623414
242	2.0	43.8237827289
242	2.0	43.8652788478
242	2.0	43.8660172235
242	1.0	43.8758970242
242	2.0	43.7907929126
242	1.0	43.8774882976
242	1.0	43.8297361137
242	2.0	43.8478806265
242	2.0	43.856239538
242	2.0	43.7959089867
242	2.0	43.8822188106
242	2.0	43.8730083156
242	2.0	43.7859607287
242	1.0	43.86896929
242	1.0	43.8679909069
242	2.0	43.7691367455
242	2.0	43.8659382923
242	2.0	43.8638725306
242	2.0	43.8250310734
242	1.0	43.8755167638
242	1.0	43.8883802841
242	2.0	43.855421054
242	2.0	43.8679191381
242	2.0	43.8309420905
242	2.0	43.8040605065
242	2.0	43.8487486251
242	2.0	43.8359662054
242	2.0	43.8269754793
242	2.0	43.7956214215
242	2.0	43.7884670676
242	1.0	43.8234929959
242	2.0	43.7841328537
242	2.0	43.8664867976
242	2.0	43.7890706306
242	1.0	43.8450953127
242	1.0	43.8468077133
242	2.0	43.7899727687
242	2.0	43.8470118106
242	2.0	43.8563402463
242	2.0	43.8056071905
242	1.0	43.8569144123
242	2.0	43.7914209754
242	2.0	43.8615032441
242	2.0	43.8809416982
242	2.0	43.8046270399
242	2.0	43.8300977421
242	2.0	43.874413109
242	2.0	43.8559605757
242	3.0	43.8413100435
242	2.0	43.8733899563
242	2.0	43.8736929084
242	1.0	43.8823436012
242	2.0	43.8605516873
242	1.0	43.8197941738
242	2.0	43.8540002557
242	2.0	43.8664613782
242	2.0	43.864566974
242	2.0	43.8092607705
242	2.0	43.8619262285
242	2.0	43.8588216519
242	2.0	43.8635397689
242	2.0	43.8461609467
242	2.0	43.8641486119
242	2.0	43.8753779453
242	1.0	43.8570596521
242	1.0	43.8651444905
242	2.0	43.8662420481
242	1.0	43.7708353394
242	2.0	43.8744810912
242	2.0	43.8614881263
242	2.0	43.7548750831
242	2.0	43.8319772447
242	1.0	43.8514733599
242	1.0	43.8222605958
242	2.0	43.8544465426
242	2.0	43.8352240637
242	2.0	43.7999919544
242	1.0	43.8628753679
242	2.0	43.8670312474
242	2.0	43.8606220094
242	2.0	43.8616420514
242	2.0	43.8559283654
242	1.0	43.8063711584
242	2.0	43.82439435
242	1.0	43.8542632919
242	2.0	43.8437235258
242	2.0	43.8462618282
242	2.0	43.8460900998
242	2.0	43.8416076212
242	2.0	43.8534848314
242	2.0	43.8370048883
242	1.0	43.8470832386
242	2.0	43.8261228293
242	2.0	43.8415844627
242	2.0	43.8092625515
242	1.0	43.8577521471
242	2.0	43.8541242623
242	2.0	43.8138956645
242	1.0	43.8187649022
242	2.0	43.8485073598
242	1.0	43.7833501135
242	1.0	43.8700937849
242	1.0	43.8636997868
242	2.0	43.8135036044
242	1.0	43.8414074581
242	2.0	43.8112273605
242	2.0	43.7787117759
242	1.0	43.8623211036
242	2.0	43.7570690628
242	2.0	43.8775436481
242	2.0	43.8590652405
242	2.0	43.7722699391
242	2.0	43.8380323011
242	1.0	43.8118611315
242	2.0	43.8003363652
242	2.0	43.8632509202
242	1.0	43.8711537473
242	2.0	43.8487929652
242	2.0	43.8443941024
242	2.0	43.8687103836
242	1.0	43.7776745538
242	2.0	43.8334995395
242	2.0	43.8537447179
242	2.0	43.804488536
242	1.0	43.8574755027
242	2.0	43.791140084
242	1.0	43.8495964668
242	2.0	43.7995754129
242	2.0	43.8475697145
242	2.0	43.8008408025
242	2.0	43.8666185831
242	2.0	43.8447911206
242	1.0	43.8073267857
242	2.0	43.850311585
242	1.0	43.8519451887
242	2.0	43.8486906425
242	2.0	43.8081618488
242	1.0	43.7986561543
242	2.0	43.7773044
242	2.0	43.7739732189
242	2.0	43.7685354429
242	2.0	43.8098781553
242	2.0	43.8173214935
242	2.0	43.8720857384
242	2.0	43.7844998119
242	2.0	43.8570432886
242	2.0	43.8260984188
242	2.0	43.8462518361
242	2.0	43.8329826307
242	1.0	43.8895498932
242	2.0	43.831754027
242	2.0	43.8753354886
242	2.0	43.8845673183
242	2.0	43.8760126702
242	2.0	43.8605957634
242	2.0	43.8403164035
242	1.0	43.8228592703
242	2.0	43.868105861
242	2.0	43.8260119346
242	2.0	43.7820947842
242	2.0	43.8304694297
242	2.0	43.8149385219
242	2.0	43.8654763248
242	2.0	43.8332937615
242	2.0	43.8318878801
242	2.0	43.8769692382
242	2.0	43.8302975591
242	1.0	43.8438550041
242	2.0	43.8266132298
242	2.0	43.8499404967
242	1.0	43.8804298895
242	2.0	43.8543244977
242	2.0	43.8124838763
242	2.0	43.8676579748
242	1.0	43.8676208824
242	2.0	43.8429091508
242	2.0	43.7979246201
242	1.0	43.8065972045
242	2.0	43.8278737877
242	2.0	43.7981562218
242	2.0	43.8725314973
242	2.0	43.8724531726
242	1.0	43.7791066076
242	2.0	43.8266069348
242	1.0	43.8643681543
242	2.0	43.8661124184
242	2.0	43.824361795
242	2.0	43.8589489106
242	2.0	43.807627146
242	2.0	43.7979310927
242	2.0	43.8008608026
242	2.0	43.8634035341
242	2.0	43.8658717112
242	2.0	43.8740476504
242	2.0	43.8693164057
242	2.0	43.7674381832
242	2.0	43.8559521267
242	2.0	43.846781695
242	1.0	43.7857917568
242	1.0	43.854752655
242	2.0	43.8667563825
242	2.0	43.8382182819
242	2.0	43.8554003179
242	2.0	43.8668299491
242	2.0	43.8699627029
242	1.0	43.7873945934
242	2.0	43.8619864873
242	2.0	43.7865189997
242	2.0	43.8533321164
242	2.0	43.816429643
242	2.0	43.8761220721
242	2.0	43.8192507166
242	2.0	43.8507146108
242	1.0	43.8637894471
242	2.0	43.8570811497
242	1.0	43.8674417976
242	2.0	43.8679536492
242	1.0	43.8430546488
242	2.0	43.8447637058
242	2.0	43.7958819703
242	2.0	43.8319042346
242	2.0	43.8644499554
242	2.0	43.8420245802
242	2.0	43.8264621916
242	2.0	43.8722323608
242	2.0	43.8539696305
242	2.0	43.8594855947
242	2.0	43.8676477904
242	1.0	43.8685647082
242	2.0	43.8575007392
242	2.0	43.8545192733
242	2.0	43.8609140079
242	2.0	43.8290612448
242	2.0	43.8327611831
242	2.0	43.8198374828
242	2.0	43.863179996
242	2.0	43.8612351373
242	1.0	43.8113025166
242	2.0	43.8626430042
242	2.0	43.8750273055
242	2.0	43.7932621339
242	1.0	43.8237165248
242	2.0	43.8503980714
242	2.0	43.7913317611
242	2.0	43.8211407782
242	2.0	43.8689249232
242	1.0	43.7844747148
242	2.0	43.8681816797
242	2.0	43.8344288303
242	2.0	43.8474710767
242	2.0	43.8272324596
242	2.0	43.8327911739
242	2.0	43.8752169184
242	2.0	43.8453851
242	2.0	43.8322557914
242	1.0	43.8586358052
242	1.0	43.8137719961
242	2.0	43.856989012
242	1.0	43.8807672163
242	2.0	43.7521857491
242	2.0	43.8138219172
242	2.0	43.8426098526
242	2.0	43.8766950641
242	2.0	43.7855932622
242	2.0	43.8632887015
242	2.0	43.8459821235
242	2.0	43.8589481636
242	1.0	43.8264911671
242	2.0	43.8132540473
242	2.0	43.8175522182
242	2.0	43.8615163445
242	2.0	43.8254325116
242	2.0	43.8262539567
242	2.0	43.7914915536
242	2.0	43.858060708
242	2.0	43.8166336533
242	2.0	43.879312713
242	2.0	43.8742347272
242	2.0	43.8306794213
242	2.0	43.7770081452
242	2.0	43.8379523292
242	2.0	43.7675354288
242	1.0	43.7905790246
242	2.0	43.8513200737
242	2.0	43.8095049997
242	1.0	43.837206889
242	1.0	43.8337228417
242	2.0	43.85740054
242	1.0	43.8590653888
242	2.0	43.8591554904
242	2.0	43.8358272226
242	2.0	43.7634031633
242	1.0	43.8327216022
242	1.0	43.87906525
242	1.0	43.8635680042
242	1.0	43.8780512804
242	2.0	43.8882675186
242	2.0	43.8475136224
242	2.0	43.8389518017
242	2.0	43.8754649718
242	2.0	43.832247452
242	2.0	43.7712461403
242	2.0	43.8845508587
242	2.0	43.8591228469
242	1.0	43.8280683656
242	2.0	43.782539527
242	2.0	43.7798876822
242	2.0	43.8711202513
242	1.0	43.7956195423
242	2.0	43.7897727601
242	2.0	43.828001518
242	2.0	43.8078001694
242	3.0	43.862883685
242	1.0	43.8690189357
242	2.0	43.8066017699
242	1.0	43.8203937816
242	2.0	43.8723005747
242	2.0	43.847872911
242	2.0	43.7877534164
242	1.0	43.840796805
242	2.0	43.8493457651
242	2.0	43.8743819077
242	1.0	43.8757213043
242	2.0	43.8192284998
242	2.0	43.8584231167
242	1.0	43.7961519084
242	2.0	43.8705383944
242	2.0	43.8599247502
242	2.0	43.8017839897
242	1.0	43.8716456198
242	2.0	43.8393953334
242	2.0	43.8650591982
242	2.0	43.8749494711
242	2.0	43.8216675521
242	2.0	43.8568088703
242	2.0	43.847170144
242	2.0	43.8247394865
242	2.0	43.769638125
242	2.0	43.8527487291
242	1.0	43.8308144066
242	2.0	43.8740941025
242	2.0	43.846770635
242	2.0	43.8653005208
242	2.0	43.8236922072
242	2.0	43.8198627978
242	2.0	43.7906544411
242	1.0	43.8635135751
242	1.0	43.8248490834
242	2.0	43.867487148
242	2.0	43.8812505098
242	1.0	43.8090219725
242	2.0	43.8668073388
242	2.0	43.7715218566
242	1.0	43.8174443891
242	2.0	43.8657683193
242	2.0	43.8643436648
242	2.0	43.7865416801
242	2.0	43.8636126673
242	2.0	43.8302294198
242	1.0	43.8806952562
242	2.0	43.8556533079
242	3.0	43.79441334
242	2.0	43.8265192379
242	2.0	43.8504546035
242	1.0	43.7937384789
242	2.0	43.8127998205
242	1.0	43.8602210277
242	2.0	43.774750205
242	1.0	43.8294733516
242	1.0	43.8502157575
242	1.0	43.859410193
242	2.0	43.870350755
242	1.0	43.8694602423
242	1.0	43.8701024854
242	3.0	43.859658818
242	2.0	43.8431116241
242	2.0	43.8313037475
242	2.0	43.7967212223
242	2.0	43.7863249757
242	2.0	43.8434638085
242	2.0	43.7789395411
242	2.0	43.8261671154
242	2.0	43.8305441819
242	2.0	43.7872983053
242	2.0	43.8583976595
242	2.0	43.8717352812
242	1.0	43.883959653
242	2.0	43.854179097
242	2.0	43.8678217746
242	2.0	43.7991879132
242	2.0	43.8517122935
242	2.0	43.8481062966
242	1.0	43.8791801258
242	2.0	43.8790785931
