# Supplementary material for: Unique membrane properties and enhanced signal processing in human neocortical neurons
Source: eLife. 2016 Oct 6;5:e16553. doi: 10.7554/eLife.16553 (PMC5100995; doi:10.7554/eLife.16553)
Supplement: Source code 1. — DOI: http://dx.doi.org/10.7554/eLife.16553.014 [file elife-16553-code1.zip › Fig3/Fig3b/DIST_045_SYNC/Mon_Apr_11_11_35_14_2016/syns_243/sync_stim_seed_733.txt]

NUMBER_OF_SYNAPSES	APC_N	MAX_VOLTAGE
243	1.0	43.8171908033
243	2.0	43.8751652344
243	1.0	43.8465557942
243	2.0	43.7919340887
243	1.0	43.8721557894
243	2.0	43.8701318722
243	2.0	43.8087081604
243	2.0	43.8436777148
243	2.0	43.8658415321
243	2.0	43.8399626384
243	2.0	43.8198744909
243	2.0	43.8182934419
243	1.0	43.8839450211
243	2.0	43.8423860497
243	2.0	43.8721241253
243	2.0	43.8583577207
243	2.0	43.7902897408
243	2.0	43.7886723215
243	2.0	43.8412484659
243	1.0	43.8617352733
243	2.0	43.8714027461
243	2.0	43.8586837872
243	2.0	43.8831622988
243	2.0	43.851377872
243	2.0	43.810678428
243	2.0	43.8416407785
243	2.0	43.8418481917
243	2.0	43.8579919721
243	2.0	43.7995331467
243	2.0	43.84321851
243	1.0	43.8686543655
243	2.0	43.856830851
243	2.0	43.865270569
243	2.0	43.7960037338
243	2.0	43.8568027386
243	2.0	43.8765216245
243	1.0	43.8572640233
243	2.0	43.8717483844
243	2.0	43.8719382719
243	2.0	43.7925245909
243	1.0	43.8334594398
243	2.0	43.8612688707
243	2.0	43.8480629135
243	1.0	43.8567600434
243	2.0	43.845967829
243	2.0	43.8153306492
243	2.0	43.869585938
243	2.0	43.8031906968
243	2.0	43.764275587
243	2.0	43.8678437097
243	2.0	43.8565736706
243	2.0	43.8812060385
243	2.0	43.859972534
243	2.0	43.8370181005
243	2.0	43.8618568663
243	2.0	43.887968822
243	2.0	43.8784367776
243	2.0	43.8371644882
243	2.0	43.8089762584
243	2.0	43.7464591418
243	2.0	43.8423965859
243	2.0	43.8555752861
243	2.0	43.8309587388
243	1.0	43.8114493179
243	2.0	43.8470136528
243	2.0	43.8708187124
243	2.0	43.8120779537
243	2.0	43.8327461324
243	2.0	43.7939407797
243	2.0	43.7779425152
243	2.0	43.7703318871
243	2.0	43.8783227008
243	2.0	43.8055880652
243	2.0	43.7720408295
243	2.0	43.8527370074
243	2.0	43.8697836773
243	2.0	43.8226770195
243	2.0	43.8626261631
243	2.0	43.8389349215
243	2.0	43.8696893959
243	1.0	43.7876598838
243	2.0	43.8367197917
243	2.0	43.7998496629
243	2.0	43.8173195055
243	2.0	43.8476992238
243	2.0	43.8047314187
243	2.0	43.8639091346
243	2.0	43.8502911651
243	1.0	43.8568889028
243	1.0	43.7773746317
243	2.0	43.8477722937
243	2.0	43.8349476249
243	2.0	43.8657043297
243	2.0	43.824240575
243	2.0	43.7906317467
243	2.0	43.8185797818
243	2.0	43.8595483351
243	2.0	43.8624739271
243	2.0	43.8456474811
243	1.0	43.8502523378
243	2.0	43.8552479061
243	2.0	43.8414685186
243	2.0	43.7688296635
243	2.0	43.8343094524
243	2.0	43.8143615485
243	2.0	43.8473747225
243	2.0	43.8546998356
243	2.0	43.8796664307
243	2.0	43.8630880816
243	2.0	43.8273881324
243	2.0	43.7965300843
243	1.0	43.8664689824
243	2.0	43.8487569078
243	2.0	43.7893197954
243	2.0	43.7918791892
243	2.0	43.8251620432
243	2.0	43.8547670912
243	2.0	43.8594992929
243	2.0	43.8119553438
243	1.0	43.8847443968
243	2.0	43.8426832325
243	2.0	43.821732361
243	2.0	43.8591746209
243	2.0	43.8370345857
243	1.0	43.8203902878
243	2.0	43.8811648337
243	2.0	43.8796277305
243	2.0	43.8675771948
243	2.0	43.8649680562
243	1.0	43.8511309272
243	2.0	43.8497992647
243	2.0	43.810256386
243	2.0	43.8635683754
243	2.0	43.8252400633
243	2.0	43.8598490788
243	2.0	43.8157296165
243	2.0	43.8288107835
243	2.0	43.8911948421
243	2.0	43.8562464927
243	2.0	43.8534785352
243	2.0	43.8208484508
243	2.0	43.8696974548
243	2.0	43.8048326097
243	2.0	43.8609257267
243	2.0	43.7702873298
243	1.0	43.8112767635
243	1.0	43.7820429267
243	1.0	43.8693996803
243	2.0	43.8051603608
243	2.0	43.7975860229
243	2.0	43.8631025239
243	2.0	43.8050749133
243	2.0	43.869867161
243	1.0	43.859285354
243	2.0	43.8165001283
243	2.0	43.8258147548
243	2.0	43.7935336237
243	2.0	43.827883085
243	2.0	43.8739911441
243	2.0	43.8270792967
243	2.0	43.8592824634
243	1.0	43.8527550718
243	1.0	43.8257174656
243	2.0	43.7705908093
243	2.0	43.8844934894
243	2.0	43.7855772681
243	1.0	43.7770958242
243	2.0	43.8657857032
243	2.0	43.8559363107
243	2.0	43.8523449327
243	2.0	43.8566159517
243	2.0	43.8482206075
243	2.0	43.8883092388
243	2.0	43.8653738355
243	2.0	43.8654476864
243	2.0	43.8587096692
243	2.0	43.8732057273
243	2.0	43.8591388636
243	2.0	43.8197501023
243	2.0	43.8551800023
243	2.0	43.8091182107
243	2.0	43.8495977669
243	2.0	43.8516760957
243	1.0	43.8092055852
243	2.0	43.8069544229
243	1.0	43.8583110452
243	2.0	43.8552912339
243	2.0	43.86630611
243	2.0	43.7765009401
243	1.0	43.8016029801
243	1.0	43.7779867051
243	2.0	43.8580456431
243	2.0	43.8480391457
243	2.0	43.8546478794
243	1.0	43.8797426066
243	2.0	43.8653746918
243	2.0	43.8531747299
243	2.0	43.8276943602
243	2.0	43.8641889842
243	2.0	43.809788495
243	2.0	43.867360869
243	2.0	43.8502622403
243	2.0	43.8627652524
243	2.0	43.8308353888
243	2.0	43.8560663769
243	1.0	43.8123149197
243	2.0	43.8165681916
243	1.0	43.8426526461
243	2.0	43.8307246473
243	2.0	43.8287089287
243	2.0	43.8558627371
243	1.0	43.8564029384
243	2.0	43.7804949273
243	2.0	43.8494836992
243	2.0	43.8618863322
243	1.0	43.8714123026
243	2.0	43.7758381177
243	2.0	43.8586243211
243	2.0	43.8193950455
243	1.0	43.8464123264
243	1.0	43.8019145945
243	2.0	43.8042401416
243	2.0	43.8626711262
243	2.0	43.8119818625
243	2.0	43.8648866315
243	2.0	43.8596408231
243	2.0	43.7967151689
243	2.0	43.8134738571
243	2.0	43.8729584958
243	2.0	43.8364352058
243	1.0	43.7905385513
243	2.0	43.8249247734
243	2.0	43.8623570076
243	2.0	43.823572682
243	1.0	43.8007907646
243	2.0	43.8498022941
243	2.0	43.7974008288
243	2.0	43.834629664
243	2.0	43.826650713
243	2.0	43.8374192401
243	2.0	43.8536806777
243	2.0	43.8760842443
243	2.0	43.8527662176
243	2.0	43.8793970915
243	2.0	43.8311394782
243	2.0	43.872904805
243	2.0	43.8071895511
243	2.0	43.8610271176
243	2.0	43.8574261604
243	2.0	43.796274005
243	1.0	43.8239007683
243	1.0	43.8537426342
243	2.0	43.8570354345
243	1.0	43.8769218609
243	2.0	43.88007209
243	2.0	43.8047350949
243	2.0	43.8519737514
243	2.0	43.8278018502
243	2.0	43.8515539006
243	2.0	43.7780267148
243	2.0	43.8671830939
243	1.0	43.8724685893
243	2.0	43.8398134697
243	2.0	43.8462027584
243	2.0	43.8791681702
243	2.0	43.7727871322
243	2.0	43.8047051397
243	2.0	43.8453469762
243	2.0	43.8865514176
243	2.0	43.8575606733
243	1.0	43.8412937474
243	2.0	43.8390210239
243	2.0	43.8570213319
243	2.0	43.8726974276
243	2.0	43.8414934256
243	2.0	43.8381851352
243	1.0	43.8697449394
243	1.0	43.7948446981
243	2.0	43.8571871306
243	2.0	43.8027780061
243	2.0	43.8717347382
243	2.0	43.8679757369
243	2.0	43.8424848347
243	2.0	43.8331460074
243	1.0	43.8159358996
243	2.0	43.8027856433
243	2.0	43.8640771636
243	2.0	43.860258091
243	2.0	43.862846034
243	2.0	43.8732024918
243	2.0	43.8642826472
243	2.0	43.85846748
243	2.0	43.8607317302
243	2.0	43.8385962527
243	2.0	43.8587648291
243	2.0	43.8643320231
243	2.0	43.8314542788
243	2.0	43.8059241623
243	2.0	43.8813182599
243	2.0	43.8184049258
243	2.0	43.8131089435
243	1.0	43.7862802999
243	2.0	43.8252364724
243	2.0	43.8741679436
243	2.0	43.7965865993
243	2.0	43.8824035506
243	2.0	43.8744813355
243	1.0	43.8187785147
243	2.0	43.8741641569
243	2.0	43.8478201804
243	1.0	43.8237218204
243	2.0	43.8335544191
243	1.0	43.8775515191
243	1.0	43.8754683456
243	1.0	43.8825624525
243	2.0	43.788966953
243	1.0	43.8673410301
243	2.0	43.8231428392
243	2.0	43.8381305479
243	1.0	43.8357822598
243	2.0	43.8060816637
243	1.0	43.8386076151
243	2.0	43.7851847099
243	2.0	43.8765856679
243	2.0	43.823815423
243	1.0	43.8319736556
243	2.0	43.8269264607
243	2.0	43.7986122728
243	1.0	43.8655682663
243	2.0	43.8762243554
243	2.0	43.79887004
243	2.0	43.8234374956
243	2.0	43.8662058708
243	2.0	43.7860961123
243	2.0	43.8679512356
243	2.0	43.8597792599
243	1.0	43.8707427353
243	2.0	43.8496684978
243	2.0	43.8518642639
243	1.0	43.859743587
243	2.0	43.8407702189
243	2.0	43.7941268123
243	2.0	43.8149260433
243	1.0	43.8712219311
243	2.0	43.8796316832
243	2.0	43.8766464885
243	2.0	43.8473718213
243	2.0	43.83706189
243	1.0	43.8688372852
243	2.0	43.8582207068
243	2.0	43.8115159799
243	2.0	43.8579812302
243	2.0	43.8806540344
243	2.0	43.8689207486
243	2.0	43.8629143553
243	2.0	43.8084324511
243	1.0	43.8650731243
243	2.0	43.8395744764
243	2.0	43.8091764175
243	2.0	43.858773994
243	1.0	43.8485776817
243	2.0	43.8370639252
243	2.0	43.8178160383
243	2.0	43.8623226239
243	2.0	43.8138215057
243	2.0	43.7832267872
243	2.0	43.8096894617
243	2.0	43.7960208275
243	2.0	43.8389826911
243	2.0	43.7630776787
243	2.0	43.8428816635
243	2.0	43.792807466
243	2.0	43.8324594618
243	2.0	43.8343376505
243	1.0	43.7618964402
243	2.0	43.848682029
243	2.0	43.8634561648
243	1.0	43.8683586733
243	1.0	43.8858477421
243	2.0	43.8111270195
243	1.0	43.863971638
243	2.0	43.84728854
243	1.0	43.7803698059
243	2.0	43.8599801803
243	2.0	43.847564686
243	2.0	43.8393024317
243	2.0	43.8332708329
243	2.0	43.8703166529
243	2.0	43.8336315188
243	2.0	43.8773264202
243	2.0	43.8603794327
243	2.0	43.7835545153
243	2.0	43.8447244885
243	2.0	43.8422652371
243	2.0	43.8308815853
243	1.0	43.8636948345
243	2.0	43.8361792362
243	2.0	43.8009009468
243	2.0	43.8081109626
243	2.0	43.8693925358
243	2.0	43.8327655736
243	2.0	43.8633789654
243	1.0	43.872888944
243	1.0	43.772787466
243	2.0	43.8795672036
243	2.0	43.7670557531
243	2.0	43.8650160523
243	2.0	43.8744923192
243	2.0	43.8538102279
243	2.0	43.8027933015
243	2.0	43.8600456611
243	2.0	43.8189809055
243	1.0	43.8643566183
243	2.0	43.8606050758
243	2.0	43.7819239575
243	1.0	43.860086784
243	2.0	43.8583139392
243	2.0	43.8527016836
243	2.0	43.8815327244
243	2.0	43.8773084714
243	2.0	43.8386199505
243	1.0	43.8361561291
243	2.0	43.8727854145
243	1.0	43.8022945215
243	2.0	43.8645904776
243	2.0	43.8207585628
243	1.0	43.8339764132
243	2.0	43.8107920764
243	2.0	43.8537597481
243	2.0	43.8583126574
243	2.0	43.877257217
243	1.0	43.8423331196
243	2.0	43.8356102209
243	2.0	43.8751376937
243	2.0	43.8534706855
243	2.0	43.850116992
243	2.0	43.8587864427
243	2.0	43.8464342467
243	2.0	43.8849552777
243	2.0	43.7864115486
243	2.0	43.8579901063
243	2.0	43.8633677166
243	2.0	43.8487077992
243	2.0	43.8590523969
243	1.0	43.7981242384
243	2.0	43.8837389779
243	3.0	43.8272323558
243	1.0	43.871395583
243	2.0	43.8463662914
243	2.0	43.86768677
243	2.0	43.81561855
243	1.0	43.8549019527
243	1.0	43.8463167025
243	1.0	43.8604845428
243	2.0	43.7815275177
243	2.0	43.8731232793
243	1.0	43.8237358199
243	2.0	43.8655064329
243	2.0	43.8770832089
243	2.0	43.8555483901
243	1.0	43.8568000054
243	2.0	43.8200130511
243	2.0	43.8559679862
243	2.0	43.8507091172
243	1.0	43.8475813746
243	1.0	43.8114662397
243	2.0	43.8751827267
243	2.0	43.8823794969
243	2.0	43.820017057
243	2.0	43.8050680899
243	1.0	43.859998978
243	2.0	43.826890562
243	2.0	43.8514940072
243	2.0	43.8887623986
243	2.0	43.8086298243
243	2.0	43.8677894748
243	2.0	43.8609833379
243	2.0	43.8295893632
243	2.0	43.8394135819
243	2.0	43.7980788062
243	2.0	43.8656539067
243	2.0	43.819957066
243	2.0	43.8257065879
243	2.0	43.8520591493
243	2.0	43.8169963865
243	2.0	43.7875022785
243	1.0	43.851272682
243	2.0	43.8640642095
243	2.0	43.8454611524
243	2.0	43.8599749606
243	2.0	43.7606971662
243	2.0	43.8681799906
243	2.0	43.8111261449
243	2.0	43.833643499
243	2.0	43.8657147128
243	1.0	43.7935031383
243	2.0	43.8670324894
243	2.0	43.8541284143
243	2.0	43.8596045019
243	2.0	43.8518558079
243	2.0	43.8509678156
243	2.0	43.8104951025
243	2.0	43.85786756
243	2.0	43.8463277003
243	2.0	43.8638541231
243	1.0	43.8548727767
243	2.0	43.7940487303
243	1.0	43.758716424
243	2.0	43.7850146032
243	2.0	43.8377295266
243	2.0	43.8896369737
243	2.0	43.7776935976
243	2.0	43.8738842238
243	2.0	43.8687541533
243	2.0	43.8358669337
243	2.0	43.8604469743
243	1.0	43.8649686267
243	2.0	43.8740555647
243	2.0	43.8793866384
243	2.0	43.8770278873
243	2.0	43.8585677233
243	2.0	43.783727749
243	2.0	43.8683425379
243	2.0	43.854864382
243	2.0	43.8154790642
243	1.0	43.7994075395
243	1.0	43.8704567724
243	2.0	43.8242440227
243	2.0	43.8537207408
243	2.0	43.8901043102
243	2.0	43.8558058655
243	2.0	43.8600865089
243	2.0	43.7815464407
243	1.0	43.8091555272
243	2.0	43.7611871141
243	2.0	43.8182622424
243	2.0	43.864849265
243	2.0	43.8843241371
243	1.0	43.8197362121
243	2.0	43.8777088143
243	2.0	43.8765534318
243	2.0	43.8661632969
243	2.0	43.8435405585
243	2.0	43.8639821596
243	2.0	43.7703220564
243	1.0	43.8377822219
243	2.0	43.8587140519
243	2.0	43.8782505045
243	2.0	43.8637224869
243	1.0	43.8387105191
243	2.0	43.8295796263
243	2.0	43.8122017473
243	2.0	43.8561238112
243	2.0	43.8070629037
243	2.0	43.8478135837
243	2.0	43.8368454241
243	2.0	43.8174383897
243	2.0	43.8351945985
243	2.0	43.8675642413
243	2.0	43.7852032678
243	2.0	43.7856422568
243	2.0	43.8327753283
243	1.0	43.8242869924
243	2.0	43.813434188
243	2.0	43.8432123978
243	2.0	43.8228656774
243	2.0	43.8611902494
243	2.0	43.825131215
243	2.0	43.8710218129
243	1.0	43.8631225663
243	2.0	43.8731232204
243	2.0	43.8743335296
243	2.0	43.8107089755
243	1.0	43.8275712731
243	1.0	43.8725194802
243	2.0	43.8354671779
243	2.0	43.7669986641
243	2.0	43.8683892767
243	2.0	43.7855549774
243	2.0	43.8057918699
243	2.0	43.808262283
243	1.0	43.8789724614
243	2.0	43.8557908929
243	2.0	43.853542242
243	2.0	43.8057992048
243	2.0	43.8407474251
243	2.0	43.7949069886
243	1.0	43.8603091066
243	2.0	43.8252667863
243	2.0	43.8284599185
243	1.0	43.8564713228
243	2.0	43.8584090782
243	2.0	43.7815387677
243	2.0	43.8079524118
243	2.0	43.8501242718
243	2.0	43.8517250924
243	2.0	43.7950883671
243	2.0	43.8598087007
243	2.0	43.8530625097
243	1.0	43.8759772123
243	2.0	43.8793726743
243	2.0	43.828615749
243	1.0	43.8171631111
243	2.0	43.8813975793
243	2.0	43.8080098293
243	2.0	43.8569570534
243	2.0	43.8443831083
243	2.0	43.7882551341
243	2.0	43.8401167174
243	2.0	43.871165564
243	2.0	43.7894707524
243	2.0	43.8429124188
243	1.0	43.8861619893
243	2.0	43.8257615202
243	2.0	43.8629682174
243	2.0	43.8453539078
243	2.0	43.7860740222
243	1.0	43.8019449162
243	2.0	43.7759246468
243	2.0	43.8738757293
243	2.0	43.8337847223
243	2.0	43.7986780321
243	2.0	43.8357919126
243	2.0	43.8381495469
243	2.0	43.8604003033
243	1.0	43.8819414625
243	2.0	43.8566887803
243	2.0	43.8808412055
243	2.0	43.8606106033
243	2.0	43.8738127371
243	2.0	43.8543916381
243	2.0	43.8514837014
243	2.0	43.837690549
243	3.0	43.8562868951
243	1.0	43.8006566648
243	2.0	43.8654685646
243	2.0	43.8522520641
243	2.0	43.8327513052
243	2.0	43.8494411421
243	1.0	43.7737936306
243	2.0	43.834927039
243	2.0	43.7935389374
243	2.0	43.8359685799
243	1.0	43.8179638542
243	2.0	43.8459802451
243	2.0	43.866248464
243	2.0	43.838370076
243	2.0	43.7603421139
243	2.0	43.8637500466
243	2.0	43.8787664865
243	1.0	43.87133487
243	2.0	43.8674414745
243	2.0	43.8626238383
243	2.0	43.8159239428
243	2.0	43.815798444
243	2.0	43.8691912964
243	2.0	43.8747611638
243	2.0	43.8589180559
243	2.0	43.8534949995
243	1.0	43.8255410974
243	2.0	43.7741516815
243	1.0	43.8571517327
243	2.0	43.7615546053
243	2.0	43.8130784022
243	2.0	43.7748289672
243	3.0	43.8578081583
243	2.0	43.8500505659
243	2.0	43.8470113944
243	2.0	43.8674633572
243	2.0	43.7987974465
243	2.0	43.8534449257
243	1.0	43.8507083293
243	2.0	43.8568858775
243	2.0	43.8120518744
243	2.0	43.8083578404
243	2.0	43.8420691211
243	1.0	43.8737074067
243	2.0	43.7972258325
243	1.0	43.7880625839
243	2.0	43.8643387813
243	1.0	43.8710407962
243	2.0	43.8880737654
243	2.0	43.8625088382
243	2.0	43.8399146805
243	2.0	43.8611664506
243	1.0	43.8227175877
243	2.0	43.8421774685
243	2.0	43.8303021318
243	2.0	43.7792096071
243	2.0	43.8699515662
243	2.0	43.8444888094
243	2.0	43.799259597
243	2.0	43.7913573575
243	2.0	43.8873733354
243	2.0	43.8350882407
243	1.0	43.8654099321
243	2.0	43.8558007605
243	2.0	43.8546468569
243	1.0	43.8777877284
243	2.0	43.8813172902
243	2.0	43.8045275967
243	2.0	43.8535796328
243	2.0	43.7959668713
243	2.0	43.8473338158
243	2.0	43.8387478884
243	2.0	43.8272351651
243	2.0	43.873317434
243	1.0	43.8468125241
243	1.0	43.8680317487
243	1.0	43.8235691099
243	2.0	43.8785870897
243	2.0	43.7876329559
243	2.0	43.8020100793
243	2.0	43.8796551711
243	2.0	43.7835578685
243	2.0	43.7934458635
243	2.0	43.8494897015
243	2.0	43.8729335302
243	2.0	43.8273380405
243	2.0	43.8419468447
243	2.0	43.8202195999
243	2.0	43.7555361095
243	2.0	43.8382703773
243	2.0	43.8571052568
243	1.0	43.8685391179
243	2.0	43.8531586706
243	2.0	43.7760463215
243	2.0	43.8185452657
243	2.0	43.8375194871
243	2.0	43.8257082294
243	2.0	43.8469075387
243	2.0	43.8790861354
243	2.0	43.8687079574
243	2.0	43.8482403863
243	2.0	43.7727572046
243	2.0	43.8469921713
243	2.0	43.8058962441
243	2.0	43.8615861456
243	2.0	43.8119938562
243	1.0	43.8465837993
243	2.0	43.8196650691
243	2.0	43.8286683568
243	2.0	43.8039570376
243	2.0	43.8822073295
243	2.0	43.8289849696
243	1.0	43.8638625092
243	2.0	43.8528738393
243	1.0	43.8454049829
243	2.0	43.8597898633
243	2.0	43.7845445501
243	2.0	43.8243978333
243	2.0	43.8845743309
243	2.0	43.8566433032
243	2.0	43.8688317002
243	2.0	43.8475290511
243	2.0	43.8787371891
243	2.0	43.7829573879
243	1.0	43.8072040529
243	2.0	43.8583363239
243	2.0	43.8670179035
243	2.0	43.8457415602
243	2.0	43.8148706586
243	2.0	43.8188589978
243	2.0	43.7784848582
243	2.0	43.8758804906
243	1.0	43.7964130671
243	2.0	43.8302347837
243	1.0	43.8464305703
243	2.0	43.8179275393
243	2.0	43.8756231977
243	2.0	43.8021726247
243	2.0	43.8769415432
243	2.0	43.8538958929
243	2.0	43.8645194631
243	2.0	43.7908560488
243	2.0	43.8611426154
243	1.0	43.8506719962
243	2.0	43.8217186937
243	2.0	43.879090829
243	1.0	43.8777823429
243	1.0	43.8778851465
243	2.0	43.8211331245
243	2.0	43.7918293445
243	2.0	43.8118289785
243	2.0	43.7849834295
243	2.0	43.8527840195
243	1.0	43.8269071483
243	1.0	43.8673285221
243	1.0	43.8055928418
243	2.0	43.7733147443
243	2.0	43.7562584893
243	2.0	43.8630884338
243	2.0	43.8403167391
243	2.0	43.871785408
243	2.0	43.8671670443
243	2.0	43.8536481493
243	2.0	43.8068159103
243	2.0	43.8568827709
243	2.0	43.8273257756
243	2.0	43.8203251355
243	2.0	43.8655950414
243	2.0	43.8112959659
243	2.0	43.8716839944
243	2.0	43.8115217242
243	2.0	43.8747324668
243	2.0	43.8643472121
243	2.0	43.8609159929
243	2.0	43.8343040073
243	2.0	43.8773780282
243	2.0	43.8183435384
243	2.0	43.8568661623
243	2.0	43.8484596759
243	1.0	43.8549552057
243	1.0	43.8214940407
243	2.0	43.8230227842
243	2.0	43.8152581445
243	2.0	43.8813152556
243	2.0	43.8258032488
243	2.0	43.8155115842
243	2.0	43.8589383826
243	2.0	43.845353967
243	2.0	43.8477980591
243	2.0	43.8638605039
243	2.0	43.8215480023
243	1.0	43.797923275
243	2.0	43.8424660385
243	2.0	43.7708076445
243	1.0	43.8290592063
243	2.0	43.7683898038
243	1.0	43.8121635744
243	2.0	43.8645241244
243	2.0	43.8770899489
243	2.0	43.832968099
243	2.0	43.7895275176
243	1.0	43.8140582496
243	1.0	43.8517920719
243	2.0	43.8822770133
243	1.0	43.8636276041
243	2.0	43.8692830561
243	2.0	43.7693419461
243	2.0	43.8594833745
243	2.0	43.8700728674
243	2.0	43.8289217306
243	2.0	43.8552785154
243	2.0	43.8302606866
243	1.0	43.828194297
243	2.0	43.8384427954
243	2.0	43.8313278844
243	1.0	43.8637706613
243	2.0	43.7778234967
243	1.0	43.8575663068
243	2.0	43.8094245427
243	1.0	43.874512867
243	2.0	43.8396424079
243	2.0	43.8221403005
243	2.0	43.8732578291
243	2.0	43.8607906424
243	2.0	43.8088043145
243	2.0	43.8659293067
243	1.0	43.784027133
243	2.0	43.8017035155
243	2.0	43.8141762134
243	1.0	43.8178040796
243	2.0	43.8087434961
243	1.0	43.8137080921
243	2.0	43.8450923647
243	2.0	43.8109623871
243	2.0	43.7718173062
243	1.0	43.8212746669
243	2.0	43.7834353809
243	2.0	43.872235493
243	2.0	43.8348063244
243	2.0	43.8130518405
243	2.0	43.8594873497
243	2.0	43.8572076577
243	1.0	43.8606408485
243	2.0	43.8429005736
243	2.0	43.804839957
243	2.0	43.845555877
243	2.0	43.7751041044
243	2.0	43.797486525
243	1.0	43.7679624228
243	2.0	43.7980719522
243	1.0	43.7903194383
243	2.0	43.7731075692
243	2.0	43.8323959839
243	2.0	43.8642212586
243	2.0	43.8595296011
243	1.0	43.823641746
243	1.0	43.8705859789
243	2.0	43.8054693993
243	2.0	43.8221182916
243	2.0	43.8708771171
243	2.0	43.8433090277
243	2.0	43.8087162066
243	2.0	43.8383649819
243	2.0	43.8679425091
243	2.0	43.8676853012
243	2.0	43.7932324544
243	2.0	43.8672539502
243	2.0	43.8716817477
243	2.0	43.8454154851
243	2.0	43.8501224133
243	2.0	43.8050806245
243	2.0	43.8717553435
243	1.0	43.8607132881
243	2.0	43.7877420536
243	2.0	43.8444956097
243	2.0	43.8411421803
243	2.0	43.8375577979
243	2.0	43.8444833023
243	2.0	43.8570597239
243	3.0	43.8515465991
243	2.0	43.8616712134
243	2.0	43.7950519079
243	2.0	43.7898383308
243	1.0	43.8024525801
243	2.0	43.8536143623
243	2.0	43.8386480422
243	1.0	43.8348203714
243	2.0	43.794362266
243	2.0	43.7810275466
243	2.0	43.7698268781
243	1.0	43.8318675898
243	1.0	43.7885976022
243	2.0	43.7714583581
243	2.0	43.8069035025
243	2.0	43.7711310698
243	2.0	43.8573958593
243	1.0	43.8191504308
243	2.0	43.8171120805
243	2.0	43.8350015043
243	1.0	43.7683209071
243	2.0	43.7766279801
243	2.0	43.856034784
243	2.0	43.8692152036
243	2.0	43.787572558
243	2.0	43.8050560222
243	2.0	43.8712500618
243	2.0	43.8315789302
243	2.0	43.7914306795
243	2.0	43.8634914718
243	1.0	43.8386230206
243	2.0	43.8343784889
243	1.0	43.7661243247
243	1.0	43.8448224052
243	2.0	43.8531756621
243	2.0	43.8523328786
243	1.0	43.8474882803
243	2.0	43.869290877
243	2.0	43.8626592987
243	2.0	43.8681247614
243	2.0	43.7676794397
243	2.0	43.8132016913
243	2.0	43.8617903657
243	1.0	43.8754492603
243	2.0	43.8648196245
243	2.0	43.8109860664
243	2.0	43.8522626853
243	1.0	43.8700533325
243	2.0	43.8757700272
243	2.0	43.7605424378
243	2.0	43.818782134
243	2.0	43.8644235271
243	2.0	43.771798684
243	2.0	43.8607037357
243	1.0	43.8293608824
243	2.0	43.8577909983
243	2.0	43.866203432
243	2.0	43.8480097046
243	1.0	43.8645688347
243	2.0	43.8768648372
243	2.0	43.7795267044
243	2.0	43.812445441
243	2.0	43.8714775453
243	2.0	43.8214763921
243	1.0	43.8103191056
243	2.0	43.7960019045
243	2.0	43.7972238458
243	2.0	43.8415414333
243	2.0	43.8775040068
243	1.0	43.7847844991
243	2.0	43.8698484024
243	2.0	43.7898530687
243	2.0	43.8699098142
243	1.0	43.8688206341
243	2.0	43.8581834137
243	2.0	43.8713755156
243	2.0	43.8506445016
243	2.0	43.8517172799
243	1.0	43.8509537816
243	2.0	43.8454652516
243	2.0	43.8365552092
243	2.0	43.8627373168
243	2.0	43.7943449112
243	1.0	43.8243790045
243	2.0	43.8579990965
243	2.0	43.8270366619
243	2.0	43.7725412941
243	2.0	43.8550365963
