# Supplementary material for: Unique membrane properties and enhanced signal processing in human neocortical neurons
Source: eLife. 2016 Oct 6;5:e16553. doi: 10.7554/eLife.16553 (PMC5100995; doi:10.7554/eLife.16553)
Supplement: Source code 1. — DOI: http://dx.doi.org/10.7554/eLife.16553.014 [file elife-16553-code1.zip › Fig3/Fig3b/DIST_045_SYNC/Mon_Apr_11_11_35_14_2016/syns_244/sync_stim_seed_729.txt]

NUMBER_OF_SYNAPSES	APC_N	MAX_VOLTAGE
244	1.0	43.8703473855
244	2.0	43.856217127
244	2.0	43.8538849829
244	2.0	43.8417414316
244	2.0	43.8546407786
244	2.0	43.8496548214
244	1.0	43.853917509
244	2.0	43.8588666169
244	2.0	43.8399528192
244	2.0	43.7703789815
244	2.0	43.7830963729
244	2.0	43.8392904714
244	2.0	43.849052536
244	2.0	43.8457215935
244	2.0	43.8345041898
244	2.0	43.7960673502
244	2.0	43.859914379
244	1.0	43.8704815665
244	2.0	43.8893139724
244	1.0	43.8386964558
244	1.0	43.8852370088
244	2.0	43.8713171811
244	2.0	43.7742913671
244	2.0	43.8342396464
244	2.0	43.8117528086
244	2.0	43.7777635357
244	2.0	43.7939072685
244	2.0	43.774946886
244	1.0	43.8357082646
244	2.0	43.8797533641
244	2.0	43.8823708882
244	2.0	43.7830188491
244	2.0	43.8215685348
244	2.0	43.8551295377
244	2.0	43.8609164586
244	1.0	43.8336457793
244	2.0	43.8851284651
244	2.0	43.8355844911
244	2.0	43.8720772693
244	2.0	43.7939870182
244	1.0	43.8720981595
244	2.0	43.8588861262
244	2.0	43.8206020045
244	2.0	43.8373056921
244	2.0	43.8622712483
244	1.0	43.7793210367
244	1.0	43.8413675759
244	2.0	43.7956655521
244	2.0	43.8513575342
244	2.0	43.7944498748
244	1.0	43.8664435397
244	2.0	43.8607725539
244	2.0	43.8803709684
244	2.0	43.7537488133
244	2.0	43.8537820861
244	2.0	43.794018946
244	2.0	43.8624664488
244	2.0	43.8557413746
244	1.0	43.8728549043
244	2.0	43.8784064126
244	2.0	43.8176113821
244	2.0	43.8605919096
244	2.0	43.8653312381
244	1.0	43.8695763401
244	1.0	43.8707512982
244	2.0	43.8710584234
244	2.0	43.8190021123
244	2.0	43.840272597
244	2.0	43.8487491569
244	1.0	43.8345648078
244	2.0	43.8587427559
244	2.0	43.8115823412
244	2.0	43.8615276757
244	2.0	43.8720612902
244	2.0	43.876940408
244	2.0	43.875208313
244	2.0	43.8444696997
244	2.0	43.8640448742
244	2.0	43.7790689689
244	2.0	43.8799466111
244	2.0	43.8481365716
244	2.0	43.8380886183
244	2.0	43.7941949559
244	2.0	43.8568719864
244	2.0	43.8534484884
244	2.0	43.8401665023
244	2.0	43.8647129306
244	2.0	43.8275609944
244	2.0	43.8051431504
244	2.0	43.8275391502
244	2.0	43.8756496405
244	2.0	43.7987837156
244	2.0	43.7738102148
244	2.0	43.8064630763
244	2.0	43.872775685
244	2.0	43.8383079934
244	1.0	43.8167705256
244	2.0	43.8652447544
244	2.0	43.8516466636
244	2.0	43.782020652
244	2.0	43.8541424151
244	2.0	43.7771874946
244	2.0	43.865464765
244	2.0	43.8781267626
244	2.0	43.7812640389
244	2.0	43.8183770201
244	2.0	43.8274215315
244	2.0	43.8676207235
244	2.0	43.8562555362
244	2.0	43.8399428746
244	2.0	43.8172223317
244	2.0	43.8189684613
244	1.0	43.8147002928
244	2.0	43.8531879
244	2.0	43.8579068312
244	2.0	43.8574556861
244	1.0	43.8148340288
244	2.0	43.8523631023
244	2.0	43.7989078427
244	1.0	43.8641745558
244	2.0	43.8626935228
244	2.0	43.7773440864
244	2.0	43.8117876577
244	2.0	43.8126303249
244	2.0	43.811344187
244	1.0	43.832444081
244	2.0	43.8633677202
244	2.0	43.8623451294
244	2.0	43.7848551912
244	1.0	43.8310278355
244	1.0	43.8733574707
244	2.0	43.8709127705
244	1.0	43.8600644116
244	1.0	43.8753181901
244	2.0	43.8655991747
244	1.0	43.8114462842
244	2.0	43.8541342307
244	2.0	43.8020351128
244	2.0	43.8318220543
244	2.0	43.7939776041
244	2.0	43.8772692801
244	2.0	43.841426739
244	2.0	43.7844038943
244	2.0	43.8475419791
244	2.0	43.8671989482
244	2.0	43.868447109
244	2.0	43.8700492098
244	2.0	43.808701897
244	1.0	43.8801557241
244	1.0	43.8056355856
244	1.0	43.8178560059
244	2.0	43.8182068308
244	2.0	43.8692247152
244	1.0	43.8212121262
244	2.0	43.8504076635
244	2.0	43.8645257573
244	1.0	43.8573684606
244	2.0	43.847471227
244	2.0	43.76696157
244	2.0	43.8647286281
244	2.0	43.8902416906
244	2.0	43.8351416339
244	3.0	43.85714567
244	2.0	43.8245859711
244	1.0	43.8282293782
244	2.0	43.8717433125
244	2.0	43.7732871087
244	2.0	43.8634637948
244	1.0	43.8528742663
244	2.0	43.864170099
244	2.0	43.8061526884
244	1.0	43.8701717214
244	2.0	43.8594828356
244	2.0	43.7885868477
244	1.0	43.8260752079
244	2.0	43.85929146
244	2.0	43.8132048605
244	2.0	43.8035641741
244	2.0	43.7671844598
244	2.0	43.8339600867
244	2.0	43.8514106858
244	2.0	43.8058858713
244	2.0	43.8569544779
244	2.0	43.846073719
244	2.0	43.7759368921
244	2.0	43.7990433709
244	2.0	43.86117359
244	2.0	43.8472129342
244	2.0	43.8572345529
244	2.0	43.8479765783
244	2.0	43.867814053
244	2.0	43.8843434831
244	1.0	43.8593333813
244	2.0	43.8479431181
244	2.0	43.8561619605
244	2.0	43.832579169
244	1.0	43.8065484203
244	2.0	43.8743545737
244	1.0	43.840934195
244	2.0	43.8313930407
244	1.0	43.8236521859
244	2.0	43.8715428466
244	1.0	43.8670880397
244	1.0	43.8642450002
244	2.0	43.8608634747
244	2.0	43.8181149987
244	1.0	43.8727145558
244	2.0	43.7770458084
244	2.0	43.8583001102
244	1.0	43.8486264473
244	2.0	43.8811451727
244	2.0	43.855079487
244	2.0	43.8691745396
244	1.0	43.8670261033
244	2.0	43.7999580517
244	2.0	43.8233095689
244	2.0	43.8490597453
244	1.0	43.8755171173
244	2.0	43.8430817696
244	2.0	43.8289652825
244	2.0	43.7919400236
244	2.0	43.7966255256
244	2.0	43.8002914863
244	2.0	43.7621242254
244	2.0	43.8478335516
244	2.0	43.8637536168
244	2.0	43.8850921485
244	2.0	43.8456254645
244	2.0	43.7998566093
244	2.0	43.8387614326
244	1.0	43.7949755232
244	2.0	43.8618860343
244	2.0	43.7895193174
244	2.0	43.8171527806
244	2.0	43.818921764
244	1.0	43.7872267893
244	2.0	43.8428579967
244	2.0	43.8061298001
244	2.0	43.8668446575
244	1.0	43.8262100119
244	2.0	43.8500710155
244	1.0	43.8331119516
244	2.0	43.8446687949
244	2.0	43.8364329156
244	2.0	43.7630874959
244	2.0	43.7996502662
244	2.0	43.8441366506
244	2.0	43.7744468957
244	2.0	43.8050849496
244	2.0	43.8601763905
244	2.0	43.8648160426
244	2.0	43.8777331004
244	2.0	43.8619056316
244	2.0	43.8839257409
244	2.0	43.8429414261
244	2.0	43.8321272988
244	2.0	43.7838366505
244	2.0	43.8663967998
244	2.0	43.8435559735
244	1.0	43.8440525399
244	2.0	43.8365202551
244	2.0	43.8649207593
244	2.0	43.8355912781
244	1.0	43.8834692235
244	2.0	43.8585050452
244	2.0	43.83426909
244	2.0	43.8512044185
244	2.0	43.8093147958
244	2.0	43.8482257393
244	2.0	43.8650755659
244	2.0	43.8645502964
244	2.0	43.8932891902
244	2.0	43.8345487175
244	1.0	43.8805597536
244	1.0	43.8465433042
244	2.0	43.8123898064
244	2.0	43.8667751976
244	2.0	43.8543242652
244	2.0	43.8396595945
244	2.0	43.8782424479
244	1.0	43.8712276525
244	1.0	43.8632076523
244	2.0	43.8577963476
244	1.0	43.8675301814
244	2.0	43.8511936976
244	2.0	43.7892288651
244	2.0	43.8645866638
244	2.0	43.8245493429
244	2.0	43.8458852765
244	2.0	43.7980106273
244	2.0	43.8454512231
244	2.0	43.7737962449
244	2.0	43.8115082992
244	2.0	43.8304395582
244	2.0	43.8748970614
244	2.0	43.7807367656
244	2.0	43.8412633234
244	1.0	43.8196802472
244	2.0	43.774328893
244	2.0	43.7809887399
244	2.0	43.8581159492
244	1.0	43.8657059748
244	2.0	43.8709331133
244	2.0	43.7844731426
244	2.0	43.8425189033
244	1.0	43.8449467821
244	2.0	43.8858755258
244	2.0	43.879439794
244	2.0	43.862935155
244	2.0	43.8881973626
244	2.0	43.8261587112
244	2.0	43.8629255445
244	2.0	43.8172140078
244	2.0	43.8638372407
244	1.0	43.8484575735
244	2.0	43.8643636431
244	2.0	43.8680374175
244	2.0	43.8472437876
244	2.0	43.8558240037
244	2.0	43.8583167605
244	2.0	43.8597790938
244	2.0	43.7601793467
244	2.0	43.8486133792
244	2.0	43.8591923507
244	2.0	43.8690907832
244	2.0	43.8195530076
244	2.0	43.8463185181
244	2.0	43.860980085
244	2.0	43.7883035165
244	2.0	43.8012371942
244	2.0	43.789376661
244	2.0	43.8530650943
244	1.0	43.8800470228
244	1.0	43.8208205139
244	2.0	43.8619567665
244	2.0	43.8287186181
244	2.0	43.865477469
244	2.0	43.8737713042
244	1.0	43.871773224
244	1.0	43.8420188259
244	1.0	43.78859996
244	2.0	43.8195895965
244	2.0	43.8659835701
244	2.0	43.8266501593
244	2.0	43.7887416987
244	2.0	43.8004150811
244	2.0	43.8373420472
244	2.0	43.8630350452
244	2.0	43.8551201743
244	2.0	43.8508834739
244	3.0	43.8651030685
244	2.0	43.844991746
244	2.0	43.8479051402
244	2.0	43.8564859541
244	2.0	43.8484787206
244	2.0	43.8085220065
244	2.0	43.8465011336
244	2.0	43.8367985666
244	2.0	43.8697653421
244	2.0	43.8538471994
244	2.0	43.8391024806
244	1.0	43.8841199564
244	2.0	43.8755997684
244	2.0	43.8664373079
244	2.0	43.80283382
244	2.0	43.87216449
244	2.0	43.8115220231
244	2.0	43.8261433011
244	2.0	43.883022866
244	1.0	43.8459658817
244	2.0	43.8500461645
244	2.0	43.8078444114
244	2.0	43.87176315
244	2.0	43.8139197299
244	2.0	43.8677057993
244	2.0	43.8021286974
244	2.0	43.8142402831
244	2.0	43.807327695
244	2.0	43.8233624432
244	2.0	43.8385167079
244	2.0	43.8861358826
244	1.0	43.8671663921
244	2.0	43.8524554509
244	2.0	43.8689342295
244	1.0	43.8520605369
244	2.0	43.8166561966
244	2.0	43.7826200628
244	1.0	43.7722945937
244	1.0	43.8067622261
244	1.0	43.8580313124
244	2.0	43.7939825353
244	1.0	43.8613046008
244	2.0	43.8713744762
244	2.0	43.7820608165
244	2.0	43.8887037109
244	2.0	43.7697041828
244	2.0	43.8650161412
244	1.0	43.8856226476
244	2.0	43.836785642
244	1.0	43.8515226778
244	2.0	43.7805456219
244	2.0	43.8518936298
244	1.0	43.8592293216
244	2.0	43.8428931337
244	2.0	43.8332606649
244	2.0	43.816690556
244	2.0	43.8385205311
244	2.0	43.8232434718
244	1.0	43.8678875706
244	2.0	43.7746585082
244	2.0	43.8053303643
244	2.0	43.8458414582
244	2.0	43.8258219695
244	2.0	43.8626334614
244	2.0	43.773745036
244	2.0	43.8762772633
244	1.0	43.8702893583
244	2.0	43.8193585629
244	2.0	43.8600822573
244	2.0	43.8676375687
244	2.0	43.8557866527
244	2.0	43.847478977
244	2.0	43.8455510086
244	2.0	43.7977259868
244	1.0	43.8783380766
244	2.0	43.8470236211
244	2.0	43.7714266545
244	2.0	43.7777802437
244	2.0	43.8523027464
244	2.0	43.8698625405
244	2.0	43.8427328528
244	2.0	43.8378106399
244	2.0	43.8893615263
244	2.0	43.8094775718
244	2.0	43.8544711626
244	1.0	43.8486222447
244	2.0	43.8552890432
244	2.0	43.7879546067
244	2.0	43.8598745941
244	2.0	43.8775775528
244	2.0	43.7788785369
244	2.0	43.8652617185
244	2.0	43.7964075745
244	2.0	43.8678626856
244	2.0	43.8686306001
244	1.0	43.881375273
244	2.0	43.8468312602
244	2.0	43.7810481999
244	2.0	43.868159939
244	2.0	43.8628086404
244	2.0	43.8659057172
244	2.0	43.808044564
244	2.0	43.8211282869
244	2.0	43.8579707957
244	2.0	43.8362801838
244	1.0	43.8151389713
244	2.0	43.8254561311
244	2.0	43.8807656516
244	1.0	43.8837268964
244	2.0	43.8394718476
244	2.0	43.8527919031
244	2.0	43.8673141258
244	2.0	43.8250368272
244	2.0	43.8461026048
244	2.0	43.8077090373
244	2.0	43.7933819195
244	1.0	43.818159261
244	2.0	43.8745159023
244	2.0	43.7638611945
244	2.0	43.8407483386
244	2.0	43.85381835
244	2.0	43.801437326
244	2.0	43.8561574409
244	2.0	43.8793498927
244	1.0	43.8417413587
244	2.0	43.8330879201
244	2.0	43.7835255643
244	2.0	43.762414352
244	2.0	43.7954141611
244	2.0	43.8791741855
244	2.0	43.8537397446
244	2.0	43.8190801586
244	1.0	43.8264431724
244	2.0	43.8632002891
244	2.0	43.8386349584
244	2.0	43.8405946612
244	2.0	43.8119219859
244	2.0	43.7999752086
244	2.0	43.8236134197
244	1.0	43.8431617367
244	2.0	43.7963614625
244	2.0	43.7788059335
244	2.0	43.857286045
244	2.0	43.7708613645
244	2.0	43.836980035
244	2.0	43.8447710775
244	1.0	43.8779791804
244	2.0	43.8468904842
244	2.0	43.8823103644
244	1.0	43.8633801057
244	2.0	43.7848352587
244	2.0	43.8539380341
244	1.0	43.8678382643
244	2.0	43.8400665256
244	2.0	43.8368451243
244	2.0	43.8169415387
244	2.0	43.8671756805
244	2.0	43.8543069784
244	2.0	43.8413711093
244	2.0	43.8111006585
244	2.0	43.784613338
244	2.0	43.8169521476
244	2.0	43.8299560194
244	2.0	43.8359243053
244	2.0	43.840147898
244	2.0	43.8633866815
244	2.0	43.7962880012
244	2.0	43.8404588552
244	1.0	43.8555269711
244	2.0	43.8060801809
244	2.0	43.8650699137
244	1.0	43.8573018175
244	2.0	43.7547205999
244	2.0	43.8364350457
244	2.0	43.7998170089
244	2.0	43.8528540846
244	2.0	43.8462364033
244	2.0	43.8637091279
244	2.0	43.8658276825
244	2.0	43.8268915628
244	2.0	43.8062798712
244	2.0	43.8229674095
244	1.0	43.7953707806
244	2.0	43.828652163
244	2.0	43.7955579539
244	2.0	43.8793249837
244	1.0	43.8484815141
244	2.0	43.8703146917
244	2.0	43.857647008
244	1.0	43.8739012285
244	1.0	43.8858589303
244	1.0	43.8565554773
244	2.0	43.814707592
244	2.0	43.8823184029
244	2.0	43.7743144625
244	2.0	43.8153788682
244	1.0	43.878731673
244	2.0	43.7945537903
244	2.0	43.8698819795
244	2.0	43.7727752039
244	2.0	43.7816125453
244	2.0	43.8639526724
244	2.0	43.8761663619
244	1.0	43.8230060833
244	2.0	43.853703929
244	2.0	43.8075707202
244	2.0	43.8385214147
244	2.0	43.8097437851
244	1.0	43.8703584258
244	2.0	43.8373320438
244	2.0	43.8643356457
244	2.0	43.8108358821
244	2.0	43.7713258942
244	2.0	43.8493715984
244	2.0	43.8770008436
244	2.0	43.8030921687
244	2.0	43.8463155272
244	2.0	43.8621186996
244	2.0	43.8129546234
244	2.0	43.8615561251
244	2.0	43.8582799976
244	2.0	43.8800483433
244	2.0	43.8378743533
244	2.0	43.7525655295
244	1.0	43.8474212222
244	1.0	43.7797844426
244	2.0	43.8316662539
244	2.0	43.8544328944
244	2.0	43.84172322
244	2.0	43.8601444879
244	1.0	43.812121001
244	2.0	43.8459352002
244	2.0	43.7984639761
244	2.0	43.8184424579
244	2.0	43.855753469
244	1.0	43.7957983913
244	2.0	43.8647221581
244	2.0	43.8652916042
244	2.0	43.8642739613
244	1.0	43.7771457987
244	2.0	43.8539303053
244	2.0	43.8658470662
244	2.0	43.841343524
244	2.0	43.8251817
244	2.0	43.8137212611
244	2.0	43.8725793669
244	2.0	43.8661711611
244	2.0	43.7722178515
244	2.0	43.8776956534
244	2.0	43.8304875746
244	2.0	43.882907645
244	1.0	43.833962188
244	2.0	43.8565829494
244	2.0	43.8094440697
244	2.0	43.860561159
244	1.0	43.8726807118
244	1.0	43.8536145095
244	2.0	43.8819403328
244	2.0	43.8542545658
244	1.0	43.8840387953
244	2.0	43.866048525
244	2.0	43.869370481
244	2.0	43.8696522748
244	2.0	43.7737217674
244	2.0	43.8163166861
244	2.0	43.8690381283
244	2.0	43.8296433029
244	2.0	43.7810251284
244	2.0	43.7970465082
244	2.0	43.8525812739
244	2.0	43.8414650124
244	2.0	43.7999316476
244	2.0	43.8463838407
244	1.0	43.8266915748
244	1.0	43.8727886825
244	2.0	43.8255310884
244	1.0	43.8731792594
244	2.0	43.8297587852
244	2.0	43.8609612044
244	2.0	43.8425223977
244	2.0	43.7982960753
244	1.0	43.8546663137
244	2.0	43.8734216198
244	2.0	43.8216422825
244	2.0	43.8737620316
244	1.0	43.8080956651
244	2.0	43.8117711949
244	2.0	43.7968058197
244	2.0	43.7911493828
244	2.0	43.8964171325
244	2.0	43.795131883
244	1.0	43.8580932591
244	2.0	43.8560557522
244	2.0	43.8161481524
244	2.0	43.85751013
244	2.0	43.8526635946
244	2.0	43.8314736131
244	2.0	43.789057713
244	1.0	43.8795396245
244	2.0	43.8145498936
244	2.0	43.8498254344
244	2.0	43.8592796019
244	2.0	43.8572618857
244	2.0	43.8460534657
244	2.0	43.8414730426
244	2.0	43.8509665644
244	2.0	43.8679135635
244	2.0	43.8731880092
244	2.0	43.8632757674
244	1.0	43.8608067891
244	2.0	43.8440701752
244	2.0	43.7804208281
244	2.0	43.8725634687
244	2.0	43.846502499
244	2.0	43.8100807271
244	1.0	43.8752939064
244	2.0	43.861632769
244	2.0	43.8771738611
244	1.0	43.8661794895
244	2.0	43.8048264651
244	2.0	43.8198993029
244	2.0	43.8492385844
244	1.0	43.7927990274
244	2.0	43.8468236095
244	1.0	43.8675754717
244	2.0	43.798428616
244	2.0	43.8075139109
244	2.0	43.8697503272
244	2.0	43.8704062583
244	1.0	43.8566430929
244	2.0	43.7869734988
244	2.0	43.7828794861
244	2.0	43.8351563714
244	2.0	43.8048245747
244	2.0	43.8566673149
244	2.0	43.8467310561
244	2.0	43.822644839
244	2.0	43.8580577196
244	2.0	43.8297571051
244	2.0	43.7948162775
244	2.0	43.8486625025
244	2.0	43.8328453456
244	2.0	43.8844184542
244	2.0	43.8373351201
244	2.0	43.8124898287
244	2.0	43.8156176974
244	1.0	43.8551046642
244	2.0	43.8329529119
244	1.0	43.8696402439
244	2.0	43.8037045933
244	2.0	43.8316569236
244	1.0	43.8571659746
244	2.0	43.8109770171
244	2.0	43.85651352
244	2.0	43.8172368752
244	1.0	43.884991298
244	2.0	43.8336752537
244	2.0	43.8287496965
244	2.0	43.843854056
244	2.0	43.8730884444
244	1.0	43.8651385995
244	2.0	43.8223385648
244	2.0	43.7708670177
244	2.0	43.8451506574
244	2.0	43.8555307474
244	1.0	43.868176944
244	1.0	43.7937798089
244	2.0	43.8717223411
244	1.0	43.8762097235
244	2.0	43.8126327616
244	2.0	43.811489445
244	2.0	43.8615010032
244	2.0	43.8524467636
244	2.0	43.8708519719
244	2.0	43.8749588984
244	2.0	43.8397535686
244	2.0	43.8011794526
244	2.0	43.7953683192
244	2.0	43.7957594332
244	2.0	43.8553886441
244	2.0	43.871984109
244	2.0	43.8188812168
244	2.0	43.8214387483
244	2.0	43.8731772433
244	2.0	43.8667268435
244	2.0	43.8375973008
244	2.0	43.8327128191
244	2.0	43.8732471182
244	2.0	43.8667028067
244	2.0	43.8568379973
244	2.0	43.8717697302
244	2.0	43.7863098051
244	2.0	43.7991980986
244	1.0	43.8704111787
244	2.0	43.8666940877
244	2.0	43.8759303427
244	1.0	43.8363727464
244	1.0	43.8388843362
244	2.0	43.816220469
244	2.0	43.8031301466
244	2.0	43.8664482935
244	1.0	43.8624123867
244	2.0	43.7718492461
244	2.0	43.8702408305
244	2.0	43.8244410595
244	2.0	43.886044271
244	2.0	43.8570636425
244	2.0	43.8411079973
244	1.0	43.8591561484
244	1.0	43.826500653
244	1.0	43.8770666476
244	2.0	43.8237164378
244	2.0	43.7905624229
244	2.0	43.8248108882
244	2.0	43.8674359688
244	2.0	43.7895760457
244	2.0	43.8536370068
244	2.0	43.8421485469
244	2.0	43.7528901415
244	2.0	43.8628861288
244	1.0	43.8700062706
244	2.0	43.8171440766
244	2.0	43.838504062
244	2.0	43.8111100446
244	2.0	43.8456998138
244	2.0	43.8704986294
244	2.0	43.7717109686
244	2.0	43.821787058
244	1.0	43.8368537792
244	2.0	43.8351085412
244	2.0	43.8718311462
244	1.0	43.7730076738
244	2.0	43.870720786
244	2.0	43.8582066969
244	2.0	43.7847109821
244	2.0	43.8645738871
244	2.0	43.8675421055
244	2.0	43.8485480487
244	2.0	43.808258077
244	2.0	43.8757599819
244	2.0	43.8013627978
244	2.0	43.8492314651
244	2.0	43.860623196
244	2.0	43.8382125737
244	2.0	43.8193654242
244	2.0	43.8522830742
244	1.0	43.8681562998
244	1.0	43.8683803225
244	2.0	43.8493047215
244	2.0	43.8693230472
244	2.0	43.8440287645
244	2.0	43.8704801143
244	2.0	43.8576977274
244	2.0	43.859870284
244	1.0	43.8019710807
244	2.0	43.8370387007
244	2.0	43.7913076651
244	2.0	43.7849707975
244	2.0	43.7892803163
244	2.0	43.8643681096
244	2.0	43.8715031261
244	2.0	43.8585138109
244	2.0	43.8437701418
244	1.0	43.8469815493
244	2.0	43.86513225
244	2.0	43.8046946893
244	2.0	43.8676560162
244	2.0	43.8770384601
244	2.0	43.8461690991
244	2.0	43.8220390958
244	2.0	43.766547513
244	2.0	43.8628360255
244	2.0	43.8166545012
244	2.0	43.8157630833
244	2.0	43.8736476451
244	2.0	43.8592238014
244	2.0	43.7888357427
244	1.0	43.8688311189
244	2.0	43.8125167392
244	2.0	43.8512155165
244	2.0	43.8733493524
244	2.0	43.7914692787
244	2.0	43.8745946997
244	2.0	43.8708491042
244	1.0	43.7862077461
244	1.0	43.8045143516
244	2.0	43.7950007385
244	2.0	43.8330201896
244	2.0	43.8680510132
244	1.0	43.8265074064
244	1.0	43.8128195316
244	1.0	43.8695768183
244	1.0	43.833219002
244	2.0	43.8677826259
244	2.0	43.8707261303
244	2.0	43.8192052231
244	2.0	43.8718937236
244	2.0	43.8173320831
244	2.0	43.7763971382
244	2.0	43.8564541631
244	1.0	43.8658140083
244	2.0	43.8462443084
244	2.0	43.7974916097
244	2.0	43.8652242609
244	2.0	43.8660885315
244	2.0	43.8666349219
244	2.0	43.8723839709
244	2.0	43.8660916399
244	2.0	43.8672629816
244	2.0	43.7712616353
244	2.0	43.8726689923
244	1.0	43.8753515408
244	2.0	43.8591136311
244	2.0	43.8634692482
244	3.0	43.8133502276
244	2.0	43.8232616965
244	1.0	43.8417508722
244	1.0	43.831666389
244	2.0	43.8148443333
244	2.0	43.8634121656
244	2.0	43.841020345
244	2.0	43.8291176767
244	2.0	43.8879720032
244	2.0	43.8510523776
244	2.0	43.789139885
244	2.0	43.866719287
244	2.0	43.8010623094
244	2.0	43.8007409346
244	1.0	43.7914764964
244	2.0	43.8001718084
244	1.0	43.7810118579
244	2.0	43.8574581863
244	2.0	43.8097489863
244	2.0	43.820903508
244	2.0	43.8740022564
244	2.0	43.8191322521
244	1.0	43.7949109174
244	2.0	43.8576893437
244	2.0	43.8126614331
244	2.0	43.8658210045
244	2.0	43.7797452828
244	1.0	43.8718775084
244	2.0	43.860704638
244	2.0	43.8469397229
244	1.0	43.8105655006
244	2.0	43.8052715089
244	2.0	43.8733122463
244	2.0	43.8270361443
244	2.0	43.7909700509
244	2.0	43.816363108
244	2.0	43.8626410741
244	2.0	43.858981423
244	2.0	43.8772134159
244	2.0	43.759658384
244	2.0	43.8603909978
244	2.0	43.8405661269
244	1.0	43.8099551353
244	2.0	43.8496466417
244	2.0	43.807756543
244	2.0	43.8751440972
244	1.0	43.8693498685
244	2.0	43.7785538598
244	2.0	43.8774279194
244	2.0	43.8506372572
244	2.0	43.8145131019
244	2.0	43.8652262378
244	1.0	43.7773767954
244	2.0	43.8848452246
244	2.0	43.825300024
244	2.0	43.8596527805
244	2.0	43.7790223158
244	1.0	43.7882677828
244	2.0	43.8645898087
244	2.0	43.8703914998
244	2.0	43.8077177981
244	2.0	43.8190756369
244	2.0	43.8303787824
244	1.0	43.8641626066
244	2.0	43.8335837743
244	2.0	43.8627559426
244	2.0	43.8789801435
244	2.0	43.774167891
244	2.0	43.7754890994
244	2.0	43.8541078624
244	2.0	43.8474315768
244	2.0	43.8355068822
244	1.0	43.8451143782
244	1.0	43.8168512319
244	2.0	43.8665796512
244	2.0	43.7834938383
244	2.0	43.8111559448
244	2.0	43.8522267227
244	2.0	43.8005272827
244	2.0	43.8496930292
244	2.0	43.8495987732
244	2.0	43.7697732686
244	2.0	43.8268144039
244	2.0	43.8352707159
244	2.0	43.8425246654
244	2.0	43.8656446225
244	2.0	43.8418524782
244	2.0	43.7655016881
244	3.0	43.8206056493
244	2.0	43.87749808
244	2.0	43.7628149978
244	2.0	43.849825553
244	2.0	43.865616622
244	1.0	43.856649873
244	2.0	43.7732201362
244	2.0	43.876204107
244	2.0	43.790416431
244	2.0	43.7886527454
244	1.0	43.8706292341
244	2.0	43.8758717962
244	2.0	43.8351863601
244	2.0	43.8570380706
244	2.0	43.8511511219
244	2.0	43.7956483586
244	2.0	43.795321216
244	2.0	43.8507514586
244	2.0	43.8260530819
244	2.0	43.873194632
244	2.0	43.7793065153
244	2.0	43.8257632106
244	2.0	43.8326892731
244	2.0	43.865994144
244	2.0	43.8602456949
244	1.0	43.7846653092
244	2.0	43.8857738404
244	2.0	43.8416006152
244	1.0	43.8690744165
244	1.0	43.8469916275
244	2.0	43.8793749841
244	2.0	43.7589170943
244	2.0	43.8170964853
244	2.0	43.8619477234
244	2.0	43.7978280685
244	2.0	43.8783032017
244	2.0	43.8439363533
244	2.0	43.866109261
244	2.0	43.8261214964
244	2.0	43.8301280996
244	2.0	43.8745115816
244	2.0	43.8834856857
244	2.0	43.8158352618
244	2.0	43.8514790546
244	2.0	43.8046875837
244	2.0	43.8857030452
244	2.0	43.8723107184
244	1.0	43.8405043653
