# Supplementary material for: Unique membrane properties and enhanced signal processing in human neocortical neurons
Source: eLife. 2016 Oct 6;5:e16553. doi: 10.7554/eLife.16553 (PMC5100995; doi:10.7554/eLife.16553)
Supplement: Source code 1. — DOI: http://dx.doi.org/10.7554/eLife.16553.014 [file elife-16553-code1.zip › Fig3/Fig3b/DIST_045_SYNC/Mon_Apr_11_11_35_14_2016/syns_245/sync_stim_seed_728.txt]

NUMBER_OF_SYNAPSES	APC_N	MAX_VOLTAGE
245	2.0	43.8001211396
245	2.0	43.8264647938
245	2.0	43.7841741928
245	2.0	43.8703624061
245	2.0	43.8783144707
245	1.0	43.8469951506
245	2.0	43.8662075353
245	2.0	43.8109502578
245	2.0	43.842554439
245	2.0	43.8351529005
245	1.0	43.8685474143
245	1.0	43.8583217845
245	2.0	43.8351990836
245	2.0	43.8152409425
245	2.0	43.8026157781
245	2.0	43.8650066436
245	2.0	43.8604406571
245	2.0	43.8355537297
245	2.0	43.7783398306
245	2.0	43.7989322264
245	2.0	43.8753819904
245	2.0	43.7911855225
245	2.0	43.8389491605
245	1.0	43.8508315856
245	2.0	43.8583752125
245	2.0	43.8166850437
245	1.0	43.8545576047
245	2.0	43.8310898403
245	2.0	43.8703598813
245	2.0	43.8699131563
245	2.0	43.7776662945
245	2.0	43.868888253
245	2.0	43.8620557628
245	2.0	43.8550995492
245	2.0	43.7880625707
245	2.0	43.7911503204
245	2.0	43.8480440889
245	2.0	43.8847698735
245	1.0	43.824716279
245	2.0	43.7806408572
245	2.0	43.8692404953
245	2.0	43.8277368218
245	2.0	43.8658699585
245	2.0	43.8237465188
245	2.0	43.8659553446
245	2.0	43.8251993295
245	1.0	43.7732901111
245	1.0	43.7891605353
245	2.0	43.837777389
245	2.0	43.8709096756
245	2.0	43.8748816625
245	2.0	43.8640356991
245	2.0	43.8825187226
245	2.0	43.7853460806
245	2.0	43.7898657743
245	2.0	43.8764879045
245	2.0	43.8742684506
245	2.0	43.8491554425
245	2.0	43.8448428955
245	1.0	43.8777543759
245	2.0	43.8639581522
245	1.0	43.8355264521
245	2.0	43.8055867184
245	2.0	43.8558889883
245	1.0	43.8406024765
245	2.0	43.8752299073
245	2.0	43.8637194631
245	2.0	43.7868869351
245	1.0	43.779742845
245	2.0	43.8633624811
245	2.0	43.8077051603
245	1.0	43.8799237122
245	2.0	43.8299833524
245	2.0	43.8773615867
245	2.0	43.8558301447
245	2.0	43.8401325066
245	2.0	43.8704253875
245	2.0	43.8350560768
245	2.0	43.8428405239
245	2.0	43.8661217462
245	2.0	43.843023036
245	1.0	43.8519751664
245	2.0	43.864286486
245	2.0	43.8873152603
245	2.0	43.7919026194
245	2.0	43.8398901217
245	2.0	43.8508551853
245	2.0	43.8907368852
245	2.0	43.7895331993
245	2.0	43.8529110168
245	2.0	43.7984971973
245	2.0	43.7913698691
245	2.0	43.8658503732
245	2.0	43.8182316537
245	2.0	43.8609797528
245	2.0	43.8558550586
245	2.0	43.8266077607
245	2.0	43.8607707271
245	2.0	43.8752824091
245	2.0	43.7869315792
245	2.0	43.8619591161
245	2.0	43.865227106
245	2.0	43.8449249688
245	2.0	43.8349977228
245	2.0	43.8803687641
245	2.0	43.8683386873
245	2.0	43.8672708183
245	1.0	43.838321773
245	1.0	43.785233743
245	2.0	43.7873574546
245	2.0	43.8442533974
245	2.0	43.8015583259
245	2.0	43.7667286629
245	2.0	43.8092409358
245	2.0	43.8668943033
245	2.0	43.8594294881
245	2.0	43.8503842169
245	2.0	43.8663590873
245	2.0	43.8667781253
245	2.0	43.8392808014
245	2.0	43.784063957
245	2.0	43.8559149574
245	2.0	43.8487084726
245	2.0	43.8433349227
245	2.0	43.8741225966
245	1.0	43.8164155409
245	2.0	43.8583006236
245	2.0	43.7813933604
245	2.0	43.8439984755
245	2.0	43.8801056208
245	2.0	43.8771288335
245	2.0	43.8888102805
245	2.0	43.8700783362
245	2.0	43.8422130083
245	2.0	43.7713995737
245	2.0	43.8299147491
245	2.0	43.8786349862
245	2.0	43.8726146499
245	1.0	43.8148334761
245	1.0	43.8693439135
245	2.0	43.8295406228
245	1.0	43.8205367598
245	2.0	43.8788931909
245	2.0	43.8720326046
245	2.0	43.8285701355
245	2.0	43.8357269113
245	2.0	43.7889818589
245	1.0	43.8053064169
245	2.0	43.8485624866
245	2.0	43.8384751508
245	2.0	43.7929782025
245	2.0	43.8724550547
245	2.0	43.8728287118
245	2.0	43.8195292157
245	2.0	43.8458930021
245	2.0	43.8637061829
245	2.0	43.7928722588
245	2.0	43.8680630835
245	2.0	43.8641221498
245	2.0	43.84307539
245	2.0	43.8552085671
245	1.0	43.7648071942
245	2.0	43.882671581
245	2.0	43.8177370909
245	2.0	43.8742645317
245	2.0	43.8493779416
245	1.0	43.8600466232
245	2.0	43.8526840866
245	3.0	43.8491164806
245	2.0	43.7877301382
245	2.0	43.8720377672
245	2.0	43.8485122546
245	2.0	43.7979928606
245	1.0	43.8286426151
245	1.0	43.777528282
245	1.0	43.7885013928
245	2.0	43.8731667248
245	2.0	43.7954018131
245	2.0	43.8533017708
245	2.0	43.7991247915
245	1.0	43.7931919293
245	2.0	43.8106134313
245	2.0	43.8219997963
245	2.0	43.8708081458
245	2.0	43.8434204452
245	2.0	43.8647374341
245	2.0	43.8040545199
245	2.0	43.879622328
245	2.0	43.8507932218
245	2.0	43.8575903562
245	2.0	43.8129215351
245	2.0	43.8470354055
245	2.0	43.7804532118
245	2.0	43.7708445989
245	2.0	43.8350672741
245	2.0	43.8692207249
245	2.0	43.8566961613
245	1.0	43.7835922245
245	2.0	43.8713839424
245	2.0	43.8680381469
245	2.0	43.8311834499
245	2.0	43.8882346519
245	2.0	43.8425881328
245	2.0	43.8092541293
245	2.0	43.8653998492
245	2.0	43.8095443791
245	2.0	43.8519823598
245	2.0	43.8557770987
245	2.0	43.8687567664
245	2.0	43.8125941992
245	2.0	43.8135994738
245	2.0	43.8749204949
245	2.0	43.8176431494
245	2.0	43.8190421817
245	2.0	43.8445005708
245	2.0	43.8125942543
245	2.0	43.8502604043
245	2.0	43.8160705861
245	2.0	43.8526807331
245	2.0	43.8658396729
245	1.0	43.8664013731
245	2.0	43.7918186097
245	2.0	43.8755228293
245	1.0	43.8058445677
245	2.0	43.7883273858
245	2.0	43.8428469473
245	2.0	43.7561024214
245	2.0	43.8814405001
245	2.0	43.874525356
245	2.0	43.8584907116
245	2.0	43.8759809766
245	1.0	43.8378144141
245	2.0	43.8595662519
245	2.0	43.8654913548
245	2.0	43.8414163993
245	2.0	43.8410898645
245	2.0	43.8443875799
245	1.0	43.8674149856
245	1.0	43.8290216529
245	2.0	43.8681395233
245	2.0	43.8555098892
245	2.0	43.8756112306
245	1.0	43.8743539014
245	2.0	43.8659313541
245	2.0	43.8541060449
245	2.0	43.843979111
245	2.0	43.8791254684
245	2.0	43.8488622599
245	2.0	43.8200368215
245	2.0	43.8639807915
245	2.0	43.7964511673
245	1.0	43.7851940087
245	2.0	43.8429681185
245	2.0	43.8547363142
245	2.0	43.8252255136
245	2.0	43.8432012264
245	1.0	43.870398773
245	2.0	43.7923195996
245	2.0	43.8612626752
245	2.0	43.8746181643
245	2.0	43.8653874492
245	2.0	43.8050413802
245	2.0	43.8551589451
245	2.0	43.7786250172
245	2.0	43.8011077469
245	2.0	43.8121741699
245	2.0	43.844557631
245	2.0	43.8019782313
245	2.0	43.8609363245
245	2.0	43.8803394007
245	2.0	43.871696277
245	2.0	43.8771032309
245	2.0	43.8698193825
245	2.0	43.8526623467
245	2.0	43.8730514709
245	2.0	43.8728563558
245	2.0	43.8604330773
245	1.0	43.8562474033
245	2.0	43.8612981716
245	2.0	43.8015461255
245	2.0	43.7768085369
245	2.0	43.8531440805
245	2.0	43.8607871376
245	2.0	43.8682063639
245	2.0	43.879238752
245	2.0	43.8652915479
245	1.0	43.8199133907
245	2.0	43.8762252219
245	2.0	43.8400653176
245	2.0	43.8726562731
245	2.0	43.872072139
245	2.0	43.8111510967
245	2.0	43.8580132229
245	1.0	43.8718865445
245	2.0	43.7777479903
245	2.0	43.8753004223
245	1.0	43.8713661898
245	2.0	43.8442096898
245	1.0	43.7767537291
245	2.0	43.8641311619
245	2.0	43.8342467932
245	1.0	43.8827645038
245	1.0	43.7823052773
245	2.0	43.87002311
245	2.0	43.8527530731
245	2.0	43.8054513838
245	2.0	43.8553765316
245	1.0	43.791720878
245	1.0	43.8018127729
245	2.0	43.7617689888
245	2.0	43.873935052
245	2.0	43.8652017942
245	2.0	43.8785758909
245	2.0	43.8731403198
245	2.0	43.8778244951
245	2.0	43.8655234362
245	1.0	43.8018672168
245	2.0	43.8257529154
245	2.0	43.8299343663
245	2.0	43.8294865842
245	2.0	43.8651059359
245	2.0	43.8635537589
245	2.0	43.842128676
245	1.0	43.8745191575
245	2.0	43.8118981407
245	1.0	43.8298923569
245	2.0	43.8586248685
245	2.0	43.8159273973
245	1.0	43.8082932434
245	2.0	43.8487234196
245	2.0	43.8761555223
245	2.0	43.8604414482
245	1.0	43.8718638926
245	2.0	43.7925278239
245	2.0	43.8401021818
245	2.0	43.8243133139
245	2.0	43.8335201093
245	2.0	43.876843007
245	2.0	43.7623365096
245	1.0	43.8814008983
245	2.0	43.8605886236
245	2.0	43.8681642654
245	2.0	43.8457846337
245	2.0	43.8048467687
245	2.0	43.8288610127
245	2.0	43.859872809
245	1.0	43.8588590132
245	2.0	43.8280247816
245	2.0	43.8302892968
245	1.0	43.8231048713
245	2.0	43.8515355153
245	2.0	43.8481882276
245	2.0	43.8741302724
245	1.0	43.772825348
245	2.0	43.8668151947
245	2.0	43.8809197485
245	1.0	43.8385299787
245	2.0	43.7802206806
245	2.0	43.8313936356
245	2.0	43.7788951148
245	1.0	43.8284202948
245	2.0	43.8374498238
245	2.0	43.867645657
245	2.0	43.8466843687
245	2.0	43.8711451734
245	2.0	43.8490639695
245	2.0	43.8331669891
245	2.0	43.8748215976
245	2.0	43.828091937
245	2.0	43.7902010166
245	2.0	43.7929572078
245	2.0	43.8663572564
245	2.0	43.8630256186
245	2.0	43.8363759359
245	1.0	43.8171569503
245	2.0	43.7737323245
245	2.0	43.8088950624
245	2.0	43.8324499307
245	2.0	43.8731222761
245	2.0	43.8364392167
245	2.0	43.8684629482
245	2.0	43.8457718619
245	2.0	43.8443947297
245	2.0	43.8668208357
245	2.0	43.8596132026
245	2.0	43.836003682
245	2.0	43.8362066508
245	1.0	43.8690719994
245	2.0	43.8450653945
245	2.0	43.8693123686
245	2.0	43.793662109
245	2.0	43.8591643955
245	1.0	43.7914718283
245	2.0	43.800427065
245	2.0	43.8628620136
245	2.0	43.8815689304
245	2.0	43.7921846558
245	1.0	43.8669947583
245	3.0	43.8108780345
245	2.0	43.784694171
245	1.0	43.7941581619
245	2.0	43.8848716875
245	1.0	43.7889140015
245	2.0	43.8093780471
245	2.0	43.8426165055
245	2.0	43.8473671741
245	1.0	43.8764385388
245	2.0	43.8160902896
245	2.0	43.8047235642
245	2.0	43.8137596343
245	3.0	43.7841228662
245	2.0	43.8310622611
245	2.0	43.7692677868
245	2.0	43.8581532025
245	2.0	43.8650223608
245	2.0	43.8767575686
245	2.0	43.8530343183
245	2.0	43.8695985702
245	2.0	43.8254269803
245	2.0	43.8599169746
245	2.0	43.8303292669
245	1.0	43.7869985981
245	2.0	43.8271262794
245	2.0	43.7966970421
245	2.0	43.8651349693
245	2.0	43.8473659515
245	2.0	43.8404459398
245	2.0	43.8296443235
245	2.0	43.7926635978
245	3.0	43.8603415772
245	1.0	43.8817194777
245	2.0	43.7841968412
245	1.0	43.886825739
245	2.0	43.8567777203
245	2.0	43.8308099216
245	2.0	43.8643968242
245	2.0	43.8631043302
245	2.0	43.8666728182
245	2.0	43.8452379264
245	1.0	43.8505055612
245	2.0	43.8167569119
245	1.0	43.8065962333
245	2.0	43.8641309974
245	2.0	43.8603010376
245	2.0	43.8561678337
245	2.0	43.8664649991
245	1.0	43.8511600001
245	1.0	43.7733494142
245	2.0	43.8601731913
245	2.0	43.790965395
245	2.0	43.8644734494
245	2.0	43.8677869157
245	2.0	43.8613758842
245	2.0	43.8701125911
245	2.0	43.8584280038
245	2.0	43.8365714881
245	2.0	43.8456440373
245	2.0	43.8459587308
245	2.0	43.8198354696
245	2.0	43.8540567401
245	2.0	43.8039629227
245	1.0	43.8294761874
245	2.0	43.8123072616
245	2.0	43.8702044873
245	1.0	43.8723331576
245	2.0	43.8238989127
245	2.0	43.8734953226
245	2.0	43.7738582397
245	1.0	43.8168132619
245	2.0	43.8517940543
245	1.0	43.8426627099
245	2.0	43.8103596931
245	2.0	43.869219284
245	2.0	43.8709481101
245	2.0	43.7829507225
245	2.0	43.794496138
245	2.0	43.8679489245
245	2.0	43.847071988
245	2.0	43.803929569
245	1.0	43.8675908342
245	2.0	43.8783304924
245	2.0	43.7834168778
245	1.0	43.8528706874
245	2.0	43.8708924911
245	2.0	43.8569067652
245	2.0	43.8136435171
245	2.0	43.8689719825
245	2.0	43.8432717694
245	2.0	43.8695047013
245	2.0	43.8753495773
245	2.0	43.8559061365
245	2.0	43.8614081532
245	2.0	43.8226839323
245	2.0	43.8198672772
245	2.0	43.8000973743
245	2.0	43.8506102699
245	1.0	43.8741677623
245	2.0	43.8720238526
245	1.0	43.8588887885
245	2.0	43.8541909178
245	2.0	43.8159246322
245	2.0	43.8579459214
245	2.0	43.7675239102
245	1.0	43.8492264036
245	2.0	43.8675206505
245	1.0	43.8458828856
245	2.0	43.8614444041
245	2.0	43.8708225058
245	2.0	43.8219957406
245	2.0	43.8140083099
245	2.0	43.8728714079
245	2.0	43.8304793096
245	2.0	43.855511482
245	1.0	43.8694967475
245	1.0	43.864745253
245	2.0	43.8662459748
245	2.0	43.8435729439
245	1.0	43.8609986126
245	2.0	43.867915723
245	2.0	43.8689644501
245	2.0	43.8239152844
245	2.0	43.8748239482
245	2.0	43.8571025516
245	2.0	43.8737197581
245	2.0	43.8845058723
245	2.0	43.8740715152
245	1.0	43.865493911
245	2.0	43.7881075877
245	1.0	43.8548677604
245	2.0	43.8682647287
245	2.0	43.8739339271
245	1.0	43.8220002032
245	2.0	43.7838039783
245	2.0	43.8432954017
245	2.0	43.8049694617
245	2.0	43.8721507045
245	2.0	43.8634224173
245	2.0	43.8412785113
245	2.0	43.8607498998
245	2.0	43.867557473
245	2.0	43.8235217537
245	2.0	43.8333633084
245	2.0	43.871111923
245	2.0	43.871201936
245	2.0	43.8641237346
245	2.0	43.8792715992
245	1.0	43.8055359696
245	2.0	43.78023793
245	2.0	43.8526073037
245	1.0	43.874459258
245	2.0	43.8118261889
245	1.0	43.8565301377
245	1.0	43.7884696391
245	1.0	43.8445497347
245	2.0	43.8578128651
245	2.0	43.8694275485
245	2.0	43.8597152882
245	1.0	43.8533673682
245	1.0	43.8222476014
245	2.0	43.87188477
245	2.0	43.8668079952
245	2.0	43.8650080354
245	2.0	43.8508845587
245	2.0	43.8545695196
245	2.0	43.8184160099
245	1.0	43.873594051
245	2.0	43.768093303
245	2.0	43.8594426409
245	2.0	43.8523361113
245	2.0	43.8500507199
245	2.0	43.8255895232
245	2.0	43.8705366488
245	2.0	43.8826305334
245	2.0	43.8330984835
245	2.0	43.8540447859
245	2.0	43.829509662
245	2.0	43.8615916818
245	2.0	43.8542520864
245	2.0	43.8702574084
245	2.0	43.7940051382
245	2.0	43.8732601089
245	2.0	43.8548932581
245	2.0	43.8381232382
245	2.0	43.8612447221
245	2.0	43.8293295744
245	1.0	43.849417941
245	1.0	43.810948203
245	2.0	43.8535184785
245	2.0	43.8538369901
245	2.0	43.8407081907
245	1.0	43.7915199685
245	2.0	43.8279410036
245	2.0	43.8497176315
245	2.0	43.812461147
245	1.0	43.8328031112
245	1.0	43.7947104894
245	2.0	43.8809321832
245	2.0	43.8724617782
245	2.0	43.8655616263
245	2.0	43.8139183782
245	2.0	43.8085520986
245	2.0	43.8338601487
245	2.0	43.8699389789
245	3.0	43.8042417782
245	2.0	43.8386865652
245	2.0	43.8865553816
245	2.0	43.7864864941
245	2.0	43.8106284723
245	2.0	43.8573102532
245	1.0	43.8739634496
245	2.0	43.803689426
245	2.0	43.8720597268
245	2.0	43.8298650384
245	2.0	43.8511318837
245	2.0	43.8169748432
245	2.0	43.8609965329
245	2.0	43.8580705357
245	2.0	43.7717278614
245	2.0	43.8442671998
245	2.0	43.8510949761
245	2.0	43.8567024893
245	2.0	43.8666762628
245	2.0	43.8663498914
245	2.0	43.8346630771
245	2.0	43.8743505524
245	2.0	43.8718198459
245	2.0	43.8577518599
245	2.0	43.7494739722
245	2.0	43.8052583744
245	2.0	43.8665694912
245	2.0	43.8036990771
245	2.0	43.8114104249
245	2.0	43.8622952264
245	2.0	43.8726536148
245	2.0	43.8275390261
245	1.0	43.8477633162
245	1.0	43.8447343683
245	2.0	43.8305993503
245	2.0	43.8398594173
245	2.0	43.8332113701
245	2.0	43.8499453363
245	2.0	43.8596298492
245	2.0	43.8018784625
245	2.0	43.8058916124
245	1.0	43.8284291901
245	2.0	43.8391121213
245	2.0	43.8560082763
245	2.0	43.8381698175
245	1.0	43.8594708377
245	2.0	43.8495976834
245	2.0	43.8588087061
245	2.0	43.821221557
245	2.0	43.8784159948
245	2.0	43.8390933638
245	2.0	43.8699058963
245	2.0	43.8146425626
245	2.0	43.8465148054
245	2.0	43.7885718477
245	1.0	43.8722371831
245	2.0	43.859737676
245	2.0	43.8547981037
245	2.0	43.8316384189
245	2.0	43.8632920589
245	1.0	43.8752089688
245	2.0	43.7822547933
245	2.0	43.8722312508
245	1.0	43.7828935223
245	2.0	43.7614550445
245	2.0	43.8591744263
245	2.0	43.829999494
245	1.0	43.8629639187
245	2.0	43.871396656
245	2.0	43.8490246801
245	2.0	43.8356843347
245	2.0	43.8627452443
245	2.0	43.7849426001
245	2.0	43.8496474377
245	2.0	43.7820270601
245	1.0	43.8737655092
245	2.0	43.8675091932
245	2.0	43.8816673958
245	2.0	43.8560044146
245	2.0	43.7774841321
245	2.0	43.8619189207
245	2.0	43.8427250211
245	2.0	43.8624904636
245	2.0	43.7698033734
245	3.0	43.8371222619
245	2.0	43.8076201562
245	2.0	43.8701303673
245	2.0	43.8390878742
245	2.0	43.8596504332
245	2.0	43.8269117718
245	2.0	43.8139997874
245	2.0	43.8697931442
245	2.0	43.8214201993
245	2.0	43.8178076523
245	1.0	43.7939556188
245	1.0	43.8349433653
245	2.0	43.8470852728
245	2.0	43.7863646275
245	2.0	43.8197773798
245	2.0	43.8823017169
245	2.0	43.8399521933
245	2.0	43.8904349593
245	2.0	43.8575713056
245	2.0	43.840021504
245	2.0	43.8415178074
245	2.0	43.8499922605
245	2.0	43.842467011
245	2.0	43.8680445446
245	1.0	43.8579518324
245	2.0	43.8082536427
245	2.0	43.829864981
245	2.0	43.8607866369
245	2.0	43.8564670177
245	2.0	43.8772344215
245	2.0	43.8552364739
245	1.0	43.8226322533
245	3.0	43.8488017933
245	2.0	43.8777176885
245	2.0	43.8334927146
245	1.0	43.840554159
245	1.0	43.8329853
245	1.0	43.8660916418
245	1.0	43.810658087
245	2.0	43.7782494204
245	2.0	43.8510545488
245	2.0	43.8370093402
245	2.0	43.8678970279
245	2.0	43.7885469629
245	2.0	43.8775400996
245	2.0	43.8675440309
245	2.0	43.8545986176
245	2.0	43.7905960384
245	1.0	43.8051203575
245	1.0	43.858625583
245	2.0	43.8743452303
245	2.0	43.8631637521
245	2.0	43.8224927561
245	2.0	43.8233241839
245	2.0	43.8495220086
245	1.0	43.8782341847
245	2.0	43.7893688652
245	2.0	43.7848144532
245	2.0	43.8321643474
245	2.0	43.8485671732
245	2.0	43.8705800023
245	2.0	43.8120595433
245	2.0	43.8025618301
245	1.0	43.8743087311
245	2.0	43.8341419064
245	2.0	43.8543938849
245	2.0	43.8302979544
245	1.0	43.8645533174
245	2.0	43.8565409348
245	2.0	43.8394655748
245	2.0	43.8129172322
245	1.0	43.8489144937
245	2.0	43.8358186327
245	2.0	43.8261828492
245	2.0	43.8211961752
245	2.0	43.7635232412
245	2.0	43.8602412757
245	2.0	43.8751436265
245	2.0	43.817546264
245	2.0	43.8054851272
245	2.0	43.8417292411
245	2.0	43.867293043
245	2.0	43.8065855008
245	2.0	43.8001266623
245	2.0	43.7783090593
245	2.0	43.859474898
245	2.0	43.8664991751
245	2.0	43.870259788
245	1.0	43.8616215775
245	2.0	43.8853228658
245	2.0	43.857918748
245	2.0	43.8731157498
245	2.0	43.8682477824
245	2.0	43.8654036629
245	2.0	43.8570996137
245	2.0	43.8948226409
245	2.0	43.8614180625
245	2.0	43.7819975397
245	1.0	43.8218751268
245	2.0	43.8185325564
245	2.0	43.8344827663
245	2.0	43.8198495756
245	2.0	43.8015693294
245	2.0	43.8689239041
245	2.0	43.842221197
245	1.0	43.8597616155
245	2.0	43.7916403337
245	2.0	43.868209877
245	2.0	43.8782311151
245	2.0	43.8607844302
245	2.0	43.8227453671
245	2.0	43.8263213119
245	2.0	43.8047496505
245	2.0	43.8331416865
245	1.0	43.8142182222
245	2.0	43.7999299357
245	2.0	43.8163438675
245	2.0	43.8482715455
245	2.0	43.8209114301
245	2.0	43.8539291053
245	2.0	43.8527182483
245	2.0	43.7937514959
245	2.0	43.7957834525
245	1.0	43.8452740142
245	1.0	43.8603004749
245	2.0	43.88722858
245	2.0	43.8614463278
245	2.0	43.852027416
245	1.0	43.8619720129
245	1.0	43.8403164194
245	2.0	43.8724603184
245	2.0	43.8074219948
245	1.0	43.7893112449
245	2.0	43.8512151103
245	2.0	43.8295464752
245	1.0	43.8578642223
245	1.0	43.8567218296
245	2.0	43.7914124071
245	2.0	43.8615547899
245	2.0	43.8117796911
245	2.0	43.8645810561
245	2.0	43.799866126
245	2.0	43.8719306093
245	1.0	43.8450355495
245	2.0	43.8583544009
245	2.0	43.8602085066
245	2.0	43.878516198
245	2.0	43.7864530332
245	2.0	43.8328589559
245	2.0	43.8593425163
245	2.0	43.7930873532
245	1.0	43.823383702
245	1.0	43.7910582441
245	2.0	43.8542769393
245	2.0	43.7757977689
245	2.0	43.8637842474
245	2.0	43.7788931169
245	2.0	43.815164109
245	2.0	43.8016485528
245	2.0	43.8715998106
245	1.0	43.8431680083
245	2.0	43.8350924472
245	2.0	43.8547200798
245	2.0	43.8692120007
245	2.0	43.8696463674
245	2.0	43.7695719475
245	2.0	43.8858826653
245	1.0	43.8121666286
245	2.0	43.7712201092
245	2.0	43.8511106122
245	2.0	43.8689103843
245	2.0	43.8527310031
245	2.0	43.8650094053
245	2.0	43.8361897325
245	2.0	43.8751134082
245	2.0	43.8568792058
245	2.0	43.8341352566
245	2.0	43.866501345
245	2.0	43.8686213418
245	2.0	43.8257030098
245	1.0	43.7907676695
245	2.0	43.8649558557
245	1.0	43.7855131548
245	2.0	43.8477861768
245	2.0	43.845477849
245	2.0	43.848387758
245	2.0	43.8511497828
245	2.0	43.8426690905
245	2.0	43.7910791794
245	2.0	43.8541910672
245	1.0	43.8642517928
245	2.0	43.8684950727
245	2.0	43.8489145463
245	2.0	43.855215952
245	2.0	43.8425206114
245	1.0	43.8467489892
245	2.0	43.8347297322
245	2.0	43.8463884859
245	1.0	43.855946313
245	1.0	43.8818274173
245	1.0	43.8690882645
245	2.0	43.8806392557
245	2.0	43.7846521286
245	1.0	43.8236753724
245	1.0	43.8258575411
245	2.0	43.8595474704
245	2.0	43.8592999207
245	2.0	43.7983433851
245	2.0	43.8688215222
245	2.0	43.7951738532
245	2.0	43.82915073
245	1.0	43.8455511526
245	2.0	43.8287390482
245	2.0	43.8172756551
245	2.0	43.8386345226
245	2.0	43.8610375183
245	2.0	43.8277342609
245	2.0	43.7938357542
245	2.0	43.8719976335
245	2.0	43.8158824097
245	2.0	43.8418047998
245	2.0	43.8196775604
245	2.0	43.7995386616
245	2.0	43.8573270414
245	2.0	43.8577474848
245	1.0	43.8777480281
245	2.0	43.8397039876
245	2.0	43.8402012211
245	2.0	43.7991034272
245	2.0	43.8658093564
245	2.0	43.8732562198
245	1.0	43.8305207183
245	2.0	43.79969298
245	1.0	43.8752974995
245	2.0	43.8579356411
245	2.0	43.797686974
245	2.0	43.8725465975
245	2.0	43.8128320245
245	1.0	43.7676789387
245	2.0	43.8635695024
245	2.0	43.8410344058
245	2.0	43.8597589277
245	2.0	43.8069113473
245	2.0	43.799799297
245	2.0	43.8042815728
245	2.0	43.8214046995
245	2.0	43.8635739193
245	2.0	43.8749101174
245	1.0	43.8511689875
245	2.0	43.836411969
245	2.0	43.8198132521
245	2.0	43.7984200107
245	2.0	43.8734205523
245	2.0	43.8456843628
245	2.0	43.8469609554
245	2.0	43.8256629319
245	2.0	43.7797120402
245	2.0	43.8736392998
245	2.0	43.8523056408
245	2.0	43.8523026057
245	2.0	43.8413673492
245	2.0	43.8003716651
245	2.0	43.8112535113
245	1.0	43.8417668227
245	2.0	43.8582044122
245	1.0	43.8382100281
245	2.0	43.8632474851
245	2.0	43.8501359303
245	2.0	43.846723716
245	2.0	43.8027031447
245	1.0	43.8559172691
245	1.0	43.8676029058
245	2.0	43.8710288658
245	2.0	43.7898602731
245	2.0	43.7872070667
245	1.0	43.8746617466
245	2.0	43.8227020615
245	2.0	43.8097295876
245	2.0	43.8538181934
245	2.0	43.8821424121
245	2.0	43.801624826
245	1.0	43.7895047924
245	2.0	43.8777279592
245	1.0	43.8210556579
245	2.0	43.8685952219
245	2.0	43.8654012703
245	2.0	43.7775988306
245	2.0	43.8705639788
245	2.0	43.7756386496
245	1.0	43.8491976423
245	2.0	43.8536973924
245	1.0	43.8286859496
245	2.0	43.8517763977
245	2.0	43.7794173476
245	2.0	43.8841624995
245	2.0	43.8182311292
245	1.0	43.8391015109
245	2.0	43.8078411719
245	2.0	43.765347436
245	1.0	43.8655216102
245	2.0	43.8474371005
245	2.0	43.8529351463
245	2.0	43.8492817638
245	2.0	43.8757232619
245	2.0	43.8541025224
245	2.0	43.8671101497
245	1.0	43.82486458
245	2.0	43.8760306984
245	2.0	43.8712451964
245	2.0	43.8496097313
245	2.0	43.8566643445
245	2.0	43.8415352742
245	1.0	43.7832098508
