# Supplementary material for: Unique membrane properties and enhanced signal processing in human neocortical neurons
Source: eLife. 2016 Oct 6;5:e16553. doi: 10.7554/eLife.16553 (PMC5100995; doi:10.7554/eLife.16553)
Supplement: Source code 1. — DOI: http://dx.doi.org/10.7554/eLife.16553.014 [file elife-16553-code1.zip › Fig3/Fig3b/DIST_045_SYNC/Mon_Apr_11_11_35_14_2016/syns_246/sync_stim_seed_727.txt]

NUMBER_OF_SYNAPSES	APC_N	MAX_VOLTAGE
246	2.0	43.8516939992
246	2.0	43.8058941989
246	2.0	43.8678759016
246	2.0	43.8311846531
246	2.0	43.880165403
246	2.0	43.8590908825
246	2.0	43.8036611132
246	2.0	43.7791652571
246	2.0	43.8572304802
246	2.0	43.8614841257
246	2.0	43.8920093085
246	2.0	43.8021253444
246	2.0	43.8022327591
246	3.0	43.8505122322
246	2.0	43.8680178623
246	2.0	43.8301369514
246	2.0	43.8578175355
246	2.0	43.8002468711
246	2.0	43.8817010082
246	2.0	43.7992116608
246	2.0	43.8180880495
246	1.0	43.8546350039
246	1.0	43.8708842932
246	1.0	43.8759664056
246	2.0	43.782159455
246	2.0	43.8336570572
246	2.0	43.8402232103
246	2.0	43.8515141551
246	2.0	43.814367788
246	2.0	43.788171936
246	2.0	43.8549426675
246	2.0	43.8412786431
246	2.0	43.8452910925
246	2.0	43.8542531332
246	2.0	43.805204997
246	2.0	43.8059972479
246	2.0	43.7936845778
246	2.0	43.7945798636
246	1.0	43.8551412922
246	2.0	43.7797561842
246	2.0	43.8187327538
246	2.0	43.8612208076
246	2.0	43.8682405895
246	2.0	43.8773148461
246	2.0	43.7945568336
246	2.0	43.8483888836
246	2.0	43.8445494536
246	2.0	43.7833531033
246	2.0	43.8415003101
246	2.0	43.8670748971
246	2.0	43.8259523333
246	2.0	43.859311633
246	2.0	43.8781165421
246	1.0	43.8011546867
246	2.0	43.8604167297
246	2.0	43.8167132834
246	2.0	43.8175820797
246	2.0	43.8565954985
246	2.0	43.8094687247
246	2.0	43.7904908769
246	2.0	43.7954267152
246	2.0	43.7719500045
246	2.0	43.7763491905
246	2.0	43.8238148948
246	2.0	43.8408622455
246	2.0	43.852939337
246	2.0	43.8046919962
246	1.0	43.8613199886
246	2.0	43.7821886939
246	2.0	43.863648398
246	2.0	43.8188482727
246	2.0	43.858109268
246	2.0	43.8680752192
246	2.0	43.8310150245
246	2.0	43.835115137
246	1.0	43.836308766
246	3.0	43.8214961834
246	2.0	43.8827840513
246	2.0	43.8150055069
246	2.0	43.8606252863
246	2.0	43.869163436
246	2.0	43.8504150787
246	2.0	43.7890234736
246	2.0	43.8073383594
246	2.0	43.8413148059
246	2.0	43.8321647706
246	2.0	43.7752880772
246	2.0	43.8584443582
246	1.0	43.8172815912
246	2.0	43.874667632
246	2.0	43.8752927906
246	2.0	43.8395505578
246	2.0	43.8543375837
246	2.0	43.8421496203
246	2.0	43.8410540613
246	2.0	43.837598355
246	1.0	43.8382275388
246	2.0	43.8669036605
246	2.0	43.8720781875
246	1.0	43.8752378709
246	2.0	43.8241077035
246	2.0	43.8815420876
246	2.0	43.8048502812
246	1.0	43.8739894226
246	2.0	43.8085015321
246	2.0	43.8603268211
246	3.0	43.7636301366
246	2.0	43.831555595
246	2.0	43.8533094596
246	2.0	43.8334843593
246	2.0	43.8404271377
246	2.0	43.8005358344
246	2.0	43.8663810223
246	2.0	43.872413573
246	2.0	43.833456959
246	2.0	43.798742822
246	1.0	43.8101716768
246	2.0	43.8706866659
246	2.0	43.8364728317
246	2.0	43.7860667922
246	1.0	43.8768333906
246	2.0	43.848295403
246	2.0	43.8207861902
246	2.0	43.8691622884
246	2.0	43.8392610946
246	2.0	43.8487764402
246	2.0	43.8690412665
246	2.0	43.8487803168
246	2.0	43.8683011537
246	2.0	43.8637158193
246	2.0	43.8685162608
246	2.0	43.8480377597
246	2.0	43.8232324921
246	2.0	43.7992807464
246	3.0	43.8656726771
246	2.0	43.8618158712
246	2.0	43.8494149439
246	1.0	43.8360424205
246	2.0	43.8112899598
246	2.0	43.8271406644
246	2.0	43.8710176795
246	2.0	43.8060276248
246	2.0	43.8274539932
246	2.0	43.8686163703
246	2.0	43.8589548238
246	1.0	43.8514239994
246	2.0	43.8534784115
246	2.0	43.8424660034
246	2.0	43.8582799723
246	1.0	43.8601115013
246	2.0	43.8179883487
246	2.0	43.8286193211
246	2.0	43.8657920404
246	2.0	43.8681385852
246	1.0	43.8163137144
246	2.0	43.7742426989
246	2.0	43.8350428301
246	2.0	43.7953847192
246	2.0	43.8219988943
246	1.0	43.8396957851
246	2.0	43.7977542099
246	2.0	43.873646482
246	2.0	43.8151783472
246	2.0	43.8554323438
246	1.0	43.851280146
246	2.0	43.8518391052
246	2.0	43.7991876187
246	2.0	43.8539784882
246	2.0	43.7866535286
246	2.0	43.8592918008
246	2.0	43.8505257424
246	2.0	43.8771124348
246	2.0	43.8728964728
246	2.0	43.8591494838
246	1.0	43.8661255558
246	2.0	43.8510110661
246	2.0	43.794075631
246	2.0	43.8187228655
246	1.0	43.8672504394
246	2.0	43.8626297171
246	1.0	43.8578026738
246	2.0	43.8776429746
246	2.0	43.8701246744
246	2.0	43.8690787597
246	2.0	43.838230485
246	2.0	43.8425143056
246	1.0	43.8666410784
246	2.0	43.8804751047
246	2.0	43.7940076734
246	2.0	43.8698473909
246	2.0	43.8075644838
246	2.0	43.7927889797
246	2.0	43.8558994731
246	2.0	43.866594923
246	2.0	43.8622101283
246	2.0	43.8290489981
246	2.0	43.8787027391
246	2.0	43.8585947643
246	2.0	43.8778956569
246	2.0	43.7900986922
246	2.0	43.7967929077
246	1.0	43.7968513482
246	2.0	43.8721106975
246	2.0	43.8187968455
246	2.0	43.8343506039
246	1.0	43.8575046813
246	1.0	43.8629553057
246	2.0	43.8251879268
246	2.0	43.850506377
246	1.0	43.8624772104
246	2.0	43.8658459508
246	2.0	43.8502218528
246	2.0	43.8368808766
246	2.0	43.8685602963
246	2.0	43.7967781224
246	2.0	43.8288870618
246	2.0	43.8476665227
246	2.0	43.8298533914
246	2.0	43.8363887466
246	2.0	43.8587085869
246	2.0	43.8871711229
246	1.0	43.8462447479
246	2.0	43.8301713631
246	2.0	43.8113594883
246	2.0	43.8308589811
246	2.0	43.812792962
246	2.0	43.8706373781
246	2.0	43.7881696796
246	2.0	43.8223810906
246	2.0	43.8426048622
246	2.0	43.8516176023
246	2.0	43.7805778175
246	2.0	43.8101187301
246	1.0	43.8272446964
246	2.0	43.8349330299
246	2.0	43.8792959587
246	2.0	43.7992232173
246	2.0	43.8299737454
246	2.0	43.8267328391
246	2.0	43.8181401503
246	1.0	43.8691427056
246	2.0	43.8455668378
246	2.0	43.86791069
246	2.0	43.801213884
246	2.0	43.8595022956
246	2.0	43.8785425949
246	2.0	43.8394891793
246	2.0	43.8356840793
246	2.0	43.8330328657
246	2.0	43.8764352884
246	2.0	43.8769684846
246	2.0	43.8709670853
246	2.0	43.7845234747
246	2.0	43.8430869
246	2.0	43.8039584562
246	2.0	43.8399094088
246	2.0	43.8752295411
246	2.0	43.8567293148
246	2.0	43.8323571175
246	2.0	43.880606938
246	2.0	43.8076971726
246	1.0	43.852527738
246	1.0	43.8053047379
246	2.0	43.7862194979
246	2.0	43.7921218949
246	1.0	43.8531079308
246	2.0	43.8809420847
246	2.0	43.7716312671
246	2.0	43.7951481886
246	2.0	43.8673115585
246	2.0	43.8638240584
246	2.0	43.7906175089
246	2.0	43.8143464686
246	2.0	43.786169867
246	2.0	43.8796309211
246	2.0	43.8309538414
246	2.0	43.7781412131
246	2.0	43.8386851151
246	2.0	43.8360554503
246	2.0	43.8706693628
246	2.0	43.7899702271
246	2.0	43.7736047407
246	2.0	43.8493581118
246	2.0	43.8575885835
246	1.0	43.7873448122
246	2.0	43.8470396292
246	2.0	43.7606504567
246	2.0	43.8509121032
246	2.0	43.807952153
246	2.0	43.8351209056
246	2.0	43.8588623062
246	2.0	43.8521568969
246	2.0	43.8815974375
246	2.0	43.8721837484
246	2.0	43.8304450337
246	2.0	43.8577315508
246	2.0	43.886214614
246	2.0	43.8867302928
246	2.0	43.8045804376
246	2.0	43.8183944242
246	2.0	43.86369742
246	1.0	43.8532486772
246	2.0	43.8774045103
246	2.0	43.8713726576
246	2.0	43.8601598896
246	2.0	43.8210649965
246	2.0	43.8227190581
246	2.0	43.8319668908
246	2.0	43.856887077
246	2.0	43.7896723427
246	2.0	43.8349217346
246	1.0	43.8801252773
246	2.0	43.8292745669
246	2.0	43.8102331692
246	2.0	43.7993626354
246	2.0	43.8276493498
246	2.0	43.7636039326
246	2.0	43.8290657081
246	2.0	43.8663887902
246	2.0	43.8673679079
246	2.0	43.8773013692
246	2.0	43.8202928093
246	2.0	43.8876402307
246	2.0	43.8480986371
246	2.0	43.7750513079
246	2.0	43.783001558
246	2.0	43.82602093
246	2.0	43.8182808925
246	2.0	43.8016853288
246	2.0	43.789331442
246	2.0	43.8559699455
246	1.0	43.864066665
246	2.0	43.7874166986
246	2.0	43.7845885983
246	1.0	43.870281668
246	2.0	43.8253657033
246	2.0	43.8658727222
246	2.0	43.8120319157
246	2.0	43.8663560089
246	2.0	43.7805640381
246	2.0	43.8062640523
246	2.0	43.8760630014
246	2.0	43.8279426262
246	2.0	43.8233809935
246	2.0	43.8638856114
246	2.0	43.8476646154
246	1.0	43.8629108872
246	2.0	43.8289257878
246	2.0	43.8389920581
246	2.0	43.8334616294
246	2.0	43.8469612929
246	2.0	43.8692785295
246	2.0	43.8507990959
246	2.0	43.8756883217
246	2.0	43.8597657685
246	2.0	43.8623991297
246	2.0	43.8787747128
246	2.0	43.8549865827
246	2.0	43.8483022179
246	2.0	43.841309009
246	2.0	43.8669778296
246	2.0	43.7889794075
246	2.0	43.7875347975
246	2.0	43.8588597099
246	2.0	43.7879351349
246	1.0	43.8534281943
246	2.0	43.8838704723
246	2.0	43.8652049689
246	2.0	43.8406035116
246	2.0	43.8686176615
246	2.0	43.878764793
246	2.0	43.8579073354
246	2.0	43.8269925022
246	2.0	43.8480987589
246	2.0	43.8589314308
246	2.0	43.8479455438
246	2.0	43.8509460308
246	2.0	43.8722000725
246	3.0	43.8208309019
246	1.0	43.8652603813
246	2.0	43.8228097802
246	2.0	43.786875989
246	2.0	43.8096466783
246	2.0	43.7739783683
246	2.0	43.8515482359
246	2.0	43.8205445854
246	3.0	43.8339288734
246	1.0	43.8468664276
246	2.0	43.7733452413
246	2.0	43.8220165784
246	2.0	43.8677455241
246	1.0	43.8402726605
246	2.0	43.8703852809
246	2.0	43.8033944742
246	2.0	43.847489992
246	2.0	43.8758539932
246	2.0	43.8735010675
246	3.0	43.8686518824
246	2.0	43.8799500199
246	2.0	43.8206564584
246	2.0	43.7824431836
246	2.0	43.7980130792
246	2.0	43.8017094635
246	1.0	43.8649644612
246	2.0	43.8192625892
246	2.0	43.8600508265
246	2.0	43.8595003444
246	2.0	43.8742078256
246	2.0	43.8920669519
246	2.0	43.8504044406
246	2.0	43.8289622853
246	2.0	43.877315662
246	2.0	43.875629211
246	2.0	43.8724446791
246	2.0	43.7781134099
246	3.0	43.8497477367
246	2.0	43.8331081527
246	2.0	43.8300601315
246	2.0	43.8316535635
246	1.0	43.8367819668
246	2.0	43.8721168067
246	2.0	43.8779080586
246	2.0	43.8276034175
246	2.0	43.866169177
246	1.0	43.8273188679
246	1.0	43.7746722979
246	2.0	43.7854076096
246	2.0	43.8513539385
246	2.0	43.7953630622
246	2.0	43.8250985286
246	2.0	43.8804804503
246	2.0	43.8682862417
246	2.0	43.8314121787
246	2.0	43.8224510373
246	2.0	43.8587121899
246	2.0	43.7753747055
246	2.0	43.8262495882
246	2.0	43.8376508517
246	2.0	43.8750966513
246	2.0	43.8559538404
246	2.0	43.856967773
246	2.0	43.7995430942
246	2.0	43.8327156744
246	2.0	43.8255547568
246	2.0	43.7732917934
246	1.0	43.7541332002
246	2.0	43.8143797252
246	2.0	43.7762175296
246	2.0	43.7910245746
246	2.0	43.8280952673
246	2.0	43.8033104227
246	2.0	43.783358969
246	2.0	43.7934366974
246	2.0	43.8321697314
246	2.0	43.8560484135
246	1.0	43.8255490387
246	2.0	43.8407532676
246	2.0	43.8223600256
246	2.0	43.8323895613
246	2.0	43.7742877668
246	2.0	43.8167776595
246	2.0	43.7755814759
246	2.0	43.7995800136
246	2.0	43.779499153
246	2.0	43.8371255806
246	2.0	43.8158951418
246	2.0	43.8751568851
246	2.0	43.8250179457
246	2.0	43.8638078111
246	1.0	43.873158367
246	1.0	43.8388873019
246	1.0	43.8419322502
246	2.0	43.8568695052
246	2.0	43.8736724092
246	2.0	43.8509761738
246	1.0	43.8592370585
246	2.0	43.8469959596
246	2.0	43.8600028672
246	1.0	43.8260432316
246	2.0	43.8435244805
246	2.0	43.8434332883
246	1.0	43.8671841017
246	2.0	43.8321426282
246	2.0	43.8714115284
246	2.0	43.8676065726
246	2.0	43.8041706713
246	1.0	43.8680274284
246	2.0	43.793002032
246	2.0	43.8349025457
246	1.0	43.8321727583
246	2.0	43.8633102989
246	2.0	43.8815011536
246	2.0	43.8319184902
246	1.0	43.8631336165
246	2.0	43.8388595524
246	2.0	43.7831988386
246	2.0	43.8428203857
246	2.0	43.8710202132
246	2.0	43.8497034982
246	2.0	43.8398348858
246	2.0	43.8877475293
246	2.0	43.8275183673
246	2.0	43.7967836486
246	2.0	43.8390814201
246	2.0	43.8539808696
246	2.0	43.8415162501
246	2.0	43.8093593738
246	2.0	43.8734115271
246	2.0	43.8741859824
246	2.0	43.8309595393
246	2.0	43.8458886734
246	2.0	43.8005312168
246	2.0	43.869589756
246	2.0	43.781832617
246	2.0	43.8025242972
246	2.0	43.7807120838
246	2.0	43.8334167954
246	2.0	43.8624096782
246	2.0	43.8832852914
246	2.0	43.8684780278
246	2.0	43.8522639339
246	1.0	43.8711438405
246	2.0	43.7923606664
246	2.0	43.8664263884
246	2.0	43.8637172963
246	2.0	43.7880872944
246	2.0	43.7958326353
246	2.0	43.8606816743
246	2.0	43.8591553733
246	2.0	43.8581907054
246	2.0	43.8446846842
246	2.0	43.783619838
246	2.0	43.8441384212
246	2.0	43.7822554289
246	2.0	43.7681236549
246	2.0	43.8456226178
246	2.0	43.8342156257
246	2.0	43.7928402666
246	1.0	43.8501405039
246	1.0	43.8419412376
246	2.0	43.8122411542
246	2.0	43.8089661904
246	2.0	43.8261715928
246	2.0	43.8724481397
246	2.0	43.821551432
246	2.0	43.8915348067
246	2.0	43.8674327865
246	1.0	43.8584836732
246	2.0	43.8122089875
246	2.0	43.8727455538
246	2.0	43.8608030578
246	2.0	43.8347850985
246	2.0	43.8305121492
246	2.0	43.8798668522
246	2.0	43.7761474847
246	1.0	43.835448017
246	2.0	43.7719623021
246	1.0	43.8366630005
246	2.0	43.7939782085
246	2.0	43.8292581063
246	2.0	43.782122576
246	2.0	43.85812057
246	1.0	43.8346736397
246	3.0	43.7660293396
246	1.0	43.779923342
246	2.0	43.8363654965
246	2.0	43.786511692
246	2.0	43.8675151109
246	2.0	43.8287774594
246	2.0	43.8156895011
246	2.0	43.8313840083
246	2.0	43.8479239997
246	2.0	43.8423271846
246	2.0	43.8504554036
246	2.0	43.8427643176
246	1.0	43.8337415497
246	2.0	43.8180437804
246	2.0	43.8754660142
246	2.0	43.8123405764
246	1.0	43.7942113195
246	2.0	43.8887867019
246	1.0	43.8710485952
246	2.0	43.8836507688
246	2.0	43.8809593783
246	2.0	43.8657718641
246	1.0	43.8698003555
246	2.0	43.8305568809
246	1.0	43.8014267927
246	2.0	43.8292289697
246	2.0	43.808665837
246	1.0	43.8035721724
246	2.0	43.8740650504
246	2.0	43.8582869417
246	2.0	43.8389325218
246	2.0	43.7727595092
246	1.0	43.8823009848
246	1.0	43.7962017779
246	2.0	43.7759322111
246	2.0	43.8048536334
246	2.0	43.8458026407
246	1.0	43.8723284848
246	2.0	43.7677286892
246	2.0	43.8634787021
246	2.0	43.7971744194
246	2.0	43.8634423014
246	2.0	43.8241264754
246	1.0	43.8283903072
246	2.0	43.8083547444
246	2.0	43.8352322862
246	2.0	43.8873962772
246	2.0	43.8733664473
246	1.0	43.8447333494
246	1.0	43.8131864316
246	1.0	43.801521979
246	2.0	43.8668160579
246	2.0	43.8168653495
246	2.0	43.8729867035
246	2.0	43.8608808771
246	2.0	43.7801445501
246	2.0	43.8207548237
246	2.0	43.7866525724
246	2.0	43.8681747245
246	2.0	43.8483845323
246	1.0	43.8033366369
246	2.0	43.8299393587
246	1.0	43.850156362
246	2.0	43.8659997194
246	2.0	43.8748735992
246	2.0	43.8089492911
246	2.0	43.8717728071
246	2.0	43.8576864686
246	2.0	43.8649890082
246	2.0	43.8763085913
246	2.0	43.7849044023
246	2.0	43.7913633991
246	2.0	43.8465845224
246	2.0	43.872696434
246	2.0	43.8356250954
246	2.0	43.8120084941
246	2.0	43.8343654657
246	2.0	43.8477105562
246	2.0	43.8811812395
246	2.0	43.81494623
246	2.0	43.8323592809
246	2.0	43.8535940095
246	2.0	43.8236353839
246	2.0	43.8102409774
246	2.0	43.8723192412
246	1.0	43.8466200716
246	2.0	43.8446185384
246	2.0	43.7941862828
246	2.0	43.8611620213
246	2.0	43.8285760276
246	2.0	43.8307499219
246	2.0	43.8840910389
246	2.0	43.8643778422
246	2.0	43.8482009152
246	1.0	43.8701780584
246	2.0	43.8150666755
246	2.0	43.8013513882
246	2.0	43.8581047663
246	2.0	43.8581502122
246	2.0	43.8743175447
246	2.0	43.8580955235
246	1.0	43.8602384365
246	2.0	43.8400715465
246	2.0	43.8637537617
246	1.0	43.87209761
246	2.0	43.8261237422
246	2.0	43.8657455317
246	2.0	43.8682004015
246	2.0	43.8426639732
246	2.0	43.8385690433
246	2.0	43.8671728029
246	2.0	43.8664288592
246	2.0	43.7788872539
246	2.0	43.8252735452
246	1.0	43.855245893
246	2.0	43.8603955163
246	2.0	43.8606317708
246	2.0	43.78786282
246	2.0	43.7913906268
246	2.0	43.8785684788
246	2.0	43.8810057042
246	2.0	43.8176997134
246	2.0	43.8382641553
246	2.0	43.8742006787
246	2.0	43.781833704
246	2.0	43.7960292006
246	2.0	43.8617065133
246	2.0	43.7632406901
246	2.0	43.8018989098
246	2.0	43.8258331868
246	2.0	43.8464152011
246	1.0	43.8606833797
246	2.0	43.8669230173
246	1.0	43.8005680083
246	2.0	43.8696370723
246	2.0	43.8109913181
246	2.0	43.8797307338
246	2.0	43.7993450672
246	1.0	43.8476647584
246	2.0	43.7671397617
246	2.0	43.7636951749
246	1.0	43.8738995308
246	2.0	43.8195226851
246	2.0	43.847382922
246	1.0	43.8514439709
246	2.0	43.8204549436
246	2.0	43.8015466876
246	2.0	43.8450405864
246	2.0	43.7814805936
246	2.0	43.8678457117
246	2.0	43.8773053466
246	2.0	43.8692641486
246	2.0	43.784080197
246	2.0	43.8457808636
246	2.0	43.7937332577
246	1.0	43.7917308499
246	2.0	43.8636724562
246	2.0	43.8565044353
246	2.0	43.8469174672
246	2.0	43.8298088716
246	2.0	43.8516577709
246	2.0	43.8020412944
246	2.0	43.8573670328
246	2.0	43.8768773711
246	2.0	43.7555551455
246	2.0	43.8581058142
246	1.0	43.8543047488
246	2.0	43.8258106392
246	2.0	43.8260879974
246	2.0	43.8425274544
246	2.0	43.8765814504
246	1.0	43.8474776103
246	2.0	43.7722303147
246	2.0	43.8062436867
246	2.0	43.8311593883
246	2.0	43.8749968252
246	2.0	43.805668024
246	2.0	43.8102821687
246	2.0	43.773096618
246	2.0	43.7727050263
246	2.0	43.8431583083
246	2.0	43.871464738
246	2.0	43.8539469995
246	2.0	43.8509648719
246	1.0	43.8535616755
246	2.0	43.8445259549
246	2.0	43.8053801845
246	2.0	43.8683309371
246	2.0	43.8579157068
246	2.0	43.7768812104
246	2.0	43.8579255985
246	2.0	43.8574740574
246	2.0	43.8129021934
246	2.0	43.8554308061
246	1.0	43.8752500609
246	2.0	43.8523254802
246	1.0	43.7986950413
246	2.0	43.8020436797
246	2.0	43.8795511987
246	2.0	43.8690967193
246	2.0	43.8835474459
246	2.0	43.8530312709
246	2.0	43.8657390376
246	2.0	43.8200352555
246	1.0	43.805782019
246	2.0	43.8573990694
246	2.0	43.8125123636
246	2.0	43.8178534876
246	2.0	43.7974496794
246	1.0	43.8636545899
246	2.0	43.8398176724
246	3.0	43.7952078744
246	2.0	43.8449733243
246	2.0	43.8052617226
246	2.0	43.8763265525
246	2.0	43.8285847309
246	2.0	43.7996247803
246	2.0	43.8561098355
246	1.0	43.8403766163
246	1.0	43.8832501384
246	2.0	43.8558114143
246	2.0	43.8052228773
246	2.0	43.8443401751
246	2.0	43.79762035
246	1.0	43.8328557081
246	2.0	43.8740460161
246	2.0	43.810133778
246	1.0	43.8279812763
246	2.0	43.8586289356
246	2.0	43.8837611462
246	2.0	43.8437344884
246	1.0	43.8557174732
246	1.0	43.829807685
246	1.0	43.8617678327
246	2.0	43.8458544287
246	2.0	43.8012781293
246	2.0	43.7713599555
246	2.0	43.8710061995
246	2.0	43.8822898392
246	2.0	43.8683742651
246	2.0	43.7996670259
246	2.0	43.7885955875
246	3.0	43.8226467924
246	2.0	43.8702755599
246	2.0	43.8528570034
246	2.0	43.8883949291
246	1.0	43.8335425369
246	2.0	43.7930873989
246	1.0	43.8415484766
246	2.0	43.8109115137
246	2.0	43.8459066473
246	2.0	43.8716625172
246	1.0	43.8464593869
246	1.0	43.8270579837
246	2.0	43.8533277518
246	2.0	43.8624040038
246	2.0	43.8036511838
246	2.0	43.8314458971
246	2.0	43.880106297
246	2.0	43.8440707398
246	2.0	43.8012913451
246	2.0	43.828105917
246	2.0	43.8177815597
246	2.0	43.8673118471
246	2.0	43.8664168539
246	2.0	43.7797723376
246	2.0	43.7915936051
246	2.0	43.8346485537
246	2.0	43.8213797391
246	2.0	43.8474790751
246	2.0	43.8785161089
246	2.0	43.8650838227
246	1.0	43.8102567069
246	2.0	43.8591032623
246	1.0	43.8415136965
246	2.0	43.8533161745
246	2.0	43.8645709599
246	2.0	43.7759116843
246	3.0	43.8520123465
246	2.0	43.8713389426
246	2.0	43.8645667183
246	2.0	43.832598302
246	2.0	43.8193732926
246	2.0	43.7820418415
246	2.0	43.7804738064
246	2.0	43.8394640758
246	2.0	43.786549482
246	2.0	43.8055007279
246	2.0	43.8205770851
246	2.0	43.8407708088
246	2.0	43.8681050952
246	2.0	43.8670323815
246	2.0	43.811857429
246	2.0	43.8848693885
246	2.0	43.7634527377
246	2.0	43.8222789533
246	2.0	43.8372125298
246	2.0	43.8175310155
246	1.0	43.8505059767
246	2.0	43.8056885928
246	2.0	43.8820635535
246	2.0	43.859711868
246	2.0	43.8485611392
246	2.0	43.8485596299
246	2.0	43.8508306951
246	2.0	43.785377372
246	2.0	43.8658300852
246	2.0	43.8229146255
246	2.0	43.8711714325
246	1.0	43.847956889
246	2.0	43.7730561813
246	2.0	43.7698585992
246	2.0	43.8524899956
246	1.0	43.7950796034
246	1.0	43.8197448466
246	2.0	43.8662113246
246	2.0	43.8107073232
246	2.0	43.8550522029
246	2.0	43.8403572404
246	2.0	43.8404628238
246	2.0	43.8190854859
246	2.0	43.8628571296
246	2.0	43.8481137712
246	2.0	43.8657547388
246	2.0	43.816322865
246	2.0	43.8093990152
246	2.0	43.7911215189
246	1.0	43.8551469081
246	1.0	43.7829188099
246	1.0	43.7800395962
246	2.0	43.8291013307
246	2.0	43.8770135205
246	2.0	43.8691780068
246	2.0	43.862395347
246	2.0	43.878535343
246	2.0	43.8267555086
246	2.0	43.8385712692
246	3.0	43.852994038
246	1.0	43.8308526624
246	2.0	43.8588243441
246	1.0	43.8325684348
246	2.0	43.821173974
246	1.0	43.780790249
246	1.0	43.8365685703
246	2.0	43.863212856
246	2.0	43.8700036934
246	2.0	43.8485140028
246	1.0	43.8809121566
246	2.0	43.7796751466
246	2.0	43.8107302713
246	2.0	43.8586098846
246	2.0	43.8141764782
246	2.0	43.8367153992
246	2.0	43.7874099914
246	2.0	43.7897661962
246	2.0	43.8285200093
246	2.0	43.841723746
246	2.0	43.7884407346
246	2.0	43.8171237894
246	2.0	43.8739533756
246	2.0	43.8500778679
246	2.0	43.8767426246
246	2.0	43.871234412
246	2.0	43.8126158984
246	2.0	43.7841988008
246	2.0	43.8769347423
246	2.0	43.7740632738
246	2.0	43.8739250153
246	2.0	43.8510250245
246	2.0	43.8772119748
246	2.0	43.7822981343
246	1.0	43.8649741841
246	2.0	43.8697624146
246	2.0	43.8722417772
246	2.0	43.7530553602
246	2.0	43.8214574338
246	2.0	43.8769172442
246	2.0	43.885122024
246	2.0	43.8726905698
246	2.0	43.8448239176
246	2.0	43.8859785422
246	2.0	43.8046286336
246	1.0	43.8391784613
246	2.0	43.8714388924
246	2.0	43.8604713762
246	1.0	43.7850282414
246	1.0	43.8637106904
246	2.0	43.8346923051
246	2.0	43.8449143979
246	2.0	43.7968375188
246	2.0	43.855800278
246	2.0	43.8242388676
246	2.0	43.8488730511
246	2.0	43.8224966325
246	2.0	43.7972550106
246	2.0	43.8069494057
246	2.0	43.849914304
246	2.0	43.8660704898
246	1.0	43.8331105021
246	2.0	43.814759054
246	2.0	43.8625762044
246	2.0	43.7873928651
246	2.0	43.8397522145
246	2.0	43.788467058
246	1.0	43.8501387235
246	2.0	43.8248815137
246	1.0	43.7741731784
246	2.0	43.8236767487
246	2.0	43.8715423275
246	2.0	43.7746628485
246	2.0	43.8520466711
246	2.0	43.8232850791
246	2.0	43.8313240378
246	1.0	43.8682342483
246	2.0	43.7999816416
246	2.0	43.8607587417
246	2.0	43.8433364612
246	2.0	43.8568183065
246	2.0	43.7890675269
246	1.0	43.8275625366
246	2.0	43.8446543525
246	2.0	43.8726438836
246	2.0	43.7880504904
246	2.0	43.7980928481
246	2.0	43.8330706707
246	2.0	43.8814179393
246	2.0	43.8529559961
246	2.0	43.7918675231
246	2.0	43.8650604419
246	2.0	43.8571719111
246	2.0	43.868553576
246	2.0	43.8676327302
246	1.0	43.8630373959
246	2.0	43.803060616
246	2.0	43.8178402743
246	2.0	43.8155710685
246	2.0	43.8012571604
