# Supplementary material for: Unique membrane properties and enhanced signal processing in human neocortical neurons
Source: eLife. 2016 Oct 6;5:e16553. doi: 10.7554/eLife.16553 (PMC5100995; doi:10.7554/eLife.16553)
Supplement: Source code 1. — DOI: http://dx.doi.org/10.7554/eLife.16553.014 [file elife-16553-code1.zip › Fig3/Fig3b/DIST_045_SYNC/Mon_Apr_11_11_35_14_2016/syns_247/sync_stim_seed_725.txt]

NUMBER_OF_SYNAPSES	APC_N	MAX_VOLTAGE
247	2.0	43.8610224059
247	2.0	43.8747968219
247	1.0	43.8627750973
247	2.0	43.8503986758
247	1.0	43.8679371327
247	2.0	43.8400634809
247	2.0	43.8730988595
247	2.0	43.8665737174
247	2.0	43.8848167118
247	2.0	43.7787036259
247	2.0	43.8353231591
247	1.0	43.8089223362
247	2.0	43.874017637
247	2.0	43.8483369324
247	2.0	43.854238681
247	2.0	43.8358939538
247	2.0	43.8042672873
247	2.0	43.892771493
247	2.0	43.8559244781
247	2.0	43.8620800813
247	2.0	43.8438274869
247	2.0	43.8381998398
247	2.0	43.8807248078
247	2.0	43.8802525062
247	2.0	43.8457057166
247	2.0	43.8848021456
247	2.0	43.7729994954
247	2.0	43.8521948785
247	2.0	43.8783061542
247	2.0	43.8591216276
247	2.0	43.8592127934
247	1.0	43.8893469606
247	2.0	43.8366028254
247	2.0	43.8376101357
247	2.0	43.7767791428
247	2.0	43.7997329711
247	1.0	43.8160914812
247	2.0	43.8685744886
247	2.0	43.868386427
247	2.0	43.8772343141
247	2.0	43.8677074447
247	2.0	43.8759145633
247	2.0	43.8706452038
247	2.0	43.8248061937
247	2.0	43.7949979374
247	2.0	43.8499671252
247	1.0	43.796773191
247	2.0	43.843806268
247	2.0	43.8704974448
247	2.0	43.8624795788
247	1.0	43.7806828345
247	2.0	43.815154615
247	2.0	43.8737922049
247	1.0	43.7882108683
247	2.0	43.8194614192
247	1.0	43.8523008473
247	1.0	43.8496324454
247	1.0	43.8760470972
247	2.0	43.8833713094
247	2.0	43.7679630631
247	2.0	43.8827183236
247	1.0	43.843518024
247	2.0	43.8716002335
247	2.0	43.8296141665
247	2.0	43.8630073651
247	2.0	43.8309518998
247	2.0	43.8459572665
247	2.0	43.8463722873
247	2.0	43.8433256493
247	2.0	43.7755868918
247	1.0	43.8618394431
247	2.0	43.7860657464
247	2.0	43.8234040147
247	2.0	43.876205952
247	2.0	43.8720998832
247	2.0	43.803975284
247	2.0	43.8823642466
247	2.0	43.8296332697
247	2.0	43.8301003458
247	2.0	43.8260968407
247	2.0	43.8484530575
247	2.0	43.8472273023
247	2.0	43.8654171669
247	2.0	43.7884154373
247	2.0	43.851318356
247	2.0	43.8457558687
247	2.0	43.7838629332
247	2.0	43.8251781946
247	2.0	43.7863121873
247	1.0	43.7984254844
247	2.0	43.8844578811
247	2.0	43.8362376975
247	2.0	43.886411607
247	2.0	43.8416771033
247	2.0	43.8681402061
247	2.0	43.8479001661
247	2.0	43.8615643168
247	2.0	43.8685455499
247	1.0	43.8441472141
247	2.0	43.8572462474
247	1.0	43.8479718901
247	2.0	43.8494629209
247	2.0	43.8457638438
247	2.0	43.8670416835
247	1.0	43.8523991398
247	2.0	43.8349233362
247	2.0	43.8587219017
247	1.0	43.8775588375
247	2.0	43.8231250807
247	1.0	43.8336561209
247	2.0	43.8388218326
247	2.0	43.856261484
247	2.0	43.8143454933
247	1.0	43.8569564858
247	2.0	43.8750631869
247	2.0	43.8013307485
247	2.0	43.8806295443
247	2.0	43.8752365727
247	2.0	43.8199400272
247	2.0	43.8137916394
247	2.0	43.870309892
247	2.0	43.8197894485
247	2.0	43.7986905078
247	2.0	43.8717018759
247	2.0	43.8196959573
247	2.0	43.854585442
247	2.0	43.8734095114
247	2.0	43.7856851854
247	2.0	43.8119875111
247	2.0	43.8320831366
247	2.0	43.8483811638
247	2.0	43.8382555598
247	2.0	43.7876821601
247	2.0	43.8323660983
247	1.0	43.7844903498
247	2.0	43.7973465959
247	2.0	43.8644943248
247	2.0	43.8701509825
247	2.0	43.8705032486
247	1.0	43.8831521797
247	2.0	43.8660262577
247	1.0	43.8637616932
247	2.0	43.8648570741
247	2.0	43.8487968797
247	2.0	43.8060480404
247	2.0	43.8459869003
247	2.0	43.7875857557
247	2.0	43.8642985921
247	2.0	43.803413961
247	1.0	43.8609894486
247	2.0	43.8593712485
247	2.0	43.861654731
247	2.0	43.8445233311
247	2.0	43.8496881039
247	2.0	43.8607326216
247	2.0	43.8609293721
247	2.0	43.8309842598
247	2.0	43.8697783285
247	2.0	43.8462474452
247	2.0	43.8254102228
247	2.0	43.8606575685
247	2.0	43.8724739459
247	2.0	43.8477448289
247	2.0	43.8484222492
247	2.0	43.8575579183
247	2.0	43.7994921686
247	2.0	43.8533572826
247	1.0	43.8724694648
247	2.0	43.872224861
247	1.0	43.8323798417
247	2.0	43.8511619502
247	2.0	43.8399494098
247	1.0	43.8053437585
247	3.0	43.8171790302
247	2.0	43.8626238609
247	2.0	43.8059142446
247	2.0	43.8863790281
247	2.0	43.7770817021
247	2.0	43.8478604552
247	2.0	43.809841323
247	2.0	43.8190717963
247	1.0	43.7725119973
247	2.0	43.8079868181
247	2.0	43.8766921628
247	2.0	43.8666807439
247	2.0	43.8061499896
247	2.0	43.8398447574
247	2.0	43.8388490762
247	2.0	43.8684414275
247	2.0	43.8760535648
247	2.0	43.877740212
247	2.0	43.8600293309
247	2.0	43.8379881142
247	2.0	43.8638982937
247	2.0	43.8658904619
247	2.0	43.8491948665
247	2.0	43.775741016
247	2.0	43.8749622377
247	2.0	43.8554893823
247	2.0	43.863141
247	2.0	43.7989737664
247	2.0	43.8288273959
247	2.0	43.8707317353
247	2.0	43.8838031015
247	1.0	43.8624091413
247	1.0	43.8324493574
247	2.0	43.8774689771
247	2.0	43.8174862453
247	1.0	43.7838366737
247	2.0	43.8564203938
247	2.0	43.8831520125
247	2.0	43.8541701031
247	2.0	43.7653714643
247	2.0	43.8655088776
247	2.0	43.8675438033
247	2.0	43.8603226696
247	2.0	43.8621149543
247	1.0	43.7873723997
247	2.0	43.8646997238
247	1.0	43.8747015226
247	2.0	43.8821197171
247	2.0	43.7838494234
247	2.0	43.869576839
247	1.0	43.854574637
247	2.0	43.8670704919
247	2.0	43.8513583873
247	1.0	43.7974679039
247	2.0	43.7906500014
247	2.0	43.871744722
247	2.0	43.873357126
247	2.0	43.8708479783
247	2.0	43.859862659
247	2.0	43.863977631
247	2.0	43.8597045855
247	2.0	43.8554080377
247	2.0	43.8550164332
247	2.0	43.799554521
247	2.0	43.7702533685
247	2.0	43.8612913665
247	2.0	43.8244983242
247	2.0	43.8386415277
247	2.0	43.8275569592
247	2.0	43.8169787262
247	2.0	43.8811432579
247	2.0	43.7818083381
247	2.0	43.8734668756
247	2.0	43.7890859786
247	2.0	43.8552294298
247	2.0	43.8641436211
247	2.0	43.846892355
247	2.0	43.8717506282
247	2.0	43.8251857432
247	2.0	43.8734520772
247	2.0	43.8541739871
247	2.0	43.8148144649
247	1.0	43.8143802535
247	2.0	43.7747346979
247	2.0	43.8459312911
247	2.0	43.8219233426
247	1.0	43.8643381015
247	2.0	43.854285883
247	2.0	43.8528020386
247	2.0	43.8578408117
247	2.0	43.8754056115
247	2.0	43.7729304237
247	2.0	43.8522988185
247	2.0	43.8729203793
247	2.0	43.7754551984
247	2.0	43.848592376
247	2.0	43.8822601886
247	2.0	43.8375523867
247	3.0	43.8028668561
247	2.0	43.8546712094
247	2.0	43.8038490193
247	2.0	43.8512585365
247	2.0	43.7712174488
247	2.0	43.8409509914
247	1.0	43.8335926675
247	2.0	43.8630966818
247	2.0	43.7733760648
247	1.0	43.8696449084
247	2.0	43.8250800504
247	2.0	43.8594921351
247	2.0	43.8677287778
247	2.0	43.8039687746
247	2.0	43.8576957618
247	2.0	43.8647186524
247	2.0	43.8529380253
247	1.0	43.8265027868
247	1.0	43.8745442034
247	2.0	43.8444692159
247	1.0	43.8301001424
247	1.0	43.8506888667
247	3.0	43.8228927067
247	2.0	43.8540966444
247	2.0	43.8581019787
247	1.0	43.8555063478
247	2.0	43.80152123
247	1.0	43.8400975232
247	1.0	43.8513660342
247	2.0	43.831061127
247	2.0	43.8171947629
247	2.0	43.8140083911
247	2.0	43.8497537531
247	2.0	43.8519972831
247	1.0	43.7956690106
247	2.0	43.7685213134
247	2.0	43.7807650352
247	2.0	43.7932373592
247	2.0	43.7934266874
247	2.0	43.7980199131
247	2.0	43.808012925
247	2.0	43.8583718359
247	1.0	43.8517227289
247	2.0	43.8684713177
247	2.0	43.7708276369
247	2.0	43.8838457359
247	2.0	43.8853223683
247	2.0	43.8581372663
247	2.0	43.8726469536
247	1.0	43.8324519665
247	2.0	43.8710030667
247	2.0	43.8450646517
247	2.0	43.799986505
247	2.0	43.8711135436
247	2.0	43.8103624838
247	3.0	43.8634098714
247	2.0	43.8683428711
247	2.0	43.8398319603
247	2.0	43.8434289588
247	2.0	43.8759152637
247	2.0	43.8430854111
247	2.0	43.821782107
247	2.0	43.8097707212
247	2.0	43.8104695604
247	2.0	43.8743256088
247	2.0	43.8740966114
247	2.0	43.8787630212
247	1.0	43.8533972738
247	1.0	43.8394206349
247	1.0	43.8125942214
247	2.0	43.8166988785
247	2.0	43.8224117144
247	2.0	43.8351009292
247	2.0	43.8343597736
247	2.0	43.7865892375
247	2.0	43.8774556127
247	2.0	43.8615169208
247	2.0	43.8626698316
247	2.0	43.8209633079
247	2.0	43.8262332491
247	2.0	43.7642791687
247	1.0	43.7943959943
247	2.0	43.865322755
247	2.0	43.8483738818
247	2.0	43.8052671131
247	2.0	43.7712640223
247	2.0	43.7998375497
247	2.0	43.8266364852
247	2.0	43.8595486216
247	2.0	43.8747385192
247	2.0	43.8755355598
247	2.0	43.8404087014
247	2.0	43.8577535225
247	2.0	43.8296089145
247	2.0	43.8252936826
247	2.0	43.853282132
247	1.0	43.8087599149
247	2.0	43.868096303
247	2.0	43.8601299894
247	2.0	43.8609618382
247	2.0	43.8595950566
247	2.0	43.8065238259
247	2.0	43.8476522172
247	2.0	43.8615564658
247	2.0	43.8732088958
247	2.0	43.8645649728
247	1.0	43.8622545219
247	2.0	43.8683231588
247	2.0	43.8456928865
247	2.0	43.8718098556
247	1.0	43.8069738487
247	2.0	43.8523163021
247	2.0	43.7836000748
247	2.0	43.8601501038
247	1.0	43.8708910734
247	2.0	43.8286844567
247	2.0	43.8613770062
247	2.0	43.8703069495
247	1.0	43.8473484582
247	1.0	43.8623130017
247	2.0	43.8344255842
247	2.0	43.8946384467
247	1.0	43.8579323748
247	2.0	43.795741989
247	2.0	43.8792806468
247	2.0	43.8266901672
247	2.0	43.7738375989
247	2.0	43.8451365656
247	2.0	43.8266867506
247	2.0	43.8371993283
247	2.0	43.7938489915
247	1.0	43.8544517175
247	2.0	43.7774957066
247	2.0	43.8086074303
247	2.0	43.8019638125
247	1.0	43.8151436668
247	2.0	43.8810814935
247	2.0	43.7789457326
247	2.0	43.8219702475
247	2.0	43.8731914578
247	1.0	43.7857033611
247	2.0	43.8053688906
247	2.0	43.8427975521
247	2.0	43.8593096908
247	2.0	43.8743490103
247	2.0	43.8753387637
247	2.0	43.821394127
247	2.0	43.840424388
247	2.0	43.8645452037
247	2.0	43.8761249165
247	2.0	43.7993883431
247	2.0	43.8526419202
247	2.0	43.8556820332
247	2.0	43.7957744928
247	2.0	43.7850047999
247	2.0	43.8636621389
247	1.0	43.8732234699
247	2.0	43.8638556403
247	2.0	43.7736830413
247	2.0	43.789267296
247	2.0	43.8149504282
247	2.0	43.806152984
247	2.0	43.8209215696
247	2.0	43.8441833267
247	2.0	43.8411230381
247	2.0	43.8722359633
247	2.0	43.7599034637
247	1.0	43.796567185
247	2.0	43.8543809785
247	2.0	43.839821529
247	2.0	43.8364978818
247	2.0	43.8578106101
247	2.0	43.8015347174
247	2.0	43.7580580998
247	2.0	43.8863201107
247	1.0	43.8851011843
247	3.0	43.8635303166
247	1.0	43.8589834059
247	2.0	43.8678025139
247	2.0	43.7909082994
247	2.0	43.7964173406
247	2.0	43.8642833512
247	2.0	43.8531547716
247	1.0	43.7704186486
247	2.0	43.8312804274
247	2.0	43.848885074
247	2.0	43.8445332452
247	2.0	43.8535068659
247	2.0	43.8629451726
247	2.0	43.8723061135
247	2.0	43.7614392396
247	1.0	43.8637020528
247	2.0	43.845894892
247	2.0	43.8257485493
247	2.0	43.8659518886
247	2.0	43.8452876822
247	1.0	43.8904241638
247	2.0	43.8477811366
247	2.0	43.7961202786
247	2.0	43.8304812401
247	1.0	43.8225357277
247	2.0	43.7857611993
247	2.0	43.8762980243
247	2.0	43.8156423924
247	2.0	43.8686402187
247	1.0	43.8161356994
247	2.0	43.8667895995
247	2.0	43.8217633807
247	1.0	43.8673540597
247	2.0	43.8346346556
247	2.0	43.8470387035
247	2.0	43.8109308042
247	2.0	43.8909329469
247	1.0	43.815185123
247	2.0	43.8708710341
247	2.0	43.8662807297
247	2.0	43.8622857055
247	2.0	43.8678701854
247	2.0	43.861445286
247	1.0	43.8964866735
247	2.0	43.8670341426
247	1.0	43.7777297888
247	2.0	43.8080259587
247	2.0	43.8145284798
247	2.0	43.8644948828
247	2.0	43.8523106514
247	1.0	43.8111359397
247	2.0	43.7798884487
247	2.0	43.8428830282
247	2.0	43.765753975
247	2.0	43.8126100161
247	2.0	43.8809038876
247	2.0	43.8376590882
247	2.0	43.8480661383
247	2.0	43.8511873861
247	2.0	43.851626869
247	2.0	43.8616365776
247	2.0	43.8040792958
247	2.0	43.8683182544
247	2.0	43.826349172
247	2.0	43.8589427945
247	2.0	43.8026952351
247	2.0	43.8777769839
247	2.0	43.7672740015
247	2.0	43.8450872656
247	2.0	43.8415263439
247	2.0	43.8418668719
247	2.0	43.8144193226
247	2.0	43.8789140541
247	2.0	43.7918312234
247	2.0	43.7865144559
247	2.0	43.8328174467
247	2.0	43.8500393678
247	2.0	43.8445165516
247	2.0	43.8307321744
247	2.0	43.8251614378
247	2.0	43.800927307
247	2.0	43.8342328617
247	2.0	43.8246605348
247	2.0	43.878622384
247	2.0	43.8687584573
247	2.0	43.8732885606
247	2.0	43.7986083661
247	2.0	43.8172613092
247	2.0	43.8237413267
247	2.0	43.8692280264
247	1.0	43.8528048626
247	1.0	43.8256114603
247	2.0	43.8721437929
247	2.0	43.8425926378
247	2.0	43.8215778251
247	2.0	43.8391132131
247	2.0	43.7901828669
247	2.0	43.88597368
247	2.0	43.8269435586
247	2.0	43.8615786957
247	2.0	43.8669523779
247	2.0	43.8235137121
247	2.0	43.8564349693
247	1.0	43.8603468341
247	2.0	43.7654912444
247	2.0	43.8640240382
247	2.0	43.8017426657
247	2.0	43.806815417
247	2.0	43.8418857984
247	1.0	43.8364064105
247	2.0	43.8786941612
247	2.0	43.8657697336
247	2.0	43.8547552946
247	2.0	43.7831207683
247	1.0	43.8012711744
247	2.0	43.8848770881
247	2.0	43.8047080132
247	2.0	43.8255740787
247	2.0	43.8715713409
247	2.0	43.8309171452
247	2.0	43.8063576586
247	2.0	43.8626913046
247	2.0	43.8266584001
247	2.0	43.8100238424
247	2.0	43.8001745163
247	2.0	43.8566461383
247	2.0	43.8619194306
247	2.0	43.8479908552
247	2.0	43.8875727712
247	2.0	43.8177734019
247	2.0	43.8014724
247	2.0	43.883654921
247	2.0	43.8568099427
247	2.0	43.8526260318
247	2.0	43.8015735926
247	2.0	43.8703095573
247	2.0	43.835531384
247	2.0	43.8626561603
247	2.0	43.8322543376
247	2.0	43.814083025
247	2.0	43.8203802789
247	2.0	43.8454680145
247	2.0	43.8260284032
247	2.0	43.8554308513
247	1.0	43.8675285335
247	2.0	43.8485806867
247	2.0	43.89012346
247	2.0	43.8442926081
247	2.0	43.8459490197
247	2.0	43.7852806781
247	1.0	43.811029937
247	2.0	43.8447864798
247	1.0	43.8427919749
247	2.0	43.8116118294
247	1.0	43.8583883423
247	2.0	43.8339486814
247	2.0	43.865446171
247	2.0	43.8003541678
247	2.0	43.8678653104
247	2.0	43.880071308
247	1.0	43.81719166
247	3.0	43.8487112072
247	2.0	43.8719819454
247	2.0	43.8631894423
247	2.0	43.8047571095
247	2.0	43.8544460823
247	2.0	43.7763053652
247	2.0	43.8274802705
247	2.0	43.7877749772
247	2.0	43.8349006623
247	2.0	43.8366004784
247	2.0	43.8544580575
247	2.0	43.8373962082
247	2.0	43.8813856844
247	2.0	43.8624888825
247	2.0	43.8394554074
247	2.0	43.8695863147
247	1.0	43.8214209971
247	2.0	43.8271709697
247	2.0	43.8686967485
247	2.0	43.8797158468
247	2.0	43.8166330757
247	2.0	43.8354892307
247	1.0	43.8148879277
247	2.0	43.8048287237
247	2.0	43.8574744533
247	2.0	43.8602967918
247	2.0	43.8212404045
247	2.0	43.8118257815
247	1.0	43.8788074207
247	2.0	43.8542106074
247	1.0	43.8298437576
247	2.0	43.8267611945
247	2.0	43.8354575406
247	2.0	43.8371628549
247	2.0	43.859507027
247	1.0	43.7930134682
247	2.0	43.8623990404
247	2.0	43.7885201578
247	2.0	43.8462834876
247	2.0	43.831872827
247	2.0	43.7932837298
247	3.0	43.8700192061
247	2.0	43.8547464318
247	1.0	43.79698872
247	2.0	43.845734749
247	2.0	43.8434345908
247	2.0	43.8425602777
247	2.0	43.8455585767
247	2.0	43.8152919567
247	2.0	43.8613881894
247	2.0	43.8591646662
247	2.0	43.7972096449
247	2.0	43.8749335081
247	2.0	43.8726723568
247	2.0	43.8646190474
247	2.0	43.8030508038
247	2.0	43.843905768
247	2.0	43.8550067305
247	2.0	43.875877942
247	2.0	43.8627949602
247	2.0	43.8528828022
247	1.0	43.8113706524
247	2.0	43.8585569826
247	2.0	43.8362544293
247	2.0	43.8354675033
247	2.0	43.7916652672
247	2.0	43.8742477074
247	2.0	43.8199263252
247	2.0	43.7660377021
247	2.0	43.8510238164
247	2.0	43.8530556305
247	2.0	43.7738360608
247	1.0	43.8528584977
247	2.0	43.8394167144
247	2.0	43.7860967398
247	2.0	43.8472908569
247	2.0	43.8439460229
247	2.0	43.8707628652
247	2.0	43.8295279949
247	2.0	43.8621119864
247	2.0	43.7861579132
247	2.0	43.8041842592
247	2.0	43.8647739146
247	2.0	43.8478859499
247	2.0	43.8451852537
247	2.0	43.8105108557
247	2.0	43.8556211564
247	2.0	43.8546789189
247	2.0	43.7952127499
247	2.0	43.8478187391
247	2.0	43.8794474346
247	1.0	43.822501811
247	2.0	43.8537478399
247	2.0	43.8053069191
247	1.0	43.8439721089
247	2.0	43.829934777
247	1.0	43.8284605205
247	2.0	43.867783319
247	2.0	43.8552295125
247	2.0	43.867304622
247	2.0	43.8581379016
247	2.0	43.8556917585
247	2.0	43.8274888192
247	2.0	43.8542449168
247	2.0	43.8371594081
247	2.0	43.8637968906
247	3.0	43.757627797
247	2.0	43.879606209
247	2.0	43.8413300149
247	2.0	43.8084786558
247	2.0	43.8234074089
247	2.0	43.8734470445
247	1.0	43.8137991385
247	1.0	43.8948702959
247	2.0	43.8649323389
247	2.0	43.8285467559
247	1.0	43.8452335913
247	2.0	43.8393679422
247	2.0	43.8207340972
247	2.0	43.8714310077
247	2.0	43.8710992219
247	2.0	43.8049506687
247	2.0	43.8715112753
247	2.0	43.8613751642
247	2.0	43.7807791343
247	2.0	43.8544279718
247	2.0	43.7841514888
247	2.0	43.8338363588
247	2.0	43.7879255078
247	2.0	43.8519187981
247	2.0	43.8153891646
247	2.0	43.8646325514
247	2.0	43.8717854432
247	1.0	43.8182119184
247	2.0	43.8523622842
247	2.0	43.8542352594
247	2.0	43.8356825055
247	2.0	43.8500538349
247	1.0	43.8567789151
247	2.0	43.8501188355
247	2.0	43.8401170461
247	2.0	43.8604616469
247	2.0	43.7607884311
247	1.0	43.876224778
247	2.0	43.8445160796
247	2.0	43.8338268547
247	2.0	43.8660540574
247	2.0	43.8084769305
247	1.0	43.7842502331
247	2.0	43.8873961695
247	2.0	43.8631821436
247	1.0	43.8646580997
247	2.0	43.8663306017
247	2.0	43.8700259247
247	2.0	43.8445624261
247	2.0	43.768686667
247	2.0	43.7783093667
247	2.0	43.7966314092
247	2.0	43.8653696606
247	1.0	43.8587956979
247	2.0	43.8623229566
247	1.0	43.8672934813
247	2.0	43.8330026904
247	2.0	43.8704217353
247	2.0	43.8580240707
247	2.0	43.8488772782
247	2.0	43.8291599117
247	2.0	43.8034192361
247	2.0	43.7954826975
247	1.0	43.8598083483
247	2.0	43.8084232993
247	2.0	43.7795030398
247	2.0	43.7712714845
247	2.0	43.8589901904
247	2.0	43.8677184392
247	1.0	43.8014296312
247	2.0	43.8836036857
247	2.0	43.8311390191
247	2.0	43.8557114347
247	2.0	43.8248116517
247	2.0	43.8287747743
247	2.0	43.8737229798
247	2.0	43.7781929151
247	2.0	43.7906188815
247	2.0	43.8546973756
247	2.0	43.846170175
247	2.0	43.8706653792
247	2.0	43.819497682
247	2.0	43.7618022822
247	2.0	43.7874740461
247	2.0	43.8504368866
247	2.0	43.8616361892
247	2.0	43.8644146287
247	2.0	43.8730348074
247	2.0	43.8353843325
247	2.0	43.8217571374
247	2.0	43.8611002533
247	2.0	43.8595061412
247	2.0	43.8606267673
247	2.0	43.8745205452
247	2.0	43.8642703976
247	2.0	43.7993695046
247	2.0	43.8136845607
247	2.0	43.853450151
247	2.0	43.8703130427
247	2.0	43.8183009271
247	2.0	43.7877023536
247	2.0	43.7630422898
247	2.0	43.8522811945
247	2.0	43.8168464059
247	2.0	43.8641433846
247	2.0	43.850928222
247	2.0	43.7942840112
247	2.0	43.8063487032
247	2.0	43.8593669558
247	2.0	43.8598035553
247	2.0	43.8189135833
247	2.0	43.8513715042
247	2.0	43.8687078314
247	1.0	43.858137238
247	1.0	43.871936121
247	2.0	43.8532422071
247	2.0	43.852128873
247	2.0	43.8826165678
247	2.0	43.8274697159
247	2.0	43.8443750399
247	2.0	43.8843494751
247	2.0	43.8544476886
247	2.0	43.8611971357
247	2.0	43.7786036909
247	2.0	43.7824079171
247	1.0	43.8179022348
247	1.0	43.8340235948
247	3.0	43.866819575
247	1.0	43.799276464
247	1.0	43.875421609
247	2.0	43.8471178913
247	2.0	43.8478248527
247	2.0	43.8041303831
247	2.0	43.7990446125
247	2.0	43.8605821703
247	2.0	43.8843116142
247	2.0	43.8490705926
247	2.0	43.8553647667
247	2.0	43.8734052187
247	2.0	43.8156577372
247	2.0	43.7979403091
247	2.0	43.8726219526
247	2.0	43.8097118268
247	2.0	43.8239451031
247	2.0	43.8695195265
247	2.0	43.8685097747
247	2.0	43.8608975088
247	2.0	43.8510426517
247	2.0	43.7802052621
247	2.0	43.8812808772
247	2.0	43.8661598742
247	2.0	43.8116986581
247	2.0	43.8572428922
247	2.0	43.8459610931
247	1.0	43.874201924
247	2.0	43.8254709659
247	2.0	43.8193883258
247	2.0	43.7747745358
247	2.0	43.7971685624
247	2.0	43.878301104
247	2.0	43.8157709024
247	2.0	43.7829782079
247	2.0	43.8411894781
247	2.0	43.7745930262
247	2.0	43.8672906391
247	2.0	43.7780581547
247	1.0	43.8012169492
247	1.0	43.8492396745
247	1.0	43.8407162365
247	2.0	43.8016416997
247	2.0	43.8517162124
247	2.0	43.8680458765
247	2.0	43.8156322244
247	2.0	43.8710241703
247	2.0	43.84669999
247	1.0	43.8141906815
247	2.0	43.823389513
247	2.0	43.8427623214
247	2.0	43.795745319
247	2.0	43.8680318885
247	2.0	43.7807828688
247	2.0	43.8267686092
247	2.0	43.8283750861
247	2.0	43.8689961748
247	2.0	43.8503776965
247	2.0	43.7960118806
247	2.0	43.8588722901
247	2.0	43.7796543453
247	2.0	43.8572516491
247	1.0	43.8273125814
247	2.0	43.7790187329
247	1.0	43.8400944555
247	2.0	43.8131777856
247	3.0	43.860316961
247	2.0	43.7763396577
247	1.0	43.8707361333
247	2.0	43.8595977071
247	2.0	43.8306023166
247	2.0	43.7752601186
247	2.0	43.8534484096
247	2.0	43.8562483553
247	2.0	43.8723797536
247	2.0	43.8037278717
247	2.0	43.8348785666
247	2.0	43.8713255836
247	2.0	43.7885821214
247	2.0	43.8651963123
247	2.0	43.8727370178
247	2.0	43.8088839671
247	2.0	43.8606077013
247	2.0	43.8680567324
247	2.0	43.8557138066
247	2.0	43.8708745893
247	2.0	43.8876734014
247	2.0	43.8091622859
247	2.0	43.8714542904
247	2.0	43.7911372553
247	2.0	43.8180732163
247	2.0	43.8668622163
247	2.0	43.8663727579
247	2.0	43.7856941731
247	2.0	43.8520428822
247	2.0	43.8059879941
247	2.0	43.8038500436
247	2.0	43.7830337814
247	2.0	43.807236901
247	2.0	43.8606451871
247	2.0	43.8525743454
247	2.0	43.8713814271
247	2.0	43.8142076584
247	2.0	43.8584435393
247	3.0	43.8712023916
247	2.0	43.8288706036
247	2.0	43.8081567276
247	2.0	43.7970221697
247	2.0	43.8064937919
247	2.0	43.8020440698
247	2.0	43.8051226849
247	2.0	43.8215611493
247	1.0	43.8598057142
247	2.0	43.8043059636
247	2.0	43.8566618971
247	2.0	43.8185357456
247	2.0	43.7983845141
247	2.0	43.8289513271
247	2.0	43.8465982716
247	2.0	43.8782834425
247	2.0	43.8447490606
247	2.0	43.8220260983
247	2.0	43.8240913704
247	2.0	43.8783605409
247	2.0	43.8251002963
247	1.0	43.855037487
247	2.0	43.8678029482
247	2.0	43.8717854175
247	2.0	43.8775912281
247	1.0	43.7952683188
247	2.0	43.7863739244
247	2.0	43.8205879931
247	2.0	43.8679024688
247	2.0	43.8510175414
247	2.0	43.8345825573
247	2.0	43.8788496547
247	2.0	43.8278394495
247	2.0	43.7953198675
247	2.0	43.8581286393
247	2.0	43.8221124448
247	2.0	43.8621412032
247	2.0	43.8871732186
247	2.0	43.8599743866
247	1.0	43.8109541358
247	2.0	43.7801795132
247	2.0	43.8557113022
247	2.0	43.8095061028
247	2.0	43.8246832585
247	2.0	43.8217259183
247	2.0	43.8567555408
247	2.0	43.7984840479
247	2.0	43.8473091186
247	2.0	43.8843992497
247	2.0	43.8560191882
247	2.0	43.8047881498
247	1.0	43.8763444196
247	2.0	43.8739644952
247	2.0	43.8244077998
247	2.0	43.8610507291
