# Supplementary material for: Unique membrane properties and enhanced signal processing in human neocortical neurons
Source: eLife. 2016 Oct 6;5:e16553. doi: 10.7554/eLife.16553 (PMC5100995; doi:10.7554/eLife.16553)
Supplement: Source code 1. — DOI: http://dx.doi.org/10.7554/eLife.16553.014 [file elife-16553-code1.zip › Fig3/Fig3b/DIST_045_SYNC/Mon_Apr_11_11_35_14_2016/syns_248/sync_stim_seed_726.txt]

NUMBER_OF_SYNAPSES	APC_N	MAX_VOLTAGE
248	2.0	43.8154845927
248	2.0	43.872008985
248	2.0	43.791890522
248	2.0	43.8607241076
248	2.0	43.8569006117
248	2.0	43.7884051317
248	2.0	43.8687986922
248	2.0	43.7838251613
248	2.0	43.8738779226
248	2.0	43.856054961
248	2.0	43.8724641528
248	2.0	43.8674463657
248	2.0	43.8130237006
248	2.0	43.8628025571
248	2.0	43.8737032978
248	1.0	43.8267441572
248	1.0	43.8547291328
248	2.0	43.7748353339
248	3.0	43.8426017595
248	2.0	43.8451872359
248	2.0	43.8572967503
248	2.0	43.8382098465
248	2.0	43.8797655691
248	2.0	43.752855161
248	1.0	43.8748573879
248	2.0	43.7982204454
248	2.0	43.8220060682
248	1.0	43.8639174247
248	2.0	43.866869621
248	2.0	43.8831863715
248	2.0	43.8143917803
248	1.0	43.8532856188
248	2.0	43.807585739
248	2.0	43.8601661884
248	1.0	43.8771120186
248	1.0	43.7998648461
248	2.0	43.8529655274
248	2.0	43.8296694747
248	1.0	43.8721294851
248	2.0	43.8598523133
248	2.0	43.8244105911
248	2.0	43.8696259513
248	2.0	43.8261813351
248	2.0	43.871697561
248	2.0	43.8007596409
248	2.0	43.7978797561
248	2.0	43.7964309781
248	1.0	43.8686330819
248	2.0	43.8639035335
248	2.0	43.8570110459
248	2.0	43.8622867134
248	2.0	43.8794175678
248	2.0	43.8049520849
248	2.0	43.8515755405
248	2.0	43.862440316
248	1.0	43.8466736131
248	2.0	43.8613181586
248	2.0	43.865570244
248	2.0	43.8571813016
248	2.0	43.7935871176
248	2.0	43.8738009926
248	2.0	43.7765581365
248	2.0	43.7970107459
248	2.0	43.8536471276
248	2.0	43.8778444845
248	2.0	43.7874967975
248	2.0	43.8278402123
248	2.0	43.8154162828
248	2.0	43.8178184977
248	1.0	43.8743479828
248	2.0	43.8803868398
248	1.0	43.8152424277
248	1.0	43.883942101
248	2.0	43.8638997478
248	2.0	43.8606648649
248	1.0	43.827562165
248	2.0	43.8791801516
248	2.0	43.8837628652
248	2.0	43.8712204864
248	2.0	43.8416417649
248	2.0	43.7792867358
248	2.0	43.8685244466
248	2.0	43.839811518
248	2.0	43.810784646
248	2.0	43.8618681163
248	2.0	43.8366199542
248	1.0	43.8364017166
248	2.0	43.8691790236
248	1.0	43.8699323561
248	2.0	43.8340268026
248	2.0	43.85495928
248	1.0	43.7995214105
248	2.0	43.8682007061
248	2.0	43.866620485
248	2.0	43.8815493689
248	2.0	43.8192629344
248	2.0	43.8444627903
248	2.0	43.7958135983
248	2.0	43.8497620767
248	2.0	43.8635408836
248	2.0	43.8590175692
248	2.0	43.8142352342
248	2.0	43.8770182253
248	2.0	43.8497624779
248	2.0	43.8369467441
248	2.0	43.817450523
248	2.0	43.8690101784
248	2.0	43.8602782438
248	2.0	43.788059267
248	2.0	43.8537467534
248	1.0	43.8662420741
248	2.0	43.7882669781
248	2.0	43.8178473328
248	2.0	43.8716170783
248	2.0	43.7922994358
248	2.0	43.7853454184
248	2.0	43.8706042414
248	2.0	43.8385273575
248	2.0	43.8798970906
248	1.0	43.8103508185
248	2.0	43.873900299
248	2.0	43.8579578252
248	2.0	43.7840461378
248	2.0	43.7761038131
248	1.0	43.8803851929
248	2.0	43.854589535
248	1.0	43.8599833562
248	2.0	43.8018705624
248	2.0	43.7942695539
248	2.0	43.8433146832
248	2.0	43.8089193693
248	2.0	43.8371876689
248	2.0	43.7940295858
248	2.0	43.8433457706
248	2.0	43.8150474634
248	2.0	43.8747251034
248	1.0	43.8659256664
248	2.0	43.8716268649
248	2.0	43.8493913159
248	2.0	43.8790862861
248	2.0	43.7892535438
248	2.0	43.7811030773
248	1.0	43.8171583995
248	2.0	43.8623849401
248	2.0	43.8442860226
248	2.0	43.8855828557
248	3.0	43.8339201598
248	1.0	43.8863042457
248	1.0	43.8167640146
248	2.0	43.8620476034
248	2.0	43.8521728878
248	2.0	43.8528866583
248	2.0	43.8176368667
248	2.0	43.8203192097
248	2.0	43.8751589695
248	2.0	43.8008236693
248	2.0	43.7785104295
248	2.0	43.8805940331
248	2.0	43.8693477981
248	2.0	43.7866410463
248	2.0	43.7638696815
248	1.0	43.8453836962
248	2.0	43.870571045
248	2.0	43.853048944
248	2.0	43.867376727
248	2.0	43.7903605721
248	2.0	43.8271793038
248	2.0	43.8809445443
248	2.0	43.7839254295
248	2.0	43.8683544892
248	2.0	43.8524142232
248	2.0	43.8167271966
248	2.0	43.8085541
248	2.0	43.8502296549
248	2.0	43.8189713278
248	2.0	43.8567148397
248	2.0	43.8852369338
248	2.0	43.8921317057
248	2.0	43.8124387233
248	2.0	43.8514967622
248	2.0	43.8269466364
248	2.0	43.8300530847
248	2.0	43.8239890889
248	2.0	43.8040394819
248	2.0	43.8671994335
248	2.0	43.8539838633
248	2.0	43.8220287849
248	1.0	43.8701735825
248	2.0	43.8847946052
248	2.0	43.852393917
248	2.0	43.8302127172
248	2.0	43.8489995404
248	2.0	43.8876579084
248	2.0	43.8545372351
248	3.0	43.8577127536
248	2.0	43.8237951876
248	2.0	43.801346215
248	1.0	43.8653551848
248	2.0	43.8030182469
248	2.0	43.8188865708
248	2.0	43.8303951281
248	2.0	43.8022269201
248	2.0	43.7885115521
248	2.0	43.8692781171
248	2.0	43.8750062658
248	2.0	43.8608207712
248	2.0	43.8641881825
248	2.0	43.8680910207
248	2.0	43.7701666965
248	2.0	43.8495654082
248	1.0	43.8823744032
248	2.0	43.7998349009
248	2.0	43.8302202545
248	2.0	43.8577534646
248	2.0	43.8210368596
248	2.0	43.8465378938
248	2.0	43.8330532889
248	2.0	43.799239491
248	2.0	43.8770798278
248	2.0	43.8628391227
248	2.0	43.7983613504
248	2.0	43.8793067964
248	2.0	43.8629097268
248	2.0	43.8508990969
248	2.0	43.8558918306
248	2.0	43.871313778
248	2.0	43.8414921022
248	1.0	43.8829734432
248	2.0	43.8554233923
248	2.0	43.8632500919
248	1.0	43.8198407179
248	3.0	43.8491943459
248	2.0	43.87851835
248	2.0	43.7984028656
248	2.0	43.8294313714
248	2.0	43.8474316184
248	2.0	43.8608932536
248	2.0	43.874488641
248	2.0	43.8601040952
248	2.0	43.8587314471
248	1.0	43.865017861
248	2.0	43.7903159399
248	2.0	43.8740837827
248	2.0	43.7943070718
248	2.0	43.839937359
248	2.0	43.8154636841
248	2.0	43.7891923472
248	2.0	43.8390501824
248	2.0	43.8021385565
248	1.0	43.8663263586
248	1.0	43.8604677328
248	2.0	43.8223774759
248	2.0	43.8458313232
248	2.0	43.8653979051
248	2.0	43.8545516305
248	1.0	43.7992321414
248	2.0	43.7729596687
248	2.0	43.783482222
248	1.0	43.8798577367
248	2.0	43.855358212
248	2.0	43.8728298491
248	1.0	43.8485741722
248	1.0	43.8847062974
248	2.0	43.785517145
248	2.0	43.8668755121
248	2.0	43.7968975207
248	2.0	43.8477360164
248	2.0	43.8755636847
248	2.0	43.8401612018
248	2.0	43.811511582
248	2.0	43.8789269389
248	2.0	43.8823143418
248	2.0	43.8382061465
248	2.0	43.7979795666
248	2.0	43.8579680197
248	2.0	43.8785246407
248	2.0	43.8556838605
248	2.0	43.7965752876
248	2.0	43.8492789843
248	1.0	43.7770449739
248	2.0	43.8483267905
248	2.0	43.879932854
248	2.0	43.852462578
248	2.0	43.8633625966
248	2.0	43.7848270106
248	2.0	43.8126832527
248	1.0	43.8105750533
248	2.0	43.8400693059
248	1.0	43.7993834283
248	1.0	43.8319414689
248	2.0	43.7649597896
248	2.0	43.8722702662
248	2.0	43.7946895558
248	2.0	43.8885676982
248	2.0	43.8166884988
248	2.0	43.8090961458
248	2.0	43.8006484983
248	2.0	43.7911263273
248	2.0	43.8387019893
248	2.0	43.8386212668
248	2.0	43.8613330536
248	1.0	43.8481571308
248	2.0	43.8471749962
248	2.0	43.8059380194
248	2.0	43.8523087037
248	2.0	43.8880730583
248	2.0	43.7621138235
248	2.0	43.8530005713
248	2.0	43.8712951223
248	2.0	43.8315955299
248	2.0	43.8466540802
248	2.0	43.8629504576
248	2.0	43.8261129868
248	2.0	43.8011432122
248	1.0	43.8173506936
248	2.0	43.8464947067
248	2.0	43.8664502383
248	2.0	43.8390189956
248	2.0	43.8340426449
248	2.0	43.7705220737
248	2.0	43.8375922796
248	2.0	43.8576357334
248	2.0	43.8685864026
248	1.0	43.7987284548
248	1.0	43.8587198138
248	2.0	43.8312705593
248	2.0	43.8714755346
248	2.0	43.8382792362
248	2.0	43.8225457642
248	2.0	43.8450572871
248	2.0	43.865396748
248	2.0	43.8287707671
248	2.0	43.7986647118
248	2.0	43.8393292335
248	2.0	43.865149908
248	1.0	43.8258141402
248	2.0	43.8561693684
248	2.0	43.8239362708
248	2.0	43.8501347239
248	2.0	43.785616358
248	2.0	43.8636483696
248	2.0	43.8763041011
248	2.0	43.8073040552
248	1.0	43.8275037823
248	2.0	43.8232987539
248	2.0	43.8392877674
248	2.0	43.8710209913
248	2.0	43.8240936013
248	1.0	43.8152438677
248	2.0	43.8735590708
248	2.0	43.8611006665
248	2.0	43.8774560621
248	2.0	43.8716596617
248	2.0	43.8415332174
248	1.0	43.8665013823
248	2.0	43.8668595599
248	2.0	43.874330001
248	2.0	43.8122487613
248	2.0	43.8064282805
248	2.0	43.8576031087
248	2.0	43.8668966985
248	2.0	43.8283821997
248	2.0	43.8336536696
248	2.0	43.7986596706
248	2.0	43.8701716274
248	2.0	43.7994589202
248	2.0	43.8211875554
248	2.0	43.8253226371
248	2.0	43.8395266194
248	2.0	43.8046693168
248	3.0	43.7865925645
248	2.0	43.8570056913
248	2.0	43.8263969244
248	2.0	43.8686310257
248	2.0	43.8887423358
248	2.0	43.8394234525
248	2.0	43.8092723832
248	2.0	43.8272718888
248	2.0	43.8518871909
248	2.0	43.8223081922
248	2.0	43.8090495185
248	2.0	43.7647247793
248	2.0	43.8706410172
248	2.0	43.8593305375
248	3.0	43.8763722049
248	2.0	43.8413453772
248	2.0	43.8660276304
248	2.0	43.8531239463
248	2.0	43.8243621367
248	2.0	43.8797129058
248	2.0	43.8166414354
248	2.0	43.8552750845
248	2.0	43.7849270783
248	2.0	43.8631049646
248	2.0	43.8048172285
248	2.0	43.8202508002
248	2.0	43.8383502827
248	2.0	43.8688905202
248	2.0	43.7731704003
248	2.0	43.8109865273
248	1.0	43.8251301073
248	2.0	43.8727910185
248	1.0	43.8177792235
248	2.0	43.8554704392
248	2.0	43.8694153867
248	2.0	43.8596074398
248	2.0	43.7772840453
248	2.0	43.7939175324
248	2.0	43.8643640831
248	2.0	43.8249333774
248	2.0	43.8387592192
248	2.0	43.8811707983
248	2.0	43.8681555826
248	1.0	43.8851671224
248	2.0	43.8600485416
248	2.0	43.870780867
248	2.0	43.8001755171
248	2.0	43.7905056063
248	2.0	43.7923479968
248	2.0	43.7884508513
248	2.0	43.8563509647
248	2.0	43.8660148398
248	1.0	43.8405727694
248	2.0	43.848736954
248	2.0	43.8290169261
248	3.0	43.8576321559
248	2.0	43.8444792611
248	2.0	43.8043108846
248	2.0	43.8584619446
248	2.0	43.7982334456
248	2.0	43.8551897098
248	2.0	43.8580242945
248	3.0	43.7820167486
248	2.0	43.864833984
248	2.0	43.791635499
248	2.0	43.8490813095
248	2.0	43.8484692201
248	2.0	43.8082572731
248	2.0	43.8150813071
248	2.0	43.8589042694
248	2.0	43.8697100392
248	2.0	43.8226118424
248	2.0	43.8594412256
248	2.0	43.8640589765
248	1.0	43.8412732122
248	2.0	43.8403989511
248	2.0	43.8184393166
248	2.0	43.8599021225
248	2.0	43.8621351398
248	2.0	43.8609350739
248	2.0	43.7868430078
248	1.0	43.7828819011
248	2.0	43.8722623512
248	2.0	43.8688835479
248	2.0	43.768486732
248	2.0	43.7970878968
248	1.0	43.8732482124
248	2.0	43.8195202857
248	2.0	43.7870385528
248	2.0	43.882523318
248	2.0	43.8006271196
248	2.0	43.8023097898
248	2.0	43.801934446
248	1.0	43.8706315678
248	2.0	43.8411388443
248	2.0	43.8574931699
248	2.0	43.8033748809
248	2.0	43.7896914901
248	2.0	43.8890157674
248	2.0	43.8568476424
248	2.0	43.8602041188
248	2.0	43.8172476191
248	2.0	43.7908997942
248	2.0	43.7757453719
248	2.0	43.8738450661
248	2.0	43.8407554949
248	1.0	43.8492533607
248	2.0	43.8438497252
248	2.0	43.8676480941
248	2.0	43.8354320915
248	2.0	43.8163101929
248	2.0	43.8118906709
248	2.0	43.8511908241
248	2.0	43.8692680662
248	2.0	43.8644087071
248	2.0	43.8296630765
248	2.0	43.8377327373
248	2.0	43.8614839565
248	2.0	43.7841182693
248	2.0	43.8714541287
248	2.0	43.8815856497
248	2.0	43.8789469342
248	2.0	43.8336190748
248	2.0	43.8203155532
248	2.0	43.8837300113
248	2.0	43.8707483652
248	2.0	43.8824625983
248	1.0	43.8203471352
248	1.0	43.8828931158
248	2.0	43.8193814101
248	1.0	43.8218151024
248	1.0	43.8313709876
248	2.0	43.8735287194
248	2.0	43.8320535371
248	2.0	43.8294381029
248	2.0	43.8040548047
248	2.0	43.879544874
248	2.0	43.8073134127
248	2.0	43.8512693518
248	2.0	43.7917215983
248	2.0	43.7901164969
248	1.0	43.882398184
248	1.0	43.8066329666
248	2.0	43.8295128784
248	2.0	43.8731219316
248	2.0	43.8139582743
248	1.0	43.8677406239
248	2.0	43.816196205
248	2.0	43.8794454443
248	2.0	43.8015081025
248	2.0	43.7696240409
248	2.0	43.8302228236
248	2.0	43.8193049969
248	1.0	43.8617533022
248	2.0	43.8042334
248	2.0	43.7831429409
248	2.0	43.7807478275
248	2.0	43.7747130312
248	2.0	43.7980845031
248	2.0	43.7954935464
248	2.0	43.8632414395
248	2.0	43.8014656772
248	1.0	43.8506782802
248	2.0	43.865862753
248	2.0	43.8452010274
248	2.0	43.8678423001
248	2.0	43.8124915706
248	2.0	43.882453881
248	2.0	43.889891434
248	2.0	43.8503858479
248	2.0	43.8834814719
248	2.0	43.8939879805
248	2.0	43.7772697587
248	2.0	43.8592881798
248	2.0	43.8070104889
248	2.0	43.8263011727
248	3.0	43.8529703485
248	2.0	43.8048515129
248	2.0	43.8605301581
248	2.0	43.871256026
248	2.0	43.8222413022
248	2.0	43.8371202304
248	2.0	43.8801937859
248	2.0	43.8240334456
248	1.0	43.8698120922
248	1.0	43.8693075291
248	2.0	43.8783906069
248	2.0	43.8915329114
248	2.0	43.8191672559
248	2.0	43.8703526798
248	2.0	43.8670786671
248	2.0	43.8068634316
248	2.0	43.8354899587
248	1.0	43.8651869248
248	2.0	43.7933742507
248	2.0	43.8386074854
248	2.0	43.8126642833
248	2.0	43.8253366611
248	2.0	43.828529514
248	1.0	43.8704499721
248	1.0	43.8236886081
248	2.0	43.8578867293
248	2.0	43.8656827408
248	2.0	43.8734817279
248	2.0	43.8675876658
248	2.0	43.8400615165
248	1.0	43.8356090186
248	2.0	43.8643364319
248	2.0	43.862007243
248	2.0	43.8835052744
248	2.0	43.8686524351
248	2.0	43.8782989596
248	2.0	43.8683033452
248	2.0	43.8696196091
248	2.0	43.8121075987
248	2.0	43.8105712909
248	3.0	43.8452917045
248	1.0	43.8531280058
248	2.0	43.8596428278
248	2.0	43.8470893676
248	2.0	43.8387177804
248	2.0	43.8137172093
248	1.0	43.8865304027
248	2.0	43.861665602
248	2.0	43.8398582182
248	2.0	43.7755385507
248	1.0	43.8741241514
248	2.0	43.8178988707
248	2.0	43.8532007168
248	2.0	43.7688189826
248	1.0	43.8541433749
248	2.0	43.8520545701
248	2.0	43.8010905219
248	2.0	43.8171017022
248	2.0	43.8696016818
248	2.0	43.8432978273
248	2.0	43.8274067237
248	2.0	43.8771981642
248	1.0	43.8765965861
248	2.0	43.8675154951
248	1.0	43.8725369246
248	2.0	43.8661918574
248	2.0	43.8462557975
248	2.0	43.847283658
248	2.0	43.7873982314
248	2.0	43.8488932697
248	2.0	43.8534276537
248	2.0	43.8165399149
248	2.0	43.8290259122
248	2.0	43.8260378128
248	2.0	43.8411761832
248	2.0	43.8269313374
248	2.0	43.8634072689
248	2.0	43.8484416907
248	2.0	43.7940082263
248	2.0	43.8439314255
248	2.0	43.8436413987
248	2.0	43.8682117775
248	2.0	43.7893964278
248	2.0	43.7988919207
248	2.0	43.8697762567
248	2.0	43.8782203822
248	2.0	43.8696550063
248	2.0	43.801614919
248	1.0	43.8608584754
248	2.0	43.8593283024
248	2.0	43.871577305
248	2.0	43.8646485117
248	2.0	43.8288230841
248	2.0	43.8383205021
248	2.0	43.8307461753
248	2.0	43.8645712051
248	2.0	43.8711336139
248	2.0	43.8700608198
248	2.0	43.8157203989
248	2.0	43.8191415887
248	1.0	43.8480561895
248	2.0	43.7713157223
248	2.0	43.8338156487
248	2.0	43.8288253289
248	2.0	43.8495236085
248	2.0	43.8062977271
248	2.0	43.8732484318
248	2.0	43.8254086809
248	2.0	43.8428268598
248	2.0	43.8337497252
248	2.0	43.8048878902
248	2.0	43.8526369846
248	2.0	43.8067787629
248	2.0	43.8503880723
248	2.0	43.8858390525
248	2.0	43.8738673397
248	1.0	43.8794238054
248	2.0	43.8090354466
248	2.0	43.8468622577
248	2.0	43.883620766
248	2.0	43.8724931573
248	2.0	43.8824731567
248	2.0	43.8721975922
248	2.0	43.853456668
248	2.0	43.7624701818
248	2.0	43.8760047568
248	2.0	43.7790367912
248	2.0	43.868400317
248	2.0	43.8829628978
248	2.0	43.8134533743
248	2.0	43.8043832316
248	2.0	43.8526774526
248	2.0	43.8762440287
248	1.0	43.7909202127
248	2.0	43.8150512993
248	2.0	43.8587175442
248	2.0	43.835718458
248	2.0	43.8871788599
248	2.0	43.8357356565
248	2.0	43.8788392859
248	1.0	43.8515176017
248	2.0	43.7751076479
248	2.0	43.8704758209
248	1.0	43.8426407501
248	2.0	43.8616250417
248	2.0	43.8703101819
248	2.0	43.8816153449
248	1.0	43.8487919572
248	2.0	43.8415973417
248	2.0	43.8279535933
248	2.0	43.7661660449
248	2.0	43.7876514126
248	3.0	43.8004550223
248	2.0	43.8328117815
248	2.0	43.8583082835
248	2.0	43.869949369
248	1.0	43.8645215114
248	2.0	43.8815878587
248	2.0	43.8663396436
248	2.0	43.7929579642
248	2.0	43.8657287862
248	1.0	43.8535990925
248	2.0	43.8629116305
248	2.0	43.8146768631
248	2.0	43.7596304577
248	2.0	43.8656224633
248	2.0	43.8681071288
248	2.0	43.8621333099
248	2.0	43.8359724839
248	2.0	43.7916026422
248	2.0	43.8650955442
248	2.0	43.8655905347
248	2.0	43.8365496571
248	2.0	43.8597233046
248	2.0	43.8855492411
248	2.0	43.8667164751
248	2.0	43.8062744223
248	2.0	43.811151586
248	2.0	43.8634660735
248	2.0	43.8530829256
248	2.0	43.8358126772
248	2.0	43.8431861144
248	2.0	43.8733911809
248	2.0	43.8573473688
248	2.0	43.8285929959
248	2.0	43.8478786516
248	2.0	43.8671420818
248	2.0	43.8392039249
248	2.0	43.8098849026
248	2.0	43.8757567922
248	2.0	43.8585915129
248	2.0	43.8529308489
248	2.0	43.8509481365
248	2.0	43.8850726278
248	2.0	43.8368066397
248	2.0	43.8731660419
248	2.0	43.7985897812
248	2.0	43.8552734103
248	2.0	43.7901938306
248	2.0	43.8418149525
248	2.0	43.7914836
248	2.0	43.8549677911
248	2.0	43.8087899121
248	2.0	43.7673396035
248	2.0	43.8187892966
248	2.0	43.8497546709
248	1.0	43.8210316648
248	2.0	43.8485418308
248	3.0	43.8384634903
248	2.0	43.7693441186
248	1.0	43.7864204447
248	2.0	43.8919622267
248	3.0	43.8377627494
248	2.0	43.8552237439
248	2.0	43.8588020582
248	2.0	43.8639154653
248	2.0	43.8086717572
248	2.0	43.7784398172
248	2.0	43.8008169854
248	2.0	43.8099211347
248	2.0	43.8372540252
248	2.0	43.8376722503
248	2.0	43.7928471483
248	2.0	43.841799646
248	2.0	43.8709936173
248	2.0	43.7966937469
248	2.0	43.8741752081
248	2.0	43.7907999972
248	1.0	43.7681497357
248	2.0	43.8024731482
248	2.0	43.8814333878
248	2.0	43.8443498276
248	2.0	43.8184769165
248	2.0	43.8783289272
248	2.0	43.8703083554
248	2.0	43.8245038654
248	2.0	43.8029603323
248	2.0	43.85872263
248	2.0	43.8236031312
248	2.0	43.8579385655
248	1.0	43.8275551662
248	2.0	43.8747751491
248	2.0	43.8671729046
248	2.0	43.8287637551
248	2.0	43.7890937027
248	2.0	43.8341328003
248	2.0	43.8387068991
248	2.0	43.8352166071
248	2.0	43.8174487302
248	2.0	43.8069406293
248	2.0	43.8806418325
248	2.0	43.8448643904
248	2.0	43.8627405161
248	2.0	43.8327593938
248	3.0	43.8158726319
248	1.0	43.8517309888
248	2.0	43.8442445739
248	2.0	43.8718568221
248	2.0	43.801229356
248	2.0	43.8517055107
248	1.0	43.8448985295
248	2.0	43.8581558264
248	2.0	43.8647475493
248	2.0	43.7700819024
248	2.0	43.8089016277
248	2.0	43.8499928654
248	2.0	43.8391340438
248	2.0	43.802613137
248	2.0	43.8246345822
248	2.0	43.8715641563
248	2.0	43.8280785195
248	2.0	43.8546294116
248	2.0	43.876214632
248	2.0	43.8796474329
248	2.0	43.7980007209
248	2.0	43.7816605617
248	2.0	43.7931870089
248	2.0	43.8545114468
248	3.0	43.8680001157
248	2.0	43.8483796188
248	2.0	43.7973621944
248	2.0	43.8668638849
248	2.0	43.7941599754
248	2.0	43.8844457563
248	2.0	43.8554208332
248	2.0	43.8647256408
248	2.0	43.8409145074
248	2.0	43.8224323596
248	1.0	43.8650479317
248	2.0	43.8681586481
248	1.0	43.8168717739
248	2.0	43.7869242421
248	2.0	43.7958535593
248	2.0	43.8683172139
248	2.0	43.8679586317
248	2.0	43.8506917907
248	2.0	43.811729152
248	2.0	43.7789061762
248	2.0	43.7818944606
248	2.0	43.7859207441
248	2.0	43.7960693485
248	2.0	43.8387260558
248	2.0	43.8540899278
248	2.0	43.7939922328
248	2.0	43.8718686625
248	2.0	43.8677661999
248	2.0	43.8679068737
248	2.0	43.8651106328
248	2.0	43.783025815
248	2.0	43.8646433605
248	2.0	43.8378663187
248	2.0	43.8714829799
248	1.0	43.8560763778
248	2.0	43.8267612119
248	2.0	43.824533771
248	2.0	43.8402819821
248	2.0	43.7797995889
248	2.0	43.8750402115
248	2.0	43.8521679753
248	1.0	43.847885577
248	3.0	43.826425773
248	2.0	43.8505386108
248	2.0	43.8282529059
248	2.0	43.8195090842
248	2.0	43.8288564123
248	2.0	43.8776139851
248	2.0	43.8243734712
248	2.0	43.8647544416
248	2.0	43.8640585458
248	2.0	43.8774233117
248	2.0	43.8031211574
248	2.0	43.8706220879
248	1.0	43.8367621184
248	2.0	43.7788964563
248	2.0	43.8536587075
248	2.0	43.8728999056
248	2.0	43.7872259107
248	2.0	43.8514772714
248	2.0	43.882547288
248	2.0	43.8625471994
248	2.0	43.8722357882
248	2.0	43.8415389228
248	2.0	43.81794957
248	2.0	43.8045630879
248	2.0	43.8011311436
248	1.0	43.8768266239
248	3.0	43.8647335506
248	2.0	43.8107300841
248	2.0	43.8344885144
248	2.0	43.8618152117
248	2.0	43.8629419837
248	2.0	43.8517620511
248	2.0	43.8403790007
248	2.0	43.845448077
248	2.0	43.8733853445
248	2.0	43.8384284181
248	2.0	43.8409249916
248	2.0	43.8467529128
248	2.0	43.7872235456
248	2.0	43.7813215241
248	2.0	43.8649498606
248	2.0	43.8747606354
248	2.0	43.8073175869
248	2.0	43.8860330417
248	2.0	43.8822702656
248	2.0	43.8652489291
248	2.0	43.8404709295
248	2.0	43.869556552
248	2.0	43.8701717837
248	2.0	43.8460390683
248	2.0	43.7937159141
248	2.0	43.8053843443
248	1.0	43.8600895758
248	2.0	43.8484844024
248	2.0	43.8502725641
248	2.0	43.8041815877
248	2.0	43.8735763389
248	2.0	43.8940517739
248	2.0	43.7895864536
248	1.0	43.8652348448
248	2.0	43.8846674588
248	2.0	43.8816123114
248	1.0	43.8655434168
248	2.0	43.798035363
248	2.0	43.8632715767
248	2.0	43.8354139993
248	1.0	43.8372991278
248	1.0	43.8597988271
248	2.0	43.8544186726
248	2.0	43.8747078378
248	2.0	43.8636077856
248	2.0	43.7998893332
248	2.0	43.8127116676
248	2.0	43.8513985653
248	2.0	43.8432752122
248	2.0	43.8450634192
248	2.0	43.8412469905
248	2.0	43.8462159818
248	2.0	43.8519568184
248	2.0	43.8844063057
248	2.0	43.8745373745
248	2.0	43.8705568997
248	1.0	43.8546013191
248	2.0	43.8148705941
248	2.0	43.8765829394
248	1.0	43.8711014344
248	2.0	43.8805600417
248	2.0	43.8398484953
248	2.0	43.8675393548
248	2.0	43.848978069
248	2.0	43.8444730135
248	2.0	43.7965308287
248	2.0	43.7939710477
248	1.0	43.8875584173
248	2.0	43.8207630353
248	2.0	43.8552442316
248	2.0	43.8567903238
248	2.0	43.8875036277
248	2.0	43.8742607283
248	2.0	43.8078887046
248	2.0	43.8356813649
248	1.0	43.8779170988
248	2.0	43.8808225591
248	2.0	43.8526337849
248	1.0	43.8250912369
248	2.0	43.8511361296
248	2.0	43.855034964
248	2.0	43.8224327315
248	2.0	43.8477095753
248	2.0	43.8216897945
248	2.0	43.8131916016
248	2.0	43.8740913682
248	2.0	43.8659241175
248	2.0	43.8337783944
248	1.0	43.8582394938
248	2.0	43.7927423966
248	2.0	43.7900155397
248	2.0	43.8247851035
248	2.0	43.7847091278
248	2.0	43.8066687294
248	2.0	43.8860733113
248	2.0	43.8682108454
248	2.0	43.7746570128
248	2.0	43.8363730411
248	2.0	43.7907587488
248	1.0	43.840364787
248	2.0	43.8256796505
248	2.0	43.8688314661
248	2.0	43.8730057124
248	2.0	43.8619730113
248	2.0	43.829662905
248	2.0	43.8001236705
248	2.0	43.8660549374
248	2.0	43.8031441551
