# Supplementary material for: Unique membrane properties and enhanced signal processing in human neocortical neurons
Source: eLife. 2016 Oct 6;5:e16553. doi: 10.7554/eLife.16553 (PMC5100995; doi:10.7554/eLife.16553)
Supplement: Source code 1. — DOI: http://dx.doi.org/10.7554/eLife.16553.014 [file elife-16553-code1.zip › Fig3/Fig3b/DIST_045_SYNC/Mon_Apr_11_11_35_14_2016/syns_249/sync_stim_seed_723.txt]

NUMBER_OF_SYNAPSES	APC_N	MAX_VOLTAGE
249	2.0	43.8174435496
249	2.0	43.8513856477
249	2.0	43.8035505298
249	2.0	43.8584977309
249	2.0	43.8670520588
249	2.0	43.8659334742
249	2.0	43.8534923491
249	2.0	43.8463692109
249	2.0	43.8689783601
249	2.0	43.870508025
249	2.0	43.800803143
249	2.0	43.8553569801
249	1.0	43.8558911304
249	2.0	43.8355985856
249	1.0	43.8171546533
249	2.0	43.8648802365
249	2.0	43.8516910351
249	2.0	43.7822962457
249	2.0	43.8624486782
249	2.0	43.8562105592
249	1.0	43.7783246174
249	2.0	43.7948449271
249	2.0	43.8128072679
249	2.0	43.8332436882
249	2.0	43.8379617054
249	2.0	43.8798258275
249	2.0	43.8662269798
249	2.0	43.8100015076
249	2.0	43.8571914284
249	2.0	43.7876415388
249	2.0	43.807134172
249	1.0	43.8448061672
249	2.0	43.8586867487
249	2.0	43.8610998516
249	2.0	43.8325497782
249	2.0	43.8026890304
249	1.0	43.8718542982
249	2.0	43.8637896341
249	1.0	43.7962397539
249	2.0	43.8702571864
249	2.0	43.8441262855
249	1.0	43.8412005342
249	2.0	43.791137034
249	2.0	43.8551954999
249	2.0	43.8747590592
249	2.0	43.8822928641
249	2.0	43.8699674756
249	2.0	43.8543582039
249	2.0	43.8294222454
249	2.0	43.8340631752
249	2.0	43.828893174
249	2.0	43.8071308657
249	2.0	43.8435375381
249	2.0	43.8798910103
249	2.0	43.8205444518
249	2.0	43.8670006988
249	2.0	43.87286449
249	2.0	43.7827118703
249	1.0	43.8650827202
249	2.0	43.8630861498
249	2.0	43.8666347055
249	2.0	43.8603277345
249	2.0	43.8120117908
249	2.0	43.7974217877
249	2.0	43.8042265171
249	2.0	43.8738864982
249	2.0	43.8617050405
249	2.0	43.8628958893
249	2.0	43.8078403671
249	2.0	43.8281951054
249	2.0	43.8504743216
249	2.0	43.8076827302
249	2.0	43.8119907495
249	2.0	43.8596054545
249	2.0	43.7624873597
249	2.0	43.8450702543
249	2.0	43.8838786558
249	1.0	43.8580500414
249	2.0	43.8687709358
249	2.0	43.8371984801
249	2.0	43.8518764485
249	2.0	43.8595321255
249	2.0	43.7889012876
249	2.0	43.7539430958
249	2.0	43.8283014433
249	2.0	43.8153683156
249	2.0	43.7983590354
249	2.0	43.8279501938
249	2.0	43.8367285513
249	2.0	43.8311043476
249	2.0	43.8765733736
249	2.0	43.853163529
249	2.0	43.8679761054
249	2.0	43.8055941558
249	2.0	43.8814740016
249	2.0	43.8681978275
249	2.0	43.8453325134
249	2.0	43.8350311279
249	2.0	43.8671882294
249	2.0	43.8881963879
249	2.0	43.8917195128
249	2.0	43.8766219677
249	2.0	43.8433339853
249	2.0	43.8390307749
249	2.0	43.8379694366
249	2.0	43.8540290081
249	2.0	43.8560674024
249	2.0	43.7729390216
249	2.0	43.8429865805
249	2.0	43.8125965513
249	2.0	43.8443422543
249	2.0	43.8257084918
249	1.0	43.8649907819
249	1.0	43.8225225175
249	2.0	43.8814275359
249	2.0	43.8653493003
249	2.0	43.813876102
249	2.0	43.7835367824
249	2.0	43.8759826098
249	2.0	43.8677490967
249	2.0	43.8593925284
249	2.0	43.8043320211
249	2.0	43.8156591697
249	1.0	43.871686623
249	2.0	43.8513208676
249	2.0	43.8038244275
249	2.0	43.870907227
249	2.0	43.8083984874
249	2.0	43.8708520594
249	2.0	43.8475178417
249	2.0	43.7959356964
249	2.0	43.8054384886
249	1.0	43.866286016
249	2.0	43.7879647618
249	2.0	43.855880072
249	2.0	43.8660392561
249	2.0	43.8764631827
249	2.0	43.8677449037
249	2.0	43.7770197948
249	2.0	43.8725007624
249	2.0	43.8799964539
249	2.0	43.8205366625
249	2.0	43.854753393
249	2.0	43.8803869785
249	2.0	43.8352526959
249	2.0	43.8560524768
249	2.0	43.7915626213
249	2.0	43.8666152561
249	1.0	43.8475617178
249	2.0	43.7703261961
249	2.0	43.8726213912
249	2.0	43.8349153083
249	2.0	43.8135800203
249	2.0	43.8250216224
249	2.0	43.8514769574
249	2.0	43.8100464682
249	2.0	43.7923667628
249	2.0	43.8729245379
249	1.0	43.8643663755
249	2.0	43.8485834749
249	2.0	43.8349131879
249	2.0	43.7759989484
249	2.0	43.8698010969
249	2.0	43.7854079246
249	2.0	43.8825760533
249	2.0	43.7882935936
249	2.0	43.8748591677
249	2.0	43.880599278
249	2.0	43.867329575
249	2.0	43.8735370481
249	2.0	43.8339494348
249	2.0	43.8763655171
249	2.0	43.8546267799
249	2.0	43.8394924393
249	1.0	43.8232000774
249	2.0	43.8594867767
249	2.0	43.860663238
249	2.0	43.8550188144
249	2.0	43.8094877054
249	2.0	43.8446268087
249	2.0	43.8495898388
249	2.0	43.8169972733
249	2.0	43.8679994776
249	2.0	43.8592211783
249	1.0	43.836051672
249	1.0	43.8681360248
249	2.0	43.8333498416
249	2.0	43.8292577287
249	2.0	43.8903473251
249	2.0	43.8723632649
249	2.0	43.8031115865
249	2.0	43.8136781031
249	1.0	43.8209159237
249	2.0	43.8094926814
249	2.0	43.8924891644
249	2.0	43.8689249675
249	2.0	43.8672243982
249	2.0	43.8430165623
249	2.0	43.8574692232
249	2.0	43.8756064742
249	1.0	43.8011949466
249	2.0	43.7938860109
249	2.0	43.8003991419
249	2.0	43.8498449288
249	2.0	43.8298375327
249	2.0	43.884550852
249	2.0	43.8313126261
249	2.0	43.8728153822
249	2.0	43.8254378589
249	2.0	43.7905107818
249	2.0	43.8644617363
249	2.0	43.8631961144
249	2.0	43.8766486746
249	2.0	43.8488708069
249	2.0	43.7864441513
249	2.0	43.8431085628
249	2.0	43.8486493096
249	2.0	43.8366380553
249	2.0	43.8357360596
249	2.0	43.8812437955
249	2.0	43.7738890707
249	2.0	43.8662123607
249	2.0	43.8339862632
249	2.0	43.8048122755
249	1.0	43.8291799903
249	2.0	43.8543521184
249	2.0	43.8656876098
249	2.0	43.8366630545
249	2.0	43.8073181461
249	2.0	43.8639703946
249	2.0	43.8811280697
249	1.0	43.851449241
249	2.0	43.8371112559
249	2.0	43.8688893393
249	2.0	43.8211863294
249	2.0	43.8516689016
249	2.0	43.8647790388
249	2.0	43.8406263932
249	2.0	43.8486584552
249	1.0	43.8655933359
249	1.0	43.8818699982
249	2.0	43.8119551965
249	2.0	43.8129464874
249	2.0	43.8164494315
249	2.0	43.8667873436
249	2.0	43.8892396661
249	2.0	43.8186749132
249	2.0	43.8485399339
249	1.0	43.8544738209
249	2.0	43.8615831683
249	2.0	43.8753811732
249	2.0	43.8710389106
249	2.0	43.862337367
249	2.0	43.859931591
249	2.0	43.8629270278
249	2.0	43.8140791323
249	2.0	43.8355563787
249	2.0	43.8760038773
249	1.0	43.8794472203
249	2.0	43.8242434143
249	2.0	43.8431178636
249	2.0	43.8482835126
249	2.0	43.7927406109
249	1.0	43.8330396436
249	2.0	43.8711338509
249	2.0	43.8700687017
249	2.0	43.880193166
249	2.0	43.8636654033
249	2.0	43.8547553291
249	2.0	43.8749593617
249	2.0	43.8076965357
249	2.0	43.8667690546
249	2.0	43.8587542145
249	2.0	43.8783435387
249	2.0	43.86026858
249	2.0	43.8271591275
249	2.0	43.82580802
249	2.0	43.8427326779
249	2.0	43.8250239492
249	2.0	43.8889268712
249	2.0	43.8352982714
249	2.0	43.8435460007
249	2.0	43.8631447119
249	2.0	43.8720973846
249	2.0	43.8737543254
249	2.0	43.846998685
249	2.0	43.8531584943
249	2.0	43.8772943798
249	2.0	43.8393831958
249	2.0	43.8580645015
249	2.0	43.862683567
249	2.0	43.8111792961
249	1.0	43.8446838408
249	2.0	43.8302126763
249	2.0	43.8444113352
249	2.0	43.8620599151
249	2.0	43.7828158262
249	2.0	43.8699025257
249	2.0	43.8297837429
249	2.0	43.857867039
249	2.0	43.8447112603
249	2.0	43.8470546056
249	3.0	43.8072191081
249	1.0	43.8749233502
249	2.0	43.8109607018
249	2.0	43.822489638
249	2.0	43.8449428028
249	2.0	43.8810206361
249	2.0	43.8662611505
249	2.0	43.8816220572
249	2.0	43.8108178032
249	2.0	43.8506464095
249	2.0	43.8714554337
249	2.0	43.8230398188
249	2.0	43.7856515562
249	2.0	43.8319950615
249	2.0	43.8717950037
249	2.0	43.8636570472
249	2.0	43.7911809669
249	2.0	43.8776264371
249	2.0	43.8756958818
249	2.0	43.8692642275
249	2.0	43.8723664995
249	2.0	43.8535141869
249	2.0	43.8248799101
249	1.0	43.8222315722
249	2.0	43.8408552527
249	2.0	43.8128669781
249	2.0	43.8523170301
249	1.0	43.8310896743
249	2.0	43.7867444468
249	1.0	43.8318641413
249	1.0	43.8198495266
249	2.0	43.8464740933
249	2.0	43.7611946724
249	2.0	43.8562332403
249	2.0	43.8625242469
249	2.0	43.8855722603
249	2.0	43.842870395
249	2.0	43.8428360874
249	2.0	43.8748504955
249	2.0	43.7967113519
249	2.0	43.7851989696
249	2.0	43.8617434769
249	2.0	43.8462406135
249	1.0	43.8643363658
249	2.0	43.7947855124
249	2.0	43.8584490402
249	2.0	43.8715479832
249	2.0	43.8742657387
249	2.0	43.8399256557
249	2.0	43.8222788911
249	2.0	43.8653159301
249	2.0	43.8540467913
249	2.0	43.879524942
249	2.0	43.8006712881
249	2.0	43.8037208897
249	1.0	43.8109160052
249	2.0	43.8471374957
249	2.0	43.84177617
249	2.0	43.8116569427
249	2.0	43.7906571765
249	2.0	43.8242062298
249	1.0	43.845947479
249	2.0	43.8015701015
249	2.0	43.8123051988
249	2.0	43.7794491661
249	2.0	43.8786875005
249	2.0	43.7900219707
249	2.0	43.8689882891
249	2.0	43.8871688769
249	2.0	43.8407288719
249	2.0	43.7944628928
249	2.0	43.8713576612
249	2.0	43.8452468446
249	2.0	43.8580505303
249	1.0	43.867075281
249	1.0	43.8301526696
249	2.0	43.8687161631
249	2.0	43.7902574681
249	1.0	43.8406419704
249	2.0	43.8275692728
249	2.0	43.8016001669
249	2.0	43.8705695487
249	2.0	43.8515087184
249	1.0	43.8628449546
249	2.0	43.8093073398
249	2.0	43.8635124585
249	2.0	43.8429977492
249	2.0	43.8703004517
249	2.0	43.8753031203
249	1.0	43.8579654276
249	2.0	43.8083643343
249	2.0	43.7843443233
249	2.0	43.7895904175
249	3.0	43.7877926599
249	2.0	43.8803304484
249	2.0	43.8600311588
249	2.0	43.846617597
249	2.0	43.8670295693
249	2.0	43.8245021908
249	2.0	43.8647280554
249	2.0	43.8620731878
249	2.0	43.8164781453
249	2.0	43.8469838114
249	2.0	43.8646444013
249	2.0	43.8376771082
249	2.0	43.8337076547
249	2.0	43.8677505542
249	2.0	43.8201626793
249	2.0	43.7887368583
249	1.0	43.8072333783
249	2.0	43.8679443501
249	2.0	43.8250175882
249	2.0	43.8459079636
249	2.0	43.8759187882
249	2.0	43.8727526394
249	2.0	43.7791909479
249	2.0	43.7906275852
249	2.0	43.8485456853
249	2.0	43.8605671087
249	2.0	43.8755844186
249	2.0	43.8172430585
249	2.0	43.8215015788
249	2.0	43.8684514502
249	2.0	43.8690641599
249	2.0	43.7813227929
249	2.0	43.8478350939
249	2.0	43.8724265802
249	2.0	43.8135798522
249	2.0	43.8585536499
249	2.0	43.887776604
249	2.0	43.8816286524
249	2.0	43.7932830304
249	2.0	43.8099052856
249	2.0	43.812621413
249	2.0	43.7942817511
249	2.0	43.8580825107
249	2.0	43.8025912048
249	1.0	43.8061671008
249	1.0	43.8109096878
249	2.0	43.8653563779
249	3.0	43.8562988577
249	2.0	43.8561630366
249	2.0	43.8803874974
249	2.0	43.8735561012
249	2.0	43.7813940848
249	2.0	43.8606558919
249	2.0	43.8036440211
249	2.0	43.8802432799
249	2.0	43.7766004132
249	1.0	43.8714441609
249	2.0	43.804384474
249	2.0	43.8790290942
249	1.0	43.8496799116
249	2.0	43.8287663997
249	3.0	43.7928462447
249	2.0	43.8290109455
249	2.0	43.861611885
249	2.0	43.8390721201
249	1.0	43.7797646164
249	2.0	43.8240137327
249	2.0	43.8580952166
249	2.0	43.7879531583
249	2.0	43.8468095216
249	2.0	43.8041364947
249	2.0	43.7922255233
249	2.0	43.8367887839
249	2.0	43.8632930317
249	2.0	43.8610020102
249	2.0	43.8355414559
249	2.0	43.8141082649
249	2.0	43.8085450377
249	2.0	43.8574306571
249	1.0	43.8187915313
249	1.0	43.8693314535
249	2.0	43.8137326471
249	2.0	43.8715193077
249	2.0	43.7930239746
249	2.0	43.8755721592
249	2.0	43.7890486294
249	2.0	43.8059472538
249	1.0	43.8626489759
249	3.0	43.8100036839
249	2.0	43.7734587052
249	2.0	43.8678070117
249	2.0	43.8815745171
249	1.0	43.8719551615
249	2.0	43.8453120436
249	2.0	43.8793083296
249	2.0	43.8043782383
249	1.0	43.8808349508
249	2.0	43.8686318774
249	2.0	43.8802262657
249	1.0	43.8817781363
249	2.0	43.8561248601
249	1.0	43.8003270224
249	2.0	43.8539673672
249	2.0	43.8465232194
249	2.0	43.8211364338
249	2.0	43.8625643143
249	2.0	43.8635002092
249	2.0	43.8627492753
249	2.0	43.7886727338
249	2.0	43.8339738736
249	2.0	43.8819851765
249	2.0	43.776505216
249	2.0	43.884854111
249	2.0	43.8382990052
249	2.0	43.7807565046
249	2.0	43.8675150528
249	2.0	43.896475511
249	2.0	43.7849031518
249	2.0	43.7962101946
249	2.0	43.8555480045
249	3.0	43.8657308984
249	2.0	43.8827995833
249	2.0	43.7923656961
249	2.0	43.8286499271
249	2.0	43.8633588055
249	2.0	43.8091208751
249	2.0	43.8084542212
249	3.0	43.836457088
249	2.0	43.8806880984
249	2.0	43.8252402863
249	2.0	43.8720977007
249	2.0	43.7993455879
249	2.0	43.8382363199
249	2.0	43.8744532112
249	2.0	43.8490829115
249	2.0	43.8002778314
249	2.0	43.8737647574
249	2.0	43.8401754035
249	2.0	43.8823653765
249	2.0	43.8318347836
249	2.0	43.8654711578
249	2.0	43.8722171749
249	1.0	43.8678511618
249	1.0	43.8794345582
249	2.0	43.8906350771
249	2.0	43.8616214683
249	2.0	43.8571373452
249	2.0	43.8693747803
249	2.0	43.8247846667
249	2.0	43.8701458238
249	2.0	43.8714850183
249	1.0	43.8328937448
249	2.0	43.7863624997
249	2.0	43.8357451195
249	2.0	43.8509590645
249	2.0	43.8696316581
249	2.0	43.8461520877
249	2.0	43.8788135089
249	2.0	43.8023264746
249	3.0	43.8224880926
249	2.0	43.8432158029
249	2.0	43.840474698
249	2.0	43.8498536726
249	1.0	43.8209012139
249	1.0	43.8360659153
249	1.0	43.7875444409
249	2.0	43.8757959059
249	2.0	43.8092599768
249	2.0	43.8710612706
249	2.0	43.8770437943
249	2.0	43.8299364929
249	1.0	43.8011929215
249	2.0	43.8660405341
249	2.0	43.7771527031
249	2.0	43.8489536937
249	2.0	43.8121609628
249	2.0	43.8504854914
249	2.0	43.8793177801
249	2.0	43.8545120127
249	2.0	43.873090868
249	2.0	43.8652833637
249	2.0	43.8334439819
249	2.0	43.8477136933
249	2.0	43.8550208613
249	2.0	43.7864632667
249	2.0	43.8482180476
249	2.0	43.7662466608
249	2.0	43.8362733852
249	2.0	43.8642231834
249	2.0	43.8593406601
249	2.0	43.8788197168
249	2.0	43.8592738691
249	1.0	43.8262049504
249	2.0	43.7838035314
249	2.0	43.8673797406
249	1.0	43.8696526983
249	3.0	43.828626428
249	2.0	43.8695387701
249	2.0	43.8623727439
249	2.0	43.8177635774
249	2.0	43.7899459684
249	2.0	43.7991623614
249	2.0	43.8099547974
249	2.0	43.8628805587
249	2.0	43.8198959968
249	2.0	43.8526054045
249	1.0	43.7940668335
249	2.0	43.8339725119
249	2.0	43.8584215003
249	2.0	43.807907705
249	2.0	43.797158653
249	2.0	43.7788577606
249	2.0	43.8331387836
249	2.0	43.8630947826
249	1.0	43.8396513269
249	2.0	43.8383942508
249	2.0	43.8854223508
249	2.0	43.8230959162
249	1.0	43.8549790368
249	2.0	43.8321516524
249	2.0	43.8752250522
249	2.0	43.879448539
249	2.0	43.8231664654
249	2.0	43.8809672415
249	2.0	43.8607791958
249	2.0	43.8212554621
249	2.0	43.8810077994
249	2.0	43.7992321923
249	2.0	43.787656677
249	1.0	43.7746375022
249	2.0	43.8521280556
249	2.0	43.8498183091
249	1.0	43.8658720214
249	2.0	43.8440359887
249	2.0	43.8406013831
249	3.0	43.8596006609
249	2.0	43.8790936793
249	2.0	43.8738023504
249	2.0	43.8707342207
249	2.0	43.8391877154
249	2.0	43.8634587715
249	2.0	43.8151233762
249	2.0	43.8036741879
249	2.0	43.8224991884
249	1.0	43.8499446698
249	2.0	43.8036667312
249	2.0	43.8229001098
249	2.0	43.8693926088
249	3.0	43.850142578
249	2.0	43.8798126375
249	2.0	43.8777711083
249	2.0	43.8493534795
249	2.0	43.8840011308
249	1.0	43.884802544
249	2.0	43.8465638089
249	2.0	43.8782183436
249	2.0	43.8015763471
249	3.0	43.8485921067
249	2.0	43.8479643522
249	2.0	43.8022144435
249	2.0	43.7700932957
249	2.0	43.8004371141
249	2.0	43.8284342642
249	2.0	43.8357552178
249	2.0	43.8097587271
249	2.0	43.8461780719
249	2.0	43.854083459
249	2.0	43.8755667298
249	2.0	43.7720114058
249	2.0	43.8324211416
249	2.0	43.8157579476
249	2.0	43.8609969046
249	2.0	43.8692882635
249	2.0	43.8629048395
249	2.0	43.7962588036
249	2.0	43.8645830007
249	2.0	43.7931700128
249	1.0	43.8456481928
249	2.0	43.8565155808
249	2.0	43.83685572
249	2.0	43.8542637531
249	2.0	43.8535406179
249	2.0	43.7810657803
249	2.0	43.8809652556
249	2.0	43.8585876784
249	2.0	43.8778831801
249	2.0	43.8782863591
249	2.0	43.8679538442
249	2.0	43.8550203251
249	1.0	43.8349716869
249	2.0	43.8606528603
249	2.0	43.8551919669
249	2.0	43.8354917359
249	2.0	43.8743429902
249	2.0	43.8697606706
249	2.0	43.8789863496
249	2.0	43.8316233627
249	2.0	43.87149613
249	2.0	43.785178501
249	2.0	43.7903900546
249	1.0	43.8658086116
249	2.0	43.8582210101
249	2.0	43.8042966558
249	2.0	43.843708434
249	2.0	43.8413403763
249	1.0	43.7722720653
249	2.0	43.8476327642
249	2.0	43.8552647991
249	2.0	43.8357935818
249	2.0	43.8620696486
249	2.0	43.8724360381
249	2.0	43.8135432971
249	1.0	43.8018334474
249	3.0	43.8058565046
249	2.0	43.8359919743
249	2.0	43.8341549982
249	2.0	43.8312357287
249	3.0	43.8336709202
249	1.0	43.8505327349
249	2.0	43.8306964173
249	2.0	43.7818561609
249	2.0	43.7811596097
249	2.0	43.8304958361
249	2.0	43.8441040724
249	2.0	43.7781481523
249	2.0	43.8767248459
249	1.0	43.7955599748
249	2.0	43.8853289103
249	2.0	43.862352317
249	2.0	43.7866313082
249	1.0	43.7996509239
249	2.0	43.8058250522
249	1.0	43.8561270205
249	3.0	43.8390215496
249	2.0	43.7782547178
249	2.0	43.8566476927
249	2.0	43.8563913439
249	1.0	43.8783500115
249	1.0	43.8810055943
249	1.0	43.877950523
249	1.0	43.8833988737
249	2.0	43.8697817562
249	2.0	43.865828844
249	2.0	43.8853179508
249	2.0	43.8334032831
249	2.0	43.8278734283
249	2.0	43.8682778238
249	2.0	43.8483907479
249	2.0	43.8510646605
249	1.0	43.8593338372
249	2.0	43.8147523064
249	2.0	43.8586419058
249	1.0	43.8428001106
249	2.0	43.8479966859
249	2.0	43.8453718886
249	2.0	43.7917280031
249	2.0	43.8495975701
249	2.0	43.8397295087
249	2.0	43.8707317773
249	2.0	43.8493878196
249	2.0	43.8465354452
249	2.0	43.7913227042
249	2.0	43.8419056598
249	2.0	43.7983233455
249	2.0	43.8115783921
249	2.0	43.7695732429
249	2.0	43.8873121002
249	2.0	43.8344235069
249	2.0	43.8896765238
249	2.0	43.8137017493
249	2.0	43.8344193682
249	2.0	43.8109996219
249	2.0	43.8599545904
249	2.0	43.8119119615
249	2.0	43.8213100255
249	2.0	43.8079442152
249	2.0	43.8614528561
249	2.0	43.8587679117
249	2.0	43.8437354038
249	2.0	43.868724961
249	2.0	43.846113246
249	2.0	43.8447949044
249	2.0	43.8706199172
249	2.0	43.8569382253
249	2.0	43.8366744233
249	2.0	43.8618886862
249	2.0	43.8756133194
249	2.0	43.851064874
249	2.0	43.8541542595
249	2.0	43.8671448915
249	2.0	43.8781230734
249	2.0	43.8328159603
249	2.0	43.8515523103
249	2.0	43.7989580639
249	2.0	43.8113810472
249	2.0	43.873949563
249	2.0	43.7797283571
249	2.0	43.8830932923
249	2.0	43.8503310763
249	2.0	43.8382836816
249	3.0	43.7725975681
249	2.0	43.7663314526
249	2.0	43.8827431081
249	2.0	43.8227881021
249	2.0	43.832795999
249	1.0	43.7917803809
249	2.0	43.8731870005
249	2.0	43.8023774531
249	2.0	43.7949676622
249	2.0	43.8357448767
249	2.0	43.8824350364
249	2.0	43.891979762
249	2.0	43.8868484664
249	1.0	43.8665989375
249	2.0	43.794005904
249	1.0	43.8784257719
249	2.0	43.8575382386
249	1.0	43.8639127762
249	1.0	43.8789394742
249	2.0	43.7987475025
249	2.0	43.775820513
249	2.0	43.8252698976
249	2.0	43.8752741873
249	2.0	43.8784582395
249	2.0	43.8760255938
249	2.0	43.8318861841
249	1.0	43.874879551
249	3.0	43.8776508504
249	2.0	43.873284478
249	2.0	43.8840723465
249	2.0	43.8533869222
249	2.0	43.7909410261
249	2.0	43.800686201
249	2.0	43.8058740472
249	2.0	43.8100436531
249	2.0	43.8375229839
249	1.0	43.8526035321
249	2.0	43.8598621135
249	3.0	43.8449611515
249	2.0	43.8433023649
249	2.0	43.8694834555
249	2.0	43.819171608
249	2.0	43.8099561878
249	2.0	43.8242381443
249	2.0	43.8867198887
249	2.0	43.7749577675
249	1.0	43.8146324207
249	2.0	43.8237350765
249	2.0	43.8551506538
249	2.0	43.8897818577
249	2.0	43.8913740514
249	2.0	43.8790488369
249	2.0	43.8448119527
249	2.0	43.8818549627
249	2.0	43.8163791333
249	2.0	43.8736054135
249	2.0	43.7936180435
249	2.0	43.8775449868
249	2.0	43.8714203859
249	2.0	43.8599812827
249	2.0	43.8720208382
249	2.0	43.8436720971
249	2.0	43.8274574111
249	2.0	43.8624985805
249	2.0	43.8729169377
249	2.0	43.859588797
249	2.0	43.8563359831
249	2.0	43.8391446292
249	2.0	43.8372081997
249	2.0	43.8423526731
249	2.0	43.7863931714
249	1.0	43.8155294793
249	2.0	43.8311567228
249	2.0	43.8499918105
249	2.0	43.7799688849
249	2.0	43.7977376801
249	1.0	43.8645144169
249	1.0	43.8554417606
249	2.0	43.7960289849
249	2.0	43.7900107343
249	2.0	43.8394395898
249	2.0	43.8553818165
249	2.0	43.8419393776
249	2.0	43.8694582357
249	2.0	43.7682555127
249	2.0	43.7860353884
249	2.0	43.8178123691
249	2.0	43.8678089966
249	2.0	43.8381849007
249	2.0	43.8351753457
249	2.0	43.7770427592
249	2.0	43.8713108756
249	2.0	43.7776853526
249	3.0	43.8040516253
249	2.0	43.8681401183
249	2.0	43.8136574844
249	2.0	43.87907483
249	1.0	43.8781936064
249	2.0	43.8660991664
249	2.0	43.8449286341
249	2.0	43.828325342
249	2.0	43.791731354
249	2.0	43.7948757684
249	2.0	43.8261869263
249	2.0	43.8242358644
249	2.0	43.8085741487
249	2.0	43.8451882223
249	2.0	43.8200033744
249	2.0	43.8588032054
249	2.0	43.8100231098
249	2.0	43.8690802745
249	2.0	43.8626746069
249	2.0	43.8335671511
249	2.0	43.7993964479
249	2.0	43.8454609731
249	2.0	43.8464609634
249	2.0	43.8365640486
249	2.0	43.8259038211
249	2.0	43.7795763864
249	2.0	43.8511215147
249	2.0	43.8796916615
249	2.0	43.8183558613
249	2.0	43.8437365784
249	2.0	43.8646304115
249	2.0	43.8676679327
249	2.0	43.8809876566
249	2.0	43.8150987705
249	2.0	43.8766313954
249	2.0	43.8250762418
249	2.0	43.8487155027
249	1.0	43.7991958747
249	2.0	43.7878415331
249	2.0	43.817989433
249	2.0	43.8667278248
249	1.0	43.7863626869
249	2.0	43.8029331722
249	2.0	43.8334734908
249	2.0	43.8816182487
249	2.0	43.8185150798
249	1.0	43.8701046782
249	2.0	43.8394367948
249	2.0	43.8611256322
249	2.0	43.8527507501
249	2.0	43.8221168436
249	2.0	43.8754637623
249	2.0	43.8669003631
249	2.0	43.8519194775
249	2.0	43.8742301062
249	2.0	43.8898643635
249	2.0	43.8109987752
249	2.0	43.8589740022
249	2.0	43.8027304642
249	2.0	43.8787672807
249	2.0	43.7757693784
249	2.0	43.8647466065
249	2.0	43.8306014138
249	2.0	43.8483723685
249	2.0	43.8025144898
249	2.0	43.7997166659
249	2.0	43.7875074773
249	2.0	43.8630857101
249	2.0	43.8536291356
249	2.0	43.864410298
249	2.0	43.851598478
249	2.0	43.7856844365
249	2.0	43.8766702595
249	2.0	43.8240495409
249	2.0	43.8090485739
249	2.0	43.7912033068
249	2.0	43.8615449798
249	1.0	43.8360244823
249	1.0	43.8639274315
249	2.0	43.782971693
249	1.0	43.8377824211
249	2.0	43.790600055
249	2.0	43.8642446409
249	2.0	43.8295138612
249	2.0	43.8429581952
249	2.0	43.8771689048
249	2.0	43.8716469483
249	2.0	43.8398725827
249	2.0	43.8630580426
249	2.0	43.8712046725
249	2.0	43.8866980634
249	2.0	43.8606442995
249	2.0	43.7781015895
249	2.0	43.8883612867
249	2.0	43.8694180976
249	2.0	43.8684124333
249	2.0	43.8794162979
249	2.0	43.857426344
249	2.0	43.8700303679
249	2.0	43.8315756103
249	2.0	43.8203528524
249	2.0	43.788743901
249	2.0	43.7968686267
249	2.0	43.8190650366
249	1.0	43.8021195075
249	2.0	43.7893128095
249	2.0	43.8375115837
249	2.0	43.8318726812
249	2.0	43.8367618123
249	2.0	43.87670483
249	2.0	43.8405691333
249	2.0	43.8370188358
