# Supplementary material for: Unique membrane properties and enhanced signal processing in human neocortical neurons
Source: eLife. 2016 Oct 6;5:e16553. doi: 10.7554/eLife.16553 (PMC5100995; doi:10.7554/eLife.16553)
Supplement: Source code 1. — DOI: http://dx.doi.org/10.7554/eLife.16553.014 [file elife-16553-code1.zip › Fig3/Fig3b/DIST_045_SYNC/Mon_Apr_11_11_35_14_2016/syns_25/sync_stim_seed_946.txt]

NUMBER_OF_SYNAPSES	APC_N	MAX_VOLTAGE
25	0.0	-81.3245074959
25	0.0	-82.3209009426
25	0.0	-80.687870434
25	0.0	-81.0048680672
25	0.0	-80.4692080026
25	0.0	-80.1941663068
25	0.0	-80.5246476083
25	0.0	-81.180472928
25	0.0	-80.4318423875
25	0.0	-80.2040779742
25	0.0	-81.9070035762
25	0.0	-81.3263658457
25	0.0	-80.39136846
25	0.0	-81.0351072139
25	0.0	-81.8714043682
25	0.0	-80.1953024633
25	0.0	-80.9402808545
25	0.0	-81.1872996649
25	0.0	-81.4550443661
25	0.0	-81.1593674887
25	0.0	-80.9877792378
25	0.0	-81.7668416884
25	0.0	-80.8981644218
25	0.0	-79.844586551
25	0.0	-80.6554928928
25	0.0	-80.2244853919
25	0.0	-81.0918462764
25	0.0	-80.7811379371
25	0.0	-80.0463187202
25	0.0	-80.403536363
25	0.0	-83.238634431
25	0.0	-80.7542560903
25	0.0	-80.8026717199
25	0.0	-80.4705776247
25	0.0	-81.0508624465
25	0.0	-80.5989883005
25	0.0	-80.9444027966
25	0.0	-79.852206911
25	0.0	-79.2273140995
25	0.0	-80.370133498
25	0.0	-80.0673152354
25	0.0	-81.8226057249
25	0.0	-80.873531485
25	0.0	-80.1277526266
25	0.0	-80.6867157199
25	0.0	-81.3594146576
25	0.0	-80.5240809285
25	0.0	-81.5777431577
25	0.0	-80.9587683822
25	0.0	-80.3711107615
25	0.0	-80.8817573819
25	0.0	-81.3023734623
25	0.0	-81.0685710868
25	0.0	-80.4955676858
25	0.0	-81.1476897385
25	0.0	-81.3299115979
25	0.0	-81.1421179863
25	0.0	-80.568618255
25	0.0	-80.6442635659
25	0.0	-81.0551661027
25	0.0	-81.6342393391
25	0.0	-80.4395658209
25	0.0	-82.0466126436
25	0.0	-81.4518360501
25	0.0	-80.2413465505
25	0.0	-80.623376159
25	0.0	-81.1400717985
25	0.0	-80.944652077
25	0.0	-80.4660532801
25	0.0	-81.4734224855
25	0.0	-79.8469011279
25	0.0	-80.8343338612
25	0.0	-81.1693777227
25	0.0	-80.0595039191
25	0.0	-81.8379668896
25	0.0	-80.2145194138
25	0.0	-81.9064541039
25	0.0	-80.1573055612
25	0.0	-80.2545984333
25	0.0	-81.1737443091
25	0.0	-81.264254501
25	0.0	-81.2798348298
25	0.0	-80.8705525939
25	0.0	-80.867457195
25	0.0	-80.5702937839
25	0.0	-80.8304063527
25	0.0	-81.5626123502
25	0.0	-79.8677421023
25	0.0	-80.0765695578
25	0.0	-80.8047243977
25	0.0	-80.6901792074
25	0.0	-80.6391263876
25	0.0	-81.8739220229
25	0.0	-82.1463341377
25	0.0	-80.932086757
25	0.0	-81.2154120584
25	0.0	-80.308253572
25	0.0	-79.9658692229
25	0.0	-81.4645189464
25	0.0	-81.6814236557
25	0.0	-80.814363175
25	0.0	-79.9811805206
25	0.0	-80.8770620498
25	0.0	-82.0709951324
25	0.0	-81.5441804697
25	0.0	-81.3731103908
25	0.0	-80.7277727966
25	0.0	-80.2372867413
25	0.0	-80.5608518691
25	0.0	-80.1973558077
25	0.0	-81.1865638968
25	0.0	-81.4083740388
25	0.0	-80.8923783153
25	0.0	-80.4490852787
25	0.0	-81.3349351645
25	0.0	-81.5054775501
25	0.0	-81.0520190888
25	0.0	-81.2005102718
25	0.0	-80.9436524697
25	0.0	-81.1822310875
25	0.0	-81.8031605197
25	0.0	-81.7044519051
25	0.0	-80.8772448688
25	0.0	-80.5655161203
25	0.0	-81.3113758773
25	0.0	-80.3621790013
25	0.0	-80.8017333663
25	0.0	-81.1049965241
25	0.0	-81.6668427392
25	0.0	-80.6515854623
25	0.0	-81.2494409353
25	0.0	-80.273329089
25	0.0	-80.242115783
25	0.0	-80.3329460813
25	0.0	-82.2135212335
25	0.0	-81.2082745113
25	0.0	-81.2822322259
25	0.0	-80.797284885
25	0.0	-80.0737719559
25	0.0	-80.9298202474
25	0.0	-81.2840034065
25	0.0	-80.71829124
25	0.0	-81.0988077957
25	0.0	-81.725571536
25	0.0	-81.3548222449
25	0.0	-80.7270006731
25	0.0	-80.6362237953
25	0.0	-81.4394318118
25	0.0	-79.9160876895
25	0.0	-80.4201351045
25	0.0	-81.225681667
25	0.0	-79.3804689688
25	0.0	-81.5117010897
25	0.0	-81.3849383396
25	0.0	-80.937797103
25	0.0	-81.2367040961
25	0.0	-81.969813104
25	0.0	-81.6991703266
25	0.0	-79.8258912035
25	0.0	-81.0994377303
25	0.0	-81.0201042778
25	0.0	-79.5691868061
25	0.0	-81.2435364739
25	0.0	-81.6391218319
25	0.0	-80.9725589154
25	0.0	-80.9600980471
25	0.0	-81.3645299187
25	0.0	-81.2596237781
25	0.0	-80.577712641
25	0.0	-80.1286215895
25	0.0	-81.6636294104
25	0.0	-80.6613386055
25	0.0	-80.8288561227
25	0.0	-81.5078178399
25	0.0	-80.8906003031
25	0.0	-81.2631346745
25	0.0	-81.7819534016
25	0.0	-82.294484101
25	0.0	-81.1219187022
25	0.0	-80.4208882766
25	0.0	-81.0331274504
25	0.0	-81.781804079
25	0.0	-81.4097436115
25	0.0	-79.8279021591
25	0.0	-80.4613705739
25	0.0	-82.3979444197
25	0.0	-79.6693231402
25	0.0	-80.4436783274
25	0.0	-80.6718563146
25	0.0	-80.6198411465
25	0.0	-80.4607496416
25	0.0	-80.4401846946
25	0.0	-80.7185857956
25	0.0	-81.7642915932
25	0.0	-80.6959588181
25	0.0	-81.5953315502
25	0.0	-80.5601376854
25	0.0	-79.9003152384
25	0.0	-81.5621416173
25	0.0	-80.2973970929
25	0.0	-82.1949798546
25	0.0	-80.8711082999
25	0.0	-81.3076875372
25	0.0	-79.97270761
25	0.0	-80.8827421126
25	0.0	-81.3787922696
25	0.0	-80.7262016478
25	0.0	-80.9106795697
25	0.0	-80.791783792
25	0.0	-80.5932517041
25	0.0	-81.6226378037
25	0.0	-80.3335551937
25	0.0	-81.0660439174
25	0.0	-81.5839067851
25	0.0	-81.7503025945
25	0.0	-81.8330581072
25	0.0	-81.1230273907
25	0.0	-82.3533433598
25	0.0	-80.1747710429
25	0.0	-80.979024914
25	0.0	-81.6001699504
25	0.0	-80.1725526331
25	0.0	-81.283659533
25	0.0	-81.2310621909
25	0.0	-80.8002629762
25	0.0	-80.887743367
25	0.0	-80.6701086055
25	0.0	-80.3037858787
25	0.0	-80.5773650252
25	0.0	-80.5266032597
25	0.0	-81.5497325863
25	0.0	-81.2776946353
25	0.0	-81.5037610297
25	0.0	-80.8491647205
25	0.0	-80.8045239043
25	0.0	-79.7405323266
25	0.0	-80.8671620792
25	0.0	-81.2946417611
25	0.0	-80.9492999741
25	0.0	-81.6569633329
25	0.0	-80.3172867726
25	0.0	-81.2080863748
25	0.0	-80.1744060999
25	0.0	-80.9928393992
25	0.0	-80.7520277061
25	0.0	-81.1262838173
25	0.0	-81.3019367879
25	0.0	-80.4772011401
25	0.0	-81.3573880344
25	0.0	-80.6228699745
25	0.0	-81.1328899181
25	0.0	-80.5582537854
25	0.0	-80.8766050913
25	0.0	-80.5005045121
25	0.0	-81.2083777708
25	0.0	-80.6926827207
25	0.0	-80.9069400998
25	0.0	-81.043600479
25	0.0	-81.2350114874
25	0.0	-80.695726268
25	0.0	-80.3492818001
25	0.0	-81.1824505461
25	0.0	-80.8750418069
25	0.0	-81.2576168163
25	0.0	-81.0909837823
25	0.0	-80.9829242229
25	0.0	-80.3754166731
25	0.0	-80.7407306102
25	0.0	-80.8827044717
25	0.0	-80.5691729617
25	0.0	-80.8507949795
25	0.0	-81.8467710219
25	0.0	-80.6583626721
25	0.0	-81.5394803938
25	0.0	-81.532945633
25	0.0	-81.2409201334
25	0.0	-81.0969199995
25	0.0	-81.4694489999
25	0.0	-80.9256517763
25	0.0	-81.6400559936
25	0.0	-80.0255307032
25	0.0	-80.6039198247
25	0.0	-81.2157643475
25	0.0	-80.2797707628
25	0.0	-81.0374240117
25	0.0	-79.7719047449
25	0.0	-81.5603744927
25	0.0	-80.7314242677
25	0.0	-82.0984516579
25	0.0	-81.3442149659
25	0.0	-80.1826194244
25	0.0	-80.9172963585
25	0.0	-80.7428623584
25	0.0	-80.2900826439
25	0.0	-80.3407565441
25	0.0	-81.3709325376
25	0.0	-80.9732682596
25	0.0	-80.002792008
25	0.0	-80.3370794442
25	0.0	-80.3158693314
25	0.0	-81.4184148667
25	0.0	-80.5752630262
25	0.0	-80.5283994558
25	0.0	-81.4691860912
25	0.0	-80.7802608239
25	0.0	-81.5904886302
25	0.0	-80.2646292182
25	0.0	-80.9795002019
25	0.0	-80.6562140141
25	0.0	-81.7830742381
25	0.0	-80.7063548029
25	0.0	-80.6561128288
25	0.0	-81.2966404487
25	0.0	-81.0881436425
25	0.0	-80.7238865355
25	0.0	-81.6744403463
25	0.0	-80.2065953523
25	0.0	-81.7951142055
25	0.0	-80.5559907794
25	0.0	-80.8348159624
25	0.0	-81.3884823739
25	0.0	-81.1857884417
25	0.0	-80.2831573952
25	0.0	-81.0580400869
25	0.0	-79.6252669547
25	0.0	-82.5890213411
25	0.0	-82.2038468421
25	0.0	-80.8290168844
25	0.0	-81.0024654671
25	0.0	-81.5762358734
25	0.0	-81.2416462909
25	0.0	-81.3860954035
25	0.0	-80.6750001983
25	0.0	-80.9540989525
25	0.0	-81.3102008844
25	0.0	-81.8074857093
25	0.0	-81.5713099233
25	0.0	-80.0452440359
25	0.0	-80.1774448341
25	0.0	-82.2740892204
25	0.0	-81.9444576465
25	0.0	-79.7704110268
25	0.0	-80.5002274858
25	0.0	-80.6589492394
25	0.0	-81.0934481224
25	0.0	-81.3208537373
25	0.0	-80.690438231
25	0.0	-81.0151865672
25	0.0	-79.9357864004
25	0.0	-81.8091980325
25	0.0	-80.9103068635
25	0.0	-80.9447836253
25	0.0	-79.929701706
25	0.0	-80.6608109661
25	0.0	-81.2918425404
25	0.0	-81.6553819135
25	0.0	-80.8613754584
25	0.0	-81.6825492611
25	0.0	-81.0670106008
25	0.0	-80.5805484082
25	0.0	-80.7320279115
25	0.0	-81.618535229
25	0.0	-80.1323046807
25	0.0	-80.1270969611
25	0.0	-80.1953060554
25	0.0	-81.8569509713
25	0.0	-81.1358546947
25	0.0	-80.4380854271
25	0.0	-80.9163114781
25	0.0	-82.2889748159
25	0.0	-80.2858418239
25	0.0	-80.7407419993
25	0.0	-80.5984466517
25	0.0	-81.6823726965
25	0.0	-80.2503017603
25	0.0	-81.386103631
25	0.0	-80.7862161475
25	0.0	-82.0401410825
25	0.0	-80.2708183168
25	0.0	-81.4349708935
25	0.0	-81.5273418448
25	0.0	-81.7388726272
25	0.0	-80.4918672173
25	0.0	-81.3032221807
25	0.0	-80.4539422153
25	0.0	-81.6092046554
25	0.0	-79.8117149786
25	0.0	-80.9148761431
25	0.0	-80.8196998371
25	0.0	-80.7119417281
25	0.0	-81.4373851783
25	0.0	-80.0311455838
25	0.0	-81.9616670749
25	0.0	-80.7887631409
25	0.0	-81.1682693331
25	0.0	-81.4798415906
25	0.0	-80.1218332393
25	0.0	-81.1913762504
25	0.0	-81.4136315503
25	0.0	-80.3737594882
25	0.0	-80.7452357442
25	0.0	-81.3338633409
25	0.0	-81.3158437358
25	0.0	-80.3356615544
25	0.0	-81.3088888402
25	0.0	-80.507508691
25	0.0	-80.4274714473
25	0.0	-81.1836621823
25	0.0	-80.7088253764
25	0.0	-81.1397699526
25	0.0	-80.9475603519
25	0.0	-81.5921034161
25	0.0	-81.2502755711
25	0.0	-81.3808512083
25	0.0	-80.1000876177
25	0.0	-80.5031707521
25	0.0	-81.6518320402
25	0.0	-81.7605415932
25	0.0	-80.8420515378
25	0.0	-81.4590972129
25	0.0	-81.3897958453
25	0.0	-80.4280344841
25	0.0	-80.621083515
25	0.0	-79.9920954764
25	0.0	-80.6782424201
25	0.0	-80.6204373847
25	0.0	-80.9600120367
25	0.0	-81.9377685946
25	0.0	-81.2616196588
25	0.0	-80.537150135
25	0.0	-81.6300423604
25	0.0	-80.8700541474
25	0.0	-80.6911093831
25	0.0	-81.3569235531
25	0.0	-81.0392742955
25	0.0	-80.3028751022
25	0.0	-81.1743498767
25	0.0	-81.6489518591
25	0.0	-80.72304856
25	0.0	-80.7303516875
25	0.0	-80.7816148587
25	0.0	-80.8283867761
25	0.0	-81.2366457311
25	0.0	-81.2666267859
25	0.0	-81.2919249869
25	0.0	-80.7698432852
25	0.0	-80.433563603
25	0.0	-80.6141720953
25	0.0	-81.2479205283
25	0.0	-80.6110100104
25	0.0	-81.4107012748
25	0.0	-80.3980625308
25	0.0	-81.4404083986
25	0.0	-81.0080917063
25	0.0	-81.7066248008
25	0.0	-80.6861620847
25	0.0	-79.9133385957
25	0.0	-79.9375400126
25	0.0	-80.354086874
25	0.0	-82.0145607234
25	0.0	-80.9034395716
25	0.0	-80.9069048617
25	0.0	-81.2463791449
25	0.0	-80.8702340182
25	0.0	-81.073329245
25	0.0	-80.8059064428
25	0.0	-80.8871999886
25	0.0	-81.629999828
25	0.0	-80.0637453591
25	0.0	-81.9133432008
25	0.0	-81.713475212
25	0.0	-81.3702232967
25	0.0	-80.9367411167
25	0.0	-80.7774721475
25	0.0	-81.2092672484
25	0.0	-80.1315678898
25	0.0	-80.5044761757
25	0.0	-81.2011621881
25	0.0	-82.1896226153
25	0.0	-80.2666840283
25	0.0	-81.5949787905
25	0.0	-80.837303676
25	0.0	-81.283645004
25	0.0	-81.9702016141
25	0.0	-81.2799884198
25	0.0	-81.4270961812
25	0.0	-79.3344047496
25	0.0	-81.1223504908
25	0.0	-80.9194227892
25	0.0	-80.6966447643
25	0.0	-81.7081596487
25	0.0	-80.9877276977
25	0.0	-81.5464989464
25	0.0	-80.8099627337
25	0.0	-81.6667645568
25	0.0	-79.8439583164
25	0.0	-80.827118092
25	0.0	-80.9110342719
25	0.0	-81.376781911
25	0.0	-79.7907064082
25	0.0	-81.3560783384
25	0.0	-80.1522129131
25	0.0	-80.5838383059
25	0.0	-80.5502690296
25	0.0	-80.8447965319
25	0.0	-80.9585538734
25	0.0	-81.2497289115
25	0.0	-80.7557629568
25	0.0	-81.1486666088
25	0.0	-79.5263282227
25	0.0	-80.7683884497
25	0.0	-82.0321149459
25	0.0	-81.6362386626
25	0.0	-81.6074522698
25	0.0	-81.7287058758
25	0.0	-81.5842768107
25	0.0	-81.7491757993
25	0.0	-81.0744585998
25	0.0	-80.7148746711
25	0.0	-81.212370874
25	0.0	-80.4003906625
25	0.0	-80.6457404101
25	0.0	-81.8599656469
25	0.0	-81.4616297416
25	0.0	-80.0188882692
25	0.0	-81.1170673767
25	0.0	-80.4934907925
25	0.0	-80.8428106711
25	0.0	-81.9209915419
25	0.0	-82.6365528144
25	0.0	-80.9220675388
25	0.0	-81.3885425083
25	0.0	-81.228626075
25	0.0	-80.7892575458
25	0.0	-79.8858611952
25	0.0	-80.4765155387
25	0.0	-81.9627508317
25	0.0	-80.3242221952
25	0.0	-80.8366084565
25	0.0	-80.9723772634
25	0.0	-81.2953603863
25	0.0	-80.4254617228
25	0.0	-81.5523879531
25	0.0	-80.7285004626
25	0.0	-80.5247306286
25	0.0	-81.4194516131
25	0.0	-80.6747700602
25	0.0	-80.0953529224
25	0.0	-80.3733868502
25	0.0	-80.9357007748
25	0.0	-79.9016826418
25	0.0	-80.6956759924
25	0.0	-80.0873948782
25	0.0	-79.651191948
25	0.0	-81.5804680087
25	0.0	-80.5567510293
25	0.0	-81.9057396594
25	0.0	-80.8693482442
25	0.0	-81.9591624582
25	0.0	-81.0555190081
25	0.0	-80.6204339866
25	0.0	-81.0850771009
25	0.0	-81.3901221791
25	0.0	-80.7793488986
25	0.0	-80.5496574222
25	0.0	-81.9265705696
25	0.0	-81.0931076018
25	0.0	-82.4980798061
25	0.0	-81.3089747685
25	0.0	-80.3378403676
25	0.0	-80.3446452537
25	0.0	-81.0334489751
25	0.0	-80.075913767
25	0.0	-81.3055468688
25	0.0	-80.6159998761
25	0.0	-80.0917245717
25	0.0	-81.4628076469
25	0.0	-80.9991387401
25	0.0	-81.3731087488
25	0.0	-81.2967342778
25	0.0	-80.4362255884
25	0.0	-81.909228025
25	0.0	-80.6267030943
25	0.0	-81.1979933962
25	0.0	-81.4128515987
25	0.0	-82.0191925096
25	0.0	-80.7667693383
25	0.0	-81.1957320135
25	0.0	-81.4558895018
25	0.0	-81.5162951618
25	0.0	-81.1114082708
25	0.0	-80.7331952341
25	0.0	-80.9187605158
25	0.0	-80.7032668365
25	0.0	-80.4393897332
25	0.0	-80.1012526224
25	0.0	-81.4599354252
25	0.0	-81.1649899529
25	0.0	-81.5478958326
25	0.0	-80.6776961196
25	0.0	-81.3842223768
25	0.0	-81.0893328953
25	0.0	-81.444363993
25	0.0	-80.9180897938
25	0.0	-81.2296113924
25	0.0	-81.6009287534
25	0.0	-80.8964927945
25	0.0	-80.7053915256
25	0.0	-80.3372259858
25	0.0	-81.6081809243
25	0.0	-80.569705224
25	0.0	-81.1447550316
25	0.0	-81.6701486356
25	0.0	-81.0566403938
25	0.0	-80.5538466738
25	0.0	-80.8157326227
25	0.0	-81.100083225
25	0.0	-81.3075906162
25	0.0	-81.1729056727
25	0.0	-82.1249785356
25	0.0	-81.2016946317
25	0.0	-82.4794843647
25	0.0	-81.5059974783
25	0.0	-81.2351734811
25	0.0	-80.7331079515
25	0.0	-81.2211245583
25	0.0	-82.1848541552
25	0.0	-81.2641411648
25	0.0	-81.0845855544
25	0.0	-82.3877515511
25	0.0	-81.4021825351
25	0.0	-80.8789893827
25	0.0	-81.4395339261
25	0.0	-81.6313833242
25	0.0	-80.8087795061
25	0.0	-79.315382679
25	0.0	-81.2067889634
25	0.0	-81.130538052
25	0.0	-81.2710292782
25	0.0	-80.3630356861
25	0.0	-81.616212035
25	0.0	-81.3180455437
25	0.0	-81.1127124621
25	0.0	-79.7148704428
25	0.0	-80.5793078637
25	0.0	-81.6478028417
25	0.0	-81.2715991194
25	0.0	-81.2759678071
25	0.0	-81.6532580956
25	0.0	-79.5254876096
25	0.0	-81.5888732625
25	0.0	-80.8792380673
25	0.0	-80.6643564263
25	0.0	-80.7781585614
25	0.0	-80.2910490286
25	0.0	-81.5587970311
25	0.0	-80.276028373
25	0.0	-80.1973754
25	0.0	-80.7298103655
25	0.0	-81.1342493265
25	0.0	-80.9180837716
25	0.0	-80.4659500382
25	0.0	-80.2665721257
25	0.0	-80.3196343686
25	0.0	-81.1300773482
25	0.0	-80.1530121239
25	0.0	-81.7423108479
25	0.0	-80.8617317359
25	0.0	-79.682291131
25	0.0	-81.44946013
25	0.0	-81.0219873158
25	0.0	-80.7380016565
25	0.0	-80.6164488996
25	0.0	-79.6412917948
25	0.0	-80.6824285661
25	0.0	-81.1612406648
25	0.0	-80.3847918816
25	0.0	-80.2684409846
25	0.0	-80.7990345
25	0.0	-80.6733978643
25	0.0	-80.0560114946
25	0.0	-80.914203546
25	0.0	-80.5612897672
25	0.0	-81.135065987
25	0.0	-81.6948901517
25	0.0	-81.354337641
25	0.0	-81.927529735
25	0.0	-80.3931057342
25	0.0	-80.6920355158
25	0.0	-81.3691596178
25	0.0	-81.9597239113
25	0.0	-80.7236570667
25	0.0	-81.5166599141
25	0.0	-81.3806680916
25	0.0	-81.1912937387
25	0.0	-81.1332998721
25	0.0	-80.1332315338
25	0.0	-81.3130550933
25	0.0	-81.1605641366
25	0.0	-80.0248258072
25	0.0	-80.0688715686
25	0.0	-82.0153931053
25	0.0	-81.7412450219
25	0.0	-80.4324672234
25	0.0	-80.2313549919
25	0.0	-79.8663067613
25	0.0	-79.8059241734
25	0.0	-81.7442152247
25	0.0	-80.3709176681
25	0.0	-81.5867695742
25	0.0	-81.0820377653
25	0.0	-81.6006987206
25	0.0	-81.24458649
25	0.0	-79.9040862687
25	0.0	-80.0748236007
25	0.0	-81.7217384457
25	0.0	-81.4232079261
25	0.0	-80.4505661391
25	0.0	-81.0919733567
25	0.0	-80.726624842
25	0.0	-80.137316597
25	0.0	-82.3736510647
25	0.0	-80.7158004935
25	0.0	-81.9856293072
25	0.0	-80.5516844997
25	0.0	-80.2603021457
25	0.0	-81.8386072771
25	0.0	-81.3733346315
25	0.0	-80.8435918477
25	0.0	-79.9862657319
25	0.0	-81.8069443497
25	0.0	-81.0526475164
25	0.0	-81.2512418112
25	0.0	-80.5623716018
25	0.0	-80.3552773857
25	0.0	-80.9920644292
25	0.0	-81.5443609797
25	0.0	-81.5363631522
25	0.0	-79.8932526083
25	0.0	-80.5264863572
25	0.0	-82.009021418
25	0.0	-81.7241582144
25	0.0	-81.370428933
25	0.0	-80.8118662106
25	0.0	-81.8809455491
25	0.0	-81.1694007292
25	0.0	-80.6492495979
25	0.0	-80.5295278212
25	0.0	-82.149925237
25	0.0	-80.6576580804
25	0.0	-81.0082821386
25	0.0	-81.4873171251
25	0.0	-82.2723058695
25	0.0	-81.9024144081
25	0.0	-80.4184576168
25	0.0	-80.9189842097
25	0.0	-80.9026207465
25	0.0	-81.7608823966
25	0.0	-81.338684093
25	0.0	-80.6774626521
25	0.0	-81.0655929443
25	0.0	-80.8607106362
25	0.0	-81.1016503885
25	0.0	-79.481370287
25	0.0	-80.9156424876
25	0.0	-81.224241847
25	0.0	-82.4212525145
25	0.0	-80.7305725144
25	0.0	-80.6671626899
25	0.0	-81.233309833
25	0.0	-81.6710375022
25	0.0	-80.7606911994
25	0.0	-81.1341154214
25	0.0	-81.3105245378
25	0.0	-80.9858307505
25	0.0	-80.8627334298
25	0.0	-79.7461104571
25	0.0	-79.5066452227
25	0.0	-81.8102959945
25	0.0	-80.9400591144
25	0.0	-80.5620441546
25	0.0	-81.2134922742
25	0.0	-80.7981216743
25	0.0	-81.3275964976
25	0.0	-80.942018695
25	0.0	-80.9006708768
25	0.0	-80.9433894189
25	0.0	-81.4983493576
25	0.0	-80.6091427003
25	0.0	-80.4630261738
25	0.0	-80.6452572843
25	0.0	-81.4242831553
25	0.0	-80.7446167554
25	0.0	-82.0771160212
25	0.0	-80.7268171811
25	0.0	-80.7322385681
25	0.0	-79.7746038158
25	0.0	-81.3569167995
25	0.0	-80.4432942459
25	0.0	-80.6831283754
25	0.0	-80.6775961403
25	0.0	-80.8172162413
25	0.0	-80.7962377076
25	0.0	-80.6694336219
25	0.0	-80.9447654059
25	0.0	-80.3497899899
25	0.0	-80.3404825758
25	0.0	-80.904141859
25	0.0	-80.8747274248
25	0.0	-80.0601950022
25	0.0	-80.6215073547
25	0.0	-80.2726184739
25	0.0	-80.9392708241
25	0.0	-81.667920979
25	0.0	-80.8640012668
25	0.0	-81.6180884962
25	0.0	-80.55127098
25	0.0	-81.138436779
25	0.0	-81.7087973752
25	0.0	-81.1613110642
25	0.0	-80.3817519081
25	0.0	-82.1280699273
25	0.0	-80.6943680521
25	0.0	-80.8053674748
25	0.0	-81.2765343695
25	0.0	-80.5537901059
25	0.0	-81.2569022084
25	0.0	-81.1201409566
25	0.0	-81.057651065
25	0.0	-81.3741721491
25	0.0	-80.4129172561
25	0.0	-81.5204210794
25	0.0	-81.2311308852
25	0.0	-81.3509821543
25	0.0	-81.1462612664
25	0.0	-79.6997517412
25	0.0	-80.9343176334
25	0.0	-80.6767383287
25	0.0	-80.1067761983
25	0.0	-79.9867665226
25	0.0	-82.6483029541
25	0.0	-81.3924973043
25	0.0	-82.022029676
25	0.0	-80.3149009938
25	0.0	-81.004056045
25	0.0	-80.7770903105
25	0.0	-80.7430787678
25	0.0	-80.407567364
25	0.0	-81.6345281961
25	0.0	-80.6041404834
25	0.0	-82.2105365579
25	0.0	-80.4722290187
25	0.0	-81.132621828
25	0.0	-81.1264382525
25	0.0	-81.3318889828
25	0.0	-81.1803861418
25	0.0	-81.3488617271
25	0.0	-80.1708326451
25	0.0	-80.889309923
25	0.0	-81.5518351685
25	0.0	-80.8008948964
25	0.0	-80.318556763
25	0.0	-81.7845439208
25	0.0	-81.2115469547
25	0.0	-80.7502358217
25	0.0	-81.9451931344
25	0.0	-82.3875004291
25	0.0	-81.2080757304
25	0.0	-80.1370328618
25	0.0	-80.7755058802
25	0.0	-80.2395250052
25	0.0	-81.210053117
25	0.0	-81.3419997817
25	0.0	-82.2166911546
25	0.0	-81.4803518774
25	0.0	-81.3702264221
25	0.0	-80.5886839665
25	0.0	-80.8401045144
25	0.0	-80.5711128339
25	0.0	-79.8585533006
25	0.0	-82.0298566927
25	0.0	-80.0385733763
25	0.0	-80.9507941476
25	0.0	-81.3120804911
25	0.0	-81.3229776164
25	0.0	-81.4883181122
25	0.0	-81.5066263213
25	0.0	-81.3536798702
25	0.0	-80.6470956024
25	0.0	-81.5498957323
25	0.0	-82.4794012106
25	0.0	-80.5254539486
25	0.0	-81.6370082869
25	0.0	-80.9036671107
25	0.0	-80.4588725416
25	0.0	-81.0346181511
25	0.0	-82.548092347
25	0.0	-81.8340260752
25	0.0	-80.5899886187
25	0.0	-80.0131427933
25	0.0	-81.1296437559
25	0.0	-80.5060096905
25	0.0	-80.5473972369
25	0.0	-80.6924949448
25	0.0	-81.7608316945
25	0.0	-81.3965574409
25	0.0	-81.0883266291
25	0.0	-81.0811476112
25	0.0	-80.2244095164
25	0.0	-80.1996848889
25	0.0	-80.6405731618
25	0.0	-81.1805746481
25	0.0	-80.5288776041
25	0.0	-82.2515367324
25	0.0	-80.8911791594
25	0.0	-81.1626093418
25	0.0	-80.7468150751
25	0.0	-80.3281198091
25	0.0	-81.5499848877
25	0.0	-80.7857010335
25	0.0	-81.2456315937
25	0.0	-81.18677978
25	0.0	-82.0857626578
25	0.0	-81.0797635717
25	0.0	-80.9819664496
25	0.0	-80.5634393344
25	0.0	-80.750406674
25	0.0	-81.3321508878
25	0.0	-81.6900804089
25	0.0	-80.5559184936
25	0.0	-80.8287336958
25	0.0	-80.4152551045
25	0.0	-81.8532234888
25	0.0	-81.6393649413
25	0.0	-81.4810734507
25	0.0	-81.1222049085
25	0.0	-81.0192944695
25	0.0	-81.7465584149
25	0.0	-79.4772057427
25	0.0	-81.1248418898
25	0.0	-81.807090304
25	0.0	-80.7364572096
25	0.0	-80.7651447277
25	0.0	-82.3230704071
25	0.0	-81.4344959694
25	0.0	-79.7164149886
25	0.0	-81.0575196981
25	0.0	-81.6828923934
25	0.0	-81.3129786991
25	0.0	-82.3853602754
25	0.0	-80.7891779592
25	0.0	-79.7842471073
25	0.0	-80.4210716142
25	0.0	-81.077124121
25	0.0	-80.3371477553
25	0.0	-81.6646596241
25	0.0	-79.8566929752
25	0.0	-82.1639815366
25	0.0	-80.8648173457
25	0.0	-80.1908121294
25	0.0	-80.7688872062
25	0.0	-81.2220660993
25	0.0	-80.7642368293
25	0.0	-81.6758902389
25	0.0	-81.1630341348
25	0.0	-80.7649769226
25	0.0	-81.6549749077
25	0.0	-81.2627844806
25	0.0	-81.3802939159
25	0.0	-81.4167193767
25	0.0	-82.2952640362
25	0.0	-81.3535190338
25	0.0	-81.3509902457
25	0.0	-81.2893591793
25	0.0	-80.4415950716
25	0.0	-80.7792808135
25	0.0	-80.3474891945
25	0.0	-80.6405206275
25	0.0	-81.1633299677
25	0.0	-81.1883542084
25	0.0	-81.0403585998
25	0.0	-80.2709987141
25	0.0	-81.3856321939
25	0.0	-81.2150066926
25	0.0	-81.2203243127
25	0.0	-80.6223393364
25	0.0	-81.7518857726
25	0.0	-82.000150436
25	0.0	-81.1829273953
25	0.0	-80.4880439942
25	0.0	-80.4675378915
25	0.0	-79.3796480154
25	0.0	-80.872592815
25	0.0	-81.6757611217
25	0.0	-80.5880608901
25	0.0	-81.5043792131
25	0.0	-81.2736235271
25	0.0	-80.8663346716
25	0.0	-80.0019983679
25	0.0	-80.9477333435
