# Supplementary material for: Unique membrane properties and enhanced signal processing in human neocortical neurons
Source: eLife. 2016 Oct 6;5:e16553. doi: 10.7554/eLife.16553 (PMC5100995; doi:10.7554/eLife.16553)
Supplement: Source code 1. — DOI: http://dx.doi.org/10.7554/eLife.16553.014 [file elife-16553-code1.zip › Fig3/Fig3b/DIST_045_SYNC/Mon_Apr_11_11_35_14_2016/syns_250/sync_stim_seed_724.txt]

NUMBER_OF_SYNAPSES	APC_N	MAX_VOLTAGE
250	2.0	43.7886838644
250	2.0	43.8000112886
250	2.0	43.8114567579
250	2.0	43.8325522729
250	2.0	43.8767941032
250	2.0	43.77143323
250	2.0	43.8661878658
250	2.0	43.852273275
250	2.0	43.8383001853
250	2.0	43.8478300376
250	2.0	43.8577010773
250	2.0	43.879277896
250	2.0	43.88674977
250	2.0	43.8247652736
250	2.0	43.8536007531
250	2.0	43.8692148242
250	2.0	43.8503538734
250	2.0	43.8739878555
250	1.0	43.8122740738
250	2.0	43.8794118443
250	2.0	43.7901735013
250	2.0	43.8551313274
250	2.0	43.7873036932
250	2.0	43.8825468601
250	2.0	43.8605390781
250	2.0	43.81268645
250	2.0	43.7932123683
250	2.0	43.8402390027
250	2.0	43.8420319787
250	2.0	43.8749609505
250	2.0	43.8269490088
250	2.0	43.8051427579
250	1.0	43.8833012359
250	2.0	43.7714494526
250	2.0	43.8738243206
250	2.0	43.8762806227
250	2.0	43.8730239595
250	2.0	43.7995198726
250	2.0	43.8300327704
250	2.0	43.8557310495
250	1.0	43.7851366764
250	2.0	43.8697511366
250	2.0	43.8810332363
250	2.0	43.8734535192
250	1.0	43.8767521815
250	2.0	43.8676550764
250	1.0	43.8729203656
250	2.0	43.8769200183
250	2.0	43.8436037568
250	2.0	43.8066154695
250	2.0	43.8652618035
250	1.0	43.8518082845
250	2.0	43.8466036082
250	2.0	43.8824444415
250	2.0	43.8169963237
250	2.0	43.8125123708
250	2.0	43.8011213705
250	2.0	43.8391122829
250	2.0	43.8715465455
250	2.0	43.8573712741
250	2.0	43.7830288012
250	2.0	43.869950529
250	2.0	43.7980066832
250	2.0	43.8091512104
250	2.0	43.8839962966
250	1.0	43.8480215149
250	2.0	43.8604250967
250	2.0	43.8674771879
250	2.0	43.8619836897
250	2.0	43.8347293955
250	2.0	43.8760767833
250	2.0	43.8652352019
250	2.0	43.8647881065
250	2.0	43.7761253954
250	2.0	43.8114287236
250	2.0	43.8761504884
250	2.0	43.8279969303
250	2.0	43.844088904
250	2.0	43.8667045852
250	1.0	43.7782257051
250	2.0	43.8657642086
250	2.0	43.8145214983
250	2.0	43.8336788133
250	2.0	43.8432169392
250	2.0	43.8113726132
250	2.0	43.784835829
250	2.0	43.8715937944
250	2.0	43.8521780815
250	2.0	43.8867595731
250	2.0	43.8020341539
250	2.0	43.8065384697
250	2.0	43.8504705408
250	2.0	43.8601581525
250	2.0	43.8273957471
250	2.0	43.8803931677
250	2.0	43.8545031105
250	2.0	43.8543402367
250	1.0	43.8646964711
250	2.0	43.8738995381
250	2.0	43.8246257272
250	2.0	43.8761562914
250	2.0	43.8370755409
250	2.0	43.8604318498
250	2.0	43.8840869527
250	2.0	43.8243124355
250	2.0	43.8280753266
250	2.0	43.8080762873
250	2.0	43.8415779619
250	2.0	43.836983275
250	2.0	43.7664484224
250	2.0	43.8525590699
250	2.0	43.861183078
250	2.0	43.8924504138
250	2.0	43.8697776632
250	2.0	43.8167306883
250	1.0	43.8830466884
250	2.0	43.783911635
250	2.0	43.8585512707
250	2.0	43.8673266384
250	2.0	43.8682984622
250	2.0	43.8560962057
250	2.0	43.8773103601
250	2.0	43.8714937182
250	2.0	43.8656178565
250	2.0	43.880396564
250	1.0	43.8673370485
250	2.0	43.8357245619
250	2.0	43.8619599563
250	2.0	43.8207163986
250	2.0	43.8242727302
250	2.0	43.8573461559
250	2.0	43.7927077021
250	2.0	43.7807973238
250	2.0	43.8342370468
250	2.0	43.8736713565
250	2.0	43.8481898353
250	2.0	43.845718256
250	2.0	43.8784656775
250	2.0	43.8851966808
250	2.0	43.8643443445
250	2.0	43.8439711635
250	2.0	43.8861738929
250	2.0	43.8711752913
250	2.0	43.8491922746
250	1.0	43.8578264596
250	2.0	43.8617039686
250	2.0	43.8792928057
250	2.0	43.8269416059
250	2.0	43.8595794208
250	2.0	43.8578647886
250	2.0	43.8523293666
250	2.0	43.8817338988
250	2.0	43.8686661196
250	2.0	43.832566686
250	2.0	43.839302646
250	2.0	43.8788441036
250	2.0	43.811522508
250	2.0	43.8758559082
250	2.0	43.8325950625
250	2.0	43.822279417
250	2.0	43.8821922597
250	2.0	43.8858187315
250	2.0	43.8691309132
250	2.0	43.8369596208
250	1.0	43.8656600396
250	2.0	43.7846933617
250	2.0	43.865447393
250	2.0	43.8327000153
250	2.0	43.8068049366
250	3.0	43.7942126912
250	2.0	43.8780300244
250	2.0	43.8342381779
250	2.0	43.8628727263
250	2.0	43.8598680472
250	2.0	43.8778188475
250	2.0	43.8632004111
250	2.0	43.8418149583
250	2.0	43.8249130201
250	1.0	43.823320822
250	2.0	43.8599151408
250	2.0	43.7912046015
250	2.0	43.8227295016
250	2.0	43.8292181213
250	2.0	43.8290246832
250	2.0	43.8301545812
250	2.0	43.8579336403
250	2.0	43.8068275491
250	2.0	43.8466619254
250	2.0	43.8745853996
250	2.0	43.8638122284
250	2.0	43.8785022414
250	2.0	43.7955138753
250	2.0	43.8142238751
250	2.0	43.7934419162
250	2.0	43.8029522837
250	2.0	43.7979439644
250	2.0	43.850275924
250	2.0	43.8340685847
250	2.0	43.8348363358
250	2.0	43.8679237728
250	1.0	43.8603246939
250	2.0	43.809936867
250	2.0	43.7510594928
250	2.0	43.8189790947
250	2.0	43.8473515141
250	2.0	43.8219718124
250	2.0	43.7989371636
250	2.0	43.8637807434
250	2.0	43.8330428066
250	2.0	43.8835383996
250	2.0	43.8578106891
250	2.0	43.8713684917
250	2.0	43.8554257485
250	2.0	43.8607365664
250	2.0	43.8835198743
250	2.0	43.8439344378
250	2.0	43.8691628416
250	2.0	43.8457680819
250	2.0	43.8128957487
250	2.0	43.8687912565
250	2.0	43.8181402273
250	2.0	43.8035297334
250	2.0	43.7973717155
250	2.0	43.8276596737
250	2.0	43.8011748459
250	2.0	43.7839843564
250	1.0	43.8106214795
250	2.0	43.8369707225
250	2.0	43.8694723852
250	2.0	43.7773353837
250	2.0	43.8651044749
250	2.0	43.877835278
250	2.0	43.8696943628
250	2.0	43.8581167175
250	2.0	43.8168616947
250	2.0	43.8626426072
250	2.0	43.8441548297
250	1.0	43.8726298402
250	2.0	43.874741552
250	2.0	43.8028519342
250	2.0	43.7955033884
250	2.0	43.8532967827
250	2.0	43.854077518
250	2.0	43.8101381855
250	2.0	43.8732015346
250	2.0	43.8601432772
250	2.0	43.8618770686
250	2.0	43.8040709742
250	1.0	43.875710084
250	2.0	43.7782270335
250	2.0	43.8575705893
250	2.0	43.8128982092
250	2.0	43.7787429275
250	2.0	43.8920603048
250	2.0	43.7950568797
250	2.0	43.8528847863
250	2.0	43.8026161944
250	2.0	43.829201053
250	2.0	43.7718809889
250	2.0	43.8641444346
250	1.0	43.8614318109
250	2.0	43.8568633074
250	2.0	43.8045977293
250	3.0	43.8413304737
250	2.0	43.8517330696
250	2.0	43.8290643072
250	2.0	43.8849506162
250	2.0	43.8725085551
250	2.0	43.8528763661
250	2.0	43.8734371755
250	1.0	43.8641269871
250	2.0	43.8696012631
250	2.0	43.837132944
250	2.0	43.7987447626
250	2.0	43.8760559006
250	2.0	43.8282896604
250	2.0	43.8653943897
250	2.0	43.8423847014
250	2.0	43.8902394068
250	2.0	43.8733293007
250	2.0	43.7814542376
250	2.0	43.8593172842
250	2.0	43.7707586098
250	2.0	43.8782591371
250	2.0	43.820223767
250	2.0	43.867722194
250	2.0	43.86040469
250	2.0	43.8697256505
250	1.0	43.8072361518
250	2.0	43.8793174109
250	2.0	43.871536773
250	1.0	43.8747225528
250	2.0	43.8533609913
250	2.0	43.8482327807
250	2.0	43.830379101
250	2.0	43.8797293176
250	2.0	43.8802037769
250	2.0	43.8148543567
250	2.0	43.8624143068
250	2.0	43.8640561219
250	2.0	43.8795712788
250	2.0	43.8180261897
250	2.0	43.8368801781
250	2.0	43.8830740592
250	2.0	43.7915469665
250	2.0	43.8762607856
250	3.0	43.862067586
250	2.0	43.8597446075
250	2.0	43.8806409601
250	2.0	43.8211381005
250	2.0	43.8162489869
250	2.0	43.8762748971
250	2.0	43.8848621113
250	2.0	43.8587326914
250	2.0	43.8132325613
250	2.0	43.7916145871
250	2.0	43.8276076962
250	2.0	43.8643628656
250	2.0	43.7865555728
250	2.0	43.813731217
250	2.0	43.8246126608
250	2.0	43.8525741711
250	2.0	43.8718668857
250	2.0	43.8081092854
250	2.0	43.8568258962
250	1.0	43.8095649938
250	2.0	43.8776309547
250	2.0	43.8083305484
250	2.0	43.8680506245
250	1.0	43.8142265546
250	2.0	43.8783735038
250	2.0	43.8266145999
250	2.0	43.8734399823
250	2.0	43.8698304823
250	2.0	43.7876273631
250	2.0	43.8333759048
250	1.0	43.8850475786
250	2.0	43.8757157522
250	3.0	43.7588992706
250	2.0	43.8427879782
250	2.0	43.8642994321
250	2.0	43.7952436145
250	2.0	43.7976963459
250	2.0	43.8858740955
250	2.0	43.8650706935
250	2.0	43.8755541592
250	2.0	43.8654296998
250	2.0	43.8659799107
250	2.0	43.864382511
250	1.0	43.8237682329
250	2.0	43.8638570194
250	2.0	43.7849924471
250	2.0	43.7891658546
250	2.0	43.8465546886
250	2.0	43.8673066902
250	2.0	43.8228704559
250	2.0	43.8210552578
250	2.0	43.8758291084
250	2.0	43.7544148136
250	2.0	43.8630378045
250	2.0	43.8117193134
250	2.0	43.8733466877
250	2.0	43.8764310461
250	2.0	43.8651495665
250	2.0	43.8047023235
250	2.0	43.8713877072
250	2.0	43.8620138691
250	2.0	43.8280838572
250	2.0	43.8171132234
250	2.0	43.8646891088
250	2.0	43.8666103
250	2.0	43.8862122029
250	2.0	43.7914712451
250	2.0	43.8123246187
250	2.0	43.8450131607
250	2.0	43.8375126158
250	2.0	43.8732720166
250	2.0	43.8369760901
250	2.0	43.8821148905
250	2.0	43.8330870468
250	2.0	43.7782393397
250	3.0	43.7700715048
250	2.0	43.8754013204
250	2.0	43.8488321261
250	1.0	43.7866733581
250	2.0	43.8692351557
250	2.0	43.8678830576
250	2.0	43.821274899
250	2.0	43.8755111651
250	2.0	43.7677623525
250	2.0	43.8078557773
250	2.0	43.7988557321
250	2.0	43.7958809418
250	3.0	43.866462441
250	2.0	43.8437754927
250	2.0	43.8425490633
250	2.0	43.8532490191
250	1.0	43.7866061482
250	2.0	43.8512827705
250	2.0	43.8001455989
250	2.0	43.8495581833
250	2.0	43.8697009852
250	2.0	43.876506476
250	1.0	43.802377095
250	2.0	43.8653467392
250	2.0	43.7876437309
250	2.0	43.8325840716
250	2.0	43.8560105282
250	2.0	43.8030883252
250	2.0	43.8849957175
250	2.0	43.8557179367
250	2.0	43.8314923888
250	2.0	43.8880827815
250	2.0	43.8773622641
250	2.0	43.8100489634
250	2.0	43.8735286547
250	2.0	43.8309148049
250	3.0	43.8446884359
250	2.0	43.8121061809
250	2.0	43.8725722154
250	1.0	43.8467344126
250	2.0	43.8676496548
250	2.0	43.8037334324
250	2.0	43.8579557191
250	2.0	43.8714768849
250	2.0	43.8140158527
250	2.0	43.8081821286
250	2.0	43.8609177902
250	2.0	43.8215721932
250	2.0	43.8620686119
250	2.0	43.8190965405
250	2.0	43.7983729878
250	2.0	43.787096837
250	2.0	43.8307173202
250	2.0	43.8481049291
250	2.0	43.8715006136
250	2.0	43.8771355731
250	2.0	43.8930100415
250	2.0	43.8671109488
250	2.0	43.8602249752
250	2.0	43.8469408945
250	2.0	43.8659194657
250	2.0	43.8408857628
250	3.0	43.8422393755
250	2.0	43.826880155
250	2.0	43.8060845069
250	2.0	43.8637304326
250	3.0	43.8418777956
250	2.0	43.8422216006
250	2.0	43.7870349292
250	2.0	43.8726492848
250	2.0	43.7781470697
250	2.0	43.8072130724
250	2.0	43.8759539794
250	2.0	43.8327305519
250	2.0	43.858563554
250	2.0	43.8412651622
250	2.0	43.81647723
250	2.0	43.8456184934
250	2.0	43.7717614969
250	2.0	43.8734049478
250	1.0	43.8129113099
250	2.0	43.8482019698
250	2.0	43.8523149278
250	2.0	43.843571267
250	2.0	43.8488681839
250	2.0	43.8532908668
250	2.0	43.8617983487
250	2.0	43.8343479818
250	2.0	43.8727092458
250	2.0	43.8387022925
250	2.0	43.8716803874
250	2.0	43.8378486465
250	1.0	43.8082277531
250	2.0	43.8774673927
250	2.0	43.874591445
250	2.0	43.8808165701
250	2.0	43.835313298
250	2.0	43.7755389748
250	2.0	43.8109421244
250	2.0	43.864002173
250	2.0	43.8676073356
250	2.0	43.8635976819
250	1.0	43.8062112471
250	2.0	43.8175592233
250	2.0	43.8609091858
250	2.0	43.8113131027
250	2.0	43.8808273753
250	2.0	43.8416649692
250	2.0	43.8568690457
250	2.0	43.8283182409
250	2.0	43.8559352699
250	2.0	43.7976033528
250	2.0	43.8285736325
250	2.0	43.8074996847
250	2.0	43.8584792605
250	2.0	43.8697073043
250	2.0	43.8451122076
250	2.0	43.8312994252
250	2.0	43.8690721842
250	2.0	43.8634505222
250	2.0	43.7982433363
250	2.0	43.7752751519
250	2.0	43.7917610473
250	2.0	43.8293008092
250	2.0	43.7809841269
250	2.0	43.8228525463
250	2.0	43.8767970464
250	2.0	43.8287440287
250	2.0	43.8077961354
250	1.0	43.8546076771
250	2.0	43.8858777773
250	2.0	43.8505746634
250	2.0	43.8219939412
250	1.0	43.8197576736
250	2.0	43.8700475729
250	2.0	43.8761270477
250	2.0	43.8838278316
250	2.0	43.7818291967
250	2.0	43.8640188744
250	2.0	43.8167208703
250	2.0	43.8483301719
250	2.0	43.8657523929
250	2.0	43.8070679968
250	2.0	43.7819717299
250	2.0	43.849735547
250	2.0	43.8077732604
250	2.0	43.8783666981
250	1.0	43.8231244822
250	2.0	43.7744404489
250	2.0	43.8739140308
250	2.0	43.8111762385
250	1.0	43.8724592262
250	2.0	43.8671079684
250	2.0	43.8211031453
250	2.0	43.8234068512
250	2.0	43.7833678186
250	2.0	43.8792964729
250	2.0	43.8549660787
250	1.0	43.8209882346
250	2.0	43.8386154002
250	2.0	43.806830247
250	2.0	43.880030898
250	2.0	43.8594810723
250	2.0	43.8699741469
250	2.0	43.7684320537
250	2.0	43.88228741
250	2.0	43.8449096989
250	2.0	43.8413616453
250	2.0	43.8199647926
250	2.0	43.8586619302
250	2.0	43.87461139
250	2.0	43.78902244
250	2.0	43.8227176887
250	2.0	43.7763773972
250	2.0	43.8383297896
250	2.0	43.8063573525
250	2.0	43.7976837883
250	2.0	43.8283131579
250	1.0	43.8897352245
250	2.0	43.8555106887
250	2.0	43.8717123035
250	1.0	43.8795304282
250	2.0	43.8576675703
250	2.0	43.8159517147
250	3.0	43.8401385873
250	2.0	43.8533973873
250	2.0	43.853873832
250	2.0	43.8181726787
250	2.0	43.8804900528
250	2.0	43.8832597576
250	2.0	43.8649267432
250	2.0	43.8668837613
250	2.0	43.8136939277
250	2.0	43.8100329387
250	2.0	43.8774865916
250	2.0	43.8682341739
250	2.0	43.8127343948
250	2.0	43.8522076144
250	2.0	43.8561189169
250	1.0	43.8625330244
250	2.0	43.8634056911
250	2.0	43.869308215
250	2.0	43.7824754069
250	2.0	43.8274244323
250	2.0	43.8798656736
250	2.0	43.8411110908
250	2.0	43.850900589
250	1.0	43.8775513756
250	3.0	43.8236203569
250	1.0	43.8371930098
250	2.0	43.8781096588
250	1.0	43.8049083955
250	2.0	43.874901242
250	2.0	43.8278777186
250	2.0	43.8377729697
250	2.0	43.7830042471
250	2.0	43.804385479
250	2.0	43.8055624831
250	3.0	43.7668012626
250	2.0	43.7789050836
250	2.0	43.8562702092
250	1.0	43.8793300951
250	2.0	43.8534188093
250	1.0	43.86825256
250	2.0	43.8595521258
250	2.0	43.8646024632
250	2.0	43.8273582437
250	2.0	43.7846737613
250	2.0	43.8670284868
250	1.0	43.8330181673
250	2.0	43.8067926617
250	2.0	43.8664365816
250	2.0	43.7716560386
250	2.0	43.8645174625
250	2.0	43.796520543
250	2.0	43.7941158908
250	2.0	43.852845046
250	2.0	43.8511377668
250	2.0	43.8341263979
250	2.0	43.8127885523
250	1.0	43.8467282525
250	2.0	43.8449180367
250	2.0	43.8778956929
250	2.0	43.8587102756
250	2.0	43.7901816177
250	2.0	43.8566312327
250	2.0	43.8589658679
250	2.0	43.8700537405
250	2.0	43.8423703807
250	2.0	43.8236671393
250	3.0	43.7944343149
250	2.0	43.8509450824
250	2.0	43.8348134826
250	2.0	43.87150103
250	2.0	43.8412713694
250	2.0	43.8829434632
250	2.0	43.8396011566
250	2.0	43.8687339871
250	2.0	43.8704513907
250	2.0	43.8313483233
250	2.0	43.8657661368
250	2.0	43.8683030052
250	2.0	43.8575243376
250	2.0	43.7948406717
250	2.0	43.7929131555
250	2.0	43.8534547534
250	2.0	43.8559693474
250	2.0	43.8190998308
250	2.0	43.8222170075
250	2.0	43.8735117695
250	2.0	43.8615406617
250	2.0	43.8458158338
250	2.0	43.8660392285
250	2.0	43.8478264985
250	2.0	43.8031891936
250	2.0	43.8617052361
250	1.0	43.867146296
250	2.0	43.8195591887
250	2.0	43.8487121783
250	2.0	43.8252993995
250	2.0	43.8687000992
250	2.0	43.7472659037
250	2.0	43.8002103567
250	2.0	43.856775861
250	1.0	43.8787055293
250	2.0	43.7654824825
250	2.0	43.8975403436
250	2.0	43.8669152296
250	2.0	43.797480175
250	2.0	43.8576662354
250	2.0	43.8003390362
250	2.0	43.8534841517
250	2.0	43.8716281244
250	2.0	43.8210457689
250	2.0	43.8627632681
250	2.0	43.812299829
250	2.0	43.8830132342
250	2.0	43.8460501129
250	2.0	43.8653541073
250	2.0	43.823595187
250	2.0	43.8843782594
250	2.0	43.8088664679
250	2.0	43.7919844852
250	2.0	43.8451144993
250	2.0	43.8486134613
250	2.0	43.8648521784
250	2.0	43.864141795
250	2.0	43.8069070253
250	2.0	43.8780738451
250	2.0	43.8298931547
250	2.0	43.8294584511
250	2.0	43.8477552743
250	2.0	43.8640468626
250	2.0	43.8185690369
250	2.0	43.8593175707
250	2.0	43.8393875691
250	2.0	43.8516051914
250	2.0	43.8813869556
250	2.0	43.8714259855
250	1.0	43.8419887387
250	1.0	43.8694020758
250	2.0	43.8386102891
250	2.0	43.837865559
250	2.0	43.8614054193
250	2.0	43.865335432
250	2.0	43.7884424728
250	2.0	43.8606394838
250	2.0	43.8747575705
250	2.0	43.8828929775
250	2.0	43.8798950233
250	2.0	43.7796166747
250	2.0	43.8709696087
250	2.0	43.8704061274
250	2.0	43.8431614801
250	2.0	43.7981829806
250	1.0	43.8798131475
250	2.0	43.8100143522
250	2.0	43.8558995943
250	2.0	43.8859610035
250	2.0	43.8807322141
250	2.0	43.814786495
250	2.0	43.8523737164
250	2.0	43.8606776345
250	1.0	43.7960015227
250	2.0	43.8748660995
250	1.0	43.8103342416
250	2.0	43.8682479141
250	2.0	43.8553235648
250	2.0	43.7722897942
250	2.0	43.8416840351
250	2.0	43.8618164313
250	1.0	43.8840624873
250	2.0	43.8748572662
250	2.0	43.8749766093
250	2.0	43.8648753726
250	2.0	43.8724334776
250	2.0	43.8337241642
250	2.0	43.7780901512
250	2.0	43.8749010925
250	2.0	43.8561498871
250	2.0	43.8127654177
250	2.0	43.8215070644
250	2.0	43.8502890779
250	2.0	43.8210347826
250	1.0	43.8776783775
250	2.0	43.8689353097
250	2.0	43.8408400917
250	1.0	43.8086836221
250	2.0	43.8677656255
250	2.0	43.8314861818
250	2.0	43.824578033
250	2.0	43.7976507883
250	2.0	43.8555129237
250	2.0	43.8719238878
250	2.0	43.8711664018
250	2.0	43.7751650427
250	2.0	43.8714565417
250	2.0	43.8211357284
250	2.0	43.8402616658
250	2.0	43.8266068695
250	2.0	43.8052089839
250	2.0	43.8211834809
250	2.0	43.8875294194
250	2.0	43.8591846088
250	2.0	43.801542823
250	2.0	43.8545106969
250	2.0	43.8617630996
250	2.0	43.8480003134
250	2.0	43.8622951227
250	2.0	43.8277676567
250	2.0	43.8546571892
250	2.0	43.8434253593
250	2.0	43.8750388294
250	2.0	43.8857420741
250	2.0	43.8212061303
250	2.0	43.849292418
250	2.0	43.8657840598
250	2.0	43.8839563821
250	2.0	43.8205951961
250	2.0	43.7792728905
250	2.0	43.7941719308
250	2.0	43.8458502742
250	2.0	43.8823937816
250	2.0	43.7969156965
250	2.0	43.8046233813
250	2.0	43.7703232309
250	2.0	43.8740034905
250	2.0	43.8747722864
250	1.0	43.8507063238
250	2.0	43.8858572952
250	2.0	43.8229652769
250	2.0	43.7880357788
250	2.0	43.8775344748
250	2.0	43.8356400037
250	2.0	43.7950231078
250	2.0	43.8796382148
250	2.0	43.8465896807
250	1.0	43.8475636898
250	2.0	43.8811004744
250	2.0	43.8463540346
250	2.0	43.8714643443
250	2.0	43.8617376052
250	2.0	43.7748323705
250	2.0	43.8448027129
250	2.0	43.8706546138
250	2.0	43.8375640499
250	2.0	43.8651385933
250	2.0	43.835784761
250	2.0	43.859257082
250	1.0	43.844645739
250	1.0	43.8603133493
250	2.0	43.8244519888
250	2.0	43.8522972602
250	2.0	43.8685189242
250	1.0	43.8113943014
250	2.0	43.8639184575
250	1.0	43.8026785954
250	2.0	43.8569413467
250	2.0	43.8609257593
250	2.0	43.853926423
250	1.0	43.8348636434
250	2.0	43.839803931
250	2.0	43.8683248287
250	2.0	43.8620144704
250	2.0	43.8155344815
250	2.0	43.8857785118
250	2.0	43.8028997759
250	2.0	43.8663444038
250	2.0	43.8087013498
250	2.0	43.8214833172
250	2.0	43.8542693116
250	2.0	43.807780247
250	2.0	43.8489671733
250	2.0	43.7788990437
250	2.0	43.874484612
250	2.0	43.8672403285
250	2.0	43.8088225926
250	2.0	43.8598969557
250	2.0	43.8696889232
250	2.0	43.8816124003
250	2.0	43.8239217017
250	2.0	43.8581651471
250	2.0	43.8042045351
250	2.0	43.8089463255
250	2.0	43.7810636909
250	2.0	43.804370399
250	1.0	43.8356466988
250	3.0	43.8364410278
250	2.0	43.8398739077
250	2.0	43.8646220271
250	2.0	43.8340211759
250	1.0	43.8703432182
250	2.0	43.8524401527
250	2.0	43.7960831853
250	2.0	43.8523581958
250	2.0	43.8706164368
250	2.0	43.8191262065
250	1.0	43.8159163441
250	1.0	43.8575674551
250	2.0	43.8790764811
250	2.0	43.8631195114
250	2.0	43.862686149
250	2.0	43.8043869568
250	1.0	43.880109985
250	1.0	43.7967729182
250	2.0	43.8519992771
250	2.0	43.8252190185
250	2.0	43.8419628852
250	2.0	43.8748071406
250	2.0	43.8201393025
250	2.0	43.8925616817
250	2.0	43.8655147368
250	2.0	43.8557181511
250	2.0	43.8697909819
250	2.0	43.8552175141
250	2.0	43.8818018985
250	2.0	43.7723624184
250	2.0	43.8480223831
250	1.0	43.8482194689
250	2.0	43.8524376602
250	2.0	43.8434983163
250	2.0	43.8329043317
250	2.0	43.8256007289
250	2.0	43.8812919121
250	3.0	43.8581649618
250	2.0	43.7870940483
250	3.0	43.8249790822
250	2.0	43.8610612395
250	2.0	43.8789488692
250	2.0	43.849440771
250	2.0	43.8370106477
250	2.0	43.8090127596
250	2.0	43.8004839838
250	2.0	43.8102101978
250	2.0	43.8652181555
250	2.0	43.7740956329
250	2.0	43.8857471168
250	2.0	43.8780744843
250	2.0	43.8607877611
250	2.0	43.7838508531
250	2.0	43.8199949947
250	1.0	43.805862418
250	2.0	43.8687902171
250	1.0	43.7986553569
250	2.0	43.7826890436
250	2.0	43.8597743083
250	2.0	43.8286660695
250	1.0	43.8151498251
250	2.0	43.8939170457
250	2.0	43.8448707884
250	2.0	43.8821673793
250	2.0	43.8494011036
250	2.0	43.8245511262
250	1.0	43.8231981435
250	2.0	43.8790080271
250	2.0	43.7884862514
250	2.0	43.8410690615
250	2.0	43.8472423021
250	1.0	43.8367644697
250	2.0	43.8575121946
250	2.0	43.8469193437
250	2.0	43.7829261984
250	2.0	43.8576304058
250	2.0	43.7771311297
250	2.0	43.8444884269
250	1.0	43.8352603223
250	2.0	43.8397709213
250	2.0	43.8220481985
250	2.0	43.7696903285
250	3.0	43.8332252764
250	2.0	43.875340853
250	2.0	43.8458158028
250	2.0	43.7802144018
250	2.0	43.8649248247
250	2.0	43.8621122846
250	2.0	43.8344097844
250	2.0	43.8834589439
250	2.0	43.8709015969
250	2.0	43.8382685631
250	2.0	43.8875653829
250	2.0	43.7879461059
250	2.0	43.8763459132
250	2.0	43.780455141
250	2.0	43.8559313671
250	1.0	43.8864158486
250	1.0	43.8655102485
250	2.0	43.8207293282
250	2.0	43.8260301579
250	2.0	43.8746757163
250	2.0	43.8784218426
250	2.0	43.8629036282
250	2.0	43.8573367362
250	2.0	43.8528325001
250	2.0	43.8349120853
250	2.0	43.8651329521
250	1.0	43.8615514699
250	2.0	43.8536043769
250	2.0	43.8703823494
250	2.0	43.8486293667
250	2.0	43.8723054079
250	2.0	43.8612105873
250	2.0	43.8575855904
250	2.0	43.7785325501
250	2.0	43.8086491661
250	2.0	43.8488559152
250	2.0	43.7885606738
250	2.0	43.8679428693
250	2.0	43.7831778091
250	2.0	43.8720953036
250	2.0	43.8465345624
250	2.0	43.827257344
250	2.0	43.7914313723
250	2.0	43.8527594271
250	2.0	43.7895153778
250	2.0	43.8166302305
250	2.0	43.7665940703
250	2.0	43.8381689118
250	2.0	43.8368024384
250	2.0	43.769910921
250	1.0	43.8079795622
250	2.0	43.8225640692
250	2.0	43.8587494927
250	2.0	43.820289053
250	2.0	43.8733596752
250	2.0	43.8510945918
250	2.0	43.8818474886
250	2.0	43.8684807524
250	2.0	43.8621913066
250	2.0	43.830271074
250	2.0	43.833356235
250	1.0	43.8312115854
250	2.0	43.8659439132
250	2.0	43.8702925665
250	2.0	43.852207777
250	2.0	43.8793230474
250	1.0	43.8818688544
250	2.0	43.8350557119
250	2.0	43.8679769081
250	1.0	43.8809459206
