# Supplementary material for: Unique membrane properties and enhanced signal processing in human neocortical neurons
Source: eLife. 2016 Oct 6;5:e16553. doi: 10.7554/eLife.16553 (PMC5100995; doi:10.7554/eLife.16553)
Supplement: Source code 1. — DOI: http://dx.doi.org/10.7554/eLife.16553.014 [file elife-16553-code1.zip › Fig3/Fig3b/DIST_045_SYNC/Mon_Apr_11_11_35_14_2016/syns_251/sync_stim_seed_722.txt]

NUMBER_OF_SYNAPSES	APC_N	MAX_VOLTAGE
251	1.0	43.8520262209
251	2.0	43.7914774838
251	2.0	43.8738387061
251	1.0	43.8139929598
251	2.0	43.8802848723
251	2.0	43.8048838593
251	2.0	43.8452633327
251	2.0	43.8628192038
251	2.0	43.8538736019
251	2.0	43.8558345098
251	3.0	43.8602700204
251	2.0	43.8734099224
251	2.0	43.8761824452
251	2.0	43.8703673193
251	2.0	43.8632013647
251	2.0	43.8347063137
251	2.0	43.8513430499
251	2.0	43.8211024576
251	2.0	43.8107328471
251	2.0	43.8217445869
251	2.0	43.7797240403
251	2.0	43.8667462034
251	2.0	43.8864851392
251	2.0	43.790497367
251	2.0	43.8749477148
251	1.0	43.8628825251
251	2.0	43.8437056741
251	2.0	43.8738169706
251	2.0	43.8199250808
251	2.0	43.8756595849
251	2.0	43.7963150749
251	2.0	43.8739419244
251	2.0	43.7966054036
251	2.0	43.8302734118
251	1.0	43.8824784201
251	1.0	43.8737896719
251	2.0	43.8758817762
251	2.0	43.8271121264
251	2.0	43.7935071049
251	2.0	43.8892914869
251	2.0	43.8578171505
251	2.0	43.86567806
251	2.0	43.8809961787
251	1.0	43.8563367878
251	2.0	43.7870502216
251	2.0	43.8061295676
251	2.0	43.839909427
251	2.0	43.7869575023
251	1.0	43.8712969202
251	2.0	43.8460698041
251	2.0	43.8404048448
251	3.0	43.7717106697
251	2.0	43.8185254288
251	2.0	43.8177796237
251	2.0	43.8757985492
251	2.0	43.8591389778
251	2.0	43.8226740527
251	2.0	43.8642867726
251	2.0	43.8574840376
251	2.0	43.8935312975
251	2.0	43.8305016085
251	2.0	43.7985270217
251	2.0	43.8026213203
251	1.0	43.8144628641
251	2.0	43.8865750375
251	2.0	43.8674279044
251	1.0	43.8796010406
251	2.0	43.8782033304
251	2.0	43.8363384436
251	1.0	43.8641635891
251	2.0	43.804122127
251	2.0	43.8011905335
251	2.0	43.8285225265
251	2.0	43.8697819993
251	2.0	43.8407729611
251	2.0	43.8646571104
251	1.0	43.8043514342
251	2.0	43.8824579416
251	2.0	43.8361231692
251	2.0	43.8565171739
251	2.0	43.7978261385
251	2.0	43.8179597533
251	2.0	43.8417147326
251	2.0	43.8093743388
251	2.0	43.8160079804
251	2.0	43.8587688615
251	2.0	43.8450021437
251	2.0	43.8476805415
251	2.0	43.803051012
251	2.0	43.7638133967
251	2.0	43.8734115666
251	2.0	43.8699366889
251	2.0	43.7921690104
251	2.0	43.7824352731
251	2.0	43.8639625198
251	2.0	43.8254718607
251	2.0	43.8554890877
251	2.0	43.8686355567
251	2.0	43.8785866551
251	2.0	43.885671268
251	2.0	43.815658644
251	2.0	43.8654096757
251	2.0	43.8787633954
251	2.0	43.8408464756
251	2.0	43.8839089549
251	2.0	43.8219671165
251	2.0	43.8058966413
251	2.0	43.7951243189
251	2.0	43.8422409719
251	2.0	43.8485905073
251	2.0	43.8577609065
251	2.0	43.8314106237
251	2.0	43.8602830704
251	2.0	43.841325748
251	2.0	43.8750517509
251	2.0	43.8777553305
251	2.0	43.8642813845
251	2.0	43.8326308605
251	1.0	43.8370890763
251	2.0	43.8247244517
251	2.0	43.8778836838
251	2.0	43.8688717066
251	2.0	43.7999217664
251	2.0	43.8101306259
251	2.0	43.8720318774
251	2.0	43.8301775068
251	3.0	43.8360126975
251	2.0	43.870507738
251	2.0	43.8805877481
251	2.0	43.8481992678
251	2.0	43.785306542
251	2.0	43.879524621
251	2.0	43.8817753202
251	2.0	43.8647773653
251	2.0	43.8639485315
251	2.0	43.8682815741
251	2.0	43.8785800823
251	1.0	43.885727556
251	2.0	43.8508538339
251	2.0	43.8653941753
251	2.0	43.876239705
251	2.0	43.807661272
251	2.0	43.8160937715
251	1.0	43.8194794624
251	2.0	43.8460011469
251	2.0	43.8366582739
251	2.0	43.8795388798
251	2.0	43.8677081432
251	2.0	43.8452207799
251	2.0	43.7762664077
251	2.0	43.7761443733
251	2.0	43.8600764696
251	2.0	43.8731988665
251	2.0	43.8619825995
251	2.0	43.8649776383
251	2.0	43.8629803696
251	2.0	43.8082784826
251	2.0	43.8752320606
251	2.0	43.7962389994
251	2.0	43.85742923
251	2.0	43.8072927744
251	2.0	43.8027664094
251	2.0	43.8814775336
251	2.0	43.8738468691
251	2.0	43.8641955753
251	1.0	43.8087012347
251	2.0	43.8718828292
251	2.0	43.8731097116
251	2.0	43.8068217943
251	2.0	43.8659551616
251	2.0	43.8241762477
251	2.0	43.8368903767
251	2.0	43.7974519542
251	2.0	43.8238882797
251	2.0	43.8152742295
251	2.0	43.8084999149
251	2.0	43.8654956771
251	2.0	43.8028042864
251	2.0	43.8882882585
251	2.0	43.8711445449
251	2.0	43.8260398996
251	2.0	43.8762581595
251	2.0	43.8520371311
251	2.0	43.8354541371
251	2.0	43.8076131828
251	2.0	43.7829250102
251	2.0	43.8879730246
251	2.0	43.8714795701
251	2.0	43.812826049
251	2.0	43.8083747591
251	2.0	43.8795371616
251	2.0	43.865998545
251	2.0	43.8660815285
251	2.0	43.8673128535
251	2.0	43.8609632413
251	2.0	43.8407254594
251	1.0	43.8478403307
251	2.0	43.8564158288
251	2.0	43.8245825815
251	2.0	43.8236971219
251	2.0	43.851838198
251	2.0	43.8800198943
251	2.0	43.8720592647
251	2.0	43.8493609931
251	2.0	43.7710066948
251	2.0	43.8880951986
251	2.0	43.8263002722
251	2.0	43.8660450832
251	2.0	43.8673369068
251	2.0	43.8469275491
251	2.0	43.8684965607
251	2.0	43.8557380759
251	2.0	43.7977298149
251	2.0	43.8278300915
251	2.0	43.8740291828
251	2.0	43.8278843361
251	2.0	43.8465583387
251	2.0	43.873155697
251	2.0	43.8625311203
251	2.0	43.8303628989
251	2.0	43.80533743
251	1.0	43.8051772937
251	2.0	43.8579904142
251	2.0	43.8869314513
251	2.0	43.7803267714
251	2.0	43.831119436
251	2.0	43.8316734739
251	2.0	43.780052119
251	2.0	43.8345880365
251	2.0	43.8533170263
251	1.0	43.8731204805
251	2.0	43.8637381845
251	3.0	43.8563270587
251	2.0	43.8652508275
251	2.0	43.8378653747
251	2.0	43.7672113911
251	2.0	43.8326865367
251	1.0	43.8074148505
251	2.0	43.8356107284
251	2.0	43.8332984893
251	2.0	43.8507915079
251	2.0	43.8525653401
251	2.0	43.7700564099
251	2.0	43.8700348919
251	2.0	43.8377747127
251	2.0	43.8697849893
251	2.0	43.8182249334
251	2.0	43.8014348991
251	2.0	43.8136676016
251	2.0	43.8559339412
251	2.0	43.8329324368
251	3.0	43.8450177264
251	2.0	43.8703657052
251	2.0	43.8779208599
251	2.0	43.8703105828
251	2.0	43.8690571614
251	1.0	43.8067068779
251	2.0	43.8348030073
251	2.0	43.8732071012
251	1.0	43.8114043585
251	3.0	43.8543419186
251	2.0	43.8416250632
251	2.0	43.857581141
251	3.0	43.8372640162
251	2.0	43.8400889103
251	2.0	43.8657708231
251	2.0	43.7844692649
251	2.0	43.8621919062
251	2.0	43.8204910228
251	2.0	43.8683281376
251	2.0	43.8410889888
251	1.0	43.8825771862
251	2.0	43.8457673249
251	1.0	43.8093773148
251	2.0	43.8603529622
251	2.0	43.8236246946
251	2.0	43.8163924488
251	2.0	43.8546351129
251	2.0	43.7944998101
251	2.0	43.8600930407
251	2.0	43.8232151681
251	2.0	43.8219892082
251	2.0	43.8219843599
251	2.0	43.8595664335
251	2.0	43.8065415136
251	1.0	43.8512085057
251	2.0	43.8333284538
251	2.0	43.8317533387
251	2.0	43.8210943627
251	2.0	43.8890107586
251	2.0	43.8156681188
251	2.0	43.8717847123
251	1.0	43.8649690887
251	2.0	43.8755045899
251	2.0	43.7603888691
251	2.0	43.8458704312
251	2.0	43.8686735673
251	2.0	43.8042087154
251	2.0	43.8549938574
251	2.0	43.8371759695
251	2.0	43.8496823002
251	2.0	43.855616156
251	1.0	43.783496055
251	2.0	43.8520467187
251	2.0	43.7870193829
251	2.0	43.8249528459
251	2.0	43.8687653291
251	1.0	43.8688808473
251	1.0	43.8796890694
251	2.0	43.7940068626
251	2.0	43.8091937546
251	2.0	43.7952182971
251	2.0	43.8591873613
251	2.0	43.8300380528
251	2.0	43.8420027547
251	2.0	43.8748147829
251	2.0	43.8773019298
251	2.0	43.7863616622
251	2.0	43.8653789758
251	3.0	43.8568565957
251	2.0	43.885692909
251	2.0	43.867980166
251	1.0	43.8109486341
251	2.0	43.857390936
251	2.0	43.8266222781
251	2.0	43.8805767092
251	2.0	43.8235022029
251	2.0	43.8547887829
251	2.0	43.8351047649
251	2.0	43.786432309
251	2.0	43.8682857697
251	2.0	43.8888487409
251	2.0	43.8575358769
251	2.0	43.8212967431
251	2.0	43.7874173868
251	1.0	43.8771338132
251	2.0	43.8447310909
251	2.0	43.8812548624
251	2.0	43.8059413554
251	2.0	43.8557354467
251	2.0	43.8648662222
251	2.0	43.8293752344
251	1.0	43.8179877827
251	2.0	43.8125055147
251	2.0	43.875355862
251	2.0	43.8423962453
251	2.0	43.8316690425
251	2.0	43.8842363733
251	2.0	43.8712104193
251	2.0	43.8168001837
251	2.0	43.8545559864
251	1.0	43.8173074316
251	2.0	43.8665507698
251	2.0	43.8401458814
251	2.0	43.8645740712
251	2.0	43.8477180221
251	2.0	43.8658114109
251	2.0	43.8670577773
251	2.0	43.856952541
251	2.0	43.7822004145
251	2.0	43.8549203414
251	2.0	43.8348792616
251	2.0	43.8160783913
251	2.0	43.8684818517
251	2.0	43.8651122258
251	2.0	43.8480115747
251	2.0	43.8885295744
251	1.0	43.8374456305
251	2.0	43.8837036736
251	2.0	43.8879053989
251	3.0	43.7932892035
251	2.0	43.8078958833
251	2.0	43.8895244723
251	2.0	43.8653184406
251	2.0	43.8560933142
251	2.0	43.8674469292
251	2.0	43.7981013682
251	2.0	43.8425304531
251	1.0	43.7795549539
251	2.0	43.8251940911
251	2.0	43.87485567
251	2.0	43.8438613382
251	2.0	43.7738131226
251	2.0	43.8502832608
251	2.0	43.84771998
251	2.0	43.7810687295
251	2.0	43.8723169165
251	2.0	43.8297483662
251	2.0	43.8375338194
251	2.0	43.8547025978
251	2.0	43.838335792
251	2.0	43.8679502321
251	2.0	43.7940293595
251	2.0	43.8491736746
251	3.0	43.8841565048
251	2.0	43.8451650962
251	2.0	43.8152688141
251	2.0	43.7818771626
251	2.0	43.882069247
251	2.0	43.8277457757
251	2.0	43.802190568
251	2.0	43.8742580465
251	2.0	43.8253543908
251	2.0	43.8284575176
251	2.0	43.8608671627
251	2.0	43.7839308389
251	2.0	43.854626081
251	2.0	43.85257896
251	2.0	43.8641171229
251	2.0	43.8236088341
251	2.0	43.8404878905
251	2.0	43.8400427505
251	2.0	43.8207229194
251	2.0	43.8559381869
251	2.0	43.886517458
251	2.0	43.8619597276
251	2.0	43.8440436139
251	2.0	43.7921053072
251	2.0	43.7772316088
251	2.0	43.8719509069
251	2.0	43.862178278
251	2.0	43.8349218109
251	2.0	43.8699710869
251	2.0	43.8633192628
251	2.0	43.8487384185
251	2.0	43.8164943249
251	2.0	43.880904335
251	2.0	43.8537435921
251	2.0	43.8779900465
251	2.0	43.8507744879
251	2.0	43.8129450542
251	2.0	43.8719524909
251	2.0	43.7986333194
251	2.0	43.865864583
251	2.0	43.8751329646
251	2.0	43.830214801
251	2.0	43.811442507
251	2.0	43.7807286704
251	2.0	43.7684822111
251	2.0	43.7874044005
251	2.0	43.7903872126
251	2.0	43.8201029118
251	2.0	43.8780496328
251	2.0	43.8596310862
251	2.0	43.7717823101
251	2.0	43.8615800512
251	1.0	43.8779202941
251	2.0	43.8766864622
251	2.0	43.8518379015
251	2.0	43.7644470822
251	2.0	43.8318559939
251	2.0	43.8767291462
251	2.0	43.8594531626
251	2.0	43.8419800354
251	2.0	43.8230180073
251	3.0	43.8603916803
251	2.0	43.8590917816
251	2.0	43.877269088
251	2.0	43.8607930731
251	2.0	43.8753037298
251	2.0	43.7886685472
251	2.0	43.8551441085
251	2.0	43.8314322511
251	2.0	43.786665117
251	2.0	43.8677274731
251	2.0	43.8915270442
251	2.0	43.8718472
251	2.0	43.8848010448
251	2.0	43.8212867446
251	2.0	43.8659800949
251	2.0	43.8589684375
251	3.0	43.8545531973
251	2.0	43.8918080396
251	2.0	43.8583841422
251	2.0	43.8836390406
251	1.0	43.8718952761
251	2.0	43.8395874235
251	2.0	43.870210409
251	2.0	43.8736177583
251	2.0	43.8709314734
251	2.0	43.8260742863
251	2.0	43.8415003994
251	2.0	43.8463996015
251	2.0	43.8697349503
251	2.0	43.8205958904
251	2.0	43.8709042724
251	2.0	43.7812507407
251	2.0	43.7810609664
251	2.0	43.8608444246
251	2.0	43.8812338302
251	2.0	43.8552086286
251	2.0	43.7870307001
251	2.0	43.7759777266
251	2.0	43.868911762
251	2.0	43.8540605439
251	2.0	43.8287276402
251	3.0	43.8832829583
251	2.0	43.8323610343
251	2.0	43.8074087092
251	2.0	43.886979473
251	2.0	43.8705072913
251	2.0	43.7616989068
251	2.0	43.8131472308
251	2.0	43.8108400325
251	2.0	43.8679409945
251	2.0	43.798849607
251	2.0	43.8876197159
251	2.0	43.7801890141
251	2.0	43.8036554162
251	2.0	43.7831607452
251	1.0	43.8637834447
251	2.0	43.832989206
251	3.0	43.7613983223
251	2.0	43.8876776008
251	2.0	43.8424680189
251	2.0	43.7936854388
251	2.0	43.8200137701
251	2.0	43.802984036
251	2.0	43.8824672064
251	2.0	43.8409964684
251	2.0	43.8823959106
251	2.0	43.7929207954
251	2.0	43.8010290347
251	2.0	43.8743676339
251	2.0	43.8756189155
251	2.0	43.7933150092
251	2.0	43.8715504788
251	2.0	43.888307484
251	2.0	43.8885985831
251	2.0	43.7863649286
251	2.0	43.8250730953
251	2.0	43.8570438862
251	2.0	43.8347927955
251	2.0	43.867258891
251	1.0	43.870452691
251	2.0	43.8523566596
251	2.0	43.8534502585
251	2.0	43.8691958325
251	2.0	43.7791782596
251	2.0	43.8720317348
251	2.0	43.7857262344
251	2.0	43.8855267743
251	2.0	43.8538415457
251	3.0	43.8419789069
251	2.0	43.8724231265
251	2.0	43.8193161768
251	2.0	43.8732812566
251	2.0	43.7948090373
251	2.0	43.8726915991
251	2.0	43.87045816
251	2.0	43.7977238789
251	2.0	43.8637765371
251	2.0	43.8337938688
251	2.0	43.7955728938
251	2.0	43.852219806
251	2.0	43.7947696245
251	1.0	43.8748431982
251	2.0	43.8630451241
251	2.0	43.8159916651
251	2.0	43.8298975937
251	2.0	43.8405673769
251	2.0	43.8806537015
251	2.0	43.8801273619
251	2.0	43.8310574633
251	2.0	43.788303306
251	3.0	43.8500499033
251	2.0	43.8613864228
251	2.0	43.8231776032
251	2.0	43.8516228567
251	2.0	43.8525545748
251	2.0	43.8438606678
251	2.0	43.8802151768
251	2.0	43.8675095109
251	2.0	43.8792921481
251	3.0	43.763525588
251	2.0	43.859377375
251	2.0	43.8549136624
251	2.0	43.8643022944
251	2.0	43.8884206202
251	2.0	43.814244849
251	2.0	43.8656150939
251	2.0	43.868838844
251	2.0	43.8657489567
251	2.0	43.8256981496
251	2.0	43.8747289691
251	2.0	43.8152435118
251	2.0	43.8785650572
251	2.0	43.8811314411
251	2.0	43.8058384471
251	2.0	43.8052271893
251	2.0	43.8433115042
251	2.0	43.8474869267
251	2.0	43.8052678137
251	2.0	43.7911341166
251	2.0	43.883671499
251	2.0	43.7644313853
251	2.0	43.8709802108
251	2.0	43.8074808111
251	2.0	43.8439137684
251	2.0	43.8407863223
251	2.0	43.8721788508
251	2.0	43.7894143998
251	2.0	43.8245341326
251	2.0	43.806434322
251	2.0	43.8512491877
251	2.0	43.8459519554
251	2.0	43.8002374048
251	2.0	43.8086646295
251	1.0	43.8423635643
251	2.0	43.8529282408
251	2.0	43.7809119633
251	2.0	43.7991637894
251	1.0	43.884213559
251	2.0	43.8150234156
251	2.0	43.8529752688
251	2.0	43.7868476852
251	2.0	43.8475831982
251	2.0	43.8572247117
251	3.0	43.8264720913
251	2.0	43.8645551886
251	2.0	43.8544085823
251	2.0	43.8109033137
251	2.0	43.8739990562
251	2.0	43.8566685996
251	2.0	43.8278828526
251	1.0	43.8592435616
251	2.0	43.7754675659
251	2.0	43.7605508141
251	2.0	43.8649395788
251	2.0	43.8673425859
251	1.0	43.7673233612
251	2.0	43.8164303357
251	2.0	43.8669868574
251	1.0	43.8420719295
251	2.0	43.8712040277
251	2.0	43.7824776063
251	2.0	43.8033346149
251	2.0	43.8228659469
251	2.0	43.8108482545
251	2.0	43.8000792411
251	1.0	43.8766764001
251	2.0	43.8759269557
251	2.0	43.8862835198
251	2.0	43.8609633331
251	2.0	43.8554064797
251	2.0	43.8023934851
251	2.0	43.8633953552
251	2.0	43.8768558705
251	2.0	43.88441159
251	2.0	43.7928761305
251	2.0	43.7903519029
251	2.0	43.7832372217
251	2.0	43.8511702877
251	2.0	43.8707753145
251	2.0	43.8400892427
251	2.0	43.8752586692
251	2.0	43.8507837223
251	2.0	43.8628559368
251	2.0	43.8689780169
251	2.0	43.8620262633
251	2.0	43.8075997173
251	2.0	43.8602174273
251	2.0	43.8706105193
251	2.0	43.8683323518
251	2.0	43.8181438566
251	2.0	43.8558885734
251	2.0	43.7934438375
251	2.0	43.8262337639
251	2.0	43.7690357852
251	2.0	43.8285999896
251	2.0	43.8841503948
251	2.0	43.8480801631
251	2.0	43.8646448095
251	2.0	43.7760739322
251	2.0	43.873434356
251	2.0	43.8562154291
251	2.0	43.8826512288
251	1.0	43.7858252311
251	2.0	43.8407132425
251	2.0	43.8525766536
251	2.0	43.8697308605
251	2.0	43.8311650912
251	2.0	43.8602971127
251	2.0	43.8300572389
251	2.0	43.8442091127
251	2.0	43.8481116549
251	2.0	43.8523026883
251	2.0	43.884584909
251	2.0	43.871668513
251	2.0	43.8084111341
251	2.0	43.8745905258
251	1.0	43.8438468519
251	1.0	43.8323707686
251	2.0	43.8471557406
251	2.0	43.8467444166
251	2.0	43.8561642764
251	2.0	43.8788117595
251	2.0	43.857876651
251	2.0	43.8731677314
251	1.0	43.8803987838
251	2.0	43.85631352
251	3.0	43.8378682321
251	2.0	43.7848126649
251	2.0	43.7990043271
251	2.0	43.8581374217
251	2.0	43.8776119242
251	2.0	43.8388718818
251	2.0	43.7820379404
251	2.0	43.8805497558
251	2.0	43.8596871311
251	2.0	43.8748441229
251	2.0	43.8778674225
251	2.0	43.8054809945
251	2.0	43.8819761676
251	2.0	43.7971649083
251	2.0	43.8610829169
251	2.0	43.8519848778
251	2.0	43.8658560006
251	2.0	43.8764594977
251	2.0	43.7825799045
251	2.0	43.8516588813
251	2.0	43.8543706251
251	2.0	43.8088501092
251	2.0	43.8696159586
251	2.0	43.8507829593
251	2.0	43.8643060647
251	2.0	43.8302533958
251	2.0	43.8231376047
251	2.0	43.8254003937
251	3.0	43.8196443045
251	2.0	43.8330095333
251	2.0	43.8739277478
251	2.0	43.8384472109
251	2.0	43.8087099799
251	2.0	43.8000776013
251	2.0	43.8880898894
251	2.0	43.8698078172
251	2.0	43.8823377749
251	2.0	43.7961608917
251	2.0	43.8261275958
251	2.0	43.8678114029
251	2.0	43.8477340912
251	2.0	43.8750633324
251	2.0	43.8550501553
251	2.0	43.823806539
251	2.0	43.8703923522
251	2.0	43.8629444233
251	2.0	43.8736412046
251	3.0	43.8746944645
251	2.0	43.8642873187
251	2.0	43.8072154302
251	2.0	43.8767605109
251	2.0	43.8261573161
251	2.0	43.8569987399
251	2.0	43.8528423055
251	2.0	43.8130454951
251	2.0	43.8650675273
251	2.0	43.8579690152
251	2.0	43.8741041447
251	2.0	43.8868338524
251	2.0	43.7881195421
251	2.0	43.8751187108
251	2.0	43.8706866684
251	2.0	43.7789854593
251	1.0	43.875297927
251	2.0	43.8107349415
251	2.0	43.8273692811
251	2.0	43.8728750403
251	2.0	43.8606803139
251	2.0	43.869911299
251	2.0	43.8479957325
251	2.0	43.8646864399
251	2.0	43.7842395399
251	3.0	43.8512730629
251	2.0	43.8748447314
251	2.0	43.8447956965
251	1.0	43.8359937403
251	2.0	43.8168456312
251	1.0	43.8823443249
251	2.0	43.8601646228
251	2.0	43.831830636
251	2.0	43.7891823368
251	2.0	43.8640484954
251	2.0	43.831687352
251	2.0	43.7958052056
251	2.0	43.8681351677
251	2.0	43.7955383347
251	2.0	43.8541730712
251	2.0	43.8619079129
251	1.0	43.8668423586
251	2.0	43.8512709508
251	2.0	43.886449929
251	2.0	43.7924415226
251	2.0	43.8495326274
251	2.0	43.8041289267
251	2.0	43.8737500713
251	2.0	43.8297566347
251	2.0	43.8717040235
251	1.0	43.865291784
251	2.0	43.8128930811
251	2.0	43.8497972507
251	2.0	43.862175852
251	2.0	43.8546483164
251	2.0	43.7698866018
251	2.0	43.8319783321
251	2.0	43.8573713376
251	2.0	43.8009055056
251	2.0	43.8657117417
251	2.0	43.8781497975
251	2.0	43.8709497674
251	2.0	43.8677572028
251	2.0	43.8598022756
251	2.0	43.8785507266
251	2.0	43.8253974709
251	2.0	43.8689704692
251	2.0	43.8894735022
251	1.0	43.8486421692
251	2.0	43.8576797437
251	2.0	43.8012856234
251	2.0	43.792948316
251	2.0	43.8129641847
251	1.0	43.7914354584
251	2.0	43.8776147852
251	2.0	43.841283534
251	2.0	43.8369084708
251	2.0	43.8184437252
251	2.0	43.8730224728
251	2.0	43.819761564
251	2.0	43.8846982206
251	2.0	43.8504682554
251	2.0	43.8535971752
251	1.0	43.8476243708
251	2.0	43.8458116524
251	2.0	43.8095055317
251	2.0	43.803745085
251	2.0	43.7767652374
251	3.0	43.7831745659
251	2.0	43.8177749973
251	2.0	43.8665596882
251	2.0	43.8117975014
251	2.0	43.85964505
251	2.0	43.7945840278
251	2.0	43.8718785329
251	2.0	43.8136524564
251	2.0	43.7894510916
251	1.0	43.8769949643
251	2.0	43.7965124788
251	2.0	43.8574136361
251	2.0	43.8230285387
251	2.0	43.8554012815
251	2.0	43.8522519503
251	2.0	43.8706959155
251	2.0	43.8647323999
251	2.0	43.8385570416
251	2.0	43.8139071425
251	2.0	43.8847963964
251	2.0	43.864443979
251	2.0	43.7962704011
251	2.0	43.7750714025
251	2.0	43.8160615611
251	2.0	43.8878549026
251	2.0	43.8770438702
251	2.0	43.8573559019
251	2.0	43.8614613058
251	2.0	43.8726393117
251	2.0	43.8876465129
251	1.0	43.8379626443
251	2.0	43.8368622368
251	2.0	43.869017417
251	2.0	43.8805492588
251	2.0	43.8600883366
251	2.0	43.8815301657
251	2.0	43.7958891449
251	2.0	43.818451713
251	2.0	43.79186793
251	2.0	43.8325669142
251	2.0	43.8203761102
251	2.0	43.8734306129
251	2.0	43.8884030836
251	2.0	43.8647511996
251	2.0	43.7864058286
251	1.0	43.854352065
251	2.0	43.8217743894
251	2.0	43.8624853253
251	2.0	43.784067692
251	2.0	43.8589604725
251	2.0	43.8526792106
251	2.0	43.8648860899
251	2.0	43.8174458249
251	1.0	43.8521500906
251	2.0	43.8859593563
251	2.0	43.8518830062
251	2.0	43.791795767
251	2.0	43.8486390069
251	2.0	43.8458797345
251	2.0	43.8542893973
251	2.0	43.8559255538
251	2.0	43.8808313813
251	2.0	43.868396462
251	2.0	43.8322429195
251	2.0	43.8603886153
251	2.0	43.8047112783
251	2.0	43.8719025312
251	2.0	43.8343567838
251	2.0	43.8887751729
251	2.0	43.8385248875
251	1.0	43.8785219665
251	2.0	43.8609954569
251	2.0	43.8760192255
251	2.0	43.7703361531
251	2.0	43.8354763152
251	2.0	43.859732884
251	2.0	43.8774740512
251	2.0	43.8168962552
251	2.0	43.8401719469
251	1.0	43.7933293764
251	2.0	43.8688765107
251	2.0	43.8210755279
251	2.0	43.8048884959
251	2.0	43.8742084024
251	2.0	43.870318364
251	2.0	43.7825831556
251	2.0	43.8631201906
251	2.0	43.8471154914
251	2.0	43.8179052962
251	2.0	43.7940223663
251	2.0	43.8632344692
251	2.0	43.7954134639
251	2.0	43.8105327588
251	1.0	43.8733938382
251	2.0	43.8871410593
251	2.0	43.8700926409
251	2.0	43.7981813026
251	2.0	43.8700491735
251	2.0	43.8387404953
251	2.0	43.8394639156
251	2.0	43.8806631485
251	3.0	43.7589237145
251	2.0	43.876359161
251	1.0	43.8273805829
251	2.0	43.8365650109
251	2.0	43.8667741884
251	2.0	43.8346694615
251	2.0	43.8745406826
251	2.0	43.8356211254
251	2.0	43.8194698047
251	2.0	43.8744069797
251	2.0	43.8644696731
251	2.0	43.8665584998
251	2.0	43.8643459548
251	2.0	43.8847640819
251	2.0	43.8648256969
251	2.0	43.8758723991
251	2.0	43.801415394
251	1.0	43.8709685124
251	2.0	43.8112915055
251	2.0	43.8702905055
251	2.0	43.832340629
251	2.0	43.8346483834
251	2.0	43.8672823884
251	2.0	43.8829303053
251	2.0	43.8488935227
251	2.0	43.8737133761
251	2.0	43.8351933549
251	2.0	43.8399702535
251	2.0	43.8036330623
251	2.0	43.8471740066
251	1.0	43.8841443841
251	2.0	43.8372711824
251	1.0	43.7953159009
251	2.0	43.8539514449
251	2.0	43.8765028533
251	2.0	43.8494142416
251	1.0	43.8664612089
251	2.0	43.88321525
251	2.0	43.8542530935
251	2.0	43.8575976894
251	2.0	43.8539339541
251	2.0	43.848362877
251	1.0	43.7894066876
251	2.0	43.7796753671
251	2.0	43.850369016
251	1.0	43.8747010539
251	2.0	43.8941030922
251	2.0	43.8567082699
251	2.0	43.8781102477
251	2.0	43.8665361122
251	2.0	43.8578141303
251	2.0	43.8341145061
251	2.0	43.8617216626
251	1.0	43.7876088009
251	2.0	43.8663661406
251	1.0	43.7928141658
251	2.0	43.8670835106
251	2.0	43.8440813107
251	2.0	43.858229609
251	2.0	43.886444886
251	2.0	43.8148647941
251	3.0	43.8533516354
251	2.0	43.7875811828
