# Supplementary material for: Unique membrane properties and enhanced signal processing in human neocortical neurons
Source: eLife. 2016 Oct 6;5:e16553. doi: 10.7554/eLife.16553 (PMC5100995; doi:10.7554/eLife.16553)
Supplement: Source code 1. — DOI: http://dx.doi.org/10.7554/eLife.16553.014 [file elife-16553-code1.zip › Fig3/Fig3b/DIST_045_SYNC/Mon_Apr_11_11_35_14_2016/syns_252/sync_stim_seed_721.txt]

NUMBER_OF_SYNAPSES	APC_N	MAX_VOLTAGE
252	2.0	43.8210886085
252	2.0	43.8795281271
252	2.0	43.8504642803
252	2.0	43.8653243687
252	2.0	43.8605310293
252	2.0	43.867434049
252	2.0	43.886467226
252	2.0	43.8159923062
252	2.0	43.8630851798
252	2.0	43.8582992303
252	2.0	43.845280998
252	2.0	43.807658007
252	2.0	43.7703782169
252	2.0	43.8360602866
252	2.0	43.8231014315
252	2.0	43.860617361
252	2.0	43.8473196603
252	2.0	43.8388209814
252	2.0	43.8586201672
252	2.0	43.8731218003
252	2.0	43.8138890164
252	2.0	43.7926429202
252	2.0	43.8781162381
252	2.0	43.7730566043
252	2.0	43.8311187332
252	2.0	43.8581765264
252	2.0	43.8664664312
252	2.0	43.8036403434
252	2.0	43.8879878562
252	2.0	43.8294174119
252	2.0	43.8705436121
252	2.0	43.8530477075
252	2.0	43.8349104529
252	3.0	43.8330273421
252	2.0	43.8703571883
252	2.0	43.827209178
252	2.0	43.7706095488
252	2.0	43.8259268798
252	2.0	43.8175399833
252	2.0	43.8619753388
252	2.0	43.7712693954
252	2.0	43.8856173391
252	2.0	43.8720922086
252	2.0	43.8459459732
252	2.0	43.8616078662
252	2.0	43.8569248317
252	2.0	43.8241735741
252	2.0	43.858431226
252	2.0	43.8770136544
252	2.0	43.8635041379
252	2.0	43.7929844046
252	2.0	43.8373771763
252	2.0	43.7752498838
252	1.0	43.8793542159
252	2.0	43.878911132
252	2.0	43.8134445827
252	1.0	43.7991936674
252	2.0	43.8636648062
252	2.0	43.8543207522
252	2.0	43.8767777796
252	2.0	43.8496643922
252	2.0	43.8517722709
252	2.0	43.7880538987
252	1.0	43.8532901878
252	2.0	43.8303893394
252	2.0	43.8742024015
252	2.0	43.8812627914
252	2.0	43.8559262048
252	1.0	43.8698797528
252	1.0	43.7756058691
252	2.0	43.8747276985
252	2.0	43.7844544834
252	2.0	43.8064881118
252	2.0	43.8552009644
252	2.0	43.8019673305
252	2.0	43.8440437155
252	2.0	43.8386412416
252	2.0	43.8518484112
252	2.0	43.8348358089
252	2.0	43.8512848674
252	2.0	43.867260009
252	2.0	43.8343410164
252	2.0	43.8025317713
252	2.0	43.7858654537
252	2.0	43.8791024746
252	2.0	43.8510463214
252	2.0	43.8691411121
252	2.0	43.8536956891
252	3.0	43.7791373872
252	2.0	43.7931621228
252	2.0	43.8281100834
252	2.0	43.8791772837
252	2.0	43.8740761474
252	2.0	43.816640064
252	2.0	43.8450277765
252	2.0	43.8768285289
252	2.0	43.851348597
252	2.0	43.8324290699
252	2.0	43.8342317588
252	2.0	43.8589929582
252	2.0	43.8783612166
252	2.0	43.8482202952
252	2.0	43.8634113766
252	2.0	43.7766591314
252	2.0	43.8166369366
252	2.0	43.867567268
252	2.0	43.8481571803
252	1.0	43.7904492266
252	2.0	43.8418500079
252	1.0	43.8029914097
252	2.0	43.7945106074
252	2.0	43.8604771259
252	2.0	43.8487117952
252	2.0	43.8802896888
252	2.0	43.8583579793
252	2.0	43.8227336929
252	2.0	43.7862982489
252	2.0	43.8492553433
252	1.0	43.8227009156
252	2.0	43.8499212609
252	2.0	43.8540693483
252	2.0	43.8305821893
252	1.0	43.8440836025
252	3.0	43.8537080482
252	2.0	43.7889708234
252	2.0	43.8653504505
252	2.0	43.8081787011
252	2.0	43.8711621953
252	2.0	43.8849259198
252	2.0	43.8033954947
252	2.0	43.815346859
252	2.0	43.8672532651
252	2.0	43.7726030675
252	2.0	43.8026576174
252	1.0	43.7882451881
252	2.0	43.8652477373
252	2.0	43.8258220237
252	2.0	43.8641175539
252	2.0	43.8802245383
252	2.0	43.8087772327
252	2.0	43.8437766358
252	2.0	43.8206648823
252	2.0	43.8502673359
252	2.0	43.8328069051
252	2.0	43.8373692565
252	2.0	43.8098445828
252	2.0	43.8508645248
252	2.0	43.8458684412
252	2.0	43.8704370535
252	2.0	43.7950762545
252	2.0	43.8764770397
252	2.0	43.8164755657
252	2.0	43.8870123584
252	2.0	43.8758863471
252	2.0	43.8163804915
252	3.0	43.861750266
252	2.0	43.8465022762
252	2.0	43.8197665121
252	2.0	43.869551185
252	2.0	43.8173784449
252	2.0	43.8794840249
252	2.0	43.8766417817
252	2.0	43.7969348171
252	2.0	43.8382323297
252	2.0	43.8053290089
252	2.0	43.8121794491
252	2.0	43.8748651438
252	2.0	43.8670498749
252	1.0	43.8085635391
252	2.0	43.8047689561
252	2.0	43.8099248864
252	2.0	43.8653855638
252	2.0	43.8729168785
252	2.0	43.8148317639
252	2.0	43.8666742258
252	3.0	43.8371676045
252	2.0	43.8055573836
252	2.0	43.8377867982
252	2.0	43.8426677735
252	2.0	43.8191400845
252	2.0	43.7974796117
252	2.0	43.8654482668
252	2.0	43.8842189649
252	2.0	43.8452875384
252	2.0	43.8791185397
252	2.0	43.8537307922
252	2.0	43.8013987879
252	2.0	43.8583981084
252	2.0	43.8302792471
252	2.0	43.8764205165
252	2.0	43.8281363659
252	2.0	43.790155559
252	2.0	43.8605652953
252	2.0	43.8593897295
252	2.0	43.8691120817
252	2.0	43.885638498
252	2.0	43.824917213
252	2.0	43.8732354839
252	2.0	43.8002477752
252	2.0	43.7886230647
252	2.0	43.8617859249
252	2.0	43.7814130836
252	2.0	43.89604676
252	2.0	43.8269846425
252	2.0	43.8441758246
252	2.0	43.8388853223
252	2.0	43.8882611583
252	2.0	43.8656021245
252	1.0	43.8261728888
252	2.0	43.8209465353
252	2.0	43.8399431148
252	2.0	43.8838077881
252	2.0	43.8636104812
252	2.0	43.8585423167
252	2.0	43.8719011221
252	2.0	43.8443520237
252	2.0	43.8343933727
252	2.0	43.8927645402
252	2.0	43.8692985753
252	2.0	43.852417954
252	2.0	43.8405132199
252	2.0	43.8619189958
252	2.0	43.8330896807
252	2.0	43.8426092866
252	2.0	43.7905658691
252	2.0	43.8395311747
252	2.0	43.8749347537
252	2.0	43.8772490365
252	2.0	43.8369950516
252	2.0	43.814338629
252	2.0	43.8784821272
252	2.0	43.8249215087
252	2.0	43.867010054
252	2.0	43.8037829234
252	2.0	43.7990850578
252	2.0	43.8525068076
252	2.0	43.8653351382
252	2.0	43.8646219541
252	2.0	43.8689148965
252	2.0	43.8440060281
252	2.0	43.8361671917
252	2.0	43.8207912545
252	2.0	43.8656295492
252	2.0	43.8617684089
252	2.0	43.804618577
252	1.0	43.8719194433
252	2.0	43.873041671
252	2.0	43.8807150362
252	2.0	43.8115630336
252	2.0	43.8465381797
252	1.0	43.8674125641
252	2.0	43.852771221
252	2.0	43.8570074935
252	2.0	43.8418901653
252	2.0	43.8526874472
252	2.0	43.8759174671
252	2.0	43.8590857498
252	2.0	43.8213546766
252	2.0	43.8628517577
252	2.0	43.8184712763
252	2.0	43.8174218028
252	2.0	43.7767936774
252	1.0	43.8644636401
252	2.0	43.8532771081
252	2.0	43.8592064016
252	2.0	43.8820958381
252	2.0	43.8293415876
252	2.0	43.8468076913
252	2.0	43.8350642051
252	2.0	43.8212648984
252	2.0	43.840754296
252	2.0	43.7942462167
252	2.0	43.7779043825
252	2.0	43.8659672987
252	2.0	43.8557928949
252	2.0	43.8383217328
252	2.0	43.8265635999
252	2.0	43.8430614906
252	2.0	43.8194611004
252	2.0	43.8230291165
252	2.0	43.8096370497
252	2.0	43.7854533717
252	2.0	43.8410824567
252	2.0	43.8138407823
252	2.0	43.8395181051
252	2.0	43.7950861285
252	2.0	43.8399487423
252	2.0	43.8515729203
252	2.0	43.8308503865
252	2.0	43.8815829654
252	1.0	43.8817854103
252	2.0	43.864531547
252	1.0	43.8626250641
252	2.0	43.8436888133
252	2.0	43.8463775876
252	2.0	43.8543463162
252	2.0	43.8409320481
252	2.0	43.830886491
252	2.0	43.8330560767
252	2.0	43.8483788107
252	2.0	43.8746240167
252	2.0	43.8574713916
252	2.0	43.8409645039
252	2.0	43.8486944619
252	2.0	43.7779583289
252	2.0	43.8690003881
252	2.0	43.870663527
252	2.0	43.8797844111
252	2.0	43.8464772956
252	2.0	43.8054642854
252	2.0	43.8098272077
252	2.0	43.7930085024
252	2.0	43.7755992598
252	2.0	43.8625965897
252	2.0	43.8387414005
252	2.0	43.7963479302
252	2.0	43.8684795295
252	2.0	43.8451592022
252	2.0	43.8748280944
252	3.0	43.8451826556
252	2.0	43.847262719
252	2.0	43.8700338169
252	2.0	43.8118748972
252	2.0	43.879634919
252	2.0	43.8704307519
252	2.0	43.8550447157
252	3.0	43.872100178
252	2.0	43.7947780774
252	2.0	43.8407806077
252	2.0	43.8472919596
252	2.0	43.8329281668
252	2.0	43.877540592
252	2.0	43.8487950735
252	2.0	43.8620411634
252	2.0	43.8138877475
252	2.0	43.8553625618
252	2.0	43.869489498
252	2.0	43.7840416884
252	2.0	43.8635681609
252	2.0	43.8692394162
252	2.0	43.8112691981
252	2.0	43.8808613117
252	2.0	43.8033391125
252	2.0	43.8376324782
252	2.0	43.8443405134
252	2.0	43.8170354356
252	2.0	43.8156262373
252	2.0	43.8282592956
252	2.0	43.8377460902
252	2.0	43.8856451804
252	2.0	43.8157206417
252	2.0	43.866663575
252	3.0	43.8734067494
252	2.0	43.8627794287
252	2.0	43.8144171756
252	2.0	43.8364498005
252	2.0	43.8173798312
252	2.0	43.8910762238
252	2.0	43.8378753615
252	2.0	43.8355712289
252	2.0	43.8698969311
252	2.0	43.8154241961
252	2.0	43.8103194691
252	2.0	43.8660596897
252	2.0	43.817925739
252	2.0	43.8036555548
252	2.0	43.860674707
252	1.0	43.7972750922
252	2.0	43.8307226325
252	2.0	43.8467706191
252	2.0	43.8720459407
252	2.0	43.8696600601
252	2.0	43.8052225277
252	2.0	43.8145235438
252	2.0	43.8625548037
252	1.0	43.8014387746
252	2.0	43.8449515639
252	2.0	43.8360212543
252	2.0	43.8731151272
252	2.0	43.8543661251
252	2.0	43.869008552
252	2.0	43.8692592703
252	2.0	43.8107326352
252	2.0	43.773798169
252	1.0	43.8661591365
252	2.0	43.7877493653
252	2.0	43.8040024349
252	2.0	43.8815518888
252	2.0	43.8245372967
252	2.0	43.8869277243
252	2.0	43.888350537
252	2.0	43.8184760562
252	2.0	43.8756511558
252	2.0	43.7943351681
252	2.0	43.8766743646
252	2.0	43.8844174336
252	2.0	43.7823031883
252	1.0	43.8777725795
252	2.0	43.8019757
252	2.0	43.8538415166
252	2.0	43.8673676851
252	2.0	43.8644270218
252	3.0	43.8683964057
252	2.0	43.8621811761
252	3.0	43.8349064923
252	2.0	43.7827173846
252	2.0	43.8681815471
252	2.0	43.8579486345
252	2.0	43.8370281371
252	2.0	43.8701901972
252	2.0	43.8679026755
252	2.0	43.7674887116
252	2.0	43.8852241189
252	2.0	43.8253910097
252	2.0	43.8247448067
252	2.0	43.8511612695
252	2.0	43.8172440858
252	1.0	43.8420549055
252	2.0	43.8609874693
252	2.0	43.8702679823
252	3.0	43.8096134205
252	2.0	43.8788910456
252	2.0	43.8927875733
252	2.0	43.7774619049
252	2.0	43.8546242654
252	2.0	43.847795789
252	2.0	43.8761685252
252	2.0	43.822591165
252	1.0	43.8185715335
252	2.0	43.8662356381
252	2.0	43.8347550445
252	2.0	43.8539914383
252	2.0	43.8505959093
252	2.0	43.8717502679
252	2.0	43.8627523047
252	2.0	43.8378358241
252	2.0	43.8650641084
252	2.0	43.8948031109
252	2.0	43.8571535512
252	2.0	43.8699027456
252	2.0	43.8732167333
252	2.0	43.8561879185
252	2.0	43.7788480105
252	2.0	43.8755066173
252	2.0	43.8752656027
252	2.0	43.8641083976
252	2.0	43.7964348182
252	2.0	43.8416845954
252	2.0	43.8606389584
252	2.0	43.8788543422
252	2.0	43.8453877774
252	2.0	43.8788281913
252	2.0	43.8310551434
252	2.0	43.8586938093
252	2.0	43.8077044944
252	2.0	43.881859737
252	2.0	43.815245744
252	2.0	43.809003202
252	2.0	43.8546056882
252	2.0	43.8527293771
252	2.0	43.8361036876
252	2.0	43.829432453
252	2.0	43.8048066371
252	1.0	43.7926307333
252	2.0	43.8124092101
252	1.0	43.8382792589
252	2.0	43.8635868246
252	2.0	43.7991187942
252	1.0	43.888601641
252	2.0	43.8415348798
252	1.0	43.8656661094
252	2.0	43.8175322911
252	2.0	43.8469052149
252	2.0	43.86230539
252	2.0	43.8038862009
252	2.0	43.7601085501
252	2.0	43.8532019883
252	2.0	43.852708914
252	2.0	43.8643305982
252	1.0	43.8571607184
252	2.0	43.8786457784
252	2.0	43.8362890704
252	2.0	43.870531251
252	2.0	43.884184434
252	2.0	43.863760214
252	2.0	43.8686606974
252	3.0	43.867838865
252	2.0	43.8078936981
252	2.0	43.823599666
252	2.0	43.879411633
252	2.0	43.8758870281
252	2.0	43.8471737992
252	2.0	43.8008363193
252	2.0	43.8332854116
252	2.0	43.8592562983
252	2.0	43.8300824002
252	2.0	43.8083486948
252	2.0	43.8585790403
252	2.0	43.8416667881
252	1.0	43.8758452332
252	3.0	43.8731885783
252	2.0	43.8399003951
252	2.0	43.8285426041
252	2.0	43.8271844028
252	2.0	43.8063277332
252	2.0	43.8646650195
252	2.0	43.8785656851
252	2.0	43.8808246198
252	2.0	43.8804514983
252	2.0	43.8311100038
252	2.0	43.9021555651
252	2.0	43.8465953117
252	2.0	43.8615014421
252	2.0	43.7677385029
252	2.0	43.8510089118
252	2.0	43.8484730028
252	1.0	43.852436068
252	2.0	43.8658506781
252	2.0	43.8533262627
252	2.0	43.8733562354
252	2.0	43.8406960642
252	2.0	43.8779902595
252	2.0	43.8844307024
252	2.0	43.8140263488
252	2.0	43.7977629221
252	2.0	43.8611295698
252	2.0	43.857577438
252	2.0	43.8568855975
252	2.0	43.8009229745
252	2.0	43.7878287748
252	2.0	43.8666076835
252	2.0	43.8520965685
252	2.0	43.841522811
252	2.0	43.8213739103
252	2.0	43.8783871846
252	2.0	43.8393594003
252	2.0	43.7971716744
252	2.0	43.8772526923
252	2.0	43.8285158955
252	2.0	43.7722782997
252	1.0	43.8692468759
252	2.0	43.8395686037
252	2.0	43.8850053135
252	2.0	43.84816606
252	2.0	43.8824355525
252	2.0	43.8653485663
252	2.0	43.8870996852
252	2.0	43.8075680433
252	2.0	43.827700036
252	2.0	43.8733158229
252	2.0	43.8610901725
252	2.0	43.837809705
252	2.0	43.8760290804
252	2.0	43.8577036221
252	2.0	43.8207064609
252	2.0	43.8934331225
252	2.0	43.8244708824
252	2.0	43.8427975473
252	2.0	43.8345040033
252	2.0	43.8790699129
252	2.0	43.8375722472
252	1.0	43.8706653123
252	2.0	43.8713109051
252	2.0	43.8460383643
252	1.0	43.8224525903
252	2.0	43.8674832887
252	2.0	43.8218331392
252	2.0	43.882720271
252	2.0	43.8807470313
252	3.0	43.8583395133
252	3.0	43.8610807338
252	2.0	43.8388072215
252	2.0	43.8636588567
252	2.0	43.877783365
252	2.0	43.8291043916
252	2.0	43.8816247891
252	2.0	43.8596955185
252	2.0	43.7949617706
252	1.0	43.8057966788
252	2.0	43.8735448429
252	3.0	43.836653397
252	2.0	43.875901046
252	2.0	43.8560392936
252	2.0	43.8210877854
252	2.0	43.8585947045
252	2.0	43.8324271211
252	2.0	43.8385649534
252	2.0	43.7799578588
252	2.0	43.7962803557
252	2.0	43.8636844211
252	2.0	43.853372364
252	2.0	43.8838252385
252	3.0	43.770499348
252	3.0	43.8388358138
252	2.0	43.8516080384
252	2.0	43.8109097258
252	2.0	43.8650902442
252	2.0	43.8363580052
252	2.0	43.8545096966
252	2.0	43.7854038039
252	2.0	43.7999487676
252	2.0	43.8841861032
252	2.0	43.8697216393
252	2.0	43.8628486457
252	2.0	43.8461693095
252	2.0	43.8586398532
252	2.0	43.8736680826
252	2.0	43.8869843338
252	2.0	43.8554752809
252	1.0	43.8358606035
252	2.0	43.8604705596
252	2.0	43.7918252118
252	2.0	43.8523860713
252	2.0	43.8789275132
252	2.0	43.7639121974
252	2.0	43.807943197
252	2.0	43.866678189
252	2.0	43.8694308362
252	2.0	43.8593040867
252	2.0	43.8556081912
252	2.0	43.8728122726
252	2.0	43.8485650668
252	3.0	43.830033462
252	2.0	43.7967860205
252	3.0	43.8629584161
252	2.0	43.8538711725
252	2.0	43.8673411339
252	1.0	43.8427412578
252	2.0	43.7746574004
252	2.0	43.8666827072
252	2.0	43.8505780993
252	2.0	43.8708010975
252	2.0	43.7626712404
252	2.0	43.8393858717
252	2.0	43.8272469712
252	2.0	43.8653735415
252	2.0	43.8614789638
252	2.0	43.7976707495
252	2.0	43.8645146872
252	2.0	43.835033212
252	2.0	43.888345035
252	3.0	43.8073639641
252	2.0	43.8565199364
252	2.0	43.8654833508
252	2.0	43.8531994891
252	2.0	43.8565545065
252	2.0	43.8138642761
252	2.0	43.8164682296
252	2.0	43.8030166867
252	2.0	43.8349482252
252	2.0	43.8527858513
252	3.0	43.8118810269
252	2.0	43.8836477821
252	2.0	43.8601555837
252	1.0	43.8416907303
252	1.0	43.8249682058
252	2.0	43.8260463944
252	2.0	43.8539371044
252	2.0	43.8537426626
252	1.0	43.8375260843
252	2.0	43.8730115089
252	2.0	43.7757446527
252	2.0	43.8702993322
252	2.0	43.8640925623
252	1.0	43.7706607927
252	2.0	43.7688700968
252	2.0	43.8134750397
252	2.0	43.8193252266
252	2.0	43.8936116526
252	2.0	43.848312326
252	2.0	43.7896577644
252	2.0	43.764203848
252	1.0	43.8928420781
252	1.0	43.8653761799
252	2.0	43.8354367636
252	2.0	43.8797265702
252	2.0	43.8317953708
252	2.0	43.8568568562
252	3.0	43.8337115232
252	2.0	43.8642878477
252	1.0	43.8399940735
252	2.0	43.809425786
252	2.0	43.867765713
252	1.0	43.8249507519
252	2.0	43.8489155233
252	2.0	43.865026066
252	2.0	43.843534243
252	2.0	43.8572742814
252	2.0	43.8331626203
252	2.0	43.8240600448
252	2.0	43.7821157559
252	2.0	43.8077661178
252	2.0	43.8732170326
252	2.0	43.8122868534
252	2.0	43.7826432579
252	2.0	43.8695553739
252	2.0	43.8344277173
252	2.0	43.8587483963
252	2.0	43.8360072307
252	2.0	43.7966759457
252	2.0	43.8786273445
252	2.0	43.808204066
252	2.0	43.8181757071
252	2.0	43.8795084989
252	2.0	43.8730665609
252	2.0	43.8627598665
252	2.0	43.8875241167
252	2.0	43.8656728839
252	2.0	43.8301457377
252	2.0	43.8068311614
252	2.0	43.7927219527
252	2.0	43.8671075828
252	2.0	43.8430529768
252	3.0	43.8643604918
252	2.0	43.8100037703
252	2.0	43.8232547541
252	2.0	43.8299654951
252	2.0	43.8350057954
252	2.0	43.8103821993
252	2.0	43.883750943
252	2.0	43.8698399447
252	2.0	43.8567568142
252	2.0	43.8685164316
252	1.0	43.8772371875
252	2.0	43.8776346271
252	2.0	43.8728266297
252	2.0	43.8500667607
252	2.0	43.8882092781
252	1.0	43.8392421437
252	2.0	43.8873541031
252	2.0	43.8005087987
252	2.0	43.856552047
252	2.0	43.8267242264
252	2.0	43.8693338229
252	2.0	43.795354845
252	2.0	43.8242110106
252	2.0	43.8605691787
252	2.0	43.8106950008
252	2.0	43.8291192451
252	2.0	43.8674172048
252	2.0	43.8711001879
252	1.0	43.8621535957
252	2.0	43.8434862266
252	2.0	43.8235906656
252	2.0	43.8718380018
252	2.0	43.8736445264
252	2.0	43.8035128804
252	2.0	43.7857010136
252	2.0	43.8742850857
252	1.0	43.8468785634
252	2.0	43.8480000379
252	2.0	43.8242718038
252	2.0	43.864596193
252	2.0	43.7782335409
252	1.0	43.8673332279
252	2.0	43.8598099608
252	2.0	43.8249003065
252	2.0	43.8403142604
252	2.0	43.7943306406
252	2.0	43.8296576381
252	2.0	43.8767424426
252	2.0	43.866063
252	2.0	43.773394484
252	2.0	43.8630135858
252	2.0	43.7928455086
252	2.0	43.8412818026
252	2.0	43.8641964664
252	2.0	43.8666422606
252	2.0	43.7996356322
252	2.0	43.7872590339
252	2.0	43.8022009512
252	2.0	43.8742235967
252	2.0	43.8319291454
252	2.0	43.858990032
252	2.0	43.8683910974
252	1.0	43.8798868262
252	2.0	43.8868366456
252	2.0	43.8557225498
252	2.0	43.8442268204
252	2.0	43.8588980264
252	2.0	43.7905603795
252	2.0	43.7742408548
252	2.0	43.78712617
252	2.0	43.8665272764
252	2.0	43.8799410875
252	2.0	43.8789413104
252	1.0	43.8515010904
252	1.0	43.8834363663
252	1.0	43.8354198627
252	2.0	43.8240977204
252	2.0	43.8263731617
252	2.0	43.800367972
252	2.0	43.8452475035
252	2.0	43.8324119462
252	2.0	43.8997883041
252	2.0	43.8874696557
252	2.0	43.8671561886
252	2.0	43.8666290721
252	3.0	43.8691395026
252	2.0	43.843172045
252	2.0	43.7778964977
252	2.0	43.81782227
252	2.0	43.8098440059
252	2.0	43.7894587048
252	1.0	43.8680385749
252	2.0	43.8532592904
252	2.0	43.8780255091
252	2.0	43.8736528273
252	2.0	43.8737281627
252	2.0	43.8663574629
252	2.0	43.8043340378
252	2.0	43.8596804546
252	1.0	43.8237663333
252	2.0	43.8697669724
252	2.0	43.8506288589
252	2.0	43.7887386024
252	2.0	43.890209643
252	2.0	43.8780784135
252	2.0	43.8802214012
252	2.0	43.7567321682
252	2.0	43.854058382
252	2.0	43.8209947324
252	2.0	43.7874092068
252	2.0	43.8712801273
252	2.0	43.8330460503
252	2.0	43.8686869106
252	2.0	43.8683927625
252	2.0	43.8662090213
252	2.0	43.8863911181
252	2.0	43.8492404705
252	2.0	43.8172391169
252	2.0	43.8237895894
252	2.0	43.8186353222
252	2.0	43.8719874746
252	2.0	43.8571587668
252	2.0	43.8804801961
252	1.0	43.8680728551
252	2.0	43.8170189518
252	2.0	43.8799603434
252	2.0	43.8730717602
252	2.0	43.8448559862
252	2.0	43.8452748491
252	2.0	43.8766429761
252	2.0	43.8733588031
252	2.0	43.8526226933
252	1.0	43.8566230673
252	2.0	43.868128513
252	2.0	43.8686001975
252	2.0	43.8676265207
252	2.0	43.8786042947
252	2.0	43.8606410131
252	2.0	43.8680224581
252	2.0	43.8465587288
252	2.0	43.8726670708
252	3.0	43.8379437778
252	2.0	43.765780382
252	2.0	43.8192295142
252	2.0	43.8701724859
252	2.0	43.872543286
252	2.0	43.8265132712
252	2.0	43.8379901063
252	2.0	43.7872537275
252	2.0	43.8600372911
252	1.0	43.8106976697
252	2.0	43.811904832
252	2.0	43.8429987682
252	2.0	43.8254585296
252	2.0	43.8403348621
252	2.0	43.8367127043
252	2.0	43.8615492534
252	2.0	43.8680554324
252	2.0	43.7993380938
252	2.0	43.8663058458
252	2.0	43.8114203869
252	2.0	43.8414256179
252	2.0	43.8545649433
252	2.0	43.8574917291
252	2.0	43.8494402674
252	2.0	43.8709384408
252	2.0	43.8273848795
252	2.0	43.8478548656
252	2.0	43.8462291777
252	2.0	43.868977613
252	2.0	43.827648324
252	2.0	43.8687642434
252	2.0	43.8762326175
252	2.0	43.8892760704
252	2.0	43.860780264
252	2.0	43.8498114612
252	2.0	43.85568222
252	2.0	43.7968805362
252	1.0	43.8654603946
252	2.0	43.8307823361
252	2.0	43.8877219627
252	2.0	43.8588504366
252	2.0	43.8552248196
252	2.0	43.8438900481
252	2.0	43.8178289564
252	2.0	43.7879285728
252	1.0	43.8334862931
252	2.0	43.8834628551
252	2.0	43.801925517
252	2.0	43.83588632
252	2.0	43.8274249261
252	2.0	43.8801496544
252	2.0	43.8727220784
252	2.0	43.8091682909
252	2.0	43.8747359816
252	2.0	43.8777846824
252	2.0	43.8508581565
252	2.0	43.7805332267
252	2.0	43.8642888417
252	2.0	43.8590948502
252	2.0	43.7831093792
252	2.0	43.8404752668
252	2.0	43.8701696029
252	2.0	43.8556725294
252	2.0	43.7778225608
252	1.0	43.8059406062
252	2.0	43.8412698206
252	2.0	43.8544883194
252	2.0	43.8718371494
252	2.0	43.8476722324
252	2.0	43.8760743562
252	2.0	43.8603834826
252	2.0	43.8193324486
252	2.0	43.8143897007
252	2.0	43.8763059973
252	2.0	43.8352190099
252	2.0	43.8307915124
252	2.0	43.8711167762
252	2.0	43.8562373929
252	2.0	43.8405482979
252	2.0	43.8671311216
252	1.0	43.8730574815
252	2.0	43.8063629181
252	2.0	43.8785220882
252	1.0	43.8447664247
252	2.0	43.8832317363
252	2.0	43.8594076154
252	2.0	43.80174811
252	2.0	43.8813431176
252	2.0	43.8810510787
252	2.0	43.8576748207
252	2.0	43.795694257
252	2.0	43.8820826694
252	2.0	43.8144117956
252	2.0	43.8116833744
252	1.0	43.8512971158
252	2.0	43.7888713296
252	2.0	43.8674303865
252	2.0	43.8688385205
252	2.0	43.8320975179
252	2.0	43.8489773106
252	2.0	43.8416056581
252	2.0	43.8495525893
252	2.0	43.8307926922
252	1.0	43.7862640032
252	2.0	43.8192981452
252	2.0	43.8196837509
252	2.0	43.7882432761
252	3.0	43.8535932993
252	2.0	43.786862595
252	2.0	43.8822817569
252	2.0	43.8628749621
252	2.0	43.8669850575
252	1.0	43.7921024371
252	2.0	43.8443040459
252	2.0	43.8014398099
252	1.0	43.8224979033
252	2.0	43.8620508449
252	2.0	43.8614384489
252	2.0	43.8303580756
252	1.0	43.8604063316
252	2.0	43.7886096173
252	2.0	43.8522955509
252	2.0	43.8573226274
252	2.0	43.8839904939
252	2.0	43.8357467931
252	3.0	43.783872372
252	2.0	43.7885681137
252	2.0	43.8368993415
252	2.0	43.7868235177
252	2.0	43.8601296048
252	2.0	43.818135655
252	2.0	43.8668123307
252	1.0	43.8634542063
252	2.0	43.8629552878
252	2.0	43.872921325
252	2.0	43.7823963252
252	2.0	43.8387743413
252	2.0	43.8250446542
252	2.0	43.8377849699
252	2.0	43.8518814457
252	2.0	43.7909583632
252	2.0	43.8451719739
252	1.0	43.8185223317
252	2.0	43.8046094668
252	1.0	43.8303564072
252	3.0	43.7790499264
