# Supplementary material for: Unique membrane properties and enhanced signal processing in human neocortical neurons
Source: eLife. 2016 Oct 6;5:e16553. doi: 10.7554/eLife.16553 (PMC5100995; doi:10.7554/eLife.16553)
Supplement: Source code 1. — DOI: http://dx.doi.org/10.7554/eLife.16553.014 [file elife-16553-code1.zip › Fig3/Fig3b/DIST_045_SYNC/Mon_Apr_11_11_35_14_2016/syns_253/sync_stim_seed_719.txt]

NUMBER_OF_SYNAPSES	APC_N	MAX_VOLTAGE
253	2.0	43.8360871716
253	2.0	43.8609881428
253	2.0	43.8294196029
253	2.0	43.8066508331
253	2.0	43.807292762
253	2.0	43.8627899656
253	2.0	43.8738206719
253	2.0	43.8087494118
253	2.0	43.7694982395
253	2.0	43.8118248589
253	2.0	43.8627915991
253	2.0	43.8598570442
253	3.0	43.7854683879
253	3.0	43.8114472332
253	2.0	43.8341019662
253	3.0	43.8674453309
253	2.0	43.8560246906
253	2.0	43.8162107617
253	2.0	43.8592072967
253	2.0	43.7975409623
253	2.0	43.8629481527
253	2.0	43.8198498113
253	2.0	43.8759563036
253	2.0	43.8493766
253	2.0	43.8029528505
253	3.0	43.8385977587
253	1.0	43.8771353622
253	2.0	43.8314748508
253	2.0	43.8645815228
253	2.0	43.8281563983
253	2.0	43.8714823607
253	2.0	43.8110940377
253	2.0	43.8585957331
253	2.0	43.8540676907
253	2.0	43.8224535173
253	2.0	43.8621950166
253	2.0	43.8480980345
253	2.0	43.8778765882
253	2.0	43.8542541409
253	2.0	43.8794951711
253	2.0	43.7761987753
253	2.0	43.8134156719
253	2.0	43.7947576695
253	2.0	43.8052616474
253	1.0	43.7700531231
253	2.0	43.8691150774
253	2.0	43.8400332953
253	1.0	43.8528211121
253	2.0	43.8008626536
253	2.0	43.7860777407
253	2.0	43.8558523292
253	3.0	43.8548462283
253	2.0	43.8440048839
253	2.0	43.8152185267
253	3.0	43.8040343316
253	2.0	43.8129172296
253	2.0	43.867491116
253	2.0	43.867556045
253	2.0	43.8764652564
253	2.0	43.8851884888
253	2.0	43.8647686448
253	2.0	43.8480839146
253	2.0	43.8742425489
253	2.0	43.8750737091
253	2.0	43.8032136676
253	2.0	43.8650006013
253	2.0	43.8617882383
253	2.0	43.869795996
253	2.0	43.8684577366
253	2.0	43.7834280516
253	2.0	43.8081318026
253	2.0	43.7804711603
253	2.0	43.8690083388
253	2.0	43.7944316014
253	2.0	43.811266492
253	2.0	43.8425443927
253	2.0	43.7891918574
253	2.0	43.8768380508
253	2.0	43.8291631088
253	2.0	43.8726893482
253	2.0	43.8728101288
253	2.0	43.7805404538
253	2.0	43.8353121159
253	2.0	43.8677962959
253	2.0	43.8489371313
253	1.0	43.8767732816
253	2.0	43.8519396474
253	2.0	43.8656738471
253	2.0	43.8719608451
253	2.0	43.7615129077
253	2.0	43.8105448391
253	2.0	43.8222151082
253	2.0	43.868651241
253	2.0	43.7943377776
253	1.0	43.8654023364
253	2.0	43.8759481211
253	2.0	43.7860623009
253	2.0	43.8406214476
253	2.0	43.8563406907
253	2.0	43.8273851098
253	2.0	43.8748967718
253	2.0	43.8631644445
253	2.0	43.8776226917
253	2.0	43.8505359849
253	2.0	43.7998657069
253	2.0	43.8297834551
253	2.0	43.8426803854
253	2.0	43.8768573807
253	2.0	43.8824845997
253	2.0	43.8790684636
253	1.0	43.7935752871
253	2.0	43.8496949548
253	2.0	43.8684632072
253	2.0	43.8268027628
253	2.0	43.8824369139
253	2.0	43.8370926132
253	2.0	43.7650495982
253	2.0	43.8679418598
253	2.0	43.8688992116
253	2.0	43.8196584123
253	2.0	43.8739751619
253	2.0	43.8599015744
253	2.0	43.8491024831
253	2.0	43.8717228797
253	2.0	43.851617053
253	2.0	43.847472995
253	1.0	43.8670690798
253	2.0	43.8430240597
253	2.0	43.8806898031
253	2.0	43.7950471598
253	2.0	43.820301086
253	2.0	43.8699223034
253	2.0	43.8726481762
253	2.0	43.8964408079
253	2.0	43.8356285826
253	2.0	43.83945119
253	2.0	43.8630004401
253	1.0	43.8548854793
253	2.0	43.8656076287
253	2.0	43.8656463514
253	2.0	43.8617461662
253	2.0	43.8660077108
253	2.0	43.8833975015
253	1.0	43.8721149614
253	2.0	43.8933799399
253	2.0	43.8008036488
253	2.0	43.8446327797
253	2.0	43.8290685097
253	2.0	43.8719154703
253	2.0	43.8749601179
253	2.0	43.7995882055
253	2.0	43.8819770342
253	2.0	43.844073598
253	2.0	43.8465130663
253	1.0	43.8474654894
253	2.0	43.8098674749
253	2.0	43.7793696183
253	2.0	43.8676806605
253	2.0	43.8775324702
253	2.0	43.878943314
253	2.0	43.8555425248
253	2.0	43.8641187323
253	2.0	43.8719491709
253	2.0	43.8726919816
253	2.0	43.869577096
253	2.0	43.8373766479
253	2.0	43.7836820409
253	2.0	43.8738816299
253	2.0	43.885249993
253	2.0	43.843426558
253	2.0	43.7961307725
253	2.0	43.7875260726
253	1.0	43.8782717513
253	2.0	43.865329715
253	2.0	43.8611437295
253	2.0	43.8116436753
253	2.0	43.8683828918
253	2.0	43.8363786117
253	2.0	43.8267714659
253	2.0	43.8316996936
253	2.0	43.8930244155
253	3.0	43.866791713
253	2.0	43.8695396906
253	2.0	43.7712477589
253	2.0	43.7990619799
253	2.0	43.858649916
253	1.0	43.8518712315
253	2.0	43.7767891028
253	2.0	43.8635983239
253	2.0	43.7756236967
253	2.0	43.870829353
253	2.0	43.8512266266
253	2.0	43.8771972646
253	2.0	43.8851579358
253	2.0	43.8810414116
253	2.0	43.8448358817
253	2.0	43.7747886141
253	2.0	43.7837387545
253	2.0	43.8652535446
253	2.0	43.8169425378
253	2.0	43.7835931646
253	2.0	43.868117328
253	2.0	43.8113044214
253	2.0	43.858359024
253	2.0	43.8154327353
253	2.0	43.8745848434
253	2.0	43.871231108
253	2.0	43.8526359143
253	2.0	43.8802094763
253	2.0	43.8166549914
253	2.0	43.787079768
253	2.0	43.8362269182
253	2.0	43.8702366119
253	2.0	43.8219947069
253	2.0	43.8755791871
253	2.0	43.867930532
253	2.0	43.8310928684
253	2.0	43.8761343951
253	2.0	43.8621929697
253	2.0	43.8700020253
253	2.0	43.8814951685
253	2.0	43.8199916909
253	2.0	43.8395130773
253	2.0	43.8844417168
253	2.0	43.8234285291
253	2.0	43.8111629272
253	2.0	43.7719125731
253	2.0	43.8683587907
253	2.0	43.8799877204
253	1.0	43.8397907418
253	2.0	43.8263289436
253	2.0	43.8784412575
253	2.0	43.7762877519
253	2.0	43.8784816518
253	2.0	43.8618887511
253	2.0	43.8518155978
253	2.0	43.7791924914
253	3.0	43.7840528935
253	2.0	43.8657635591
253	2.0	43.8855025718
253	2.0	43.8419361008
253	2.0	43.8711226279
253	2.0	43.8812325517
253	2.0	43.8663649708
253	2.0	43.7938722897
253	2.0	43.826298913
253	2.0	43.7932858071
253	2.0	43.8058126003
253	2.0	43.8646819631
253	2.0	43.8112596676
253	2.0	43.8713612128
253	2.0	43.8408056936
253	2.0	43.8735850809
253	2.0	43.8188151202
253	1.0	43.8939514393
253	2.0	43.8834790987
253	2.0	43.86050367
253	2.0	43.8763924882
253	2.0	43.8784217651
253	2.0	43.8959319726
253	2.0	43.8746335616
253	2.0	43.8428031058
253	2.0	43.7988023808
253	2.0	43.8164259881
253	2.0	43.8676848291
253	2.0	43.8857522963
253	2.0	43.8616584725
253	2.0	43.8338884503
253	2.0	43.8560382436
253	2.0	43.8190688419
253	2.0	43.8042924422
253	2.0	43.8612464006
253	2.0	43.8779158581
253	2.0	43.8562005452
253	2.0	43.8758005183
253	2.0	43.8178935752
253	2.0	43.8833608488
253	2.0	43.816848641
253	2.0	43.8470214068
253	2.0	43.8550287192
253	2.0	43.8785813184
253	2.0	43.8335536671
253	2.0	43.8424671526
253	2.0	43.8534003718
253	2.0	43.8798666348
253	2.0	43.8548846753
253	2.0	43.8840688595
253	2.0	43.8712481823
253	2.0	43.8588646989
253	1.0	43.8863137405
253	2.0	43.8767249897
253	2.0	43.8585388259
253	2.0	43.8725230879
253	2.0	43.8024625238
253	2.0	43.8368056337
253	2.0	43.8302257188
253	1.0	43.8491617527
253	2.0	43.8643798931
253	2.0	43.8179732977
253	2.0	43.8445529917
253	2.0	43.8531133528
253	2.0	43.8700423691
253	2.0	43.7964723276
253	2.0	43.8252897815
253	2.0	43.8809048427
253	2.0	43.780260309
253	3.0	43.8024715457
253	2.0	43.7990055987
253	2.0	43.8620048124
253	2.0	43.8685522327
253	3.0	43.8723880686
253	2.0	43.8319921519
253	2.0	43.8695173654
253	2.0	43.8775904406
253	2.0	43.8338035212
253	2.0	43.8255243833
253	2.0	43.8362408906
253	2.0	43.833496414
253	2.0	43.7688917275
253	2.0	43.8260482229
253	2.0	43.8608624109
253	1.0	43.8204569943
253	2.0	43.8738360503
253	2.0	43.8195560123
253	2.0	43.8271472216
253	2.0	43.8623282724
253	2.0	43.7814135724
253	2.0	43.8290604326
253	3.0	43.8049674875
253	2.0	43.8899145463
253	2.0	43.8775816168
253	2.0	43.8255864944
253	2.0	43.7996686218
253	2.0	43.879821559
253	2.0	43.8670835864
253	2.0	43.8006109385
253	2.0	43.82412601
253	3.0	43.8528007594
253	2.0	43.86313339
253	2.0	43.8735444057
253	2.0	43.831578321
253	3.0	43.8860386471
253	2.0	43.8077558773
253	2.0	43.8247020032
253	2.0	43.8550419156
253	2.0	43.8217755019
253	3.0	43.8375792758
253	2.0	43.8652636087
253	2.0	43.8292182938
253	2.0	43.8004139545
253	2.0	43.8680578759
253	1.0	43.8741336341
253	2.0	43.8022398017
253	2.0	43.8291247754
253	3.0	43.833990793
253	2.0	43.8626004095
253	2.0	43.8367560295
253	2.0	43.8700798464
253	2.0	43.7845776902
253	2.0	43.8768091575
253	2.0	43.8683078992
253	2.0	43.8804224434
253	2.0	43.874889848
253	2.0	43.887630811
253	2.0	43.8049671905
253	2.0	43.8686894942
253	2.0	43.797816895
253	3.0	43.8478342917
253	2.0	43.8124454717
253	2.0	43.7975362974
253	2.0	43.880406792
253	2.0	43.8711139821
253	2.0	43.8320623895
253	1.0	43.8781410349
253	2.0	43.8865560203
253	2.0	43.8733868695
253	2.0	43.8578663022
253	2.0	43.823129193
253	2.0	43.8136921733
253	2.0	43.8676095668
253	2.0	43.8862044754
253	2.0	43.8033655335
253	1.0	43.8742327474
253	2.0	43.8733664297
253	2.0	43.8014146269
253	2.0	43.8832916122
253	2.0	43.8378827444
253	2.0	43.8538682335
253	2.0	43.8429900472
253	2.0	43.8634345789
253	2.0	43.8685992438
253	2.0	43.8635056143
253	2.0	43.8425793955
253	2.0	43.8252225408
253	2.0	43.8690711387
253	1.0	43.8361077879
253	3.0	43.88290641
253	2.0	43.8448754218
253	2.0	43.8737493685
253	2.0	43.7863395494
253	2.0	43.8254739948
253	2.0	43.8455114402
253	2.0	43.8611237211
253	2.0	43.7625007436
253	2.0	43.8454067881
253	1.0	43.8719590861
253	2.0	43.8164043361
253	2.0	43.7898224289
253	2.0	43.8734597006
253	2.0	43.8814532415
253	2.0	43.8700720406
253	2.0	43.8107495256
253	2.0	43.8493766006
253	2.0	43.8623785067
253	2.0	43.8650148277
253	2.0	43.7964849527
253	1.0	43.8757399327
253	2.0	43.8719252991
253	2.0	43.8544298624
253	2.0	43.8607318221
253	2.0	43.8768869011
253	2.0	43.8520654035
253	1.0	43.8489545519
253	2.0	43.8044791494
253	2.0	43.8710287562
253	2.0	43.8704522409
253	2.0	43.8729415424
253	1.0	43.8646725114
253	2.0	43.8398117525
253	1.0	43.8729727386
253	2.0	43.7979145594
253	2.0	43.8644999534
253	2.0	43.8668318724
253	2.0	43.8362852382
253	2.0	43.8724575182
253	2.0	43.801582427
253	2.0	43.877645863
253	2.0	43.8562880601
253	2.0	43.8143782266
253	2.0	43.7985178445
253	2.0	43.8742688986
253	3.0	43.844747816
253	2.0	43.8491125601
253	2.0	43.794443547
253	2.0	43.8700233456
253	2.0	43.7728363533
253	2.0	43.8259375078
253	2.0	43.8705094702
253	2.0	43.8733576931
253	2.0	43.8631202511
253	2.0	43.8457558473
253	2.0	43.8677660615
253	2.0	43.8708955928
253	2.0	43.8825909178
253	2.0	43.8544213566
253	2.0	43.7778477464
253	2.0	43.8798046035
253	2.0	43.852510745
253	2.0	43.8447033522
253	2.0	43.7870990393
253	1.0	43.885438033
253	1.0	43.8824937095
253	2.0	43.8614401978
253	2.0	43.7803851669
253	2.0	43.877789168
253	2.0	43.8385487767
253	2.0	43.8665261864
253	1.0	43.786961265
253	3.0	43.7962342743
253	2.0	43.887573189
253	2.0	43.8464580243
253	1.0	43.8534048169
253	2.0	43.8224090682
253	2.0	43.8593213509
253	2.0	43.7735314767
253	2.0	43.8126611627
253	2.0	43.8094086723
253	2.0	43.7759566283
253	2.0	43.8804616727
253	2.0	43.8721320623
253	2.0	43.8632876846
253	2.0	43.8338222553
253	2.0	43.8409009209
253	2.0	43.8791077456
253	2.0	43.8787220567
253	2.0	43.8780956599
253	1.0	43.8111442959
253	2.0	43.8203233156
253	2.0	43.8382487492
253	2.0	43.8349382297
253	2.0	43.8418374043
253	2.0	43.8046311059
253	2.0	43.859518926
253	2.0	43.8627167248
253	2.0	43.8418976681
253	2.0	43.8622713549
253	2.0	43.8346101301
253	2.0	43.8379673175
253	2.0	43.8862501641
253	2.0	43.8575593895
253	2.0	43.8927716076
253	2.0	43.8744808177
253	2.0	43.8317690321
253	2.0	43.874775854
253	1.0	43.8837137053
253	2.0	43.8403541686
253	2.0	43.8593841329
253	2.0	43.8585712937
253	2.0	43.7932358144
253	2.0	43.794614294
253	2.0	43.8523090951
253	2.0	43.8702007053
253	2.0	43.8310870333
253	2.0	43.8612213605
253	2.0	43.8719672004
253	2.0	43.831662313
253	2.0	43.8837407789
253	2.0	43.8187279816
253	2.0	43.817918877
253	2.0	43.8131716328
253	2.0	43.8668790762
253	3.0	43.8693662324
253	2.0	43.8338143228
253	2.0	43.8851968877
253	2.0	43.858030078
253	2.0	43.8206318778
253	1.0	43.7786889887
253	2.0	43.849606935
253	2.0	43.8129492228
253	2.0	43.7970868
253	2.0	43.8119655359
253	2.0	43.877408594
253	2.0	43.8591151515
253	2.0	43.8673072524
253	2.0	43.8745911888
253	2.0	43.8599609312
253	2.0	43.8551720539
253	2.0	43.8018146541
253	2.0	43.8908491692
253	2.0	43.7854529093
253	2.0	43.7965242951
253	2.0	43.8589510762
253	1.0	43.8691369682
253	2.0	43.875106467
253	2.0	43.8696387185
253	2.0	43.8651895981
253	2.0	43.797704106
253	2.0	43.8713785677
253	2.0	43.8623002934
253	2.0	43.8427236151
253	2.0	43.7903415817
253	3.0	43.7943600782
253	2.0	43.8026343701
253	2.0	43.8431769448
253	2.0	43.8823565234
253	2.0	43.8678069773
253	2.0	43.8685093627
253	2.0	43.8771383746
253	2.0	43.85092639
253	2.0	43.8700126722
253	2.0	43.8478031064
253	2.0	43.8649887103
253	2.0	43.8166099302
253	2.0	43.861596287
253	2.0	43.8282421328
253	2.0	43.8820135128
253	2.0	43.838135936
253	2.0	43.797235471
253	2.0	43.8070030554
253	2.0	43.861419055
253	2.0	43.8259599787
253	2.0	43.8643061472
253	2.0	43.8712284173
253	2.0	43.840958349
253	2.0	43.8825970146
253	2.0	43.8610140977
253	2.0	43.8613026893
253	2.0	43.8669127783
253	2.0	43.8323662202
253	2.0	43.7563274589
253	2.0	43.877171851
253	2.0	43.8218889184
253	2.0	43.8726768959
253	2.0	43.821781626
253	2.0	43.8152185456
253	3.0	43.8432651576
253	2.0	43.8405497228
253	2.0	43.8638577331
253	2.0	43.875511885
253	2.0	43.889577639
253	1.0	43.8608839694
253	2.0	43.8075880464
253	2.0	43.8629877196
253	3.0	43.8654116701
253	1.0	43.8410322976
253	3.0	43.8545764712
253	2.0	43.8611795721
253	2.0	43.8780486984
253	2.0	43.7712463348
253	2.0	43.8007824408
253	2.0	43.8602574137
253	1.0	43.8491286605
253	2.0	43.7913454329
253	1.0	43.8508863214
253	2.0	43.8106929013
253	2.0	43.8791390224
253	2.0	43.8661133968
253	2.0	43.8119671409
253	2.0	43.7883551005
253	2.0	43.8837975969
253	2.0	43.8693473328
253	1.0	43.8562853869
253	2.0	43.8087175991
253	2.0	43.8803215066
253	2.0	43.8639609379
253	1.0	43.8875051245
253	2.0	43.867582368
253	1.0	43.8897115259
253	2.0	43.8066982129
253	2.0	43.8544905004
253	2.0	43.7846530826
253	2.0	43.7807245951
253	1.0	43.8209181712
253	2.0	43.8786170817
253	2.0	43.8794835986
253	3.0	43.8684379993
253	2.0	43.8753248884
253	2.0	43.8127355182
253	2.0	43.8726208747
253	2.0	43.8333331869
253	2.0	43.8343110617
253	2.0	43.8515532316
253	2.0	43.7897869428
253	2.0	43.8632513304
253	2.0	43.8032526709
253	2.0	43.881369909
253	2.0	43.8439085624
253	2.0	43.863883687
253	2.0	43.7634841837
253	1.0	43.877536489
253	2.0	43.8392055529
253	2.0	43.8190259238
253	1.0	43.8035356256
253	2.0	43.8777950022
253	2.0	43.8784900121
253	2.0	43.8378881558
253	2.0	43.8698180666
253	2.0	43.8896715261
253	2.0	43.858781638
253	2.0	43.857572572
253	2.0	43.852399023
253	2.0	43.8516746247
253	2.0	43.7790996871
253	2.0	43.8804105779
253	2.0	43.8454057424
253	2.0	43.8643408446
253	2.0	43.8385629014
253	2.0	43.8124133855
253	2.0	43.8502102604
253	2.0	43.8715431859
253	3.0	43.8612751018
253	2.0	43.850566164
253	2.0	43.8888192204
253	1.0	43.8691549637
253	2.0	43.8417638436
253	2.0	43.8646780869
253	2.0	43.878253858
253	2.0	43.7673092648
253	2.0	43.8398105787
253	2.0	43.7802613474
253	2.0	43.8569476943
253	2.0	43.862428662
253	2.0	43.8675641677
253	2.0	43.8629921649
253	2.0	43.8837046233
253	3.0	43.7736707133
253	2.0	43.7927447376
253	2.0	43.8785312177
253	2.0	43.8337891402
253	2.0	43.8267997073
253	2.0	43.8593740299
253	2.0	43.8708694942
253	2.0	43.8490941746
253	2.0	43.8807751934
253	2.0	43.7776202625
253	2.0	43.873061203
253	2.0	43.8088372933
253	2.0	43.8687058284
253	2.0	43.8781580987
253	2.0	43.8678746431
253	2.0	43.8670385343
253	2.0	43.7936544888
253	2.0	43.8534183237
253	2.0	43.8373789672
253	2.0	43.857777788
253	3.0	43.8113845177
253	3.0	43.871018923
253	2.0	43.8762989405
253	2.0	43.8030211314
253	2.0	43.8471248089
253	2.0	43.8827528391
253	2.0	43.8887445838
253	2.0	43.8560401131
253	2.0	43.8730292277
253	2.0	43.7910924629
253	2.0	43.8586192791
253	3.0	43.8366851585
253	2.0	43.8937904248
253	2.0	43.8334381201
253	2.0	43.8578421071
253	2.0	43.8373084453
253	2.0	43.7833678954
253	2.0	43.8426029794
253	2.0	43.8623814649
253	2.0	43.8873421563
253	2.0	43.8758773044
253	2.0	43.7734857911
253	2.0	43.869195438
253	2.0	43.8542966106
253	3.0	43.8422613327
253	2.0	43.8013471531
253	2.0	43.8825062349
253	2.0	43.8281692633
253	2.0	43.7954867486
253	2.0	43.8214550784
253	2.0	43.8425334939
253	2.0	43.8510487203
253	2.0	43.8502429849
253	1.0	43.8136385612
253	2.0	43.8638854186
253	2.0	43.8526701086
253	2.0	43.8742091079
253	2.0	43.8386871107
253	2.0	43.8576389437
253	2.0	43.8590916481
253	2.0	43.8563389399
253	2.0	43.859495809
253	2.0	43.8357700249
253	2.0	43.7730483804
253	2.0	43.8072578816
253	2.0	43.7935225337
253	2.0	43.8071359383
253	2.0	43.8900166691
253	2.0	43.8398955522
253	2.0	43.8018075345
253	2.0	43.8557759425
253	2.0	43.8761400955
253	2.0	43.8724490087
253	2.0	43.882109818
253	2.0	43.8353941274
253	2.0	43.8742763187
253	2.0	43.7909988821
253	2.0	43.8503567742
253	2.0	43.8657736075
253	2.0	43.8598781096
253	3.0	43.8069313966
253	2.0	43.8545613063
253	2.0	43.8641696259
253	2.0	43.8281091664
253	2.0	43.8585951847
253	2.0	43.8643551418
253	2.0	43.8502579133
253	2.0	43.8629399171
253	2.0	43.7869814656
253	3.0	43.8548329481
253	1.0	43.7834472815
253	2.0	43.8660058509
253	2.0	43.8746301884
253	2.0	43.8624216901
253	2.0	43.8194290732
253	2.0	43.8486549713
253	2.0	43.8586985469
253	2.0	43.7992438499
253	2.0	43.8752403508
253	2.0	43.8313168251
253	2.0	43.8217153904
253	2.0	43.8666815665
253	2.0	43.8783199995
253	2.0	43.825096109
253	2.0	43.7791265332
253	2.0	43.8036708122
253	2.0	43.8828251683
253	2.0	43.8519870318
253	2.0	43.8565627204
253	2.0	43.8565279533
253	2.0	43.8799024781
253	2.0	43.839581723
253	2.0	43.8688862287
253	1.0	43.8109692178
253	2.0	43.7842395408
253	2.0	43.8351643482
253	2.0	43.8953027446
253	2.0	43.8256095322
253	2.0	43.8763497186
253	2.0	43.8274820104
253	2.0	43.8940148861
253	2.0	43.8606062036
253	2.0	43.8769742981
253	2.0	43.8339884102
253	2.0	43.8834688672
253	3.0	43.8670716375
253	2.0	43.8683614939
253	2.0	43.8170157893
253	2.0	43.8262323899
253	2.0	43.8550700185
253	2.0	43.8656862518
253	3.0	43.8671496716
253	2.0	43.8708591026
253	2.0	43.8704626224
253	3.0	43.8526319331
253	2.0	43.8845912336
253	2.0	43.8711182343
253	2.0	43.8803456613
253	2.0	43.864246749
253	2.0	43.8237711791
253	2.0	43.8952669166
253	2.0	43.7892822854
253	2.0	43.8229701409
253	2.0	43.870220911
253	2.0	43.8385501719
253	2.0	43.8142764402
253	2.0	43.8062603064
253	2.0	43.7849843162
253	2.0	43.8627826834
253	2.0	43.8515227314
253	2.0	43.8716274181
253	2.0	43.8257713844
253	2.0	43.8335945432
253	2.0	43.8503358732
253	2.0	43.7838804458
253	2.0	43.8685080471
253	2.0	43.8456961102
253	2.0	43.8103940334
253	2.0	43.8134955494
253	2.0	43.8425945431
253	1.0	43.8632685011
253	2.0	43.8491002112
253	2.0	43.8512713166
253	2.0	43.8559304301
253	2.0	43.8704005022
253	2.0	43.8176630221
253	3.0	43.8155657455
253	2.0	43.8420530461
253	2.0	43.8459691573
253	2.0	43.7820147241
253	2.0	43.8878263597
253	1.0	43.8551929177
253	2.0	43.8996536594
253	2.0	43.8817555148
253	2.0	43.8941117829
253	2.0	43.872832322
253	2.0	43.8692032105
253	2.0	43.8506888684
253	2.0	43.8640012908
253	2.0	43.8708727287
253	2.0	43.8488592834
253	2.0	43.8690828491
253	2.0	43.8027611834
253	2.0	43.8522283513
253	2.0	43.8698668644
253	2.0	43.8606444228
253	3.0	43.8704913134
253	2.0	43.8279951053
253	2.0	43.7715949373
253	2.0	43.8550539857
253	2.0	43.7830637266
253	2.0	43.7822754844
253	2.0	43.8405875979
253	2.0	43.8175497877
253	3.0	43.780626048
253	1.0	43.8484532314
253	2.0	43.8465747719
253	2.0	43.8828040866
253	2.0	43.8600751427
253	2.0	43.8607859358
253	2.0	43.8623012132
253	2.0	43.8790819495
253	2.0	43.8731594758
253	2.0	43.8298985298
253	2.0	43.8129777167
253	2.0	43.8679473982
253	2.0	43.832531325
253	2.0	43.8138754312
253	2.0	43.7775467827
253	2.0	43.8354118072
253	2.0	43.8584545906
253	3.0	43.8146368244
253	2.0	43.8450979332
253	2.0	43.8702673975
253	2.0	43.8875531585
253	2.0	43.8709187564
253	2.0	43.8453972917
253	2.0	43.8313898416
253	2.0	43.811884844
253	2.0	43.8759621344
253	2.0	43.8647231998
253	2.0	43.8823581414
253	2.0	43.8569166657
253	2.0	43.8720672949
253	2.0	43.8762276682
253	2.0	43.7722582224
253	2.0	43.8727308007
253	2.0	43.8497877712
253	2.0	43.8742499123
253	1.0	43.8696348939
253	2.0	43.8244783333
253	2.0	43.8798270003
253	1.0	43.820497196
253	2.0	43.8386711136
253	1.0	43.8140675304
253	2.0	43.8568178419
253	2.0	43.8178783826
253	2.0	43.7998951074
253	2.0	43.847859134
253	2.0	43.8748987153
253	1.0	43.7633354051
253	2.0	43.8326756401
253	1.0	43.8882045979
253	2.0	43.7924611873
253	2.0	43.8499245678
253	2.0	43.879567102
253	2.0	43.8071125696
253	2.0	43.8664222037
253	3.0	43.8304782126
253	2.0	43.8420031556
253	2.0	43.8638228304
253	2.0	43.8370466665
253	2.0	43.8306551356
253	2.0	43.818176911
253	3.0	43.8575595542
253	2.0	43.8580425997
253	2.0	43.8251955664
253	3.0	43.8365634702
253	2.0	43.8355632544
253	2.0	43.883121219
253	2.0	43.8199747491
253	2.0	43.8167092129
253	2.0	43.8666219637
253	2.0	43.8609244647
253	2.0	43.8503485651
253	2.0	43.8806418414
253	2.0	43.8100840206
253	2.0	43.8721720807
253	2.0	43.8574098227
253	2.0	43.7878205062
253	2.0	43.8230759623
253	2.0	43.8785068567
253	2.0	43.8532111295
253	2.0	43.8005090168
253	2.0	43.8582770696
253	2.0	43.8104492159
253	2.0	43.8757922418
253	2.0	43.8505224962
253	2.0	43.8693230473
253	2.0	43.8860833122
253	2.0	43.8837185057
253	1.0	43.8057684494
253	2.0	43.8369605911
253	2.0	43.8149360974
253	2.0	43.8649000778
253	2.0	43.8803634544
253	2.0	43.7745555175
253	2.0	43.8611459003
253	2.0	43.8465688852
253	1.0	43.8077150537
253	2.0	43.8765986533
253	2.0	43.8325100001
253	2.0	43.7845965112
253	2.0	43.8567183921
253	2.0	43.8105049775
253	1.0	43.8738520351
253	2.0	43.8561381737
253	2.0	43.8123803532
253	2.0	43.8762550186
253	2.0	43.8197169916
253	2.0	43.8624984328
253	2.0	43.8149813347
253	2.0	43.867742312
253	2.0	43.8367157148
253	2.0	43.818521352
253	1.0	43.8752214174
253	2.0	43.7762592842
253	2.0	43.8653785041
253	2.0	43.8002122265
253	2.0	43.7969765553
253	2.0	43.8560713951
253	2.0	43.8331410006
253	2.0	43.8730675083
253	2.0	43.8402933535
253	2.0	43.870954443
253	2.0	43.8378352591
253	2.0	43.8615071876
253	1.0	43.8648849351
253	2.0	43.8494482064
253	2.0	43.7866562779
253	2.0	43.8417125286
253	2.0	43.8570590385
253	2.0	43.8231520643
253	2.0	43.8622299459
253	2.0	43.8644838959
