# Supplementary material for: Unique membrane properties and enhanced signal processing in human neocortical neurons
Source: eLife. 2016 Oct 6;5:e16553. doi: 10.7554/eLife.16553 (PMC5100995; doi:10.7554/eLife.16553)
Supplement: Source code 1. — DOI: http://dx.doi.org/10.7554/eLife.16553.014 [file elife-16553-code1.zip › Fig3/Fig3b/DIST_045_SYNC/Mon_Apr_11_11_35_14_2016/syns_254/sync_stim_seed_720.txt]

NUMBER_OF_SYNAPSES	APC_N	MAX_VOLTAGE
254	2.0	43.8081052636
254	2.0	43.8581028769
254	1.0	43.8627629213
254	2.0	43.7839934521
254	2.0	43.8199608845
254	2.0	43.8077841919
254	1.0	43.8040835878
254	2.0	43.815689448
254	2.0	43.8423492053
254	2.0	43.8845598748
254	2.0	43.8731404516
254	3.0	43.849187393
254	2.0	43.8699586841
254	2.0	43.7981532661
254	2.0	43.8677260499
254	2.0	43.8604555301
254	2.0	43.8862398687
254	2.0	43.8701047301
254	2.0	43.8482528498
254	2.0	43.8712052106
254	3.0	43.8038622771
254	2.0	43.85757769
254	3.0	43.8358810976
254	2.0	43.8578006272
254	2.0	43.7895000136
254	2.0	43.806230717
254	2.0	43.7832210662
254	2.0	43.8863406261
254	2.0	43.8530405645
254	2.0	43.8135969639
254	2.0	43.8035288418
254	2.0	43.8531917703
254	1.0	43.8085753308
254	3.0	43.8715112128
254	1.0	43.8541939465
254	2.0	43.8805939732
254	2.0	43.7698486569
254	1.0	43.8256847336
254	2.0	43.8128765185
254	2.0	43.8660287656
254	2.0	43.8223866289
254	2.0	43.844484763
254	2.0	43.8592169671
254	2.0	43.8525022512
254	2.0	43.8542982292
254	2.0	43.8747559911
254	2.0	43.8803022632
254	2.0	43.8763360465
254	1.0	43.8472902975
254	1.0	43.8566233169
254	2.0	43.7797752421
254	2.0	43.8658458126
254	2.0	43.8290159581
254	2.0	43.7996224423
254	2.0	43.8805836594
254	2.0	43.8975964361
254	2.0	43.880260825
254	2.0	43.8243127046
254	2.0	43.8777542391
254	2.0	43.8671381172
254	3.0	43.8376878031
254	2.0	43.8813279376
254	2.0	43.7599772077
254	2.0	43.8277785062
254	2.0	43.8513771437
254	2.0	43.8699165084
254	2.0	43.7758956694
254	2.0	43.8177278665
254	2.0	43.8331641304
254	2.0	43.8566035201
254	2.0	43.8913796046
254	2.0	43.8859369477
254	2.0	43.8247210675
254	2.0	43.8741334432
254	3.0	43.8493032623
254	2.0	43.7808830397
254	2.0	43.8403623213
254	2.0	43.7900718191
254	2.0	43.8276416744
254	2.0	43.8059192372
254	2.0	43.8898151224
254	2.0	43.8078700991
254	2.0	43.8550387169
254	2.0	43.8172081672
254	2.0	43.8293685731
254	2.0	43.8848621959
254	2.0	43.8222830156
254	2.0	43.7879308415
254	2.0	43.857751364
254	2.0	43.7709835383
254	2.0	43.8566035011
254	2.0	43.8811971874
254	2.0	43.876443185
254	2.0	43.8371870431
254	2.0	43.8781689973
254	1.0	43.8275677696
254	2.0	43.8653490883
254	2.0	43.7969501298
254	2.0	43.8110521346
254	2.0	43.8214480425
254	2.0	43.8498968005
254	2.0	43.8096228781
254	2.0	43.8575551203
254	2.0	43.869059721
254	2.0	43.818056964
254	2.0	43.8343062056
254	2.0	43.8789247816
254	2.0	43.8569812064
254	2.0	43.8303079122
254	2.0	43.7924243847
254	2.0	43.8916921163
254	2.0	43.8525688469
254	2.0	43.7557018646
254	2.0	43.8507463129
254	2.0	43.8730997788
254	2.0	43.8819438105
254	2.0	43.8608919672
254	2.0	43.7941161102
254	2.0	43.8395765294
254	2.0	43.8035959685
254	2.0	43.82974624
254	1.0	43.8434384449
254	2.0	43.8610613424
254	2.0	43.876029507
254	2.0	43.8807925744
254	2.0	43.7982162667
254	2.0	43.8470334499
254	2.0	43.8592574813
254	2.0	43.8276545197
254	2.0	43.8702017413
254	2.0	43.8481628573
254	2.0	43.7880200808
254	2.0	43.8105646657
254	2.0	43.8410409245
254	3.0	43.8320821395
254	3.0	43.8631761038
254	2.0	43.8493072745
254	2.0	43.8717125192
254	2.0	43.845682508
254	2.0	43.8447770174
254	2.0	43.8782587356
254	2.0	43.7846521254
254	2.0	43.7809671414
254	2.0	43.7988225934
254	2.0	43.8154900478
254	2.0	43.8580847879
254	2.0	43.8251432298
254	2.0	43.8315902036
254	2.0	43.8535571434
254	2.0	43.8489077194
254	2.0	43.8540915843
254	2.0	43.8789815864
254	2.0	43.8309922176
254	2.0	43.7919286453
254	2.0	43.795696215
254	2.0	43.8578595041
254	2.0	43.8904719108
254	2.0	43.8812479184
254	2.0	43.814329391
254	2.0	43.8035706465
254	2.0	43.8598955999
254	2.0	43.8722292527
254	1.0	43.8478419835
254	2.0	43.8782468252
254	2.0	43.7892806087
254	2.0	43.8723764499
254	2.0	43.8003722606
254	2.0	43.851077868
254	2.0	43.8928912168
254	2.0	43.8581892452
254	2.0	43.8519658571
254	2.0	43.8618550263
254	3.0	43.8735105394
254	2.0	43.8154808509
254	2.0	43.8202205594
254	2.0	43.8775540048
254	2.0	43.8835321337
254	2.0	43.8652663304
254	2.0	43.8401166363
254	2.0	43.8532122568
254	1.0	43.7927723578
254	2.0	43.873506794
254	2.0	43.8590508673
254	2.0	43.8426843343
254	2.0	43.8826405834
254	2.0	43.8056182382
254	2.0	43.8584000764
254	2.0	43.8768023163
254	2.0	43.8752571661
254	2.0	43.8396617934
254	2.0	43.8322676661
254	2.0	43.8141124481
254	2.0	43.766098096
254	2.0	43.8407664744
254	2.0	43.7947506579
254	2.0	43.8672915969
254	2.0	43.8513471877
254	2.0	43.858850106
254	2.0	43.7810652654
254	2.0	43.8494525296
254	2.0	43.846425625
254	2.0	43.8836516052
254	2.0	43.8870368672
254	2.0	43.8591178401
254	2.0	43.8129881627
254	1.0	43.8745602008
254	2.0	43.8242043327
254	2.0	43.8714527852
254	1.0	43.8672840194
254	2.0	43.859402512
254	2.0	43.8045180372
254	2.0	43.8223852087
254	2.0	43.8047024063
254	2.0	43.8010398866
254	2.0	43.8371982228
254	2.0	43.8631566961
254	2.0	43.8815970157
254	2.0	43.7912369003
254	2.0	43.8066878799
254	2.0	43.8662509324
254	2.0	43.8783722723
254	2.0	43.7858309597
254	2.0	43.7945387059
254	2.0	43.8508040962
254	2.0	43.8634138369
254	2.0	43.8675004969
254	2.0	43.8873540465
254	2.0	43.8015224227
254	2.0	43.8787384231
254	2.0	43.8774908288
254	2.0	43.7822290402
254	2.0	43.8547880731
254	2.0	43.8257372394
254	1.0	43.8494875837
254	2.0	43.8660736085
254	2.0	43.8613158465
254	2.0	43.8812972539
254	2.0	43.7875280363
254	2.0	43.8607716687
254	2.0	43.8702973917
254	2.0	43.8216895806
254	2.0	43.7985368008
254	2.0	43.8067042734
254	2.0	43.8682531277
254	2.0	43.7812103593
254	2.0	43.8382259275
254	2.0	43.8781793525
254	2.0	43.866592567
254	2.0	43.8598684574
254	2.0	43.8326215176
254	2.0	43.8101150367
254	2.0	43.8823666166
254	2.0	43.7808893767
254	2.0	43.888196385
254	2.0	43.7710010767
254	2.0	43.8504295736
254	2.0	43.8639337776
254	2.0	43.8743017221
254	2.0	43.8378841611
254	2.0	43.8117374852
254	2.0	43.8460553797
254	2.0	43.8465234681
254	2.0	43.7805468024
254	2.0	43.797741956
254	2.0	43.8635571962
254	2.0	43.8673693652
254	2.0	43.8774818201
254	3.0	43.7939061717
254	2.0	43.7912371135
254	2.0	43.8917107842
254	2.0	43.8373266363
254	2.0	43.8194154717
254	2.0	43.8760708277
254	2.0	43.8810062802
254	2.0	43.87045396
254	2.0	43.8701054997
254	1.0	43.8823181929
254	2.0	43.8625679034
254	2.0	43.8220655248
254	2.0	43.8185004729
254	2.0	43.8376150564
254	2.0	43.8453747477
254	2.0	43.8166448792
254	2.0	43.8739735838
254	2.0	43.8605753906
254	2.0	43.8938074673
254	2.0	43.8583644993
254	2.0	43.8099476638
254	2.0	43.8135008053
254	2.0	43.8609624356
254	2.0	43.8022210427
254	2.0	43.8645700205
254	2.0	43.8760232199
254	2.0	43.8401384715
254	2.0	43.8340009436
254	2.0	43.8717287175
254	2.0	43.8643775209
254	3.0	43.8466412044
254	2.0	43.8857679769
254	2.0	43.8606080049
254	2.0	43.8813172403
254	2.0	43.8685055148
254	2.0	43.8689756574
254	2.0	43.8360225245
254	2.0	43.8333222098
254	2.0	43.8502339573
254	2.0	43.816218571
254	2.0	43.8523361915
254	2.0	43.8698511285
254	2.0	43.8738959195
254	2.0	43.7992064621
254	2.0	43.8378493801
254	2.0	43.7979586914
254	2.0	43.8413301893
254	3.0	43.8346202005
254	2.0	43.8708710801
254	2.0	43.8719602046
254	2.0	43.8652989843
254	2.0	43.8488382786
254	2.0	43.8589806087
254	2.0	43.8520322414
254	1.0	43.8689792942
254	2.0	43.8710149465
254	2.0	43.86621927
254	2.0	43.8031532624
254	2.0	43.7760626415
254	2.0	43.8505836687
254	2.0	43.8327090392
254	2.0	43.8675936155
254	2.0	43.8851213766
254	2.0	43.8301770965
254	2.0	43.8618431715
254	2.0	43.8727752514
254	2.0	43.8656661673
254	2.0	43.8336829174
254	2.0	43.8687710807
254	2.0	43.8798140668
254	2.0	43.8397944506
254	2.0	43.872825692
254	3.0	43.8653873829
254	2.0	43.8132859477
254	2.0	43.8912409532
254	2.0	43.8023946571
254	2.0	43.8640856693
254	2.0	43.8064734523
254	2.0	43.887314837
254	3.0	43.7900381399
254	2.0	43.8307261978
254	3.0	43.8714511608
254	2.0	43.8533072333
254	2.0	43.8654716613
254	2.0	43.8455137807
254	2.0	43.8619658246
254	2.0	43.8216081964
254	2.0	43.8715428258
254	2.0	43.8527673337
254	2.0	43.8514718151
254	2.0	43.8646757335
254	2.0	43.8336677065
254	2.0	43.7811322566
254	2.0	43.792276133
254	2.0	43.8800514023
254	2.0	43.8810090823
254	2.0	43.874155341
254	1.0	43.8525940856
254	2.0	43.8741434901
254	2.0	43.8673170541
254	2.0	43.8787672876
254	2.0	43.8130842458
254	2.0	43.8285022383
254	2.0	43.8150848142
254	2.0	43.7879947622
254	2.0	43.8583784599
254	2.0	43.868530635
254	2.0	43.8400067425
254	2.0	43.8713327648
254	2.0	43.8681164952
254	2.0	43.8312600752
254	2.0	43.7908945228
254	2.0	43.8333785874
254	2.0	43.8794427413
254	2.0	43.795352632
254	2.0	43.8880811293
254	2.0	43.7837043707
254	2.0	43.8615872054
254	2.0	43.8617994083
254	2.0	43.8944600645
254	2.0	43.8103312432
254	2.0	43.8733939994
254	2.0	43.7919256576
254	2.0	43.8128864529
254	2.0	43.822484253
254	2.0	43.8819210838
254	2.0	43.8434214619
254	2.0	43.8032706215
254	2.0	43.8450044441
254	2.0	43.8419992848
254	2.0	43.8776689429
254	2.0	43.841195713
254	3.0	43.8670762018
254	2.0	43.8658169049
254	3.0	43.880340268
254	2.0	43.7862849785
254	2.0	43.8510982415
254	2.0	43.8676139333
254	3.0	43.8365067714
254	2.0	43.8720226107
254	2.0	43.8315033117
254	2.0	43.8163430327
254	2.0	43.8854472861
254	2.0	43.8777025288
254	2.0	43.8579423084
254	1.0	43.8121969463
254	2.0	43.8602212616
254	2.0	43.8269326018
254	2.0	43.8799572504
254	2.0	43.834328037
254	2.0	43.8209377103
254	2.0	43.8741277235
254	2.0	43.8431840839
254	2.0	43.8749967427
254	2.0	43.7935383551
254	2.0	43.8386611227
254	2.0	43.8715955808
254	2.0	43.8752025769
254	2.0	43.8756801608
254	2.0	43.8108937955
254	2.0	43.8335900042
254	2.0	43.8057045334
254	2.0	43.8629727661
254	2.0	43.8686166013
254	2.0	43.8640479167
254	2.0	43.8804430383
254	2.0	43.810573305
254	2.0	43.8677264049
254	2.0	43.8809779373
254	2.0	43.8513907492
254	3.0	43.8535817859
254	2.0	43.774228403
254	2.0	43.8103740426
254	2.0	43.7984016468
254	2.0	43.8941447579
254	2.0	43.8608141753
254	2.0	43.7695533873
254	2.0	43.8431897055
254	2.0	43.8419223145
254	2.0	43.8707748551
254	2.0	43.8023336896
254	2.0	43.8504107733
254	2.0	43.7860628757
254	2.0	43.8204852942
254	2.0	43.7951893194
254	2.0	43.8602523906
254	2.0	43.8492523053
254	2.0	43.8804627916
254	2.0	43.7979338314
254	2.0	43.8828592634
254	2.0	43.8747597177
254	2.0	43.8803694251
254	2.0	43.8471240707
254	2.0	43.869176033
254	2.0	43.8746022592
254	3.0	43.8571256525
254	1.0	43.8650741041
254	2.0	43.8312531974
254	2.0	43.8216245605
254	2.0	43.8541068731
254	2.0	43.8725848492
254	2.0	43.8382173175
254	2.0	43.8747695534
254	2.0	43.8739385136
254	2.0	43.851710795
254	2.0	43.8769351279
254	2.0	43.8313768611
254	2.0	43.8622944775
254	2.0	43.847089675
254	2.0	43.8845672538
254	2.0	43.7850702425
254	3.0	43.8327096821
254	2.0	43.8607983945
254	2.0	43.8196833614
254	2.0	43.7907206721
254	2.0	43.8448222651
254	2.0	43.8874691576
254	2.0	43.8389136052
254	2.0	43.8410291483
254	2.0	43.818744778
254	2.0	43.8798873526
254	2.0	43.8306373189
254	2.0	43.877587497
254	2.0	43.8096690271
254	1.0	43.8603459019
254	2.0	43.8700347041
254	2.0	43.8526721491
254	2.0	43.8216504417
254	2.0	43.8647980798
254	1.0	43.8288465783
254	2.0	43.8197779447
254	2.0	43.8552284422
254	2.0	43.8587384587
254	2.0	43.8157560947
254	2.0	43.8664161786
254	2.0	43.8271827292
254	2.0	43.7923771882
254	2.0	43.8792931748
254	2.0	43.8643640393
254	2.0	43.7878898161
254	2.0	43.8053511887
254	2.0	43.8671265553
254	2.0	43.8692801394
254	2.0	43.8710058208
254	2.0	43.8850051172
254	1.0	43.8200023841
254	2.0	43.8671210924
254	2.0	43.8281830667
254	2.0	43.80358416
254	3.0	43.8071401457
254	2.0	43.8796494719
254	2.0	43.8106143177
254	2.0	43.850014985
254	2.0	43.8684015369
254	2.0	43.8188143916
254	2.0	43.8613760054
254	2.0	43.7790010659
254	2.0	43.8140754497
254	2.0	43.8705048445
254	2.0	43.8462096894
254	2.0	43.8624666389
254	2.0	43.8406168678
254	2.0	43.7845190173
254	2.0	43.8609735212
254	2.0	43.8736861736
254	2.0	43.8137406506
254	1.0	43.8864312525
254	2.0	43.8156961478
254	2.0	43.8848638781
254	2.0	43.8145778831
254	2.0	43.812426735
254	1.0	43.8785407362
254	2.0	43.8876144438
254	2.0	43.8046001113
254	2.0	43.7995063258
254	2.0	43.867651858
254	2.0	43.8790604587
254	2.0	43.8835918136
254	2.0	43.8653053328
254	2.0	43.8753355464
254	2.0	43.8448670138
254	2.0	43.8586929861
254	2.0	43.8443457883
254	2.0	43.8616441534
254	2.0	43.8649505619
254	2.0	43.7993755252
254	2.0	43.8510268228
254	2.0	43.8463011071
254	2.0	43.8576222216
254	1.0	43.839513896
254	2.0	43.8857643543
254	2.0	43.8791913469
254	2.0	43.8509690219
254	2.0	43.86788167
254	2.0	43.8892834581
254	2.0	43.8124847335
254	2.0	43.8098145618
254	2.0	43.8321141885
254	2.0	43.8548583317
254	2.0	43.8505033128
254	2.0	43.7856435561
254	2.0	43.8728461549
254	2.0	43.8735409792
254	2.0	43.8872059536
254	2.0	43.8916319984
254	2.0	43.8758915128
254	2.0	43.8555414979
254	3.0	43.8448990845
254	2.0	43.8481891223
254	2.0	43.8527298133
254	2.0	43.8525680466
254	2.0	43.8512457768
254	2.0	43.789609191
254	2.0	43.879840744
254	1.0	43.8472173638
254	2.0	43.8626829078
254	2.0	43.8776667879
254	2.0	43.8841537795
254	2.0	43.8146924785
254	2.0	43.8689007372
254	2.0	43.8714437035
254	2.0	43.8215531021
254	2.0	43.8355400847
254	2.0	43.870374187
254	2.0	43.8508872135
254	1.0	43.8143342631
254	2.0	43.87952838
254	2.0	43.8818253149
254	2.0	43.8089107821
254	2.0	43.8370777217
254	2.0	43.8752368802
254	2.0	43.8547610813
254	2.0	43.8301720574
254	1.0	43.816434557
254	2.0	43.8086563037
254	2.0	43.8764391176
254	3.0	43.8772582717
254	2.0	43.8168760445
254	2.0	43.8487502668
254	2.0	43.8706028474
254	3.0	43.8206087521
254	2.0	43.8747603597
254	2.0	43.8641276204
254	2.0	43.804114124
254	2.0	43.8692901012
254	2.0	43.8560180928
254	2.0	43.8220629624
254	2.0	43.8524599955
254	2.0	43.861191251
254	2.0	43.8186607542
254	2.0	43.8455400028
254	2.0	43.8532992616
254	2.0	43.8245997012
254	2.0	43.8114380954
254	2.0	43.8090109043
254	2.0	43.8166877169
254	2.0	43.8316982356
254	2.0	43.7915974438
254	2.0	43.8042986784
254	2.0	43.7867367752
254	3.0	43.8869022655
254	2.0	43.8299302828
254	2.0	43.8728141795
254	2.0	43.8486386585
254	2.0	43.7949734821
254	2.0	43.803327128
254	2.0	43.7771062865
254	2.0	43.8351017605
254	2.0	43.817716159
254	2.0	43.8023758176
254	2.0	43.8723381911
254	2.0	43.798362608
254	2.0	43.8729498172
254	2.0	43.8635736587
254	2.0	43.8417941305
254	2.0	43.8256617294
254	1.0	43.821520332
254	2.0	43.8689477697
254	2.0	43.7961544524
254	2.0	43.8396753091
254	2.0	43.8355379393
254	2.0	43.8663956888
254	2.0	43.8042804586
254	2.0	43.8659505618
254	2.0	43.8832570588
254	2.0	43.7814031031
254	2.0	43.8128385971
254	2.0	43.8779621534
254	2.0	43.8037826848
254	2.0	43.8797069783
254	2.0	43.8680073563
254	2.0	43.8460448882
254	2.0	43.8791145315
254	2.0	43.817480335
254	2.0	43.8872723186
254	2.0	43.8826033405
254	2.0	43.8618310761
254	3.0	43.8544375691
254	2.0	43.792099134
254	2.0	43.8538293102
254	2.0	43.8692339379
254	2.0	43.8853498483
254	2.0	43.8716112265
254	2.0	43.8925547847
254	2.0	43.811348161
254	2.0	43.7903416416
254	2.0	43.8826550807
254	2.0	43.8402292168
254	2.0	43.8538481709
254	2.0	43.8664491548
254	2.0	43.8380125447
254	2.0	43.8368366182
254	2.0	43.8455847956
254	1.0	43.8787294574
254	2.0	43.8764916421
254	2.0	43.8437540253
254	2.0	43.8340876882
254	2.0	43.8445234541
254	2.0	43.8300513046
254	2.0	43.8581275859
254	2.0	43.8588638546
254	2.0	43.8670332327
254	2.0	43.8725707235
254	2.0	43.7858963255
254	2.0	43.861707549
254	2.0	43.8615690971
254	2.0	43.8742091912
254	2.0	43.7798639359
254	2.0	43.8799994949
254	2.0	43.8436806177
254	2.0	43.7832359435
254	2.0	43.7782284174
254	2.0	43.8662737576
254	2.0	43.8150900818
254	2.0	43.8024612747
254	2.0	43.7704045655
254	2.0	43.8614169547
254	2.0	43.8075845315
254	2.0	43.8824062047
254	2.0	43.8810822148
254	2.0	43.8405528051
254	2.0	43.7904891734
254	2.0	43.8578507305
254	2.0	43.8952944943
254	2.0	43.824388769
254	2.0	43.8645205417
254	2.0	43.8332941465
254	2.0	43.8399647129
254	2.0	43.8798473697
254	2.0	43.8786308438
254	2.0	43.8158872148
254	2.0	43.8458386762
254	2.0	43.8529557902
254	2.0	43.7756662175
254	2.0	43.8011544309
254	3.0	43.834820785
254	2.0	43.8768042089
254	2.0	43.8027459676
254	2.0	43.777858742
254	2.0	43.8635822829
254	2.0	43.8722901372
254	3.0	43.7834430594
254	2.0	43.7900000832
254	2.0	43.864853417
254	2.0	43.8501197517
254	2.0	43.8418092
254	2.0	43.8551705701
254	2.0	43.8507410109
254	2.0	43.8546031594
254	2.0	43.8713103937
254	2.0	43.8890357132
254	2.0	43.8779468779
254	2.0	43.8364185612
254	3.0	43.8633197946
254	2.0	43.8788458961
254	2.0	43.8425540481
254	2.0	43.8604750421
254	3.0	43.885067659
254	2.0	43.8723335398
254	2.0	43.7908688806
254	2.0	43.8478493383
254	2.0	43.8663650724
254	1.0	43.7828605227
254	2.0	43.8273550362
254	2.0	43.8641877038
254	2.0	43.8372261048
254	2.0	43.7957118178
254	2.0	43.8234521774
254	2.0	43.8776582785
254	1.0	43.8324456006
254	2.0	43.8389032403
254	2.0	43.8500876963
254	2.0	43.8270104834
254	2.0	43.789000447
254	2.0	43.8498461588
254	2.0	43.8042049754
254	2.0	43.7852587936
254	2.0	43.8115686882
254	2.0	43.852527662
254	2.0	43.863898253
254	2.0	43.7817371564
254	2.0	43.843800612
254	2.0	43.868166997
254	2.0	43.8741260551
254	2.0	43.8595260392
254	2.0	43.8586148851
254	2.0	43.7596633
254	2.0	43.8696969954
254	2.0	43.8797181605
254	2.0	43.8588342706
254	2.0	43.8213797566
254	2.0	43.879993159
254	2.0	43.8696701585
254	2.0	43.8300819612
254	3.0	43.8635026658
254	2.0	43.8124029888
254	2.0	43.8147614135
254	2.0	43.8075246935
254	3.0	43.8580680958
254	2.0	43.8673587267
254	2.0	43.8443268116
254	3.0	43.8750657629
254	2.0	43.8690704725
254	2.0	43.8668110907
254	2.0	43.8093291241
254	3.0	43.8607043591
254	2.0	43.8670403463
254	2.0	43.8311564635
254	2.0	43.8034000159
254	2.0	43.8153340931
254	2.0	43.8673137775
254	2.0	43.8165577343
254	2.0	43.8451410667
254	2.0	43.8619737794
254	2.0	43.8461798759
254	2.0	43.8338087365
254	2.0	43.8650553393
254	2.0	43.8509900448
254	2.0	43.8630930903
254	2.0	43.8318326974
254	2.0	43.807133171
254	2.0	43.8745415506
254	2.0	43.8636780373
254	2.0	43.8881405943
254	2.0	43.8525631125
254	2.0	43.8750398432
254	2.0	43.865408594
254	1.0	43.8855192253
254	2.0	43.8505688796
254	2.0	43.8785611107
254	2.0	43.7859318451
254	2.0	43.8103083599
254	2.0	43.8833424357
254	3.0	43.8754809183
254	2.0	43.8554828184
254	2.0	43.8384031809
254	2.0	43.8612275423
254	2.0	43.8044272646
254	2.0	43.8875834128
254	2.0	43.8177360914
254	2.0	43.843344479
254	2.0	43.8338320699
254	2.0	43.8797049127
254	2.0	43.7917391528
254	2.0	43.7928543048
254	2.0	43.8744258352
254	2.0	43.7797270512
254	2.0	43.8776836021
254	2.0	43.8104579195
254	2.0	43.8200692353
254	2.0	43.836568716
254	2.0	43.8668117334
254	2.0	43.7768832261
254	2.0	43.8619549239
254	2.0	43.8606095185
254	2.0	43.8792197842
254	2.0	43.8395018849
254	2.0	43.875158315
254	2.0	43.8149345469
254	2.0	43.8389172783
254	2.0	43.8186789934
254	2.0	43.8648422794
254	2.0	43.8759462629
254	2.0	43.8335521682
254	2.0	43.8647239532
254	2.0	43.8883633312
254	2.0	43.8686899845
254	2.0	43.8724193631
254	2.0	43.8344763986
254	3.0	43.8211971443
254	2.0	43.7692844873
254	2.0	43.8426389931
254	3.0	43.8703474002
254	2.0	43.8644526513
254	2.0	43.8707161211
254	2.0	43.8750660537
254	2.0	43.7852394588
254	2.0	43.8582922482
254	2.0	43.8462186718
254	2.0	43.8553595078
254	2.0	43.7786650812
254	3.0	43.8338738498
254	2.0	43.8693249063
254	2.0	43.8324242536
254	2.0	43.8728794006
254	2.0	43.7790615573
254	2.0	43.8723321737
254	2.0	43.8583684035
254	2.0	43.8436738064
254	2.0	43.8232687933
254	2.0	43.8614408839
254	2.0	43.8721137105
254	2.0	43.8276679823
254	2.0	43.852908674
254	2.0	43.8705655456
254	2.0	43.8783188001
254	2.0	43.8283990298
254	2.0	43.8270077851
254	2.0	43.8263885803
254	2.0	43.8908967163
254	2.0	43.8251121647
254	3.0	43.8592761148
254	2.0	43.8690127315
254	2.0	43.8622475111
254	2.0	43.8756126516
254	2.0	43.8705031583
254	2.0	43.82442188
254	1.0	43.8937995546
254	2.0	43.8424367021
254	3.0	43.8640445047
254	2.0	43.7701217336
254	2.0	43.8486912024
254	2.0	43.8164323953
254	2.0	43.8309365438
254	2.0	43.8055286171
254	3.0	43.8687611516
254	2.0	43.7789431343
254	2.0	43.8582666301
254	2.0	43.8847552722
254	2.0	43.8377011272
254	2.0	43.875153389
254	2.0	43.7973782713
254	2.0	43.8360604373
254	2.0	43.8810665414
254	2.0	43.8736587731
254	2.0	43.797075547
254	2.0	43.8542210615
254	2.0	43.8331952865
254	2.0	43.8316882015
254	2.0	43.8215541969
254	2.0	43.8377051106
254	2.0	43.7907509195
254	2.0	43.8457188496
254	2.0	43.8752453453
254	2.0	43.8685475826
254	2.0	43.8052096149
254	2.0	43.8646499914
254	2.0	43.8771335314
254	2.0	43.852671937
254	1.0	43.8619880383
254	2.0	43.8849273484
254	2.0	43.8531160514
254	2.0	43.8387998849
254	2.0	43.8709035608
254	2.0	43.8898678893
254	2.0	43.8571438577
254	2.0	43.859775832
254	2.0	43.8839132614
254	2.0	43.8785705003
254	3.0	43.8436067519
254	2.0	43.8737283318
254	2.0	43.8814588708
254	2.0	43.8681982479
254	2.0	43.8132882691
254	2.0	43.7845991261
254	2.0	43.8022510833
254	2.0	43.868612132
254	1.0	43.8732872836
254	2.0	43.8180995924
254	1.0	43.8217441367
254	2.0	43.8501687744
254	2.0	43.841558147
254	3.0	43.8730610631
254	2.0	43.8106432307
254	2.0	43.8661173818
254	2.0	43.8552954087
254	3.0	43.8859807416
254	2.0	43.8790418353
254	2.0	43.7924036575
254	2.0	43.7919468161
254	2.0	43.8051888424
254	2.0	43.8687249913
254	2.0	43.8563206568
254	2.0	43.8146711057
254	2.0	43.8626675527
254	2.0	43.8426149573
254	2.0	43.8553600378
254	2.0	43.8169288587
254	2.0	43.8776002697
254	2.0	43.8257843945
254	2.0	43.8777577787
254	1.0	43.8637637264
254	2.0	43.8918523401
254	2.0	43.8023321497
254	2.0	43.8659040007
254	2.0	43.8775385535
254	2.0	43.8881990129
254	2.0	43.8539484239
254	2.0	43.8727655601
254	2.0	43.8265918412
254	2.0	43.8119562348
254	2.0	43.8476638947
254	2.0	43.7834794763
254	2.0	43.7898519109
254	2.0	43.8781624329
254	2.0	43.8745024241
254	3.0	43.8347096812
254	2.0	43.8549441458
254	2.0	43.8646000811
254	2.0	43.8780248586
254	2.0	43.8639025693
254	2.0	43.8370203089
254	2.0	43.7915395815
254	2.0	43.8594605828
254	2.0	43.841704629
254	2.0	43.8803697724
254	2.0	43.8425250354
254	2.0	43.8859824263
254	3.0	43.7885088199
254	2.0	43.8642796598
254	2.0	43.8615740008
254	2.0	43.8347082461
254	2.0	43.8346858031
