# Supplementary material for: Unique membrane properties and enhanced signal processing in human neocortical neurons
Source: eLife. 2016 Oct 6;5:e16553. doi: 10.7554/eLife.16553 (PMC5100995; doi:10.7554/eLife.16553)
Supplement: Source code 1. — DOI: http://dx.doi.org/10.7554/eLife.16553.014 [file elife-16553-code1.zip › Fig3/Fig3b/DIST_045_SYNC/Mon_Apr_11_11_35_14_2016/syns_255/sync_stim_seed_715.txt]

NUMBER_OF_SYNAPSES	APC_N	MAX_VOLTAGE
255	2.0	43.8700011843
255	2.0	43.8713420129
255	2.0	43.8672008531
255	2.0	43.8107433201
255	2.0	43.8710656441
255	2.0	43.8383778935
255	2.0	43.7834339344
255	3.0	43.8658791156
255	2.0	43.8039341328
255	2.0	43.8843777029
255	2.0	43.8637246999
255	2.0	43.8457536144
255	2.0	43.8396464052
255	2.0	43.845668561
255	2.0	43.8614133951
255	2.0	43.8379450334
255	2.0	43.8567645567
255	2.0	43.887204752
255	2.0	43.8258672906
255	2.0	43.8758587251
255	2.0	43.808082841
255	2.0	43.8808360945
255	2.0	43.7700757782
255	3.0	43.8573754386
255	2.0	43.8632790468
255	2.0	43.8202458046
255	2.0	43.8741487299
255	2.0	43.8808735645
255	2.0	43.8789653104
255	2.0	43.8731195477
255	2.0	43.7676858201
255	2.0	43.8292130577
255	2.0	43.8627219955
255	2.0	43.798393384
255	2.0	43.8089755059
255	2.0	43.8890049049
255	2.0	43.8301077612
255	2.0	43.85748968
255	2.0	43.8671553605
255	2.0	43.860563235
255	2.0	43.8474683457
255	2.0	43.8084039089
255	2.0	43.8769083907
255	2.0	43.870859069
255	2.0	43.8782775972
255	2.0	43.8313649607
255	2.0	43.8764808345
255	2.0	43.8128437723
255	2.0	43.8118405514
255	2.0	43.8171925513
255	1.0	43.8183730487
255	2.0	43.8704010225
255	2.0	43.8161421317
255	2.0	43.7769835995
255	2.0	43.8326245819
255	2.0	43.8233618895
255	1.0	43.8973828076
255	2.0	43.7881994228
255	2.0	43.8859524762
255	2.0	43.8776042566
255	2.0	43.8351317046
255	2.0	43.8905797566
255	2.0	43.869077997
255	2.0	43.8252203847
255	3.0	43.8725506943
255	2.0	43.8637205816
255	2.0	43.8523277267
255	2.0	43.7950571674
255	2.0	43.8412366341
255	2.0	43.8747177986
255	3.0	43.8657093532
255	2.0	43.796451678
255	2.0	43.8306085553
255	2.0	43.8473841652
255	2.0	43.8431574775
255	2.0	43.793509301
255	2.0	43.8163321623
255	2.0	43.8654980168
255	1.0	43.8358516163
255	2.0	43.7989104636
255	2.0	43.8700942985
255	1.0	43.8026569329
255	2.0	43.8454251475
255	2.0	43.8569894264
255	2.0	43.8694235909
255	2.0	43.7987939152
255	2.0	43.8754550252
255	3.0	43.8579471304
255	2.0	43.799451246
255	2.0	43.8316238754
255	2.0	43.8721482236
255	2.0	43.8253900157
255	2.0	43.7978911842
255	1.0	43.8249322518
255	2.0	43.882274403
255	2.0	43.8011948324
255	2.0	43.8141494294
255	2.0	43.8551874646
255	2.0	43.8566785242
255	2.0	43.8798690432
255	2.0	43.7855303801
255	2.0	43.8767167523
255	1.0	43.8278724469
255	2.0	43.8538841861
255	2.0	43.8901597404
255	2.0	43.7901878394
255	2.0	43.8681537406
255	3.0	43.8669476089
255	2.0	43.7955931078
255	2.0	43.8056533161
255	2.0	43.818986371
255	2.0	43.8483526246
255	2.0	43.8718658928
255	2.0	43.8178427713
255	2.0	43.8047604818
255	2.0	43.8752578654
255	2.0	43.8905134454
255	2.0	43.8819589183
255	2.0	43.8686821195
255	2.0	43.8256123872
255	2.0	43.8596321108
255	3.0	43.8145515238
255	2.0	43.8093505498
255	2.0	43.7933461613
255	2.0	43.8555482052
255	2.0	43.7973534809
255	2.0	43.870952369
255	2.0	43.7803921119
255	2.0	43.8808546517
255	2.0	43.8180326517
255	2.0	43.8683310969
255	2.0	43.8641380811
255	2.0	43.7821875615
255	2.0	43.8176175998
255	2.0	43.8919287362
255	2.0	43.8327499771
255	2.0	43.8654860805
255	2.0	43.872453578
255	2.0	43.8510387293
255	3.0	43.8788564893
255	2.0	43.8310956749
255	2.0	43.8299200756
255	2.0	43.8518166299
255	2.0	43.8810925597
255	2.0	43.804771026
255	2.0	43.8524907128
255	2.0	43.8627745069
255	2.0	43.8830526153
255	2.0	43.8742871586
255	2.0	43.8266461187
255	2.0	43.8219030519
255	2.0	43.860932211
255	2.0	43.7916026849
255	1.0	43.7897263231
255	2.0	43.8711024791
255	2.0	43.8143594875
255	2.0	43.7822382022
255	2.0	43.831279923
255	2.0	43.805850158
255	2.0	43.8583566468
255	2.0	43.8717043652
255	2.0	43.8743334981
255	2.0	43.8065503847
255	2.0	43.8505135157
255	2.0	43.8196969807
255	2.0	43.8398842349
255	2.0	43.8649501694
255	2.0	43.8699376785
255	2.0	43.884170783
255	2.0	43.8495171879
255	2.0	43.8458443617
255	2.0	43.8526746644
255	2.0	43.858663165
255	2.0	43.8319786257
255	2.0	43.8759334239
255	2.0	43.8753789861
255	1.0	43.8733325404
255	2.0	43.7965129622
255	2.0	43.7795511463
255	2.0	43.8712413954
255	2.0	43.8603644771
255	1.0	43.8750422815
255	2.0	43.8784768091
255	2.0	43.855553153
255	2.0	43.8791825569
255	2.0	43.7980839891
255	3.0	43.8663527086
255	2.0	43.8666057467
255	2.0	43.8337987906
255	2.0	43.8727373842
255	2.0	43.8656607589
255	2.0	43.8473527569
255	2.0	43.8255927159
255	2.0	43.8176467181
255	1.0	43.8811915038
255	2.0	43.8093925006
255	2.0	43.8239542479
255	3.0	43.8346022225
255	2.0	43.8637391353
255	2.0	43.8551780989
255	2.0	43.7987096055
255	2.0	43.8699392035
255	2.0	43.8520895044
255	2.0	43.7785864478
255	2.0	43.8825735706
255	2.0	43.8098786059
255	2.0	43.8142977726
255	2.0	43.8471307398
255	2.0	43.8508672372
255	2.0	43.8024852452
255	2.0	43.8157410595
255	1.0	43.8110793615
255	2.0	43.8674141036
255	2.0	43.8538949825
255	2.0	43.8666142112
255	2.0	43.8362300741
255	2.0	43.8274133555
255	2.0	43.7959181376
255	2.0	43.828284142
255	2.0	43.8771277247
255	2.0	43.8806917513
255	2.0	43.8017058218
255	2.0	43.8258505606
255	2.0	43.8044932372
255	2.0	43.7811725633
255	1.0	43.8825593463
255	2.0	43.8779739668
255	2.0	43.8639719291
255	2.0	43.878505633
255	2.0	43.801585835
255	2.0	43.8759537728
255	2.0	43.8777158458
255	2.0	43.8075843862
255	2.0	43.7918054178
255	2.0	43.8808420527
255	2.0	43.8727531467
255	2.0	43.8680487009
255	2.0	43.86562969
255	2.0	43.8601660294
255	2.0	43.8322727316
255	3.0	43.8265997876
255	2.0	43.833332513
255	2.0	43.8752129689
255	2.0	43.8239466006
255	2.0	43.8662829039
255	2.0	43.8682497121
255	3.0	43.8834446924
255	2.0	43.8588083626
255	2.0	43.7969288092
255	2.0	43.8511990184
255	2.0	43.8765011569
255	2.0	43.8473109076
255	2.0	43.8945540653
255	2.0	43.8803266614
255	2.0	43.8739800634
255	2.0	43.8505966165
255	2.0	43.8683358054
255	1.0	43.8765578932
255	2.0	43.8774300372
255	2.0	43.8807618291
255	2.0	43.7910762347
255	2.0	43.81489043
255	2.0	43.8696880857
255	2.0	43.836888069
255	2.0	43.8671824715
255	2.0	43.8467077936
255	2.0	43.8730841988
255	2.0	43.8560177403
255	2.0	43.8599694134
255	2.0	43.8758621982
255	2.0	43.8243972181
255	2.0	43.8858179654
255	2.0	43.857943651
255	2.0	43.8893342562
255	2.0	43.8229078538
255	2.0	43.8713266104
255	2.0	43.8675361029
255	2.0	43.8824485231
255	2.0	43.8503567595
255	2.0	43.7822269169
255	2.0	43.8790802547
255	2.0	43.810963872
255	2.0	43.825101571
255	2.0	43.832914339
255	2.0	43.8046051915
255	2.0	43.8635750346
255	2.0	43.8156040168
255	2.0	43.8205447231
255	2.0	43.8717233599
255	2.0	43.8697134727
255	2.0	43.876584222
255	2.0	43.833335348
255	2.0	43.8792788303
255	2.0	43.8534655912
255	2.0	43.8165259442
255	2.0	43.8045375719
255	3.0	43.8389914517
255	2.0	43.8645911096
255	2.0	43.8549675828
255	3.0	43.8077987123
255	2.0	43.7835894219
255	2.0	43.8824610326
255	2.0	43.8762312065
255	2.0	43.8627077207
255	3.0	43.8380767071
255	2.0	43.8394282707
255	2.0	43.7920290016
255	2.0	43.8351587434
255	2.0	43.8330319329
255	2.0	43.868844261
255	2.0	43.7942532472
255	2.0	43.8614772408
255	2.0	43.8521921877
255	2.0	43.8012037934
255	2.0	43.8922725421
255	2.0	43.8615288642
255	2.0	43.8191430408
255	2.0	43.8619997724
255	2.0	43.8496327371
255	2.0	43.825088483
255	2.0	43.8740480029
255	2.0	43.8226655007
255	2.0	43.8453751063
255	2.0	43.8691980426
255	3.0	43.8463592256
255	2.0	43.8107417654
255	2.0	43.8708441398
255	3.0	43.8712570054
255	2.0	43.8770801071
255	2.0	43.859366242
255	2.0	43.8733300603
255	2.0	43.8697261896
255	2.0	43.8831085133
255	3.0	43.8200988153
255	2.0	43.8326913782
255	2.0	43.8424739808
255	2.0	43.8624301185
255	2.0	43.8809646026
255	2.0	43.8084953539
255	2.0	43.8840444374
255	2.0	43.8612796456
255	2.0	43.7927983615
255	2.0	43.8397087225
255	1.0	43.7850957896
255	2.0	43.8393348717
255	2.0	43.8618920584
255	2.0	43.817575293
255	2.0	43.7983302889
255	2.0	43.8597806856
255	2.0	43.8210108309
255	2.0	43.8736631731
255	3.0	43.8439908936
255	2.0	43.8848775313
255	2.0	43.8672019206
255	2.0	43.8288064048
255	2.0	43.7961636406
255	2.0	43.8439127962
255	2.0	43.8824164848
255	2.0	43.8679607535
255	2.0	43.8543337852
255	2.0	43.7823056689
255	2.0	43.8103441667
255	2.0	43.8822762869
255	2.0	43.8884748456
255	2.0	43.8708401221
255	2.0	43.813136518
255	3.0	43.8209396972
255	2.0	43.8135822682
255	1.0	43.8662915754
255	2.0	43.8432957686
255	2.0	43.8106204619
255	2.0	43.80632227
255	2.0	43.8620741175
255	2.0	43.8286545642
255	2.0	43.8559925695
255	2.0	43.8611713458
255	2.0	43.8722566531
255	2.0	43.7831072241
255	2.0	43.8869371257
255	2.0	43.8808349053
255	2.0	43.8718044488
255	2.0	43.8850803193
255	2.0	43.8257576148
255	3.0	43.8133668746
255	2.0	43.775934738
255	2.0	43.8032009656
255	2.0	43.7897051233
255	2.0	43.8724699303
255	2.0	43.8215593172
255	2.0	43.8849854121
255	1.0	43.8187996565
255	2.0	43.8375656869
255	2.0	43.8606195045
255	2.0	43.8858478176
255	2.0	43.8564532002
255	2.0	43.7940115584
255	2.0	43.8124450182
255	2.0	43.8712069757
255	2.0	43.8779821166
255	2.0	43.8631939682
255	2.0	43.8275175815
255	2.0	43.8836812088
255	3.0	43.8253007151
255	2.0	43.8340970518
255	2.0	43.794365227
255	2.0	43.8010854549
255	2.0	43.8921889477
255	1.0	43.8586821224
255	3.0	43.8284699922
255	2.0	43.8439141375
255	2.0	43.7945892896
255	2.0	43.8478691609
255	2.0	43.8149591936
255	2.0	43.8858661332
255	2.0	43.8826528828
255	2.0	43.8088138829
255	2.0	43.8151302587
255	2.0	43.8949314994
255	2.0	43.7944207099
255	2.0	43.7965772233
255	2.0	43.8218756369
255	2.0	43.777600936
255	2.0	43.8778413274
255	1.0	43.7903784272
255	2.0	43.8260369065
255	2.0	43.8223072531
255	2.0	43.8679513223
255	2.0	43.8173290348
255	2.0	43.8699699788
255	2.0	43.8122641764
255	2.0	43.8743724951
255	2.0	43.8681759508
255	2.0	43.8724132635
255	2.0	43.8600482662
255	2.0	43.8533149393
255	2.0	43.8656575469
255	2.0	43.8555605409
255	2.0	43.8738401705
255	2.0	43.7926109236
255	2.0	43.791007447
255	2.0	43.846718471
255	2.0	43.8614684851
255	2.0	43.8627605143
255	2.0	43.8748538939
255	2.0	43.8205602634
255	2.0	43.8210886677
255	2.0	43.881106525
255	2.0	43.8785423577
255	2.0	43.8801613833
255	2.0	43.8333418763
255	2.0	43.7959287994
255	2.0	43.7951698825
255	2.0	43.7858001037
255	2.0	43.8344057163
255	2.0	43.7920661187
255	2.0	43.8681493012
255	2.0	43.8535941411
255	2.0	43.8711274868
255	2.0	43.889189937
255	2.0	43.8697569573
255	2.0	43.8144809022
255	2.0	43.8528439901
255	2.0	43.8623197496
255	2.0	43.8888803809
255	2.0	43.8425543916
255	2.0	43.875404115
255	2.0	43.8530458971
255	2.0	43.8526653208
255	3.0	43.8776213236
255	2.0	43.8580015103
255	2.0	43.8746588502
255	2.0	43.8181655841
255	2.0	43.882314359
255	2.0	43.8715973086
255	2.0	43.7934478587
255	2.0	43.7734117016
255	1.0	43.8643069499
255	2.0	43.8641553659
255	2.0	43.8575431066
255	2.0	43.83115544
255	2.0	43.8616210526
255	2.0	43.8430446469
255	2.0	43.8287147844
255	2.0	43.8563745865
255	2.0	43.8747691336
255	2.0	43.7935120608
255	1.0	43.7989553687
255	1.0	43.8829409729
255	2.0	43.8748323355
255	2.0	43.7938471454
255	2.0	43.8457082712
255	2.0	43.8622561573
255	2.0	43.8385468497
255	2.0	43.8507429404
255	2.0	43.7801183686
255	3.0	43.8257286514
255	2.0	43.8384962713
255	2.0	43.7658192441
255	1.0	43.8666763897
255	2.0	43.79781833
255	2.0	43.8488026835
255	2.0	43.8653768915
255	2.0	43.8704483848
255	2.0	43.817275515
255	2.0	43.8794561685
255	2.0	43.8241073182
255	2.0	43.8445136817
255	2.0	43.8625752557
255	2.0	43.8755953429
255	2.0	43.8594850233
255	1.0	43.8102382413
255	2.0	43.8051874233
255	2.0	43.840952637
255	2.0	43.8420070015
255	2.0	43.7987334632
255	2.0	43.8227640019
255	2.0	43.8095183083
255	2.0	43.7925946213
255	2.0	43.8663932764
255	2.0	43.8086453793
255	2.0	43.8478991
255	2.0	43.8431240778
255	2.0	43.8244726378
255	2.0	43.8786914019
255	2.0	43.8082625467
255	2.0	43.8434123059
255	2.0	43.8517274751
255	2.0	43.8376496277
255	2.0	43.8650711185
255	2.0	43.8578289618
255	2.0	43.8630528213
255	3.0	43.8680379412
255	2.0	43.8808296626
255	2.0	43.8506388574
255	2.0	43.8714426486
255	2.0	43.8741384047
255	2.0	43.8349561471
255	2.0	43.8394496443
255	2.0	43.8295342934
255	2.0	43.8677798096
255	2.0	43.8506614667
255	2.0	43.8685913829
255	2.0	43.8357234123
255	1.0	43.8353939043
255	2.0	43.88580824
255	3.0	43.8781447842
255	2.0	43.8303910729
255	1.0	43.8678529535
255	2.0	43.8820588645
255	2.0	43.8247406426
255	2.0	43.8768513906
255	2.0	43.8146739577
255	2.0	43.8331624279
255	2.0	43.8890650493
255	3.0	43.8760168835
255	2.0	43.866462076
255	2.0	43.8888164483
255	2.0	43.7897924277
255	3.0	43.8768834406
255	2.0	43.8297153703
255	2.0	43.801606204
255	2.0	43.8440534688
255	2.0	43.8680853695
255	2.0	43.8431034404
255	2.0	43.8739578414
255	1.0	43.8396170466
255	2.0	43.7917936159
255	2.0	43.8614166993
255	2.0	43.8296545675
255	2.0	43.8761840037
255	2.0	43.7849367072
255	2.0	43.8434159592
255	2.0	43.7892694332
255	2.0	43.8608882767
255	2.0	43.8941458773
255	2.0	43.8878665773
255	1.0	43.7998551042
255	2.0	43.8356702463
255	2.0	43.7944226518
255	2.0	43.7739736129
255	2.0	43.8717132663
255	2.0	43.7719234935
255	2.0	43.8725712731
255	2.0	43.8604793748
255	2.0	43.8851390865
255	2.0	43.87903558
255	2.0	43.8585412919
255	2.0	43.8901123469
255	3.0	43.7708599978
255	2.0	43.8732006226
255	2.0	43.8690622391
255	2.0	43.8508455277
255	2.0	43.8003262719
255	2.0	43.8812116195
255	2.0	43.8003629938
255	2.0	43.8305647496
255	2.0	43.868753784
255	2.0	43.8827156653
255	2.0	43.8543210481
255	2.0	43.7941947647
255	2.0	43.8701366132
255	2.0	43.8704310142
255	2.0	43.8315939732
255	2.0	43.8658737402
255	2.0	43.8549154318
255	2.0	43.8612649388
255	2.0	43.8272548203
255	2.0	43.8669184513
255	2.0	43.8584656744
255	2.0	43.7911412608
255	2.0	43.8143863765
255	2.0	43.8587798718
255	3.0	43.7723946333
255	2.0	43.8066474895
255	2.0	43.8661910917
255	2.0	43.828398473
255	2.0	43.8754318403
255	2.0	43.8759795552
255	2.0	43.8852110059
255	2.0	43.8672182074
255	2.0	43.8057014683
255	2.0	43.7973470803
255	1.0	43.8365560249
255	2.0	43.8558438383
255	2.0	43.8812028194
255	2.0	43.8762508173
255	2.0	43.862644527
255	2.0	43.8721789356
255	2.0	43.8699538948
255	2.0	43.7995389619
255	2.0	43.8565264137
255	2.0	43.8083874815
255	2.0	43.8978804162
255	2.0	43.891534499
255	2.0	43.8755202904
255	2.0	43.8731876751
255	2.0	43.8774375745
255	2.0	43.8730238559
255	2.0	43.8597186053
255	2.0	43.8516313683
255	2.0	43.8769407011
255	2.0	43.8386299518
255	2.0	43.864619274
255	2.0	43.842901284
255	2.0	43.8131955139
255	3.0	43.8583902967
255	2.0	43.8327764274
255	2.0	43.8513216857
255	2.0	43.8624047314
255	2.0	43.875441564
255	2.0	43.798886143
255	2.0	43.8956282914
255	2.0	43.8807609618
255	2.0	43.8678475579
255	2.0	43.8315551031
255	2.0	43.8652727834
255	3.0	43.7796770035
255	2.0	43.8149841211
255	2.0	43.8585356474
255	2.0	43.8943696641
255	2.0	43.8060069471
255	2.0	43.8096981936
255	2.0	43.8293390055
255	2.0	43.8565443393
255	2.0	43.8717478849
255	2.0	43.8699316669
255	2.0	43.8396397979
255	2.0	43.8705432084
255	1.0	43.7999074395
255	2.0	43.7834227746
255	2.0	43.8323135957
255	2.0	43.8625088562
255	2.0	43.8607005663
255	2.0	43.8796247635
255	2.0	43.8634225314
255	2.0	43.8621956101
255	2.0	43.8101147224
255	2.0	43.8438455532
255	2.0	43.8664603825
255	3.0	43.7805410854
255	2.0	43.8221368679
255	2.0	43.762446391
255	2.0	43.8807155918
255	2.0	43.8654883959
255	2.0	43.8722541429
255	2.0	43.805309502
255	2.0	43.8620233026
255	2.0	43.8706597415
255	2.0	43.831471145
255	2.0	43.8043125608
255	2.0	43.8896857287
255	2.0	43.8553756816
255	2.0	43.791074305
255	2.0	43.8571053063
255	2.0	43.8923531934
255	2.0	43.8785872288
255	3.0	43.7819746571
255	2.0	43.8381828514
255	3.0	43.8506742051
255	2.0	43.8585927928
255	2.0	43.8759504526
255	2.0	43.868133366
255	2.0	43.7994415103
255	2.0	43.7836797008
255	2.0	43.8250085427
255	2.0	43.8454866409
255	2.0	43.8033552114
255	2.0	43.8107031057
255	2.0	43.8708510677
255	2.0	43.8566173217
255	2.0	43.8359021295
255	2.0	43.8698281338
255	1.0	43.8791423618
255	2.0	43.799203453
255	2.0	43.8392440908
255	2.0	43.8538588866
255	2.0	43.8674028672
255	2.0	43.8345962489
255	2.0	43.8607909603
255	2.0	43.8699919935
255	2.0	43.8676217842
255	2.0	43.795496975
255	2.0	43.8633489236
255	2.0	43.8773953771
255	2.0	43.8792328514
255	2.0	43.8664486899
255	2.0	43.8884323471
255	2.0	43.8511258315
255	2.0	43.8291628832
255	2.0	43.854670197
255	2.0	43.8016373174
255	2.0	43.7893880585
255	2.0	43.8625025956
255	2.0	43.8710630875
255	2.0	43.8602150134
255	2.0	43.8768946679
255	2.0	43.8698447983
255	2.0	43.8642812406
255	2.0	43.8902412054
255	2.0	43.8041159537
255	2.0	43.8473742009
255	2.0	43.7928793313
255	2.0	43.8737372987
255	2.0	43.8079174268
255	2.0	43.8732584874
255	2.0	43.8581123532
255	2.0	43.8374461706
255	2.0	43.7915544389
255	2.0	43.8475180345
255	2.0	43.8180151042
255	2.0	43.832195263
255	2.0	43.8832598272
255	2.0	43.8648491563
255	2.0	43.8788902113
255	2.0	43.8029028324
255	2.0	43.84897889
255	2.0	43.886160099
255	2.0	43.8496192461
255	2.0	43.8176588578
255	2.0	43.8706004041
255	2.0	43.8627256387
255	2.0	43.843024917
255	2.0	43.8583867182
255	2.0	43.784962511
255	2.0	43.8593844287
255	2.0	43.7900807113
255	2.0	43.8155839231
255	2.0	43.8789825183
255	2.0	43.8784636231
255	2.0	43.7866099137
255	2.0	43.8982599065
255	2.0	43.8549118682
255	2.0	43.8824203922
255	2.0	43.835615071
255	2.0	43.8751230772
255	3.0	43.8673924747
255	2.0	43.8460234829
255	2.0	43.8469423918
255	2.0	43.8207658995
255	2.0	43.8768464385
255	2.0	43.8085106818
255	2.0	43.8847069059
255	2.0	43.8868559026
255	2.0	43.8127587013
255	2.0	43.8754499144
255	2.0	43.8200883191
255	2.0	43.8508609033
255	2.0	43.86165179
255	2.0	43.8580099148
255	2.0	43.783108294
255	2.0	43.8696684246
255	2.0	43.856871031
255	2.0	43.873757545
255	2.0	43.7992694997
255	2.0	43.8398621433
255	3.0	43.810318782
255	2.0	43.8471890605
255	2.0	43.8635684331
255	2.0	43.8818244043
255	2.0	43.8678337611
255	2.0	43.7723771981
255	2.0	43.8311958979
255	2.0	43.8603054081
255	2.0	43.8493892861
255	2.0	43.8776889458
255	2.0	43.8708148746
255	2.0	43.8473641565
255	2.0	43.7786092106
255	2.0	43.7863911889
255	2.0	43.7974815599
255	2.0	43.7805091115
255	2.0	43.7975819272
255	2.0	43.8400073171
255	2.0	43.787333785
255	2.0	43.8740126499
255	2.0	43.8251512239
255	2.0	43.8679152994
255	2.0	43.8415112537
255	3.0	43.8582335584
255	2.0	43.8418987964
255	2.0	43.8280944535
255	2.0	43.8007434157
255	2.0	43.8755192785
255	2.0	43.8708070436
255	2.0	43.8743814894
255	2.0	43.8248597866
255	2.0	43.8576763966
255	2.0	43.8595687887
255	2.0	43.8479877614
255	2.0	43.8197116679
255	2.0	43.8084103885
255	2.0	43.8269614955
255	2.0	43.8050090281
255	1.0	43.8399055934
255	1.0	43.8642247263
255	2.0	43.8721660819
255	2.0	43.8771886736
255	2.0	43.8510708853
255	2.0	43.8590804425
255	2.0	43.8110192277
255	2.0	43.8739201051
255	2.0	43.8793206225
255	2.0	43.8801385412
255	1.0	43.8474347744
255	2.0	43.8761624064
255	2.0	43.8402548036
255	2.0	43.8283186883
255	2.0	43.8787107547
255	2.0	43.7763653087
255	2.0	43.8560911172
255	2.0	43.8516624552
255	3.0	43.8657442878
255	2.0	43.7686869211
255	2.0	43.7891180697
255	2.0	43.882541186
255	2.0	43.8507582429
255	2.0	43.8752359499
255	2.0	43.8262919492
255	2.0	43.8927070685
255	2.0	43.8766553148
255	3.0	43.8635466115
255	2.0	43.8632678182
255	2.0	43.8754853028
255	2.0	43.8739601964
255	1.0	43.8880842069
255	1.0	43.8370556028
255	3.0	43.7758048235
255	2.0	43.8398018884
255	2.0	43.8348597871
255	2.0	43.7720974268
255	2.0	43.7886145322
255	2.0	43.8648736152
255	2.0	43.7847539124
255	2.0	43.8552157336
255	2.0	43.8112246931
255	2.0	43.835354264
255	2.0	43.8781961912
255	2.0	43.8650152959
255	2.0	43.8873380386
255	2.0	43.8770396111
255	2.0	43.8307462844
255	2.0	43.7998911143
255	2.0	43.8211369794
255	2.0	43.8365494211
255	2.0	43.8788618752
255	2.0	43.8764768321
255	3.0	43.8193964583
255	2.0	43.8269567407
255	2.0	43.8235049283
255	3.0	43.8468565517
255	2.0	43.808679661
255	2.0	43.8306828673
255	2.0	43.8533971487
255	2.0	43.8613595725
255	2.0	43.8376687649
255	2.0	43.8041120373
255	2.0	43.8305855398
255	2.0	43.81191681
255	2.0	43.8129996596
255	1.0	43.7820770669
255	3.0	43.8751283036
255	2.0	43.8727664014
255	2.0	43.7964536196
255	1.0	43.7929563663
255	2.0	43.8809504077
255	2.0	43.851094989
255	2.0	43.8651651851
255	2.0	43.8698457829
255	2.0	43.8630075194
255	2.0	43.822613189
255	2.0	43.8637115737
255	2.0	43.8634828764
255	2.0	43.8450425775
255	2.0	43.8075098722
255	2.0	43.8171461726
255	2.0	43.778286428
255	2.0	43.8671585458
255	2.0	43.8904052114
255	2.0	43.7910132602
255	2.0	43.8755965058
255	2.0	43.8734744894
255	2.0	43.8470325195
255	2.0	43.8291307704
255	2.0	43.8508848154
255	2.0	43.8644992561
255	2.0	43.8320680173
255	2.0	43.843051657
255	2.0	43.8587917536
255	2.0	43.8827837867
255	2.0	43.8402194585
255	2.0	43.8094030537
255	2.0	43.8729615959
255	2.0	43.7986878737
255	2.0	43.7821452287
255	2.0	43.8409895357
255	2.0	43.7892459829
255	2.0	43.8239672689
255	2.0	43.8799384862
255	2.0	43.7891355368
255	2.0	43.8188237132
255	2.0	43.860482797
255	2.0	43.8262292276
255	2.0	43.8572561153
255	2.0	43.7751524569
255	2.0	43.8655699084
255	2.0	43.892140687
255	2.0	43.8554145278
255	2.0	43.8774152927
255	2.0	43.788231408
255	2.0	43.8583246964
255	2.0	43.8519026795
255	2.0	43.8653032052
255	2.0	43.8284305614
255	2.0	43.888846454
255	2.0	43.8403227615
255	2.0	43.7753391313
255	2.0	43.8354397106
255	3.0	43.8461663264
255	1.0	43.7918418917
255	2.0	43.8756879091
255	2.0	43.8417109599
255	2.0	43.778284275
255	2.0	43.8564769286
255	2.0	43.8563322993
255	2.0	43.8620679951
255	2.0	43.8680701802
255	2.0	43.8840496352
255	2.0	43.868734794
255	2.0	43.7931237961
255	2.0	43.8214183704
255	2.0	43.8804673625
255	2.0	43.8742748206
255	2.0	43.8280335045
255	2.0	43.8011661635
255	2.0	43.8129495045
255	2.0	43.811468621
255	2.0	43.8177470087
255	2.0	43.8254679836
255	2.0	43.8200097722
255	1.0	43.8198762152
255	2.0	43.8889060572
255	2.0	43.8756406105
255	2.0	43.8625159307
255	2.0	43.8110874348
255	2.0	43.8294451425
255	2.0	43.8863785769
255	2.0	43.8409277723
255	2.0	43.8646252734
255	2.0	43.8818083214
255	2.0	43.8496674743
255	2.0	43.7817811267
255	2.0	43.8314376335
255	2.0	43.7729480998
255	2.0	43.8164771734
255	2.0	43.8581655898
255	2.0	43.7747114966
255	2.0	43.8518780609
255	2.0	43.8620221649
255	2.0	43.8443253143
255	3.0	43.8167048289
